# Supplementary material for: Inteins as indicators of gene flow in the halobacteria
Source: Front Microbiol. 2014 Jun 26;5:299. doi: 10.3389/fmicb.2014.00299 (PMC4071816; doi:10.3389/fmicb.2014.00299)
Supplement: Supplementary file 1 [file DataSheet1.ZIP]

Archive with 205 entries (197 files):
- data_file1/
- data_file1/.DS_Store
- __MACOSX/
- __MACOSX/data_file1/
- __MACOSX/data_file1/._.DS_Store
- data_file1/halobacterial_intein_w_extein_alignments/
- data_file1/halobacterial_intein_w_extein_alignments/cdc21.fullset
- data_file1/halobacterial_intein_w_extein_alignments/dtd.fullset
- data_file1/halobacterial_intein_w_extein_alignments/gyrB.fullset
- data_file1/halobacterial_intein_w_extein_alignments/helicase.fullset
- data_file1/halobacterial_intein_w_extein_alignments/ligase.fullset
- data_file1/halobacterial_intein_w_extein_alignments/pol-II.fullset
- data_file1/halobacterial_intein_w_extein_alignments/polB.fullset
- data_file1/halobacterial_intein_w_extein_alignments/rfc.fullset
- data_file1/halobacterial_intein_w_extein_alignments/rir.fullset
- data_file1/halobacterial_intein_w_extein_alignments/rpol-A.fullset
- data_file1/halobacterial_intein_w_extein_alignments/top6B.fullset
- data_file1/halobacterial_intein_w_extein_alignments/topA.fullset
- data_file1/halobacterial_intein_w_extein_alignments/udp.fullset
- data_file1/intein_sequence_alignments/
- data_file1/intein_sequence_alignments/cdc21a.fst
- data_file1/intein_sequence_alignments/cdc21b.fst
- __MACOSX/data_file1/intein_sequence_alignments/
- __MACOSX/data_file1/intein_sequence_alignments/._cdc21b.fst
- data_file1/intein_sequence_alignments/dtd.fst
- __MACOSX/data_file1/intein_sequence_alignments/._dtd.fst
- data_file1/intein_sequence_alignments/gyrB.fst
- __MACOSX/data_file1/intein_sequence_alignments/._gyrB.fst
- data_file1/intein_sequence_alignments/helicase.fst
- __MACOSX/data_file1/intein_sequence_alignments/._helicase.fst
- data_file1/intein_sequence_alignments/pol-IIa.fst
- __MACOSX/data_file1/intein_sequence_alignments/._pol-IIa.fst
- data_file1/intein_sequence_alignments/pol-IIb.fst
- __MACOSX/data_file1/intein_sequence_alignments/._pol-IIb.fst
- data_file1/intein_sequence_alignments/polBa.fst
- __MACOSX/data_file1/intein_sequence_alignments/._polBa.fst
- data_file1/intein_sequence_alignments/polBb.fst
- __MACOSX/data_file1/intein_sequence_alignments/._polBb.fst
- data_file1/intein_sequence_alignments/polBc.fst
- __MACOSX/data_file1/intein_sequence_alignments/._polBc.fst
- data_file1/intein_sequence_alignments/polBd.fst
- data_file1/intein_sequence_alignments/rfc-a.fst
- __MACOSX/data_file1/intein_sequence_alignments/._rfc-a.fst
- data_file1/intein_sequence_alignments/rfc-d.fst
- __MACOSX/data_file1/intein_sequence_alignments/._rfc-d.fst
- data_file1/intein_sequence_alignments/rir-1b.fst
- __MACOSX/data_file1/intein_sequence_alignments/._rir-1b.fst
- data_file1/intein_sequence_alignments/rir-1g.fst
- __MACOSX/data_file1/intein_sequence_alignments/._rir-1g.fst
- data_file1/intein_sequence_alignments/rir-1k.fst
- __MACOSX/data_file1/intein_sequence_alignments/._rir-1k.fst
- data_file1/intein_sequence_alignments/rir-1l.fst
- __MACOSX/data_file1/intein_sequence_alignments/._rir-1l.fst
- data_file1/intein_sequence_alignments/rir-1m.fst
- data_file1/intein_sequence_alignments/rpol-A.fst
- __MACOSX/data_file1/intein_sequence_alignments/._rpol-A.fst
- data_file1/intein_sequence_alignments/top6B.fst
- __MACOSX/data_file1/intein_sequence_alignments/._top6B.fst
- data_file1/intein_sequence_alignments/topA.fst
- __MACOSX/data_file1/intein_sequence_alignments/._topA.fst
- data_file1/intein_sequence_alignments/udp.fst
- __MACOSX/data_file1/intein_sequence_alignments/._udp.fst
- data_file1/reference_tree_alignment/
- data_file1/reference_tree_alignment/halo_ribo_reference.phy
- data_file1/reference_tree_alignment/L10Ae_L1p.aln
- data_file1/reference_tree_alignment/L10Ae_L1p.fasta
- data_file1/reference_tree_alignment/L10e_L16p.aln
- data_file1/reference_tree_alignment/L10e_L16p.fasta
- data_file1/reference_tree_alignment/L11e_L5p.aln
- data_file1/reference_tree_alignment/L11e_L5p.fasta
- data_file1/reference_tree_alignment/L12a_P1P2-nog.aln
- data_file1/reference_tree_alignment/L12a_P1P2-nog.fasta
- data_file1/reference_tree_alignment/L12a_P1P2.aln
- data_file1/reference_tree_alignment/L12a_P1P2.fasta
- data_file1/reference_tree_alignment/L12e_L11p-nog.aln
- data_file1/reference_tree_alignment/L12e_L11p-nog.fasta
- data_file1/reference_tree_alignment/L12e_L11p.aln
- data_file1/reference_tree_alignment/L12e_L11p.fasta
- data_file1/reference_tree_alignment/L13Ae_L13p.aln
- data_file1/reference_tree_alignment/L13Ae_L13p.fasta
- data_file1/reference_tree_alignment/L15e.aln
- data_file1/reference_tree_alignment/L15e.fasta
- data_file1/reference_tree_alignment/L17e_L22p.aln
- data_file1/reference_tree_alignment/L17e_L22p.fasta
- data_file1/reference_tree_alignment/L18Ae.aln
- data_file1/reference_tree_alignment/L18Ae.fasta
- data_file1/reference_tree_alignment/L18e.aln
- data_file1/reference_tree_alignment/L18e.fasta
- data_file1/reference_tree_alignment/L19e-nog.aln
- data_file1/reference_tree_alignment/L19e-nog.fasta
- data_file1/reference_tree_alignment/L19e.aln
- data_file1/reference_tree_alignment/L19e.fasta
- data_file1/reference_tree_alignment/L1e_L4p-nog.aln
- data_file1/reference_tree_alignment/L1e_L4p-nog.fasta
- data_file1/reference_tree_alignment/L1e_L4p.aln
- data_file1/reference_tree_alignment/L1e_L4p.fasta
- data_file1/reference_tree_alignment/L21e.aln
- data_file1/reference_tree_alignment/L21e.fasta
- data_file1/reference_tree_alignment/L23Ae_L23p.aln
- data_file1/reference_tree_alignment/L23Ae_L23p.fasta
- data_file1/reference_tree_alignment/L23e_L14p.aln
- data_file1/reference_tree_alignment/L23e_L14p.fasta
- data_file1/reference_tree_alignment/L24e-nog.aln
- data_file1/reference_tree_alignment/L24e-nog.fasta
- data_file1/reference_tree_alignment/L24e.aln
- data_file1/reference_tree_alignment/L24e.fasta
- data_file1/reference_tree_alignment/L26e_L24p.aln
- data_file1/reference_tree_alignment/L26e_L24p.fasta
- data_file1/reference_tree_alignment/L27Ae_L15p.aln
- data_file1/reference_tree_alignment/L27Ae_L15p.fasta
- data_file1/reference_tree_alignment/L31e.aln
- data_file1/reference_tree_alignment/L31e.fasta
- data_file1/reference_tree_alignment/L32e.aln
- data_file1/reference_tree_alignment/L32e.fasta
- data_file1/reference_tree_alignment/L35e_L29p.aln
- data_file1/reference_tree_alignment/L35e_L29p.fasta
- data_file1/reference_tree_alignment/L37Ae-nog.aln
- data_file1/reference_tree_alignment/L37Ae-nog.fasta
- data_file1/reference_tree_alignment/L37Ae.aln
- data_file1/reference_tree_alignment/L37Ae.fasta
- data_file1/reference_tree_alignment/L37e.aln
- data_file1/reference_tree_alignment/L37e.fasta
- data_file1/reference_tree_alignment/L39e.aln
- data_file1/reference_tree_alignment/L39e.fasta
- data_file1/reference_tree_alignment/L3e_L3p.aln
- data_file1/reference_tree_alignment/L3e_L3p.fasta
- data_file1/reference_tree_alignment/L40e.aln
- data_file1/reference_tree_alignment/L40e.fasta
- data_file1/reference_tree_alignment/L5e_L18p.aln
- data_file1/reference_tree_alignment/L5e_L18p.fasta
- data_file1/reference_tree_alignment/L7Ae.aln
- data_file1/reference_tree_alignment/L7Ae.fasta
- data_file1/reference_tree_alignment/L7e_L30p-nog.aln
- data_file1/reference_tree_alignment/L7e_L30p-nog.fasta
- data_file1/reference_tree_alignment/L7e_L30p.aln
- data_file1/reference_tree_alignment/L7e_L30p.fasta
- data_file1/reference_tree_alignment/L8e_L2p.aln
- data_file1/reference_tree_alignment/L8e_L2p.fasta
- data_file1/reference_tree_alignment/L9e_L6p.aln
- data_file1/reference_tree_alignment/L9e_L6p.fasta
- data_file1/reference_tree_alignment/P0_L10p-nog.aln
- data_file1/reference_tree_alignment/P0_L10p-nog.fasta
- data_file1/reference_tree_alignment/P0_L10p.aln
- data_file1/reference_tree_alignment/P0_L10p.fasta
- data_file1/reference_tree_alignment/S10p.aln
- data_file1/reference_tree_alignment/S10p.fasta
- data_file1/reference_tree_alignment/S11e_S17p.aln
- data_file1/reference_tree_alignment/S11e_S17p.fasta
- data_file1/reference_tree_alignment/S13e_S15p.aln
- data_file1/reference_tree_alignment/S13e_S15p.fasta
- data_file1/reference_tree_alignment/S14e_S11p.aln
- data_file1/reference_tree_alignment/S14e_S11p.fasta
- data_file1/reference_tree_alignment/S15Ae_S8p.aln
- data_file1/reference_tree_alignment/S15Ae_S8p.fasta
- data_file1/reference_tree_alignment/S15e_S19p.aln
- data_file1/reference_tree_alignment/S15e_S19p.fasta
- data_file1/reference_tree_alignment/S16e_S9p.aln
- data_file1/reference_tree_alignment/S16e_S9p.fasta
- data_file1/reference_tree_alignment/S17e.aln
- data_file1/reference_tree_alignment/S17e.fasta
- data_file1/reference_tree_alignment/S18e_S13p.aln
- data_file1/reference_tree_alignment/S18e_S13p.fasta
- data_file1/reference_tree_alignment/S19e.aln
- data_file1/reference_tree_alignment/S19e.fasta
- data_file1/reference_tree_alignment/S20e_S10p.aln
- data_file1/reference_tree_alignment/S20e_S10p.fasta
- data_file1/reference_tree_alignment/S23e_S12p.aln
- data_file1/reference_tree_alignment/S23e_S12p.fasta
- data_file1/reference_tree_alignment/S24e.aln
- data_file1/reference_tree_alignment/S24e.fasta
- data_file1/reference_tree_alignment/S27Ae.aln
- data_file1/reference_tree_alignment/S27Ae.fasta
- data_file1/reference_tree_alignment/S27e.aln
- data_file1/reference_tree_alignment/S27e.fasta
- data_file1/reference_tree_alignment/S28e.aln
- data_file1/reference_tree_alignment/S28e.fasta
- data_file1/reference_tree_alignment/S29e_S14p.aln
- data_file1/reference_tree_alignment/S29e_S14p.fasta
- data_file1/reference_tree_alignment/S3Ae.aln
- data_file1/reference_tree_alignment/S3Ae.fasta
- data_file1/reference_tree_alignment/S3e_S3p-nog.aln
- data_file1/reference_tree_alignment/S3e_S3p-nog.fasta
- data_file1/reference_tree_alignment/S3e_S3p.aln
- data_file1/reference_tree_alignment/S3e_S3p.fasta
- data_file1/reference_tree_alignment/S4e.aln
- data_file1/reference_tree_alignment/S4e.fasta
- data_file1/reference_tree_alignment/S5e_S7p.aln
- data_file1/reference_tree_alignment/S5e_S7p.fasta
- data_file1/reference_tree_alignment/S5p_S2e-nog.aln
- data_file1/reference_tree_alignment/S5p_S2e-nog.fasta
- data_file1/reference_tree_alignment/S5p_S2e.aln
- data_file1/reference_tree_alignment/S5p_S2e.fasta
- data_file1/reference_tree_alignment/S6e-nog.aln
- data_file1/reference_tree_alignment/S6e-nog.fasta
- data_file1/reference_tree_alignment/S6e.aln
- data_file1/reference_tree_alignment/S6e.fasta
- data_file1/reference_tree_alignment/S8e.aln
- data_file1/reference_tree_alignment/S8e.fasta
- data_file1/reference_tree_alignment/S9e_S4p.aln
- data_file1/reference_tree_alignment/S9e_S4p.fasta
- data_file1/reference_tree_alignment/SAe_S2p.aln
- data_file1/reference_tree_alignment/SAe_S2p.fasta
- data_file1/scripts_used/
- data_file1/scripts_used/supermatrix.py
- data_file1/scripts_used/wrapper_supermatrix.py
