# Supplementary material for: Inteins as indicators of gene flow in the halobacteria
Source: Front Microbiol. 2014 Jun 26;5:299. doi: 10.3389/fmicb.2014.00299 (PMC4071816; doi:10.3389/fmicb.2014.00299)
Supplement: Supplementary file 1 [file DataSheet1.ZIP › data_file1/halobacterial_intein_w_extein_alignments/cdc21.fullset]

>gi|345006571|ref|YP_004809424.1| XRE family transcriptional regulator [halophilic archaeon DL31]
------------------------------------------------------------
------------------------------------------------------------
------------------------------------------------------------
------------------------------------------------------------
------------------------------------------------------------
------------------------------------------------------------
------------------------------------------------------------
------------------------------------------------------------
----------------MAQAGNQ---ELTERFIQFYRNYC------RKEIGRLAQE--YP
NERRS----LYVDYNDLFTFDR------DIAEDYLAKPDQMQEYAEEALRLYDLP--ADV
SLGQAHVRLRNLPSEHTIDIRNLRVQDDHIGS--MVSIQGIVR-----KATDVRPKVTEA
AFECQRCGTMSYIPQ----ADSGFQEPHECQG--------------CERQGPFK---VNH
DQSE----------------------FVDSQKLRVQESPEGLRGGETPQSIDVDLEDDVT
--------GNVTAGDHVTVTGVLHIEQV------------TQGQEKTALFD---------
----------LYMDGVTIELEDEEFED----MDITDEDIAEIVE--------LSNDPD--
-------IYEKMVGSVAPAIYGY-----------------------EQEKLAMVLQLFSG
-------------------VTKHLPDGSR-----------------IRGDLHLLLIGDPG
TGKCLSGDTRVTLADGRERRIGGLVEDHLN------------------------DPKPVD
DGVWDDVDFEVPSMQADGSIASQRATKVWKREAPDHLYRIRTTTGRELEITPSHPLFVPG
VGGPSAVRGEELGEGQFVATPRAVP-----------------------------------
----------------------------SEGDDTLDVKYRRSE-----------------
------------------------------------------------------------
------------------------------------------------------------
------------------------------------------------------------
------------------------------------------------------------
----------------------------------------WFVTERKSAVAESHAGTDGN
TNTDLIP-VGDGLRKLRETLGLTQAECGIPRSTYQ--------------HYERGDRNPSR
DSLGTVVNAFERALPAGANEASAVT-----------------------------------
-----------------------DGGLSVQQRVATLRSLVDGDIGWDRVESIETVEPEDD
WVYDLEVEGTHNYLSNGVISHNSQMISY-------VEQIAPRSVYTSGKGSSAAG-----
-------------------------------LTAAAVRDDFGDGQQWTLEAGALVLADKG
IAAIDELDKMD-------------------------------------------------
------------------------------------------------------------
------------------------------------------------------------
------------------------------------------------------------
------------------------------------------------------------
------------------------------------------------------------
------------------------------------------------------------
------------------------------------------------------------
------------------------------------------------------------
------------------------------------------------------------
------------------------------------------------------------
------------------------------------------------------------
------------------------------------------------------------
------------------------------------------------------------
------------------------------------------------------------
------------------------------------------------------------
------------------------------------------------------------
------------------------------------------------------------
------------------------------------------------------------
---------------------------------AGDRSAMHEG-----------------
----------------------------------------------------------LE
QQQ---------------------------------------------------------
------------------------------------------------------------
------------------------------------------------------------
------------------------------------------------------------
------------------------------------------------------------
------------------------------------------------------------
------------------------------------------------------------
------------------------------------------------------------
----------------------------------------------ISISKAGINATLKC
RCSLLGAANPKYGRFDQYEPIGEQIDLEPALISRFDLIFTVTDQPDPEHDKRLAEYILKT
NYAGELNTQRENNPRSEFTAEEVENVTEEVAPEIDADLVRKYIAYAKRNVYPTMT---DE
AKAAIQEFYVNLRAKG--ADEDAPVPVTARKLEALVRLSEASARVRLSDTVEEEDADRVI
KIVRECLENIGVDPETGEFDADVIETGTSKTQRDRIKSVKALIEDIEDEY--DEGAPLEE
VLDRAG-EIG--MDADKAEKEIENLRRKGELYEPVQGHLRTT---
>gi|448664215|ref|ZP_21684018.1| MCM family protein [Haloarcula amylolytica JCM 13557]
------------------------------------------------------------
------------------------------------------------------------
------------------------------------------------------------
------------------------------------------------------------
------------------------------------------------------------
------------------------------------------------------------
------------------------------------------------------------
------------------------------------------------------------
----------------MAT-AEN--TELIDRFEEFYRNYY------RNEIGELAQK--YP
NDQKS----LYIDWDDLYRFDP------DLADDYRTKPEQIQEYAEEALRLYDLP--VDV
SLGQAHVRVRNLP--ESEDIRDLRH--EHHGN--LVAVRGIIR-----KATDVRPKVIEA
AFECQRCGTLTRIPQ----TAGDFQEPHDCQG--------------CERQGPFR---LNT
DQSQ----------------------FIDAQKLRVQESPEGLRGGETPQSIDINIEDDIT
--------GHVTAGDHVRVTGILKLDQR------------GNDNEKSPMFD---------
----------IYMEGVSVEIEDEQFED----MEITDADKKEIVE--------LSNESD--
-------IYDKMVGAIAPSIYGY-----------------------EKEKLAMMLQLFSG
-------------------VTKELPDGSR-----------------IRGDLHMLLIGDPG
TGK---------------------------------------------------------
------------------------------------------------------------
------------------------------------------------------------
------------------------------------------------------------
------------------------------------------------------------
------------------------------------------------------------
------------------------------------------------------------
------------------------------------------------------------
------------------------------------------------------------
------------------------------------------------------------
------------------------------------------------------------
------------------------------------------------------------
----------------------SQMLSY-------IENIAPRSVYTSGKGSSSAG-----
-------------------------------LTAAAVRDDFGDGQQWTLEAGALVLADQG
IAAIDELDKMS-------------------------------------------------
------------------------------------------------------------
------------------------------------------------------------
------------------------------------------------------------
------------------------------------------------------------
------------------------------------------------------------
------------------------------------------------------------
------------------------------------------------------------
------------------------------------------------------------
------------------------------------------------------------
------------------------------------------------------------
------------------------------------------------------------
------------------------------------------------------------
------------------------------------------------------------
------------------------------------------------------------
------------------------------------------------------------
------------------------------------------------------------
------------------------------------------------------------
------------------------------------------------------------
---------------------------------PEDRSAMHEA-----------------
----------------------------------------------------------LE
QQ----------------------------------------------------------
------------------------------------------------------------
------------------------------------------------------------
------------------------------------------------------------
------------------------------------------------------------
------------------------------------------------------------
------------------------------------------------------------
------------------------------------------------------------
---------------------------------------------RISVSKAGINATLKS
RCSLLGAANPKYGRFDQYEPIGEQIDLEPALISRFDLIFTVTDKPDEEKDRNLAEHIIQT
NYAGELHTHRTENPTSNFSEEEVGTVTEEVAPTIEPDLLRKYVAYAKRNCFPTMT---EE
AKTRIEDFYVDLRMKG--QDEDAPVPVTARKLEALVRLAEASARIRLSDTVDEADADRAV
DIAHYCLKEIGVDPETGEFDADVVETGQSKTQRDRIQNIKGIISDIEDEY--DEGAPADV
VIERA-EEVG--IDESKAEHEIDKLKQKGEVYEPRTDHLRTT---
>gi|448680032|ref|ZP_21690471.1| MCM family protein [Haloarcula argentinensis DSM 12282]
------------------------------------------------------------
------------------------------------------------------------
------------------------------------------------------------
------------------------------------------------------------
------------------------------------------------------------
------------------------------------------------------------
------------------------------------------------------------
------------------------------------------------------------
----------------MAT-AEN--TELIDRFEEFYRNYY------RNEIGELAQK--YP
NDQKS----LYIDWDDLYRFDP------DLADDYRTKPEQIQEYAEEALRLYDLP--VDV
SLGQAHVRVRNLP--ESEDIRDLRH--EHHGN--LVAVRGIIR-----KATDVRPKVIEA
AFECQRCGTLTRIPQ----TAGDFQEPHDCQG--------------CERQGPFR---LNT
DQSQ----------------------FIDAQKLRVQESPEGLRGGETPQSIDINIEDDIT
--------GHVTAGDHVRVTGILKLDQR------------GNDNEKSPMFD---------
----------IYMEGVSVEIEDEQFED----MEITDADKKEIVE--------LSNESD--
-------IYDKMVGAIAPSIYGY-----------------------EKEKLAMMLQLFSG
-------------------VTKELPDGSR-----------------IRGDLHMLLIGDPG
TGK---------------------------------------------------------
------------------------------------------------------------
------------------------------------------------------------
------------------------------------------------------------
------------------------------------------------------------
------------------------------------------------------------
------------------------------------------------------------
------------------------------------------------------------
------------------------------------------------------------
------------------------------------------------------------
------------------------------------------------------------
------------------------------------------------------------
----------------------SQMLSY-------IENIAPRSVYTSGKGSSSAG-----
-------------------------------LTAAAVRDDFGDGQQWTLEAGALVLADQG
IAAIDELDKMS-------------------------------------------------
------------------------------------------------------------
------------------------------------------------------------
------------------------------------------------------------
------------------------------------------------------------
------------------------------------------------------------
------------------------------------------------------------
------------------------------------------------------------
------------------------------------------------------------
------------------------------------------------------------
------------------------------------------------------------
------------------------------------------------------------
------------------------------------------------------------
------------------------------------------------------------
------------------------------------------------------------
------------------------------------------------------------
------------------------------------------------------------
------------------------------------------------------------
------------------------------------------------------------
---------------------------------PEDRSAMHEA-----------------
----------------------------------------------------------LE
QQ----------------------------------------------------------
------------------------------------------------------------
------------------------------------------------------------
------------------------------------------------------------
------------------------------------------------------------
------------------------------------------------------------
------------------------------------------------------------
------------------------------------------------------------
---------------------------------------------RISVSKAGINATLKS
RCSLLGAANPKYGRFDQYEPIGEQIDLEPALISRFDLIFTVTDKPDEEKDRNLAEHIIQT
NYAGELHTHRTENPTSNFSEEEVGTVTEEVAPTIEPDLLRKYVAYAKRNCFPTMT---EE
AKSRIEDFYVDLRMKG--QDEDAPVPVTARKLEALVRLAEASARIRLSDTVDEADADRAV
DIAHYCLKEIGVDPETGEFDADVVETGQSKTQRDRIQNIKGIISDIEDEY--DEGAPADV
VIERA-EEVG--IDESKAEHEIDKLKQKGEVYEPRTDHLRTT---
>gi|448648691|ref|ZP_21679756.1| cell division control protein 21 [Haloarcula californiae ATCC 33799]
------------------------------------------------------------
------------------------------------------------------------
------------------------------------------------------------
------------------------------------------------------------
------------------------------------------------------------
------------------------------------------------------------
------------------------------------------------------------
------------------------------------------------------------
----------------MAT-AEN--TELIDRFEEFYRNYY------RNEIGELAQK--YP
NDQKS----LYIDWDDLYRFDP------DLADDYRTKPEQIQEYAEEALRLYDLP--VDV
SLGQAHVRVRNLP--ESEDIRDLRH--EHHGN--LVAVRGIIR-----KATDVRPKVIEA
AFECQRCGTLTRIPQ----TAGDFQEPHDCQG--------------CERQGPFR---LNT
DQSQ----------------------FIDAQKLRVQESPEGLRGGETPQSIDINIEDDIT
--------GHVTAGDHVRVTGILKLDQR------------GNDNEKSPMFD---------
----------IYMEGVSVEIEDEQFED----MEITDADKTEIVE--------LSSEPD--
-------IYDKMVGAIAPSIYGY-----------------------DKEKLAMMLQLFSG
-------------------VTKELPDGSR-----------------IRGDLHMLLIGDPG
TGKCVHGDTRVTLADGHERPIREVVESNLD------------------------DPKPVD
DGVWDTVDFDVPSLQSDGTVATQNATKVWKREAPETLYRIRTATGRELDVTPSHPLFVQS
DGRFQARKAEELESGTHVAVPRKVS-----------------------------------
----------------------------TNACNELDVTFRQSQAHNRIDLDLPPQWTPEL
ARLIGYIVAEGYVEQRPDNTGYVSITNNDREVLDDAKSVLETLNLNVT------------
------------------ERSSHEGKTARELLCSAGEFVSFLASLDETLLQSSAERRVPQ
DIMRASDNVVTGFIRGYIEGEGHASTSQREITVASMSKPLLEDVRTLLVTQGITAQLQPR
NNGSYRLRISGQSFHDYAE-----------------------------------------
--------------------------------------QIGFITARKTEACRQFEGTHGN
TNLDIVPNLGPELRRIREALGLTQSECGLPRSTYQ--------------HYERGRRNPSR
DSLESVLDAFETRL----------------------------------------------
------AEMNNDTPISDTARSDGGGTGSLRQDLNGLAALVEGDIAWDRIESIEPIEHDEK
WVYDLEIEGTHNYLTNGVVSHNSQMLSY-------IENIAPRSVYTSGKGSSSAG-----
-------------------------------LTAAAVRDDFGDGQQWTLEAGALVLADQG
IAAIDELDKMS-------------------------------------------------
------------------------------------------------------------
------------------------------------------------------------
------------------------------------------------------------
------------------------------------------------------------
------------------------------------------------------------
------------------------------------------------------------
------------------------------------------------------------
------------------------------------------------------------
------------------------------------------------------------
------------------------------------------------------------
------------------------------------------------------------
------------------------------------------------------------
------------------------------------------------------------
------------------------------------------------------------
------------------------------------------------------------
------------------------------------------------------------
------------------------------------------------------------
------------------------------------------------------------
---------------------------------PEDRSAMHEA-----------------
----------------------------------------------------------LE
QQ----------------------------------------------------------
------------------------------------------------------------
------------------------------------------------------------
------------------------------------------------------------
------------------------------------------------------------
------------------------------------------------------------
------------------------------------------------------------
------------------------------------------------------------
---------------------------------------------RISVSKAGINATLKS
RCSLLGAANPKYGRFDQYEPIGEQIDLEPALISRFDLIFTVTDKPDEEKDRNLAEHIIQT
NYAGELHTHRTENPTSNFSEEEVGTVTEEVAPTIEPDLLRKYVAYAKRNCFPTMT---EE
AKSRIEDFYVDLRLKG--QDEDAPVPVTARKLEALVRLAEASARIRLSDTVDEADADRAV
DIAHYCLKEIGVDPETGEFDADVVETGQSKTQRDRIQNIKGIISDIEDEY--DEGAPADV
VIERA-EEVG--IDESKAEHEIDKLKQKGEVYEPRTDHLRTT---
>gi|344210351|ref|YP_004794671.1| cell division control protein/MCM family protein [Haloarcula hispanica ATCC 33960]
------------------------------------------------------------
------------------------------------------------------------
------------------------------------------------------------
------------------------------------------------------------
------------------------------------------------------------
------------------------------------------------------------
------------------------------------------------------------
------------------------------------------------------------
----------------MAT-AEN--TELIDRFEEFYRNYY------RNEIGELAQK--YP
NDQKS----LYIDWDDLYRFDP------DLADDYRTKPEQIQEYAEEALRLYDLP--VDV
SLGQAHVRVRNLP--ESEDIRDLRH--EHHGN--LVAVRGIIR-----KATDVRPKVIEA
AFECQRCGTLTRIPQ----TAGDFQEPHDCQG--------------CERQGPFR---LNT
DQSQ----------------------FIDAQKLRVQESPEGLRGGETPQSIDINIEDDIT
--------GHVTAGDHVRVTGILKLDQR------------GNDNEKSPMFD---------
----------IYMEGVSVEIEDEQFED----MEITDADKKEIVE--------LSNEAD--
-------IYDKMVGAIAPSIYGY-----------------------EKEKLAMMLQLFSG
-------------------VTKELPDGSR-----------------IRGDLHMLLIGDPG
TGKCVHGDTRVTLADGHERPIREVVESNLD------------------------DPKPVD
DGVWDTVDFDVPSLQSDGTVATQNATKVWKRKAPETLYRIRTATGRELDVTPSHPLFVQS
NGRFQARKAEELESGTHVAVPRKVS-----------------------------------
----------------------------TNARNELDVTFRQSQAHNRIDLDLPPQWTPEL
ARLIGYIVAEGYVEQRPDNTGYVSITNNDREVLDDAKSVLETLNLNVT------------
------------------ERSSHEGKTTRELLCSAGEFVSFLASLDETLLQSSAERRVPQ
DIMRASDNVVTGFIRGYIEGEGHVSTSQREITVASMSKPLLEDVRTLLVTQGITAQLQPR
NNGSYRLRISGNSFHDYAE-----------------------------------------
--------------------------------------QIGFITARKTEACRQFEGTHGN
TNLDIVPNLGPELRRIREALGLTQSECGLPRSTYQ--------------HYERGRRNPSR
DSLESVLDAFQARL----------------------------------------------
------AEMNNDTPISDTARSDGGGTGSLRQDLDSLTAFVEGDMAWDRIESIEPIEHDEK
WVYDLEIEGTHNYLTNGVVSHNSQMLSY-------IENIAPRSVYTSGKGSSSAG-----
-------------------------------LTAAAVRDDFGDGQQWTLEAGALVLADQG
IAAIDELDKMS-------------------------------------------------
------------------------------------------------------------
------------------------------------------------------------
------------------------------------------------------------
------------------------------------------------------------
------------------------------------------------------------
------------------------------------------------------------
------------------------------------------------------------
------------------------------------------------------------
------------------------------------------------------------
------------------------------------------------------------
------------------------------------------------------------
------------------------------------------------------------
------------------------------------------------------------
------------------------------------------------------------
------------------------------------------------------------
------------------------------------------------------------
------------------------------------------------------------
------------------------------------------------------------
---------------------------------PEDRSAMHEA-----------------
----------------------------------------------------------LE
QQ----------------------------------------------------------
------------------------------------------------------------
------------------------------------------------------------
------------------------------------------------------------
------------------------------------------------------------
------------------------------------------------------------
------------------------------------------------------------
------------------------------------------------------------
---------------------------------------------RISVSKAGINATLKS
RCSLLGAANPKYGRFDQYEPIGEQIDLEPALISRFDLIFTVTDKPDEEKDRNLAEHIIQT
NYAGELHTHRTENPTSNFSEEEVGTVTEEVAPTIEPDLLRKYVAYAKRNCFPTMT---EE
AKSRIEDFYVDLRMKG--QDEDAPVPVTARKLEALVRLAEASARIRLSDTVDEADADRAV
DIAHYCLKEIGVDPETGEFDADVVETGQSKTQRDRIQNIKGIISDIEDEY--DEGAPADV
VIERA-EEVG--IDESKAEHEIDKLKQKGEVYEPRTDHLRTT---
>gi|15791012|ref|NP_280836.1| MCM / cell division control protein 21 [Halobacterium sp. NRC-1]
------------------------------------------------------------
------------------------------------------------------------
------------------------------------------------------------
------------------------------------------------------------
------------------------------------------------------------
------------------------------------------------------------
------------------------------------------------------------
------------------------------------------------------------
------------------------------------------------------------
-------------------MDP------DLADDYISHPDQLQEAAEEALRVYDLP--VDV
SLGQAHVRVHGLA--EHTDIRAIRA--EHLNT--MVSIQGMVR-----KATDVMPKIQRA
VFVCQRCGTDTEVPQ----GDAGFQEPYQCES--------------CERQGPFK---LDP
DRSE----------------------FVDSQKLRIQESPEGLGGGETPQSIDVHVEDDAT
--------GNVTPGDHVTVTGVLRLDQ-------------SEEATDSPVFE---------
----------HYMEGSSVVIEDAEFDE----LNISEADKEEIVA--------LSDHEE--
-------IHEEMVDSMAPAIYGH-----------------------REAKLAMMLQLFSG
-------------------VTKHLPDKSR-----------------IRGDLHMLLIGDPG
TGKCVRGDTTVALADGSEREIRDLVEANLD------------------------DPRPVD
DGVWDGVDVAVPSLAADGRLVQRRATKVWKREAPETMYRVRTAAGHRLTVTPSHPLFVAG
SHGPDAVRTEDLEVGQLVG-----------------------------------------
------------------------------------------------------------
------VAPDG-------------------------------------------------
------------------------------------------------------------
------------------DGSGQVAP----------------------------------
------------------------------------------------------------
------------------------------------------------------------
------------------------------------------------------------
------------------------------------------------------------
-------DGGVIRDAQPAPVGDAET------------------VAWSAIESITEVEPDEE
WVYDLEVEGTHSYLTDGVVSHNSQMISY-------VQNIAPRSVYTSGKGSSAAG-----
-------------------------------LTAAAVRDDFGDGQQWSLEAGALVLADNG
VAAVDELDKMA-------------------------------------------------
------------------------------------------------------------
------------------------------------------------------------
------------------------------------------------------------
------------------------------------------------------------
------------------------------------------------------------
------------------------------------------------------------
------------------------------------------------------------
------------------------------------------------------------
------------------------------------------------------------
------------------------------------------------------------
------------------------------------------------------------
------------------------------------------------------------
------------------------------------------------------------
------------------------------------------------------------
------------------------------------------------------------
------------------------------------------------------------
------------------------------------------------------------
------------------------------------------------------------
---------------------------------DDDRSAMHEA-----------------
----------------------------------------------------------LE
QQ----------------------------------------------------------
------------------------------------------------------------
------------------------------------------------------------
------------------------------------------------------------
------------------------------------------------------------
------------------------------------------------------------
------------------------------------------------------------
------------------------------------------------------------
---------------------------------------------KISVSKAGINATLKA
RCSLLGAANPKYGRFDQYEPIGEQIDLEPALISRFDLIFTVTDQPDPEEDAALADHILQT
NYAGELNTQNEELANANYSEAEIESQTEDVAPAIEPGLLRKYIAYARRTCFPTMT---PD
ARQAIEEFYVDLRSKG--ADEDAPVPVTARQLEAIVRLAEASARLRLSDSVEKSDADRVI
GIVQSCLQDIGVDPETGEFDADVVETGQSKTQRDRVKNIKALIGEIEEEF--DDGAPVEE
VLDRA-EEIG--MDAGKAEHEIEKLKERGELYQPNTDHLRSI---
>gi|448589380|ref|ZP_21649539.1| replicative DNA helicase / cell division control protein 21 /MCM [Haloferax elongans ATCC BAA-1513]
------------------------------------------------------------
------------------------------------------------------------
------------------------------------------------------------
------------------------------------------------------------
------------------------------------------------------------
------------------------------------------------------------
------------------------------------------------------------
------------------------------------------------------------
----------------MSQAPQN--RELTERFIQFYRNYY------REEIGDLAQQ--YP
KEKRS----LYIDYDDLYNFDP------ELADDYVTKPGQYQEYAEEALRLFDLP--ADV
KLGQAHVRMRNLP--DNIDIRNIRVNDDHIGT--LISVQGIVR-----KATDVRPKITEA
AFECQRCGTMSYIPQ----GDGGFQEPHECQG--------------CERQGPFR---IEF
DQSN----------------------FVDSQKLRVQESPEGLRGGETPQSIDINLADDVT
--------GKVTAGDHVTVVGILHIEQQ------------TSGNEKTPVFD---------
----------YYMEGIALSIEDEEFED----MEITDDDVAEIVE--------LSNEPN--
-------IYEKMVDSVAPAIYGY-----------------------EQEKLAMILQLFSG
-------------------VTKHLPDGSR-----------------IRGDLHMLLIGDPG
TGKCVTGNTRVTLADGRDVPIRELVESNLD------------------------DPKPID
DGVWDSANFEVPSLAPDGSLTARQATKVWKREAPDHLLRIRTNTGRELTATPSHPLFIRD
GGMTTAVRADELAEGEFVAAPRSLP-----------------------------------
----------------------------TTGTDDIDIDFRRSKSYNAVRLDLPDEWTPWL
ARLVGYIVAEGYVEQRDDATGFVSVTNNDREVLDDVADAFDRLGLNY-------------
-----------------FERSPHDGKSAREIICGSGEFVSFLANLSPSLLAGSDSQRIPE
AVMSASSETGRAFVRAFVEGEGHVSATQREITVASMSRELLEDVRTLLLASGISSQLRAR
HNGSFRLRISGDDFAKYVA-----------------------------------------
--------------------------------------KVGFVTERKSAACEEYAAVESN
TNTDVVP-AGGELRDLREALGLTQTDCGLPRSTYQ--------------HYERGDRNPSR
ESLSRVVSSFEDAIRTTDGVDSHAL-----------------------------------
----------------------ADGGASVTDRVSELRSLVDGDIGWERIDSIERVESTEE
WVYDLEVEGTHSYVSNGLVSHNSQMLSY-------IRHIAPRSVYTSGKGSSSAG-----
-------------------------------LTAAAVRDDFGDGQQWTLEAGALVLADKG
IAAVDELDKMRCVTGNSLVHLADGGIRRIRDLAHDAARASSI--------EELPNGRTIR
NV---DAEAWTMAEDGTLVTRPVTAIHEYDAPDELVQVTLESGEQLTSTPDHPFFVFEEG
ERVERPAEDLVAGDQVYVPDSDSHIASDGGIKTLQ-------------------------
--------------------------------------------------------SEQS
PDEPLTTSLAS-------------------------------------------------
------------------------------------------------------------
------------------------------------------------------------
------------------------------------------------------------
----------------------------------------------------------VE
SVERSDVSP---------------------------------------------------
------------------------------------------------------------
------------------------------------------------------------
------------------------------------------------------------
------------------------------------------------------------
------------------------------------------------------------
------------------------------------------------------------
------------------------------------------------------------
------------------------------------------------------------
------------------------------------------------------------
-------DAETRVYDLTVEGTHNFVANGMVVHNSEDRSAMHEG-----------------
----------------------------------------------------------LE
QQQ---------------------------------------------------------
------------------------------------------------------------
------------------------------------------------------------
------------------------------------------------------------
------------------------------------------------------------
------------------------------------------------------------
------------------------------------------------------------
------------------------------------------------------------
----------------------------------------------ISVSKAGINATLKS
RCSLLGAANPKYGRFDQYEPIGEQIDLEPALISRFDLIFTVTDDPDPDTDAELAEHIIKT
NYAGELNTQRTNVANSEFTEEQVNSVTDEVAPDIDAELLRKYIAYSKRTCYPTLT---EE
AKNIIRDFYVDFRARG--ADEDAPVPVTARKLEALVRLSEASARVRLSDKVTAEDAERVT
GIVESCLRDIGMDPETGEFDADIVETGRSKTQRDRIKNLLELIRNMQEEY--EEGAPHEE
VVERANAELN--MDEKTVGDQLEKLKMKGDIYEPRGDVYRAT---
>gi|448597665|ref|ZP_21654590.1| cell division control protein 21 [Haloferax alexandrinus JCM 10717]
------------------------------------------------------------
------------------------------------------------------------
------------------------------------------------------------
------------------------------------------------------------
------------------------------------------------------------
------------------------------------------------------------
------------------------------------------------------------
------------------------------------------------------------
----------------MAQAPQN--RDLTERFIEFYRNYY------REEIGTLAQQ--YP
KEKRS----LHIDYDDLYRFDS------ELADDYITKPGQFQEYAEEALRLFDLP--ADV
KLGQAHVRMRNLP--ETVDIRNLRVNDDHIGT--LISVQGIVR-----KATDVRPKITEA
AFECQRCGTMSYIPQ----GDGGFQEPHECQG--------------CERQGPFR---IDF
DQSN----------------------FVDSQKLRVQESPEGLRGGETPQSIDINLSDDVT
--------GKVTAGDHVTVVGVLHIEQQ------------TSGNEKTPVFD---------
----------YYMEGISLTIEDEEFED----MEISDEDVAEIVE--------LSNDPA--
-------IYEKMVESVAPAIYGY-----------------------EQEKMAMILQLFSG
-------------------VTKHLPDGSR-----------------IRGDLHMLLIGDPG
TGKCVDGDTRVTLADGRDVPIRELVESNLD------------------------DPKPID
DGVWDTAEFTVPSLGPDGTLTPRQATKVWKREAPDRMLRIRTNTGREIEVTPSHPLFTRT
DGVTTAVRADGLTEGAFLAAPNSLP-----------------------------------
----------------------------ATGRDELDVDFRRSKSHNAIRLELPDEWEPWL
ARLIGYIVAEGYVEQRDDATGFVSVTNNDREVLDDVADAFDRLGVNH-------------
-----------------FERSSHEGKRAREVICGSGEFVSFLENLSPTLLAGSAEQRIPE
QIMSASADTRRAFLRALIEGEGHVSASQREITVASMSRELLEDVRTLLLTAGIRSQLRPR
HNGSYRLRISGDDFETYVD-----------------------------------------
--------------------------------------EIGFVTERKSLATAEFVGTDGN
TNTDLIP-AGGELRELREELGLTQAECGLPRSTYQ--------------HYERGDRTPSR
GSLSRVVSAFEDALQSRDGEGARAV-----------------------------------
----------------------ADGGRSVVDRVSELRSLVDGNVAWECIESIERVEPAEE
WVYDLEVEGTHSYVSNGLVSHNSQMLSY-------IRHIAPRSVYTSGKGSSSAG-----
-------------------------------LTAAAVRDDFGDGQQWTLEAGALVLADKG
IAAVDELDKMR------------------------------------------PE-----
------------------------------------------------------------
------------------------------------------------------------
------------------------------------------------------------
------------------------------------------------------------
------------------------------------------------------------
------------------------------------------------------------
------------------------------------------------------------
------------------------------------------------------------
------------------------------------------------------------
------------------------------------------------------------
------------------------------------------------------------
------------------------------------------------------------
------------------------------------------------------------
------------------------------------------------------------
------------------------------------------------------------
------------------------------------------------------------
------------------------------------------------------------
------------------------------------------------------------
-----------------------------------DRSAMHEG-----------------
----------------------------------------------------------LE
QQQ---------------------------------------------------------
------------------------------------------------------------
------------------------------------------------------------
------------------------------------------------------------
------------------------------------------------------------
------------------------------------------------------------
------------------------------------------------------------
------------------------------------------------------------
----------------------------------------------ISVSKAGINATLKS
RCSLLGAANPKYGRFDQYEPIGEQIDLEPALISRFDLIFTVTDDPDPDEDSKLADHILKT
NYAGELNTQRTNVANSEFTEQQVDAVTDEVAPTIDADLLRKYIAYAKRTCYPTMT---DE
AKEVIRDFYVDFRARG--ADEDAPVPVTARKLEALVRLGEASARVRLSDKVTREDAERVT
GIVESCLRDIGMDPETGEFDADIVETGRSKTQRDRIKNLLELIRTMQEEY--EEGAPHEE
VLERANSELN--MDEKTVNDQLDKLKMKGDIYEPRGDVYRAT---
>gi|448558589|ref|ZP_21633146.1| cell division control protein 21 [Haloferax sp. ATCC BAA-644]
------------------------------------------------------------
------------------------------------------------------------
------------------------------------------------------------
------------------------------------------------------------
------------------------------------------------------------
------------------------------------------------------------
------------------------------------------------------------
------------------------------------------------------------
----------------MAQAPQN--RDLTERFIEFYRNYY------REEIGTLAQQ--YP
KEKRS----LHIDYDDLYRFDS------ELADDYITKPGQFQEYAEEALRLFDLP--ADV
KLGQAHVRMRNLP--ETVDIRNLRVNDDHIGT--LISVQGIVR-----KATDVRPKITEA
AFECQRCGTMSYIPQ----GDGGFQEPHECQG--------------CERQGPFR---IDF
DQSN----------------------FVDSQKLRVQESPEGLRGGETPQSIDINLSDDVT
--------GKVTAGDHVTVVGVLHIEQQ------------TSGNEKTPVFD---------
----------YYMEGISLTIEDEEFED----MEISDEDVAEIVE--------LSNDPA--
-------IYEKMVESVAPAIYGY-----------------------EQEKMAMILQLFSG
-------------------VTKHLPDGSR-----------------IRGDLHMLLIGDPG
TGKCVDGDTRVTLADGRDVPIRELVESNLD------------------------DPKPID
DGVWDTADFTVPSLGPDGTLTPRQATKVWKREAPDRMLRIQTNTGREIEVTPSHPLFTRT
DGMTTAVRADDLTEGEFLAAPRSLP-----------------------------------
----------------------------VTGRDALHVDFRRSKSHNAIRLELPDEWQPWL
ARLIGYIVAEGYVEQRDDATGFVSVTNNDREVIDDVADAFDRLGVNY-------------
-----------------FERTPHEGKSAREVICGSGELVSFLENLSPTLLAGSAEQRIPE
QLMSASVNTGREFLRALIEGEGHVSASQREITVASMSRELLEDARTLLLTAGIRSQLRPR
HNGSYRLRISGDDFETYVD-----------------------------------------
--------------------------------------EIGFVTERKSLATAEFGGTNGN
TNTDLIP-AGGELRELREALGLTQAECGLPRSTYQ--------------HYERGDRNPSR
GSLARVVSAFEGAIQNR--EEARAV-----------------------------------
----------------------ADGGRSVVDRVSELGSLVDGNVAWERIESIERVEPAEE
WVYDLEVEGTHSYVSNGLVSHNSQMLSY-------IRHIAPRSVYTSGKGSSSAG-----
-------------------------------LTAAAVRDDFGDGQQWTLEAGALVLADKG
IAAVDELDKMR------------------------------------------PE-----
------------------------------------------------------------
------------------------------------------------------------
------------------------------------------------------------
------------------------------------------------------------
------------------------------------------------------------
------------------------------------------------------------
------------------------------------------------------------
------------------------------------------------------------
------------------------------------------------------------
------------------------------------------------------------
------------------------------------------------------------
------------------------------------------------------------
------------------------------------------------------------
------------------------------------------------------------
------------------------------------------------------------
------------------------------------------------------------
------------------------------------------------------------
------------------------------------------------------------
-----------------------------------DRSAMHEG-----------------
----------------------------------------------------------LE
QQQ---------------------------------------------------------
------------------------------------------------------------
------------------------------------------------------------
------------------------------------------------------------
------------------------------------------------------------
------------------------------------------------------------
------------------------------------------------------------
------------------------------------------------------------
----------------------------------------------ISVSKAGINATLKS
RCSLLGAANPKYGRFDQYEPIGEQIDLEPALISRFDLIFTVTDDPDPDEDSKLADHILKT
NYAGELNTQRTNVANSEFTEQQVDAVTDEVAPTIDAELLRKYIAYAKRTCYPTMT---DE
AKEVIRDFYVDFRARG--ADEDAPVPVTARKLEALVRLGEASARVRLSDKVTREDAERVT
GIVESCLRDIGMDPETGEFDADIVETGRSKTQRDRIKNLLELIRTMQEEY--EEGAPHEE
VLERANSELN--MDEKTVNDQLDKLKMKGDIYEPRGDVYRAT---
>gi|448551036|ref|ZP_21629178.1| cell division control protein 21 [Haloferax sp. ATCC BAA-645]
------------------------------------------------------------
------------------------------------------------------------
------------------------------------------------------------
------------------------------------------------------------
------------------------------------------------------------
------------------------------------------------------------
------------------------------------------------------------
------------------------------------------------------------
----------------MAQAPQN--RDLTERFIEFYRNYY------REEIGTLAQQ--YP
KEKRS----LHIDYDDLYRFDS------ELADDYITKPGQFQEYAEEALRLFDLP--ADV
KLGQAHVRMRNLP--ETVDIRNLRVNDDHIGT--LISVQGIVR-----KATDVRPKITEA
AFECQRCGTMSYIPQ----GDGGFQEPHECQG--------------CERQGPFR---IDF
DQSN----------------------FVDSQKLRVQESPEGLRGGETPQSIDINLSDDVT
--------GKVTAGDHVTVVGVLHIEQQ------------TSGNEKTPVFD---------
----------YYMEGISLTIEDEEFED----MEISDEDVAEIVE--------LSNDPA--
-------IYEKMVESVAPAIYGY-----------------------EQEKMAMILQLFSG
-------------------VTKHLPDGSR-----------------IRGDLHMLLIGDPG
TGKCVDGDTRVTLADGRDVPIRELVESNLD------------------------DPKPID
DGVWDTADFTVPSLGPDGTLTPRQATKVWKREAPDRMLRIQTNTGREIEVTPSHPLFTRT
DGMTTAVRADDLTEGEFLAAPRSLP-----------------------------------
----------------------------VTGRDALHVDFRRSKSHNAIRLELPDEWQPWL
ARLIGYIVAEGYVEQRDDATGFVSVTNNDREVIDDVADAFDRLGVNY-------------
-----------------FERTPHEGKSAREVICGSGELVSFLENLSPTLLAGSAEQRIPE
QLMSASVNTGREFLRALIEGEGHVSASQREITVASMSRELLEDARTLLLTAGIRSQLRPR
HNGSYRLRISGDDFETYVD-----------------------------------------
--------------------------------------EIGFVTERKSLATAEFGGTNGN
TNTDLIP-AGGELRELREALGLTQAECGLPRSTYQ--------------HYERGDRNPSR
GSLARVVSAFEGAIQNR--EEARAV-----------------------------------
----------------------ADGGRSVVDRVSELGSLVDGNVAWERIESIERVEPAEE
WVYDLEVEGTHSYVSNGLVSHNSQMLSY-------IRHIAPRSVYTSGKGSSSAG-----
-------------------------------LTAAAVRDDFGDGQQWTLEAGALVLADKG
IAAVDELDKMR------------------------------------------PE-----
------------------------------------------------------------
------------------------------------------------------------
------------------------------------------------------------
------------------------------------------------------------
------------------------------------------------------------
------------------------------------------------------------
------------------------------------------------------------
------------------------------------------------------------
------------------------------------------------------------
------------------------------------------------------------
------------------------------------------------------------
------------------------------------------------------------
------------------------------------------------------------
------------------------------------------------------------
------------------------------------------------------------
------------------------------------------------------------
------------------------------------------------------------
------------------------------------------------------------
-----------------------------------DRSAMHEG-----------------
----------------------------------------------------------LE
QQQ---------------------------------------------------------
------------------------------------------------------------
------------------------------------------------------------
------------------------------------------------------------
------------------------------------------------------------
------------------------------------------------------------
------------------------------------------------------------
------------------------------------------------------------
----------------------------------------------ISVSKAGINATLKS
RCSLLGAANPKYGRFDQYEPIGEQIDLEPALISRFDLIFTVTDDPDPDEDSKLADHILKT
NYAGELNTQRTNVANSEFTEQQVDAVTDEVAPTIDAELLRKYIAYAKRTCYPTMT---DE
AKEVIRDFYVDFRARG--ADEDAPVPVTARKLEALVRLGEASARVRLSDKVTREDAERVT
GIVESCLRDIGMDPETGEFDADIVETGRSKTQRDRIKNLLELIRTMQEEY--EEGAPHEE
VLERANSELN--MDEKTVNDQLDKLKMKGDIYEPRGDVYRAT---
>gi|448543876|ref|ZP_21625337.1| cell division control protein 21 [Haloferax sp. ATCC BAA-646]
------------------------------------------------------------
------------------------------------------------------------
------------------------------------------------------------
------------------------------------------------------------
------------------------------------------------------------
------------------------------------------------------------
------------------------------------------------------------
------------------------------------------------------------
----------------MAQAPQN--RDLTERFIEFYRNYY------REEIGTLAQQ--YP
KEKRS----LHIDYDDLYRFDS------ELADDYITKPGQFQEYAEEALRLFDLP--ADV
KLGQAHVRMRNLP--ETVDIRNLRVNDDHIGT--LISVQGIVR-----KATDVRPKITEA
AFECQRCGTMSYIPQ----GDGGFQEPHECQG--------------CERQGPFR---IDF
DQSN----------------------FVDSQKLRVQESPEGLRGGETPQSIDINLSDDVT
--------GKVTAGDHVTVVGVLHIEQQ------------TSGNEKTPVFD---------
----------YYMEGISLTIEDEEFED----MEISDEDVAEIVE--------LSNDPA--
-------IYEKMVESVAPAIYGY-----------------------EQEKMAMILQLFSG
-------------------VTKHLPDGSR-----------------IRGDLHMLLIGDPG
TGKCVDGDTRVTLADGRDVPIRELVESNLD------------------------DPKPID
DGVWDTADFTVPSLGPDGTLTPRQATKVWKREAPDRMLRIQTNTGREIEVTPSHPLFTRT
DGMTTAVRADDLTEGEFLAAPRSLP-----------------------------------
----------------------------VTGRDALHVDFRRSKSHNAIRLELPDEWQPWL
ARLIGYIVAEGYVEQRDDATGFVSVTNNDREVIDDVADAFDRLGVNY-------------
-----------------FERTPHEGKSAREVICGSGELVSFLENLSPTLLAGSAEQRIPE
QLMSASVNTGREFLRALIEGEGHVSASQREITVASMSRELLEDARTLLLTAGIRSQLRPR
HNGSYRLRISGDDFETYVD-----------------------------------------
--------------------------------------EIGFVTERKSLATAEFGGTNGN
TNTDLIP-AGGELRELREALGLTQAECGLPRSTYQ--------------HYERGDRNPSR
GSLARVVSAFEGAIQNR--EEARAV-----------------------------------
----------------------ADGGRSVVDRVSELGSLVDGNVAWERIESIERVEPAEE
WVYDLEVEGTHSYVSNGLVSHNSQMLSY-------IRHIAPRSVYTSGKGSSSAG-----
-------------------------------LTAAAVRDDFGDGQQWTLEAGALVLADKG
IAAVDELDKMR------------------------------------------PE-----
------------------------------------------------------------
------------------------------------------------------------
------------------------------------------------------------
------------------------------------------------------------
------------------------------------------------------------
------------------------------------------------------------
------------------------------------------------------------
------------------------------------------------------------
------------------------------------------------------------
------------------------------------------------------------
------------------------------------------------------------
------------------------------------------------------------
------------------------------------------------------------
------------------------------------------------------------
------------------------------------------------------------
------------------------------------------------------------
------------------------------------------------------------
------------------------------------------------------------
-----------------------------------DRSAMHEG-----------------
----------------------------------------------------------LE
QQQ---------------------------------------------------------
------------------------------------------------------------
------------------------------------------------------------
------------------------------------------------------------
------------------------------------------------------------
------------------------------------------------------------
------------------------------------------------------------
------------------------------------------------------------
----------------------------------------------ISVSKAGINATLKS
RCSLLGAANPKYGRFDQYEPIGEQIDLEPALISRFDLIFTVTDDPDPDEDSKLADHILKT
NYAGELNTQRTNVANSEFTEQQVDAVTDEVAPTIDAELLRKYIAYAKRTCYPTMT---DE
AKEVIRDFYVDFRARG--ADEDAPVPVTARKLEALVRLGEASARVRLSDKVTREDAERVT
GIVESCLRDIGMDPETGEFDADIVETGRSKTQRDRIKNLLELIRTMQEEY--EEGAPHEE
VLERANSELN--MDEKTVNDQLDKLKMKGDIYEPRGDVYRAT---
>gi|433430257|ref|ZP_20407491.1| cell division control protein 21, partial [Haloferax sp. BAB2207]
------------------------------------------------------------
------------------------------------------------------------
------------------------------------------------------------
------------------------------------------------------------
------------------------------------------------------------
------------------------------------------------------------
------------------------------------------------------------
------------------------------------------------------------
----------------MAQAPQN--RDLTERFIEFYRNYY------REEIGTLAQQ--YP
KEKRS----LHIDYDDLYRFDS------ELADDYITKPGQFQEYAEEALRLFDLP--ADV
KLGQAHVRMRNLP--ETVDIRNLRVNDDHIGT--LISVQGIVR-----KATDVRPKITEA
AFECQRCGTMSYIPQ----GDGGFQEPHECQG--------------CERQGPFR---IDF
DQSN----------------------FVDSQKLRVQESPEGLRGGETPQSIDINLSDDVT
--------GKVTAGDHVTVVGVLHIEQQ------------TSGNEKTPVFD---------
----------YYMEGISLTIEDEEFED----MEISDEDVAEIVE--------LSNDPA--
-------IYEKMVESVAPAIYGY-----------------------EQEKMAMILQLFSG
-------------------VTKHLPDGSR-----------------IRGDLHMLLIGDPG
TGKCVDGDTRVTLADGRDVPIRELVESNLD------------------------DPKPID
DGVWDTAEFTVPSLGPDGTLTPRQATKVWKREAPDRMLRIRTNTGREIEVTPSHPLFTRT
DGVTTAVRADGLTEGAFLAAPNSLP-----------------------------------
----------------------------ATGRDELDVDFRRSKSHNAIRLELPDEWEPWL
ARLIGYIVAEGYVEQRDDATGFVSVTNNDREVLDDVADAFDRLGVNH-------------
-----------------FERSSHEGKRAREVICGSGEFVSFLENLSPTLLAGSAEQRIPE
QIMSASADTRRAFLRALIEGEGHVSASQREITVASMSRELLEDVRTLLLTAGIRSQLRPR
HNGSYRLRISGDDFETYVD-----------------------------------------
--------------------------------------EIGFVTERKSLATAEFVGTDGN
TNTDSIP-AGGELRELREELGLTQAECGLPRSTYQ--------------HYERGDRTPSR
GSLSRVVSAFEDALQSRDGEGARAV-----------------------------------
----------------------ADGGRSVVDRVSELRSLVDGNVAWECIESIERVEPAEE
WVYDLEVEGTHSYVSNGLVSHNSQMLSY-------IRHIAPRSVYTSGKGSSSAG-----
-------------------------------LTAAAVRDDFGDGQQWTLEAGALVLADKG
IAAVDELDKMR------------------------------------------PE-----
------------------------------------------------------------
------------------------------------------------------------
------------------------------------------------------------
------------------------------------------------------------
------------------------------------------------------------
------------------------------------------------------------
------------------------------------------------------------
------------------------------------------------------------
------------------------------------------------------------
------------------------------------------------------------
------------------------------------------------------------
------------------------------------------------------------
------------------------------------------------------------
------------------------------------------------------------
------------------------------------------------------------
------------------------------------------------------------
------------------------------------------------------------
------------------------------------------------------------
-----------------------------------DRSAMHEG-----------------
----------------------------------------------------------LE
QQQ---------------------------------------------------------
------------------------------------------------------------
------------------------------------------------------------
------------------------------------------------------------
------------------------------------------------------------
------------------------------------------------------------
------------------------------------------------------------
------------------------------------------------------------
----------------------------------------------ISVSKAGINATLKS
RCSLLGAANPKYGRFDQYEPIGEQIDLEPALISRFDLIFTVTDDPDPDEDSKLADHILKT
NYAGELNTQRTNVANSEFTEQQVDAVTDEVAPTIDADLLRKYIAYAKRTCYPTMT---DE
AKQVIRDFYVDFRARG--ADEDAPVPVTARKLEALVRLGEASARVRLSDKVTREDAERVT
GIVESCLRDIGMDPETGEFDADIVETGRSKTQRDRIKNLLELIRTMQEEY--EEGAPHEE
V--------------------------------------------
>gi|448622439|ref|ZP_21669133.1| cell division control protein 21 [Haloferax denitrificans ATCC 35960]
------------------------------------------------------------
------------------------------------------------------------
------------------------------------------------------------
------------------------------------------------------------
------------------------------------------------------------
------------------------------------------------------------
------------------------------------------------------------
------------------------------------------------------------
----------------MAQAPQN--RDLTERFIEFYRNYY------REEIGTLAQQ--YP
KEKRS----LYIDYDDLYRFDA------ELADDYITKPGQFQEYAEEALRLFDLP--ADV
KLGQAHVRMRNLP--EAVDIRNIRVNDDHIGT--LISVQGIVR-----KATDVRPKITEA
AFECQRCGTMSYIPQ----GDGGFQEPHECQG--------------CERQGPFR---IDF
DQSN----------------------FVDSQKLRVQESPEGLRGGETPQSIDINLSDDVT
--------GKVTAGDHVTAVGVLHIEQQ------------TSGNEKTPVFD---------
----------YYMEGISLTIEDEEFED----MEISDEDVAEIVE--------LSNDPA--
-------IYEKMVESVAPAIYGY-----------------------EQEKMAMILQLFSG
-------------------VTKHLPDGSR-----------------IRGDLHMLLIGDPG
TGKCVDGDTRVTLADGRDVPIRELVESNLD------------------------DPKPID
DGVWDTAEFTVPSLGPDGTLTPRQATKVWKREAPDRMLRIRTNTGREIEVTPSHPLFTRT
DGVTTAVRADGLTEGAFLAAPNSLP-----------------------------------
----------------------------ATGRDELDVDFRRSKSHNAIRLELPDEWEPWL
ARLIGYIVAEGYVEQRDDATGFVSVTNNDREVLDDVADAFDRLGVNH-------------
-----------------FERSSHEGKRAREVICGSGELVSFLENLSPTLLAGSAEQRIPE
QIMSASAGTGRAFLRALIEGEGHVSASQREITVASMSRELLEDVRTLLLTAGIRSQLRPR
HNGSYRLRISGDDFETYVD-----------------------------------------
--------------------------------------EIGFVTERKSLATAEFVGTDGN
TNTDLIP-AGGELRELREELGLTQAECGLPRSTYQ--------------HYERGDRTPSR
GSLSRVVSAFEDALQSRDGEGARAV-----------------------------------
----------------------ADGGRSVVDRVSELRSLVDGNVAWECIESIERVEPAEE
WVYDLEVEGTHSYVSNGLVSHNSQMLSY-------IRHIAPRSVYTSGKGSSSAG-----
-------------------------------LTAAAVRDDFGDGQQWTLEAGALVLADKG
IAAVDELDKMR------------------------------------------PE-----
------------------------------------------------------------
------------------------------------------------------------
------------------------------------------------------------
------------------------------------------------------------
------------------------------------------------------------
------------------------------------------------------------
------------------------------------------------------------
------------------------------------------------------------
------------------------------------------------------------
------------------------------------------------------------
------------------------------------------------------------
------------------------------------------------------------
------------------------------------------------------------
------------------------------------------------------------
------------------------------------------------------------
------------------------------------------------------------
------------------------------------------------------------
------------------------------------------------------------
-----------------------------------DRSAMHEG-----------------
----------------------------------------------------------LE
QQQ---------------------------------------------------------
------------------------------------------------------------
------------------------------------------------------------
------------------------------------------------------------
------------------------------------------------------------
------------------------------------------------------------
------------------------------------------------------------
------------------------------------------------------------
----------------------------------------------ISVSKAGINATLKS
RCSLLGAANPKYGRFDQYEPIGEQIDLEPALISRFDLIFTVTDDPDPDEDSKLADHILKT
NYAGELNTQRTNVANSEFTEQQVDAVTDEVAPTIDADLLRKYIAYAKRTCYPTMT---DE
AKQVIRDFYVDFRARG--ADEDAPVPVTARKLEALVRLGEASARVRLSDKVTREDAERVT
GIVESCLRDIGMDPETGEFDADIVETGRSKTQRDRIKNLLELIRTMQEEY--EEGAPHEE
VLERANSELN--MDEKTVNDQLDKLKMKGDIYEPRGDVYRAT---
>gi|389845713|ref|YP_006347952.1| replicative DNA helicase / cell division control protein 21 /MCM [Haloferax mediterranei ATCC 33500]
------------------------------------------------------------
------------------------------------------------------------
------------------------------------------------------------
------------------------------------------------------------
------------------------------------------------------------
------------------------------------------------------------
------------------------------------------------------------
------------------------------------------------------------
----------------MAQAPQN--RDLTERFIEFYRNYY------REEIGTLAQQ--YP
KEKRS----LYIDYDDLYRFDA------ELADDYITKPGQYQEYAEEALRLFDLP--ADV
KLGQAHVRMRNLP--DTVDIRNIRVNDDHIGT--LIGVQGIVR-----KATDVRPKITEA
AFECQRCGTMSYIPQ----GDGGFQEPHECQG--------------CERQGPFR---IDF
DQSN----------------------FVDSQKLRVQESPEGLRGGETPQSIDINLTDDVT
--------GEVTAGDHVTAVGILHIEQQ------------TSGNEKTPVFD---------
----------YYMEGISLAIEDEEFED----MEITDEDVAQIVE--------LSNKPD--
-------IYEEMTDSVAPAIYGY-----------------------DQEKLAMILQLFSG
-------------------VTKHLPDGSR-----------------IRGDLHMLLIGDPG
TGKCVTGDTRVTLADGRDVPIRELVESNLD------------------------DPKPID
DGVWDSANFEVPSLAPDGTLTSRQATKVWKREAPDHLLRIRTNTGRELTATPSHPLFIRD
EGMTAAVRSDELTEGEFVAAPRSLP-----------------------------------
----------------------------MTGTDDLAVEFRRSKSYNAVRLDLPDEWTPWL
ARLVGYIVAEGYVEQRDDATGFVSVTNNDREVLDDVADAFDRLGLNY-------------
-----------------FERSPHDGKSAREIICGSGEFVSFLANLSPSLLAGSDSQRIPE
AVVSASSETGRAFVRAFIEGEGHVSATQREITVASMSRELLEDVRTLLLASGISSQLHPR
HNGSYRLRISGDDFARYVA-----------------------------------------
--------------------------------------RIGFITERKSVACDEYAAVEEN
TNSDLVP-AGGELRELRETLGLTQADCGLPRSTYQ--------------HYERGDRNPSR
ESLSRVVSSFEDALRTADSVGSSAL-----------------------------------
----------------------ADGGMSVADHVSELRSLVDGDIGWERIDSIERVEPAEK
WVYDLEVEGTHSYVSNGLVSHNSQMLSY-------IRNIAPRSVYTSGKGSSSAG-----
-------------------------------LTAAAVRDDFGDGQQWTLEAGALVLADKG
IAAVDELDKMRCVTGDSLVHLADGGIKRIRDLAHDAACEGSI--------EELPNGRTIR
NV---DAEAWTMTEDGRLVTRPVTAIHEYDAPDELTQITLQSGEQLTAIHDHPFITFENG
ERVEKPAADVSPGDWVYVPCHLSPRATDGGVLTAESTAEATITATEDE----------LS
PAFGAILGYLSGDGNVYYNREAGSYGIRFTNKEEELLADFEQVCRDTFGVEPVRPPSEQR
DDGVETVRLPGREYADAVLDAGMNLEIYDGKAFPAAVSEASLAAKAAFVRAMADSEGCVD
TDSGNVKISSSSYELLLGIKSLLLEFGVTTQIQHRERSGKRNLYVLAVTAADSLRRFNRH
IGFTLERKQSALD---EVCESVSGDRTILDVIPNCGGVLSSLRESLRLHVSECGLVDSTY
CNFENEDANISFSCARTVLDAFESRMSQAESDVSQLSEPCDWATISIVKERYHVSQSELA
VGTSFSQQQISRLWGTDDELRAVTRGRLREIVESVADTDLESIRRLVRGDVKWRRVKAVE
TVDESDADDRIRLLKHELADLLGVEGDAAVEH----------------------------
------------------------------------------------------------
------------------------------------------------------------
------------------------------------------------------------
------------------------------------------------------------
------------------------------------------------------------
------------------------------------------------------------
------------------------------------------------------------
---------------------------------------------AQQLLDHEPRADDWS
ELRSELERHGVSFADIARDLDVAGSTVSRWFNGVVETDRFTDVVEVANARFSDIRSDARR
LLDAIGSRSKPKVYDLTVEGTHNFVANGMVVHNSEDRSAMHEA-----------------
----------------------------------------------------------LE
QQQ---------------------------------------------------------
------------------------------------------------------------
------------------------------------------------------------
------------------------------------------------------------
------------------------------------------------------------
------------------------------------------------------------
------------------------------------------------------------
------------------------------------------------------------
----------------------------------------------ISVSKAGINATLKS
RCSLLGAANPKYGRFDQYESIGEQIDLEPALISRFDLIFTVTDNPDPDTDSELAEHILKT
NYAGELNTQRTNVANSEFTEDQIDAVTDEVAPTIDAELLRKYIAYAKRTCYPTMT---EE
AKNVIRDFYVDFRARG--ADEDAPVPVTARKLEALVRLGEASARVRLSDKVTREDAERVT
SIVESCLRDIGMDPETGEFDADIVETGRSKTQRDRIKNLLELIRTMQEEY--EEGAPHEE
VVERANTELN--MDEKTVIDQLEKLKMKGDIYEPRGDVYRAT---
>gi|292654400|ref|YP_003534297.1| MCM DNA helicase [Haloferax volcanii DS2]
------------------------------------------------------------
------------------------------------------------------------
------------------------------------------------------------
------------------------------------------------------------
------------------------------------------------------------
------------------------------------------------------------
------------------------------------------------------------
------------------------------------------------------------
----------------MAQAPQN--RDLTERFIEFYRNYY------REEIGTLAQQ--YP
KEKRS----LHIDYDDLYRFDS------ELADDYITKPGQFQEYAEEALRLFDLP--ADV
KLGQAHVRMRNLP--ETVDIRNLRVNDDHIGT--LISVQGIVR-----KATDVRPKITEA
AFECQRCGTMSYIPQ----GDGGFQEPHECQG--------------CERQGPFR---IDF
DQSN----------------------FVDSQKLRVQESPEGLRGGETPQSIDINLSDDVT
--------GKVTAGDHVTVVGVLHIEQQ------------TSGNEKTPVFD---------
----------YYMEGISLTIEDEEFED----MEISDEDVAEIVE--------LSNDPA--
-------IYEKMVESVAPAIYGY-----------------------EQEKIAMILQLFSG
-------------------VTKHLPDGSR-----------------IRGDLHMLLIGDPG
TGK---------------------------------------------------------
------------------------------------------------------------
------------------------------------------------------------
------------------------------------------------------------
------------------------------------------------------------
------------------------------------------------------------
------------------------------------------------------------
------------------------------------------------------------
------------------------------------------------------------
------------------------------------------------------------
------------------------------------------------------------
------------------------------------------------------------
----------------------SQMLSY-------IRHIAPRSVYTSGKGSSSAG-----
-------------------------------LTAAAVRDDFGDGQQWTLEAGALVLADKG
IAAVDELDKMR------------------------------------------PE-----
------------------------------------------------------------
------------------------------------------------------------
------------------------------------------------------------
------------------------------------------------------------
------------------------------------------------------------
------------------------------------------------------------
------------------------------------------------------------
------------------------------------------------------------
------------------------------------------------------------
------------------------------------------------------------
------------------------------------------------------------
------------------------------------------------------------
------------------------------------------------------------
------------------------------------------------------------
------------------------------------------------------------
------------------------------------------------------------
------------------------------------------------------------
------------------------------------------------------------
-----------------------------------DRSAMHEG-----------------
----------------------------------------------------------LE
QQQ---------------------------------------------------------
------------------------------------------------------------
------------------------------------------------------------
------------------------------------------------------------
------------------------------------------------------------
------------------------------------------------------------
------------------------------------------------------------
------------------------------------------------------------
----------------------------------------------ISVSKAGINATLKS
RCSLLGAANPKYGRFDQYEPIGEQIDLEPALISRFDLIFTVTDDPDPDEDSKLADHILKT
NYAGELNTQRTNVANSEFTEQQVDAVTDEVAPTIDADLLRKYIAYAKRTCYPTMT---DE
AKEVIRDFYVDFRARG--ADEDAPVPVTARKLEALVRLGEASARVRLSDKVTREDAERVT
GIVESCLRDIGMDPETGEFDADIVETGRSKTQRDRIKNLLELIRTMQEEY--EEGAPHEE
VLERANSELN--MDEKTVNDQLDKLKMKGDIYEPRGDVYRAT---
>gi|313124860|ref|YP_004035124.1| replication control ARTPase [Halogeometricum borinquense DSM 11551]
------------------------------------------------------------
------------------------------------------------------------
------------------------------------------------------------
------------------------------------------------------------
------------------------------------------------------------
------------------------------------------------------------
------------------------------------------------------------
------------------------------------------------------------
----------------MAQAPQDPDVDLTERFIQFYRKYY------SDDIGRLAQR--YP
NEQRS----LYIDYDDLFRFDE------DLAEDYRKKPDQIREYAEEALRLYDLP--VDV
KLGRAHVRLRNLP--DSVDIRNIRVHDDHIGR--MVSVQGIVR-----KATDVRPKITEA
AFECQRCGTMTYIPQ----TDSGFQEPHECQG--------------CERQGPFH---VDF
DQSE----------------------FVDSQKLRVQESPEGLRGGETPQSIDIDIEDDVT
--------GEVTAGDHVTVTGVLHIEQQ------------TSGQEKTPIFD---------
----------LYMDGVSIEIEDEEFED----MDISEEDVAEIVE--------LSNDPD--
-------IYQKMIGSVAPSIYGY-----------------------EQEKLAMILQLFSG
-------------------VTKHLPDGSR-----------------IRGDLHMLLIGDPG
TGKCVAGDTRVTVADGSEVPIRKLVEQNLD------------------------EPKPVD
DGVWDAVDFEVPSMAHDGSITTRRATKVWKREAPDRMYEIRTAAGHELTVTPSHPLFVGC
DGGTEAVVADNLEAGQFVAVPRSLP-----------------------------------
----------------------------TDGDNSLDVSIRRSQSNNAVRLDLPDRLTPSL
ARLLGYVAAEGYVERRDSGSAFVSITNSDREILDDVADALDELGLRA-------------
-----------------TERSTHDDKTTRELICSSSELVSLLEKIEPALLDGSSEQRVPA
PILRAKSPVKRGFLRAFVDAEGTVSPSQREVTVSSTSRDVLEGVRSLLLAFGISSQLRTK
ADGSFRLRVSGDDFARYTA-----------------------------------------
--------------------------------------QIGLVTERKRRAAEAVVDVDGN
TNRDVIPGVGDTLCDLRESLGLEQDDCGLPRSTYQ--------------HYERGDRNPSR
DSLQTVVQTFS---EAAADGLAADG-----------------------------------
-----------------------DGGASVERCLASLRALADGDIAWDRIESIDPVEPDDE
WVYDLEIEGTHNFLTNNVVSHNSQMLQY-------IRNIAPRSVYTSGKGSSSAG-----
-------------------------------LTAAAVRDDFGDGQQWTLEAGALVLADKG
IAAVDELDKMRCVTGDSLVHLADDG--GIKRIRDIAHDAARE--------GSTEELANGR
TIRNFDAEVWSMTDDGKLVSRPVTAIHEYDAPDELTRVTLQSGERLTAIHDHPFITFDDG
ESVEKPAANVSPGDWVFVPRRLADRATDGGVRTADSIAGGTVTATENE----------LS
PAFGAVLGYLSGDGNVYYDREEGVYGIRFTNKEEELLADFERACRDACDAEAIRPPSEQR
DDGVETVRLSGKEFADVVLDAGMNLEVYDGKAFPTAISAASRATKAAFVRAMADSEGSVD
TDSGNVKISSSSYELVLGIKSLLLEFDITTQIQHRERSGKRDLYVLAVTAAESLQRFNRH
IGFTLDRKQSALD---EVCESVSGDRTILDVIPHCGELLSSLRESLRLYVSECGLVDATD
CNFENKDANVSISCARTILDAFESRTQEAESDAEQLTEPCDWEILSDIKERYHVSQSELA
TGTPYSQQQISLLWGADDELRAVTRNRLREIVESVVNTDIEPFRHLVRGDVKWRRVKSVE
TVDESDVDDQIRLLKHELADLLGVKTESAVEY----------------------------
------------------------------------------------------------
------------------------------------------------------------
------------------------------------------------------------
------------------------------------------------------------
------------------------------------------------------------
------------------------------------------------------------
------------------------------------------------------------
---------------------------------------------GRSLLDSEPNAEDWD
ELRVELNRHNVSFADIARDLGVADSTVSRWFNGVVETDRFVDVANAARDRFAEIRADVRR
YLDTIESRSTPKVYDLTVEGTHNFVANGMVVHNSEDRSAMHEG-----------------
----------------------------------------------------------LE
QQQ---------------------------------------------------------
------------------------------------------------------------
------------------------------------------------------------
------------------------------------------------------------
------------------------------------------------------------
------------------------------------------------------------
------------------------------------------------------------
------------------------------------------------------------
----------------------------------------------ISVSKAGINATLKS
RCSLLGAANPKYGRFDQYESIGEQIDLEPALISRFDLIFTVTDDPDPESDAELAEHIINT
NYAGELHTQRSKIANSEFTEAEVNSVTEEVAPEIDAELLRKYIAYAKRNCYPTMT---DE
AKEVIRDFYVNFRAKG--ADEDSPVPVTARKLEALVRLAEASARVRLSDTVTEDDAVRVT
NIVESCLRDIGMDPETGEFDADIVETGTSKNQRDRIKNLKQLISDIEDEY--EEGAPVDE
VISRATTELN--LDESKAEQEIENLRRKGEVYEPRTDHLRTT---
>gi|448582692|ref|ZP_21646196.1| MCM DNA helicase [Haloferax gibbonsii ATCC 33959]
------------------------------------------------------------
------------------------------------------------------------
------------------------------------------------------------
------------------------------------------------------------
------------------------------------------------------------
------------------------------------------------------------
------------------------------------------------------------
------------------------------------------------------------
----------------MAQAPQN--RDLTERFIEFYRNYY------REEIGKLAQQ--YP
KEKRS----LYIDYDDLYRFDA------ELADDYITKPGQFQEYAEEALRLFDLP--ADV
KLGQAHVRMRNLP--ETVDIRNIRVNDDHIGT--LISVQGIVR-----KATDVRPKITEA
AFECQRCGTMSYIPQ----GDGGFQEPHECQG--------------CERQGPFR---IDF
DQSN----------------------FIDSQKLRVQESPEGLRGGETPQSIDINLSDDVT
--------GKVTAGDHVTAVGILHIEQQ------------TSGNEKTPVFD---------
----------YYMEGISLTIEDEEFED----MEISDEDVAEIVE--------LSNDPA--
-------IYEKMVESVAPAIYGY-----------------------EQEKMAMILQLFSG
-------------------VTKHLPDGSR-----------------IRGDLHMLLIGDPG
TGK---------------------------------------------------------
------------------------------------------------------------
------------------------------------------------------------
------------------------------------------------------------
------------------------------------------------------------
------------------------------------------------------------
------------------------------------------------------------
------------------------------------------------------------
------------------------------------------------------------
------------------------------------------------------------
------------------------------------------------------------
------------------------------------------------------------
----------------------SQMLSY-------IRHIAPRSVYTSGKGSSSAG-----
-------------------------------LTAAAVRDDFGDGQQWTLEAGALVLADKG
IAAVDELDKMR------------------------------------------PE-----
------------------------------------------------------------
------------------------------------------------------------
------------------------------------------------------------
------------------------------------------------------------
------------------------------------------------------------
------------------------------------------------------------
------------------------------------------------------------
------------------------------------------------------------
------------------------------------------------------------
------------------------------------------------------------
------------------------------------------------------------
------------------------------------------------------------
------------------------------------------------------------
------------------------------------------------------------
------------------------------------------------------------
------------------------------------------------------------
------------------------------------------------------------
------------------------------------------------------------
-----------------------------------DRSAMHEG-----------------
----------------------------------------------------------LE
QQQ---------------------------------------------------------
------------------------------------------------------------
------------------------------------------------------------
------------------------------------------------------------
------------------------------------------------------------
------------------------------------------------------------
------------------------------------------------------------
------------------------------------------------------------
----------------------------------------------ISVSKAGINATLKS
RCSLLGAANPKYGRFDQYEPIGEQIDLEPALISRFDLIFTVTDDPDPDEDSKLADHILKT
NYAGELNTQRTNVANSEFTEQQVDAVTDEVAPTIDAELLRKYIAYSKRTCYPTMT---DE
AKQVIRDFYVDFRARG--ADEDAPVPVTARKLEALVRLGEASARVRLSDKVTREDAERVT
GIVESCLRDIGMDPETGEFDADIVETGRSKTQRDRIKNLLELIRTMQEEY--EEGAPHEE
VLERANSELN--MDEKTVNDQLDKLKMKGDIYEPRGDVYRAT---
>gi|448287269|ref|ZP_21478482.1| ATPase involved in replication control, cdc46/mcm family protein [Halogeometricum borinquense DSM 11551]
------------------------------------------------------------
------------------------------------------------------------
------------------------------------------------------------
------------------------------------------------------------
------------------------------------------------------------
------------------------------------------------------------
------------------------------------------------------------
------------------------------------------------------------
----------------MAQAPQDPDVDLTERFIQFYRKYY------SDDIGRLAQR--YP
NEQRS----LYIDYDDLFRFDE------DLAEDYRKKPDQIREYAEEALRLYDLP--VDV
KLGRAHVRLRNLP--DSVDIRNIRVHDDHIGR--MVSVQGIVR-----KATDVRPKITEA
AFECQRCGTMTYIPQ----TDSGFQEPHECQG--------------CERQGPFH---VDF
DQSE----------------------FVDSQKLRVQESPEGLRGGETPQSIDIDIEDDVT
--------GEVTAGDHVTVTGVLHIEQQ------------TSGQEKTPIFD---------
----------LYMDGVSIEIEDEEFED----MDISEEDVAEIVE--------LSNDPD--
-------IYQKMIGSVAPSIYGY-----------------------EQEKLAMILQLFSG
-------------------VTKHLPDGSR-----------------IRGDLHMLLIGDPG
TGKCVAGDTRVTVADGSEVPIRKLVEQNLD------------------------EPKPVD
DGVWDAVDFEVPSMAHDGSITTRRATKVWKREAPDRMYEIRTAAGHELTVTPSHPLFVGC
DGGTEAVVADNLEAGQFVAVPRSLP-----------------------------------
----------------------------TDGDNSLDVSIRRSQSNNAVRLDLPDRLTPSL
ARLLGYVAAEGYVERRDSGSAFVSITNSDREILDDVADALDELGLRA-------------
-----------------TERSTHDDKTTRELICSSSELVSLLEKIEPALLDGSSEQRVPA
PILRAKSPVKRGFLRAFVDAEGTVSPSQREVTVSSTSRDVLEGVRSLLLAFGISSQLRTK
ADGSFRLRVSGDDFARYTA-----------------------------------------
--------------------------------------QIGLVTERKRRAAEAVVDVDGN
TNRDVIPGVGDTLCDLRESLGLEQDDCGLPRSTYQ--------------HYERGDRNPSR
DSLQTVVQTFS---EAAADGLAADG-----------------------------------
-----------------------DGGASVERCLASLRALADGDIAWDRIESIDPVEPDDE
WVYDLEIEGTHNFLTNNVVSHNSQMLQY-------IRNIAPRSVYTSGKGSSSAG-----
-------------------------------LTAAAVRDDFGDGQQWTLEAGALVLADKG
IAAVDELDKMRCVTGDSLVHLADDG--GIKRIRDIAHDAARE--------GSTEELANGR
TIRNFDAEVWSMTDDGKLVSRPVTAIHEYDAPDELTRVTLQSGERLTAIHDHPFITFDDG
ESVEKPAANVSPGDWVFVPRRLADRATDGGVRTADSIAGGTVTATENE----------LS
PAFGAVLGYLSGDGNVYYDREEGVYGIRFTNKEEELLADFERACRDACDAEAIRPPSEQR
DDGVETVRLSGKEFADVVLDAGMNLEVYDGKAFPTAISAASRATKAAFVRAMADSEGSVD
TDSGNVKISSSSYELVLGIKSLLLEFDITTQIQHRERSGKRDLYVLAVTAAESLQRFNRH
IGFTLDRKQSALD---EVCESVSGDRTILDVIPHCGELLSSLRESLRLYVSECGLVDATD
CNFENKDANVSISCARTILDAFESRTQEAESDAEQLTEPCDWEILSDIKERYHVSQSELA
TGTPYSQQQISLLWGADDELRAVTRNRLREIVESVVNTDIEPFRHLVRGDVKWRRVKSVE
TVDESDVDDQIRLLKHELADLLGVKTESAVEY----------------------------
------------------------------------------------------------
------------------------------------------------------------
------------------------------------------------------------
------------------------------------------------------------
------------------------------------------------------------
------------------------------------------------------------
------------------------------------------------------------
---------------------------------------------GRSLLDSEPNAEDWD
ELRVELNRHNVSFADIARDLGVADSTVSRWFNGVVETDRFVDVANAARDRFAEIRADVRR
YLDTIESRSTPKVYDLTVEGTHNFVANGMVVHNSEDRSAMHEG-----------------
----------------------------------------------------------LE
QQQ---------------------------------------------------------
------------------------------------------------------------
------------------------------------------------------------
------------------------------------------------------------
------------------------------------------------------------
------------------------------------------------------------
------------------------------------------------------------
------------------------------------------------------------
----------------------------------------------ISVSKAGINATLKS
RCSLLGAANPKYGRFDQYESIGEQIDLEPALISRFDLIFTVTDDPDPESDAELAEHIINT
NYAGELHTQRSKIANSEFTEAEVNSVTEEVAPEIDAELLRKYIAYAKRNCYPTMT---DE
AKEVIRDFYVNFRAKG--ADEDSPVPVTARKLEALVRLAEASARVRLSDTVTEDDAVRVT
NIVESCLRDIGMDPETGEFDADIVETGTSKNQRDRIKNLKQLISDIEDEY--EEGAPVDE
VISRATTELN--LDESKAEQEIENLRRKGEVYEPRTDHLRTT---
>gi|409721272|ref|ZP_11269479.1| MCM family protein [Halococcus hamelinensis 100A6]
------------------------------------------------------------
------------------------------------------------------------
------------------------------------------------------------
------------------------------------------------------------
------------------------------------------------------------
------------------------------------------------------------
------------------------------------------------------------
------------------------------------------------------------
----------------MAS-AEN--AELIDDFEEFYRNYY------RNEIGELAQK--YP
NEKRS----LFIDWGDLYRFDS------DLADDYRSQPGQLQEYAEEALRLYDLP--VDV
GLGRAHVRIHGLG--ETTEIREIRA--RHRGQ--LLSVQGIVR-----KATDVRPKITEA
AFECQRCGTLTRIPQ----TGSDFQEPHECQG--------------CERQGPFT---INF
DQSE----------------------FVDAQKLRVQESPEGLRGGETPQNIDVHIEDDIT
--------GEVTAGDHVRVTGILHLDQQ------------ETNREASPMFE---------
----------VFMDGISVDIEDEQFED----MDISEADKRAIVE--------LSTEDD--
-------IYEQMVGSIAPSIYGY-----------------------DQAKLAMILQLFSG
-------------------VAKHLPDGSR-----------------IRGDLHMLLIGDPG
TG----------------------------------------------------------
------------------------------------------------------------
------------------------------------------------------------
------------------------------------------------------------
------------------------------------------------------------
------------------------------------------------------------
------------------------------------------------------------
------------------------------------------------------------
------------------------------------------------------------
------------------------------------------------------------
------------------------------------------------------------
------------------------------------------------------------
---------------------KSVMLQY-------IRNIAPRSVYTSGKGSSSAG-----
-------------------------------LTAAAVRDDFGEGQQWTLEAGALVLADQG
IAAVDELDKMR-------------------------------------------------
------------------------------------------------------------
------------------------------------------------------------
------------------------------------------------------------
------------------------------------------------------------
------------------------------------------------------------
------------------------------------------------------------
------------------------------------------------------------
------------------------------------------------------------
------------------------------------------------------------
------------------------------------------------------------
------------------------------------------------------------
------------------------------------------------------------
------------------------------------------------------------
------------------------------------------------------------
------------------------------------------------------------
------------------------------------------------------------
------------------------------------------------------------
------------------------------------------------------------
---------------------------------SEDRSAMHEA-----------------
----------------------------------------------------------LE
QQ----------------------------------------------------------
------------------------------------------------------------
------------------------------------------------------------
------------------------------------------------------------
------------------------------------------------------------
------------------------------------------------------------
------------------------------------------------------------
------------------------------------------------------------
---------------------------------------------TISVSKAGINATLKS
RCSLLGAANPKYGRFDQYESIGEQIDLEPALISRFDLIFTVTDTPDPEEDKNLAEHILRT
NYAGELNTQRTEQTAANVSQAEVDAVTDTVAPAIEPELLRKYIAYAQRNCFPTMT---EE
AKEAISDFYVSLRSEG--ADDDAPVPVTARKLEALVRLGEASARVRLSDTVELEDAERVI
EIVRSCLKDIGVDPETGEFDADIVETGQSKTQRDRVKNVKALISEIESEY--DSGAPVDE
VLDRA-EETG--MERSQAEHEIEKLRRQGEVYEPQTDHLRTT---
>gi|448722200|ref|ZP_21704738.1| MCM family protein [Halococcus hamelinensis 100A6]
------------------------------------------------------------
------------------------------------------------------------
------------------------------------------------------------
------------------------------------------------------------
------------------------------------------------------------
------------------------------------------------------------
------------------------------------------------------------
------------------------------------------------------------
----------------MAS-AEN--AELIDDFEEFYRNYY------RNEIGELAQK--YP
NEKRS----LFIDWGDLYRFDS------DLADDYRSQPGQLQEYAEEALRLYDLP--VDV
GLGRAHVRIHGLG--ETTEIREIRA--RHRGQ--LLSVQGIVR-----KATDVRPKITEA
AFECQRCGTLTRIPQ----TGSDFQEPHECQG--------------CERQGPFT---INF
DQSE----------------------FVDAQKLRVQESPEGLRGGETPQNIDVHIEDDIT
--------GEVTAGDHVRVTGILHLDQQ------------ETNREASPMFE---------
----------VFMDGISVDIEDEQFED----MDISEADKRAIVE--------LSTEDD--
-------IYEQMVGSIAPSIYGY-----------------------DQAKLAMILQLFSG
-------------------VAKHLPDGSR-----------------IRGDLHMLLIGDPG
TG----------------------------------------------------------
------------------------------------------------------------
------------------------------------------------------------
------------------------------------------------------------
------------------------------------------------------------
------------------------------------------------------------
------------------------------------------------------------
------------------------------------------------------------
------------------------------------------------------------
------------------------------------------------------------
------------------------------------------------------------
------------------------------------------------------------
---------------------KSVMLQY-------IRNIAPRSVYTSGKGSSSAG-----
-------------------------------LTAAAVRDDFGEGQQWTLEAGALVLADQG
IAAVDELDKMR-------------------------------------------------
------------------------------------------------------------
------------------------------------------------------------
------------------------------------------------------------
------------------------------------------------------------
------------------------------------------------------------
------------------------------------------------------------
------------------------------------------------------------
------------------------------------------------------------
------------------------------------------------------------
------------------------------------------------------------
------------------------------------------------------------
------------------------------------------------------------
------------------------------------------------------------
------------------------------------------------------------
------------------------------------------------------------
------------------------------------------------------------
------------------------------------------------------------
------------------------------------------------------------
---------------------------------SEDRSAMHEA-----------------
----------------------------------------------------------LE
QQ----------------------------------------------------------
------------------------------------------------------------
------------------------------------------------------------
------------------------------------------------------------
------------------------------------------------------------
------------------------------------------------------------
------------------------------------------------------------
------------------------------------------------------------
---------------------------------------------TISVSKAGINATLKS
RCSLLGAANPKYGRFDQYESIGEQIDLEPALISRFDLIFTVTDTPDPEEDKNLAEHILRT
NYAGELNTQRTEQTAANVSQAEVDAVTDTVAPAIEPELLRKYIAYAQRNCFPTMT---EE
AKEAISDFYVSLRSEG--ADDDAPVPVTARKLEALVRLGEASARVRLSDTVELEDAERVI
EIVRSCLKDIGVDPETGEFDADIVETGQSKTQRDRVKNVKALISEIESEY--DSGAPVDE
VLDRA-EETG--MERSQAEHEIEKLRRQGEVYEPQTDHLRTT---
>gi|448536104|ref|ZP_21622349.1| replicative DNA helicase / cell division control protein 21 /MCM [Halorubrum hochstenium ATCC 700873]
------------------------------------------------------------
------------------------------------------------------------
------------------------------------------------------------
------------------------------------------------------------
------------------------------------------------------------
------------------------------------------------------------
------------------------------------------------------------
------------------------------------------------------------
----------------MAQAGTQ---DLTERFIQFYRNYY------REEIGQLAQR--YP
NEERS----LYVSYDDLFQFDR------DLAEDFLNKPEQMREYAEEALRLYDLP--ADV
SLGRAHVRIEDLPESVDIR--GIRVHDDHIGK--LVSVQGIVR-----KATDVRPKVTEA
AFECQRCGTMTYIPQ----SDGGFQEPHECQG--------------CERQGPFR---VNF
DQSE----------------------FVDSQKLRIQESPEGLRGGETPQSLDVDIVDDIT
--------GEVSPGDHVTCVGVLHIEQV------------EQGNEKSAIFD---------
----------LYMDGVSISIEDEEFED----MDITEADKRDIIE--------LSERD---
------DIYEAMVGSIAPAIYG-----------------------YEEEKLAMILQLFSG
-------------------VTKHLPDGSR-----------------IRGDLHMLLIGDPG
TGKCLKGDTRVTLGDGRKVPIRDLVEDNLN------------------------DSKPVD
DGVFDEVDFEVPSLRSDGTVGSARATKVWKREAPETMYRVETASGAELEVTPSHPLFVQR
DGRFEAVVADELNEGEFVAAPNRLNV----------------------------------
-----------------------------EGDDAVNVEFRRAQSHNAVRLDLPDEWTPDL
ARLLGYIVAEGYVERRDDHSGFVSITNNDEAVLSDARSTLETLGLQTTTR----------
--------------------EPHDGKDARELLCSAGEFVSFLENLDEVLLEGSADQRIPR
PILGASPSATRMFIKGFVEGEAHVSAKQREITVASMSETLLTDLRTLLLQHGITSQLHER
KNGSHRLRISGAQFDRYVT-----------------------------------------
--------------------------------------EIGFVTDRKQEAAEEHLETDRN
TNLNVVPNVAPVLRRVRDALGLTQYECGVPRNTYR--------------HYEAGSRNPSV
GALRNVVEAFE-------------------------------------------------
-------AANSPSTNSTEIGSAQTDGGGVAADIAALRQLVDDDIRWDRIESIEPVNPEDD
WVYDLEVEGTHNYVSNGIISHNSQMISY-------VENIAPRSVYTSGKGSSAAGLT---
---------------------------------AAAVRDDFGDGQQWSLEAGALVLADKG
IAAVDELDKMDCVTGDTLVTLSDGRVERIDELAREAAEDGEI--------EELSNGRRVR
DVDLAVWSMDENGRLVERPVSAVHEY-DAPAELTRVTMETGESLRSTADHPFFVLDDG--
ERVEREAAALDEGDWVYVPREVPTAAADGGGAVAAAGGDDAVPGDGGD--------GVDA
AMGSVLGYLSGDGNVYYDRDEGVYG-VRFTNADRELLDDFERAAREAFGTEPTRYPSEKR
DS-VETVRVHGKEHADAVLNAGMNLGRYDEKCFPTPVSTGSRAAKAAFVRALADSEGHVD
ESAGNIRIASASRDLLRGTRNILLQFGVSSQLQHRERSGGRDVYYLTVTDADSLAAFRRF
VGFTASRKASSLD-RVVEAADGDRTILDVIPEVDEILAGSRESLRLHQDECGLDAGTYHD
FESGAANVSVDRAGRVLGAFEARTETAGEDLTTLESDPTWDALA--ELRHRYHVPQSELA
EGTDVSQQRISREWGDSEAVRRTVTARLREIVGGVAETDLSDLREFVRG-----------
------------------------------------------------------------
------------------------------------------------------------
------------------------------------------------------------
------------------------------------------------------------
------------------------------------------------------------
------------------------------------------------------------
------------------------------------------------------------
------------------------------------------------------------
--DVKWRRVESVETVPPESTEHRGGVLRQRLADVIGGPVETVEERARELVDRGPVGETRA
ELSAALDAYGVSQADVASSLDVTQATVSRWLSGAVETERLDDLREAVAGEVADVKAALRS
ILTRIEDGERPRVYDLTVEGTHNFVANGLVVHNSSDRSAMHEG-----------------
----------------------------------------------------------LE
QQK---------------------------------------------------------
------------------------------------------------------------
------------------------------------------------------------
------------------------------------------------------------
------------------------------------------------------------
------------------------------------------------------------
------------------------------------------------------------
------------------------------------------------------------
----------------------------------------------ISVSKAGINATLKA
RCSLLGAANPKYGRFDQYEPIGEQIDLEPALISRFDLIFTVTDSPDPEHDSRLAQHIIKT
NYAGELNTQREELASSEFTSEQVAEVTEEVAPEIDAELLRKYVAHAKRSCFPTMT---DE
AKELIEEFYVDLRSKG--ADEDAPVPVTARKLEAMVRLSEASARVRLSDTVEREDADRAT
NIVESCLKDIGVDPETGQFDADVVETGTSKSQRDRIKNIKGLIADIEEEY--QEGAPVDE
VLDRAGEIG---MDPGKAEQEIEKLRTKGEVYEPQQGHLRTT---
>gi|448683562|ref|ZP_21692279.1| MCM family protein [Haloarcula japonica DSM 6131]
------------------------------------------------------------
------------------------------------------------------------
------------------------------------------------------------
------------------------------------------------------------
------------------------------------------------------------
------------------------------------------------------------
------------------------------------------------------------
------------------------------------------------------------
----------------MAT-AEN--TELIDRFEEFYRNYY------RNEIGELAQK--YP
NDQKS----LYIDWDDLYRFDP------DLADDYRTKPEQIQEYAEEALRLYDLP--VDV
SLGQAHVRVRNLP--DSEDIRDLRH--EHHGN--LVAVRGIIR-----KATDVRPKVIEA
AFECQRCGTLTRIPQ----TAGDFQEPHDCQG--------------CERQGPFR---LNT
DQSQ----------------------FIDAQKLRVQESPEGLRGGETPQSIDINIEDDIT
--------GHVTAGDHVRVTGILKLDQR------------GNDNEKSPMFD---------
----------IYMEGVSVEIEDEQFED----MEITDADKKEIVE--------LSSEPD--
-------IYDKMVGAIAPSIYGY-----------------------EKEKLAMMLQLFSG
-------------------VTKELPDGSR-----------------IRGDLHMLLIGDPG
TGK---------------------------------------------------------
------------------------------------------------------------
------------------------------------------------------------
------------------------------------------------------------
------------------------------------------------------------
------------------------------------------------------------
------------------------------------------------------------
------------------------------------------------------------
------------------------------------------------------------
------------------------------------------------------------
------------------------------------------------------------
------------------------------------------------------------
----------------------SQMLSY-------IENIAPRSVYTSGKGSSSAG-----
-------------------------------LTAAAVRDDFGDGQQWTLEAGALVLADQG
IAAIDELDKMS-------------------------------------------------
------------------------------------------------------------
------------------------------------------------------------
------------------------------------------------------------
------------------------------------------------------------
------------------------------------------------------------
------------------------------------------------------------
------------------------------------------------------------
------------------------------------------------------------
------------------------------------------------------------
------------------------------------------------------------
------------------------------------------------------------
------------------------------------------------------------
------------------------------------------------------------
------------------------------------------------------------
------------------------------------------------------------
------------------------------------------------------------
------------------------------------------------------------
------------------------------------------------------------
---------------------------------PEDRSAMHEA-----------------
----------------------------------------------------------LE
QQ----------------------------------------------------------
------------------------------------------------------------
------------------------------------------------------------
------------------------------------------------------------
------------------------------------------------------------
------------------------------------------------------------
------------------------------------------------------------
------------------------------------------------------------
---------------------------------------------RISVSKAGINATLKS
RCSLLGAANPKYGRFDQYEPIGEQIDLEPALISRFDLIFTVTDKPDEEKDRNLAEHIIQT
NYAGELHTHRTENPTSNFSEEEVGTVTEEVAPTIEPDLLRKYVAYAKRNCFPTMT---EE
AKSRIEDFYVDLRMKG--QDEDAPVPVTARKLEALVRLAEASARIRLSDTVDEADADRAV
DIAHYCLKEIGVDPETGEFDADVVETGQSKTQRDRIQNIKGIISDIEDEY--DEGAPADV
VIERA-EEVG--IDESKAEHEIDKLKQKGEVYEPRTDHLRTT---
>gi|448297816|ref|ZP_21487859.1| MCM family protein [Halalkalicoccus jeotgali B3]
------------------------------------------------------------
------------------------------------------------------------
------------------------------------------------------------
------------------------------------------------------------
------------------------------------------------------------
------------------------------------------------------------
------------------------------------------------------------
------------------------------------------------------------
----------------MASAENQ---ELVGRFEEFYRTYY------HDEIGTLAQH--YP
NEQRS----LYLDWADLNRFDP------DVADDFRNQPEQMQPYAEEALRLYDLP--VDV
SLGQAHVRVRNLP--GATDIREIRS--KNVNT--LVEVRGIVR-----KATDVRPKIEQA
AFECQRCGTLTRIPQ----TGGDFQEPHQCSG--------------CERQGPFR---INF
DQSE----------------------FIDAQKLRVQESPEGLRGGETPQSLDVHIEDDVT
--------GEVTAGDHVRVTGVLHLEQQ------------GSNQEKSTMFD---------
----------IYMDGHAVEVEEEQFED----MEITNEDKQAIVE--------LSSDPN--
-------IYERMVDSLAPSIYGH-----------------------RQAKLAMTLQLFSG
-------------------VTKHLPDGSR-----------------TRGDMHMLLIGDPG
TGK---------------------------------------------------------
------------------------------------------------------------
------------------------------------------------------------
------------------------------------------------------------
------------------------------------------------------------
------------------------------------------------------------
------------------------------------------------------------
------------------------------------------------------------
------------------------------------------------------------
------------------------------------------------------------
------------------------------------------------------------
------------------------------------------------------------
----------------------SALLQY-------IRNIAPRSVYTSGKGSSSAG-----
-------------------------------LTAAAVRDDFGEGQQWTLEAGALVLADRG
IAAVDELDKMRPE-----------------------------------------------
------------------------------------------------------------
------------------------------------------------------------
------------------------------------------------------------
------------------------------------------------------------
------------------------------------------------------------
------------------------------------------------------------
------------------------------------------------------------
------------------------------------------------------------
------------------------------------------------------------
------------------------------------------------------------
------------------------------------------------------------
------------------------------------------------------------
------------------------------------------------------------
------------------------------------------------------------
------------------------------------------------------------
------------------------------------------------------------
------------------------------------------------------------
------------------------------------------------------------
-----------------------------------DRSAMHEA-----------------
----------------------------------------------------------LE
QQS---------------------------------------------------------
------------------------------------------------------------
------------------------------------------------------------
------------------------------------------------------------
------------------------------------------------------------
------------------------------------------------------------
------------------------------------------------------------
------------------------------------------------------------
----------------------------------------------ISISKAGINATLKS
RCSLLGAANPKYGRFDQYEPIGEQIDLEPALISRFDLIFTVTDKPDPDEDRKLAQHILQT
NYAGELNTQRTNLPSPDVTREEVDAVTEEVAPDIDAELLRKYIAYAQQSCFPRMT---DE
AREAIQEFYVDLRSKG--ADEDAPVPVTARKLEALVRLAEASARVRLSDTVEREDAERVI
EIVRSCLQDIGVDPETGEYDVDVIETGRSKTQRDRVKGIKEIIRELQEEYDGEPGAPQEK
VIERA-AEAG--IEDSKAEHEIQKLRDKGEIYSPDQDHLRLV---
>gi|448463167|ref|ZP_21597945.1| XRE family transcriptional regulator [Halorubrum kocurii JCM 14978]
------------------------------------------------------------
------------------------------------------------------------
------------------------------------------------------------
------------------------------------------------------------
------------------------------------------------------------
------------------------------------------------------------
------------------------------------------------------------
------------------------------------------------------------
----------------MAQAGNQ---DLTERFIQFYRNYY------REEIGTLAQR--YP
NEQRS----LYVEYDDLYQFDR------DLAEDFRTKPEQMREYAEEALRLYDLP--ADV
SLGRAHVRIENLPESIDIR--GIRVHDDHIGK--LVSIKGIVR-----KATDVRPKVTEA
AFECQRCGTMTYIPQ----SDGGFQEPHECQG--------------CERQGPFR---VNF
DQSE----------------------FIDSQKLRIQESPEGLRGGETPQNIDVDIVDDIT
--------GKVSPGDHVTCVGVLHIEQV------------EQGNEKSAIFD---------
----------LYMDGVSIAIEDEEFED----MDITEADKREIIE--------LSERE---
------DIYDAMVESIAPAIYG-----------------------YEEEKLAMILQLFSG
-------------------VTKHLPDGSR-----------------IRGDLHMLLIGDPG
TGK---------------------------------------------------------
------------------------------------------------------------
------------------------------------------------------------
------------------------------------------------------------
------------------------------------------------------------
------------------------------------------------------------
------------------------------------------------------------
------------------------------------------------------------
------------------------------------------------------------
------------------------------------------------------------
------------------------------------------------------------
------------------------------------------------------------
----------------------SQMISY-------VENIAPRSVYTSGKGSSAAGLT---
---------------------------------AAAVRDDFGDGQQWSLEAGALVLADKG
IAAVDELDKMDCVTGDTLVSLADGRVERIDELAREAAADGDI--------EELSNGRHIR
DVDLDVWTMDENGRLVERPVSAVHEY-DAPSELTRVTMETGESLTATADHPFFVLDDG--
ERVEREAAALNDGDWVYVPQEIPTKATDGAGAAAVSGGAGSVEPFDDESV---NGDGIDA
AMASVLGYLSGDGNVYYDRDEGVYG-VRFTNTDDELLDDFERAAREAFDAEPTRPPSEKR
DGGVETIRVTGKERADAVLDAGMNLGRYDEKCFPTPVSTGNRTAKAAFVRALADSEGHVD
ESAGNVRIASASRDVLDGARNLLLQFGVSSQLQRRERDEGRDVYYLTVTDAGSLTAYRRY
IGFTATRKADALD-RVVNAADGDRTIVDVVPEIDDVLARSRESLRLHQSECGLDAVTYHD
FENGNANASLHRAGRILTAFEDRLETAAEDRRRLDETATWETLA--ELQDRYHVSQSELA
EGTALSQQQISREWGESDGVRRLVTDRLREVLTEVVETDLGDLREFVRG-----------
------------------------------------------------------------
------------------------------------------------------------
------------------------------------------------------------
------------------------------------------------------------
------------------------------------------------------------
------------------------------------------------------------
------------------------------------------------------------
------------------------------------------------------------
--DVKWRRVESVETVPPESTEHRGEVLRQRLADVLGGPVETAEERARDLLKRDLVGETRE
ELSAALEAYGVSQADVASSLDVDQATVSRWLSGTVETDRLGELREAVVSEVDAVRDGLRS
LLERIEGGERPKVYDLTVEETHNFVANGLVVHNSSDRSAMHEG-----------------
----------------------------------------------------------LE
QQK---------------------------------------------------------
------------------------------------------------------------
------------------------------------------------------------
------------------------------------------------------------
------------------------------------------------------------
------------------------------------------------------------
------------------------------------------------------------
------------------------------------------------------------
----------------------------------------------ISVSKAGINATLKA
RCSLLGAANPKYGRFDQYEPIGEQIDLEPALISRFDLIFTVTDSPDPEHDSRLAKHIIKT
NYAGELNTQREELASSEFTPEQVAEVTQEVAPEIDAELLRKYIAHAKRSCYPTMT---EE
AKGLIEEFYVDLRSKG--ADEDAPVPVTARKLEAMVRLSEASARVRLSDTVEREDADRAT
DIVESCLKDIGVDPETGQFDADVVETGTSKSQRDRIKNIKGLIADIEEEF--EEGAPVEE
VLDRAGEIG---MDPGKAEQEIEKLRTKGEVYEPKQGHLRTT---
>gi|448695963|ref|ZP_21697617.1| XRE family transcriptional regulator [Halobiforma lacisalsi AJ5]
------------------------------------------------------------
------------------------------------------------------------
------------------------------------------------------------
------------------------------------------------------------
------------------------------------------------------------
------------------------------------------------------------
------------------------------------------------------------
------------------------------------------------------------
----------------MAQAGNS---ELVDSFEQFFRNYY------DNEIKQLAQQ--YP
NEQRS----LHVDWQDLYRFDP------DLADDFLAQPEQLQRYAEEALRLYDLP--IDV
SLGRAHVRIRNLPDTESPEIREIRS--RDMNS--LVEVRGIVR-----KATDVRPKIEEA
AFECQLCGTLTRVPQ----SSGDFQEPHECQG--------------CERQGPFQ---VNF
DQSE----------------------FVDSQKLRIQESPEGLRGGETPQSLDVNVEDDIT
--------GEVTPGDHVSATGVLRLEQQ------------GDGQDKSPVFD---------
----------FYMEGMSVEIEEEQFED----MNITDEDKKRIYE--------ISNQED--
-------VYERMVGSIAPSIYGY-----------------------EQEKLAMVLQLFSG
-------------------VTKQLPDGSR-----------------IRGDLHMLLIGDPG
TGK---------------------------------------------------------
------------------------------------------------------------
------------------------------------------------------------
------------------------------------------------------------
------------------------------------------------------------
------------------------------------------------------------
------------------------------------------------------------
------------------------------------------------------------
------------------------------------------------------------
------------------------------------------------------------
------------------------------------------------------------
------------------------------------------------------------
----------------------SQMIGY-------IQNIAPRSVYTSGKGSSSAG-----
-------------------------------LTAAAVRDDFGDGQQWTLEAGALVLADQG
IAAVDELDKMRCVTGDTLVHTNNGIRPVRELAYEAIRDGTVE--------ELENGRSIRD
VDM----DVWTMTEDGTIVRRDVQAIHEYDAPDELLEVTLESGEQVTTTADHPFFVLENG
KRDERQAQELNEGDWVFVPKNIPSEVTDGGVSVLPSNGTETGPRQLTP------------
-SHGAVLGYIAGDGNVFYDRDEGCYGFRFTNKEEELLTDFEEACVDAFETQPVRHPSEQR
DDGVGTVRVHGKEYVDELLESRANLENYDGKRLPEEVTDASRETKAAFVRALADSEGTVG
ERAVKISSSSYELLLGTKMLLLEFGISSQIQTRTRDGKRDQFVLAITSDESLAAFDRYIG
FTLGRKQRSLERA---CERTTGTRSIIDVLPDCGELFEQARGALRLHQSECGLESDPTYC
NFENGDANASLRLSKTILETFEDRKRKAGEHHDELATETSWSRLSELRERYHVSQRELAA
EMEISQQQLSARWGGDADLRERIRNRLRELLETPASVDLGPLRELIESDVKWRRVETVRR
IDSRDHTDTRVRVLEQRLADELGTGTVDPARER---------------------------
------------------------------------------------------------
------------------------------------------------------------
------------------------------------------------------------
------------------------------------------------------------
------------------------------------------------------------
------------------------------------------------------------
------------------------------------------------------------
---------------------------------------------ARSLLEDDEPAETWD
ELRERLEAYGVSFQQVASEMDVAGSTVSRWFSETVDVENFDTVRSVCEKLLDEKRRRISN
LLEEIERRDRPRVYDLTVEGTHNFIANGMVVHNSEDRSAMHEA-----------------
----------------------------------------------------------LE
QQK---------------------------------------------------------
------------------------------------------------------------
------------------------------------------------------------
------------------------------------------------------------
------------------------------------------------------------
------------------------------------------------------------
------------------------------------------------------------
------------------------------------------------------------
----------------------------------------------ISVSKAGINATLKS
RCSLLGAANPKYGRFDQYEPISEQIDLEPALVSRFDLIFTVTDQPDEEKDRNLAEHILTT
NYAGELTTQREQMTNLDVDQDEIEQMTEQVDPEIDSELLRKYIAYAKQNCHPRMT---EA
AREAIRDFYVDLRSKG--TDEDAAVPVTARKLEALVRLSEASARVRLSDTVERADAERVI
DIVHSCLQDIGVDPETGEFDADIVEAGTSKSQRDRIKNIKQLIGDIEEEY--DEGAPVDI
VLERA-EEIG--MDQSKAEHEIDKLKQKGEVYEPSTDNLRTT---
>gi|448579029|ref|ZP_21644345.1| MCM DNA helicase [Haloferax larsenii JCM 13917]
------------------------------------------------------------
------------------------------------------------------------
------------------------------------------------------------
------------------------------------------------------------
------------------------------------------------------------
------------------------------------------------------------
------------------------------------------------------------
------------------------------------------------------------
----------------MSQAPQN--RELTERFIQFYRNYY------REEIGDLAQQ--YP
KEKRS----LYIDYDDLYNFDP------ELADDYVTKPGQYQEYAEEALRLFDLP--ADV
KLGQAHVRMRNLP--DTIDIRNIRVNDDHIGT--LIAVQGIVR-----KATDVRPKITEA
AFECQRCGTMSYIPQ----GDGGFQEPHECQG--------------CERQGPFR---IEF
DQSN----------------------FVDSQKLRVQESPEGLRGGETPQSIDINLADDVT
--------GKVTAGDHVTVVGILHIEQQ------------TSGNEKTPVFD---------
----------YYMEGIALSIEDEEFED----MEITDDDVAEIVE--------LSNEPN--
-------IYEKMVDSVAPAIYGY-----------------------EQEKLAMILQLFSG
-------------------VTKHLPDGSR-----------------IRGDLHMLLIGDPG
TGKSQMLSYIRHIAPRSVYTSGKGSSSAGLCVTGDTRIHTEDGFREIETVALDEHPKPVS
EETSAGKQVGIQTFDRNAGEMTERQSSHVWRMPKKPCRRIETAHGKTLTASENTPVLTCG
KQGIEWVDISDIEPGQFVAVPKYGE-----------------------------------
----------------------------LERSEVPVRDFLELTTEKVKLSEESIELVRDE
LCGRFGHLRAAAAALDLSEDFVYDSLRNRHIPLSKLDRMLDAVELTRD------------
--------------AIDFDRVMIRHGDSITVPETFDEDLMYLLGLVFGDGDISLDRRGGN
RGLVRISNSDEALLERAKAIFADKFDKHPEIERQSGRVPCIRVSSATIARLFANAGMETP
KVDLELAPELTTAAHADAF-----------------------------------------
--------------------------------------LRGLMDADGSVSVRENGGSSIL
ISTISEP-LAEQVQLMLETYGIRARRRERDRRGTS--------------ELANGHTIESK
HVQHFLEMYGSNIERYADEIGFDVE-----------------------------------
----------------------AKQQALDKITNAARRREETIPVGSALVATDGAGGAYHT
NVSRGDNPGRGRSKEILENVDLGDAESA-------IREAVDADLRWDRVVDSAAVGEREV
FDLTV------------PETHNFVGNGIVTHNTAAAVRDDFGDGQQWTLEAGALVLADKG
IAAVDELDKMR------------------------------------------SE-----
------------------------------------------------------------
------------------------------------------------------------
------------------------------------------------------------
------------------------------------------------------------
------------------------------------------------------------
------------------------------------------------------------
------------------------------------------------------------
------------------------------------------------------------
------------------------------------------------------------
------------------------------------------------------------
------------------------------------------------------------
------------------------------------------------------------
------------------------------------------------------------
------------------------------------------------------------
------------------------------------------------------------
------------------------------------------------------------
------------------------------------------------------------
------------------------------------------------------------
-----------------------------------DRSAMHEG-----------------
----------------------------------------------------------LE
QQQ---------------------------------------------------------
------------------------------------------------------------
------------------------------------------------------------
------------------------------------------------------------
------------------------------------------------------------
------------------------------------------------------------
------------------------------------------------------------
------------------------------------------------------------
----------------------------------------------ISVSKAGINATLKS
RCSLLGAANPKYGRFDQYEPIGEQIDLEPALISRFDLIFTVTDDPDPDTDAELAEHIIKT
NYAGELNTQRTNVANSEFTEEQVNSVTDEVAPDIDAELLRKYIAYSKRTCYPTLT---EE
AKNIIRDFYVDFRARG--ADEDAPVPVTARKLEALVRLSEASARVRLSDKVTAEDAERVT
GIVESCLRDIGMDPETGEFDADIVETGRSKTQRDRIKNLLELIRNMQEEY--EEGAPHEE
VVERANAELN--MDEKTVGDQLEKLKMKGDIYEPRGDVYRAT---
>gi|448401816|ref|ZP_21571810.1| XRE family transcriptional regulator [Haloterrigena limicola JCM 13563]
------------------------------------------------------------
------------------------------------------------------------
------------------------------------------------------------
------------------------------------------------------------
------------------------------------------------------------
------------------------------------------------------------
------------------------------------------------------------
------------------------------------------------------------
----------------MAQAGNS---ELVDSFEQFFRNYY------DNEIKQLAQR--YP
NEQRS----LHVDWQDLYRFDP------DLADDFIAQPEQLQRYAEEALRLYDLP--IDV
SLGQAHVRIRNLPETESPEIREIRA--PDMNS--LVQVHGIVR-----KATDVRPKIEEA
AFECQLCGTLTRVPQ----SSGDFQEPHECQG--------------CERQGPFR---INF
DQSE----------------------FVDSQKLRIQESPEGLRGGETPQSLDVHIEDDIT
--------GEVTPGDHVSATGVLRLEQQ------------GDNQDKSPVFD---------
----------FYMEGMSVDIDEEQFED----MDITDEDKKQIYE--------ISNRDD--
-------VYEKMIASIAPSIYGY-----------------------EQEKLAMILQLFSG
-------------------VTKQLPDGSR-----------------IRGDLHMLLIGDPG
TGK---------------------------------------------------------
------------------------------------------------------------
------------------------------------------------------------
------------------------------------------------------------
------------------------------------------------------------
------------------------------------------------------------
------------------------------------------------------------
------------------------------------------------------------
------------------------------------------------------------
------------------------------------------------------------
------------------------------------------------------------
------------------------------------------------------------
----------------------SQMLGY-------IQNIAPRSVYTSGKGSSSAG-----
-------------------------------LTAAAVRDDFGDGQQWTLEAGALVLADQG
IAAVDELDKMRCVTGDTLVHTGSGIKPIRELAHDAIADGSVE--------DLENGRTIRD
VDA----DVWTMTDDGAIVKRDVLAIHEYNAPDELWNVELESGEQLTTTADHPFFVLADG
KREERQAQQLREDDWVYVPGTVPTELTDGGVSVLPAAETNAEPSHISA------------
-AHGAILGYIAGDGNVCYDREAGSYGFRFTNTEDELLDDFESACKEAFDTHTVRHPSEQR
DDGVETIRVHGKQYVDALLDSGANLETYDGKRLPQAVTNASRETKAAFIRALADSEGTVD
TRVVKISSSSYELLLGTKMLLLEFGISSQIQTRTRDGKRDLFVLAITSDHSLEAFDRHIG
FTLNRKQRALERA---CDRTTGTRTILDVLPECGELFEQARGALRLHQSECGLQSDATYC
NFENGDANASLRLSETILETFEERKTAASENRDELASETSWERLAELRERYHVSQREVAA
ELPLSQQQVSARWGNSEDLRELVRNRLRELLATPASVDLEPLRKLIESDVKWRRVTAVHS
VAAHDHTDTRIRVLEQRLADVIGASTVDSIRER---------------------------
------------------------------------------------------------
------------------------------------------------------------
------------------------------------------------------------
------------------------------------------------------------
------------------------------------------------------------
------------------------------------------------------------
------------------------------------------------------------
---------------------------------------------ARSVLETDEPAKTWD
ELQEQLETYDISFQQVAAEMDVAGSTISRWFSGAVDVDNFDTVQSVCESLFDAKREQISA
LLEEIEPRDQPRVYDLTVEGTHNFIANGMVVHNSEDRSAMHEA-----------------
----------------------------------------------------------LE
QQK---------------------------------------------------------
------------------------------------------------------------
------------------------------------------------------------
------------------------------------------------------------
------------------------------------------------------------
------------------------------------------------------------
------------------------------------------------------------
------------------------------------------------------------
----------------------------------------------ISVSKAGINATLKS
RCSLLGAANPKYGRFDQYEPIGEQIDLEPALISRFDLIFTVTDQPDEEKDRNLAEHILTT
NYAGELTTQQEEMTSLEVSDDEIEEMTEQVDPEIDAELLRKYIAYAKQNCHPRMT---DA
AQATIRDFYVDLRSKG--TDEDAAVPVTARKLEALVRLAEASARVRLSDTVEQRDAEQSV
EIVRSCLQDIGVDPETGEFDADIVEAGTSKSQRDRIKNLKGLISDIEEEY--DDGAPVDI
VLERA-EEVG--MDQSKAEHEIDKLKQKGEVYEPSTDTLRTT---
>gi|448460232|ref|ZP_21597057.1| XRE family transcriptional regulator [Halorubrum lipolyticum DSM 21995]
------------------------------------------------------------
------------------------------------------------------------
------------------------------------------------------------
------------------------------------------------------------
------------------------------------------------------------
------------------------------------------------------------
------------------------------------------------------------
------------------------------------------------------------
----------------MAQAGNQ---DLTERFIQFYRNYY------REEIGQLAQR--YP
NEQRS----LYVEYDDLYQFDR------DLAEDFRTKPEQMREYAEEALRLYDLP--ADV
SLGRAHVRIENLPESIDIR--GIRVHDDHIGK--LVSIKGIVR-----KATDVRPKVTEA
AFECQRCGTMTYIPQ----SDGGFQEPHECQG--------------CERQGPFR---VNF
DQSE----------------------FIDSQKLRIQESPEGLRGGETPQNIDVDIVDDIT
--------GKVSPGDHVTCVGVLHIEQV------------EQGNEKSAIFD---------
----------LYMDGVSIAIEDEEFED----MDITEADKREIIE--------LSNRD---
------DIYEAMVDSIAPAIYG-----------------------YEEEKLAMILQLFSG
-------------------VTKHLPDGSR-----------------IRGDLHMLLIGDPG
TGK---------------------------------------------------------
------------------------------------------------------------
------------------------------------------------------------
------------------------------------------------------------
------------------------------------------------------------
------------------------------------------------------------
------------------------------------------------------------
------------------------------------------------------------
------------------------------------------------------------
------------------------------------------------------------
------------------------------------------------------------
------------------------------------------------------------
----------------------SQMISY-------VENIAPRSVYTSGKGSSAAGLT---
---------------------------------AAAVRDDFGDGQQWSLEAGALVLADKG
IAAVDELDKMDCVTGDALVTLADGRVERIDELAREAAEDGEI--------EELSNGRHIR
DVDLAVWTMDEDGRLVKRPVSAVHEY-DAPSELTRVTMETGASLTATADHPFFVLDDG--
ERVEREAAALSDGDWVYVPRAIPTKAADGAGAVAATGSDVDAEAVD-------NGGGIDA
ATASVLGYLSGDGNVYYDREEGVYG-VRFTNTDEELLADFERAARTAFDAEPTRPPSEKR
DGGAETVRITGKEHADAVLDAGMNLGRYDEKCFPTPVSTGNRAAKAAFVRALADSEGHVD
ESAGNVRIASASRDLLDGARNLLLQFGVSSQLQRRERDEGRDVYYLTVTDAGSLTAYRRY
VGFTAIRKADALD-RVVEAADGDRTIVDVVPEIDDVLSRSRESLRLHQSECGLNAVTYHD
FENGNANASLHRAARILTAFDDRLETAADDRRRLDEESTWERLA--ELRGRYHVSQSELA
EGTALSQQQISREWGENDEVRRLVTDRLREVLTEVAETDLDDLREFVRG-----------
------------------------------------------------------------
------------------------------------------------------------
------------------------------------------------------------
------------------------------------------------------------
------------------------------------------------------------
------------------------------------------------------------
------------------------------------------------------------
------------------------------------------------------------
--DVKWRRVDSVETVLPESTEHRGEVLRQRLADVIGGPVETAERRSRELLDRGPVGETRT
ELSAALDAYGVSQADAVSGLDVSQATVSRWLSGDVETDRLDHLREAVVEEVNAVKAELRS
ILARIEDGERPKVYDLTVEETHNFVANGLVVHNSSDRSAMHEG-----------------
----------------------------------------------------------LE
QQK---------------------------------------------------------
------------------------------------------------------------
------------------------------------------------------------
------------------------------------------------------------
------------------------------------------------------------
------------------------------------------------------------
------------------------------------------------------------
------------------------------------------------------------
----------------------------------------------ISVSKAGINATLKA
RCSLLGAANPKYGRFDQYEPIGEQIDLEPALISRFDLIFTVTDSPDPEHDSRLAKHIIKT
NYAGEINTQREELASSEFTPEQVAEVTQEVAPEIDAELLRKYIAHAKRSCFPTMT---EE
AKELIEEFYVDLRSKG--ADEDAPVPVTARKLEAMVRLAEASARLRLSDTVEREDADRAT
DIVESCLKDIGIDPETGQFDADVVETGTSKSQRDRIKNIKGLIADIEEEY--QEGAPVEE
VLDRAGEIG---MDPGKAEQEIEKLRTKGEVYEPQQGHLRTT---
>gi|448451845|ref|ZP_21593017.1| replicative DNA helicase / cell division control protein 21 /MCM [Halorubrum litoreum JCM 13561]
------------------------------------------------------------
------------------------------------------------------------
------------------------------------------------------------
------------------------------------------------------------
------------------------------------------------------------
------------------------------------------------------------
------------------------------------------------------------
------------------------------------------------------------
----------------MAQAGTQ---DLTERFIQFYRNYY------REEIGQLAQR--YP
NEQRS----LYVSYDDLFQFDR------DLAEDFLNKPEQMREYAEEALRLYDLP--ADV
SLGRAHVRIEDLPESVDIR--GIRVHDDHIGK--LVSIQGIVR-----KATDVRPKVTEA
AFECQRCGTMTYIPQ----SDGGFQEPHECQG--------------CERQGPFR---VNF
DQSE----------------------FVDSQKLRIQESPEGLRGGETPQSIDVDIVDDIT
--------GKVSPGDHVTCVGVLHIEQV------------EQGNEKSAIFD---------
----------LYMDGVSIAIEDEEFED----MDITEADKRDIIE--------LSERD---
------DIYEAMVGSIAPAIYG-----------------------YEEEKLAMILQLFSG
-------------------VTKHLPDGSR-----------------IRGDLHMLLIGDPG
TGKCQKYDTEVTLADGTERAIGDIVESNLE------------------------DPIEVD
DGVYEPVDIGVQTVTESGAVETGTATKIWKREAPDRMHRISMASGREVEVTPSHPLFKQL
NRGLSPRRADQLAEGDLIAVPGNIDA----------------------------------
-----------------------------DWDDSLDVSFQQVEAYNANSFTPPTRVDPTL
ARLLGYIIAEGHT-YVSGSSAATEVTNVDEEILTDVENCFRELGVRWSRL----------
--------------------EKWDHETAEIVRCSSLEFVRFLRELEPAILKNSENQLVPD
CLKRASPENKKEFLQAYVDSEGTVSPKEREITVSSMSRELLTGVQTLLLAFGIQSHLRKR
HNDSHRLRISGRDFVKYVD-----------------------------------------
--------------------------------------EIGFVTDRKATASKAFDDVPEN
TNTDVIPGLSDDLRQIREALALSQFDIGMPRPTYQ--------------HYERGDRNPSR
ASLRAVVDTFETRLDWLREKRGELLDGDWQAVETLREELNISQKVLSEGMDVSQTAISYY
ERNDVAPDGGQTADAKDVILDRLDEALSVSQDISELDRLCANDVHWDRIESIESVEPDYE
WVYDLEVADTHTYLGNGVVSHNSQMISY-------VENIAPRSVYTSGKGSSAAGLT---
---------------------------------AAAVRDDFGDGQQWSLEAGALVLADKG
IAAVDELDKMDCVTGDTLVSLADGRVERIDELARDAAEDGDI--------EQLSNGRRVR
DVDLDVWSMDEDGRLVERPVSAVHEY-DAPSELTRVTMETGESLTATADHPFFVLDDG--
ERVEREAAALDDGDWVYVPREIPTKAADGGTVAASGGEGPLTEPVDGEDINGESVYGVDA
AMASVLGYLSGDGNVYYDRDEGVYG-VRFTNADDELLDDFERAAREAFDAEPVRPPSEKH
DDGVETVRVTGKEHADAVLDAGMNLGRYDGKCFPTPVSTGSRAAKAAFVRALADSEGHVD
ESAGNVRIASASRDLLEGARNLLLQFGVSSQLQHRERNGGRDVYYLTVTDADSLAAFRRY
VGFTATKKAEALD-RVVDSAGGGRTILDVVPEVGDVLARCRDSLRLHQRECGLDAGTYHG
FESGAANVSLHRARRILAAFEERREAVDDDLSVLDATPTWETLS--ELRERYHVSQSELA
DGTALSQQQISREWGESEAVRRTVTERLREILTEVAETDLDDLREFVRG-----------
------------------------------------------------------------
------------------------------------------------------------
------------------------------------------------------------
------------------------------------------------------------
------------------------------------------------------------
------------------------------------------------------------
------------------------------------------------------------
------------------------------------------------------------
--DVKWRRVESVDTVPPESTEHRGEVLRQRLADVIGGPVETAKERARDLLDRGPVGETRA
ELSAALDAYGISQADVAAGLDVSQATVSRWLSGAVEMDRLDDLREVVTEEVDAVKAELRT
ILARIEDGERPRVYDLTVEGTHNFVANGLVVHNSSDRSAMHEG-----------------
----------------------------------------------------------LE
QQK---------------------------------------------------------
------------------------------------------------------------
------------------------------------------------------------
------------------------------------------------------------
------------------------------------------------------------
------------------------------------------------------------
------------------------------------------------------------
------------------------------------------------------------
----------------------------------------------ISVSKAGINATLKA
RCSLLGAANPKYGRFDQYEPIGEQIDLEPALISRFDLIFTVTDSPDPEHDSRLAKHIIKT
NYAGELNTQREELASSEFTSEQVAAVTEEVAPEIDSELLRKYIAHAKRSCFPTMT---DE
AKDLIEEFYVDLRSKG--ADEDAPVPVTARKLEAMVRLSEASARVRLSDTVEREDADRAT
DIIESCLKDIGVDPETGQFDADVVETGTSKSQRDRIKNIKGLIADIEEEY--EEGAPVDE
VLDRAGEIG---MDRGKAEGEIEKLRTKGEVYEPKQGHLRTT---
>gi|300709414|ref|YP_003735228.1| MCM family protein [Halalkalicoccus jeotgali B3]
------------------------------------------------------------
------------------------------------------------------------
------------------------------------------------------------
------------------------------------------------------------
------------------------------------------------------------
------------------------------------------------------------
------------------------------------------------------------
------------------------------------------------------------
----------------MASAENQ---ELVGRFEEFYRTYY------HDEIGTLAQH--YP
NEQRS----LYLDWADLNRFDP------DVADDFRNQPEQMQPYAEEALRLYDLP--VDV
SLGQAHVRVRNLP--GATDIREIRS--KNVNT--LVEVRGIVR-----KATDVRPKIEQA
AFECQRCGTLTRIPQ----TGGDFQEPHQCSG--------------CERQGPFR---INF
DQSE----------------------FIDAQKLRVQESPEGLRGGETPQSLDVHIEDDVT
--------GEVTAGDHVRVTGVLHLEQQ------------GSNQEKSTMFD---------
----------IYMDGHAVEVEEEQFED----MEITNEDKQAIVE--------LSSDPN--
-------IYERMVDSLAPSIYGH-----------------------RQAKLAMTLQLFSG
-------------------VTKHLPDGSR-----------------TRGDMHMLLIGDPG
TGK---------------------------------------------------------
------------------------------------------------------------
------------------------------------------------------------
------------------------------------------------------------
------------------------------------------------------------
------------------------------------------------------------
------------------------------------------------------------
------------------------------------------------------------
------------------------------------------------------------
------------------------------------------------------------
------------------------------------------------------------
------------------------------------------------------------
----------------------SALLQY-------IRNIAPRSVYTSGKGSSSAG-----
-------------------------------LTAAAVRDDFGEGQQWTLEAGALVLADRG
IAAVDELDKMRPE-----------------------------------------------
------------------------------------------------------------
------------------------------------------------------------
------------------------------------------------------------
------------------------------------------------------------
------------------------------------------------------------
------------------------------------------------------------
------------------------------------------------------------
------------------------------------------------------------
------------------------------------------------------------
------------------------------------------------------------
------------------------------------------------------------
------------------------------------------------------------
------------------------------------------------------------
------------------------------------------------------------
------------------------------------------------------------
------------------------------------------------------------
------------------------------------------------------------
------------------------------------------------------------
-----------------------------------DRSAMHEA-----------------
----------------------------------------------------------LE
QQS---------------------------------------------------------
------------------------------------------------------------
------------------------------------------------------------
------------------------------------------------------------
------------------------------------------------------------
------------------------------------------------------------
------------------------------------------------------------
------------------------------------------------------------
----------------------------------------------ISISKAGINATLKS
RCSLLGAANPKYGRFDQYEPIGEQIDLEPALISRFDLIFTVTDKPDPDEDRKLAQHILQT
NYAGELNTQRTNLPSPDVTREEVDAVTEEVAPDIDAELLRKYIAYAQQSCFPRMT---DE
AREAIQEFYVDLRSKG--ADEDAPVPVTARKLEALVRLAEASARVRLSDTVEREDAERVI
EIVRSCLQDIGVDPETGEYDVDVIETGRSKTQRDRVKGIKEIIRELQEEYDGEPGAPQEK
VIERA-AEAG--IEDSKAEHEIQKLRDKGEIYSPDQDHLRLV---
>gi|448573518|ref|ZP_21641001.1| cell division control protein 21 [Haloferax lucentense DSM 14919]
------------------------------------------------------------
------------------------------------------------------------
------------------------------------------------------------
------------------------------------------------------------
------------------------------------------------------------
------------------------------------------------------------
------------------------------------------------------------
------------------------------------------------------------
----------------MAQAPQN--RDLTERFIEFYRNYY------REEIGTLAQQ--YP
KEKRS----LHIDYDDLYRFDS------ELADDYITKPGQFQEYAEEALRLFDLP--ADV
KLGQAHVRMRNLP--ETVDIRNLRVNDDHIGT--LISVQGIVR-----KATDVRPKITEA
AFECQRCGTMSYIPQ----GDGGFQEPHECQG--------------CERQGPFR---IDF
DQSN----------------------FVDSQKLRVQESPEGLRGGETPQSIDINLSDDVT
--------GKVTAGDHVTVVGVLHIEQQ------------TSGNEKTPVFD---------
----------YYMEGISLTIEDEEFED----MEISDEDVAEIVE--------LSNDPA--
-------IYEKMVESVAPAIYGY-----------------------EQEKMAMILQLFSG
-------------------VTKHLPDGSR-----------------IRGDLHMLLIGDPG
TGKCVDGDTRVTLADGRDVPIRELVESNLD------------------------DPKPID
DGVWDTAEFTVPSLGPDGTLTPRQATKVWKREAPDRMLRIRTNTGREIEVTPSHPLFTRT
DGVTTAVRADGLTEGAFLAAPNSLP-----------------------------------
----------------------------ATGRDELDVDFRRSKSHNAIRLELPDEWEPWL
ARLIGYIVAEGYVEQRDDATGFVSVTNNDREVLDDVADAFDRLGVNH-------------
-----------------FERSSHEGKRAREVICGSGEFVSFLENLSPTLLAGSAEQRIPE
QIMSASADTRRAFLRALIEGEGHVSASQREITVASMSRELLEDVRTLLLTAGIRSQLRPR
HNGSYRLRISGDDFETYVD-----------------------------------------
--------------------------------------EIGFVTERKSLATAEFVGTDGN
TNTDLIP-AGGELRELREELGLTQAECGLPRSTYQ--------------HYERGDRTPSR
GSLSRVVSAFEDALQSRDGEGARAV-----------------------------------
----------------------ADGGRSVVDRVSELRSLVDGNVAWECIESIERVEPAEE
WVYDLEVEGTHSYVSNGLVSHNSQMLSY-------IRHIAPRSVYTSGKGSSSAG-----
-------------------------------LTAAAVRDDFGDGQQWTLEAGALVLADKG
IAAVDELDKMR------------------------------------------PE-----
------------------------------------------------------------
------------------------------------------------------------
------------------------------------------------------------
------------------------------------------------------------
------------------------------------------------------------
------------------------------------------------------------
------------------------------------------------------------
------------------------------------------------------------
------------------------------------------------------------
------------------------------------------------------------
------------------------------------------------------------
------------------------------------------------------------
------------------------------------------------------------
------------------------------------------------------------
------------------------------------------------------------
------------------------------------------------------------
------------------------------------------------------------
------------------------------------------------------------
-----------------------------------DRSAMHEG-----------------
----------------------------------------------------------LE
QQQ---------------------------------------------------------
------------------------------------------------------------
------------------------------------------------------------
------------------------------------------------------------
------------------------------------------------------------
------------------------------------------------------------
------------------------------------------------------------
------------------------------------------------------------
----------------------------------------------ISVSKAGINATLKS
RCSLLGAANPKYGRFDQYEPIGEQIDLEPALISRFDLIFTVTDDPDPDEDSKLADHILKT
NYAGELNTQRTNVANSEFTEQQVDAVTDEVAPTIDADLLRKYIAYAKRTCYPTMT---DE
AKQVIRDFYVDFRARG--ADEDAPVPVTARKLEALVRLGEASARVRLSDKVTREDAERVT
GIVESCLRDIGMDPETGEFDADIVETGRSKTQRDRIKNLLELIRTMQEEY--EEGAPHEE
VLERANSELN--MDEKTVNDQLDKLKMKGDIYEPRGDVYRAT---
>gi|448616665|ref|ZP_21665375.1| replicative DNA helicase / cell division control protein 21 /MCM [Haloferax mediterranei ATCC 33500]
------------------------------------------------------------
------------------------------------------------------------
------------------------------------------------------------
------------------------------------------------------------
------------------------------------------------------------
------------------------------------------------------------
------------------------------------------------------------
------------------------------------------------------------
----------------MAQAPQN--RDLTERFIEFYRNYY------REEIGTLAQQ--YP
KEKRS----LYIDYDDLYRFDA------ELADDYITKPGQYQEYAEEALRLFDLP--ADV
KLGQAHVRMRNLP--DTVDIRNIRVNDDHIGT--LIGVQGIVR-----KATDVRPKITEA
AFECQRCGTMSYIPQ----GDGGFQEPHECQG--------------CERQGPFR---IDF
DQSN----------------------FVDSQKLRVQESPEGLRGGETPQSIDINLTDDVT
--------GEVTAGDHVTAVGILHIEQQ------------TSGNEKTPVFD---------
----------YYMEGISLAIEDEEFED----MEITDEDVAQIVE--------LSNKPD--
-------IYEEMTDSVAPAIYGY-----------------------DQEKLAMILQLFSG
-------------------VTKHLPDGSR-----------------IRGDLHMLLIGDPG
TGKCVTGDTRVTLADGRDVPIRELVESNLD------------------------DPKPID
DGVWDSANFEVPSLAPDGTLTSRQATKVWKREAPDHLLRIRTNTGRELTATPSHPLFIRD
EGMTAAVRSDELTEGEFVAAPRSLP-----------------------------------
----------------------------MTGTDDLAVEFRRSKSYNAVRLDLPDEWTPWL
ARLVGYIVAEGYVEQRDDATGFVSVTNNDREVLDDVADAFDRLGLNY-------------
-----------------FERSPHDGKSAREIICGSGEFVSFLANLSPSLLAGSDSQRIPE
AVVSASSETGRAFVRAFIEGEGHVSATQREITVASMSRELLEDVRTLLLASGISSQLHPR
HNGSYRLRISGDDFARYVA-----------------------------------------
--------------------------------------RIGFITERKSVACDEYAAVEEN
TNSDLVP-AGGELRELRETLGLTQADCGLPRSTYQ--------------HYERGDRNPSR
ESLSRVVSSFEDALRTADSVGSSAL-----------------------------------
----------------------ADGGMSVADHVSELRSLVDGDIGWERIDSIERVEPAEK
WVYDLEVEGTHSYVSNGLVSHNSQMLSY-------IRNIAPRSVYTSGKGSSSAG-----
-------------------------------LTAAAVRDDFGDGQQWTLEAGALVLADKG
IAAVDELDKMRCVTGDSLVHLADGGIKRIRDLAHDAACEGSI--------EELPNGRTIR
NV---DAEAWTMTEDGRLVTRPVTAIHEYDAPDELTQITLQSGEQLTAIHDHPFITFENG
ERVEKPAADVSPGDWVYVPCHLSPRATDGGVLTAESTAEATITATEDE----------LS
PAFGAILGYLSGDGNVYYNREAGSYGIRFTNKEEELLADFEQVCRDTFGVEPVRPPSEQR
DDGVETVRLPGREYADAVLDAGMNLEIYDGKAFPAAVSEASLAAKAAFVRAMADSEGCVD
TDSGNVKISSSSYELLLGIKSLLLEFGVTTQIQHRERSGKRNLYVLAVTAADSLRRFNRH
IGFTLERKQSALD---EVCESVSGDRTILDVIPNCGGVLSSLRESLRLHVSECGLVDSTY
CNFENEDANISFSCARTVLDAFESRMSQAESDVSQLSEPCDWATISIVKERYHVSQSELA
VGTSFSQQQISRLWGTDDELRAVTRGRLREIVESVADTDLESIRRLVRGDVKWRRVKAVE
TVDESDADDRIRLLKHELADLLGVEGDAAVEH----------------------------
------------------------------------------------------------
------------------------------------------------------------
------------------------------------------------------------
------------------------------------------------------------
------------------------------------------------------------
------------------------------------------------------------
------------------------------------------------------------
---------------------------------------------AQQLLDHEPRADDWS
ELRSELERHGVSFADIARDLDVAGSTVSRWFNGVVETDRFTDVVEVANARFSDIRSDARR
LLDAIGSRSKPKVYDLTVEGTHNFVANGMVVHNSEDRSAMHEA-----------------
----------------------------------------------------------LE
QQQ---------------------------------------------------------
------------------------------------------------------------
------------------------------------------------------------
------------------------------------------------------------
------------------------------------------------------------
------------------------------------------------------------
------------------------------------------------------------
------------------------------------------------------------
----------------------------------------------ISVSKAGINATLKS
RCSLLGAANPKYGRFDQYESIGEQIDLEPALISRFDLIFTVTDNPDPDTDSELAEHILKT
NYAGELNTQRTNVANSEFTEDQIDAVTDEVAPTIDAELLRKYIAYAKRTCYPTMT---EE
AKNVIRDFYVDFRARG--ADEDAPVPVTARKLEALVRLGEASARVRLSDKVTREDAERVT
SIVESCLRDIGMDPETGEFDADIVETGRSKTQRDRIKNLLELIRTMQEEY--EEGAPHEE
VVERANTELN--MDEKTVIDQLEKLKMKGDIYEPRGDVYRAT---
>gi|257387101|ref|YP_003176874.1| MCM family protein [Halomicrobium mukohataei DSM 12286]
------------------------------------------------------------
------------------------------------------------------------
------------------------------------------------------------
------------------------------------------------------------
------------------------------------------------------------
------------------------------------------------------------
------------------------------------------------------------
------------------------------------------------------------
----------------MATGVDN--TELTDAFEEFYRDYY------RNEIGELAQK--YP
NDQKS----LWVDWDDLYRFDP------DLADDVRNRPEQMQDYAEEALRLYDLP--VDV
KLGQAHVRFHDLP--ESEDIRAIRH--EHHGM--LIAVQGIVR-----KATDVRPKVTNA
AFECQRCGTLTRIPQ----VAGDFQEPHECQG--------------CERQGPFR---LNM
DQSE----------------------FVDAQKIRVQESPEGLRGGETPQAIDVNIEDDIT
--------GEVTAGDHVRVTGVLKLDQQ------------GDDRSQSPMFD---------
----------LYMDGIDVSIEDEQFED----MDITEEDKKEIIE--------LSNEDD--
-------LYDKMVGAIAPSIYGY-----------------------EREKLAMMLQLFSG
-------------------VTKHLPDGSR-----------------IRGDLHMLLIGDPG
TGKCLSGDTHVTLGDGSEVPIRTLVEDNLD------------------------DPKPVD
DGVWDTVDFEVPSLQEDGTISQQQATKVWKREAPEQLYRIRTATGRELDITPSHPLFVQS
NGRFEAVKAEQLTAGQMIACK---------------------------------------
-----------------------------GNND--ETEHGQS------------------
------------------------------------------------------------
------------------------------------------------------------
------------------------------------------------------------
------------------------------------------------------------
------------------------------------------------------------
------------------------------------------------------------
------------------------------------------------------------
---TVAADGGVVTAQT------------------------------DRIESIEPVEPEDE
WVYDLEVGGTHNYVSNGVVSHNSQMLSY-------IQNIAPRSVYTSGKGSSSAG-----
-------------------------------LTAAAVRDDFGDGQQWTLEAGALVLADLG
IAAVDELDKM--------------------------------------------------
------------------------------------------------------------
------------------------------------------------------------
------------------------------------------------------------
------------------------------------------------------------
------------------------------------------------------------
------------------------------------------------------------
------------------------------------------------------------
------------------------------------------------------------
------------------------------------------------------------
------------------------------------------------------------
------------------------------------------------------------
------------------------------------------------------------
------------------------------------------------------------
------------------------------------------------------------
------------------------------------------------------------
------------------------------------------------------------
------------------------------------------------------------
------------------------------------------------------------
--------------------------------NPDDRSAMHQA-----------------
----------------------------------------------------------LE
QQ----------------------------------------------------------
------------------------------------------------------------
------------------------------------------------------------
------------------------------------------------------------
------------------------------------------------------------
------------------------------------------------------------
------------------------------------------------------------
------------------------------------------------------------
---------------------------------------------EISINKAGINATLKS
RCSLLGAANPKYGRFDQFEPIGEQIDLEPALVSRFDLIFTVTDEPDEEEDRNLASHIIQT
NYAGELHTHRVENPTSDYSQEQVDAVTEEVAPTIEPDLLRKYVAHAKTSCFPTMT---EE
AKTEIEDFYVDLRVQG--TDEDAAVPVTARKLEALVRLSEASARIRLSDTVEKEDAERAT
TIARYCMEQIGVDPETGEFDADVVETGTSKSQRDRIQNLKGIISDIEEEY--DEGAPVDV
VVERA-EEVG--IEESKAEHEIEKLKQKGEVYEPRTDHLRTT---
>gi|448726817|ref|ZP_21709207.1| replicative DNA helicase / cell division control protein 21 /MCM [Halococcus morrhuae DSM 1307]
------------------------------------------------------------
------------------------------------------------------------
------------------------------------------------------------
------------------------------------------------------------
------------------------------------------------------------
------------------------------------------------------------
------------------------------------------------------------
------------------------------------------------------------
----------------MAR-AEN--ADLIDDFEEFYRNYY------RNEIGELAQQ--YP
NERRS----LFIDWGDLYRFDS------DLADDYRSQPDQLQEYAEEALRLYDLP--VDV
GLGRAHVRIRGLD--EPTEIREIRA--RHRGQ--LLAVQGIVR-----KATDVRPKITEA
AFECQRCGTLTRIPQ----TGGDFQEPHECQG--------------CERQGPFD---INF
DQSE----------------------FVDAQKIRVQESPEGLRGGETPQNIDVHIEDDIT
--------GDVTAGDHVRVTGVLHLDQQ------------ESGRDASPMFD---------
----------LFMDGVAVEIEDEQFED----MDISEADKRAIVE--------LSTEDD--
-------IYEQMVGSIAPSIYGY-----------------------EEAKLAMILQLFSG
-------------------VAKHLPDGSR-----------------IRGDLHMLLIGDPG
TGKCVDGDTLVTLADGTERPIRAIVEERLD------------------------DPVPID
DGVYQEVDFALPSLGQDGGIEQQRATKVWKREAPEIMYRVRLSSGKEIELPPSHPLFVQS
GGRFEPVQAEALREGTFVATPRTLP-----------------------------------
----------------------------TEPDDTLDVDYRRSKSYNAVRLDPPDEWTPSL
ARLIGYIVAEGDVRLHDDNAGSVRITNNDQEVLDDVATAFERLGVNYT------------
------------------ESSGRPDETAKLVRCTASELVSFLEQLEPALLERSAEQRVPE
AVMRSSPAITSSFLKAYIEGEGHVSANQRELSVASMSKRLLEGVRSLLLSLGIVATIEPR
TNGSYRLRISGLQFERYCE-----------------------------------------
--------------------------------------SVGFVTERKSAAAAAFAATQSN
PN-TVVPDVGDTLQRIRRRLALSQFDCGVPRSTYQ--------------HYERGDRNPSR
ERLGAVVSAFEERLRWLAETRERIENGDWTDVEAVRDELNVSQQELANGIGVTQTAVSYY
EQDGVVPDGGRTGDAKDVVLRRIDAALRVEDDVRALRALAESDVAWDRIDAIEEIEPDDD
WVYDLEVADTHNYVTNGIVSHNSVMLQY-------IRNIAPRSVYTSGKGSSSAG-----
-------------------------------LTAAAVRDDFGEGQQWTLEAGALVLADQG
IAAVDELDKMRCVTGETLVHLGDGRISRIRDLAREAGEQGTI--------EHHSNGRTIR
DV---DLDAWTMTDDGQLVDRPVTAIHEYDAPDELTTVRTESGEELTATDDHPFFVFEGG
ERVEKPAADLDAGDWVYVPRRLPQPATDGGAVAVTPRSGGER--------------TGTS
PALGAVLGYLSGDGNVYYDRDAGVYGIRFTNSEAELLADFERVSRAAFDAQPVRPPSEQR
ADGVETVRVIGREYADAVLDAGMNLETYDEKAFPEGVTDAPPATKAAFVRALADSEGTVD
THTGNVRIASSSYELLLGVKSLLLEFSVTSQIHTRQRDPGRDLYVLAITAADSIDAFDRH
VGFTLDRKQSALE---SVRAAASGDRTIIDVLPDYGDVLADLRDSLRLHQSECGLVDATY
CSFENGDANVSLRLARTVLDSFEERKSDANVAVERLTGDCDWRSLAAITERYHVSQAELA
AGTAYTQQEISREWGDSDWLRTVVTDRLSDLVASVADTDLEAFRSLVRGDVQWRRVAAVE
TTAADTKTDRTRLLRGELADLLGCSATDSVET----------------------------
------------------------------------------------------------
------------------------------------------------------------
------------------------------------------------------------
------------------------------------------------------------
------------------------------------------------------------
------------------------------------------------------------
------------------------------------------------------------
---------------------------------------------AHELLATEPSGGTWD
ALRNALDRHGISFADLADDLDVAASTVSRWFNGVVETDRFSAVEAAAFDRIRAVRSEAER
LLDAIETSGEPKVYDLTVDGTHNFVANGMVVHNSEDRSAMHEA-----------------
----------------------------------------------------------LE
QQ----------------------------------------------------------
------------------------------------------------------------
------------------------------------------------------------
------------------------------------------------------------
------------------------------------------------------------
------------------------------------------------------------
------------------------------------------------------------
------------------------------------------------------------
---------------------------------------------TISVSKAGINATLKS
RCSLLGAANPKYGRFDQYESIGEQIDLEPALISRFDLIFTVTDDPDPERDKDLAEHILRT
NYAGELNTQRTEQTAANVSQSEVDAVTDTVAPAIEPDLLRKYIAYAQRNCYPTMT---EE
AKEAISDFYVDLRAEG--SDDDAPVPVTARKLEALVRLGEASARVRLADTVELEDAERVI
EIVRSCLKDIGVDPETGEFDADIVETGQSKTQRDRVKNMKALIGELENEY--DSGAPVEE
VLDRA-EETG--MERSQAEHEIEKLRRQGEVYEPQTDHLRTT---
>gi|448611155|ref|ZP_21661789.1| MCM DNA helicase [Haloferax mucosum ATCC BAA-1512]
------------------------------------------------------------
------------------------------------------------------------
------------------------------------------------------------
------------------------------------------------------------
------------------------------------------------------------
------------------------------------------------------------
------------------------------------------------------------
------------------------------------------------------------
----------------MAQAPQN--RDLTERFIEFYRNYY------REEIGTLAQQ--YP
KEKRS----LYIDYDDLYRFDA------ELADDYITKPGQYQEYAEEALRLFDLP--ADV
KLGQAHVRMRNLP--ETVDIRNIRVNDDHIGT--LISVQGIVR-----KATDVRPKITEA
AFECQRCGTMSYIPQ----GDGGFQEPHECQG--------------CERQGPFR---IDF
DQSN----------------------FVDSQKLRVQESPEGLRGGETPQSIDINLSDDVT
--------GMVTAGDHVTAVGILHIEQQ------------TSGNEKTPVFD---------
----------YYMEGISLAIEDEEFED----MEITDDDVAQIIE--------LSNKPD--
-------IYEEMIDSVAPAIYGY-----------------------EQEKLAMILQLFSG
-------------------VTKHLPDGSR-----------------IRGDLHMLLIGDPG
TGKSQMLAYIRNIAPRSVYTSGKGSSSAGL------------------------------
------------------------------------------------------------
------------------------------------------------------------
------------------------------------------------------------
------------------------------------------------------------
------------------------------------------------------------
------------------------------------------------------------
------------------------------------------------------------
------------------------------------------------------------
------------------------------------------------------------
------------------------------------------------------------
------------------------------------------------------------
------------------------------------------------------------
--------------------------------TAAAVRDDFGDGQQWTLEAGALVLADKG
IAAVDELDKMR------------------------------------------SE-----
------------------------------------------------------------
------------------------------------------------------------
------------------------------------------------------------
------------------------------------------------------------
------------------------------------------------------------
------------------------------------------------------------
------------------------------------------------------------
------------------------------------------------------------
------------------------------------------------------------
------------------------------------------------------------
------------------------------------------------------------
------------------------------------------------------------
------------------------------------------------------------
------------------------------------------------------------
------------------------------------------------------------
------------------------------------------------------------
------------------------------------------------------------
------------------------------------------------------------
-----------------------------------DRSAMHEG-----------------
----------------------------------------------------------LE
QQQ---------------------------------------------------------
------------------------------------------------------------
------------------------------------------------------------
------------------------------------------------------------
------------------------------------------------------------
------------------------------------------------------------
------------------------------------------------------------
------------------------------------------------------------
----------------------------------------------ISVSKAGINATLKS
RCSLLGAANPKYGRFDQYESIGEQIDLEPALISRFDLIFTVTDNPDPDTDSELAEHILKT
NYAGELNTQRTNVANSEFTEAQVESVTNEVAPAIDAELLRKYIAYAKRTCYPTMT---EE
AKNVIRDFYVDFRARG--ADEDAPVPVTARKLEALVRLGEASARVRLSDKVTREDAERVT
GIVESCLRDIGMDPETGEFDADIVETGRSKTQRDRIKNLLELIRTMQEEY--EEGAPHEE
VVERANTELN--MDEKTVIDQLEKLKMKGDIYEPRGDVYRAT---
>gi|448704657|ref|ZP_21700658.1| MCM family protein, partial [Halobiforma nitratireducens JCM 10879]
------------------------------------------------------------
------------------------------------------------------------
------------------------------------------------------------
------------------------------------------------------------
------------------------------------------------------------
------------------------------------------------------------
------------------------------------------------------------
------------------------------------------------------------
-----------DWVYDLEVAGTH---SYVSNGVISHNSQM------LGYIQNIAPRSVYT
SGKGSSSAGLCVTGDTVIHTDRGFRRIEDIVSEDLPEPVSTETAVERDVGVQTFDRVAGE
MTDAISSHVWRMPEKPCRQIETRHG--KELEA--SVNTPVLTCGEAGLEWTEISDVEPGD
HVAVPRYDDLDRLEP----SVRDFLELSTEKIKLEDDSVRFLRESLTDEFGTLRDAAAEL
DLSEDFIYLHLKNHHVPLAKLDRMLDAIDATRQDIEFERLMIRHGDSITIPDQFDSDLMY
LLGLVFGDGDISLDPRGGNRGMVRLSNGDEPLLERAADIFAEKFDKRPEIERQEDRVPCI
RVNSATIARLFANAGMETPKH--DLAP----ELTTADHADAFLRGLMDADGSVSERDDGG
SSVLISTISERLATQIQLMLESYGVRSRTRERDRRGTYELADGGTVESKHVQYYVEIYGA
DVDRYADAIGFEVTEKRRALERIVADERRQDETMPVGDALVAADGGVAGEYHNNIRRGDN
RSR---------------------------------------------------------
------------------------------------------------------------
------------------------------------------------------------
------------------------------------------------------------
------------------------------------------------------------
------------------------------------------------------------
------------------------------------------------------------
------------------------------------------------------------
------------------------------------------------------------
------------------------------------------------------------
------------------------------------------------------------
----------------------------------------------GRVDRMLEDVDLGP
VTRTLAEVIDADLRWDEVVAVADTGTKE-------VFDLTVPETHNFVGNGIVTH-----
-------------------------------NTAAAVRDDFGDGQQWTLEAGALVLADQG
IAAVDELDKMR-------------------------------------------------
------------------------------------------------------------
------------------------------------------------------------
------------------------------------------------------------
------------------------------------------------------------
------------------------------------------------------------
------------------------------------------------------------
------------------------------------------------------------
------------------------------------------------------------
------------------------------------------------------------
------------------------------------------------------------
------------------------------------------------------------
------------------------------------------------------------
------------------------------------------------------------
------------------------------------------------------------
------------------------------------------------------------
------------------------------------------------------------
------------------------------------------------------------
------------------------------------------------------------
---------------------------------PEDRSAMHEA-----------------
----------------------------------------------------------LE
QQK---------------------------------------------------------
------------------------------------------------------------
------------------------------------------------------------
------------------------------------------------------------
------------------------------------------------------------
------------------------------------------------------------
------------------------------------------------------------
------------------------------------------------------------
----------------------------------------------ISVSKAGINATLKS
RCSLLGAANPKYGRFDQYEPIGEQIDLEPALISRFDLIFTVTDQPDEEKDKNLAEHILTT
NYAGELTTQQEQMTSLEVEQAEIEEMTEQVDPEIDAELLRKYIAFAKQNCHPRMT---DE
AQETIRDFYVDLRARG--TDEDAAVPVTARKLEALVRLAEASARVRLSDTVEQRDAERSV
EIVRSCLQDIGVDPETGEFDADIVEAGTSKSQRDRIKNIKQLISDVEEEY--DEGAPVDI
VLDRA-EEIG--MDQSKAEHEIDKLKQKGEVYEPSTDNLRTT---
>gi|448417408|ref|ZP_21579344.1| cell division control protein 21 [Halosarcina pallida JCM 14848]
------------------------------------------------------------
------------------------------------------------------------
------------------------------------------------------------
------------------------------------------------------------
------------------------------------------------------------
------------------------------------------------------------
------------------------------------------------------------
------------------------------------------------------------
----------------MAQAPQDPDVDLTERFVQFYRKYY------SDDIGRLAQR--YP
NEQRS----LYVDYDDLFRFDE------DLAEDYRKKPDQIREYAEEALRLYDLP--VDV
KLGRAHVRLHNLP--DSVDIRNIRVHDDHIGR--MVSVQGIVR-----KATDVRPKITEA
AFECQRCGTMTYIPQ----TDSGFQEPHECQG--------------CERQGPFH---VDF
DQSE----------------------FVDSQKLRVQESPEGLRGGETPQSIDIDTEDDIT
--------GRVTAGDHVVVTGVLHIEQQ------------TSNQEKTPIFD---------
----------LYMDGVAIEIEDEEFED----MDISEEDVAEIIE--------LSNEED--
-------IYEMMVGSVAPSIYGY-----------------------EQEKLAMILQLFSG
-------------------VTKHLPDGSR-----------------IRGDLHMLLIGDPG
TGKCVAGDTRVTLADGSEVPIRELVERNLD------------------------DPKPVD
DGVWDSVDFEVPSMAHDGSISTRRATKVWKREAPERMYDIRTASGRELTVTPSHPLFIGR
DGGTDAVVAEDLEAGEFVAVPRSLP-----------------------------------
----------------------------VEGDDSLDVSIRRSRSPNAVRMDLPDRLTPSL
ARLLGYVAAEGYVDRRDSGSAFVSVTNNDREILDDALDALDGLGLSA-------------
-----------------TERTPHDGKSARELICSSSELVSFLEELEPAFLAGSSEQRVPE
PILRSTRPVKRGFLKAFVDAEGTVSPSQREVTVSSTSRDVLEGVRSLLLAFGVDSQLRPK
AGGSFRLRISGDDFARYVE-----------------------------------------
--------------------------------------RVGFVTERKSEAAAATVDADGN
TNRDVVPSVGETLRDLRESLGLTQADCGLPRSTYQ--------------HYERGDRNPSR
DSLRTVVRTFT---EASNDGLATDG-----------------------------------
-----------------------DGGASVERRLASLRALADGDVAWDRVESIESVESEDE
WVYDLEIEGTHNFLTNNVVSHNSQMLQY-------IRNIAPRSVYTSGKGSSSAG-----
-------------------------------LTAAAVRDDFGDGQQWTLEAGALVLADKG
IAAVDELDKMR-------------------------------------------------
------------------------------------------------------------
------------------------------------------------------------
------------------------------------------------------------
------------------------------------------------------------
------------------------------------------------------------
------------------------------------------------------------
------------------------------------------------------------
------------------------------------------------------------
------------------------------------------------------------
------------------------------------------------------------
------------------------------------------------------------
------------------------------------------------------------
------------------------------------------------------------
------------------------------------------------------------
------------------------------------------------------------
------------------------------------------------------------
------------------------------------------------------------
------------------------------------------------------------
---------------------------------PEDRSAMHEG-----------------
----------------------------------------------------------LE
QQQ---------------------------------------------------------
------------------------------------------------------------
------------------------------------------------------------
------------------------------------------------------------
------------------------------------------------------------
------------------------------------------------------------
------------------------------------------------------------
------------------------------------------------------------
----------------------------------------------ISVSKAGINATLKA
RCSLLGAANPKYGRFDQYESIGEQIDLEPALISRFDLIFTVTDTPDPDTDAELAEHIINT
NYAGELHTQRTKIANSEFTEDEVNSVTQEVAPVIDAELLRKYIAYAKRNCYPTMT---QE
AKETIRDFYVNFRAKG--SDEDSPIPVTARKLEALVRLAEASARVRLSDSVTQEDAVRVT
NIVESCLRDIGMDPETGEFDADIVETGTSKNQRDRIKNLKALINELEDEY--EGGAPVDE
VLARAEAELD--LGEGKAEQEIESLRRKGEVYEPRTDHLRTT---
>gi|322367941|ref|ZP_08042510.1| MCM family protein [Haladaptatus paucihalophilus DX253]
------------------------------------------------------------
------------------------------------------------------------
------------------------------------------------------------
------------------------------------------------------------
------------------------------------------------------------
------------------------------------------------------------
------------------------------------------------------------
------------------------------------------------------------
----------------MARAENT---ELIDRFEQFYRNYY------RNEIGELAQS--YP
NEKRS----LYINWNDLYQYDA------DIADDYLAQPQQLQEYAEEALRLYDLP--VDV
SLGQAHVRLQNLP--EHTDIRAIRA--RHVNT--MVSVQGIIR-----KATGVRPKIQEA
AFECQRCGTLTYIPQ----SGGDFQEPHECQG--------------CERQGPFR---INF
DQSE----------------------FIDSQKLRVQESPEGLRGGETPQSIDVHIEDDIT
--------GHVSPGDHVTVTGVLHLEQQ------------GSGQEKSAVFD---------
----------VYMEGVSVEIEDEEFED----MDITDEDKEQIIE--------LSNEGN--
-------IYEQMVDSIAPAIYGY-----------------------DQEKLAMILQLFSG
-------------------VTKHLPDGSR-----------------IRGDLHMLLIGDPG
TGK---------------------------------------------------------
------------------------------------------------------------
------------------------------------------------------------
------------------------------------------------------------
------------------------------------------------------------
------------------------------------------------------------
------------------------------------------------------------
------------------------------------------------------------
------------------------------------------------------------
------------------------------------------------------------
------------------------------------------------------------
------------------------------------------------------------
----------------------SQMLSY-------IQHIAPRSVYTSGKGSSSAG-----
-------------------------------LTAAAVRDDFGDGQQWTLEAGALVLADKG
IAAVDELDKMS-------------------------------------------------
------------------------------------------------------------
------------------------------------------------------------
------------------------------------------------------------
------------------------------------------------------------
------------------------------------------------------------
------------------------------------------------------------
------------------------------------------------------------
------------------------------------------------------------
------------------------------------------------------------
------------------------------------------------------------
------------------------------------------------------------
------------------------------------------------------------
------------------------------------------------------------
------------------------------------------------------------
------------------------------------------------------------
------------------------------------------------------------
------------------------------------------------------------
------------------------------------------------------------
---------------------------------PEDRSAMHEG-----------------
----------------------------------------------------------LE
QQK---------------------------------------------------------
------------------------------------------------------------
------------------------------------------------------------
------------------------------------------------------------
------------------------------------------------------------
------------------------------------------------------------
------------------------------------------------------------
------------------------------------------------------------
----------------------------------------------ISVSKAGINATLKS
RCSLLGAANPKYGRFDQYESIGEQINLEPALISRFDLIFTVTDKPDPDHDSQLAEHILQT
NFAGELNTQRTEINAPNITEEQVNSQTEEVAPAIDAELLRKYIAYAKSNVYPTMT---EE
AREAIRDFYVDLRSKG--TDEDAPIPVTARKLEALVRLAEASARVRLSDTVERKDADRVI
EIVRSCLQDIGVDPETGQFDADVVETGTSKSQRDRIKNIKQLIADIEEEY--DDGAPVEV
VLDRA-DEIG--TDPSKAEHEIDKLKQKGEVYEPSTNHLRTT---
>gi|448560607|ref|ZP_21634055.1| MCM DNA helicase [Haloferax prahovense DSM 18310]
------------------------------------------------------------
------------------------------------------------------------
------------------------------------------------------------
------------------------------------------------------------
------------------------------------------------------------
------------------------------------------------------------
------------------------------------------------------------
------------------------------------------------------------
----------------MAQAPQN--RDLTERFIEFYRNYY------REEIGKLAQQ--YP
KEKRS----LYIDYDDLYRFDA------ELADDYITKPGQFQEYAEEALRLFDLP--ADV
KLGQAHVRMRNLP--ETVDIRNIRVNDDHIGT--LISVQGIVR-----KATDVRPKITEA
AFECQRCGTMSYIPQ----GDGGFQEPHECQG--------------CERQGPFR---IDF
DQSN----------------------FIDSQKLRVQESPEGLRGGETPQSIDINLSDDVT
--------GKVTAGDHVTAVGILHIEQQ------------TSGNEKTPVFD---------
----------YYMEGISLTIEDEEFED----MEISDEDVAEIVE--------LSNDPA--
-------IYEKMVESVAPAIYGY-----------------------EQEKMAMILQLFSG
-------------------VTKHLPDGSR-----------------IRGDLHMLLIGDPG
TGK---------------------------------------------------------
------------------------------------------------------------
------------------------------------------------------------
------------------------------------------------------------
------------------------------------------------------------
------------------------------------------------------------
------------------------------------------------------------
------------------------------------------------------------
------------------------------------------------------------
------------------------------------------------------------
------------------------------------------------------------
------------------------------------------------------------
----------------------SQMLSY-------IRHIAPRSVYTSGKGSSSAG-----
-------------------------------LTAAAVRDDFGDGQQWTLEAGALVLADKG
IAAVDELDKMR------------------------------------------PE-----
------------------------------------------------------------
------------------------------------------------------------
------------------------------------------------------------
------------------------------------------------------------
------------------------------------------------------------
------------------------------------------------------------
------------------------------------------------------------
------------------------------------------------------------
------------------------------------------------------------
------------------------------------------------------------
------------------------------------------------------------
------------------------------------------------------------
------------------------------------------------------------
------------------------------------------------------------
------------------------------------------------------------
------------------------------------------------------------
------------------------------------------------------------
------------------------------------------------------------
-----------------------------------DRSAMHEG-----------------
----------------------------------------------------------LE
QQQ---------------------------------------------------------
------------------------------------------------------------
------------------------------------------------------------
------------------------------------------------------------
------------------------------------------------------------
------------------------------------------------------------
------------------------------------------------------------
------------------------------------------------------------
----------------------------------------------ISVSKAGINATLKS
RCSLLGAANPKYGRFDQYEPIGEQIDLEPALISRFDLIFTVTDDPDPDEDSKLADHILKT
NYAGELNTQRTNVANSEFTEQQVDAVTDEVAPTIDAELLRKYIAYAKRTCYPTMT---DE
AKQVIRDFYVDFRARG--ADEDAPVPVTARKLEALVRLGEASARVRLSDKVTREDAERVT
GIVESCLRDIGMDPETGEFDADIVETGRSKTQRDRIKNLLELIRTMQEEY--EEGAPHEE
VLERANSELN--MDEKTVNDQLDKLKMKGDIYEPRGDVYRAT---
>gi|336253015|ref|YP_004596122.1| MCM family protein [Halopiger xanaduensis SH-6]
------------------------------------------------------------
------------------------------------------------------------
------------------------------------------------------------
------------------------------------------------------------
------------------------------------------------------------
------------------------------------------------------------
------------------------------------------------------------
------------------------------------------------------------
--------------MAQAQAGNS---ELVDSFEQFFRNYY------DNEIKQLAQQ--YP
NEQRS----LHVDWQDLYRYDP------DLADDFLNQPEQLQRYAEEALRLYDLP--IDV
SLGQAHVRVRNLPETESPEIREIRS--PDMNT--LVEVRGIVR-----KATDVRPKIEDA
AFECQLCGTLTRVPQ----SSGDFQEPHECQG--------------CERQGPFQ---VNF
DQSE----------------------FVDSQKLRIQESPEGLRGGETPQSLDVHVEDDIT
--------GEVTPGDHVSATGVLRLEQQ------------GDGQDKSPVFD---------
----------FYMEGMSVEIEEEQFED----MNITDEDKKEIYN--------ISNRDD--
-------VYEQMIGSIAPSIYGY-----------------------DQEKLAMILQLFSG
-------------------VTKQLPDGSR-----------------IRGDLHMLLIGDPG
TGK---------------------------------------------------------
------------------------------------------------------------
------------------------------------------------------------
------------------------------------------------------------
------------------------------------------------------------
------------------------------------------------------------
------------------------------------------------------------
------------------------------------------------------------
------------------------------------------------------------
------------------------------------------------------------
------------------------------------------------------------
------------------------------------------------------------
----------------------SQMLGY-------IQNIAPRSVYTSGKGSSSAG-----
-------------------------------LTAAAVRDDFGDGQQWTLEAGALVLADQG
IAAVDELDKMR-------------------------------------------------
------------------------------------------------------------
------------------------------------------------------------
------------------------------------------------------------
------------------------------------------------------------
------------------------------------------------------------
------------------------------------------------------------
------------------------------------------------------------
------------------------------------------------------------
------------------------------------------------------------
------------------------------------------------------------
------------------------------------------------------------
------------------------------------------------------------
------------------------------------------------------------
------------------------------------------------------------
------------------------------------------------------------
------------------------------------------------------------
------------------------------------------------------------
------------------------------------------------------------
---------------------------------PEDRSAMHEA-----------------
----------------------------------------------------------LE
QQK---------------------------------------------------------
------------------------------------------------------------
------------------------------------------------------------
------------------------------------------------------------
------------------------------------------------------------
------------------------------------------------------------
------------------------------------------------------------
------------------------------------------------------------
----------------------------------------------ISVSKAGINATLKS
RCSLLGAANPKYGRFDQYEPIGEQIDLEPALISRFDLIFTVTDQPDEEKDKNLAEHILTT
NYAGELTTQREQMTSLEVSNDEIDEMTEQVDPEIDAELLRKYIAFAKQNCHPRMT---EA
AREAIRDFYVDLRSKG--TDEDAPVPVTARKLEALVRLSEASARVRLSDTVEESDANRVI
EIVRSCLQDIGVDPETGEFDADIVEAGTSKSQRDRIKNLKQLISDIEEEY--DDGAPVDI
VLERA-EEVG--MDQSKAEHEIDKLKQKGEVYEPSTDTLRTT---
>gi|110669512|ref|YP_659323.1| ATP-dependent DNA helicase (intein-containing) [Haloquadratum walsbyi DSM 16790]
------------------------------------------------------------
------------------------------------------------------------
------------------------------------------------------------
------------------------------------------------------------
------------------------------------------------------------
------------------------------------------------------------
------------------------------------------------------------
------------------------------------------------------------
----------------MAQAPQDP-QDLTDRFIQFYRKYY------RDDIGTLAQQ--FP
HEKRS----LYIDYHDLYAFDV------ELAEDYRREPDQLREYAEEALRLYDLP--ADV
KLGRAHVRMRSLP--DTVDIRNIRVHDDHIGH--LIAVQGIVR-----KATDVRPKITEA
AFECQRCGTMTYIPQ----SDSGFQEPHECQG--------------CERQGPFD---VDF
DQSE----------------------FIDAQKVRVQESPEGLRGGETPQSIDVDLEDDAT
--------GAVTAGDHVTTTGVLHIEQQ------------TSGNEKTPIFD---------
----------IYMDGRSVEIEDEEFDD----MDITDEDVAEIVE--------LSNDPD--
-------IYEKMVESVAPSIYGY-----------------------DEEKLAMILQLFSG
-------------------VTKHLPDGSR-----------------IRGDLHMLLIGDPG
TGKCVSGETDIALVEGKTATIGELVESALT------------------------DPKPVD
DGVWDTADFTVTSAIETGELIERDVTRVWKRQSPETMRQIQIAGGRSVTVTPSHPVFVEH
NGSYTARRADSLSAGESVAIADDVADSHPISVDNTANTLNPRSMSTPGITTDGGLYRTGS
DGGIVHAEVGKEDVTDCLTTDRITAVKTVTPTAEWVYDLEVEGTHAYLTNGVLSHNSAML
QYIRNIAPRSVYTSGKGSSSAGLCVTGETRIHTTDGFVPLKQLATQHHPKKVTTETAAAY
ERELYTVDPTTQSAEVTQSKSSHVWRMPEKHCRRIRTASGKQLEASVNTPVLTVDDAEIK
WKPISAIESNDSVVIPQYNNVERSSVSITDIFEFTQEQLKLTEKSITILRTEIVSQYQNI
AAAADALNIDVNSVEALITGQPVVSDVIDRVCDAISVSSEDITIHHVIGPTGTAIELPEV
LNDDLLYLLGAAFACGNIMTGETCEERWIQFHAPEESIRSHIIDAAVATFGSESIQTDTE
QANTVQV-ISATVTRLFETLGLEQITDAAPREIHPRLTAVSGADAFIRGLFDTGGRIDNK
NTPQIAIGTASEPLAEQIQLLLETYGIG---------------------------SCRDT
GDQSHTGTSTTQGQYLTLTGSDAQAYRTTIGTRTDSGSSWDRQVSSSHADSEPSVRSTTT
DTRKRTDMHEHEIISAGDVSTVSSVESDGGTPQMPRSNIEPQSIGYDYESSRVNEIQTET
VVEAVNTGKKEVFDLTVPNTQNFIGGGIVTHNTAAAVRDDFGDGQQWTLEAGALVLADKG
IAAVDELDKMRCVTGETLVSLADGRHVPIASLATDASKTGTI--------ESKPDGVGRT
IRGIDDLTVWTMTENKQLTGRPVTAIHQYDSPDTLWQITLSDGSEVTTTADHPFIIINRD
GVHECPAKHLSENDEVYTPADGYTASTSDITPDSETSSDSLPDGGITQ----------TR
TNQYSSHRCDADLSDDELLDITTKTIKSIETVHPSDGTDVYDLTVSGTHNFVANGMIVHN
SEDRSAMHEALEQQSYHPRSEVLLADGQRIDIGTFVDSRIEKNNANVIDGINCEILPVDD
IDVYTVDTDTGSASTVSIDRVSRHPAPSEFIRVKFSNGRSVLVTPEHPMFIDDGSETKTV
QANALSGGEFVPA---PHHLPGVNTDASSVSDDINDVSTIRTHVRSRARAKAEVEVRATD
GEFKLIDAAQTLGIITAVGKVSVDAPERGIIVDMDRTVDSSKDSINNVLGSVIPSNDNDS
ITRVQDTGSTGNQWRWSVNTFIERMIEIAPAVTADRPNRRVPDAVLGGSEAVVQQFLTGV
IIAAGRILDETIRIYASSNELACDYADAFLRLGITASVEDGPAEIAAQTVI---------
------------------------------------------------------------
------------------------------------------------------------
------------------------------------------------------------
------------------------------------------------------------
------------------------------------------------------------
------------------------------------------------------------
------------------------------------------------------------
----KCDSDYERACGMFDISSSRTTPSDTSSQNNQSSVTAQNEDTHQTTSHEILPSGIAD
ELQSIRQLLNIPASEQLASITAGDDGIALSIARAEINLLRDHIETLRMDTENVSIGRDDC
VTPTISSSSKYKYAKNSITSDENLQLFGQSQAQLSERTKTTESSSISASTDLVSIPANIS
ENRLVAATQRLDEVETRCNRRYHRVIAVDTVSNAGPHACEWVYDITVEPTNTFISSGVVL
HNS---------------------------------------------------------
------------------------------------------------------------
------------------------------------------------------------
------------------------------------------------------------
------------------------------------------------------------
------------------------------------------------------------
------------------------------------------------------------
------------------------------------------------------------
----------------------------------------------ISVSKAGINATLKS
RCSLLGAANPKYGRFDQYEPIGEQIDLEPALISRFDLIFTVTDEPDPDADAKLADHIINT
NYAGELHTQKANIPNSEFTDGEVESATAEVTPTIDAELLRKYVAYARRNCYPTMT---DD
AQDVIRKFYVDFRAKG--ADDDAPVPVTARKLEALVRLSEASARLRLSDTVEQEDAKRVT
SIVESCLRDIGMDPETGEFDADIVETGTSKNQRDRIKNLKHLIENIEADY--DDGAPVDE
VIEQAISELG--LSESKAEGEIENLRAKGEVYEPRTGSLRTT---
>gi|448475433|ref|ZP_21603088.1| MCM family protein [Halorubrum aidingense JCM 13560]
------------------------------------------------------------
------------------------------------------------------------
------------------------------------------------------------
------------------------------------------------------------
------------------------------------------------------------
------------------------------------------------------------
------------------------------------------------------------
------------------------------------------------------------
----------------MAQAGNQ---DLTERFIQFYRNYY------REEIGTLAQN--YP
NEQRS----LYVDYDDLFQFDR------DLAEDFRTKPDQMREYAEEALRLYDLP--ADV
SLGRAHVRIENLPESIDIR--GIRVHDDHIGK--LVSVKGIVR-----KATDVRPKVTEA
AFECQRCGTMTYIPQ----SDGGFQEPHECQG--------------CERQGPFR---VNF
DQSE----------------------FIDSQKLRIQESPEGLRGGETPQSLDVDIVDDIT
--------GKVSPGDHVTAVGILHIEQV------------EQGNEKSAIFD---------
----------LYMDGVAIGIEDEEFED----MDITEADKREIIE--------LSERD---
------DIYEAMVDSIAPAIYG-----------------------YEEEKLAMILQLFSG
-------------------VTKHLPDGSR-----------------IRGDLHMLLIGDPG
TGK---------------------------------------------------------
------------------------------------------------------------
------------------------------------------------------------
------------------------------------------------------------
------------------------------------------------------------
------------------------------------------------------------
------------------------------------------------------------
------------------------------------------------------------
------------------------------------------------------------
------------------------------------------------------------
------------------------------------------------------------
------------------------------------------------------------
----------------------SQMISY-------VENIAPRSVYTSGKGSSAAGLCVVG
DTKIHTSD------------------------GFVPIREIATDQHPDPVEIETAAESTRD
LYTFDRSNGSIDLAESSHVWRMPEKSCRRIETAHGKDLEASVNTPVLVCDEHGIEWREIS
EIGVGDHVAVPRYTGIDRSSPSVREYVEFTGEKLKPTDESIERLRTRLCEEFGTLRNAAA
ELDLSEDFIYDTLSNRHIPREKLDTVLDALNVHLDDIGLERAMLRHGSGVT--IPEKFDA
DLMYLIGLVFGDGDVMVSRRGGNRGHVRISNSNTDLLKQAADIIEAKFGRS---VRVEYQ
DERVPCIRLHSATVARFFANVGVESPKDDIRLDPGLTTAEHADSFLRGLFDADGSVCGRD
DGGSSVQFSTVCGELAEQVQLMLETYGVRSRTRERDRRGTYTRADGHEIESTSIQTHLAI
YGKELDAFADQIGFRSTAKSRALRSIVRDVPRRGERLPVGSALARADGGSTAYRQNFVKG
QNPSRSRAKAIVDSLDLGAIGGEVKEVADADLVWDEVVDAEHTGKKEVFDLTVPDTHNFL
GNGIVTHNTAAAVRDDFGDGQQWSLEAGALVLADKGIAAVDELDKMEAS-----------
------------------------------------------------------------
------------------------------------------------------------
------------------------------------------------------------
------------------------------------------------------------
------------------------------------------------------------
------------------------------------------------------------
------------------------------------------------------------
------------------------------------------------------------
------------------------------------------------------------
------------------------------------------------------------
-----------------------------------DRSAMHEG-----------------
----------------------------------------------------------LE
QQK---------------------------------------------------------
------------------------------------------------------------
------------------------------------------------------------
------------------------------------------------------------
------------------------------------------------------------
------------------------------------------------------------
------------------------------------------------------------
------------------------------------------------------------
----------------------------------------------ISVSKAGINATLKA
RCSLLGAANPKYGRFDQYEPIGEQIDLEPALISRFDLIFTVTDSPDPEHDSRLAKHIIKT
NYAGELNTQRTELASSEFTSEQVAEVTQEVAPEIDAELLRKYIAHSKRSCFPTMT---EE
AKSLIEEFYVDLRSKG--ADEDAPVPVTARKLEALVRLSEASARVRLSDTVDREDADRAT
DIVESCLKDIGVDPETGQFDADVVETGTSKSQRDRIKNIKGLIADIEDEY--EEGAPVEE
VLDRAGEIG---MDPGKAEQEIEKLRTKGEVYEPKQGHLRTT---
>gi|448483968|ref|ZP_21605905.1| XRE family transcriptional regulator [Halorubrum arcis JCM 13916]
------------------------------------------------------------
------------------------------------------------------------
------------------------------------------------------------
------------------------------------------------------------
------------------------------------------------------------
------------------------------------------------------------
------------------------------------------------------------
------------------------------------------------------------
----------------MAQAGTQ---DLTERFIQFYRNYY------REEIGQLAQR--YP
NEQRS----LYVSYDELFQFDR------DLAEDFLNKPEQMREYAEEALRLYDLP--ADV
SLGRAHVRIEDLPESVDIR--GIRVHDDHIGK--LVSIQGIVR-----KATDVRPKVTEA
AFECQRCGTMTYIPQ----SDGGFQEPHECQG--------------CERQGPFR---VNF
DQSE----------------------FVDSQKLRIQESPEGLRGGETPQSIDVDIVDDIT
--------GEVSPGDHVTCVGVLHIEQV------------EQGNEKSAIFD---------
----------LYMDGVSIAIEDEEFED----MDITEADKRDIIE--------LSERD---
------DIYEAMVGSIAPAIYG-----------------------YEEEKLAMILQLFSG
-------------------VTKHLPDGSR-----------------IRGDLHMLLIGDPG
TGK---------------------------------------------------------
------------------------------------------------------------
------------------------------------------------------------
------------------------------------------------------------
------------------------------------------------------------
------------------------------------------------------------
------------------------------------------------------------
------------------------------------------------------------
------------------------------------------------------------
------------------------------------------------------------
------------------------------------------------------------
------------------------------------------------------------
----------------------SQMISY-------VENIAPRSVYTSGKGSSAAGLT---
---------------------------------AAAVRDDFGDGQQWSLEAGALVLADKG
IAAVDELDKMDCVTGDALVSLADGRVERIDELAREAAEDGEV--------EELSNGRRVR
DVDLDVWSVDEDGNLVERSVSAVHEY-DAPSELTRVTTETGESLTATADHPFFVLDDG--
ERVEREAAALDAGDWVYVPREIPTKAADGGAVAASGEAGPAAGSGEGEGI---DADGVDA
AVASVLGYLSGDGNVYYDREEGVYG-VRFTNADDELLDDFERAAREAFDAEPTRPPSERR
DDGVETVRVTGKEHADAVLDAGMNLGRYDGKCFPTPVSSGSRAAKAAFVRALADSEGHVD
ESAGNVRIASASRDLLRGTRNLLLQFGVSSQLQHRERDAGRDVYYLTVTDADSLAAFRRY
VGFTAARKAEALD-RVVDAADGDRTVLDVVPEIDGTLGRCRESLRLHQSECGLDAVAYHD
FESGSANVSLHRAERILATFEDRRERAAEDADALDETTAWETLS--ELRERYHVSQSELA
DGTALSQQQISREWGESEAVRGTVTQRLRELLTGVAETDLEALREFVRG-----------
------------------------------------------------------------
------------------------------------------------------------
------------------------------------------------------------
------------------------------------------------------------
------------------------------------------------------------
------------------------------------------------------------
------------------------------------------------------------
------------------------------------------------------------
--DVKWRRVESVETVPPESTEHRGEVLRQRLADVIGGPVETVEERARDLVDRARVGETRG
ELSAALDAYGVSQSAVASRLDVTQATVSRWLSGTVETDRLGDVREAVSEEVDAVKEELRS
VLARIDDGERPRVYDLTVEGTHNFVANGLVVHNSSDRSAMHEG-----------------
----------------------------------------------------------LE
QQK---------------------------------------------------------
------------------------------------------------------------
------------------------------------------------------------
------------------------------------------------------------
------------------------------------------------------------
------------------------------------------------------------
------------------------------------------------------------
------------------------------------------------------------
----------------------------------------------ISVSKAGINATLKA
RCSLLGAANPKYGRFDQYEPIGEQIDLEPALISRFDLIFTVTDSPDPEHDSRLAKHIIKT
NYAGELNTQREELASSEFTSEQVAAVTEEVAPEIDSELLRKYIAHAKRSCFPTMT---DE
AKDLIEEFYVDLRSKG--ADEDAPVPVTARKLEAMVRLSEASARVRLSDTVEREDADRAT
DIIESCLKDIGVDPETGQFDADVVETGTSKSQRDRIKNIKGLIADIEEEY--EEGAPVDE
VLDRAGEIG---MDRGKAEGEIEKLRTKGEVYEPKQGHLRTT---
>gi|448503841|ref|ZP_21613470.1| XRE family transcriptional regulator [Halorubrum coriense DSM 10284]
------------------------------------------------------------
------------------------------------------------------------
------------------------------------------------------------
------------------------------------------------------------
------------------------------------------------------------
------------------------------------------------------------
------------------------------------------------------------
------------------------------------------------------------
----------------MAQAGTQ---DLTERFIQFYRNYY------REDIGQLAQR--YP
NEQRS----LYVSYDDLFQFDR------DLAEDFLNKPEQMREYAEEALRLYDLP--ADV
SLGRAHVRIEDLPESVDIR--GIRVHDDHIGK--LVSIQGIVR-----KATDVRPKVTEA
AFECQRCGTMTYIPQ----SDGGFQEPHECQG--------------CERQGPFR---VNF
DQSE----------------------FVDSQKLRIQESPEGLRGGETPQSLDVDIVDDIT
--------GKVSPGDHVTCVGILHIEQV------------EQGNEKSAIFD---------
----------LYMDGVSISIEDEEFED----MDITEADKRDIIE--------LSERD---
------DIYEAMVGSIAPAIYG-----------------------YEEEKLAMILQLFSG
-------------------VTKHLPDGSR-----------------IRGDLHMLLIGDPG
TGK---------------------------------------------------------
------------------------------------------------------------
------------------------------------------------------------
------------------------------------------------------------
------------------------------------------------------------
------------------------------------------------------------
------------------------------------------------------------
------------------------------------------------------------
------------------------------------------------------------
------------------------------------------------------------
------------------------------------------------------------
------------------------------------------------------------
----------------------SQMISY-------VENIAPRSVYTSGKGSSAAGLT---
---------------------------------AAAVRDDFGDGQQWSLEAGALVLADKG
IAAVDELDKMDCVTGDTLVSLADGRVERIDELAREAAEDGDI--------EELSNGRRVR
DVDLDVWTMDGDGRLVERPVSAVHEY-DAPSELTRVTMETGESLTATADHPFFVLDDG--
ERVEREAAALDDDDWVYVPREIPTKAADGAGAAATAGGDGSIEPLGDGSV---DGDGTDA
AMASVLGYLSGDGNVYYDRDEGVYG-VRFTNTDDDLLNDFERAARAAFDAEPVRPPSEKR
DDGAETVRVTGKEHADAVLDAGMNLGRYDEKCFPTDVSTGSRAAKAAFVRALADSEGHVD
ESADNVRIASASRDLLRGTRNLLLQFGVSSQLQHRERDRGRDVYYLTVTDADSLAAFQRY
VGFTATRKAEALN-RVVDAADGDRTILDVVPEIGDVLAESRESLRLHQSECGINAVTYHD
FESEDANVSLHRARQVLTAFEGRRSRAAEDVDALEGVPTWEALS--ELRHQYHVSQSKLA
DGTALSQQQISREWGEDDEVRRTVTERLREILTEVAETDLGDLREFVRG-----------
------------------------------------------------------------
------------------------------------------------------------
------------------------------------------------------------
------------------------------------------------------------
------------------------------------------------------------
------------------------------------------------------------
------------------------------------------------------------
------------------------------------------------------------
--DVKWRRVEAVETVPPESTEHRGEVLRQRLADVIEGPIETVEERAHELLDRGPIGETPA
ELSAALDAYGISQSGVASRLDVTQATVSRWLSGAVETDRLGDLREAAAEEARAVESELRS
ILAQIEDGERPRVYDLTVEETHNFVANGLVVHNSSDRSAMHEG-----------------
----------------------------------------------------------LE
QQK---------------------------------------------------------
------------------------------------------------------------
------------------------------------------------------------
------------------------------------------------------------
------------------------------------------------------------
------------------------------------------------------------
------------------------------------------------------------
------------------------------------------------------------
----------------------------------------------ISVSKAGINATLKA
RCSLLGAANPKYGRFDQYEPIGEQIDLEPALISRFDLIFTVTDSPDAEHDSRLAKHIIKT
NYAGELNTQREELASSEFTAEQVAEVTEEVAPEIDAELLRKYIAHAKRSCFPTMT---EE
AKEVIEEFYVDLRSKG--ADEDAPVPVTARKLEAMVRLSEASARVRLSDTVEREDADRAT
NIVESCLKDIGVDPETGQFDADVVETGTSKSQRDRIKNIKGLIADIEEEY--QEGAPVEE
VLDRAGEIG---MDPGKAEGEIEKLRTKGEVYEPKQGHLRTT---
>gi|448525295|ref|ZP_21619611.1| replicative DNA helicase / cell division control protein 21 /MCM [Halorubrum distributum JCM 10118]
------------------------------------------------------------
------------------------------------------------------------
------------------------------------------------------------
------------------------------------------------------------
------------------------------------------------------------
------------------------------------------------------------
------------------------------------------------------------
------------------------------------------------------------
----------------MAQAGTQ---DLTERFIQFYRNYY------REEIGQLAQR--YP
NEQRS----LYVSYDDLFQFDR------DLAEDFLNKPEQMREYAEEALRLYDLP--ADV
SLGRAHVRIEDLPESVDIR--GIRVHDDHIGK--LVSIQGIVR-----KATDVRPKVTEA
AFECQRCGTMTYIPQ----SDGGFQEPHECQG--------------CERQGPFR---VNF
DQSE----------------------FVDSQKLRIQESPEGLRGGETPQSIDVDIVDDIT
--------GKVSPGDHVTCVGVLHIEQV------------EQGNEKSAIFD---------
----------LYMDGVSIAIEDEEFED----MDITEADKRDIIE--------LSERD---
------DIYEAMVGSIAPAIYG-----------------------YEEEKLAMILQLFSG
-------------------VTKHLPDGSR-----------------IRGDLHMLLIGDPG
TGKCQKYDTEVTLADGTERAIGDIVESNLE------------------------DPIEVD
DGVYEPVDIGVQTVTESGAVETGTATKIWKREAPDRMHRISMASGREVEVTPSHPLFKQL
NRGLSPRRADQLAEGDLIAVPGNIDA----------------------------------
-----------------------------DWDDSLDVSFQQVEAYNANSFTPPTRVDPTL
ARLLGYIIAEGHT-YVSGSSAATEVTNVDEEILTDVENCFRELGVRWSRL----------
--------------------EKWDHETAEIVRCSSLEFVRFLRELEPAILKNSENQLVPD
CLKRASPENKKEFLQAYVDSEGTVSPKEREITVFSMSRELLTGVQTLLLAFGIQSHLRKR
HNDSHRLRISGRDFVKYVD-----------------------------------------
--------------------------------------EIGFVTDRKATASKAFDDVPEN
TNTDVIPGLSDDLRQIREALALSQFDIGMPRPTYQ--------------HYERGDRNPSR
ASLRAVVDTFETRLDWLREKRGELLDGDWQAVETLREELNISQKVLSEGMDVSQTAISYY
ERNDVAPDGGQTADAKDVILDRLDEALSVSQDISELDRLCANDVHWDRIESIESVDPDYE
WVYDLEVRDTHTYLGNGVVSHNSQMISY-------VENIAPRSVYTSGKGSSAAGLT---
---------------------------------AAAVRDDFGDGQQWSLEAGALVLADKG
IAAVDELDKMDCVTGDTLVSLADGRVERIDELAREAAEDGDI--------EQLSNGRRVR
DVDLDVWSMDEDGRLVERPVSAVHEY-DAPSELTRVTMETGESLTATADHPFFVLDDG--
ERVEREAAALDDGDWVYVPREIPTKAADGGTVAASGGEGPLTEPVDGEDVNGESVYGVDA
AMASVLGYLSGDGNVYYDRDEGVYG-VRFTNADDELLDDFERAAREAFDAEPTRPPSEKR
DDGVETVRVTGKEHADAVLDAGMNLGRYDGKCFPTPVPTGSRAAKAAFVRALADSEGHVD
DSAGNVRIASASRDLLEGARNLLLQFGVSSQLQHRERNGGRDVYYLTVTDADSLAAFRRY
VGFTATQKVEALD-RVVDSAGGGRTILDVVPEVGDVLARCRDSLRLHQRECGLDAGTYHG
FESGAANVSLHRARRILAAFEERREAVDDDLSVLDATPTWETLS--ELRERYHVSQSELA
DGTALSQQQISREWGESEAVRRTVTERLREILTEVAETDLDDLREFVRG-----------
------------------------------------------------------------
------------------------------------------------------------
------------------------------------------------------------
------------------------------------------------------------
------------------------------------------------------------
------------------------------------------------------------
------------------------------------------------------------
------------------------------------------------------------
--DVKWRRVESVDTVPPESTEHRGEVLRQRLADVIGGPVETAKERARDLLDRGPVGETRA
ELSAALDAYGISQADVAARLDVTQATVSRWLSGAVEMDRLDDLREAVAGEVDAVKAELRT
ILARIEDGERPRVYDLTVEGTHNFVANGLVVHNSSDRSAMHEG-----------------
----------------------------------------------------------LE
QQK---------------------------------------------------------
------------------------------------------------------------
------------------------------------------------------------
------------------------------------------------------------
------------------------------------------------------------
------------------------------------------------------------
------------------------------------------------------------
------------------------------------------------------------
----------------------------------------------ISVSKAGINATLKA
RCSLLGAANPKYGRFDQYEPIGEQIDLEPALISRFDLIFTVTDSPDPEHDSRLAKHIIKT
NYAGELNTQREELASSEFTSEQVAAVTEEVAPEIDSELLRKYIAHAKRSCFPTMT---DE
AKDLIEEFYVDLRSKG--ADEDAPVPVTARKLEAMVRLSEASARVRLSDTVEREDADRAT
DIIESCLKDIGVDPETGQFDADVVETGTSKSQRDRIKNIKGLIADIEEEY--EEGAPVDE
VLDRAGEIG---MDRGKAEGEIEKLRTKGEVYEPKQGHLRTT---
>gi|448509409|ref|ZP_21615706.1| replicative DNA helicase / cell division control protein 21 /MCM [Halorubrum distributum JCM 9100]
------------------------------------------------------------
------------------------------------------------------------
------------------------------------------------------------
------------------------------------------------------------
------------------------------------------------------------
------------------------------------------------------------
------------------------------------------------------------
------------------------------------------------------------
----------------MAQAGTQ---DLTERFIQFYRNYY------REEIGQLAQR--YP
NEQRS----LYVSYDDLFQFDR------DLAEDFLNKPEQMREYAEEALRLYDLP--ADV
SLGRAHVRIEDLPESVDIR--GIRVHDDHIGK--LVSIQGIVR-----KATDVRPKVTEA
AFECQRCGTMTYIPQ----SDGGFQEPHECQG--------------CERQGPFR---VNF
DQSE----------------------FVDSQKLRIQESPEGLRGGETPQSIDVDIVDDIT
--------GKVSPGDHVTCVGVLHIEQV------------EQGNEKSAIFD---------
----------LYMDGVSIAIEDEEFED----MDITEADKRDIIE--------LSERD---
------DIYEAMVGSIAPAIYG-----------------------YEEEKLAMILQLFSG
-------------------VTKHLPDGSR-----------------IRGDLHMLLIGDPG
TGKCQKYDTEVTLADGTERAIGDIVESNLE------------------------DPIEVD
DGVYEPVDIGVQTVTESGAVETGTATKIWKREAPDRMHRISMASGREVEVTPSHPLFKQL
NRGLSPRRADQLAEGDLIAVPGNIDA----------------------------------
-----------------------------DWDDSLDVSFQQVEAYNANSFTPPTRVDPTL
ARLLGYIIAEGHT-YVSGSSAATEVTNVDEEILTDVENCFRELGVRWSRL----------
--------------------EKWDHETAEIVRCSSLEFVRFLRELEPAILKNSENQLVPD
CLKRASPENKKEFLQAYVDSEGTVSPKEREITVFSMSRELLTGVQTLLLAFGIQSHLRKR
HNDSHRLRISGRDFVKYVD-----------------------------------------
--------------------------------------EIGFVTDRKATASKAFDDVPEN
TNTDVIPGLSDDLRQIREALALSQFDIGMPRPTYQ--------------HYERGDRNPSR
ASLRAVVDTFETRLDWLREKRGELLDGDWQAVETLREELNISQKVLSEGMDVSQTAISYY
ERNDVAPDGGQTADAKDVILDRLDEALSVSQDISELDRLCANDVHWDRIESIESVDPDYE
WVYDLEVRDTHTYLGNGVVSHNSQMISY-------VENIAPRSVYTSGKGSSAAGLT---
---------------------------------AAAVRDDFGDGQQWSLEAGALVLADKG
IAAVDELDKMDCVTGDTLVSLADGRVERIDELAREAAEDGDI--------EQLSNGRRVR
DVDLDVWSMDEDGRLVERPVSAVHEY-DAPSELTRVTMETGESLTATADHPFFVLDDG--
ERVEREAAALDDGDWVYVPREIPTKAADGGTVAASGGEGPLTEPVDGEDVNGESVYGVDA
AMASVLGYLSGDGNVYYDRDEGVYG-VRFTNADDELLDDFERAAREAFDAEPTRPPSEKR
DDGVETVRVTGKEHADAVLDAGMNLGRYDGKCFPTPVPTGSRAAKAAFVRALADSEGHVD
DSAGNVRIASASRDLLEGARNLLLQFGVSSQLQHRERNGGRDVYYLTVTDADSLAAFRRY
VGFTATQKVEALD-RVVDSAGGGRTILDVVPEVGDVLARCRDSLRLHQRECGLDAGTYHG
FESGAANVSLHRARRILAAFEERREAVDDDLSVLDATPTWETLS--ELRERYHVSQSELA
DGTALSQQQISREWGESEAVRRTVTERLREILTEVAETDLDDLREFVRG-----------
------------------------------------------------------------
------------------------------------------------------------
------------------------------------------------------------
------------------------------------------------------------
------------------------------------------------------------
------------------------------------------------------------
------------------------------------------------------------
------------------------------------------------------------
--DVKWRRVESVDTVPPESTEHRGEVLRQRLADVIGGPVETAKERARDLLDRGPVGETRA
ELSAALDAYGISQADVAARLDVTQATVSRWLSGAVEMDRLDDLREAVAGEVDAVKAELRT
ILARIEDGERPRVYDLTVEGTHNFVANGLVVHNSSDRSAMHEG-----------------
----------------------------------------------------------LE
QQK---------------------------------------------------------
------------------------------------------------------------
------------------------------------------------------------
------------------------------------------------------------
------------------------------------------------------------
------------------------------------------------------------
------------------------------------------------------------
------------------------------------------------------------
----------------------------------------------ISVSKAGINATLKA
RCSLLGAANPKYGRFDQYEPIGEQIDLEPALISRFDLIFTVTDSPDPEHDSRLAKHIIKT
NYAGELNTQREELASSEFTSEQVAAVTEEVAPEIDSELLRKYIAHAKRSCFPTMT---DE
AKDLIEEFYVDLRSKG--ADEDAPVPVTARKLEAMVRLSEASARVRLSDTVEREDADRAT
DIIESCLKDIGVDPETGQFDADVVETGTSKSQRDRIKNIKGLIADIEEEY--EEGAPVDE
VLDRAGEIG---MDRGKAEGEIEKLRTKGEVYEPKQGHLRTT---
>gi|257053234|ref|YP_003131067.1| XRE family transcriptional regulator [Halorhabdus utahensis DSM 12940]
------------------------------------------------------------
------------------------------------------------------------
------------------------------------------------------------
------------------------------------------------------------
------------------------------------------------------------
------------------------------------------------------------
------------------------------------------------------------
------------------------------------------------------------
----------------MAR-AEN--TEFIDLFEEFYRDYY------RNEIGELAQK--YP
NDQKS----LFVDYQDLYRFDP------DLAEDYRNKPDQLQEYAEEALRLFDLP--IDV
KLGQAHVRMTNLP--ESTDIRDIRA--DHRGQ--LVSIQGIIR-----KATEVRPKITDA
AFECQRCGTLTRIPQ----STGDFQEPHECQG--------------CERQGPFR---INF
DQSE----------------------FIDAQKLRVQESPEGLRGGETPQNIDVNIEDDIT
--------GHVTAGDHVRVTGVLKLDQR------------GNDREKSAMFD---------
----------VYMNGVSVEIEDEEFEE----MDIDEDDKKEIVA--------LSEESD--
-------IYEQMTDSIAPSIYGY-----------------------DQEKLAIALQLFSG
-------------------VTKHLPDESR-----------------IRGDLHVLLIGDPG
TGKCLDADTNVQLADGTTSAIGELVEANLD------------------------DPKPVD
DGVWDHASIPLPTLAPDGSLTTAEATKVWKREAPEHLYRIRTESGKELDVTPSHPLFVQQ
DGTPTAMEAENLEEGEFVATPRSVP-----------------------------------
----------------------------TAGDDRIEADHRESQSPNAVRFSAPDTWTPSL
ARLVGYIVAEGHVVHRADNTADLRITNEDEPVLEDARAAFEALDLPYS------------
------------------EDVREESGVTR-LRCHSSEFVSFLEAIEPAILENSAYQRVPE
RIKQASDSIRRAFLRAYVEGEGHVAASERELTVASMSEALLEDVRCLLTTLGIDASIHER
VNGSYRLRISGDDFGHYVS-----------------------------------------
--------------------------------------AVGFVTDRKQLAAESYEGTAGN
TNRDVVPVSGDTLREVREALALTQTDCGVPRTTYQ--------------HYERGDRNPSR
GSLRAVVDAFEKRLAWLKDQREGLAAEDWETIVELRDELSISQQSLADGMDVTQTAISYY
ERNEVAPDGGETVAASSVINDRLEEALAVESTVDRLDDLATNDVRWDRIASIEAVEPDDE
WVYDLEVEGTHSYVSNGVVSHNSQILQY-------IRHIAPRSVFTSGKGSSSAG-----
-------------------------------LTAAAVRDDFGDGQQWTLEAGALVLADRG
IAAVDELDKMRCVTGDTLVQAGDGRRRIR-ELAGETAEAGSI--------EELPNGRTIR
DV---DIDVWTMTDDETLTRRPVTAIHEYDAPETLYEVTLSTGEEVTVTPDHPFFIEQAS
GRVETPAEDLQPGDLVFVPEGSAMATDGG-------------------------------
------------------------------------------------------------
------------------------------------------------------------
------------------------------------------------------------
------------------------------------------------------------
------------------------------------------------------------
------------------------------------------------------------
------------------------------------------------------------
------------------------------------------------------------
------------------------------------------------------------
------------------------------------------------------------
------------------------------------------------------------
------------------------------------------------------------
------------------------------------------------------------
------------------------------------------------------------
------------------------------------------------------------
---------------------------------IAQIDTSSDRLGPAESGLGDIGLRTIE
NVESVPDHDYDSVYDLTVEGTHNFLANGMVVHNSEDRSAMHEA-----------------
----------------------------------------------------------LE
QQ----------------------------------------------------------
------------------------------------------------------------
------------------------------------------------------------
------------------------------------------------------------
------------------------------------------------------------
------------------------------------------------------------
------------------------------------------------------------
------------------------------------------------------------
---------------------------------------------SISISKAGINATLKS
RCSLLGAANPKYGRFDQYEPIGEQIDLEPALISRFDLIFTVTDQPDEEEDAKLAEHILRT
NYAGELNTHREQNSTSDYSAEEVANVTDTVAPEIDPELLRKYVAYAKRSCFPTMT---EE
AKAAIRDFYVELRTKG--SGEDAPVPVTARKLEALVRLAEASARVRLSDTVEEEDAERVI
GIVRSSLEDIGIDPETGELDADVVETGTSKSQRDRIKNIRGIIADIEEEY--DEGAPVDV
VIERA-EEVG--MEASKAEHEIEKLKQQGEVYEPRTDHLRTT---
>gi|55378998|ref|YP_136848.1| MCM / cell division control protein 21 [Haloarcula marismortui ATCC 43049]
------------------------------------------------------------
------------------------------------------------------------
------------------------------------------------------------
------------------------------------------------------------
------------------------------------------------------------
------------------------------------------------------------
------------------------------------------------------------
------------------------------------------------------------
------------------MPQNH---ELVEELIQFFRDYY------SEEIAQLAQR--YP
REQKS----LHVDYDDLYRFDP------GIADDVRNHPKELQEHLEEALRLYDLP--VAV
ELNDAHVRIYNLPEIHVFDP-SGVSRHENIGQ--LLDIRGQVQ-----KVSDVKPRLTEA
VWECQRCGTQTEIPQ----HGDSLQEPHECQG--------------CERQGPFS---LDA
SASS----------------------WIDHQYARIQQPPEKTNGGE-AQSVDAHLEDDLI
--------EGFDAGDRVVLTGVLDIE--------------EPGADQGLDFD---------
----------TNLDARSVVKEESDYDD----VDVE-EHLDEIEA--------IANGERG-
------DPYQLLIDSINPKHRG-----------------------DEHVKLAVALQLFGG
-------------------WAHEYPDGSR-----------------DRGDCHMLLLGDPG
CGK---------------------------------------------------------
------------------------------------------------------------
------------------------------------------------------------
------------------------------------------------------------
------------------------------------------------------------
------------------------------------------------------------
------------------------------------------------------------
------------------------------------------------------------
------------------------------------------------------------
------------------------------------------------------------
------------------------------------------------------------
------------------------------------------------------------
----------------------STFLRY-------VDQIAPRSTYASGKGATAAGMT---
---------------------------------AAAVSDDFGDTE-WGLEAGALVLADGG
IACVDEIDKMQ-------------------------------------------------
------------------------------------------------------------
------------------------------------------------------------
------------------------------------------------------------
------------------------------------------------------------
------------------------------------------------------------
------------------------------------------------------------
------------------------------------------------------------
------------------------------------------------------------
------------------------------------------------------------
------------------------------------------------------------
------------------------------------------------------------
------------------------------------------------------------
------------------------------------------------------------
------------------------------------------------------------
------------------------------------------------------------
------------------------------------------------------------
------------------------------------------------------------
------------------------------------------------------------
---------------------------------SDAVSSMHDA-----------------
----------------------------------------------------------LE
SQQ---------------------------------------------------------
------------------------------------------------------------
------------------------------------------------------------
------------------------------------------------------------
------------------------------------------------------------
------------------------------------------------------------
------------------------------------------------------------
------------------------------------------------------------
----------------------------------------------VHVNKAGINATLNA
RTSLLAAGNPKDGRFDRYRPKGEQIDMGPTLLSRFDLMFMVSDEPDREDDADVVEHMLQS
--------RQAAGRHTRGENLSE-EEQKRVEPAIDRSVMRAYIAHAKQICHPIIE--DEE
VAERLKQFFVEFRAGAGEQDDDSPIPVTFRKVEAIQRLAESSARVRLSDTVEIEDIERAI
KLVTKSMRQVGYDPESGEFDADIIETGLSENQRERRERIVTVIERL-------DGATVGE
IDDKVK------FEEEILQYDVEQLKEAGRIYA-VNDEFRRT---
>gi|222480916|ref|YP_002567153.1| MCM family protein [Halorubrum lacusprofundi ATCC 49239]
------------------------------------------------------------
------------------------------------------------------------
------------------------------------------------------------
------------------------------------------------------------
------------------------------------------------------------
------------------------------------------------------------
------------------------------------------------------------
------------------------------------------------------------
----------------MAQAGNQ---DLTERFIQFYRNYY------REEIGGLAQR--YP
NEQRS----LYIEYDDLYQFDR------DLAEDFRTKPEQMREYAEEALRLYDLP--ADV
SLGRAHVRIENLPESIDIR--GIRVHDDHIGK--LVSIKGIVR-----KATDVRPKVTEA
AFECQRCGTITYIPQ----SDGGFQEPHECQG--------------CERQGPFR---VNF
DQSE----------------------FVDSQKLRIQESPEGLRGGETPQNIDVDIVDDIT
--------GKVSPGDHVTCVGVLHIEQV------------EQGNEKSAIFD---------
----------LYMDGVSIAIEDEEFED----MDITEADKREIIE--------LSNRE---
------DIYDAMVESIAPAIYG-----------------------YEEEKLAMILQLFSG
-------------------VTKHLPDGSR-----------------IRGDLHMLLIGDPG
TGK---------------------------------------------------------
------------------------------------------------------------
------------------------------------------------------------
------------------------------------------------------------
------------------------------------------------------------
------------------------------------------------------------
------------------------------------------------------------
------------------------------------------------------------
------------------------------------------------------------
------------------------------------------------------------
------------------------------------------------------------
------------------------------------------------------------
----------------------SQMISY-------VENIAPRSVYTSGKGSSAAGL----
------------------------------------------------------------
------------------------------------------------------------
------------------------------------------------------------
------------------------------------------------------------
------------------------------------------------------------
------------------------------------------------------------
------------------------------------------------------------
------------------------------------------------------------
------------------------------------------------------------
--------TAAAVRDDFGDGQQWSLEAGALVLADKGIAAVDELDKMDSS-----------
------------------------------------------------------------
------------------------------------------------------------
------------------------------------------------------------
------------------------------------------------------------
------------------------------------------------------------
------------------------------------------------------------
------------------------------------------------------------
------------------------------------------------------------
------------------------------------------------------------
------------------------------------------------------------
-----------------------------------DRSAMHEG-----------------
----------------------------------------------------------LE
QQK---------------------------------------------------------
------------------------------------------------------------
------------------------------------------------------------
------------------------------------------------------------
------------------------------------------------------------
------------------------------------------------------------
------------------------------------------------------------
------------------------------------------------------------
----------------------------------------------ISVSKAGINATLKA
RCSLLGAANPKYGRFDQYEPIGEQIDLEPALISRFDLIFTVTDSPDPDHDSRLAKHIIKT
NYAGEINTQREELASSEFTPEQVAEVTQEVAPEIDAELLRKYIAHAKRSCYPTMT---EE
AKDLIEEFYVNLRSKG--ADEDAPVPVTARKLEAMVRLAEASARVRLSDTVERIDADRAT
DIVESCLKDIGVDPETGQFDADVVETGTSKSQRDRIKNIKGLIADIEEEY--QEGAPVEE
VLDRAGEIG---MDPGKAEREIEKLRTKGEVYEPQQGHLRTT---
>gi|448730616|ref|ZP_21712922.1| MCM family protein [Halococcus saccharolyticus DSM 5350]
------------------------------------------------------------
------------------------------------------------------------
------------------------------------------------------------
------------------------------------------------------------
------------------------------------------------------------
------------------------------------------------------------
------------------------------------------------------------
------------------------------------------------------------
----------------MAR-AEN--TELIDDFEEFYRNYY------RNEIGELARQ--YP
NEQRS----LFIDWDDLYRFDS------DLADDYRSQPGQLQEYAEEALRLYDLP--VDV
GLGRAHVRIRGLQ--ETTEIREIRA--RHRGQ--LLSVQGTVQ-----KATDVRPKITEA
AFECQRCGTLSRIPQ----TGGDFQEPHECQG--------------CERQGPFD---INF
DQSE----------------------FVDAQKIRVQESPEGLRGGETPQDIDVHIEDDIT
--------GAVTAGDHVRVTGVLHLDQQ------------ESGREATAMFD---------
----------VYMDGVSVEIEDEQFED----MDIDEADKRAIVD--------LSTADD--
-------IYDQMIASIAPSIYGY-----------------------EQAKLAMTLQLFSG
-------------------VAKHLPDGSR-----------------IRGDLHMLLIGDPG
TGK---------------------------------------------------------
------------------------------------------------------------
------------------------------------------------------------
------------------------------------------------------------
------------------------------------------------------------
------------------------------------------------------------
------------------------------------------------------------
------------------------------------------------------------
------------------------------------------------------------
------------------------------------------------------------
------------------------------------------------------------
------------------------------------------------------------
----------------------SQLLQY-------IRQIAPRSVYTSGKGSSSAG-----
-------------------------------LTASAVQDDFGEGQQWTLEAGALVLADQG
IAAVDELDKMEAG-----------------------------------------------
------------------------------------------------------------
------------------------------------------------------------
------------------------------------------------------------
------------------------------------------------------------
------------------------------------------------------------
------------------------------------------------------------
------------------------------------------------------------
------------------------------------------------------------
------------------------------------------------------------
------------------------------------------------------------
------------------------------------------------------------
------------------------------------------------------------
------------------------------------------------------------
------------------------------------------------------------
------------------------------------------------------------
------------------------------------------------------------
------------------------------------------------------------
------------------------------------------------------------
-----------------------------------DRSAMHEA-----------------
----------------------------------------------------------LE
QQ----------------------------------------------------------
------------------------------------------------------------
------------------------------------------------------------
------------------------------------------------------------
------------------------------------------------------------
------------------------------------------------------------
------------------------------------------------------------
------------------------------------------------------------
---------------------------------------------TISISKAGINATLKS
RCSLLGAANPKYGRFDQYESIGEQIDLEPALISRFDLIFTVTDDPDPDRDRELAEHILRT
NYAGELNTQRTEQTAANVTQSEVDAVTDTVAPAIEPDLLRKYVAYAQRNCFPTMT---EE
AKEAISDFYVDLRSKG--ADEDAPIPVTARKLEALVRLAEASARVRLADTVELEDAERVI
EVVRTQLQDIGVDPETGEFDADIVETGTSKTQRDRIKNVKALIAEIEEEY--DAGAPIEE
VLDRA-EETG--TERSKAEHELEKLRRQGEVYEPQTDHLRTT---
>gi|448441504|ref|ZP_21589167.1| ATPase involved in replication control, cdc46/mcm family protein [Halorubrum saccharovorum DSM 1137]
------------------------------------------------------------
------------------------------------------------------------
------------------------------------------------------------
------------------------------------------------------------
------------------------------------------------------------
------------------------------------------------------------
------------------------------------------------------------
------------------------------------------------------------
----------------MAQAGNQ---DLTERFIQFYRNYY------REEIGQLAQR--YP
NEQRS----LYVEYDDLYQFDR------DLAEDFRTKPEQMREYAEEALRLYDLP--ADV
SLGRAHVRIENLPEGIDIR--GIRVHDDHIGK--LVSIKGIVR-----KATDVRPKVTEA
AFECQRCGTMTYIPQ----SDGGFQEPHECQG--------------CERQGPFR---VNF
DQSE----------------------FIDSQKLRIQESPEGLRGGETPQSIDVDIVDDIT
--------GEVSPGDHVTCVGVLHIEQV------------EQGNEKSAIFD---------
----------LYMDGVSIAIEDEEFED----MDITEADKREIIE--------LSNRD---
------DIYDAMVDSIAPAIYG-----------------------YEEEKLAMILQLFSG
-------------------VTKHLPDGSR-----------------IRGDLHMLLIGDPG
TGK---------------------------------------------------------
------------------------------------------------------------
------------------------------------------------------------
------------------------------------------------------------
------------------------------------------------------------
------------------------------------------------------------
------------------------------------------------------------
------------------------------------------------------------
------------------------------------------------------------
------------------------------------------------------------
------------------------------------------------------------
------------------------------------------------------------
----------------------SQMISY-------VENIAPRSVYTSGKGSSAAGLCVTG
DTKIHTSD------------------------GFVPIREIATEYHPKPVDVETSSTAEHD
LYTFDRASGRIDLAESSHVWRMPEKPCRRIETAHGKDLEASVNTPVLVCDENGIEWKSIS
DVDAGDHIGVPKYTDIDRSSPPVGEYVEFTEEKIKPTAESVEFLRGELTDEFGTLRDAAA
ELGLSEDFVYDTLSNRHIPLDKLDTVLAAIGTAIDDIDIDRVMLRHGSGVT--IPDEFDA
DLMYLIGLVFGDGDVMVSRRGGNRGHVRISNSDEELLERAADIIETKFGKS---VDIEYQ
EDRVPCVRLHSATVARFFSNVGVESPKDDIALDPKLTTAEHADAFLRGLFDADGSVCGRD
NGGSSVQFSTVCSELAEQVQLMLETYGVRSRTRERDRRGTYERADGHEIESTSVQTHLAI
YGKEVDRFAGQIGFRSTNKSGALDKIVNDAPRRGEFLPIGSTLARTDGGAGKYWQNLNRG
EDPSRERTLSMIDDLDLGDVGPDVEEVANADLVWDEVVDTEDTGEKEVFDLTVPDTHNFL
GNGLVTHNTAAAVRDDFGDGQQWSLEAGALVLADKGIAAVDELDKMDCVTGDTLVTLADG
RVERIDELAREAAEDGEIEELSNGRRIRDVDLDVWSMDEEGELVERPVFSVHEYDAPSEL
TRVTTETGESLTATADHPFFVLDDGERVEREAAALDAGDWVYVPREIPTKAADGGTMAAN
GGDRPAAEPVDDEGVDPATASVLGYLSGDGNVYYDRDEGVYGVRFTNADDELLADFERAA
RATFGSEPRRPPSEKRETGVETVRVTGKEHADAVLNAGMSLGRYDEKCFPTAVSAGSRAA
KSAFVRALADSEGHVDESAGNVRIASASRDLLEGTQTLLLQFGVSSQLQHRERDESRDVY
YLTVTDADSLAAFRRAIGFTASRKAEAIDRVVDAADGDRTILDVIPEIDGVLSECRESLR
LHQSECGLDAVTYHDFESGTANVSLHRARRVLAAFEDRLEAATADRSMLGDDPSWETLSE
MRGRYHVSQSELAEGTALSQQQISRGWGESDEVHQIVTDRLRETLVAVEETDLGSLREFV
RGDVKWRRVESVETVPPESAEHRSEVLRQRLADVLGGPVENVEQRARSLIERGPVGDKRV
ELASALEAYGVSQGDVASSLNVDQATISRWLSGAVETGRLEDLRDAIASEVDAVKAELRS
ILARIEDGRTPKVYDLTVEETHNFVANGVVVHNSSDRSAMHEG-----------------
----------------------------------------------------------LE
QQK---------------------------------------------------------
------------------------------------------------------------
------------------------------------------------------------
------------------------------------------------------------
------------------------------------------------------------
------------------------------------------------------------
------------------------------------------------------------
------------------------------------------------------------
----------------------------------------------ISVSKAGINATLKA
RCSLLGAANPKYGRFDQYEPIGEQIDLEPALISRFDLIFTVTDSPDPEHDSRLAKHIIKT
NYAGELNTQREELASSEFTPEQVAEVTQEVAPEIDAELLRKYIAHAKRSCYPTMT---EE
AKDLIEEFYVDLRSKG--ADEDAPVPVTARKLEAMVRLSEASARVRLSDTVEREDADRAT
DIVESCLKDIGVDPETGQFDADVVETGTSKSQRDRIKNIKGLIADIEEEY--QEGAPVEE
VLDRAGEIG---MDPGKAEQEIEKLRTKGEVYEPKQGHLRTT---
>gi|399576057|ref|ZP_10769814.1| MCM family protein [Halogranum salarium B-1]
------------------------------------------------------------
------------------------------------------------------------
------------------------------------------------------------
------------------------------------------------------------
------------------------------------------------------------
------------------------------------------------------------
------------------------------------------------------------
------------------------------------------------------------
----------------MAQAQNQ---ELTERFIQFYRNYY------RDAIGQLAQK--YP
NEKRS----LYIDYDDLYRFDT------DLADDYLNQPDQIQEYAEEALRLYDLP--ADV
KLGKAHVRLRNIDRAVDIR--SIRVHDDHIGK--LISVSGIVR-----KATDVRPKITEA
AFECQRCGTMTYIPQ----SDGNFQEPHECQG--------------CERQGPFR---VNF
DQSE----------------------FIDAQKIRVQESPEGLRGGETPQSIDVNMEDDVT
--------GKVTAGDHVTITGVLHIEQQ------------QSGQEKSAIFD---------
----------LYMDGVSIDIEDEEFED----MEITEEDKQQIIE--------LSDRE---
------TIYEDMVASVAPAIYG-----------------------YDEEKLAMILQLFSG
-------------------VTKHLPDGSR-----------------IRGDLHMLLIGDPG
TGK---------------------------------------------------------
------------------------------------------------------------
------------------------------------------------------------
------------------------------------------------------------
------------------------------------------------------------
------------------------------------------------------------
------------------------------------------------------------
------------------------------------------------------------
------------------------------------------------------------
------------------------------------------------------------
------------------------------------------------------------
------------------------------------------------------------
----------------------SQMISY-------IQNIAPRSVYTSGKGSSSAGLT---
---------------------------------AAAVRDDFGDGQQWTLEAGALVLADKG
IAAVDELDKMR-------------------------------------------------
------------------------------------------------------------
------------------------------------------------------------
------------------------------------------------------------
------------------------------------------------------------
------------------------------------------------------------
------------------------------------------------------------
------------------------------------------------------------
------------------------------------------------------------
------------------------------------------------------------
------------------------------------------------------------
------------------------------------------------------------
------------------------------------------------------------
------------------------------------------------------------
------------------------------------------------------------
------------------------------------------------------------
------------------------------------------------------------
------------------------------------------------------------
------------------------------------------------------------
---------------------------------PEDRSAMHEA-----------------
----------------------------------------------------------LE
QQK---------------------------------------------------------
------------------------------------------------------------
------------------------------------------------------------
------------------------------------------------------------
------------------------------------------------------------
------------------------------------------------------------
------------------------------------------------------------
------------------------------------------------------------
----------------------------------------------ISISKAGINATLKS
RCSLLGAANPKYGRFDQYESIGEQIDLEPALISRFDLIFTVTDQPDPEHDGKLADHILKT
NYAGELNTQRTHVPTSKFTEEEVNAVTEEVAPEIDAELLRKYIAFSKRNCFPTMT---PE
AKEAIREFYVNLRAKG--ADEDAPVPVTARKLEALVRLAEASARVRLSDEVSEEDATRVI
EIVRSCLQDIGVDPETGQFDADVVETGTSKSQRDRIKTLKQLISEIEEEF--EEGAPIDE
VLKRADELN---MGRDKAEDEIEKLRRKGEVYEPKTDHLRTT---
>gi|448732430|ref|ZP_21714710.1| replicative DNA helicase / cell division control protein 21 /MCM [Halococcus salifodinae DSM 8989]
------------------------------------------------------------
------------------------------------------------------------
------------------------------------------------------------
------------------------------------------------------------
------------------------------------------------------------
------------------------------------------------------------
------------------------------------------------------------
------------------------------------------------------------
----------------MAR-AEN--TELIDDFEEFYRNYY------RNEIGELARQ--YP
NEQRS----LFIDWDDLYRFDS------DLADDYRSQPGQLQEYAEEALRLYDLP--VDV
GLGRAHVRIRGLQ--ENTEIREIRA--RHRGQ--LLSVQGTVQ-----KATDVRPKITEA
AFECQRCGTLTRIPQ----TGGDFQEPHECQG--------------CERQGPFD---INF
DQSE----------------------FVDAQKIRVQESPEGLRGGETPQDIDVHIEDDIT
--------GKVTAGDHVRVTGVLHLDQQ------------ESGRESTAMFD---------
----------VFMDGVSVEIEDEQFED----MDIDEADKRAIVD--------LSTADD--
-------IYEQMVASIAPSIYGY-----------------------EQAKLAMTLQLFSG
-------------------VAKHLPDGSR-----------------IRGDLHMLLIGDPG
TGKCVKGDTSVTLADGSERPIRDVVESNLD------------------------APTAIE
DGVYDEVDLSLPTMGPDGTITEGRATKVWKREAPERMYRLRTTSGKEIEITPSHPLFVQS
EGQFSATRASELHEGVFVATPRTVP-----------------------------------
----------------------------TAGDDALDVDYRRSASPNAVRLDLPADWTPLL
ARLLGYVIAEGHVQLRDDHTGSVYITNNDPEIIADVAAAYDSLGVNYS------------
------------------VDEPRDGKSAERIRSSSGELVSFFETLEPAILERSAEQRVPD
AVLRATAETKRAFLRAYVDAEGHVSTSQRELAIASMSRELLDGVQSLLVSVGVQSSIEPR
NNGSYRVRISGAAFERYVE-----------------------------------------
--------------------------------------RVGFVTDRKADAAHDFDDSPHN
TNRDIVPDVGDELRRVREALALSQFECGVARTTYQ--------------HYERGDRNPSR
DSLLTVVEAFEERIEWLRETKRRIETGGWEDIESVRDELNVSQTDLADEMGVEQTAVSYY
ERNDVVPDGGRTMAGKNAILERIASALDAVDSVARLRDLAENDVRWDRIVSIEELTPEYD
WVYDLEVDDTHTYLSNGVVSHNSQLLQY-------IRQIAPRSVYTSGKGSSSAG-----
-------------------------------LTASAVQDDFGEGQQWTLEAGALVLADQG
IAAVDELDKMKCVTGDTLVHLGD-RIARIRDIAHEAVRDGTI--------ESLENGRSIR
DV---DLEAWTMTDDGRLVTRPVTAIHEYDAPQSLVEVSLSTGERLSATADHPYFVFEDG
ERVEKAAADVESGDWVYVPRSIEAPATDGGTLSQRGDSNAVRRSFSDETPGQ----DGVS
PSLGRVLGYLAGDGNLYYQRDAGVYGIRFTNTEEELLADFERACEGAFDAETVRPPSERR
EDGVETVRLCGREYADVVLEAGMNLETYDGKRVPEGVTEASRAAKAAFVRAFADSEGNVD
GRM--VKLCSASHQLLLGVKHLLLEFGISCQIQHRVREGKRDIYLLVITDADSLAAFDRQ
IGFTLDRKQTALT---ETVETVSGDRTILDVLPDCGAVLETCRTSLRLHQSECGIDDATY
CDFENGDADISFRLARVVLVAFEDRKRRASLALDELD-SAGWDDLERIRTTFHVSQSGLA
EGTGFSQQQVSRRWGEDEGMKETVADRLRSVLGSVADTDLSRFTQLVDGDVKWRRVETVE
TVPATVDDDRIRLLEEDLADVLGCSTDEARER----------------------------
------------------------------------------------------------
------------------------------------------------------------
------------------------------------------------------------
------------------------------------------------------------
------------------------------------------------------------
------------------------------------------------------------
------------------------------------------------------------
---------------------------------------------ARAFRTDDPSPAGWD
ELRTVLERYGISMTAAADDLGVDQATVSRWFNGHVSTDEFETVRDAVLDRADIVRSAAVR
KLEEIEERERPSVYDLTVDGTHNFVANGMIVHNSDDRSAMHEA-----------------
----------------------------------------------------------LE
QQ----------------------------------------------------------
------------------------------------------------------------
------------------------------------------------------------
------------------------------------------------------------
------------------------------------------------------------
------------------------------------------------------------
------------------------------------------------------------
------------------------------------------------------------
---------------------------------------------TISISKAGINATLQS
RCSLLGAANPKYGRFDQYESIGEQIDLEPALISRFDLIFTVTDDPDPDRDRELAEHILRT
NYAGELNTQRTEQTAANVSQAEVDAVTDTVAPAIEPDLLRKYVAYAQRNCFPTMT---EE
AKEAISDFYVDLRAEG--ADEDAPIPVTARKLEALVRLAEASARVRLADTVEIEDAERVI
EVVRTQLQDIGVDPETGEFDADIVETGTSKTQRDRIKNVKALIAEIEEEY--DAGAPIEE
VLDRA-EETG--TERSKAEHELEKLRRQGEVYEPQTDHLRTT---
>gi|169236761|ref|YP_001689961.1| DNA helicase mcm (intein-containing) [Halobacterium salinarum R1]
------------------------------------------------------------
------------------------------------------------------------
------------------------------------------------------------
------------------------------------------------------------
------------------------------------------------------------
------------------------------------------------------------
------------------------------------------------------------
------------------------------------------------------------
----------------MAQ-AAN--QELVDQFEEFYRRYY------SDEIGNLARQ--YP
RESKS----LELHWRDLYQMDP------DLADDYISHPDQLQEAAEEALRVYDLP--VDV
SLGQAHVRVHGLA--EHTDIRAIRA--EHLNT--MVSIQGMVR-----KATDVMPKIQRA
VFVCQRCGTDTEVPQ----GDAGFQEPYQCES--------------CERQGPFK---LDP
DRSE----------------------FVDSQKLRIQESPEGLGGGETPQSIDVHVEDDAT
--------GNVTPGDHVTVTGVLRLDQ-------------SEEATDSPVFE---------
----------HYMEGSSVVIEDAEFDE----LNISEADKEEIVA--------LSDHEE--
-------IHEEMVDSMAPAIYGH-----------------------REAKLAMMLQLFSG
-------------------VTKHLPDKSR-----------------IRGDLHMLLIGDPG
TGKCVRGDTTVALADGSEREIRDLVEANLD------------------------DPRPVD
DGVWDGVDVAVPSLAADGRLVQRRATKVWKREAPETMYRVRTAAGHRLTVTPSHPLFVAG
SHGPDAVRTEDLEVGQLVG-----------------------------------------
------------------------------------------------------------
------VAPDG-------------------------------------------------
------------------------------------------------------------
------------------DGSGQVAP----------------------------------
------------------------------------------------------------
------------------------------------------------------------
------------------------------------------------------------
------------------------------------------------------------
-------DGGVIRDAQPAPVGDAET------------------VAWSAIESITEVEPDEE
WVYDLEVEGTHSYLTDGVVSHNSQMISY-------VQNIAPRSVYTSGKGSSAAG-----
-------------------------------LTAAAVRDDFGDGQQWSLEAGALVLADNG
VAAVDELDKMA-------------------------------------------------
------------------------------------------------------------
------------------------------------------------------------
------------------------------------------------------------
------------------------------------------------------------
------------------------------------------------------------
------------------------------------------------------------
------------------------------------------------------------
------------------------------------------------------------
------------------------------------------------------------
------------------------------------------------------------
------------------------------------------------------------
------------------------------------------------------------
------------------------------------------------------------
------------------------------------------------------------
------------------------------------------------------------
------------------------------------------------------------
------------------------------------------------------------
------------------------------------------------------------
---------------------------------DDDRSAMHEA-----------------
----------------------------------------------------------LE
QQ----------------------------------------------------------
------------------------------------------------------------
------------------------------------------------------------
------------------------------------------------------------
------------------------------------------------------------
------------------------------------------------------------
------------------------------------------------------------
------------------------------------------------------------
---------------------------------------------KISVSKAGINATLKA
RCSLLGAANPKYGRFDQYEPIGEQIDLEPALISRFDLIFTVTDQPDPEEDAALADHILQT
NYAGELNTQNEELANANYSEAEIESQTEDVAPAIEPGLLRKYIAYARRTCFPTMT---PD
ARQAIEEFYVDLRSKG--ADEDAPVPVTARQLEAIVRLAEASARLRLSDSVEKSDADRVI
GIVQSCLQDIGVDPETGEFDADVVETGQSKTQRDRVKNIKALIGEIEEEF--DDGAPVEE
VLDRA-EEIG--MDAGKAEHEIEKLKERGELYQPNTDHLRSI---
>gi|448388183|ref|ZP_21565123.1| MCM family protein [Haloterrigena salina JCM 13891]
------------------------------------------------------------
------------------------------------------------------------
------------------------------------------------------------
------------------------------------------------------------
------------------------------------------------------------
------------------------------------------------------------
------------------------------------------------------------
------------------------------------------------------------
----------------MAQAGNS---ELVDSFEQFFRNYY------DNEIKQLAQQ--YP
NEQRS----LYLDWQDLYRFDP------DLADDFLAQPEQLQRYAEEALRLYDLP--IDV
SLGQAHVRIHNLPETETPEIREIRA--RDMNT--LVEVHGIVR-----KATDVRPKIEEA
AFECQLCGTLTRVPQ----SSGDFQEPHECQG--------------CERQGPFR---VNF
DQSE----------------------FVDSQKLRIQESPEGLRGGETPQSLDVHIEDDIT
--------GEVTPGDHVSATGVLRLEQQ------------GDQQEKSPVFD---------
----------FYMEGMSVDIDEEQFED----MDITDEDKKTIYE--------ISNQDD--
-------VYERMIASIAPSIYGY-----------------------DQEKLAMILQLFSG
-------------------VTKQLPDGSR-----------------IRGDLHMLLIGDPG
TGKCVRGDTKVTLANGQDVPIRDLVESNLD------------------------DPKPID
DGWYDEIDLEVPSLQDDGSVALQRATTVWKREAPEQMYRIQTSSGRELEVTPSHPLFVPA
ETGFRAARADELSIGDSVAAMETTA-----------------------------------
----------------------------NSADQT--------------------------
---------------------------NTREVLADGG-----------------------
------------------------------------------------------------
------------------------------------------------------------
------------------------------------------------------------
------------------------------------------------------------
------------------------------------------------------------
------------------------------------------------------------
------------------------------------IVAAHGAIETDQIVSIEILKPDYD
WVYDLEIEGTHNYVSEGVISHNSQMLGY-------IQNIAPRSVYTSGKGSSSAG-----
-------------------------------LTAAAVRDDFGDGQQWTLEAGALVLADQG
IAAVDELDKMR-------------------------------------------------
------------------------------------------------------------
------------------------------------------------------------
------------------------------------------------------------
------------------------------------------------------------
------------------------------------------------------------
------------------------------------------------------------
------------------------------------------------------------
------------------------------------------------------------
------------------------------------------------------------
------------------------------------------------------------
------------------------------------------------------------
------------------------------------------------------------
------------------------------------------------------------
------------------------------------------------------------
------------------------------------------------------------
------------------------------------------------------------
------------------------------------------------------------
------------------------------------------------------------
---------------------------------SEDRSAMHEA-----------------
----------------------------------------------------------LE
QQK---------------------------------------------------------
------------------------------------------------------------
------------------------------------------------------------
------------------------------------------------------------
------------------------------------------------------------
------------------------------------------------------------
------------------------------------------------------------
------------------------------------------------------------
----------------------------------------------ISVSKAGINATLKS
RCSLLGAANPKYGRFDQYEPIGEQIDLEPALISRFDLIFTVTDQPDEEKDKNLAEHIITT
NYAGELTTQREEMNAPDVTAEEIDEMTDQVDPEIDAELLRKYIAYAKQNCHPRMT---DE
AQETIRDFYVDLRSRG--TDEDAAVPVTARKLEALVRLAEASARVRLSDTVEQHDAERSV
EIVRSCLQDIGVDPETGEFDADIVEAGTSKSQRDRIKNLKQLISDIEEEY--DDGAPVDI
VMERA-EEVG--MDQSKAEHEIEKLKQKGEVYEPSTDTLRTT---
>gi|448642870|ref|ZP_21678710.1| MCM family protein [Haloarcula sinaiiensis ATCC 33800]
------------------------------------------------------------
------------------------------------------------------------
------------------------------------------------------------
------------------------------------------------------------
------------------------------------------------------------
------------------------------------------------------------
------------------------------------------------------------
------------------------------------------------------------
----------------MATAENT---EIIERFQEFYQNYY------RNEIGELAQN--YP
DDQRS----LYLDWQDLYRFDP------DLADDFRTKPEHLREYAEEALRLYDLP--VDI
SLGQAHVRVTNLPDITRIG----EVRVEHHGN--LVSIPGTVR-----SSSPIISYPIET
AFECQRCGTLNRIPQPTITLDRSLTEPTDCQG--------------CERTGPFR---LNH
EQSQ----------------------YIDIRQFRIESNLIDDTTET-PESIVARVEDDIV
--------EATQPGDTVRVTGVVTLAG---------------FGDDSPELD---------
----------ATVDDKYIEVSSIEDFEAGDLLDISSSEKQEIRD--------IANSA---
------DPYQQLIDSIAPHVPY-----------------------NDQIKLAIVLQLFGG
-------------------VKKQLPDGSI-----------------IPGIIHLGIASDPG
TFT---------------------------------------------------------
------------------------------------------------------------
------------------------------------------------------------
------------------------------------------------------------
------------------------------------------------------------
------------------------------------------------------------
------------------------------------------------------------
------------------------------------------------------------
------------------------------------------------------------
------------------------------------------------------------
------------------------------------------------------------
------------------------------------------------------------
----------------------SEVIDY-------AARVAPKSVRVNGNDTTQVGLT---
---------------------------------TAAYKSTGGAKN-WELDAGALVLADDG
IACLSRVDQLG-------------------------------------------------
------------------------------------------------------------
------------------------------------------------------------
------------------------------------------------------------
------------------------------------------------------------
------------------------------------------------------------
------------------------------------------------------------
------------------------------------------------------------
------------------------------------------------------------
------------------------------------------------------------
------------------------------------------------------------
------------------------------------------------------------
------------------------------------------------------------
------------------------------------------------------------
------------------------------------------------------------
------------------------------------------------------------
------------------------------------------------------------
------------------------------------------------------------
------------------------------------------------------------
---------------------------------QDAQAALESV-----------------
----------------------------------------------------------MR
DQE---------------------------------------------------------
------------------------------------------------------------
------------------------------------------------------------
------------------------------------------------------------
------------------------------------------------------------
------------------------------------------------------------
------------------------------------------------------------
------------------------------------------------------------
----------------------------------------------VKASKGTATQTLPA
ETAVLAALQPKYGRFDMYEPIGEQIGLNPELVTQCDLLFTMTDRPDSDGDADLADHVLTA
NRAGELQARDNHP-VADVDTDELSAASDAVAPPIVPDLLRKYIATARRNCVPTLS---DA
AKDTIEDFYVEMRESA--YEEDAPIPVTARRLEALVRLAEASARIRFSDTVTRADAERVT
DLVRFSLRTIGVDPETGESDTDVVESGTSKSQRDRIQNIKGIIADIEDEY--DEGAPIDV
VVERAEEVG---INESKAKHEIDKLKQKGEVWVPRIDHLMLT---
>gi|448606567|ref|ZP_21658993.1| MCM DNA helicase [Haloferax sulfurifontis ATCC BAA-897]
------------------------------------------------------------
------------------------------------------------------------
------------------------------------------------------------
------------------------------------------------------------
------------------------------------------------------------
------------------------------------------------------------
------------------------------------------------------------
------------------------------------------------------------
----------------MAQAPQN--RDLTERFIEFYRNYY------REEIGTLAQQ--YP
KEKRS----LYIDYDDLYRFDS------ELADDYITKPGQFQEYAEEALRLFDLP--ADV
KLGQAHVRMRNLP--EAVDIRNIRVNDDHIGT--LISVQGIVR-----KATDVRPKITEA
AFECQRCGTMSYIPQ----GDGGFQEPHECQG--------------CERQGPFR---IDF
DQSN----------------------FVDSQKLRVQESPEGLRGGETPQSIDINLSDDVT
--------GKVTAGDHVTAVGILHIEQQ------------TSGNEKTPVFD---------
----------YYMEGISLTIEDEEFED----MEISDEDVAEIVE--------LSNDPA--
-------IYEKMVESVAPAIYGY-----------------------EQEKMAMILQLFSG
-------------------VTKHLPDGSR-----------------IRGDLHMLLIGDPG
TGKSQMLSYIRHIAPRSVYTSGKGSSSAGL------------------------------
------------------------------------------------------------
------------------------------------------------------------
------------------------------------------------------------
------------------------------------------------------------
------------------------------------------------------------
------------------------------------------------------------
------------------------------------------------------------
------------------------------------------------------------
------------------------------------------------------------
------------------------------------------------------------
------------------------------------------------------------
------------------------------------------------------------
--------------------------------TAAAVRDDFGDGQQWTLEAGALVLADKG
IAAVDELDKMR------------------------------------------PE-----
------------------------------------------------------------
------------------------------------------------------------
------------------------------------------------------------
------------------------------------------------------------
------------------------------------------------------------
------------------------------------------------------------
------------------------------------------------------------
------------------------------------------------------------
------------------------------------------------------------
------------------------------------------------------------
------------------------------------------------------------
------------------------------------------------------------
------------------------------------------------------------
------------------------------------------------------------
------------------------------------------------------------
------------------------------------------------------------
------------------------------------------------------------
------------------------------------------------------------
-----------------------------------DRSAMHEG-----------------
----------------------------------------------------------LE
QQQ---------------------------------------------------------
------------------------------------------------------------
------------------------------------------------------------
------------------------------------------------------------
------------------------------------------------------------
------------------------------------------------------------
------------------------------------------------------------
------------------------------------------------------------
----------------------------------------------ISVSKAGINATLKS
RCSLLGAANPKYGRFDQYEPIGEQIDLEPALISRFDLIFTVTDDPDPDEDSKLADHILKT
NYAGELNTQRTNVANSEFTEQQVDAVTDEVAPTIDADLLRKYIAYAKRTCYPTMT---DE
AKQVIRDFYVDFRARG--ADEDAPVPVTARKLEALVRLGEASARVRLSDKVTREDAERVT
GIVESCLRDIGMDPETGEFDADIVETGRSKTQRDRIKNLLELIRTMQEEY--DEGAPHEE
VLERANSELN--MDEKTVNDQLDKLKMKGDIYEPRGDVYRAT---
>gi|448433400|ref|ZP_21585921.1| XRE family transcriptional regulator [Halorubrum tebenquichense DSM 14210]
------------------------------------------------------------
------------------------------------------------------------
------------------------------------------------------------
------------------------------------------------------------
------------------------------------------------------------
------------------------------------------------------------
------------------------------------------------------------
------------------------------------------------------------
----------------MAQASTQ---DLTERFIQFYRNYY------REEIGQLAQR--YP
NEQRS----LYLSYDDLFQFDR------DLAEDFLNKPEQMREYAEEALRLYDLP--ADV
SLGRAHVRIEDLPESVDIR--GIRVHDDHIGK--LVSVQGIVR-----KATDVRPKVTEA
AFECQRCGTMTYIPQ----SDGGFQEPHECQG--------------CERQGPFR---VNF
DQSE----------------------FVDSQKLRIQESPEGLRGGETPQSLDVDIVDDIT
--------GEVSPGDHVTCVGVLHIEQV------------EQGNEKSAIFD---------
----------LYMDGVSIAIEDEEFED----MDITEADKRDIIE--------LSERD---
------DIYEAMVGSIAPAIYG-----------------------YEEEKLAMILQLFSG
-------------------VTKHLPDGSR-----------------IRGDLHMLLIGDPG
TGK---------------------------------------------------------
------------------------------------------------------------
------------------------------------------------------------
------------------------------------------------------------
------------------------------------------------------------
------------------------------------------------------------
------------------------------------------------------------
------------------------------------------------------------
------------------------------------------------------------
------------------------------------------------------------
------------------------------------------------------------
------------------------------------------------------------
----------------------SQMISY-------VENIAPRSVYTSGKGSSAAGLT---
---------------------------------AAAVRDDFGDGQQWSLEAGALVLADKG
IAAVDELDKMDCVTGDTLVTLSDGRVERIDELAREAAEDGEI--------EELSNGRRVR
DVDLAVWSMDEDGRLVERPVSAVHEY-DAPSELTRVTMETGESLRSTADHPFFVLDDG--
ERVEREAAALDEGDWVYVPREVPTAAADGGGAVAATGTETELLG-GDE--------DVGA
EMATVLGYLSGDGNVCYDRDEGVYG-VRFTNADGELLDDFERAAREAFDAEPTRPPSESR
DDGVETVRVHGKEHADAVLDAGMNLGRYDEKCFPAAVSTGGRAAKAAFVRALADSEGHVD
ESAGNVRVASASRDLLRGTRNLLLQFGVSSQVQRRTRDGGRDVYYLTVTDAASLAAFRRS
VGFTASRKAAALD-RVVESADGDRTILDVVPEIDETLARCRDALRLHQSECGIDAVTYHD
FENGAANASLHRAERILAAFEERVETASEDRHRLDGEPAWETLA--ELRHRYHVSQSELA
EGTALSQQQISRAWGEEAGVRRTVTERLRDIVEGVAESDLEDLREFVRG-----------
------------------------------------------------------------
------------------------------------------------------------
------------------------------------------------------------
------------------------------------------------------------
------------------------------------------------------------
------------------------------------------------------------
------------------------------------------------------------
------------------------------------------------------------
--DVKWRRVESVETVPPESTEHRGEVLRQRLADLIGGPVETAEERARELLDRGPIGETRA
ELSAALDAYGVSQADVASSLDVTQATVSRWLSGAVETDRLGDLREAVAAELKSVEDELRS
LLARIDDGRRPKVYDLTVEGTHNFVANGLVTHNSSDRSAMHEG-----------------
----------------------------------------------------------LE
QQK---------------------------------------------------------
------------------------------------------------------------
------------------------------------------------------------
------------------------------------------------------------
------------------------------------------------------------
------------------------------------------------------------
------------------------------------------------------------
------------------------------------------------------------
----------------------------------------------ISVSKAGINATLKA
RCSLLGAANPKYGRFDQYEPIGEQIDLEPALISRFDLIFTVTDSPDAEHDSRLAQHIIKT
NYAGELNTQRAEVPSSEFTAEEVDAVTQEVAPEIDAELLRKYVAHAKRSCYPTMT---DE
AKDIIEEFYVDLRSKG--ADEDAPVPVTARKLEAMVRLSEASARVRLSDTVEREDADRAT
DIVESCLKDIGVDPETGQFDADVVETGTSKSQRDRIKNIKGLIADIEEEY--QEGAPVDE
VLDRAGEIG---MDPGKAEQEIEKLRTKGEVYEPKQGHLRTT---
>gi|448426719|ref|ZP_21583492.1| replicative DNA helicase / cell division control protein 21 /MCM [Halorubrum terrestre JCM 10247]
------------------------------------------------------------
------------------------------------------------------------
------------------------------------------------------------
------------------------------------------------------------
------------------------------------------------------------
------------------------------------------------------------
------------------------------------------------------------
------------------------------------------------------------
----------------MAQAGTQ---DLTERFIQFYRNYY------REEIGQLAQR--YP
NEQRS----LYVSYDELFQFDR------DLAEDFLNKPEQMREYAEEALRLYDLP--ADV
SLGRAHVRIEDLPESVDIR--GIRVHDDHIGK--LVSIQGIVR-----KATDVRPKVTEA
AFECQRCGTMTYIPQ----SDGGFQEPHECQG--------------CERQGPFR---VNF
DQSE----------------------FVDSQKLRIQESPEGLRGGETPQSIDVDIVDDIT
--------GEVSPGDHVTCVGVLHIEQV------------EQGNEKSAIFD---------
----------LYMDGVSIAIEDEEFED----MDITEADKRDIIE--------LSERD---
------DIYEAMVGSIAPAIYG-----------------------YEEEKLAMILQLFSG
-------------------VTKHLPDGSR-----------------IRGDLHMLLIGDPG
TGKCQKYDTEVTLADGTERAIGDIVESNLE------------------------DPIEVD
DGVYEPVDIGVQTVTESGAVETGTATKIWKREAPDRMHRISMASGREVEVTPSHPLFKQL
NRGLSPRRADQLAEGDLIAVPGNIDA----------------------------------
-----------------------------DWDDSLDVSFQQVEAYNANSFTPPTRVDPTL
ARLLGYIIAEGHT-YVSGSSAATEVTNVDEEILTDVENCFRELGVRWSRL----------
--------------------EKWDHETAEIVRCSSLEFVRFLRELEPAILKNSENQLVPD
CLKRASPENKKEFLQAYVDSEGTVSPKEREITVSSMSRELLTGVQTLLLAFGIQSHLRKR
HNDSHRLRISGRDFVKYVD-----------------------------------------
--------------------------------------EIGFVTDRKATASKAFDDVPEN
TNTDVIPGLSDDLRQIREALALSQFDIGMPRPTYQ--------------HYERGDRNPSR
ASLRAVVDTFETRLDWLREKRGELLDGDWQAVETLREELNISQKVLSEGMDVSQTAISYY
ERNDVAPDGGQTADAKDVILDRLDEALSVSQDISELDRLCANDVHWDRIESIESVEPDYE
WVYDLEVADTHTYLGNGVVSHNSQMISY-------VENIAPRSVYTSGKGSSAAGLT---
---------------------------------AAAVRDDFGDGQQWSLEAGALVLADKG
IAAVDELDKMDCVTGDTLVSLADGRVERIDELAREAAEDGDI--------EQLSNGRRVR
DVDLDIWSMDEDGRLVERPVSAVHEY-DAPSELTRVTMETGESLAATADHPFFVLDDG--
ERVEREAAALDDGDWVYVPREIPTKAADGGTVAASGGEGPAVESPDGVDA-----VAVDA
AMASVLGYLSGDGNVYYDRDEGVYG-VRFTNADDELLDDFERAAREAFDAEPTRPPSEQR
DDGVETVRVTGKEHADAVLDAGMNLGRYDGKCFPTPVSTGSRAAKAAFVRALADSEGHVD
ESAGNVRIASASRDLLEGARNLLLQFGVSSQLQHRERNGGRDVYYLTVTDADSLAAFRRY
VGFTATQKAEALD-CVVDSGGGGRTILDVVPEVGDVLARCRDSLRLHQRECGLDAGTYHG
FESGAANVSLHRARRILAAFEERREAVDDDLSVLDATPTWETLS--ELRERYHVSQSELA
DGTALSQQQISREWGESEAVRRTVTERLREILTEVAETDLDDLREFVRG-----------
------------------------------------------------------------
------------------------------------------------------------
------------------------------------------------------------
------------------------------------------------------------
------------------------------------------------------------
------------------------------------------------------------
------------------------------------------------------------
------------------------------------------------------------
--DVKWRRVESVDTVPPESTEHRGEVLRQRLADVIGGPVETAKERARDLLDRGPVGETRG
ELSAALDAYGVSQSAVASRLDVTQATVSRWLSGTVETDRLGDVREAVSEEVDAVKEELRS
VLARIDDGERPRVYDLTVEGTHNFVANGLVVHNSSDRSAMHEG-----------------
----------------------------------------------------------LE
QQK---------------------------------------------------------
------------------------------------------------------------
------------------------------------------------------------
------------------------------------------------------------
------------------------------------------------------------
------------------------------------------------------------
------------------------------------------------------------
------------------------------------------------------------
----------------------------------------------ISVSKAGINATLKA
RCSLLGAANPKYGRFDQYEPIGEQIDLEPALISRFDLIFTVTDSPDPEHDSRLAKHIIKT
NYAGELNTQREELASSEFTSEQVAAVTEEVAPEIDSELLRKYIAHAKRSCFPTMT---DE
AKDLIEEFYVDLRSKG--ADEDAPVPVTARKLEAMVRLSEASARVRLSDTVEREDADRAT
DIIESCLKDIGVDPETGQFDADVVETGTSKSQRDRIKNIKGLIADIEEEY--EEGAPVDE
VLDRAGEIG---MDPGKAEQEIEKLRTKGEVYEPKQGHLRTT---
>gi|448737842|ref|ZP_21719875.1| MCM family protein [Halococcus thailandensis JCM 13552]
------------------------------------------------------------
------------------------------------------------------------
------------------------------------------------------------
------------------------------------------------------------
------------------------------------------------------------
------------------------------------------------------------
------------------------------------------------------------
------------------------------------------------------------
----------------MAR-AEN--ADLIDDFEEFYRNYY------RNEIGELAQQ--YP
NERRS----LFIDWSDLYRFDS------DLADDYRSQPDQLQEYAEEALRLYDLP--VDV
GLGRAHVRIRGLD--EPTEIREIRA--RHRGQ--LLAVQGIVR-----KATDVRPKITEA
AFECQRCGTLTRIPQ----TGGDFQEPHECQG--------------CERQGPFD---INF
DQSE----------------------FVDAQKLRVQESPEGLRGGETPQNIDIHIEDDIT
--------GEVTAGDHVRVTGVLHLDQQ------------ESGRDASPMFD---------
----------LFMDGVTVEIEDEQFED----MDISEADKRAIVE--------LSTEDD--
-------IYEQMVGSIAPSIYGY-----------------------QEAKLAMILQLFSG
-------------------VAKHLPDGSR-----------------IRGDLHMLLIGDPG
TG----------------------------------------------------------
------------------------------------------------------------
------------------------------------------------------------
------------------------------------------------------------
------------------------------------------------------------
------------------------------------------------------------
------------------------------------------------------------
------------------------------------------------------------
------------------------------------------------------------
------------------------------------------------------------
------------------------------------------------------------
------------------------------------------------------------
---------------------KSVMLQY-------IRNIAPRSVYTSGKGSSSAG-----
-------------------------------LTAAAVRDDFGEGQQWTLEAGALVLADQG
IAAVDELDKMR-------------------------------------------------
------------------------------------------------------------
------------------------------------------------------------
------------------------------------------------------------
------------------------------------------------------------
------------------------------------------------------------
------------------------------------------------------------
------------------------------------------------------------
------------------------------------------------------------
------------------------------------------------------------
------------------------------------------------------------
------------------------------------------------------------
------------------------------------------------------------
------------------------------------------------------------
------------------------------------------------------------
------------------------------------------------------------
------------------------------------------------------------
------------------------------------------------------------
------------------------------------------------------------
---------------------------------PEDRSAMHEA-----------------
----------------------------------------------------------LE
QQ----------------------------------------------------------
------------------------------------------------------------
------------------------------------------------------------
------------------------------------------------------------
------------------------------------------------------------
------------------------------------------------------------
------------------------------------------------------------
------------------------------------------------------------
---------------------------------------------TISVSKAGINATLKS
RCSLLGAANPKYGRFDQYESIGEQIDLEPALISRFDLIFTVTDDPDPERDKDLAEHILRT
NYAGELNTQRTEQTAANVSQSEVDAVTDTVAPAIEPDLLRKYIAYAQRNCYPTMT---EE
AKEAISDFYVDLRAEG--SDDDAPVPVTARKLEALVRLAEASARVRLADTVELEDAERVI
EIVRSCLKDIGVDPETGEFDADIVETGTSKSQRDRIKNMKALITDIEDEY--DAAAPIEE
VLDRA-EETG--MERSKAEHELEKLRRQGEVYEPQTDHLRTT---
>gi|448380924|ref|ZP_21561281.1| MCM family protein [Haloterrigena thermotolerans DSM 11522]
------------------------------------------------------------
------------------------------------------------------------
------------------------------------------------------------
------------------------------------------------------------
------------------------------------------------------------
------------------------------------------------------------
------------------------------------------------------------
------------------------------------------------------------
----------------MAQAGNS---ELVDSFEQFFRNYY------DSEIKQLAQQ--YP
NEQRS----LHVDWQDLYRFDP------DLADDFINQPEQLQRYAEEALRLYDLP--IDV
SLGQAHVRVRNLPETESPEIREIRA--RDMNS--LVQVHGIVR-----KATDVRPKIEEA
AFECQLCGTLTRVPQ----SSGDFQEPHECQG--------------CERQGPFR---VNF
DQSE----------------------FVDSQKLRVQESPEGLRGGETPQALDINIEDDIT
--------GEVTPGDHVSATGVLRLEQQ------------GDQQDPSPVFD---------
----------FYMEGMSVEIDEEQFED----MDITGEDKEEIVR--------LSSSED--
-------IYEKMVASIAPSIYGY-----------------------DQEKLSMILQLFSG
-------------------VTKQLPDGSR-----------------IRGDLHMLLIGDPG
TGK---------------------------------------------------------
------------------------------------------------------------
------------------------------------------------------------
------------------------------------------------------------
------------------------------------------------------------
------------------------------------------------------------
------------------------------------------------------------
------------------------------------------------------------
------------------------------------------------------------
------------------------------------------------------------
------------------------------------------------------------
------------------------------------------------------------
----------------------SQMLAY-------IENIAPRAVYTSGKGSSSAG-----
-------------------------------LTAAAVRDDFGDGQQWSLEAGALVLADQG
IAAIDELDKMR-------------------------------------------------
------------------------------------------------------------
------------------------------------------------------------
------------------------------------------------------------
------------------------------------------------------------
------------------------------------------------------------
------------------------------------------------------------
------------------------------------------------------------
------------------------------------------------------------
------------------------------------------------------------
------------------------------------------------------------
------------------------------------------------------------
------------------------------------------------------------
------------------------------------------------------------
------------------------------------------------------------
------------------------------------------------------------
------------------------------------------------------------
------------------------------------------------------------
------------------------------------------------------------
---------------------------------PEDRSAMHEA-----------------
----------------------------------------------------------LE
QQK---------------------------------------------------------
------------------------------------------------------------
------------------------------------------------------------
------------------------------------------------------------
------------------------------------------------------------
------------------------------------------------------------
------------------------------------------------------------
------------------------------------------------------------
----------------------------------------------ISVSKAGINATLKS
RCSLLGAANPKYGRFDQYEPISEQIDLEPALISRFDLIFTVTDTPDEEKDRNLAEHIITT
NYAGELTTQREEMSSLEVSQGEIDEMTDQVDPEIDAELLRKYIAYAKQNCHPRMT---EA
ARNAIRDFYVDLRSKG--TDEDAAVPVTARKLEALVRLSEASARVRLSDTVEEADAERVI
EIVRSCLQDVGVDPETGEFDADIVEAGTSKSQRDRIKNLKQLIGDIEEEY--DDGAPVDI
VMERA-EEIG--MDQSKAEHEIDKLKQKGEVYEPSTNTLRTT---
>gi|335438166|ref|ZP_08560916.1| MCM family protein [Halorhabdus tiamatea SARL4B]
------------------------------------------------------------
------------------------------------------------------------
------------------------------------------------------------
------------------------------------------------------------
------------------------------------------------------------
------------------------------------------------------------
------------------------------------------------------------
------------------------------------------------------------
---------------MVPRNQNT---EFIDLFDEFYRDYY------RNEIGELAQN--YP
DEQKS----LIIDWENLYQFDP------DLAEDYRNKPDQLQEYAEEALRLFELP--VDV
RLGQAHVRIENLPETTAVG----EIRADHRGQ--LISIPGTVR-----SVSPVVSYTTDA
AFECQRCGTLTRMPQTITTGDFSVSEPVQCHG--------------CEREGPYR---VNL
DQSE----------------------MEDRQLVRLEAASTDNARES-PDSIVLVTANDTV
--------GDVQPGDTVLANGVLKVVS---------------PSEDS-HFD---------
----------ATISDKYVSLLSYEHVEPENLISLSRDDEDTIVD--------LSEAD---
------DIYDRFIESVAPHAPI-----------------------SDEIKLGVVLQLFGG
-------------------VEKSLEDGTI-----------------LPGTINTGIVTDPG
TFV---------------------------------------------------------
------------------------------------------------------------
------------------------------------------------------------
------------------------------------------------------------
------------------------------------------------------------
------------------------------------------------------------
------------------------------------------------------------
------------------------------------------------------------
------------------------------------------------------------
------------------------------------------------------------
------------------------------------------------------------
------------------------------------------------------------
----------------------DDVVRY-------AARLNPKSIRVDGTNTSQVGLT---
---------------------------------TAAYRSSNDSKN-WALDAGALVLADGG
LAAITRIDELK-------------------------------------------------
------------------------------------------------------------
------------------------------------------------------------
------------------------------------------------------------
------------------------------------------------------------
------------------------------------------------------------
------------------------------------------------------------
------------------------------------------------------------
------------------------------------------------------------
------------------------------------------------------------
------------------------------------------------------------
------------------------------------------------------------
------------------------------------------------------------
------------------------------------------------------------
------------------------------------------------------------
------------------------------------------------------------
------------------------------------------------------------
------------------------------------------------------------
------------------------------------------------------------
---------------------------------SGARAGLESA-----------------
----------------------------------------------------------MR
EQE---------------------------------------------------------
------------------------------------------------------------
------------------------------------------------------------
------------------------------------------------------------
------------------------------------------------------------
------------------------------------------------------------
------------------------------------------------------------
------------------------------------------------------------
----------------------------------------------VLASKGTATRALPA
DASVLASARPKYGRFDQYESVGEQLNLEPHLISQFDLLFIQTDQPDADGDAEVASNILDA
SVAGEVLTQARQADDSPYTDEEVEEITSEVEPKIDPDLFRKYVAYAKRSCFPTLT---ED
AKVALRDFFVELRSQG--LEEDAPVPVPLRKLESLVKLAEASARVRLSDTVEEEDADRVI
GLLRSSMEDIGIDPETGELDDEVTRRGLSEEARERLEDIRGIVHEIEKEY--DEGAPVDV
VVEEAEKIG---MKPSKVEHEIEKLKQQGEVYEPRTDHLRTT---
>gi|284163611|ref|YP_003401890.1| MCM family protein [Haloterrigena turkmenica DSM 5511]
------------------------------------------------------------
------------------------------------------------------------
------------------------------------------------------------
------------------------------------------------------------
------------------------------------------------------------
------------------------------------------------------------
------------------------------------------------------------
------------------------------------------------------------
----------------MAQAGNS---ELVDSFEQFFRNYY------DNEIKQLAQQ--YP
NEQRS----LHIDWQDLYRYDP------DLADDFLAQPEQLQRYAEEALRLYDLP--IDV
SLGQAHVRIHNLPETESPEIREIRA--RDMNS--LVEARGIVR-----KATDVRPKIEEA
AFECQLCGTLTRVPQ----SSGDFQEPHECQG--------------CERQGPFR---VNF
DQSE----------------------FVDSQKLRIQESPEGLRGGETPQSLDVHVEDDIT
--------GEVTPGDHVSATGVLRLEQQ------------GDQQEKSPVFD---------
----------FYMEGMSVDIDEEQFED----MDITDEDKKAIYD--------ISNQDD--
-------VYEQMVASIAPSIYGY-----------------------DQEKLAMILQLFSG
-------------------VTKQLPDGSR-----------------IRGDLHMLLIGDPG
TGK---------------------------------------------------------
------------------------------------------------------------
------------------------------------------------------------
------------------------------------------------------------
------------------------------------------------------------
------------------------------------------------------------
------------------------------------------------------------
------------------------------------------------------------
------------------------------------------------------------
------------------------------------------------------------
------------------------------------------------------------
------------------------------------------------------------
----------------------SQMLSY-------IQNIAPRAVYTSGKGSSSAG-----
-------------------------------LTAAAVRDDFGDGQQWTLEAGALVLADQG
IAAIDELDKMR-------------------------------------------------
------------------------------------------------------------
------------------------------------------------------------
------------------------------------------------------------
------------------------------------------------------------
------------------------------------------------------------
------------------------------------------------------------
------------------------------------------------------------
------------------------------------------------------------
------------------------------------------------------------
------------------------------------------------------------
------------------------------------------------------------
------------------------------------------------------------
------------------------------------------------------------
------------------------------------------------------------
------------------------------------------------------------
------------------------------------------------------------
------------------------------------------------------------
------------------------------------------------------------
---------------------------------AEDRSAMHEA-----------------
----------------------------------------------------------LE
QQK---------------------------------------------------------
------------------------------------------------------------
------------------------------------------------------------
------------------------------------------------------------
------------------------------------------------------------
------------------------------------------------------------
------------------------------------------------------------
------------------------------------------------------------
----------------------------------------------ISVSKAGINATLKS
RCSLLGAANPKYGRFDQYEPIGEQIDLEPALISRFDLIFTVTDQPDEEKDRNLAEHIITT
NYAGELTTQREEMTSLDVSAEEIDEMTDQVDPEIDAELLRKYIAYAKQNCHPRMT---EA
ARNAIRDFYVDLRAKG--TDEDAPVPVTARKLEALVRLSEASARVRLSDTVEESDANRVI
EIVRSCLQDIGVDPETGEFDADIVEAGTSKSQRDRIKNLKQLISDIEEEY--DDGAPVDI
VMERA-EEVG--MDQSKAEHEIEKLKQKGEVYEPSTDTLRTT---
>gi|448628513|ref|ZP_21672282.1| MCM family protein [Haloarcula vallismortis ATCC 29715]
------------------------------------------------------------
------------------------------------------------------------
------------------------------------------------------------
------------------------------------------------------------
------------------------------------------------------------
------------------------------------------------------------
------------------------------------------------------------
------------------------------------------------------------
----------------MAT-AEN--TELIDRFEEFYRNYY------RNEIGELAQK--YP
NDQKS----LYIDWDDLYRFDP------DLADDYRTKPEQIQEYAEEALRLYDLP--VDV
SLGQAHVRVRNLP--DSEDIRDLRH--EHHGN--LVAVRGIIR-----KATDVRPKVIEA
AFECQRCGTLTRIPQ----TAGDFQEPHDCQG--------------CERQGPFR---LNT
DQSQ----------------------FIDAQKLRVQESPEGLRGGETPQSIDINIEDDIT
--------GHVTAGDHVRVTGILKLDQR------------GNDNEKSPMFD---------
----------IYMEGVSVEIEDEQFED----MEITDADKKEIVE--------LSSEPD--
-------IYDKMVGAIAPSIYGY-----------------------EKEKLAMMLQLFSG
-------------------VTKELPDGSR-----------------IRGDLHMLLIGDPG
TGK---------------------------------------------------------
------------------------------------------------------------
------------------------------------------------------------
------------------------------------------------------------
------------------------------------------------------------
------------------------------------------------------------
------------------------------------------------------------
------------------------------------------------------------
------------------------------------------------------------
------------------------------------------------------------
------------------------------------------------------------
------------------------------------------------------------
----------------------SQMLSY-------IENIAPRSVYTSGKGSSSAG-----
-------------------------------LTAAAVRDDFGDGQQWTLEAGALVLADQG
IAAIDELDKMS-------------------------------------------------
------------------------------------------------------------
------------------------------------------------------------
------------------------------------------------------------
------------------------------------------------------------
------------------------------------------------------------
------------------------------------------------------------
------------------------------------------------------------
------------------------------------------------------------
------------------------------------------------------------
------------------------------------------------------------
------------------------------------------------------------
------------------------------------------------------------
------------------------------------------------------------
------------------------------------------------------------
------------------------------------------------------------
------------------------------------------------------------
------------------------------------------------------------
------------------------------------------------------------
---------------------------------PEDRSAMHEA-----------------
----------------------------------------------------------LE
QQ----------------------------------------------------------
------------------------------------------------------------
------------------------------------------------------------
------------------------------------------------------------
------------------------------------------------------------
------------------------------------------------------------
------------------------------------------------------------
------------------------------------------------------------
---------------------------------------------RISVSKAGINATLKS
RCSLLGAANPKYGRFDQYEPIGEQIDLEPALISRFDLIFTVTDKPDEEKDRNLAEHIIQT
NYAGELHTHRTENPTSNFSEEEVGTVTEEVAPTIEPDLLRKYVAYAKRNCFPTMT---EE
AKSRIEDFYVDLRLKG--QDEDAPVPVTARKLEALVRLAEASARIRLSDTVDEADADRAV
DIAHYCLKEIGVDPETGEFDADVVETGQSKTQRDRIQNIKGIISDIEDEY--DEGAPADV
VIERA-EEVG--IDESKAEHEIDKLKQKGEVYEPRTDHLRTT---
>gi|448376037|ref|ZP_21559321.1| MCM family protein [Halovivax asiaticus JCM 14624]
------------------------------------------------------------
------------------------------------------------------------
------------------------------------------------------------
------------------------------------------------------------
------------------------------------------------------------
------------------------------------------------------------
------------------------------------------------------------
------------------------------------------------------------
----------------MAQAGNA---ELIDEFEQFFRNYY------DAEIKELAQR--YP
GEQRS----LFVDFDDVHRYSP------DLADDYLAQPEQLRQYAEEALRLYDLP--IDV
SLGRAHVRIRNLPEEQTPEIREIRS--QHMNR--LVAVRGIVR-----KATDVRPKVEEA
AFECQLCGTLTRVPQ----STGDFQEPHECQG--------------CERQGPFR---VNF
DQSE----------------------FIDSQKLRIQESPEGLRGGETPQAIDIHIEDDIT
--------GEVTPGDHVSAVGVLRLEQQ------------GSDQDKSPVFD---------
----------FYMDGMSVEIDEEQFED----MDITEEDKAEIVR--------LSQRDD--
-------IYDTMVDSIAPSIFGY-----------------------DQEKLSMMLQLFSG
-------------------VTKHLPDGSR-----------------IRGDLHMLLIGDPG
TGKCVSGDTRVTLADGSRIPIRELVEDNLD------------------------EPKPID
DGWWDEIDIDVPSMQVDGSLAPQEATKVWKRDAPDRMYQIRTLNGRELKVTPSHPLFVWM
GAGYEAVRSEELSVGDLIAVTTQAI-----------------------------------
----------------------------DEPDASVAVATDGGR-----------------
------------------------------------------------------------
------------------------------------------------------------
------------------------------------------------------------
------------------------------------------------------------
------------------------------------------------------------
------------------------------------------------------------
------------------------------------------------------------
---------------------------------------VDTAVETETIESIEATEPDDD
WVYDLEVTGTHNYVSNGVISHNSQMLSY-------IQNIAPRSVYTSGKGSSSAG-----
-------------------------------LTAAAVRDDFGDGDQWSLEAGALVLADQG
IAAVDELDKMA-------------------------------------------------
------------------------------------------------------------
------------------------------------------------------------
------------------------------------------------------------
------------------------------------------------------------
------------------------------------------------------------
------------------------------------------------------------
------------------------------------------------------------
------------------------------------------------------------
------------------------------------------------------------
------------------------------------------------------------
------------------------------------------------------------
------------------------------------------------------------
------------------------------------------------------------
------------------------------------------------------------
------------------------------------------------------------
------------------------------------------------------------
------------------------------------------------------------
------------------------------------------------------------
---------------------------------PDDRSAMHEA-----------------
----------------------------------------------------------LE
QQK---------------------------------------------------------
------------------------------------------------------------
------------------------------------------------------------
------------------------------------------------------------
------------------------------------------------------------
------------------------------------------------------------
------------------------------------------------------------
------------------------------------------------------------
----------------------------------------------ISVSKAGINATLKS
RCSLLGAANPKYGRFDQYEPIGEQIDLEPALISRFDLIFTVTDQPDEEKDANLAEHILTT
NYAGELTTQRAEMNSTDVSAAEIEEMTESVDPAIDADLLRKYIAYAKQNCHPRMT---EE
AREAIQDFYVDLRSKG--VDEDAPVPVTARQLEALVRLAEASARIRLSDTVSREDAERII
KITRDSLQDIGVDPETGEFDADIVEAGRSKSQRDRIKNIKALIGDVEEEY--DDGAPIDV
VLERA-EEIG--MDESQAEHEIEKLKQKGEVYEPKTDHLRTT---
>gi|433640054|ref|YP_007285814.1| putative ATPase involved in replication control, Cdc46/Mcm family [Halovivax ruber XH-70]
------------------------------------------------------------
------------------------------------------------------------
------------------------------------------------------------
------------------------------------------------------------
------------------------------------------------------------
------------------------------------------------------------
------------------------------------------------------------
------------------------------------------------------------
----------------MAQAGNA---ELIDDFEQFFRNYY------DAEIKELAQR--YP
GEQRS----LFVDFDDVHRYNP------DLADDYLAQPEQLRQYAEEALRLYDLP--IDV
SLGRAHVRIRNLPETETPEIREIRS--QHMNR--LVAVRGIVR-----KATDVRPKVEEA
AFECQLCGTLTRVPQ----STGDFQEPHECQG--------------CERQGPFR---VNF
DQSE----------------------FIDSQKLRIQESPEGLRGGETPQAIDIHIEDDIT
--------GEVTPGDHVSAVGVLRLEQQ------------GSDQDKSPVFD---------
----------FYMDGMSVEIDEEQFED----MDITEEDKAEIVR--------LSQRDD--
-------IYDTMVDSIAPSIFGY-----------------------DQEKLSMMLQLFSG
-------------------VTKHLPDGSR-----------------IRGDLHMLLIGDPG
TGK---------------------------------------------------------
------------------------------------------------------------
------------------------------------------------------------
------------------------------------------------------------
------------------------------------------------------------
------------------------------------------------------------
------------------------------------------------------------
------------------------------------------------------------
------------------------------------------------------------
------------------------------------------------------------
------------------------------------------------------------
------------------------------------------------------------
----------------------SQMLSY-------IQNIAPRSVYTSGKGSSSAG-----
-------------------------------LTAAAVRDDFGDGDQWSLEAGALVLADQG
IAAVDELDKMA-------------------------------------------------
------------------------------------------------------------
------------------------------------------------------------
------------------------------------------------------------
------------------------------------------------------------
------------------------------------------------------------
------------------------------------------------------------
------------------------------------------------------------
------------------------------------------------------------
------------------------------------------------------------
------------------------------------------------------------
------------------------------------------------------------
------------------------------------------------------------
------------------------------------------------------------
------------------------------------------------------------
------------------------------------------------------------
------------------------------------------------------------
------------------------------------------------------------
------------------------------------------------------------
---------------------------------PDDRSAMHEA-----------------
----------------------------------------------------------LE
QQK---------------------------------------------------------
------------------------------------------------------------
------------------------------------------------------------
------------------------------------------------------------
------------------------------------------------------------
------------------------------------------------------------
------------------------------------------------------------
------------------------------------------------------------
----------------------------------------------ISVSKAGINATLKS
RCSLLGAANPKYGRFDQYEPIGEQIDLEPALISRFDLIFTVTDQPDEEKDANLAEHILTT
NYAGELTTQRAEMNSTDVSAAEIEEMTESVDPAIDADLLRKYIAYAKQNCHPRMT---EA
AREAIQDFYVDLRSKG--VDEDAPVPVTARQLEALVRLAEASARIRLSDTVSREDAERII
KITRDSLQDIGVDPETGEFDADIVEAGRSKSQRDRIKNIKALIGDVEEEY--DDGAPIDV
VLERA-EDIG--MDESQAEHEIEKLKQKGEVYEPKTDHLRTT---
>gi|448366609|ref|ZP_21554732.1| cell division control protein/MCM family protein [Natrialba aegyptia DSM 13077]
------------------------------------------------------------
------------------------------------------------------------
------------------------------------------------------------
------------------------------------------------------------
------------------------------------------------------------
------------------------------------------------------------
------------------------------------------------------------
------------------------------------------------------------
----------------MAQAGNS---ELVDAFEQFFRNYY------DNEIKQLAQQ--YP
NEQRS----LHVDWQDLYRFDP------DLADDVLAQPEQLQRYAEEALRLYDLP--IDV
SLGQAHVRIKNLPETETPEIREIRA--RDMNS--LVEVHGIVR-----KATDVRPKIEEA
AFECQLCGTLSRVPQ----SSGDFQEPHECQG--------------CERQGPFK---VNF
DQSE----------------------FVDSQKLRIQESPEGLRGGETPQSLDVHVEDDIT
--------GEVTPGDHVSATGVLRLEQQ------------SNQGEKTPVFD---------
----------FYMEGMSVDIDEEQFED----MDITDEDKKEIYE--------ISNQEE--
-------VYEKMVASIAPSIYGY-----------------------EQEKLAMTLQLFSG
-------------------VTKHLPDGSR-----------------IRGDLHMLLIGDPG
TGKCVRGDTKVTLADGRDVPIRELVESNLD------------------------NPKPID
DGWWDEVDFDVPSLQDDGTVASQRATKVWKREAPEQMYRIRTSSGRELEVTPSHPLFVQQ
DGRFEPTVADDLTEGQFVAAPRCIE-----------------------------------
----------------------------TEGNDVLDVTFRRSQSRNAVQLELPEKWTPSL
ARLIGYIIAEGYVEQRDNNTGFVSVTNNDQEVLDDATNALESLGLNVT------------
------------------ERDPHEAKEAREVLCSAGEFVSFLKTLEPCILESSAKQRVPD
AIFAATDRTKSEFLKSFIEGEGHVSESQREITVASTSRNLLEDIRTLLLAVGIRSQIHER
HNDSYRLRISGDAFAKYVT-----------------------------------------
--------------------------------------EIGFVTQRKRQAAEQYADTKGN
TNLAIVPDIGSELRRIRESLSLTQAECGLPRSTYQ--------------NYERESKNPSR
TGLRTVLTAFKGALPAKGTRSEDVAVPD--------------------------------
-------------------------GGSVRASINDLEKYVDGDVCWDRIESIDSIEPTYE
WVYDLEIDGTHNYVSNGIISHNSQMIGY-------IQNIAPRSVYTSGKGSSSAG-----
-------------------------------LTAAAVRDDFGDGQQWTLEAGALVLADQG
IAAVDELDKMR-------------------------------------------------
------------------------------------------------------------
------------------------------------------------------------
------------------------------------------------------------
------------------------------------------------------------
------------------------------------------------------------
------------------------------------------------------------
------------------------------------------------------------
------------------------------------------------------------
------------------------------------------------------------
------------------------------------------------------------
------------------------------------------------------------
------------------------------------------------------------
------------------------------------------------------------
------------------------------------------------------------
------------------------------------------------------------
------------------------------------------------------------
------------------------------------------------------------
------------------------------------------------------------
---------------------------------SEDRSAMHEA-----------------
----------------------------------------------------------LE
QQK---------------------------------------------------------
------------------------------------------------------------
------------------------------------------------------------
------------------------------------------------------------
------------------------------------------------------------
------------------------------------------------------------
------------------------------------------------------------
------------------------------------------------------------
----------------------------------------------ISVSKAGINATLKS
RCSLLGAANPKYGRFDQYEPISEQIDLEPALISRFDLIFTVTDTPDEEKDRNLAEHILTT
NYAGELTTQREQMTNLDVSQGELEEMTEQVDPEIDAELLRKYIAYAKQNCHPRMT---EE
AREAIRDFYVNLRSKG--TDEDAAVPVTARKLEALVRLSEASARVRLSDTVEQSDAERVI
EIVRSCLQDVGVDPETGEFDADIVEAGTSKSQRDRIKNLKQLISDIEEEY--DEGAPVDI
VMERA-EEIG--LDQSKAEHEIEKLKQKGEVYEPSMDTLRTT---
>gi|448363879|ref|ZP_21552474.1| MCM family protein [Natrialba asiatica DSM 12278]
------------------------------------------------------------
------------------------------------------------------------
------------------------------------------------------------
------------------------------------------------------------
------------------------------------------------------------
------------------------------------------------------------
------------------------------------------------------------
------------------------------------------------------------
----------------MAQAGNS---ELVDAFEQFFRNYY------DNEIKQLAQQ--YP
NEQRS----LHVDWQDLYRFDP------DLADDVLAQPEQLQRYAEEALRLYDLP--IDV
SLGQAHVRIKNLPETETPEIREIRA--RDMNS--LVEVHGIVR-----KATDVRPKIEEA
AFECQLCGTLSRVPQ----SSGDFQEPHECQG--------------CERQGPFK---VNF
DQSE----------------------FVDSQKLRIQESPEGLRGGETPQSLDVHVEDDIT
--------GEVTPGDHVSATGVLRLEQQ------------SNQGEKTPVFD---------
----------FYMEGMSVDIDEEQFED----MDITDEDKKEIYE--------ISNQEE--
-------VYEKMVGSIAPSIYGY-----------------------EQEKLAMTLQLFSG
-------------------VTKHLPDGSR-----------------IRGDLHMLLIGDPG
TGK---------------------------------------------------------
------------------------------------------------------------
------------------------------------------------------------
------------------------------------------------------------
------------------------------------------------------------
------------------------------------------------------------
------------------------------------------------------------
------------------------------------------------------------
------------------------------------------------------------
------------------------------------------------------------
------------------------------------------------------------
------------------------------------------------------------
----------------------SQMIGY-------IQNIAPRSVYTSGKGSSSAG-----
-------------------------------LTAAAVRDDFGDGQQWTLEAGALVLADQG
IAAVDELDKMR-------------------------------------------------
------------------------------------------------------------
------------------------------------------------------------
------------------------------------------------------------
------------------------------------------------------------
------------------------------------------------------------
------------------------------------------------------------
------------------------------------------------------------
------------------------------------------------------------
------------------------------------------------------------
------------------------------------------------------------
------------------------------------------------------------
------------------------------------------------------------
------------------------------------------------------------
------------------------------------------------------------
------------------------------------------------------------
------------------------------------------------------------
------------------------------------------------------------
------------------------------------------------------------
---------------------------------SEDRSAMHEA-----------------
----------------------------------------------------------LE
QQK---------------------------------------------------------
------------------------------------------------------------
------------------------------------------------------------
------------------------------------------------------------
------------------------------------------------------------
------------------------------------------------------------
------------------------------------------------------------
------------------------------------------------------------
----------------------------------------------ISVSKAGINATLKS
RCSLLGAANPKYGRFDQYEPISEQIDLEPALISRFDLIFTVTDTPDEEKDRNLAEHILTT
NYAGELTTQREQMTNIDVSQGELEEMTEQVDPVIDAELLRKYIAYAKQNCHPRMT---EE
AREAIRDFYVNLRSKG--TDEDAAVPVTARKLEALVRLSEASARVRLSDTVEQSDAEQVI
EIVRSCLQDVGVDPETGEFDADIVEAGTSKSQRDRIKNLKQLISDIEEEY--DEGAPVDI
VMERA-EEIG--LDQSKAEHEIEKLKQKGEVYEPSMDTLRTT---
>gi|448356417|ref|ZP_21545150.1| MCM family protein [Natrialba chahannaoensis JCM 10990]
------------------------------------------------------------
------------------------------------------------------------
------------------------------------------------------------
------------------------------------------------------------
------------------------------------------------------------
------------------------------------------------------------
------------------------------------------------------------
------------------------------------------------------------
----------------MAQAGNS---ELVDAFEQFFRNYY------DNEIKQLAQQ--YP
NEQRS----LHVDWQELYRFNP------DLADDVLAQPEQLQRYAEEALRLYDLP--IDV
SLGQAHVRIKNLPETETPEIREIRA--RDMNS--LVEVHGIVR-----KATDVRPKIEEA
AFECQLCGTLSRVPQ----SSGDFQEPHECQG--------------CERQGPFK---VNF
DQSE----------------------FVDSQKLRIQESPEGLRGGETPQALDVHVEDDIT
--------GEVTPGDHVSATGVLRLEQQ------------SNQGEKTPVFD---------
----------FYMEGMSVDIDEEQFED----MDITAEDKKRIYE--------ISNRDD--
-------VYDKMVGSIAPSIYGY-----------------------DQEKLAMTLQLFSG
-------------------VTKHLPDGSR-----------------IRGDLHMLLIGDPG
TGK---------------------------------------------------------
------------------------------------------------------------
------------------------------------------------------------
------------------------------------------------------------
------------------------------------------------------------
------------------------------------------------------------
------------------------------------------------------------
------------------------------------------------------------
------------------------------------------------------------
------------------------------------------------------------
------------------------------------------------------------
------------------------------------------------------------
----------------------SQMIGY-------IQNIAPRSVYTSGKGSSSAG-----
-------------------------------LTAAAVRDDFGDGQQWTLEAGALVLADQG
IAAVDELDKMR-------------------------------------------------
------------------------------------------------------------
------------------------------------------------------------
------------------------------------------------------------
------------------------------------------------------------
------------------------------------------------------------
------------------------------------------------------------
------------------------------------------------------------
------------------------------------------------------------
------------------------------------------------------------
------------------------------------------------------------
------------------------------------------------------------
------------------------------------------------------------
------------------------------------------------------------
------------------------------------------------------------
------------------------------------------------------------
------------------------------------------------------------
------------------------------------------------------------
------------------------------------------------------------
---------------------------------SEDRSAMHEA-----------------
----------------------------------------------------------LE
QQK---------------------------------------------------------
------------------------------------------------------------
------------------------------------------------------------
------------------------------------------------------------
------------------------------------------------------------
------------------------------------------------------------
------------------------------------------------------------
------------------------------------------------------------
----------------------------------------------ISVSKAGINATLKS
RCSLLGAANPKYGRFDQYEPISEQIDLEPALISRFDLIFTVTDTPDEEKDRNLAEHILTT
NYAGELTTQREQMTNLDVSQEEIEEMTEQVDPEIDADLLRKYIAFSKQNCHPRMT---EE
ARESIRDFYVNLRSKG--TDEDAAVPVTARKLEALVRLSEASARVRLSDTVEQSDADRVI
EIVRSCLQDVGVDPETGEFDADIVEAGTSKSQRDRIKNLKQLISDIEEEY--DDGAPVDI
VMDRA-EEIG--MDHSKAEHEIEKLKQKGEVYEPSTDNLRTT---
>gi|448354790|ref|ZP_21543545.1| XRE family transcriptional regulator [Natrialba hulunbeirensis JCM 10989]
------------------------------------------------------------
------------------------------------------------------------
------------------------------------------------------------
------------------------------------------------------------
------------------------------------------------------------
------------------------------------------------------------
------------------------------------------------------------
------------------------------------------------------------
----------------MAQAGNS---ELVDAFEQFFRNYY------DNEIKQLAQQ--YP
NEQRS----LHVDWQELYRFDP------DLADDMLAQPEQLQRYAEEALRLYDLP--IDV
SLGQAHVRIKNLPETETPEIREIRA--RDMNS--LVEVHGIVR-----KATDVRPKIEEA
AFECQLCGTLSRVPQ----SSGDFQEPHECQG--------------CERQGPFK---VNF
DQSE----------------------FVDSQKLRIQESPEGLRGGETPQALDVHVEDDIT
--------GEVTPGDHVSATGVLRLEQQ------------SNQGEKTPVFD---------
----------FYMEGMSVDIDEEQFED----MDITDEDKKRIYE--------ISNRDD--
-------VYEKMVGSIAPSIYGY-----------------------DQEKLAMTLQLFSG
-------------------VTKHLPDGSR-----------------IRGDLHMLLIGDPG
TGK---------------------------------------------------------
------------------------------------------------------------
------------------------------------------------------------
------------------------------------------------------------
------------------------------------------------------------
------------------------------------------------------------
------------------------------------------------------------
------------------------------------------------------------
------------------------------------------------------------
------------------------------------------------------------
------------------------------------------------------------
------------------------------------------------------------
----------------------SQMIGY-------IQNIAPRSVYTSGKGSSSAG-----
-------------------------------LTAAAVRDDFGDGQQWTLEAGALVLADQG
IAAVDELDKMRCVTGDTLVHTGDGIKPIRELAHEAIPSGSIE--------ELENGRTIRD
VDV----DVLTMTEDGSIVKRDVSAIHEYDAPDELHEITLESGEQLTTTADHPFFVLNEG
NREERQAQYLNEDDWIFVPDTIPATVADGGVSVLPSGNVETETSRLSP------------
-SHGAILGYIAGDGNIFYDRDEGCYGFRFTNKEEELLSDFEETCTNAFSTQAVRHPSEQR
ADGVQTVRVHGKQYVDELLKSGANLENYDGKRLPEAVTSASRETKSAFIRALADSEGTVD
ERAVKLFSSSYELLLGTKMLLLEFGISSQIQTRPRDGGRDLFILAITSSESLEAFKRSIG
FTLKRKQHALERA---CERTTGDRTILDVLPECGELFEQARGALRLYQSECGLENCSTYC
NFENGDANASLRLSRTILEAFEGRKLAAKEHYSELASEVSWERLAELREQYHISQQELAA
EMSMSQQQLSSRWGGGFELRERVRYRLRDLLDTPASVDLDPLRELIESDVKWRRVETIRR
IDSREHTDTRVRVLEQRLADEIGAGTVDSVRKS---------------------------
------------------------------------------------------------
------------------------------------------------------------
------------------------------------------------------------
------------------------------------------------------------
------------------------------------------------------------
------------------------------------------------------------
------------------------------------------------------------
---------------------------------------------ARSLVETESSAETWD
ELRVRLETYGISFQQVAAEMDVAGSTVSRWFSGTVDVDNFEAVRSVCEELLNTKRRRISG
LLQEIDRRDQPRVYDLTVEGTHNFVANGMVVHNSEDRSAMHEA-----------------
----------------------------------------------------------LE
QQK---------------------------------------------------------
------------------------------------------------------------
------------------------------------------------------------
------------------------------------------------------------
------------------------------------------------------------
------------------------------------------------------------
------------------------------------------------------------
------------------------------------------------------------
----------------------------------------------ISVSKAGINATLKS
RCSLLGAANPKYGRFDQYEPISEQIDLEPALISRFDLIFTVTDTPDEEKDRNLAEHILTT
NYAGELTTQREQMTNLDVSQDEIEEMTEQVDPEIDADLLRKYIAFSKQNCHPRMT---EE
ARESIRDFYVNLRSKG--TDEDAAVPVTARKLEALVRLSEASARVRLSDTVEQSDADRVI
EIVRSCLQDVGVDPETGEFDADIVEAGTSKSQRDRIKNLKQLISDIEEEY--DDGAPVDI
VMDRA-EEIG--MDHSKAEHEIEKLKQKGEVYEPSTDNLRTT---
>gi|289581859|ref|YP_003480325.1| XRE family transcriptional regulator [Natrialba magadii ATCC 43099]
------------------------------------------------------------
------------------------------------------------------------
------------------------------------------------------------
------------------------------------------------------------
------------------------------------------------------------
------------------------------------------------------------
------------------------------------------------------------
------------------------------------------------------------
----------------MAQAGNS---ELVDAFEQFFRNYY------DNEIKQLAQQ--YP
NEQRS----LHVDWQDLYRFDP------DLADDVLAQPEQLQRYAEEALRLYDLP--IDV
SLGQAHVRIKNLPETETPEIREIRA--RDMNS--LVEVHGIVR-----KATDVRPKIEEA
AFECQLCGTLSRVPQ----SSGDFQEPHECQG--------------CERQGPFK---VNF
DQSE----------------------FVDSQKLRIQESPEGLRGGETPQALDVHVEDDIT
--------GEVTPGDHVSATGVLRLEQQ------------SNQGEKTPVFD---------
----------FYMEGMSVDIDEEQFED----MDITDEDKKRIYE--------ISNRDD--
-------VYEKMVGSIAPSIYGY-----------------------DQEKLAMTLQLFSG
-------------------VTKHLPDGSR-----------------IRGDLHMLLIGDPG
TGK---------------------------------------------------------
------------------------------------------------------------
------------------------------------------------------------
------------------------------------------------------------
------------------------------------------------------------
------------------------------------------------------------
------------------------------------------------------------
------------------------------------------------------------
------------------------------------------------------------
------------------------------------------------------------
------------------------------------------------------------
------------------------------------------------------------
----------------------SQMIGY-------IQNIAPRSVYTSGKGSSSAG-----
-------------------------------LTAAAVRDDFGDGQQWTLEAGALVLADQG
IAAVDELDKMRCVTGDTLVHTGDGIKPIRELAHEAVPSGSIE--------ELKNGRTIRD
VDV----DVLTMTEDGSIVKRDVSAIHEYDAPDELHEITLESGEQLTTTADHPFFVLNEG
NREERQAQDLNENDWIFVPDTIPATVADGGVSVLPSADAETETNRLSP------------
-SHGAILGYIAGDGNIFYDRDEGCYGFRFTNNEEELLSDFEETCTNAFSTQAVRHPSEQR
ADGVETVRVHGKQYVDELLDSGANLENYDGKRLPEAVTSASRETKSAFIRALADSEGTVD
KRAVKLFSSSYELLLGTKMLLLEFGISSQIQTRPRDGGRDLFILAITSRESLEAFKRSIG
FTLKRKHRALERA---CERTTGDRTILDVLPECGELFEQARGALRLYQSECGLENDSTYC
NFENGDANASLRLSRPILEAFEDRKLAAKEHYSELISEASWERLAELREQYHISQQELAA
EMSISQQQLSAQWGGDFELQEQVRYRLRDLLETPASVDLDPLRGLIESDVKWRRVETIRR
IDSREHTDARVRVLEQRLADEIGAETVDSVRES---------------------------
------------------------------------------------------------
------------------------------------------------------------
------------------------------------------------------------
------------------------------------------------------------
------------------------------------------------------------
------------------------------------------------------------
------------------------------------------------------------
---------------------------------------------ARSLIETENSAETWD
ELRIRLETYGISFQQVAAEMDVAGSTVSRWFSGTVDVDNFEAVRSVCEELLNAKRRRISE
LLQEIDRRDQPRVYDLTVEGTHNFVANGMVVHNSEDRSAMHEA-----------------
----------------------------------------------------------LE
QQK---------------------------------------------------------
------------------------------------------------------------
------------------------------------------------------------
------------------------------------------------------------
------------------------------------------------------------
------------------------------------------------------------
------------------------------------------------------------
------------------------------------------------------------
----------------------------------------------ISVSKAGINATLKS
RCSLLGAANPKYGRFDQYEPISEQIDLEPALISRFDLIFTVTDTPDEEKDRNLAEHILTT
NYAGELTTQREQMTNLDVSQEEIEEMTEQVDPEIDADLLRKYIAFSKQNCHPRMT---EE
ARESIRDFYVNLRSKG--TDEDAAVPVTARKLEALVRLSEASARVRLSDTVEQSDADRVI
EIVRSCLQDVGVDPETGEFDADIVEAGTSKSQRDRIKNLKQLISDIEEEY--DDGAPVDI
VMDRA-EEIG--MDHSKAEHEIEKLKQKGEVYEPSTDNLRTT---
>gi|448350948|ref|ZP_21539758.1| cell division control protein/MCM family protein [Natrialba taiwanensis DSM 12281]
------------------------------------------------------------
------------------------------------------------------------
------------------------------------------------------------
------------------------------------------------------------
------------------------------------------------------------
------------------------------------------------------------
------------------------------------------------------------
------------------------------------------------------------
----------------MAQAGNS---ELVDAFEQFFRNYY------DNEIKQLAQQ--YP
NEQRS----LHVDWQDLYRFDP------DLADDILAQPEQLQRYAEEALRLYDLP--IDV
SLGQAHVRIKNLPETETPEIREIRA--RDMNS--LVEVHGIVR-----KATDVRPKIEEA
AFECQLCGTLSRVPQ----SSGDFQEPHECQG--------------CERQGPFK---VNF
DQSE----------------------FVDSQKLRIQESPEGLRGGETPQSLDIHVEDDIT
--------GEVTPGDHVSATGVLRLEQQ------------SNQGEKTPVFD---------
----------FYMEGMSVDIDEEQFED----MDITDEDKKEIYE--------ISNQEE--
-------VYEKMVASIAPSIYGY-----------------------EQEKLAMTLQLFSG
-------------------VTKHLPDGSR-----------------IRGDLHMLLIGDPG
TGKCVRGDTKVTLADGRDVPIRELVESNLD------------------------NPKPID
DGWGDEVDFDVPSLQDDGTVASQRATKVWKREAPEQMYRIRTSSGRKLEVTPSHPLFVQQ
DGRFEPTVADDLTEGQFVAAPRCIE-----------------------------------
----------------------------TEGNDVLDVTFRSSQSRNAVQLELPEKWTPSL
ARLIGYIIAEGYVEQRDNKTGFVSVTNNDREVLDDATNALESLGLNVT------------
------------------ERDPHEAKEAREVLCSAGEFVSFLKTLEPCILESSANQRVPD
AIFAATDRTKSEFLKSFIEGEGHVSESQREITVASTSRNLLEDVRTLLLAVGIRSQIHER
HNDSYRLRISGDAFAKYVT-----------------------------------------
--------------------------------------EIGFVTQRKQQAAEQYADTKGN
SNLAIVPDIGSELRQIRESLSLTQAECGLPRSTYQ--------------NYERESKNPSR
TGLRTVLTAFKGALPAKGTRSKDVAVPD--------------------------------
-------------------------GGSVRASINALEKYVDGDVCWDRIESIDSIEPTYE
WVYDLEIDGTHNYVSNGIISHNSQMIGY-------IQNIAPRSVYTSGKGSSSAG-----
-------------------------------LTAAAVRDDFGDGQQWTLEAGALVLADQG
IAAVDELDKMR-------------------------------------------------
------------------------------------------------------------
------------------------------------------------------------
------------------------------------------------------------
------------------------------------------------------------
------------------------------------------------------------
------------------------------------------------------------
------------------------------------------------------------
------------------------------------------------------------
------------------------------------------------------------
------------------------------------------------------------
------------------------------------------------------------
------------------------------------------------------------
------------------------------------------------------------
------------------------------------------------------------
------------------------------------------------------------
------------------------------------------------------------
------------------------------------------------------------
------------------------------------------------------------
---------------------------------SEDRSAMHEA-----------------
----------------------------------------------------------LE
QQK---------------------------------------------------------
------------------------------------------------------------
------------------------------------------------------------
------------------------------------------------------------
------------------------------------------------------------
------------------------------------------------------------
------------------------------------------------------------
------------------------------------------------------------
----------------------------------------------ISVSKAGINATLKS
RCSLLGAANPKYGRFDQYEPISEQIDLEPALISRFDLIFTVTDTPDEEKDRNLAEHILTT
NYAGELTTQREQMTNLDVSQGELEEMTEQVDPEIDAELLRKYIAYAKQNCHPRMT---EE
AREAIRDFYVNLRSKG--TDEDAAVPVTARKLEALVRLSEASARVRLSDTVEQSDAERVI
EIVRSCLQDVGVDPETGEFDADIVEAGTSKSQRDRIKNLKQLISDIEEEY--DEGAPVDI
VMERA-EEIG--LDQSKAEHEIEKLKQKGEVYEPSMDTLRTT---
>gi|448320561|ref|ZP_21510047.1| ATP-dependent DNA helicase (intein-containing) [Natronococcus amylolyticus DSM 10524]
MAQAGNSELVDSFEQFFRNYYDNEIKQLAQQYPNEQRSLHVDWQDLYRYDPNLADDFLAQ
PEQLQRYAEEALRLYDLPIDVSLGQAHVRIRNLPETESPEIREIRARDMNSLVQARGIVR
KATDVRPKIEEAAFECQLCGTLTRVPQSSGDFQEPHECQGCERQGPFRVNFDQSEFVDSQ
KLRIQESPEGLRGGETPQSLDVHVEDDITGEVTPGDHVSTTGVLRLEQQGDGQDKSPVFD
FYMEGMSVDIDEEQFEDMDITEEDKAEIVRLSSSEDIYEQMVGSIAPSIYGYEQEKLAMI
LQLFSGVTKQLPDGSRIRGDLHMLLIGDPGTGKCLKGDSKVALSDGRTVPIRELVEANLE
DPKPIDDGWYDEIDLEVPSLQDDGSIAPQQATKVWKREAPNRMYRIRTSSGRKLEVTPSH
PLFVDVADGYRAVRADELSVGDSIAVTAGSASTVDQSTVNEVPVLTDGGTVASTSAVADQ
ITSIGTVDPDYDWVYDLEVEGTH---NYVSNGIISHNSQM------LGYIQNIAPRSVYT
SGKGSSSAGLCVTGDTLIHTEDGFQQAEDVATARLPDPVDTETAVEDEIGLYTFDRDSGA
LETRSTSHVWRMPPKECRRIETARG--KELEA--SQNTPVLACGDDGLEWTQISNVEAGD
YVAVPKYDEIDRSTP----RIEDYLEFTNEKLKLADESIVQVRRQLCEAFGTLRDAAAEL
DLSEDFVYDTIRNRHIPIAKLERVLGAIDLELDQLSIERAMLRHGDSVRVPDEFDEDLCY
LLGLVFGDGDIRLSRRDENRGLVRISNSDETILERAIEIFDDAFDKRPEIEYQDDRVPCI
RVHSATVARLFSNAGMETPKEELKLDP----GLTTAEHADAFLCGLMDADGSVSSRTDGG
SSIHFSTISQEFAEQVQLMLETYGVRSRVRERDRRGVSVLENGYEIESNYVQYHLECYGR
NIDRYADAIGFGYPAKRAALEEIVGDATRRREKIPVGNALATVD-AAGGEYYMNLNRGDN
PGR---------------------------------------------------------
------------------------------------------------------------
------------------------------------------------------------
------------------------------------------------------------
------------------------------------------------------------
------------------------------------------------------------
------------------------------------------------------------
------------------------------------------------------------
------------------------------------------------------------
------------------------------------------------------------
------------------------------------------------------------
----------------------------------------------GRTRRMLEEVDLGD
AEPIVEEAVEADLCWDEVVAAIDTGEKE-------VFDLTVPETHNFIANGVVTH-----
-------------------------------NTAAAVRDDFGDGQQWTLEAGALVLADQG
IAAVDELDKMR-------------------------------------------------
------------------------------------------------------------
------------------------------------------------------------
------------------------------------------------------------
------------------------------------------------------------
------------------------------------------------------------
------------------------------------------------------------
------------------------------------------------------------
------------------------------------------------------------
------------------------------------------------------------
------------------------------------------------------------
------------------------------------------------------------
------------------------------------------------------------
------------------------------------------------------------
------------------------------------------------------------
------------------------------------------------------------
------------------------------------------------------------
------------------------------------------------------------
------------------------------------------------------------
---------------------------------SEDRSAMHEA-----------------
----------------------------------------------------------LE
QQK---------------------------------------------------------
------------------------------------------------------------
------------------------------------------------------------
------------------------------------------------------------
------------------------------------------------------------
------------------------------------------------------------
------------------------------------------------------------
------------------------------------------------------------
----------------------------------------------ISVSKAGINATLKS
RCSLLGAANPKYGRFDQYEPIGEQIDLEPALISRFDLIFTVTDQPDEEKDKNLAEHILTT
NYAGELTTQREEMTSLEVSEEEIEEMTEQVDPVIDAELLRKYIAYAKQNCHPRMT---EE
ARKTIRDFYVDLRAKG--TDEDAPVPVTARKLEALVRLSEASARVRLSDTVEQRDAEQVV
EIVRSCLQDIGVDPETGEFDADIVEAGTSKSQRDRIKNIKGLISDIEEEY--DEGAPVDI
VLERA-DEIG--LDESKAEHEIDKLKQKGEVYEPSTDTLRTT---
>gi|448342532|ref|ZP_21531481.1| ATPase involved in replication control, cdc46/mcm family protein [Natrinema gari JCM 14663]
------------------------------------------------------------
------------------------------------------------------------
------------------------------------------------------------
------------------------------------------------------------
------------------------------------------------------------
------------------------------------------------------------
------------------------------------------------------------
------------------------------------------------------------
----------------MAQAGNS---ELVDSFEQFFRNYY------DNEIKQLAQQ--YP
NEQRS----LHVDWQDLYRFDP------DLADDFINQPEQLQRYAEEALRLYDLP--IDV
SLGQAHVRVRNLPETESPEIREIRA--RDMNS--LVQVHGIVR-----KATDVRPKIEEA
AFECQLCGTLTRVPQ----SSGDFQEPHECQG--------------CERQGPFR---VNF
DQSE----------------------FVDSQKLRVQESPEGLRGGETPQALDINIEDDIT
--------GEVTPGDHVSATGVLRLEQQ------------GDQQEKSPVFD---------
----------FYMEGMSVEIDEEQFED----MDITGEDKAEIVR--------LSSAEG--
-------IYEKMVASIAPSIYGY-----------------------EQEKLSMILQLFSG
-------------------VTKQLPDGSR-----------------IRGDLHMLLIGDPG
TGKCVHGDTKVTLADGRTVPIRELVESNLE------------------------DPKPID
DGWYDEIDLTVPSLQNDGSIARQRATKVWKREAPDRMYRIRTASGRELEVTPSHPLFVQR
EGQFSPVSADKLSEGQFIAAPRNLP-----------------------------------
----------------------------TERDNTLNVEFRRSQSRNAIQLELPDEWTPSL
ARLIGYIVAEGYVEQRDDKTGFVSITNNDREVLDDAASAMAKLGLNTT------------
------------------ERDPHESKDARELLCSAGEFVSFLNALESRLLDSSDNQCVPD
PLFRATEPVRSAFLKAFIEGEGHVSESQREITIASMSRELLENVRTLLLSVGIRSQLHDR
QNGSYRLRISGDEFAKYVS-----------------------------------------
--------------------------------------EIGFITQRKQQATRQDTGTDGN
TNLDIVPDIGMELRRIRESLSLTQAECGLSRSTYQ--------------NYERGSRNPSR
ESLQRMVSAFKDAVPKEENSSEDVAVTD--------------------------------
-------------------------GGAVERGIAALERLANGDVYWDCIESIDEVEPDYD
WVYDLEIDGTHNYISNGLVSHNSQMLAY-------IENIAPRAVYTSGKGSSSAG-----
-------------------------------LTAAAVRDDFGDGQQWSLEAGALVLADQG
IAAIDELDKMRCVTGETLVHTGNGIEPIRELAYESATDGSIE--------SLENGRTIRD
VDT----EVWTMTADGAVTKRDVLAVHEYDAPNELCEIELESGEQLATTADHPFFVLEDG
KREERHAQHLSEGDWVYVPRAVPAAITDGGVSVLPASESGADIEHLTA------------
-AHGAILGYIAGDGNVIYNREDGSYGFRFTNKEAALLNDFEKACTKAFDTQPVRHPSEQR
DDGVETVRIHGKQYVDELLDAGANLETYDGKRLPKAVTQASRETKAAFVRALADSEGTVG
ERAVKIHSSSYELLLGMKMLLLEFGISSQIQTRTYEDQRDLFILAITSDRSLEAFDRHIG
FTLERKQRALERA---SERTTGTRTILDVLPECGELFEQARGALRLHQSECGLDNDSTYC
NFENEDANASLRLSERILETFEDRKATAGDHYDELTSETSWARLEELRERYHVSQQELTA
ELCVSQPHLSTQWGSDTELRERVRRRLRELLATPASVNLEPLRNLIKADVKWRRVASVRS
TTSRDHTDTRVQVLEQRLADEIGAETIDSVQEQ---------------------------
------------------------------------------------------------
------------------------------------------------------------
------------------------------------------------------------
------------------------------------------------------------
------------------------------------------------------------
------------------------------------------------------------
------------------------------------------------------------
---------------------------------------------ARSLIETDEAAETWD
GLRKQLEAHGISFRRVAAEMDVDGSTVSRWFTGTVDIGNFDTVRSVCGELLEGKRKRIAE
LLGKIERRAEPRVYDLTVEGTHNFIANGMVVHNSEDRSAMHEA-----------------
----------------------------------------------------------LE
QQK---------------------------------------------------------
------------------------------------------------------------
------------------------------------------------------------
------------------------------------------------------------
------------------------------------------------------------
------------------------------------------------------------
------------------------------------------------------------
------------------------------------------------------------
----------------------------------------------ISVSKAGINATLKS
RCSLLGAANPKYGRFDQYEPISEQIDLEPALISRFDLIFTVTDTPDEEKDRNLAEHIITT
NYAGELTTQREEMNQLEVSQGEIDEMTEQVDPEIDAELLRKYIAYAKQNCHPRMT---EE
ARNAIRDFYVDLRSKG--TDEDAAVPVTARKLEALVRLSEASARVRLSDTVEQSDAERVI
EIVRSCLQDVGVDPETGEFDADIVEAGTSKSQRDRIKNLKQLISDIEEEY--DDGAPVDI
VMERA-DEIG--MDQSKAEHEIDKLKQKGEVYEPSTDTLRTT---
>gi|448315980|ref|ZP_21505618.1| MCM family protein [Natronococcus jeotgali DSM 18795]
------------------------------------------------------------
------------------------------------------------------------
------------------------------------------------------------
------------------------------------------------------------
------------------------------------------------------------
------------------------------------------------------------
------------------------------------------------------------
------------------------------------------------------------
----------------MAQAGNS---ELVDSFEQFFRNYY------DNEIKQLAQQ--YP
NEQRS----LHVDWQDLYRYDP------NLADDFLAQPEQLQRYAEEALRLYDLP--IDV
SLGQAHVRIRNLPETESPEIRDIRA--RDMNS--LVQARGIVR-----KATDVRPKIEEA
AFECQLCGTLTRVPQ----SSGDFQEPHECQG--------------CERQGPFR---VNF
DQSE----------------------FVDSQKLRIQESPEGLRGGETPQSLDVHVEDDIT
--------GEVTPGDHVSTTGVLRLEQQ------------GDGQDKSPVFD---------
----------FYMEGMSVDIDEEQFED----MDITDEDKEEIVR--------LSSSED--
-------IYEQMVGSIAPSIYGY-----------------------EQEKLAMILQLFSG
-------------------VTKQLPDGSR-----------------IRGDLHMLLIGDPG
TGK---------------------------------------------------------
------------------------------------------------------------
------------------------------------------------------------
------------------------------------------------------------
------------------------------------------------------------
------------------------------------------------------------
------------------------------------------------------------
------------------------------------------------------------
------------------------------------------------------------
------------------------------------------------------------
------------------------------------------------------------
----------------------------------------------SQMLGYIQNIAP--
----------------RSVYTSGKGSS-------------------------SAG-----
-------------------------------LTAAAVRDDFGDGQQWTLEAGALVLADQG
IAAVDELDKMR-------------------------------------------------
------------------------------------------------------------
------------------------------------------------------------
------------------------------------------------------------
------------------------------------------------------------
------------------------------------------------------------
------------------------------------------------------------
------------------------------------------------------------
------------------------------------------------------------
------------------------------------------------------------
------------------------------------------------------------
------------------------------------------------------------
------------------------------------------------------------
------------------------------------------------------------
------------------------------------------------------------
------------------------------------------------------------
------------------------------------------------------------
------------------------------------------------------------
------------------------------------------------------------
---------------------------------SEDRSAMHEA-----------------
----------------------------------------------------------LE
QQK---------------------------------------------------------
------------------------------------------------------------
------------------------------------------------------------
------------------------------------------------------------
------------------------------------------------------------
------------------------------------------------------------
------------------------------------------------------------
------------------------------------------------------------
----------------------------------------------ISVSKAGINATLKS
RCSLLGAANPKYGRFDQYEPIGEQIDLEPALISRFDLIFTVTDQPDEEKDKNLAEHILTT
NYAGELTTQREEMTSLDVSEGEIEEMTEQVDPVIDAELLRKYIAYAKQNCHPRMT---EE
ARETIRDFYVDLRAKG--TDEDAPVPVTARKLEALVRLSEASARVRLSDTVEQRDAEQVV
EIVRSCLQDIGVDPETGEFDADIVEAGTSKSQRDRIKNIKGLISDIEEEY--DEGAPVDI
VLERA-DEIG--MDESKAEHEIDKLKQKGEVYEPSTDTLRTT---
>gi|435845580|ref|YP_007307830.1| putative ATPase involved in replication control, Cdc46/Mcm family [Natronococcus occultus SP4]
MAQAGNSELVDSFEQFFRNYYDNEIKQLAQQYPNEQRSLHVDWQDLYRYDPNLADDFLAQ
PEQLQRYAEEALRLYDLPIDVSLGQAHVRVHNLPETESPEIRDIRARDMNSLVQVRGIVR
KATDVRPKIEEAAFECQLCGTLTRVPQSSGDFQEPHECQGCERQGPFRVNFDQSEFVDSQ
KLRIQESPEGLRGGETPQSLDVHVEDDITGEVTPGDHVSATGVLRLEQQGDGQDKSPVFD
FYMEGMAVDIDEEQFEDMDITEEDKEEIVRLSSSDDIYEQMVGSIAPSIYGYEQEKLAMI
LQLFSGVTKQLPDGSRIRGDLHMLLIGDPGTGKCVRGDTKVTLADGRNVPIRDLVEANIE
DPKPIDDGWYDEIDLEVPSLQDDGSIAPQRATKVWKREAPDQMYQIRTSSGRELEVTPSH
PLFVGVADGYRAIRADELSVGDSIAVTTGSANTVDQPTVNEVPVLADGGTVASTSAVADQ
INSIETVDPDYDWVYDLEIEGTH---NYVSNGIISHNSQM------LGYIQNIAPRSVYT
SGKGSSSAGLCVTGETLIHTEDGFRQAKDVATTRLPDPVDTETAVEDEIGLYTFDRDSGA
LETRSTSHVWRMPPKECRRIETARG--KELEA--SQSTPVLTCGEDGLEWTQISNVEAGD
YVAVPKYDEVDRSTP----PIEDYLEFTNEKLKLADESIVQIRRQLCETYGTLRDAAAEL
DLSEDFVYDTIRNRHIPIAKLERVLEGIDLELDQLSVERAMLRHGDGVRIPDEFDEDLCY
LLGLVFGDGDIRLSRRDGNRGLVRISNSDETILERAVEIVDDTFDKRPEIEYQDDRVPCI
RVHSATIAQLFSNAGMETPKEDLKLDP----ALTTAEHADAFLRGLMDADGSVSSRTDGG
SSIHFSTISQEFAEQVQLMLETYGVRSRVRERDRRGVSVLENGYEIESNHVQYHLECYGR
NIERYADAIGFGYPTKRAALEEIVGDATRREEKIPVGTTLATVD-AAGGEYYMNLNRGDN
PGR---------------------------------------------------------
------------------------------------------------------------
------------------------------------------------------------
------------------------------------------------------------
------------------------------------------------------------
------------------------------------------------------------
------------------------------------------------------------
------------------------------------------------------------
------------------------------------------------------------
------------------------------------------------------------
------------------------------------------------------------
----------------------------------------------GRARRMLEEVDLGD
AEPIVEEAVEADLCWDEVVAAVDTGEKE-------VFDLTVPETHNFLANGVVTH-----
-------------------------------NTAAAVRDDFGDGQQWTLEAGALVLADQG
IAAVDELDKMRCVTGESLVELSNGSSIAIEEIAQQAAKAGEI--------EPLENGRTMR
NVD----VSVRTMTDSGAIVERPVTAVHQYETPSELIEVITEDGEKLRSTPDHPFFIRQD
GSTIERSATNLEVGDRTLVPCNESSIVTDGGAVMTDQSARSSLHDVEP------------
-SEIVKIHRIDGD-----------------------------------------------
------------------------------------------------------------
------------------------------------------------------------
------------------------------------------------------------
------------------------------------------------------------
------------------------------------------------------------
------------------------------------------------------------
------------------------------------------------------------
------------------------------------------------------------
------------------------------------------------------------
------------------------------------------------------------
------------------------------------------------------------
------------------------------------------------------------
------------------------------------------------------------
------------------------------------------------------------
------------------------------------------------------------
--------EWDYVYDLTVEGTHNFIANGMVVHNSEDRSAMHEA-----------------
----------------------------------------------------------LE
QQK---------------------------------------------------------
------------------------------------------------------------
------------------------------------------------------------
------------------------------------------------------------
------------------------------------------------------------
------------------------------------------------------------
------------------------------------------------------------
------------------------------------------------------------
----------------------------------------------ISVSKAGINATLKS
RCSLLGAANPKYGRFDQYEPIGEQIDLEPALISRFDLIFTVTDQPDEEKDKNLAEHILTT
NYAGELTTQREEMTSLEVSEEEIEEMTEQVDPVIDAELLRKYIAYAKQNCHPRMT---ED
ARETIRDFYVDLRAKG--TDEDAPVPVTARKLEALVRLSEASARVRLSDTVEQRDAERVV
EIVRSCLQDIGVDPETGEFDADIVEAGTSKSQRDRIKNIKGLISDIEEEY--DEGAPVDI
VLERA-DEIG--MDESKAEHEIDKLKQKGEVYEPSTDTLRTT---
>gi|448312314|ref|ZP_21502061.1| MCM family protein [Natronolimnobius innermongolicus JCM 12255]
------------------------------------------------------------
------------------------------------------------------------
------------------------------------------------------------
------------------------------------------------------------
------------------------------------------------------------
------------------------------------------------------------
------------------------------------------------------------
------------------------------------------------------------
----------------MAQAGNT---ELVDAFEQFFRNYY------DNEIKQLAQQ--YP
NEQRS----LHVDWQDLYRYDP------DLADDFLNQPEQLQRYAEEALRLYDLP--IDV
SLGQAHVRIRNLPETETPEIREIRA--RDMNS--LVQVHGIVR-----KATDVRPKIEEA
AFECQLCGTLSRVPQ----SSGDFQEPHECQG--------------CERQGPFR---VNF
DQSE----------------------FVDSQKLRIQESPEGLRGGETPQALDIHVEDDIT
--------GEVTPGDHVSATGVLRLEQQ------------GDGQDKSPVFD---------
----------FYMEGMSVDIDEEQFED----MDITEEDKAEIVR--------LSSNDD--
-------IYEKMVASIAPSIYGY-----------------------DQEKLAMILQLFSG
-------------------VTKELPDGSR-----------------IRGDLHMLLIGDPG
TGK---------------------------------------------------------
------------------------------------------------------------
------------------------------------------------------------
------------------------------------------------------------
------------------------------------------------------------
------------------------------------------------------------
------------------------------------------------------------
------------------------------------------------------------
------------------------------------------------------------
------------------------------------------------------------
------------------------------------------------------------
------------------------------------------------------------
----------------------SQMLGY-------IQNIAPRSVYTSGKGSSSAG-----
-------------------------------LTAAAVRDDFGDGQQWTLEAGALVLADQG
IAAVDELDKMR-------------------------------------------------
------------------------------------------------------------
------------------------------------------------------------
------------------------------------------------------------
------------------------------------------------------------
------------------------------------------------------------
------------------------------------------------------------
------------------------------------------------------------
------------------------------------------------------------
------------------------------------------------------------
------------------------------------------------------------
------------------------------------------------------------
------------------------------------------------------------
------------------------------------------------------------
------------------------------------------------------------
------------------------------------------------------------
------------------------------------------------------------
------------------------------------------------------------
------------------------------------------------------------
---------------------------------SEDRSAMHEA-----------------
----------------------------------------------------------LE
QQK---------------------------------------------------------
------------------------------------------------------------
------------------------------------------------------------
------------------------------------------------------------
------------------------------------------------------------
------------------------------------------------------------
------------------------------------------------------------
------------------------------------------------------------
----------------------------------------------ISVSKAGINATLKS
RCSLLGAANPKYGRFDHYEPISEQIDLEPALISRFDLIFTVTDQPDEEKDKNLAEHIITT
NYAGELTTQREQMNQMEVTQDEIDEMTDQVDPEIDAELLRKYIAYAKQNCHPRMT---EA
AREAIRDFYVDLRSQG--TDEDAAVPVTARKLEALVRLSEASARVRLSDTVEEHDAERVI
EIVRSCLQDIGVDPETGEFDADIVEAGTSKSQRDRIKNLKQLISDIEEEY--DEGAPVDI
VLDRA-QEVG--MDNSKAEHEIEKLKQKGEVYEPSTDTLRTT---
>gi|448347092|ref|ZP_21535971.1| ATPase involved in replication control, cdc46/mcm family protein [Natrinema altunense JCM 12890]
------------------------------------------------------------
------------------------------------------------------------
------------------------------------------------------------
------------------------------------------------------------
------------------------------------------------------------
------------------------------------------------------------
------------------------------------------------------------
------------------------------------------------------------
----------------MAQAGNS---ELVDSFEQFFRNYY------DNEIKQLAQQ--YP
NEQRS----LHVDWQDLYRFDP------DLADDFINQPEQLQRYAEEALRLYDLP--IDV
SLGQAHVRVRNLPETESPEIREIRA--RDMNS--LVQVHGIVR-----KATDVRPKIEEA
AFECQLCGTLTRVPQ----SSGDFQEPHECQG--------------CERQGPFR---VNF
DQSE----------------------FVDSQKLRVQESPEGLRGGETPQALDINIEDDIT
--------GEVTPGDHVSATGVLRLEQQ------------GDQQEKSPVFD---------
----------FYMEGMSVEIDEEQFED----MDITGEDKAEIVR--------LSSSEG--
-------IYEKMVASIAPSIYGY-----------------------EQEKLSMILQLFSG
-------------------VTKQLPDGSR-----------------IRGDLHMLLIGDPG
TGKCVRGDTKVTLADGRPVPIRELVESNLE------------------------DPKPID
DGWYDEIDLTVPSLQNDGSIASQRATKVWKREAPDRMYRIRTSSGRELEVTPSHPLFVQR
EGQFSPVSADKLSEGQFIAAPRTLP-----------------------------------
----------------------------TERDKTLNVEFRRSQSRNAIQLELPDEWTPSL
ARLIGYIVAEGYVEQRDDKTGFVSITNNDREVLDDAASAMTKLGLNTT------------
------------------EREPHESKDARELLCSAGEFVSFLNALESRLLDSSDNQCVPD
PIFRATEPVRAAFLKAFIEGEGHVSESQREITIASMSRELLENVRTLLLSVGIRSQLHDR
QNGSYRLRISGDEFATYVS-----------------------------------------
--------------------------------------EIGFITQRKQQAARQYTGTDGN
TNLDIVPDIGTELRRIRESLSLTQAECGLSRSTYQ--------------NYERGSRNPSR
NSLQRIVSGFKDAVPKAENSSEDVAVTD--------------------------------
-------------------------GGAVERDIAALERLAKGDVYWDCIESIDEVEPDYD
WVYDLEIDGTHNYISNGLVSHNSQMLAY-------IENIAPRAVYTSGKGSSSAG-----
-------------------------------LTAAAVRDDFGDGQQWSLEAGALVLADQG
IAAIDELDKMR-------------------------------------------------
------------------------------------------------------------
------------------------------------------------------------
------------------------------------------------------------
------------------------------------------------------------
------------------------------------------------------------
------------------------------------------------------------
------------------------------------------------------------
------------------------------------------------------------
------------------------------------------------------------
------------------------------------------------------------
------------------------------------------------------------
------------------------------------------------------------
------------------------------------------------------------
------------------------------------------------------------
------------------------------------------------------------
------------------------------------------------------------
------------------------------------------------------------
------------------------------------------------------------
---------------------------------SEDRSAMHEA-----------------
----------------------------------------------------------LE
QQK---------------------------------------------------------
------------------------------------------------------------
------------------------------------------------------------
------------------------------------------------------------
------------------------------------------------------------
------------------------------------------------------------
------------------------------------------------------------
------------------------------------------------------------
----------------------------------------------ISVSKAGINATLKS
RCSLLGAANPKYGRFDQYEPISEQIDLEPALISRFDLIFTVTDTPDEEKDRNLAEHIITT
NYAGELTTQREEMNQLEVSQGEIDEMTEQVDPEIDAELLRKYIAYAKQNCHPRMT---EE
ARNAIRDFYVDLRSKG--TDEDAAVPVTARKLEALVRLSEASARVRLSDTVEQSDAERVI
EIVRSCLQDVGVDPETGEFDADIVEAGTSKSQRDRIKNLKQLISDIEEEY--DDGAPVDI
VMERA-DEIG--MEQSKAEHEIDKLKQKGEVYEPSTDTLRTT---
>gi|397772037|ref|YP_006539583.1| ATPase involved in replication control, cdc46/mcm family [Natrinema sp. J7-2]
------------------------------------------------------------
------------------------------------------------------------
------------------------------------------------------------
------------------------------------------------------------
------------------------------------------------------------
------------------------------------------------------------
------------------------------------------------------------
------------------------------------------------------------
----------------MAQAGNS---ELVDSFEQFFRNYY------DNEIKQLAQQ--YP
NEQRS----LHVDWQDLYRFDP------DLADDFINQPEQLQRYAEEALRLYDLP--IDV
SLGQAHVRVRNLPETESPEIREIRA--RDMNS--LVQVHGIVR-----KATDVRPKIEEA
AFECQLCGTLTRVPQ----SSGDFQEPHECQG--------------CERQGPFR---VNF
DQSE----------------------FVDSQKLRVQESPEGLRGGETPQALDINIEDDIT
--------GEVTPGDHVSATGVLRLEQQ------------GDQQEKSPVFD---------
----------FYMEGMSVEIDEEQFED----MDITGEDKAEIVR--------LSSAEG--
-------IYEKMVASIAPSIYGY-----------------------EQEKLSMILQLFSG
-------------------VTKQLPDGSR-----------------IRGDLHMLLIGDPG
TGKCVRGDTKVTLADGRTVPIRELVESNLE------------------------DPKPID
DGWYDEIDLTVPSLQNDGSIARQRATKVWKREAPDRMYRIRTASGRELEVTPSHPLFVQR
EGQFSPVSADKLSEGQFIAAPRNLP-----------------------------------
----------------------------TERDNTLNVEFRRSQSRNAIQLELPDEWTPSL
ARLIGYIVAEGYVEQRDDKTGFVSITNNDREVLDDAASAMAKLGLNTT------------
------------------ERDPHESKDARELLCSAGEFVSFLNALESRLLDSSDNQCVPD
PLFRATEPVRSAFLKAFIEGEGHVSESQREITIASMSRELLENVRTLLLSVGIRSQLHDR
QNGSYRLRISGDEFAKYVS-----------------------------------------
--------------------------------------EIGFITQRKQQATRQDTGTDGN
TNLDIVPDIGMELRRIRESLSLTQAECGLSRSTYQ--------------NYERGSRNPSR
ESLQRMVSAFKDVVPKEENSSEDVAVTD--------------------------------
-------------------------GGAVERGIAALERLANGDVYWDCIESIDEVEPDYD
WVYDLEIDGTHNYISNGLVSHNSQMLAY-------IENIAPRAVYTSGKGSSSAG-----
-------------------------------LTAAAVRDDFGDGQQWSLEAGALVLADQG
IAAIDELDKMRCVTGETLVHTGNGIKPIRELAYESATDGSIE--------SLENGRTIRD
VDT----EVWTMTADGAVTKRDVLAVHEYDAPNELCEIELESGEQLATTADHPFFVLEDG
KREERHAQHLSEGDWVYVPRAVPAAITDGGVSVLPASESGADIEHLTA------------
-AHGAILGYIAGDGNVIYNREDGSYGFRFTNKEAALLNDFEKACTKAFDTQPVRHPSEQR
DDGVETVRIHGKQYVDELLDAGANLETYDGKRLPKAVTQASRETKAAFVRALADSEGTVG
ERAVKIHSSSYELLLGTKMLLLEFGISSQIQTRTYEDQRDLFILAITSDRSLEAFDRHIG
FTLERKQRALERA---SERTTGTRTILDVLPECGELFEQARGALRLHQSECGLDNDSTYC
NFENEDANASLRLSERILETFEDRKATAGDHYDELTSETSWARLEELRERYHVSQQELTA
ELCVSQPHLSTQWGSDTELRERVRRRLRELLATPASVNLEPLRNLIKADVKWRRVASVRS
TTSRDHTDTRVQVLEQRLADEIGAETIDSVQEQ---------------------------
------------------------------------------------------------
------------------------------------------------------------
------------------------------------------------------------
------------------------------------------------------------
------------------------------------------------------------
------------------------------------------------------------
------------------------------------------------------------
---------------------------------------------ARSLIETDEAAETWD
GLRKQLEAHGISFRRVAAEMDVDGSTVSRWFTGTVDIGNFDTVRSVCGELLEGKRKRIAE
LLGKIERRAEPRVYDLTVEGTHNFIANGMVVHNSEDRSAMHEA-----------------
----------------------------------------------------------LE
QQK---------------------------------------------------------
------------------------------------------------------------
------------------------------------------------------------
------------------------------------------------------------
------------------------------------------------------------
------------------------------------------------------------
------------------------------------------------------------
------------------------------------------------------------
----------------------------------------------ISVSKAGINATLKS
RCSLLGAANPKYGRFDQYEPISEQIDLEPALISRFDLIFTVTDTPDEEKDRNLAEHIITT
NYAGELTTQREEMNQLEVSQGEIDEMTEQVDPEIDAELLRKYIAYAKQNCHPRMT---EE
ARNAIRDFYVDLRSKG--TDEDAAVPVTARKLEALVRLSEASARVRLSDTVEQSDAERVI
EIVRSCLQDVGVDPETGEFDADIVEAGTSKSQRDRIKNLKQLISDIEEEY--DDGAPVDI
VMERA-DEIG--MDQSKAEHEIDKLKQKGEVYEPSTDTLRTT---
>gi|448336475|ref|ZP_21525574.1| MCM family protein [Natrinema pallidum DSM 3751]
------------------------------------------------------------
------------------------------------------------------------
------------------------------------------------------------
------------------------------------------------------------
------------------------------------------------------------
------------------------------------------------------------
------------------------------------------------------------
------------------------------------------------------------
----------------MAQAGNS---ELVDSFEQFFRNYY------DNEIKQLAQQ--YP
NEQRS----LHVDWQDLYRFDP------DLADDFINQPEQLQRYAEEALRLYDLP--IDV
SLGQAHVRVRNLPETESPEIREIRA--RDMNS--LVQVHGIVR-----KATDVRPKIEEA
AFECQLCGTLTRVPQ----SSGDFQEPHECQG--------------CERQGPFR---VNF
DQSE----------------------FVDSQKLRVQESPEGLRGGETPQALDINIEDDIT
--------GEVTPGDHVSATGVLRLEQQ------------GDQQEKSPVFD---------
----------FYMEGMSVEIDEEQFED----MDITGEDKAEIVR--------LSSSEG--
-------IYEKMVASIAPSIYGY-----------------------DQEKLSMILQLFSG
-------------------VTKQLPDGSR-----------------IRGDLHMLLIGDPG
TGK---------------------------------------------------------
------------------------------------------------------------
------------------------------------------------------------
------------------------------------------------------------
------------------------------------------------------------
------------------------------------------------------------
------------------------------------------------------------
------------------------------------------------------------
------------------------------------------------------------
------------------------------------------------------------
------------------------------------------------------------
------------------------------------------------------------
----------------------SQMLAY-------IENIAPRAVYTSGKGSSSAG-----
-------------------------------LTAAAVRDDFGDGQQWSLEAGALVLADQG
IAAIDELDKMR-------------------------------------------------
------------------------------------------------------------
------------------------------------------------------------
------------------------------------------------------------
------------------------------------------------------------
------------------------------------------------------------
------------------------------------------------------------
------------------------------------------------------------
------------------------------------------------------------
------------------------------------------------------------
------------------------------------------------------------
------------------------------------------------------------
------------------------------------------------------------
------------------------------------------------------------
------------------------------------------------------------
------------------------------------------------------------
------------------------------------------------------------
------------------------------------------------------------
------------------------------------------------------------
---------------------------------SEDRSAMHEA-----------------
----------------------------------------------------------LE
QQK---------------------------------------------------------
------------------------------------------------------------
------------------------------------------------------------
------------------------------------------------------------
------------------------------------------------------------
------------------------------------------------------------
------------------------------------------------------------
------------------------------------------------------------
----------------------------------------------ISVSKAGINATLKS
RCSLLGAANPKYGRFDQYEPISEQIDLEPALISRFDLIFTVTDTPDEEKDRNLAEHIITT
NYAGELTTQREEMNQLEVSQGEIDEMTEQVDPEIDAELLRKYIAYAKQNCHPRMT---EE
ARNAIRDFYVDLRSKG--TDEDAAVPVTARKLEALVRLSEASARVRLSDTVEQSDAERVI
EIVRSCLQDVGVDPETGEFDADIVEAGTSKSQRDRIKNLKQLISDIEEEY--DDGAPVDI
VMERA-DEIG--MDQSKAEHEIDKLKQKGEVYEPSTDTLRTT---
>gi|433593370|ref|YP_007296111.1| putative ATPase involved in replication control, Cdc46/Mcm family [Natrinema pellirubrum DSM 15624]
------------------------------------------------------------
------------------------------------------------------------
------------------------------------------------------------
------------------------------------------------------------
------------------------------------------------------------
------------------------------------------------------------
------------------------------------------------------------
------------------------------------------------------------
-----------------MRAEHQ---EITERLIGFLRDYY------REEVAQLAQH--YP
REQRS----LHVSYDDVFRFDP------DLADDIHEHPREMLEYFEEALRLYDLP--VDV
SLSDAHVRIHDLPDNDVLDV-AEVPRHENIGR--LLGIRGQVQ-----KVSAVKPRIVEA
TFECQRCGTQTSIPQ----AGDQLQEPHECQG--------------CERQGPFR---LNS
SAST----------------------WTDHQFARVQQPPERTKGGE-GETIDVHLEDDII
--------QEFDAGDRVTLTGVLDIE--------------EPKGDQTRDFD---------
----------TTVDGQAVVREESSYED----IDVS-EHLDEIEA--------IAAGEHG-
------DPYNLLVQSINPEHEG-----------------------DEDVKLAIALQMFGG
-------------------WS----RGGQ-----------------KRGDSHILLMGDPG
CGK---------------------------------------------------------
------------------------------------------------------------
------------------------------------------------------------
------------------------------------------------------------
------------------------------------------------------------
------------------------------------------------------------
------------------------------------------------------------
------------------------------------------------------------
------------------------------------------------------------
------------------------------------------------------------
------------------------------------------------------------
------------------------------------------------------------
----------------------STFLQA-------VDELAPRSTYASGKGATAAGLT---
---------------------------------AAAVADDFGDAE-WGLEAGALVLADGG
VACIDEIDKVN-------------------------------------------------
------------------------------------------------------------
------------------------------------------------------------
------------------------------------------------------------
------------------------------------------------------------
------------------------------------------------------------
------------------------------------------------------------
------------------------------------------------------------
------------------------------------------------------------
------------------------------------------------------------
------------------------------------------------------------
------------------------------------------------------------
------------------------------------------------------------
------------------------------------------------------------
------------------------------------------------------------
------------------------------------------------------------
------------------------------------------------------------
------------------------------------------------------------
------------------------------------------------------------
---------------------------------DSVVSSLHDA-----------------
----------------------------------------------------------LE
SQL---------------------------------------------------------
------------------------------------------------------------
------------------------------------------------------------
------------------------------------------------------------
------------------------------------------------------------
------------------------------------------------------------
------------------------------------------------------------
------------------------------------------------------------
----------------------------------------------VRINKAGINATLNA
RTALLAGGNPEHGRFNPYQPIAQQLDLGPTLMSRFDLMFMVSDSPDEEADREVIDHMMRS
--------RRAAAKKELGENLTE-EEQKSIEPEISRETLRAYIAYAKEEVTPYLRETETE
AREYLREEFLKLRL-ANADEEDNPVPVTYRQEEAIERLAEASARVRLSDEVRREDVDRAL
SLVRKSMEQVGIDPESGQFDADVVETGQSKSQRDRRKQVLAVIEDQ-------NGATVEA
VTDIID------MDETKVERDIDSLKQRGQVYE-IDGELRKS---
>gi|448330619|ref|ZP_21519898.1| MCM family protein [Natrinema versiforme JCM 10478]
------------------------------------------------------------
------------------------------------------------------------
------------------------------------------------------------
------------------------------------------------------------
------------------------------------------------------------
------------------------------------------------------------
------------------------------------------------------------
------------------------------------------------------------
----------------MAQAGNS---ELVDSFEQFFRNYY------DNEIKQLAQQ--YP
NEQRS----LHIDWQDLYRFDP------DLADDFINQPEQLQRYAEEALRLYDLP--IDV
SLGQAHVRVRNLPETESPEIREIRA--RDMNS--LVQVHGIVR-----KATDVRPKIEEA
AFECQLCGTLSRVPQ----SSGDFQEPHECQG--------------CERQGPFR---VNF
DQSE----------------------FVDSQKIRVQESPEGLRGGETPQALDINIEDDIT
--------GEVTPGDHVSATGVLRLEQQ------------GDQQDPSPVFD---------
----------FYMEGMSVEIDEEQFED----MDITEEDKKEIYE--------ISNRED--
-------IYERMVASIAPSIYGY-----------------------DQEKLSMILQLFSG
-------------------VTKQLPDGSR-----------------IRGDLHMLLIGDPG
TGK---------------------------------------------------------
------------------------------------------------------------
------------------------------------------------------------
------------------------------------------------------------
------------------------------------------------------------
------------------------------------------------------------
------------------------------------------------------------
------------------------------------------------------------
------------------------------------------------------------
------------------------------------------------------------
------------------------------------------------------------
------------------------------------------------------------
----------------------SQMLAY-------IENIAPRAVYTSGKGSSSAG-----
-------------------------------LTAAAVRDDFGDGQQWSLEAGALVLADQG
IAAIDELDKMR-------------------------------------------------
------------------------------------------------------------
------------------------------------------------------------
------------------------------------------------------------
------------------------------------------------------------
------------------------------------------------------------
------------------------------------------------------------
------------------------------------------------------------
------------------------------------------------------------
------------------------------------------------------------
------------------------------------------------------------
------------------------------------------------------------
------------------------------------------------------------
------------------------------------------------------------
------------------------------------------------------------
------------------------------------------------------------
------------------------------------------------------------
------------------------------------------------------------
------------------------------------------------------------
---------------------------------PEDRSAMHEA-----------------
----------------------------------------------------------LE
QQK---------------------------------------------------------
------------------------------------------------------------
------------------------------------------------------------
------------------------------------------------------------
------------------------------------------------------------
------------------------------------------------------------
------------------------------------------------------------
------------------------------------------------------------
----------------------------------------------ISVSKAGINATLKS
RCSLLGAANPKYGRFDQYEPISEQIDLEPALISRFDLIFTVTDTPDEEKDRNLAEHIITT
NYAGELTTQREEMNQLEVSQGEIDEMTEQVDPEIDAELLRKYIAYAKQNCHPRMT---ED
ARNAIRDFYVDLRSKG--TDEDAAVPVTARKLEALVRLSEASARVRLSDTVEQSDAERVI
EIVRSCLQDVGVDPETGEFDADIVEAGTSKSQRDRIKNLKQLIGDIEEEY--DDGAPVDI
VMERA-EEIG--MDHTKAEHEIDKLKQKGEVYEPSTDTLRTT---
>gi|452207065|ref|YP_007487187.1| ATP-dependent DNA helicase MCM (intein-containing) [Natronomonas moolapensis 8.8.11]
------------------------------------------------------------
------------------------------------------------------------
------------------------------------------------------------
------------------------------------------------------------
------------------------------------------------------------
------------------------------------------------------------
------------------------------------------------------------
------------------------------------------------------------
----------------MAR-AED--TEVIDKFETFYRDYY------RNEIGQLAQK--YP
NEKRS----LYVDWNDLYRFDP------DLADDFIAQPDQMLEYAEEALRLYDLP--VDV
KLGQAHVRVQNLQ--RTTGIRDIRA--RHRGQ--LVEVSGIVR-----KATDVRPKVIEA
AFECQRCGTLTRIPQ----TSGEFYEPHECQG--------------CERQGPFD---INF
DQSE----------------------FVDAQKLRVQESPEGLRGGETPQSIDVHIDDDIT
--------GRVTAGDHVRVTGVLHLEQQ------------GSNQEKSPVFD---------
----------VYMDGMAVEIEDEQFED----MDITDEDKKRIIE--------LSNESD--
-------IYEKMIASMAPSIYGY-----------------------DQEKLAIIMQLFSG
-------------------VTKHLPDGSR-----------------TRGDLHMLLIGDPG
TGKCLKSDTKVSLPDGTQREIGKLVEGNLD------------------------DPTPVD
DGFYQKCFIPVLTTD-GRRIVPGTASKLWKRQTPERMYNIRTESGNTLEVTPSHPLFRQI
EGRLEPTTASELEEGDFIATPTELP-----------------------------------
----------------------------SEPDESIDIQYAPSESPNANRLHAPETLTDGV
ARLIGYVVGEGHIS-GGEFSQEVTVTNADEEILEDVSTVLGSLGLRYR------------
------------------RQPHQTKPSVSTVRCSSVELARFFEALEPNMLERSAHQRVPD
VVLRARPQRKAEFLRAYVDGECTVSPKEREIVVASMSEELLEDVQSLLLSFGIQSQLHPR
NNDSYRLRISGADFERYVG-----------------------------------------
--------------------------------------RIGFVTERKAVSAAEFDDVEAN
TNTDVVPNVGGTLRDVREALALSQFDCGVPRTTYQ--------------HYERGDRNPSR
STLHTVLNAFEARTERLSALRERVTDGGWDAIVTARDELGISQAALADGMDVSQTAISYY
ERNEVAPDGGCVMDASGVVLDRLDAALSVAEDIDRLRALAESDIGWDRIDSIEAVDPDYE
WVYDLEVEGTHTYISNNVVSHNSQLLQY-------IRNLAPRSVYTSGKGSSSAG-----
-------------------------------LTAAAVRDDFGDGQQWTLEAGALVLADQG
IAAVDELDKMRCVTGDTLVHLSDGRLSRINELAREAKQGGTI--------EELPNGRTIR
NI---DLTAWTMSDTGRLVERPITAIHEYGAPEELTEITLESGERISATHDHPFFVFEDG
KRHKRPATDLEPGDWTYVPKQLSEPTTDGGIASDSGGGSISS--------------HNVQ
PSFGAVLGYLSGDGNVYYNRHEERYGIRFINNQEELLQDFEQACIDAFGKVPVRHPSGQR
NDGVETVRLHGREYADRVLDAGMNVETHDDKSFPTRVTTGTRRTKAAFIRAFADSEGNVD
SSTGNVRMYSASGEILLGIKSLLLEFGISCQIRTRERSEKRDIHVLGITSAESIRSYNRH
IGFTLERKQDALA---EVCASVDGDRTTIDVLPDCGDLLRDVRASLRLHQSECGIDGTTY
CNFENGDANCSLHRASTILEAFEKRIETANRDTEVLVDDCNWDSLQRLKDRYHVSQGELA
NGTALSQQQISKGWENSEDVREIVRAELHRLVVDVSNTELSPLDDLINGDVKWRRVRSVD
TVVSGPKNDRIPILQQELADVLDSPPAEVTSR----------------------------
------------------------------------------------------------
------------------------------------------------------------
------------------------------------------------------------
------------------------------------------------------------
------------------------------------------------------------
------------------------------------------------------------
------------------------------------------------------------
---------------------------------------------AQELLDRNCKIESWT
TLRDELDTYGIPLWVLGSDLGVTGLTISRWSNGIVETDRFEEVKTAAENRISEKCSKIRK
LLNEIESRREANVYDLTVEGTHNFVANGMVVHNSEDRSAMHEA-----------------
----------------------------------------------------------LE
QQSYHPDTELLLADGRRVDIGEFVDTRMQEHPERVTDGVDCEILPVEDVRVHSTDFETNE
TTKLPVDRVSRHEAPEEFVRVSFSNGREVTVTPEHPMFVDDGGEIGTVEADDIEVGAFVP
APRKLPNSSAAVELDGEPHRGKEKDVRLPAELSGDLAEILGFLVAEGHAYAGSTHEIGFS
SHDERLLERMDRLVQSVFGVESTDTTNAAGTVTKRWVSTELYRWFQRNVPGVMETARDRR
VPDRVLGASEEAIRRFLVGAFAGDGGVESEAMSFSTASDGLAEDYADALAKVGVASRIHH
DATEDSWKVYVMGDSTERFVDSIVDPADERYEEAQAFVERSNEARRHHDVLPTSAARELR
DLKRLLGVGRTGKFRTHFDEGYGIQIETVREELEALRTRAEEVERAIQQAETLAEIRAVV
GWSGRQLADRIEGATTGTIHYAESGGYDAARRSELADHARNAAYAALDEFDNRAGRLDDR
CDLRYYRVTDVETIPNEGEDACEWVYDVTVEPTNTFVSRGVVLHNSISISKAGINATLKS
RCSLLGAANPKYGRFDQYEPIGEQIDLEPALISRFDLIFTVTDQPDAEEDANLAEHIINT
NYAGELHTHRENTTTSNVSEEEVENVTEDVEPEIDAELLRKYVAYAKRNCYPMMT---EE
AKAEIRDFYVDLRAKG--QDEDAPVPVTARKLEALVRLAEASARMRLSDTVDSGDAERVI
EIVRSCLQDIGVDPETGEFDADVVETGQSKTQRDRIKNVKSLIAEIESEY--DEGAPIET
ILDRA-EEVG--MERSQAEHEIEKLRRQGDVYEPTTDHLRTV---
>gi|76802579|ref|YP_327587.1| ATP-dependent DNA helicase [Natronomonas pharaonis DSM 2160]
------------------------------------------------------------
------------------------------------------------------------
------------------------------------------------------------
------------------------------------------------------------
------------------------------------------------------------
------------------------------------------------------------
------------------------------------------------------------
------------------------------------------------------------
------------------MSIMQ---ETIEELVQFFRDYY------PDEIGQLAMR--FP
RDQKS----LYVDFDDVYRFDP------DLADDLREQPERMLEAFEEALSHYDLP--VDV
DIGGAHVRIYNLP--TTLDV-EQVSRHSNIGT--LLDIRGQVQ-----KVSAVKPRIQTA
VFECQRCSTRTEIPQ----TGEQLQEPHECSG--------------CERQGPFV---LAE
KSSD----------------------WVDHQYARIQQPPERTKGGE-GETIDVHLEDDLI
--------REFEAGDRITLTGMLDIE--------------TPDRNQSRAFD---------
----------TTVDAQAVIREESDYED----IDVK-TYRDEITA--------IASGEEG-
------DPYELLIDSINPEHKG-----------------------DEDIKLAIALQMFGG
-------------------WS----RGGR-----------------VRGDSHILLLGDPG
CGK---------------------------------------------------------
------------------------------------------------------------
------------------------------------------------------------
------------------------------------------------------------
------------------------------------------------------------
------------------------------------------------------------
------------------------------------------------------------
------------------------------------------------------------
------------------------------------------------------------
------------------------------------------------------------
------------------------------------------------------------
------------------------------------------------------------
----------------------STFLQA-------VDDLAPRSTYASGKGATAAGIT---
---------------------------------AAAVADDFGESE-WGLEAGALVLADGG
IACLDEIDKVP-------------------------------------------------
------------------------------------------------------------
------------------------------------------------------------
------------------------------------------------------------
------------------------------------------------------------
------------------------------------------------------------
------------------------------------------------------------
------------------------------------------------------------
------------------------------------------------------------
------------------------------------------------------------
------------------------------------------------------------
------------------------------------------------------------
------------------------------------------------------------
------------------------------------------------------------
------------------------------------------------------------
------------------------------------------------------------
------------------------------------------------------------
------------------------------------------------------------
------------------------------------------------------------
---------------------------------KKAVSSMHDA-----------------
----------------------------------------------------------LE
SQR---------------------------------------------------------
------------------------------------------------------------
------------------------------------------------------------
------------------------------------------------------------
------------------------------------------------------------
------------------------------------------------------------
------------------------------------------------------------
------------------------------------------------------------
----------------------------------------------VRVNKAGINATLNS
RTALLAAGNPSEGRFDPYQPRAQQIDLGPTLMSRFDLMFMVSDSPDVDSDREVVEHMIRS
--------RRAAAKQELGEELTE-KEQRSIEPAIPKRILRAYIAYAKNEVTPYLPQGNSE
ARDYLQQEFLKLRL-ANEDDESSPVPVTFRQEEAIERLAEASARVRLDDEVTKGDVDRAL
GLVRKSMEQVGIDPETGEFDADVVETSQSKSQRTRRKRVLAIIEDK-------QGTTVEE
VAEIID------ETEKRVRNDVQSLKNRGQVYE-LDGEVRPT---
>gi|448307034|ref|ZP_21496935.1| cell division control protein/MCM family protein [Natronorubrum bangense JCM 10635]
------------------------------------------------------------
------------------------------------------------------------
------------------------------------------------------------
------------------------------------------------------------
------------------------------------------------------------
------------------------------------------------------------
------------------------------------------------------------
------------------------------------------------------------
----------------MAQAGNS---ELVDSFEQFFRNYY------DNEIKQLAQR--YP
NEQRS----LHVDWQDLYRFDP------DLADDFLNQPEQLQRYAEEALRLYDLP--IDV
SLGQAHVRVKNLPETESPEIRDIRA--RDMNS--LVQVHGIVR-----KATDVRPKIEEA
AFECQLCGTLNRIPQ----SSGDFQEPHECQG--------------CERQGPFK---VNF
DQSE----------------------FVDSQKLRMQESPEGLRGGETPQSLDVHIEDDIT
--------GEVTPGDHVSATGVLRLEQQ------------GNDQEKSPVFD---------
----------FYMEGMSVDVDEEQFED----MDITEDDKKAIYE--------ISNRDD--
-------IYEQMVASIAPSIYGY-----------------------EQEKLAMILQLFSG
-------------------VTKQLPDGSR-----------------IRGDLHMLLIGDPG
TGKCVHGDTKITLADGRDVPIRKIVESNLE------------------------DPKPID
DGWYDEIDLNVPSLQDDGSIAPQRATKVWKREAPDQMYRIQTSSGRELEVTPSHPLFVQN
DGKLKPVIADDLTAGQFIAAPRTLT-----------------------------------
----------------------------VDSDDTLNIDFRQSRSPNAVHLDLPSQWTPSL
ARLIGYIIAEGYVQQRDDNTGFVSITNNDWEVLDDATDALKKLDLNTT------------
------------------ERVPHKSKDAYELLCSAGEFVSFLKALEPCILQSSSEQCVPG
SIFEASATTKSEFLKAFIEGEGHVSESQRELTVASMSRNLLEDVRTLLLSVGIRSQLHQR
QNSSYRLRISGNEFERYVS-----------------------------------------
--------------------------------------KVGFITQRKQQAAEQYADTMGN
TNRDVIPDVGSELRRVRESLSLTQAECGLPRSTYQ--------------HYERGSRNPSR
ESFEKVVATFKDTLSAEETPSEDGVLAD--------------------------------
-------------------------GGSLKRSLNTLEQFAEGDVCWERIECVSSVEPDYD
WVYDLEIEGTHNYISNGVISHNSQMLSY-------IKNIAPRAVYTSGKGSSSAG-----
-------------------------------LTAAAVRDDFGDGQQWTLEAGALVLADRG
IAAVDELDKMR-------------------------------------------------
------------------------------------------------------------
------------------------------------------------------------
------------------------------------------------------------
------------------------------------------------------------
------------------------------------------------------------
------------------------------------------------------------
------------------------------------------------------------
------------------------------------------------------------
------------------------------------------------------------
------------------------------------------------------------
------------------------------------------------------------
------------------------------------------------------------
------------------------------------------------------------
------------------------------------------------------------
------------------------------------------------------------
------------------------------------------------------------
------------------------------------------------------------
------------------------------------------------------------
---------------------------------SEDRSAMHEA-----------------
----------------------------------------------------------LE
QQK---------------------------------------------------------
------------------------------------------------------------
------------------------------------------------------------
------------------------------------------------------------
------------------------------------------------------------
------------------------------------------------------------
------------------------------------------------------------
------------------------------------------------------------
----------------------------------------------ISVSKAGINATLKS
RCSLLGAANPKYGRFDHYEPISEQIDLEPALVSRFDLIFTVTDDPDEEKDRNLAEHILTT
NYAGELTTQREQMTSMDVSDEEIEAMTGQVDPEIDAELLRKYIAYAKQNCHPRMT---KA
AREAIRDFYVDLRLKG--TDEDAPIPVTARKLEALVRLSEASARVRLSDTVEEADANRVI
EIVRSCLQDIGVDPETGEFDADIVEAGTSKSQRDRIKNIKQLISDVETEY--DDGAPIDI
VLDRA-EEIG--MDHSKAEHEIEKLKQKGEVYEPSTDNLRTT---
>gi|448302072|ref|ZP_21492057.1| ATPase involved in replication control, cdc46/mcm family protein [Natronorubrum tibetense GA33]
------------------------------------------------------------
------------------------------------------------------------
------------------------------------------------------------
------------------------------------------------------------
------------------------------------------------------------
------------------------------------------------------------
------------------------------------------------------------
------------------------------------------------------------
----------------MAQAGNT---ELVDAFEQFFRNYY------DNEIKQLAQR--YP
NEQRS----LHIDWQDLYRYDP------DLADDYLNQPEQLQRYAEEALRLYDLP--IDV
SLGQAHVRIRGLPETEAPEIREIRA--RDMNS--LVQVHGIIR-----KATDVRPKIEEA
AFECQLCGTLTRIPQ----SSGDFQEPHECQG--------------CERQGPFK---VNF
DQSE----------------------FVDSQKLRMQESPEGLRGGETPQSLDVHIEDDIT
--------GEVTPGDHVSATGVLRLEQQ------------GDQQEKSPVFD---------
----------FYMEGMSVDVDEEQFED----MDITDEDKKAIYE--------ISNQDD--
-------VYEQMVASIAPSIYGY-----------------------EQEKLAMILQLFSG
-------------------VTKQLPDGSR-----------------IRGDLHMLLIGDPG
TGKCVRGDTKITLADGRDVPIRDLVESNLE------------------------DPKPID
DGWYDEIDLEVPSLQDDGSIAQQRATKVWKRDAPDQMYRVRTSSGRELEVTPSHPLFVQD
NGQFKPVVADELAEGQFVAAPRSLS-----------------------------------
----------------------------TEADDTLDIDYRQSKSRNAVQLDLPAEWTPSL
ARLIGYIVAEGYVEQRDDSTGYVSITNNDREVLDDAASALEKLGLNTT------------
------------------EREPHESKDARELLCSAGEFVSFLKTLEPRILRSSDEQRVPD
CISRASADTKSEFLKAFIEGEGHVSESQREITAASMSRDLLENVRTLLLSVGIRSQLHER
QNGSYRLRISGNEFETYVS-----------------------------------------
--------------------------------------EIGFITRRKQEAAAQHTGTAGN
TNLDIIPNIGSELRQIRESLALAQADCGLPRSTYQ--------------HYERGSRNPSR
ESLRKVVTAFKNALPPEESQSEETAVAD--------------------------------
-------------------------GGSVKTSISALEQFVEGEVCWERIESIETVQTDYD
WVYDLEIEGTHNYISNGVISHNSQMIGY-------IKNIAPRAVYTSGKGSSSAG-----
-------------------------------LTAAAVRDDFGDGQQWTLEAGALVLADRG
IAAVDELDKMRCVTGDTLVHTYNGIKPVRELAHEAIADGSIE--------EYENGRTIRD
VDV----DVWTMAENGNVVKRDVLAIHEYDAPEELRRVELESGEQLTTTADHPFFILEDG
ERKERQAQHLHEGDWVYVPEKIPAEITDGGVSILPAYDAEPEVDHITA------------
-AHGAILGYIAGDGNIFYDRKGGSYGFRFTNKEEELLTDFEEACEVAFNTEAVRHPSEQR
SDGVETVRVHGKQYVDDLLESGANLETYDGKRLPGTITNASRETKAAFVRALADSEGTVD
ERAVKIHSSSYELLLGTKMLLLEFGISSQIQTRNHDEKRDLFILAITSDQSLNAFERHIG
FTLGRKQHALERA---CERTTGTRTILDVLPECGELFEQARGALRLHQSECGLESDATYC
NFENGDANASLRLSKTILETFEERKAAAGDHHKELASETSWERLAELREQYHVSQRELAA
EMSLSQQQLSARWGTDTDLRERVRNRLREQLTTPASVNLEPLRTLVENDVKWRRVKTVDS
VDSREHTDTRVRVLEQQLADELGTSTVNSIRER---------------------------
------------------------------------------------------------
------------------------------------------------------------
------------------------------------------------------------
------------------------------------------------------------
------------------------------------------------------------
------------------------------------------------------------
------------------------------------------------------------
---------------------------------------------ARSLLETDEPAETWD
ELRGRLEAYGISFQQVANEMEVAGSTVSRWFSGAVEVNNFETVRSVCTALLNEKRQSISE
LLEEIERRDLPRVYDLTVEGTHNFIANGMVVHNSEDRSAMHEA-----------------
----------------------------------------------------------LE
QQK---------------------------------------------------------
------------------------------------------------------------
------------------------------------------------------------
------------------------------------------------------------
------------------------------------------------------------
------------------------------------------------------------
------------------------------------------------------------
------------------------------------------------------------
----------------------------------------------ISVSKAGINATLKS
RCSLLGAANPKYGRFDHYEPISEQIDLEPALISRFDLIFTVTDEPDEEKDRNLAEHIINT
NYAGELTTQQKEMNTMDVSSEEIEEMTEKVDPEIDADLLRKYIAYSKQNCHPRMT---EV
ARNAIRDFYVDLRSKG--TDDDAPIPVTARKLEALVRLSEASARVRLSDTVEESDANRVI
EIVRSCLQDIGVDPETGEFDADIVEAGTSKSQRDRIKNLKQLISDIEEEY--DDGAPVDI
VMERA-EEIG--MDQSKAEHEIEKLKQKGEVYEPSMDNLRTT---
>gi|429193306|ref|YP_007178984.1| ATPase [Natronobacterium gregoryi SP2]
------------------------------------------------------------
------------------------------------------------------------
------------------------------------------------------------
------------------------------------------------------------
------------------------------------------------------------
------------------------------------------------------------
------------------------------------------------------------
------------------------------------------------------------
-----------MSQSQSKAESGK---DLVDSLGDFLRNYYDDKDSGRTNIKELAQK--YP
NEQRS----LKVDWNDIYRFDP------DVAHDVLEQPEQLRRYFEEALRLYDLP--IDV
SLSGAHVRIYNPPEEQTFYP-GEFSPSTHLGG--YRAIRGEIT-----KTSDVYPKIEEA
AFECQLCGTLTRVPQ----SSGDFQEPHECEG--------------CERQGPFR---VNF
DQSE----------------------FVDAQKLRVKVPPE-LADGA-GQKIDAFVEDDIA
--------GSVTVGDRIKVSGIIRFEQE------------ESRNQKKPKFD---------
----------PYLEGYHIEIEHTEQQD----LDITSQERARIED--------LANGAEG-
------DPFDVGVQSLSEKVFG-----------------------YELEKKALILSMVSG
-------------------GQIEYDDGDT-----------------DRSNLHVLLIGDPG
TGK---------------------------------------------------------
------------------------------------------------------------
------------------------------------------------------------
------------------------------------------------------------
------------------------------------------------------------
------------------------------------------------------------
------------------------------------------------------------
------------------------------------------------------------
------------------------------------------------------------
------------------------------------------------------------
------------------------------------------------------------
------------------------------------------------------------
----------------------SKLIDR-------CEDIGWRTVGVTSRRTTGPGLT---
---------------------------------VTAEQDDFGDGE-WSLKAGALVRGNGG
TVCIDELDDMD-------------------------------------------------
------------------------------------------------------------
------------------------------------------------------------
------------------------------------------------------------
------------------------------------------------------------
------------------------------------------------------------
------------------------------------------------------------
------------------------------------------------------------
------------------------------------------------------------
------------------------------------------------------------
------------------------------------------------------------
------------------------------------------------------------
------------------------------------------------------------
------------------------------------------------------------
------------------------------------------------------------
------------------------------------------------------------
------------------------------------------------------------
------------------------------------------------------------
------------------------------------------------------------
---------------------------------ADTRSYLLEP-----------------
----------------------------------------------------------MS
KQK---------------------------------------------------------
------------------------------------------------------------
------------------------------------------------------------
------------------------------------------------------------
------------------------------------------------------------
------------------------------------------------------------
------------------------------------------------------------
------------------------------------------------------------
----------------------------------------------INAEIAGERATFQT
ETSVLAAANPKHGRFDPYEPVSEQFDLRSDLLSRFDLIFTVQDKPDEDDDRELADHVLDV
--------RDAAKRDGTSDDLIT-DSDNESGAIVEPDLFRKWLALARRRPSPPFES--EA
VKQQLRDSFLEIRRLYDVSDNS-PIPVTFRDLEALVRIAEAAAKFELSETITERHARIAT
ELAGRSMQDVGKN-EDGEYDADIVEVGQSKSQKDRMKTLAEAINELEDEY--SNGVPRDR
VIEHVQDELERDYTADRLHADMDNMLEDGVAIQPQTDHIRYLGRA
>lcl|39407_248 unnamed protein product
------------------------------------------------------------
------------------------------------------------------------
------------------------------------------------------------
------------------------------------------------------------
------------------------------------------------------------
------------------------------------------------------------
------------------------------------------------------------
------------------------------------------------------------
MAFVLGKKTATMSTSHDRRKEKE---TLTETLIRFLRERY------RDGVGTLAQR--YP
NEQRS----LVIDYDELYEFDH------DIAEDYLAKPGQIREYFEEALRQYDLP--ADV
SLDRAHVRVSNLPAEHTHYP-GHFSPTKVHNDEPYIGVEGEIV-----AASDVHPKVTDA
AFECKRCGTMTYILE----TDRGFQEPHECEG--------------CERQGPFR---INF
EQSE----------------------FIDAQKIRLSEPPE-VAGGE-GQTIDIYVEDDLA
--------GRVTTGDRVTITGKLQLEQR------------TSGNEKKSTFE---------
----------PYLTGHAIEVQESDQTT----IEVSRDERDEVKA--------IVDGELG-
------DPLEVAAQSIAPGVFGEQ---------------------YDHMKRAIVLAIVQG
-------------------DWVEGKDGSV-----------------ERGSISILLVGDPS
TGK---------------------------------------------------------
------------------------------------------------------------
------------------------------------------------------------
------------------------------------------------------------
------------------------------------------------------------
------------------------------------------------------------
------------------------------------------------------------
------------------------------------------------------------
------------------------------------------------------------
------------------------------------------------------------
------------------------------------------------------------
------------------------------------------------------------
----------------------SALINQ-------AESNAPRSVGVSGKGAREAGIT---
---------------------------------ASAVRDDFSDGE-WTLKAGAFVKANGG
IVRIDELDDMP-------------------------------------------------
------------------------------------------------------------
------------------------------------------------------------
------------------------------------------------------------
------------------------------------------------------------
------------------------------------------------------------
------------------------------------------------------------
------------------------------------------------------------
------------------------------------------------------------
------------------------------------------------------------
------------------------------------------------------------
------------------------------------------------------------
------------------------------------------------------------
------------------------------------------------------------
------------------------------------------------------------
------------------------------------------------------------
------------------------------------------------------------
------------------------------------------------------------
------------------------------------------------------------
---------------------------------PDVRSAMLEP-----------------
----------------------------------------------------------MA
NGK---------------------------------------------------------
------------------------------------------------------------
------------------------------------------------------------
------------------------------------------------------------
------------------------------------------------------------
------------------------------------------------------------
------------------------------------------------------------
------------------------------------------------------------
----------------------------------------------INVSKAGINATLQT
RVGVVAAANPKYGRFDEYEPVVEQVELGSTLISRFDLGFTVTETDDVDTVKQVARDIVGR
--------REHKKRLDVAPETIEPGETDKYDPPVRSELLRKWLALASDQPSPVIAS--EE
LEQRIADEFSDFKTKH-MGEDA-PVPATWRDLEAQLRLAEAAAKLEFSETIEERHFKTAL
SLTMRSMRDFGMN-EDGEFDADVRESGTSKTQRDRITVLEDIVEEQCSAGE-SNGTPVER
VLDEAEEQGIDRKRAEKTLRKIK--EEIGSMYEPMDGELKWLGRA
>lcl|38015_1877 unnamed protein product
------------------------------------------------------------
------------------------------------------------------------
------------------------------------------------------------
------------------------------------------------------------
------------------------------------------------------------
------------------------------------------------------------
------------------------------------------------------------
------------------------------------------------------------
----------MKTSQIHTMPENH---ELTEELIQFFRDYY------SEEIAQLAQR--YP
REQKS----LHVDYDDLYRFDP------SIADDVRNHPKELQEHLEEALRLYDLP--IAV
ELNDAHVRIYNLPEIHVFDP-SGVSRHENIGQ--LLDIRGQVQ-----KVSDVKPRLTEA
VYECQRCGTQTEIPQ----HGESLEEPHECQG--------------CERQGPFS---LDA
SASS----------------------WIDHQYARIQQPPEKTNGGE-AQSVDAHLEDDLI
--------EGFDAGDRVVLTGILDIE--------------EPGTDQGLDFD---------
----------TNLDARSVVKEESDYDD----VDVD-EHLDEIEA--------IANEERG-
------DPYQLLIDSINPKHRG-----------------------DEHVKLAVALQLFGG
-------------------WAHEYPDGSR-----------------DRGDWHMLLLGDPG
CGK---------------------------------------------------------
------------------------------------------------------------
------------------------------------------------------------
------------------------------------------------------------
------------------------------------------------------------
------------------------------------------------------------
------------------------------------------------------------
------------------------------------------------------------
------------------------------------------------------------
------------------------------------------------------------
------------------------------------------------------------
------------------------------------------------------------
----------------------STFLRY-------VDQIAPRSTYASGKGATAAGMT---
---------------------------------AAAVSDDFGDTE-WGLEAGALVLADGG
IACVDEIDKMQ-------------------------------------------------
------------------------------------------------------------
------------------------------------------------------------
------------------------------------------------------------
------------------------------------------------------------
------------------------------------------------------------
------------------------------------------------------------
------------------------------------------------------------
------------------------------------------------------------
------------------------------------------------------------
------------------------------------------------------------
------------------------------------------------------------
------------------------------------------------------------
------------------------------------------------------------
------------------------------------------------------------
------------------------------------------------------------
------------------------------------------------------------
------------------------------------------------------------
------------------------------------------------------------
---------------------------------SDAVSSMHDA-----------------
----------------------------------------------------------LE
SQQ---------------------------------------------------------
------------------------------------------------------------
------------------------------------------------------------
------------------------------------------------------------
------------------------------------------------------------
------------------------------------------------------------
------------------------------------------------------------
------------------------------------------------------------
----------------------------------------------VHVNKAGINATLNA
RTSLLAAGNPKGGRFERYRPKGEQIDMGPTLLSRFDLMFMVSDEPDREEDADVVEHMVQS
--------RQAAGRHTRGEELSE-EEQQRVEPAIDRSVMRAYVAHAKQTCRPIIE--DSE
VAERLKQFFVEFRAGAGEQDDDSPIPVTFRKVEAIQRLAESSARVRLSDTVELDDVERAI
KLVTKSMKQVGYDPKSGKFDADIIETGKSKSQRKRRERILEIVRTN-------SGMTLTE
LSEAVE------FDYGCLKGDVEKLKEEGRIYE-MNGDIKTA---
>lcl|38016_1627 unnamed protein product
------------------------------------------------------------
------------------------------------------------------------
------------------------------------------------------------
------------------------------------------------------------
------------------------------------------------------------
------------------------------------------------------------
------------------------------------------------------------
------------------------------------------------------------
MAFVLGKKTATMSTSHDRRKEKE---TLTETLIRFLRERY------RDGVGTLAQR--YP
NEQRS----LVIDYDELYEFDH------DIAEDYLAKPGQIREYFEEALRQYDLP--ADV
SLDRAHVRVSNLPAEHTHYP-GHFSPTKVHNDEPYIGVEGEIV-----AASDVHPKVTDA
AFECKRCGTMTYILE----TDRGFQEPHECEG--------------CERQGPFR---INF
EQSE----------------------FIDAQKIRLSEPPE-VAGGE-GQTIDIYVEDDLA
--------GRVTTGDRVTITGKLQLEQR------------TSGNEKKSTFE---------
----------PYLTGHAIEVQESDQTT----IEVSRDERDEVKA--------IVDGELG-
------DPLEVAAQSIAPGVFGEQ---------------------YDHMKRAIVLAIVQG
-------------------DWVEGKDGSV-----------------ERGSISILLVGDPS
TGK---------------------------------------------------------
------------------------------------------------------------
------------------------------------------------------------
------------------------------------------------------------
------------------------------------------------------------
------------------------------------------------------------
------------------------------------------------------------
------------------------------------------------------------
------------------------------------------------------------
------------------------------------------------------------
------------------------------------------------------------
------------------------------------------------------------
----------------------SALINQ-------AESNAPRSVGVSGKGAREAGIT---
---------------------------------ASAVRDDFSDGE-WTLKAGAFVKANGG
IVRIDELDDMP-------------------------------------------------
------------------------------------------------------------
------------------------------------------------------------
------------------------------------------------------------
------------------------------------------------------------
------------------------------------------------------------
------------------------------------------------------------
------------------------------------------------------------
------------------------------------------------------------
------------------------------------------------------------
------------------------------------------------------------
------------------------------------------------------------
------------------------------------------------------------
------------------------------------------------------------
------------------------------------------------------------
------------------------------------------------------------
------------------------------------------------------------
------------------------------------------------------------
------------------------------------------------------------
---------------------------------PDVRSAMLEP-----------------
----------------------------------------------------------MA
NGK---------------------------------------------------------
------------------------------------------------------------
------------------------------------------------------------
------------------------------------------------------------
------------------------------------------------------------
------------------------------------------------------------
------------------------------------------------------------
------------------------------------------------------------
----------------------------------------------INVSKAGINATLQT
RVGVVAAANPKYGRFDEYEPVVEQVELGSTLISRFDLGFTVTETDDVDTVKQVARDIVGR
--------REHKKRLDVAPETIEPGETDKYDPPVRSELLRKWLALASDQPSPVIAS--EE
LEQRIADEFSDFKTKH-MGEDA-PVPATWRDLEAQLRLAEAAAKLEFSETIEERHFKTAL
SLTMRSMRDFGMN-EDGEFDADVRESGTSKTQRDRITVLEDIVEEQCSAGE-SNGTPVER
VLDEAEEQGIDRKRAEKTLRKIK--EEIGSMYEPMDGELKWLGRA
>lcl|36546_993 unnamed protein product
------------------------------------------------------------
------------------------------------------------------------
------------------------------------------------------------
------------------------------------------------------------
------------------------------------------------------------
------------------------------------------------------------
------------------------------------------------------------
------------------------------------------------------------
------------------------------------------------------------
------------------------------------------------------------
------------------------------------------------------------
------------------------------------------------------------
------------------------------------------------------------
------------------------------------------------------------
------------------------------------------------------------
------------------------------------------------------------
------------------------------------------------------------
------------------------------------------------------------
------------------------------------------------------------
------------------------------------------------------------
------------------------------------------------------------
------------------------------------------------------------
------------------------------------------------------------
------------------------------------------------------------
------------------------------------------------------------
------------------------------------------------------------
------------------------------------------------------------
------------------------------------------------------------
------------------------------------------------------------
------------------------------------------------------------
------------------------------------------------------------
------------------------------------------------------------
------------------------------------------------------------
----------------------------------------MFLPGDAD--------RLDA
AVA----------------------------------------------------PFARR
---ADRLRVTGKEHADAVLNAGMNLGRYDEKCFPTPVSTGSRAAKAAFVRALADSEGHVD
ESAGNVRIASASRDLLRGTRNLLLGFGVSSQLQYRERDGGRDVYYLTVTDADSLAAFRRF
VGFTATRKAEALD-RVVDSADGGRTILDVVPEVGDALARSRESLRLHQRECGLDAVTYHD
FESGTANVSLHRADRILSAFEDRRERATEDVDALDATAAWETLS--ELRHRYHVSQSELA
EGTALSQQQISREWGERDEVRRTVTERLREILTGVGETDLDDLREFVRG-----------
------------------------------------------------------------
------------------------------------------------------------
------------------------------------------------------------
------------------------------------------------------------
------------------------------------------------------------
------------------------------------------------------------
------------------------------------------------------------
------------------------------------------------------------
--DVKWRRVESVETVPPESTEHRGEVLRQRLADVVEGPVETAEERARDLLDRGPVGETRS
ELSAALDAYGVGQSDVASRLDVTQATVSRWLSGAVETDRLDDVREAVVEEVNAVKAELRS
ILARIEDGERPRVYDLTVEETHNFVANGLVVHNSSDRSAMHEG-----------------
----------------------------------------------------------LE
QQK---------------------------------------------------------
------------------------------------------------------------
------------------------------------------------------------
------------------------------------------------------------
------------------------------------------------------------
------------------------------------------------------------
------------------------------------------------------------
------------------------------------------------------------
----------------------------------------------ISVSKAGINATLKA
RCSLLGAANPKYGRFDQYEPIGEQIDLEPALISRFDLIFTVTDSPDPEHDSRLAKHIIKT
NYAGELNTQREELASSEFTSEQVAEVTEEVAPEIDSELLRKYIAHAKRSCFPTMT---EE
AKEVIEEFYVDLRSKG--ADEDAPVPVTARKLEAMVRLSEASARVRLSDTVEREDADRAT
DIVESCLKDIGVDPETGQFDADVVETGTSKSQRDRIKNIKGLIADIEEEY--QEGAPVEE
VLDRAGEIG---MDQGKAEGEIEKLRTKGEVYEPKQGHLRTT---
>lcl|36547_1747 unnamed protein product
------------------------------------------------------------
------------------------------------------------------------
------------------------------------------------------------
------------------------------------------------------------
------------------------------------------------------------
------------------------------------------------------------
------------------------------------------------------------
------------------------------------------------------------
----------------MAQAGTQ---DLTERFIQFYRNYY------REEIGQLAQR--YP
NEQRS----LYVSYDDLFQFDR------DLAEDFLNKPEQMREYAEEALRLYDLP--ADV
SLGRAHVRIEDLPESVDIR--GIRVHDDHIGK--LVSIQGIVR-----KATDVRPKVTEA
AFECQRCGTMTYIPQ----SDGGFQEPHECQG--------------CERQGPFR---VNF
DQSE----------------------FVDSQKLRIQESPEGLRGGETPQSIDVDIVDDIT
--------GKVSPGDHVTCVGVLHIEQV------------EQGNEKSAIFD---------
----------LYMDGVSIAIEDEEFED----MDITEADKRDIIE--------LSERD---
------DIYEAMVGSIAPAIYG-----------------------YEEEKLAMILQLFSG
-------------------VTKHLPDGSR-----------------IRGDLHMLLIGDPG
TGK---------------------------------------------------------
------------------------------------------------------------
------------------------------------------------------------
------------------------------------------------------------
------------------------------------------------------------
------------------------------------------------------------
------------------------------------------------------------
------------------------------------------------------------
------------------------------------------------------------
------------------------------------------------------------
------------------------------------------------------------
------------------------------------------------------------
----------------------SQMISY-------VENIAPRSVYTSGKGSSAAGLT---
---------------------------------AAAVRDDFGDGQQWSLEAGALVLADKG
IAAVDELDKMDCVTGDALVSLADGRVERIDELAREAAEDGEV--------EELSNGRRVR
DVDLDVWSMDEDGNLVERSVSAVHEY-DAPSELTRVTTETGESLTATADHPFFVLDDG--
ERVEREAAALDAGDWVYVPREIPTKAADGGAVAASGEAGPAAGSGEGEGI---DADGVDA
AVASVLGYLSGDGNVYYDREEGVYG-VRFTNADDELLDDFERAAREAFDAEPTRPPSERR
DDGVETVRVTGKEHADAVLDAGMNLGRYDGKCFPTPVSSGSRAAKAAFVRALADSEGHVD
ESAGNVRIASASRDLLRGTRNLLLQFGVSSQLQHRERDAGRDVYYLTVTDADSLAAFRRY
VGFTAARKAEALD-RVVDAADGDRTVLDVVPEIDGTLGRCRESLRLHQSECGLDAVAYHD
FESGSANVSLHRAERILATFEDRRERAAEDADALDETTAWETLS--ELRERYHVSQSELA
DGTALSQQQISREWGESEAVRGTVTQRLRELLTGVAETDLEALREFVRG-----------
------------------------------------------------------------
------------------------------------------------------------
------------------------------------------------------------
------------------------------------------------------------
------------------------------------------------------------
------------------------------------------------------------
------------------------------------------------------------
------------------------------------------------------------
--DVKWRRVESVETVPPESTEHRGEVLRQRLADVIGGPVETVEERARDLVDRARVGETRG
ELSAALDAYGVSQSAVASRLDVTQATVSRWLSGTVETDRLGDVREAVSEEVDAVKEELRS
VLARIDDGERPRVYDLTVEGTHNFVANGLVVHNSSDRSAMHEG-----------------
----------------------------------------------------------LE
QQK---------------------------------------------------------
------------------------------------------------------------
------------------------------------------------------------
------------------------------------------------------------
------------------------------------------------------------
------------------------------------------------------------
------------------------------------------------------------
------------------------------------------------------------
----------------------------------------------ISVSKAGINATLKA
RCSLLGAANPKYGRFDQYEPIGEQIDLEPALISRFDLIFTVTDSPDPEHDSRLAKHIIKT
NYAGELNTQREELASSEFTSEQVAAVTEEVAPEIDSELLRKYIAHAKRSCFPTMT---DE
AKDLIEEFYVDLRSKG--ADEDAPVPVTARKLEAMVRLSEASARVRLSDTVEREDADRAT
DIIESCLKDIGVDPETGQFDADVVETGTSKSQRDRIKNIKGLIADIEEEY--EEGAPVDE
VLDRAGEIG---MDPGKAEQEIEKLRTKGEVYEPKQGHLRTT---
>lcl|38017_2390 unnamed protein product
------------------------------------------------------------
------------------------------------------------------------
------------------------------------------------------------
------------------------------------------------------------
------------------------------------------------------------
------------------------------------------------------------
------------------------------------------------------------
------------------------------------------------------------
----------------MAQAGNQ---DLTERFIQFYRNYY------REEIGQLAQR--YP
NEQRS----LYIEYDDLYQFDR------DLAEDFRTKPDQMREYAEEAIRLYDLP--ADV
SLARAHVRIENLPESIDIR--GIRVHDDHIGR--LVSIKGIVR-----KATDVRPKVTEA
AFECQRCGTMTYIPQ----SDGGFQEPHECQG--------------CERQGPFR---VNF
DQSE----------------------FVDSQKLRIQESPEGLRGGETPQNIDVDIVDDIT
--------GKVSPGDHVTCVGVLHIEQV------------EQGNEKSAIFD---------
----------LYMDGVSIAIEDEEFED----MDITEADKREIIE--------LSNRD---
------DIYDAMVDSIAPAIYG-----------------------YEEEKLAMILQLFSG
-------------------VTKHLPDGSR-----------------IRGDLHMLLIGDPG
TGK---------------------------------------------------------
------------------------------------------------------------
------------------------------------------------------------
------------------------------------------------------------
------------------------------------------------------------
------------------------------------------------------------
------------------------------------------------------------
------------------------------------------------------------
------------------------------------------------------------
------------------------------------------------------------
------------------------------------------------------------
------------------------------------------------------------
----------------------SQMISY-------VENIAPRSVYTSGKGSSAAGLT---
---------------------------------AAAVRDDFGDGQQWSLEAGALVLADKG
IAAVDELDKMDCVTGDTLVSLADGRVERIDELAREAAKDGEI--------EELSNGRHIR
DVDLDVWTMDEDGRLVERPVSAVHEY-DAPSELTRVTMETGESLTATADHPFFILDDG--
ERVEREAAALDDGDWVYVPRQIPTKAADGGGAVAATSADDSGVIDQGRAS---DADGVGA
AMARVLGYLSGDGNVYYDRDEGVYG-VRFTNADDELLADFERAAREAFDAEPTRPPSEKR
DGGVETVRVNGKEHADAVLDAGMNLGRYDQKCFPTPVSAGSRAAKAAFVRALADSEGHVD
ESAGNVRVASASRDLLRGTRNLLLQFGVSSQIQHRERNGGRDVYYLAVTDAASLAAFRRV
VGFTATRKAAALD-RVVDAADGDRTILDVVPRIDDVLAECRESLRLHQSECGLNEGTYHD
FENGAANVSLHRASRVLAAFEDRLETAATDRLRLDETVTWETLS--ELRQRYHVSQTELA
EGTALSQQQISREWGESDDVRRTAAERLRAILTAVEGTDLDDLREFVCG-----------
------------------------------------------------------------
------------------------------------------------------------
------------------------------------------------------------
------------------------------------------------------------
------------------------------------------------------------
------------------------------------------------------------
------------------------------------------------------------
------------------------------------------------------------
--DVKWRRVESVEAVLPESTEHRGEVLRQRLADIIDGPVETAERRARDLLDREPIGETPA
ELSAALDAYGISQSDVASRLDVDQATVSRWLSGAVETDRLGHLREAVAEEVDAVEAELRS
TLARIRDGERPRVYDLTVEETHNFVANGLVVHNSSDRSAMHEG-----------------
----------------------------------------------------------LE
QQK---------------------------------------------------------
------------------------------------------------------------
------------------------------------------------------------
------------------------------------------------------------
------------------------------------------------------------
------------------------------------------------------------
------------------------------------------------------------
------------------------------------------------------------
----------------------------------------------ISVSKAGINATLKA
RCSLLGAANPKYGRFDQYEPIGEQIDLEPALISRFDLIFTVTDSPDPEHDSRLAKHIIKT
NYAGELNTQREELASSEFTSDQVAEVTEEVAPEIDAELLRKYIAHAKRSCYPTMT---EE
AKELIEEFYVDLRSKG--ADEDAPVPVTARKLEAMVRLSEASARVRLSDTVEREDADRAT
DIIESCLKDIGVDPETGQFDADVVETGTSKSQRDRIKNIKGLIADIEEEF--EEGAPVDE
VLDRAGEIG---MDPGKAEQEIEKLRTKGEVYEPKQGHLRTT---
>lcl|38019_915 unnamed protein product
------------------------------------------------------------
------------------------------------------------------------
------------------------------------------------------------
------------------------------------------------------------
------------------------------------------------------------
------------------------------------------------------------
------------------------------------------------------------
------------------------------------------------------------
-------------------MSNQ---DLTERFIQFYRNYY------REEIGELAQR--YP
NDQRS----LYVDYDDLFHFDH------DLAQDFQNKPDQIREYAEEALRLYDLP--ADV
SLGRAHVRVKGLPENVEIG--EIRVHDDLVGS--LISFCGVVR-----KATDVRPRITEA
AFTCQRCGTMTYIPQ----SGGDYQDPHECQG--------------CERQGPFK---LNT
DQSE----------------------MIDSQELRIQATPSGAGTGETPQSIDVDLVDDVC
--------GQVTPGDHVTVVGILRAEQL------------EDGSRKTPLFD---------
----------LYVDG--ISITHTDELA----TELTDEDRREITE--------VGNKE---
------DVYRMFVDSIAPSIRG-----------------------LETEKLAVLLQLFSG
-------------------VPKEIDGGES-----------------IRGQLHVLFTGDPA
VGI---------------------------------------------------------
------------------------------------------------------------
------------------------------------------------------------
------------------------------------------------------------
------------------------------------------------------------
------------------------------------------------------------
------------------------------------------------------------
------------------------------------------------------------
------------------------------------------------------------
------------------------------------------------------------
------------------------------------------------------------
------------------------------------------------------------
----------------------SRILRS-------AANLSPRSTYSNGAETSKAGLT---
---------------------------------AAAARTGGTDGP-WELKAGALPIADRG
LAAIDNLSKAD-------------------------------------------------
------------------------------------------------------------
------------------------------------------------------------
------------------------------------------------------------
------------------------------------------------------------
------------------------------------------------------------
------------------------------------------------------------
------------------------------------------------------------
------------------------------------------------------------
------------------------------------------------------------
------------------------------------------------------------
------------------------------------------------------------
------------------------------------------------------------
------------------------------------------------------------
------------------------------------------------------------
------------------------------------------------------------
------------------------------------------------------------
------------------------------------------------------------
------------------------------------------------------------
---------------------------------GDVMGALPEP-----------------
----------------------------------------------------------ME
QQQ---------------------------------------------------------
------------------------------------------------------------
------------------------------------------------------------
------------------------------------------------------------
------------------------------------------------------------
------------------------------------------------------------
------------------------------------------------------------
------------------------------------------------------------
----------------------------------------------ITISKASIHESIDT
RVGILAGAAPKDGRFDRYEPLGKQLPIDSQLLSLFDLVFTVMDTPQPEADTEIAEHILGV
N-----------RAGEQRQAGEDPEPPESAGAPLDSEFIRKYIAYAR-EIQPVLTP---E
AEEYITEFYVDLRSKG--ADEDAPVPVSARKLEAIVRLSEASARIRLSDTVKLADAERAV
DLVEASIKDIGVDPDTGQFDAEVTETGSAETQRERIKNVKGLIADIEKEY--EKGAPIDE
VLDRSGVVG---MNPAKVESEIEKLRTKGEVYEQAKGYLRTT---
>lcl|36174_3793 unnamed protein product
------------------------------------------------------------
------------------------------------------------------------
------------------------------------------------------------
------------------------------------------------------------
------------------------------------------------------------
------------------------------------------------------------
------------------------------------------------------------
------------------------------------------------------------
----------------MAQAGNS---ELVDAFEQFFRNYC------DNEVKQLAQQ--YP
NEQRS----LFIDWQDLYRYDP------DLADDYLNQPEQLQRYAEEALRLYDLP--IDV
SLGQAHVRIRNLPDTESPEIRDIRA--QNMNK--LVQVRGIVR-----KATDVRPKIEEA
AFECQLCGTLNRIPQ----STGDFQEPHECQG--------------CERQGPFQ---VNF
DQSE----------------------FVDAQKLRIQESPEGLRGGETPQALDIHVEDDIT
--------GEVTPGDHVSAVGVLRLEQQ------------GNQQEKSPIFD---------
----------FYMEGVSVDIDEEQFED----MDITEEDKKEIVR--------LSTEDG--
-------IYEKMVASIAPSIYGY-----------------------EQEKLAMMLQLFSG
-------------------VTKQLPDGSR-----------------IRGDLHMLLIGDPG
TGK---------------------------------------------------------
------------------------------------------------------------
------------------------------------------------------------
------------------------------------------------------------
------------------------------------------------------------
------------------------------------------------------------
------------------------------------------------------------
------------------------------------------------------------
------------------------------------------------------------
------------------------------------------------------------
------------------------------------------------------------
------------------------------------------------------------
----------------------SQMLGY-------IRNIAPRSVYTSGKGSSSAG-----
-------------------------------LTAAAVRDDFGDGQQWTLEAGALVLADQG
IAAVDELDKMR-------------------------------------------------
------------------------------------------------------------
------------------------------------------------------------
------------------------------------------------------------
------------------------------------------------------------
------------------------------------------------------------
------------------------------------------------------------
------------------------------------------------------------
------------------------------------------------------------
------------------------------------------------------------
------------------------------------------------------------
------------------------------------------------------------
------------------------------------------------------------
------------------------------------------------------------
------------------------------------------------------------
------------------------------------------------------------
------------------------------------------------------------
------------------------------------------------------------
------------------------------------------------------------
---------------------------------SEDRSAMHEA-----------------
----------------------------------------------------------LE
QQK---------------------------------------------------------
------------------------------------------------------------
------------------------------------------------------------
------------------------------------------------------------
------------------------------------------------------------
------------------------------------------------------------
------------------------------------------------------------
------------------------------------------------------------
----------------------------------------------ISVSKAGINATLKS
RCSLLGAANPKYGRFDQYEPIAEQIDLEPALISRFDLIFTVTDNPDEEKDRNLAEHILTT
NYAGELTTQQEEMTSLEVSTDEIEEMTDQVDPEIDAELLRKYIAYAKQNCHPRMT---EE
ARETIRDFYVDLRLKG--TDEDAPIPVTARKLEALVRLAEASARIRLSDTVEASDAERVV
EIVRSTLQDIGVDPETGEFDADIVEAGTTKSQRDRIKNIKQLISDIEAEY--DDGAPMDI
VLERA-DEIG--MDQSKAEHEIDKLKQKGEVYEPSTDNLRTT---
>lcl|36548_2367 unnamed protein product
------------------------------------------------------------
------------------------------------------------------------
------------------------------------------------------------
------------------------------------------------------------
------------------------------------------------------------
------------------------------------------------------------
------------------------------------------------------------
------------------------------------------------------------
----------------MAQAGNQ---DLTERFIQFYRNYY------REEIGQLAQR--YP
NEQRS----LYIEYDDLYQFDR------DLAEDFRTKPDQMREYAEEAIRLYDLP--ADV
SLARAHVRIENLPESIDIR--GIRVHDDHIGR--LVSIKGIVR-----KATDVRPKVTEA
AFECQRCGTMTYIPQ----SDGGFQEPHECQG--------------CERQGPFR---VNF
DQSE----------------------FVDSQKLRIQESPEGLRGGETPQNIDVDIVDDIT
--------GKVSPGDHVTCVGVLHIEQV------------EQGNEKSAIFD---------
----------LYMDGVSIAIEDEEFED----MDITEADKREIIE--------LSNRD---
------DIYDAMVDSIAPAIYG-----------------------YEEEKLAMILQLFSG
-------------------VTKHLPDGSR-----------------IRGDLHMLLIGDPG
TGK---------------------------------------------------------
------------------------------------------------------------
------------------------------------------------------------
------------------------------------------------------------
------------------------------------------------------------
------------------------------------------------------------
------------------------------------------------------------
------------------------------------------------------------
------------------------------------------------------------
------------------------------------------------------------
------------------------------------------------------------
------------------------------------------------------------
----------------------SQMISY-------VENIAPRSVYTSGKGSSAAGLT---
---------------------------------AAAVRDDFGDGQQWSLEAGALVLADKG
IAAVDELDKMDCVTGDTLVSLADGRVERIDELAREAAKDGEI--------EELSNGRHIR
DVDLDVWTMDEDGRLVERPVSAVHEY-DAPSELTRVTMETGESLTATADHPFFILDDG--
ERVEREAAALDDGDWVYVPRQIPTKAADGGGAVAATSADDSGVIDQGRAS---DADGVGA
AMARVLGYLSGDGNVYYDRDEGVYG-VRFTNADDELLADFERAAREAFDAEPTRPPSEKR
DGGVETVRVNGKEHADAVLDAGMNLGRYDQKCFPTPVSAGSRAAKAAFVRALADSEGHVD
ESAGNVRVASASRDLLRGTRNLLLQFGVSSQIQHRERNGGRDVYYLAVTDAASLAAFRRV
VGFTATRKAAALD-RVVDAADGDRTILDVVPRIDDVLAECRESLRLHQSECGLNEGTYHD
FENGAANVSLHRASRVLAAFEDRLETAATDRLRLDETVTWETLS--ELRQRYHVSQTELA
EGTALSQQQISREWGESDDVRRTAAERLRAILTAVEGTDLDDLREFVCG-----------
------------------------------------------------------------
------------------------------------------------------------
------------------------------------------------------------
------------------------------------------------------------
------------------------------------------------------------
------------------------------------------------------------
------------------------------------------------------------
------------------------------------------------------------
--DVKWRRVESVEAVLPESTEHRGEVLRQRLADIIDGPVETAERRARDLLDREPIGETPA
ELSAALDAYGISQSDVASRLDVDQATVSRWLSGAVETDRLGHLREAVAEEVDAVEAELRS
TLARIRDGERPRVYDLTVEETHNFVANGLVVHNSSDRSAMHEG-----------------
----------------------------------------------------------LE
QQK---------------------------------------------------------
------------------------------------------------------------
------------------------------------------------------------
------------------------------------------------------------
------------------------------------------------------------
------------------------------------------------------------
------------------------------------------------------------
------------------------------------------------------------
----------------------------------------------ISVSKAGINATLKA
RCSLLGAANPKYGRFDQYEPIGEQIDLEPALISRFDLIFTVTDSPDPEHDSRLAKHIIKT
NYAGELNTQREELASSEFTSDQVAEVTEEVAPEIDAELLRKYIAHAKRSCYPTMT---EE
AKELIEEFYVDLRSKG--ADEDAPVPVTARKLEAMVRLSEASARVRLSDTVEREDANRAT
DIIESCLKDIGVDPETGQFDADVVETGTSKSQRDRIKNIKGLIADIEEEY--EEGAPVDE
VLDRAGEIG---MDRGKAEGEIEKLRTKGEVYEPKQGHLRTT---
>lcl|36549_34 unnamed protein product
------------------------------------------------------------
------------------------------------------------------------
------------------------------------------------------------
------------------------------------------------------------
------------------------------------------------------------
------------------------------------------------------------
------------------------------------------------------------
------------------------------------------------------------
------------------------------------------------------------
------------------------------------------------------------
------------------------------------------------------------
------------------------------------------------------------
------------------------------------------------------------
------------------------------------------------------------
------------------------------------------------------------
------------------------------------------------------------
------------------------------------------------------------
------------------------------------------------------------
------------------------------------------------------------
------------------------------------------------------------
------------------------------------------------------------
------------------------------------------------------------
------------------------------------------------------------
------------------------------------------------------------
------------------------------------------------------------
------------------------------------------------------------
------------------------------------------------------------
------------------------------------------------------------
------------------------------------------------------------
------------------------------------------------------------
------------------------------------------------------------
------------------------------------------------------------
------------------------------------------------------------
------------------------------------------------------------
------------------------------------------------------------
------------------------------------------------------------
------------------------------------------------------------
------------------------------------------------------------
------------------------------------------------------------
-----------------------MTERLREILTEVAETDLDDLREFVRG-----------
------------------------------------------------------------
------------------------------------------------------------
------------------------------------------------------------
------------------------------------------------------------
------------------------------------------------------------
------------------------------------------------------------
------------------------------------------------------------
------------------------------------------------------------
--DVKWRRVESVDTVPPESTEHRGEVLRQRLADVIGGPVETAKERARDLLDRGPVGETRA
ELSAALDAYGISQADVAAGLDVSQATVSRWLSGAVEMDRLDDLREAVAGEVDAVKAELRT
ILARIEDGERPRVYDLTVEGTHNFVANGLVVHNSSDRSAMHEG-----------------
----------------------------------------------------------LE
QQK---------------------------------------------------------
------------------------------------------------------------
------------------------------------------------------------
------------------------------------------------------------
------------------------------------------------------------
------------------------------------------------------------
------------------------------------------------------------
------------------------------------------------------------
----------------------------------------------ISVSKAGINATLKA
RCSLLGAANPKYGRFDQYEPIGEQIDLEPALISRFDLIFTVTDSPDPEHDSRLAKHIIKT
NYAGELNTQREELASSEFTSEQVAAVTEEVAPEIDSELLRKYIAHAKRSCFPTMT---DE
AKDLIEEFYVDLRSKG--ADEDAPVPVTARKLEAMVRLSEASARVRLSDTVEREDANRAT
DIIESCLKDIGVDPETGQFDADVVETGTSKSQRDRIKNIKGLIADIEEEY--EEGAPVDE
VLDRAGEIG---MDRGKAEGEIEKLRTKGEVYEPKQGHLRTT---
>lcl|36550_1274 unnamed protein product
------------------------------------------------------------
------------------------------------------------------------
------------------------------------------------------------
------------------------------------------------------------
------------------------------------------------------------
------------------------------------------------------------
------------------------------------------------------------
------------------------------------------------------------
----------------MAQAGNQ---DLTERFIQFYRNYY------REEIGTLAQR--YP
NEQRS----LYVDYDDLFQFDR------DLAEDFRTKPDQMREYAEEALRLYDLP--ADV
SLGRAHVRIENLPESIDIR--GIRVHDDHIGK--LVSVKGIVR-----KATDVRPKVTEA
AFECQRCGTMTYIPQ----SDGGFQEPHECQG--------------CERQGPFR---VNF
DQSE----------------------FIDSQKLRIQESPEGLRGGETPQSLDVDIVDDIT
--------GKVSPGDHVTCVGVLHIEQV------------EQGNEKSAIFD---------
----------LYMDGVSISIEDEEFED----MDITEADKREIIE--------LSNRD---
------DIYEAMVGSIAPAIYG-----------------------YEEEKLAMILQLFSG
-------------------VTKHLPDGSR-----------------IRGDLHMLLIGDPG
TGK---------------------------------------------------------
------------------------------------------------------------
------------------------------------------------------------
------------------------------------------------------------
------------------------------------------------------------
------------------------------------------------------------
------------------------------------------------------------
------------------------------------------------------------
------------------------------------------------------------
[truncated: 104,114 more chars]
