# Supplementary material for: Inteins as indicators of gene flow in the halobacteria
Source: Front Microbiol. 2014 Jun 26;5:299. doi: 10.3389/fmicb.2014.00299 (PMC4071816; doi:10.3389/fmicb.2014.00299)
Supplement: Supplementary file 1 [file DataSheet1.ZIP › data_file1/halobacterial_intein_w_extein_alignments/dtd.fullset]

>gi|345004272|ref|YP_004807125.1| deoxycytidine triphosphate deaminase [halophilic archaeon DL31]
MILSDQDILRRLEVGDLVIEPLEDIDMQVQPASVDLRLGEQFLEFQRTNIPCIHPNRAEE
VGDYVSETVVQEGDEFILHPGDFVLGTTTERVEIPPDLIAHVQGRSSLGRLAVVVHA---
------------------------------------------------------------
------------------------------------------------------------
------------------------------------------------------------
------------------------------------------------------------
------------------------------------------------------------
------------------------------------------------------------
------------------------------------------------------------
-----------------------------------------------------------T
AGIVDPGYEGQITLELSNLGTAPVALSPGMRISQLIFTELSSPAERPYGVDRDSKYQGQS
GPQASRIGSDPEFVAKRAEAEN----------RTEEDG----------------------
---
>gi|448671263|ref|ZP_21687202.1| deoxycytidine triphosphate deaminase [Haloarcula amylolytica JCM 13557]
MILSDADILRRLEQGDLVVEPLDDPDIQIQPASVDLRLGREFLEFQHANIPCIHPNSEDE
VADYVEETVVEEDEEFILHPGDFVLGTTHERVAIPDDLIAHVEGRSSLGRLAIVVHA---
------------------------------------------------------------
------------------------------------------------------------
------------------------------------------------------------
------------------------------------------------------------
------------------------------------------------------------
------------------------------------------------------------
------------------------------------------------------------
-----------------------------------------------------------T
AGLCDPGYEGQITLELSNLGTAPVALTPGMRISQLTFTELKTPADRPYGAERGSKYQGQS
GPQASKIQGDREFGGDQ-------------------------------------------
---
>gi|448681221|ref|ZP_21691354.1| deoxycytidine triphosphate deaminase [Haloarcula argentinensis DSM 12282]
MILSDADILRRLEQGDLVVEPLDDPDIQIQPASVDLRLGREFLEFQHANIPCIHPNSEDE
VADYVEETVIEEGGEFILHPGDFVLGTTHERVAIPDDLIAHVEGRSSLGRLAIVVHA---
------------------------------------------------------------
------------------------------------------------------------
------------------------------------------------------------
------------------------------------------------------------
------------------------------------------------------------
------------------------------------------------------------
------------------------------------------------------------
-----------------------------------------------------------T
AGLCDPGYEGQITLELSNLGTAPVALTPGMRISQLTFTELKTPADRPYGAERGSKYQGQS
GPQASKIQGDREFGGDQ-------------------------------------------
---
>gi|448652120|ref|ZP_21681133.1| deoxycytidine triphosphate deaminase [Haloarcula californiae ATCC 33799]
MILSDADILRRLEQGDLVVEPLDDPDIQIQPASVDLRLGREFLEFQHANIPCIHPNSEDE
VADYVEETVIEEGGEFILHPGDFVLGTTHERVAIPDDLIAHVEGRSSLGRLAIVVHA---
------------------------------------------------------------
------------------------------------------------------------
------------------------------------------------------------
------------------------------------------------------------
------------------------------------------------------------
------------------------------------------------------------
------------------------------------------------------------
-----------------------------------------------------------T
AGLCDPGYEGQITLELSNLGTAPVALTPGMRISQLTFTELKTAADRPYGAERGSKYQGQS
GPQASKIQGDREFGGDQ-------------------------------------------
---
>gi|344212560|ref|YP_004796880.1| dCTP deaminase/deoxycytidine triphosphate deaminase [Haloarcula hispanica ATCC 33960]
MILSDADILRRLEQGDLVVEPLDDPDIQIQPASVDLRLGREFLEFQHANIPCIHPNSEDE
VADYVEETVVEEDEEFILHPGDFVLGTTHERVAIPDDLIAHVEGRSSLGRLAIVVHA---
------------------------------------------------------------
------------------------------------------------------------
------------------------------------------------------------
------------------------------------------------------------
------------------------------------------------------------
------------------------------------------------------------
------------------------------------------------------------
-----------------------------------------------------------T
AGLCDPGYEGQITLELSNLGTAPVALTPGMRISQLTFTELKTPADRPYGAERGSKYQGQS
GPQASKIQGDREFGGDQ-------------------------------------------
---
>gi|15789539|ref|NP_279363.1| deoxycytidine triphosphate deaminase [Halobacterium sp. NRC-1]
MILSDQDILARLADGDLAIEPLEDVDLQVQPASVDVRLGRRFLEFERANVPCIHPNREDE
VDEYVTETVVEDGDEFILHPGDFVLGTTKERVEVPRDLVAQVEGRSSLGRLAVVVHA---
------------------------------------------------------------
------------------------------------------------------------
------------------------------------------------------------
------------------------------------------------------------
------------------------------------------------------------
------------------------------------------------------------
------------------------------------------------------------
-----------------------------------------------------------T
AGFIDPGFNGRVTLELSNLGKVPVALTPEMRISQLVFTELTSPADRPYGDERGSKYQDQD
GPQASRIRGDREFGGTQ-------------------------------------------
---
>gi|448589902|ref|ZP_21649961.1| deoxycytidine triphosphate deaminase [Haloferax elongans ATCC BAA-1513]
MILSDADILARLEVGDLVIDPLDDIDMQVQPASVDLRLGTEFLEFQRTNISCIHPNREDE
VSTYVDETYVEEGDDFILHPGDFVLGTTKERVEIPDDLLATVEGRSSLGRLAIVIHA---
------------------------------------------------------------
------------------------------------------------------------
------------------------------------------------------------
------------------------------------------------------------
------------------------------------------------------------
------------------------------------------------------------
------------------------------------------------------------
-----------------------------------------------------------T
AGIVDPGYEGQITLELSNLGSAPVALTPGMRISQLVFTEMKSPADRPYGAERGSKYQGQR
GPQASRIGSDPEFGDTEK------------------------------------------
---
>gi|448597081|ref|ZP_21654219.1| deoxycytidine triphosphate deaminase [Haloferax alexandrinus JCM 10717]
MILSDSDILSRLAEGDLVVDPIDDVDMQVQPASVDLRLGTEFLEFQRTNISCIHPNRESE
VSEYVRETHVPEGDDFILHPGDFVLGTTKERVEIPADLLATVEGRSSLGRLAVVIHA---
------------------------------------------------------------
------------------------------------------------------------
------------------------------------------------------------
------------------------------------------------------------
------------------------------------------------------------
------------------------------------------------------------
------------------------------------------------------------
-----------------------------------------------------------T
AGIVDPGYEGQITLELSNLGTAPVALTPGMRISQLVFTEMKSPADRPYGVERGSKYQGQR
GPQASRLSSDPEFGGDE-------------------------------------------
---
>gi|448559375|ref|ZP_21633546.1| deoxycytidine triphosphate deaminase [Haloferax sp. ATCC BAA-644]
MILSDSDILARLAEGDLVVDPIDDVDMQVQPASVDLRLGTEFLEFQRTNISCIHPNREHE
VSEYVRETHVPEGDDFILHPGDFVLGTTKERVEIPADLLATVEGRSSLGRLAVVIHA---
------------------------------------------------------------
------------------------------------------------------------
------------------------------------------------------------
------------------------------------------------------------
------------------------------------------------------------
------------------------------------------------------------
------------------------------------------------------------
-----------------------------------------------------------T
AGIVDPGYEGQITLELSNLGTAPVALTPGMRISQLVFTEMKSPADRPYGVERGSKYQGQR
GPQASRLSSDPEFGGDE-------------------------------------------
---
>gi|448550399|ref|ZP_21628778.1| deoxycytidine triphosphate deaminase [Haloferax sp. ATCC BAA-645]
MILSDSDILARLAEGDLVVDPIDDVDMQVQPASVDLRLGTEFLEFQRTNISCIHPNREHE
VSEYVRETHVPEGDDFILHPGDFVLGTTKERVEIPADLLATVEGRSSLGRLAVVIHA---
------------------------------------------------------------
------------------------------------------------------------
------------------------------------------------------------
------------------------------------------------------------
------------------------------------------------------------
------------------------------------------------------------
------------------------------------------------------------
-----------------------------------------------------------T
AGIVDPGYEGQITLELSNLGTAPVALTPGMRISQLVFTEMKSPADRPYGVERGSKYQGQR
GPQASRLSSDPEFGGDE-------------------------------------------
---
>gi|448543373|ref|ZP_21624938.1| deoxycytidine triphosphate deaminase [Haloferax sp. ATCC BAA-646]
MILSDSDILARLAEGDLVVDPIDDVDMQVQPASVDLRLGTEFLEFQRTNISCIHPNREHE
VSEYVRETHVPEGDDFILHPGDFVLGTTKERVEIPADLLATVEGRSSLGRLAVVIHA---
------------------------------------------------------------
------------------------------------------------------------
------------------------------------------------------------
------------------------------------------------------------
------------------------------------------------------------
------------------------------------------------------------
------------------------------------------------------------
-----------------------------------------------------------T
AGIVDPGYEGQITLELSNLGTAPVALTPGMRISQLVFTEMKSPADRPYGVERGSKYQGQR
GPQASRLSSDPEFGGDE-------------------------------------------
---
>gi|433426511|ref|ZP_20406892.1| deoxycytidine triphosphate deaminase [Haloferax sp. BAB2207]
MILSDSDILSRLAEGDLVVDPIDDVDMQVQPASVDLRLGTEFLEFQRTNISCIHPNRESE
VSEYVRETHVPEGDDFILHPGDFVLGTTKERVEIPADLLATVEGRSSLGRLAVVIHA---
------------------------------------------------------------
------------------------------------------------------------
------------------------------------------------------------
------------------------------------------------------------
------------------------------------------------------------
------------------------------------------------------------
------------------------------------------------------------
-----------------------------------------------------------T
AGIVDPGYEGQITLELSNLGTAPVALTPGMRISQLVFTEMKSPADRPYGVERGSKYQGQR
GPQASRLSSDPEFGGDE-------------------------------------------
---
>gi|448624161|ref|ZP_21670234.1| deoxycytidine triphosphate deaminase [Haloferax denitrificans ATCC 35960]
MILSDSDILSRLAEGDLVVDPIDDVDMQVQPASVDLRLGTEFLEFQRTNISCIHPNRESE
VSEYVRETHVPEGDDFILHPGDFVLGTTKERVEIPADLLATVEGRSSLGRLAVVIHA---
------------------------------------------------------------
------------------------------------------------------------
------------------------------------------------------------
------------------------------------------------------------
------------------------------------------------------------
------------------------------------------------------------
------------------------------------------------------------
-----------------------------------------------------------T
AGIVDPGYEGQITLELSNLGTAPVALTPGMRISQLVFTEMKSPADRPYGVERGSKYQGQR
GPQASRLSSDPEFGGDE-------------------------------------------
---
>gi|389846103|ref|YP_006348342.1| deoxycytidine triphosphate deaminase [Haloferax mediterranei ATCC 33500]
MILSDADILSRLKEGDLVVDPIDDIDMQVQPASVDLRLGTEFLEFQRTNISCIHPNREHE
VSEYVRETHVDEGDDFILHPGDFVLGTTKERVEIPPDLLATVEGRSSLGRLAVVIHA---
------------------------------------------------------------
------------------------------------------------------------
------------------------------------------------------------
------------------------------------------------------------
------------------------------------------------------------
------------------------------------------------------------
------------------------------------------------------------
-----------------------------------------------------------T
AGIVDPGYEGQITLELSNLGSAPVALTPGMRISQLVFTEMKSPAARPYGSERGSKYQGQS
GPQASRIGSDPEFGGDE-------------------------------------------
---
>gi|292654825|ref|YP_003534722.1| deoxycytidine triphosphate deaminase [Haloferax volcanii DS2]
MILSDSDILSRLAEGDLVVDPIDDVDMQVQPASVDLRLGTEFLEFQRTNISCIHPNRESE
VSEYVRETHVPEGDDFILHPGDFVLGTTKERVEIPTDLLATVEGRSSLGRLAVVIHA---
------------------------------------------------------------
------------------------------------------------------------
------------------------------------------------------------
------------------------------------------------------------
------------------------------------------------------------
------------------------------------------------------------
------------------------------------------------------------
-----------------------------------------------------------T
AGIVDPGYEGQITLELSNLGTAPVALTPGMRISQLVFTEMKSPADRPYGVERGSKYQGQR
GPQASRLSSDPEFGGDE-------------------------------------------
---
>gi|313127278|ref|YP_004037548.1| dCTP deaminase [Halogeometricum borinquense DSM 11551]
MILSDADILERLSDGDLVVEPLDDIDMQVQPASIDLRLGEEFLEFQRTNISCIHPNREDE
VSKYVTETYVEEGDEFILHPGDFVLGTTKERVEIPPDLLATVEGRSSLGRLAIVIHA---
------------------------------------------------------------
------------------------------------------------------------
------------------------------------------------------------
------------------------------------------------------------
------------------------------------------------------------
------------------------------------------------------------
------------------------------------------------------------
-----------------------------------------------------------T
AGIVDPGYHGQITLELSNLGTAPVALSPGMRVSQLVFTEMKNPADRPYGVERGSKYQDQK
GPQASRIGYDPEFAGDR----EDGDSLPDGGTD---------------------------
---
>gi|448582273|ref|ZP_21645777.1| deoxycytidine triphosphate deaminase [Haloferax gibbonsii ATCC 33959]
MILSDSDILARLAEGDLVVDPIDDVDMQVQPASVDLRLGTEFLEFQRTNISCIHPNREHE
VSEYVRETHVPEGDDFILHPGDFVLGTTKERVAIPDDLLATVEGRSSLGRLAVVIHA---
------------------------------------------------------------
------------------------------------------------------------
------------------------------------------------------------
------------------------------------------------------------
------------------------------------------------------------
------------------------------------------------------------
------------------------------------------------------------
-----------------------------------------------------------T
AGIVDPGYEGQITLELSNLGTAPVALTPGMRISQLVFTEMKSPADRPYGVERGSKYQGQR
GPQASRLSSDPEFGGDE-------------------------------------------
---
>gi|448288248|ref|ZP_21479449.1| deoxycytidine triphosphate deaminase [Halogeometricum borinquense DSM 11551]
MILSDADILERLSDGDLVVEPLDDIDMQVQPASIDLRLGEEFLEFQRTNISCIHPNREDE
VSKYVTETYVEEGDEFILHPGDFVLGTTKERVEIPPDLLATVEGRSSLGRLAIVIHA---
------------------------------------------------------------
------------------------------------------------------------
------------------------------------------------------------
------------------------------------------------------------
------------------------------------------------------------
------------------------------------------------------------
------------------------------------------------------------
-----------------------------------------------------------T
AGIVDPGYHGQITLELSNLGTAPVALSPGMRVSQLVFTEMKNPADRPYGVERGSKYQDQK
GPQASRIGYDPEFAGDR----EDGDSLPDGGTD---------------------------
---
>gi|409728259|ref|ZP_11271126.1| deoxycytidine triphosphate deaminase [Halococcus hamelinensis 100A6]
MILSDGDIRRRLDGGSLAIEPLADPALQIQPASVDLRLGREFLEFQRTNIPCIHPDSTNE
VDEYVTETVVEEDEEFILHPGDFVLGTTVERLAVPDDLIAHVEGRSSLGRLAVVIHA---
------------------------------------------------------------
------------------------------------------------------------
------------------------------------------------------------
------------------------------------------------------------
------------------------------------------------------------
------------------------------------------------------------
------------------------------------------------------------
-----------------------------------------------------------T
AGIVDPGYRGQVTLELSNLGTAPVALSPGMRISQVVFTELKSPAEEPYGAGRGSKYQDQA
GPQASRIGNDHEFGGDQLSG--------------------TGTNE--EPR----------
---
>gi|448724432|ref|ZP_21706939.1| deoxycytidine triphosphate deaminase [Halococcus hamelinensis 100A6]
MILSDGDIRRRLDGGSLAIEPLADPALQIQPASVDLRLGREFLEFQRTNIPCIHPDSTNE
VDEYVTETVVEEDEEFILHPGDFVLGTTVERLAVPDDLIAHVEGRSSLGRLAVVIHA---
------------------------------------------------------------
------------------------------------------------------------
------------------------------------------------------------
------------------------------------------------------------
------------------------------------------------------------
------------------------------------------------------------
------------------------------------------------------------
-----------------------------------------------------------T
AGIVDPGYRGQVTLELSNLGTAPVALSPGMRISQVVFTELKSPAEEPYGAGRGSKYQDQA
GPQASRIGNDHEFGGDQLSG--------------------TGTNE--EPR----------
---
>gi|448531027|ref|ZP_21620861.1| deoxycytidine triphosphate deaminase [Halorubrum hochstenium ATCC 700873]
MILSDADILDRLAEGDLAIEPLDDVDQQVQPASVDLRLGERFLEFQRTNIPCIHPTDAGE
VSEYVTETTVPEGDEFILHPGDFVLGTTAERVAIPDDLVAHVEGRSSLGRLAIVVHA---
------------------------------------------------------------
------------------------------------------------------------
------------------------------------------------------------
------------------------------------------------------------
------------------------------------------------------------
------------------------------------------------------------
------------------------------------------------------------
-----------------------------------------------------------T
AGLCDPGYEGQITLELSNLGTAPVALSPGMRVSQLTFTELKRPAERPYGAERGSKYQGQD
GPQASRIGDDPEFAAE---------GDESGGGEETAAGEEP-------------------
---
>gi|448685097|ref|ZP_21693107.1| deoxycytidine triphosphate deaminase [Haloarcula japonica DSM 6131]
MILSDADILRRLEQGDLVVEPLDDPDIQIQPASVDLRLGHEFLEFQHANIPCIHPNSEDE
VADYVEETVIEEGGEFILHPGDFVLGTTHERVAIPDDLIAHVEGRSSLGRLAIVVHA---
------------------------------------------------------------
------------------------------------------------------------
------------------------------------------------------------
------------------------------------------------------------
------------------------------------------------------------
------------------------------------------------------------
------------------------------------------------------------
-----------------------------------------------------------T
AGLCDPGYEGQITLELSNLGTAPVALTPGMRISQLTFTELKTPADRPYGAERGSKYQGQS
GPQASKIQGDREFGGDQ-------------------------------------------
---
>gi|448295638|ref|ZP_21485702.1| deoxycytidine triphosphate deaminase [Halalkalicoccus jeotgali B3]
MILSDADILRRLEAGDLVIEPLDDPDLQIQPASVDLRLGREFLEFQRANIPCIHPGSERE
VSEYVSETIIDEGEEFVLHPGDFVLGTTKERVEIPPDLLANVEGRSSLGRLAIVVHA---
------------------------------------------------------------
------------------------------------------------------------
------------------------------------------------------------
------------------------------------------------------------
------------------------------------------------------------
------------------------------------------------------------
------------------------------------------------------------
-----------------------------------------------------------T
AGLCDPGYRGQITLELSNLGTAPVALTPGMRISQLVFTEMKNAAERPYGSGRGSKYQDQQ
GPQASRIQGDHEFGGDQRDAERTEDGHDSPSGSTGSGGERR-------------------
---
>gi|448467772|ref|ZP_21599601.1| deoxycytidine triphosphate deaminase [Halorubrum kocurii JCM 14978]
MILSDADILDRLADGDLVVEPLDDVDQQVQPASVDLRLGERFLEFQRTNIPCIHPTEADE
VGEYVTETRVPEGEEFILHPGDFVLGTTTERVEIPPDLLATVQGRSSLGRLAIVIHA---
------------------------------------------------------------
------------------------------------------------------------
------------------------------------------------------------
------------------------------------------------------------
------------------------------------------------------------
------------------------------------------------------------
------------------------------------------------------------
-----------------------------------------------------------T
AGIVDPGYKGQITLELSNLGTAPVALTPGMRVSQLIFTELKSPANRPYGVERGSKYQDQD
GPQASRIGSDPEFHRD----------------GDESGGDEGGADGDEGGADGEDNTDPAG
DDA
>gi|448695634|ref|ZP_21697459.1| deoxycytidine triphosphate deaminase [Halobiforma lacisalsi AJ5]
MILSDADILDRLEEGDLVVEPLDDPELQIQPASIDLRLGREFLEFQRTNISCIHPDSEQE
VDEYVNETVVDDGDDFILHPGDFVLGTTHERVEIPPDLIAHVEGRSSLGRLAVVVHA---
------------------------------------------------------------
------------------------------------------------------------
------------------------------------------------------------
------------------------------------------------------------
------------------------------------------------------------
------------------------------------------------------------
------------------------------------------------------------
-----------------------------------------------------------T
AGLCDPGYRGQITLELSNLGTAPVALTPGMRISQLTFTELKTEADRPYGSERGSKYQDQD
GPQASRIQGDHEFGGDQLED----------------------------------------
---
>gi|448579750|ref|ZP_21644744.1| deoxycytidine triphosphate deaminase [Haloferax larsenii JCM 13917]
MILSDADILARLEAGDLVIDPLDDIDMQVQPASVDLRLGTEFLEFQRTNISCIHPNREDE
VSTYVDETYVEEGDDFILHPGDFVLGTTKERVEIPDDLLATVEGRSSLGRLAIVIHA---
------------------------------------------------------------
------------------------------------------------------------
------------------------------------------------------------
------------------------------------------------------------
------------------------------------------------------------
------------------------------------------------------------
------------------------------------------------------------
-----------------------------------------------------------T
AGIVDPGYEGQITLELSNLGSAPVALTPGMRISQLVFTEMKSPADRPYGAERGSKYQGQR
GPQASRIGSDPEFGDAEK------------------------------------------
---
>gi|448402201|ref|ZP_21571952.1| deoxycytidine triphosphate deaminase [Haloterrigena limicola JCM 13563]
MILSDADILARLEAGDLVVEPLDDPELQIQPASVDLRLGREFLEFQRTNIPCIHPNSEQE
VDEYVTETIVEDGDDFILHPGDFVLGTTHERVEIPPDLIAHVEGRSSLGRLAVVVHA---
------------------------------------------------------------
------------------------------------------------------------
------------------------------------------------------------
------------------------------------------------------------
------------------------------------------------------------
------------------------------------------------------------
------------------------------------------------------------
-----------------------------------------------------------T
AGLCDPGYRGQITLELSNLGTAPVALTPGMRISQLTFTELTTEAERPYGSERGSKYQDQD
GPQASRIQSDDEFGGDQLERDR--------------------------------------
---
>gi|448456684|ref|ZP_21595391.1| deoxycytidine triphosphate deaminase [Halorubrum lipolyticum DSM 21995]
MILSDADILDRLAEGDLVVEPLDDVDQQVQPASVDLRLGERFLEFQRTNIPCIHPTEADE
VGDYVTETRVPTGEEFILHPGDFVLGTTTERVEIPPDLLATVQGRSSLGRLAIVIHA---
------------------------------------------------------------
------------------------------------------------------------
------------------------------------------------------------
------------------------------------------------------------
------------------------------------------------------------
------------------------------------------------------------
------------------------------------------------------------
-----------------------------------------------------------T
AGIVDPGYKGQITLELSNLGTAPVALTPGMRVSQLIFTELKSPADRPYGVERGSKYQDQD
GPQASRIGSDPEFHRD----------------GGETDGDEGGAGGD---------ADPTG
DDA
>gi|448450320|ref|ZP_21592219.1| deoxycytidine triphosphate deaminase [Halorubrum litoreum JCM 13561]
MILSDADILDRLAEGDLAIEPLDDVDQQVQPASVDLRLGERFLEFQRTNIPCIHPTDAGE
VSEYVTETTVDEGDEFILHPGDFVLGTTVERVAIPDDLVAHVEGRSSLGRLAIVVHA---
------------------------------------------------------------
------------------------------------------------------------
------------------------------------------------------------
------------------------------------------------------------
------------------------------------------------------------
------------------------------------------------------------
------------------------------------------------------------
-----------------------------------------------------------T
AGLCDPGYEGQITLELSNLGTAPVALSPGMRVSQLTFTELKRPAERPYGAERGSKYQNQD
GPQASRIGDDPEFDDA-------------DRAADVERGDGR-------------------
---
>gi|300711948|ref|YP_003737762.1| deoxycytidine triphosphate deaminase [Halalkalicoccus jeotgali B3]
MILSDADILRRLEAGDLVIEPLDDPDLQIQPASVDLRLGREFLEFQRANIPCIHPGSERE
VSEYVSETIIDEGEEFVLHPGDFVLGTTKERVEIPPDLLANVEGRSSLGRLAIVVHA---
------------------------------------------------------------
------------------------------------------------------------
------------------------------------------------------------
------------------------------------------------------------
------------------------------------------------------------
------------------------------------------------------------
------------------------------------------------------------
-----------------------------------------------------------T
AGLCDPGYRGQITLELSNLGTAPVALTPGMRISQLVFTEMKNAAERPYGSGRGSKYQDQQ
GPQASRIQGDHEFGGDQRDAERTEDGHDSPSGSTGSGGERR-------------------
---
>gi|448572868|ref|ZP_21640629.1| deoxycytidine triphosphate deaminase [Haloferax lucentense DSM 14919]
MILSDSDILSRLAEGDLVVDPIDDVDMQVQPASVDLRLGTEFLEFQRTNISCIHPNRESE
VSEYVRETHVPEGDDFILHPGDFVLGTTKERVEIPADLLATVEGRSSLGRLAVVIHA---
------------------------------------------------------------
------------------------------------------------------------
------------------------------------------------------------
------------------------------------------------------------
------------------------------------------------------------
------------------------------------------------------------
------------------------------------------------------------
-----------------------------------------------------------T
AGIVDPGYEGQITLELSNLGTAPVALTPGMRISQLVFTEMKSPADRPYGVERGSKYQGQR
GPQASRLSSDPEFGGDE-------------------------------------------
---
>gi|448616280|ref|ZP_21664990.1| deoxycytidine triphosphate deaminase [Haloferax mediterranei ATCC 33500]
MILSDADILSRLKEGDLVVDPIDDIDMQVQPASVDLRLGTEFLEFQRTNISCIHPNREHE
VSEYVRETHVDEGDDFILHPGDFVLGTTKERVEIPPDLLATVEGRSSLGRLAVVIHA---
------------------------------------------------------------
------------------------------------------------------------
------------------------------------------------------------
------------------------------------------------------------
------------------------------------------------------------
------------------------------------------------------------
------------------------------------------------------------
-----------------------------------------------------------T
AGIVDPGYEGQITLELSNLGSAPVALTPGMRISQLVFTEMKSPAARPYGSERGSKYQGQS
GPQASRIGSDPEFGGDE-------------------------------------------
---
>gi|257386106|ref|YP_003175879.1| deoxycytidine triphosphate deaminase [Halomicrobium mukohataei DSM 12286]
MILSDTDILRRLEAGDLVIEPLDDIDLQVQPASVDLRLGREFLEFQHANIPCIHPDSEQE
TEEYTERVTVDGDDEYILHPGDFVLGTTRERVEIPADLLAHVEGRSSLGRLAIVVHA---
------------------------------------------------------------
------------------------------------------------------------
------------------------------------------------------------
------------------------------------------------------------
------------------------------------------------------------
------------------------------------------------------------
------------------------------------------------------------
-----------------------------------------------------------T
AGLCDPGYQGQITLELSNLGTAPVALSPGMRISQLTFTELKTEAERPYGEERGSKYQGQE
GPQASKIESDHEFGGDQK------------------------------------------
---
>gi|448725260|ref|ZP_21707728.1| deoxycytidine triphosphate deaminase [Halococcus morrhuae DSM 1307]
MILADGDIRRRLDAGELVIEPLADPELQIQPASVDLRLGREFLEFQRTNIPCIHPNSENE
VDEYVTETVVDEGGEFILHPGDFVLGTTVEHVGVPDDLIARVEGRSSLGRLAIVIHA---
------------------------------------------------------------
------------------------------------------------------------
------------------------------------------------------------
------------------------------------------------------------
------------------------------------------------------------
------------------------------------------------------------
------------------------------------------------------------
-----------------------------------------------------------T
AGIVDPGYQGQVTLELSNLGTAPVALTPGMRISQVIFTELKNAAEVPYGDERGSKYQGQV
GPQASKIGSDDEFGGSQRPERGN---------PDRRASGADQANEKEDER----------
---
>gi|448613490|ref|ZP_21663370.1| deoxycytidine triphosphate deaminase [Haloferax mucosum ATCC BAA-1512]
MILSDADILSRLKEGDLVVDPIDDIDMQVQPASVDLRLGTEFLEFQRTNISCIHPNREHE
VSEYVRETHVAEGDDFILHPGDFVLGTTKERVEIPPDLLATVEGRSSLGRLAVVIHA---
------------------------------------------------------------
------------------------------------------------------------
------------------------------------------------------------
------------------------------------------------------------
------------------------------------------------------------
------------------------------------------------------------
------------------------------------------------------------
-----------------------------------------------------------T
AGIVDPGYEGQITLELSNLGSAPVALTPGMRISQLVFTEMKSPAARPYGADRGSKYQGQS
GPQASRIGSDPEFGDDE-------------------------------------------
---
>gi|448717114|ref|ZP_21702646.1| deoxycytidine triphosphate deaminase [Halobiforma nitratireducens JCM 10879]
MILSDADILDRLEEGDLVVDPLDDPELQIQPASVDLRLGREFLEFQRTNISCIHPDSEQE
VDEYVTETVVDEGDDFILHPGDFVLGTTHERVEIPPDLIAHVEGRSSLGRLAVVVHA---
------------------------------------------------------------
------------------------------------------------------------
------------------------------------------------------------
------------------------------------------------------------
------------------------------------------------------------
------------------------------------------------------------
------------------------------------------------------------
-----------------------------------------------------------T
AGLCDPGYRGQITLELSNLGTAPVALTPGMRISQLTFTELKTEAERPYGSERGSKYQDQD
GPQASRIQGDHEFGGDQLED----------------------------------------
---
>gi|448419672|ref|ZP_21580516.1| deoxycytidine triphosphate deaminase [Halosarcina pallida JCM 14848]
MILSDVDILDRLGEGDLVVDPLDDVDMQVQPASVDLRLGEEFLEFQRTNISCIHPNRENE
VSKYVRETHVAEGEEFILHPGDFVLGTTKERVEIPPDLLATVEGRSSLGRLAIVIHA---
------------------------------------------------------------
------------------------------------------------------------
------------------------------------------------------------
------------------------------------------------------------
------------------------------------------------------------
------------------------------------------------------------
------------------------------------------------------------
-----------------------------------------------------------T
AGIVDPGYHGQITLELSNLGTAPVALSPGMRVSQLVFTEMKNPAERPYGVERGSKYQNQE
GPQASRIGSDPEFAAARAEAEADADAETEAGTETDADADGAGGTGES-------------
---
>gi|322370105|ref|ZP_08044667.1| deoxycytidine triphosphate deaminase [Haladaptatus paucihalophilus DX253]
MILSDADIRRRLDSGDLVVEPIDEPDLQIQPASIDLRLGEEFLEFQRTNIPCIHPDSEDE
VDSYVTETIVQEGDEFILHPGDFVLGTTKERVEIPSDLLAHVEGRSSLGRLAVVVHA---
------------------------------------------------------------
------------------------------------------------------------
------------------------------------------------------------
------------------------------------------------------------
------------------------------------------------------------
------------------------------------------------------------
------------------------------------------------------------
-----------------------------------------------------------T
AGVVDPGYRGQITLELSNLGTAPVALKPGTRISQLIFTELKNPSERPYGSERGSKYQDQA
GPQASRIGSDHEFGGDQL------------------------------------------
---
>gi|448561093|ref|ZP_21634445.1| deoxycytidine triphosphate deaminase [Haloferax prahovense DSM 18310]
MILSDSDILSRLAEGDLVVDPIDDVDMQVQPASVDLRLGTEFLEFQRTNISCIHPNREHE
VSEYVRETHVPEGDDFILHPGDFVLGTTKERVAIPDDLLATVEGRSSLGRLAVVIHA---
------------------------------------------------------------
------------------------------------------------------------
------------------------------------------------------------
------------------------------------------------------------
------------------------------------------------------------
------------------------------------------------------------
------------------------------------------------------------
-----------------------------------------------------------T
AGIVDPGYEGQITLELSNLGTAPVALTPGMRISQLVFTEMKSPADRPYGVERGSKYQGQR
GPQASRLSSDPEFGGDE-------------------------------------------
---
>gi|336254242|ref|YP_004597349.1| Deoxycytidine triphosphate deaminase [Halopiger xanaduensis SH-6]
MILSDADILERLEAGDLVVEPLDEPELQIQPASIDLRLGREFLEFQRTNIPCIHPNSEQE
VDEYVTETVVDEGDDFILHPGDFVLGTTHERVEIPPDLIAHVEGRSSLGRLAVVVHA---
------------------------------------------------------------
------------------------------------------------------------
------------------------------------------------------------
------------------------------------------------------------
------------------------------------------------------------
------------------------------------------------------------
------------------------------------------------------------
-----------------------------------------------------------T
AGLCDPGYRGQITLELSNLGTAPVALTPGMRISQLTFTELKTEAERPYGSERGSKYQDQD
GPQASRIQSDHEFGGDQLEREREDD-----------------------------------
---
>gi|110667245|ref|YP_657056.1| deoxycytidine triphosphate deaminase [Haloquadratum walsbyi DSM 16790]
MILSDDDILARLETQELVVEPIDDLDMQIQPASIDLRLGEEFLEFQRTNISCIHPNRKEE
VSEYVSETIVSEGDEFILHPGDFVLGTTKERVEIPSDLLATVEGRSSLGRLAVVIHA---
------------------------------------------------------------
------------------------------------------------------------
------------------------------------------------------------
------------------------------------------------------------
------------------------------------------------------------
------------------------------------------------------------
------------------------------------------------------------
-----------------------------------------------------------T
AGVVDPGYCGQITLELSNLGTAPVALTPGMRVSQLVFTELTQPSARPYGAARDSKYQNQT
GPQASRIGEDPEFDQTDDTAQHNKENTT--------------------------------
---
>gi|448472249|ref|ZP_21601125.1| deoxycytidine triphosphate deaminase [Halorubrum aidingense JCM 13560]
MILSDADILDRLADGDLVIEPLADVDQQVQPASVDLRLGERFLEFQRTNIPCIHPTEADE
VGEYVTETTVSEGDEFILHPGDFVLGTTTERVEIPDDLVAHVEGRSSLGRLAIVVHA---
------------------------------------------------------------
------------------------------------------------------------
------------------------------------------------------------
------------------------------------------------------------
------------------------------------------------------------
------------------------------------------------------------
------------------------------------------------------------
-----------------------------------------------------------T
AGLCDPGYHGQITLELSNLGTAPVALSPGMRVSQLTFTELKSPADRPYGAERGSKYQDQD
GPQASRIGSDPEFDGGDD--------GDGGDGGGVEP-----------------------
---
>gi|448481672|ref|ZP_21605010.1| deoxycytidine triphosphate deaminase [Halorubrum arcis JCM 13916]
MILSDADILDRLAEGDLAIEPLDDVDQQVQPASVDLRLGERFLEFQRTNIPCIHPTDAGE
VSEYVTETTVDEGDEFILHPGDFVLGTTVERVAIPDDLVAHVEGRSSLGRLAIVVHA---
------------------------------------------------------------
------------------------------------------------------------
------------------------------------------------------------
------------------------------------------------------------
------------------------------------------------------------
------------------------------------------------------------
------------------------------------------------------------
-----------------------------------------------------------T
AGLCDPGYEGQITLELSNLGTAPVALSPGMRVSQLTFTELKRPAERPYGAERGSKYQNQD
GPQASRIGDDPEFDDA-------------DRAADVERGDGR-------------------
---
>gi|448503494|ref|ZP_21613124.1| deoxycytidine triphosphate deaminase [Halorubrum coriense DSM 10284]
MILSDADILDRLAEGDLAIEPLDDVDQQVQPASVDLRLGERFLEFQRTNIPCIHPTDAGE
VSEYVTETTVAEGDEFILHPGDFVLGTTAERVAIPDDLVAHVEGRSSLGRLAIVVHA---
------------------------------------------------------------
------------------------------------------------------------
------------------------------------------------------------
------------------------------------------------------------
------------------------------------------------------------
------------------------------------------------------------
------------------------------------------------------------
-----------------------------------------------------------T
AGLCDPGYEGQITLELSNLGTAPVALSPGMRVSQLTFTELKRPADRPYGAERGSKYQGQD
GPQASRIGDDPEFAGE------GDDEGTS-----RSGGDRE-------------------
---
>gi|448523228|ref|ZP_21618581.1| deoxycytidine triphosphate deaminase [Halorubrum distributum JCM 10118]
MILSDADILDRLAEGDLAIEPLDDVDQQVQPASVDLRLGERFLEFQRTNIPCIHPTDAGE
VSEYVTETTVDEGDEFILHPGDFVLGTTVERVAIPDDLVAHVEGRSSLGRLAIVVHA---
------------------------------------------------------------
------------------------------------------------------------
------------------------------------------------------------
------------------------------------------------------------
------------------------------------------------------------
------------------------------------------------------------
------------------------------------------------------------
-----------------------------------------------------------T
AGLCDPGYEGQITLELSNLGTAPVALSPGMRVSQLTFTELKRPAERPYGAERGSKYQNQD
GPQASRIGDDPEFDDA-------------DRAADVERGDGR-------------------
---
>gi|448507626|ref|ZP_21615066.1| deoxycytidine triphosphate deaminase [Halorubrum distributum JCM 9100]
MILSDADILDRLAEGDLAIEPLDDVDQQVQPASVDLRLGERFLEFQRTNIPCIHPTDAGE
VSEYVTETTVDEGDEFILHPGDFVLGTTVERVAIPDDLVAHVEGRSSLGRLAIVVHA---
------------------------------------------------------------
------------------------------------------------------------
------------------------------------------------------------
------------------------------------------------------------
------------------------------------------------------------
------------------------------------------------------------
------------------------------------------------------------
-----------------------------------------------------------T
AGLCDPGYEGQITLELSNLGTAPVALSPGMRVSQLTFTELKRPAERPYGAERGSKYQNQD
GPQASRIGDDPEFDDA-------------DRAADVERGDGR-------------------
---
>gi|257053775|ref|YP_003131608.1| deoxycytidine triphosphate deaminase [Halorhabdus utahensis DSM 12940]
MILSDADILDRLEAGDLVVEPLDEPDLQIQPASVDLRLGREFLEFQHANIPCIHPTSEQE
VAEYVEETVVDEGGEFILHPGDFVLGTTVETVEIPDDLIAHVEGRSSLGRLAVVVHA---
------------------------------------------------------------
------------------------------------------------------------
------------------------------------------------------------
------------------------------------------------------------
------------------------------------------------------------
------------------------------------------------------------
------------------------------------------------------------
-----------------------------------------------------------T
AGLADPGYRGQITLELSNLGTAPVALTPGMRISQLTFTELSSPAERPYGEERGSKYQGQE
GPQASRIQGDREFGGDQ-------------------------------------------
---
>gi|161723234|ref|YP_136377.2| deoxycytidine triphosphate deaminase [Haloarcula marismortui ATCC 43049]
MILSDADILRRLEQGDLVVEPLDDPDIQIQPASVDLRLGHEFLEFQHANIPCIHPNSEDE
VSDYVEETVIEEGGEFILHPGDFVLGTTHERVAIPDDLIAHVEGRSSLGRLAIVVHA---
------------------------------------------------------------
------------------------------------------------------------
------------------------------------------------------------
------------------------------------------------------------
------------------------------------------------------------
------------------------------------------------------------
------------------------------------------------------------
-----------------------------------------------------------T
AGLCDPGYEGQITLELSNLGTAPVALTPGMRISQLTFTELKTPADRPYGAERGSKYQGQS
GPQASKIQGDREFGGDQ-------------------------------------------
---
>gi|222478880|ref|YP_002565117.1| deoxycytidine triphosphate deaminase [Halorubrum lacusprofundi ATCC 49239]
MILSDADILDRLAEGDLVVEPLDDVDQQVQPASVDLRLGERFLEFQRTNIPCIHPTEADE
VGDYVTETRVPEGEEFILHPGDFVLGTTTERVEIPPDLLATVQGRSSLGRLAIVIHA---
------------------------------------------------------------
------------------------------------------------------------
------------------------------------------------------------
------------------------------------------------------------
------------------------------------------------------------
------------------------------------------------------------
------------------------------------------------------------
-----------------------------------------------------------T
AGIVDPGYKGQITLELSNLGTAPVALTPGMRVSQLIFTELKSPAKRPYGVERGSKYQDQD
GPQASRIGSDPEFHSD----------------ENQAAEHES-------------------
---
>gi|448728838|ref|ZP_21711159.1| deoxycytidine triphosphate deaminase [Halococcus saccharolyticus DSM 5350]
MILSDVDINRRLDEGSLVVEPLADPDLQIQPASVDLRLGREFLEFQRTNIPCIHPDSENE
VDEYVTETYVDEGEEFILHPGDFVLGTTVERVEVPDDLIARVEGRSSLGRLAVVIHA---
------------------------------------------------------------
------------------------------------------------------------
------------------------------------------------------------
------------------------------------------------------------
------------------------------------------------------------
------------------------------------------------------------
------------------------------------------------------------
-----------------------------------------------------------T
AGIVDPGYRGQVTLELSNLGTAPVALTPGMRISQVIFTELKTAADRPYGSERGSKYQDQA
GPQASRIGGDDEFGGHQTARDRS-------HDADGRNAPADSQHEEGERR----------
---
>gi|448445247|ref|ZP_21590302.1| deoxycytidine triphosphate deaminase [Halorubrum saccharovorum DSM 1137]
MILSDADILDRLADGDLVVEPLDDVDQQVQPASVDLRLGERFLEFQRTNIPCIHPTEADE
VGDYVTETRVPEGEEFILHPGDFVLGTTTERVEIPPDLLATVQGRSSLGRLAIVIHA---
------------------------------------------------------------
------------------------------------------------------------
------------------------------------------------------------
------------------------------------------------------------
------------------------------------------------------------
------------------------------------------------------------
------------------------------------------------------------
-----------------------------------------------------------T
AGIVDPGYKGQITLELSNLGTAPVALTPGMRVSQLIFTELKSPANRPYGVERGSKYQDQD
GPQASRIGSDPEFDGD----------------GHEAEG-EAEADAEN----------AEG
DR-
>gi|399575567|ref|ZP_10769325.1| dCTP deaminase [Halogranum salarium B-1]
MILSDTDLLKRLEEGDLVIDPLEDIDMQVQPASIDLRLGAEFLEFQRTNISCIHPNREDE
VSKYIRETVVEEGDEFILHPGDFVLGTTAERVEIPPDLVAHVEGRSSLGRLAVVVHA---
------------------------------------------------------------
------------------------------------------------------------
------------------------------------------------------------
------------------------------------------------------------
------------------------------------------------------------
------------------------------------------------------------
------------------------------------------------------------
-----------------------------------------------------------T
AGLCDPGYQGQITLELSNLGSAPVALTPGMRISQLTFTELTSPAARPYGEERGSKYQNQK
GPQASKIGNDPEFSKTER------------------------------------------
---
>gi|448731923|ref|ZP_21714206.1| deoxycytidine triphosphate deaminase [Halococcus salifodinae DSM 8989]
MILSDADIHRRLDEGSLVVEPLDDPDLQIQPASVDLRLGREFLEFQRTNIPCIHPDSENE
IEEYVTETHVKPDEEFILHPGDFVLGTTVERVEVPDDLIARVEGRSSLGRLAVVIHA---
------------------------------------------------------------
------------------------------------------------------------
------------------------------------------------------------
------------------------------------------------------------
------------------------------------------------------------
------------------------------------------------------------
------------------------------------------------------------
-----------------------------------------------------------T
AGIVDPGYRGQVTLELSNLGTAPVALTPGMRISQVIFTELKTPADRPYGSERGSKYQDQA
GPQASRIGGDDEFGGHQTARDRSPDADDRSHDADGRNTPADSRHEGGERR----------
---
>gi|169235250|ref|YP_001688450.1| deoxycytidine triphosphate deaminase [Halobacterium salinarum R1]
MILSDQDILARLADGDLAIEPLEDVDLQVQPASVDVRLGRRFLEFERANVPCIHPNREDE
VDEYVTETVVEDGDEFILHPGDFVLGTTKERVEVPRDLVAQVEGRSSLGRLAVVVHA---
------------------------------------------------------------
------------------------------------------------------------
------------------------------------------------------------
------------------------------------------------------------
------------------------------------------------------------
------------------------------------------------------------
------------------------------------------------------------
-----------------------------------------------------------T
AGFIDPGFNGRVTLELSNLGKVPVALTPEMRISQLVFTELTSPADRPYGDERGSKYQDQD
GPQASRIRGDREFGGTQ-------------------------------------------
---
>gi|448395870|ref|ZP_21568964.1| deoxycytidine triphosphate deaminase [Haloterrigena salina JCM 13891]
MILSDADILERLEAGDLVVDPLDDPELQIQPASIDLRLGREFLEFQRTNIPCIHPNSEQE
VDEYVTETIVEDGDDFILHPGDFVLGTTHERVEIPPDLIAHVEGRSSLGRLAVVVHA---
------------------------------------------------------------
------------------------------------------------------------
------------------------------------------------------------
------------------------------------------------------------
------------------------------------------------------------
------------------------------------------------------------
------------------------------------------------------------
-----------------------------------------------------------T
AGLCDPGYRGQITLELSNLGTAPVALTPGMRISQLTFTELKTEAERPYGSERGSKYQDQD
GPQASRIQSDHEFGGDQLERE---------------------------------------
---
>gi|448637205|ref|ZP_21675581.1| deoxycytidine triphosphate deaminase [Haloarcula sinaiiensis ATCC 33800]
MILSDADILRRLEQGDLVVEPLDDPDIQIQPASVDLRLGHEFLEFQHANIPCIHPNSEDE
VSDYVEETVIEEGGEFILHPGDFVLGTTHERVAIPDDLIAHVEGRSSLGRLAIVVHA---
------------------------------------------------------------
------------------------------------------------------------
------------------------------------------------------------
------------------------------------------------------------
------------------------------------------------------------
------------------------------------------------------------
------------------------------------------------------------
-----------------------------------------------------------T
AGLCDPGYEGQITLELSNLGTAPVALTPGMRISQLTFTELKTAADRPYGAERGSKYQGQS
GPQASKIQGDREFGGDQ-------------------------------------------
---
>gi|448606994|ref|ZP_21659251.1| deoxycytidine triphosphate deaminase [Haloferax sulfurifontis ATCC BAA-897]
MILSDSDILSRLAEGDLVVDPIDDVDMQVQPASVDLRLGTEFLEFQRTNISCIHPNRESE
VSEYVRETHVPEGDDFILHPGDFVLGTTKERVEIPADLLATVEGRSSLGRLAVVIHA---
------------------------------------------------------------
------------------------------------------------------------
------------------------------------------------------------
------------------------------------------------------------
------------------------------------------------------------
------------------------------------------------------------
------------------------------------------------------------
-----------------------------------------------------------T
AGIVDPGYEGQITLELSNLGTAPVALTPGMRISQLVFTEMKSPADRPYGVERGSKYQGQR
GPQASRLSSDPEFGGDE-------------------------------------------
---
>gi|448437909|ref|ZP_21587732.1| deoxycytidine triphosphate deaminase [Halorubrum tebenquichense DSM 14210]
MILSDADILDRLAEGDLAIEPLDDVDQQVQPASVDLRLGERFLEFQRTNIPCIHPTDAGE
VSEYVTETTVPEGDEFILHPGDFVLGTTAERVAIPDDLVAHVEGRSSLGRLAIVVHA---
------------------------------------------------------------
------------------------------------------------------------
------------------------------------------------------------
------------------------------------------------------------
------------------------------------------------------------
------------------------------------------------------------
------------------------------------------------------------
-----------------------------------------------------------T
AGLCDPGYEGQITLELSNLGTAPVALSPGMRVSQLTFTELKRPAERPYGAERGSKYQGQD
GPQASRIGDDPEFAAE---------GDESGGGEETAAGEEP-------------------
---
>gi|448424485|ref|ZP_21582459.1| deoxycytidine triphosphate deaminase [Halorubrum terrestre JCM 10247]
MILSDADILDRLAEGDLAIEPLDDVDQQVQPASVDLRLGERFLEFQRTNIPCIHPTDAGE
VSEYVTETTVDEGDEFILHPGDFVLGTTVERVAIPDDLVAHVEGRSSLGRLAIVVHA---
------------------------------------------------------------
------------------------------------------------------------
------------------------------------------------------------
------------------------------------------------------------
------------------------------------------------------------
------------------------------------------------------------
------------------------------------------------------------
-----------------------------------------------------------T
AGLCDPGYEGQITLELSNLGTAPVALSPGMRVSQLTFTELKRPAERPYGAERGSKYQSQD
GPQASRIGDDPEFDDA-------------DRAADVERGDGR-------------------
---
>gi|448737358|ref|ZP_21719399.1| deoxycytidine triphosphate deaminase [Halococcus thailandensis JCM 13552]
MILADGDIRRRLDTGKLVIEPLADPELQIQPASVDLRLGHEFLEFQRTNIPCIHPDSENE
VDEYVTETVVDDGGEFILHPGDFVLGTTVEHIGVPDDLIARVEGRSSLGRLAIVIHA---
------------------------------------------------------------
------------------------------------------------------------
------------------------------------------------------------
------------------------------------------------------------
------------------------------------------------------------
------------------------------------------------------------
------------------------------------------------------------
-----------------------------------------------------------T
AGIVDPGYQGQVTLELSNLGTAPVALTPGMRISQVIFTELKNAAEVPYGDERGSKYQGQV
GPQASKIGNDDEFGGSQRPGREN---------RDRRASEVDGANEMGGER----------
---
>gi|448383429|ref|ZP_21562691.1| deoxycytidine triphosphate deaminase [Haloterrigena thermotolerans DSM 11522]
MILSDADILDRLEAGDLVVEPLDDPELQIQPASVDLRLGREFLEFQRTNIPCIHPNSEDE
VDDYVSETVVDEDDDFILHPGDFVLGTTHERVEIPADLIAHVEGRSSLGRLAVVVHA---
------------------------------------------------------------
------------------------------------------------------------
------------------------------------------------------------
------------------------------------------------------------
------------------------------------------------------------
------------------------------------------------------------
------------------------------------------------------------
-----------------------------------------------------------T
AGLCDPGYRGQITLELSNLGSAPVALTPGMRISQLTFTELKTEADRPYGSERGSKYQDQS
GPQASRIESDDEFGGDQLERGDADGE----------------------------------
---
>gi|335437936|ref|ZP_08560693.1| deoxycytidine triphosphate deaminase [Halorhabdus tiamatea SARL4B]
MILSDADILDRLEAGDLVVEPLDEPDLQIQPASIDLRLGREFLEFQHANIPCIHPTSEQE
VAEYVEETVVDDDGEFILHPGDFVLGTTVETVEIPDDLIAHVEGRSSLGRLAVVVHA---
------------------------------------------------------------
------------------------------------------------------------
------------------------------------------------------------
------------------------------------------------------------
------------------------------------------------------------
------------------------------------------------------------
------------------------------------------------------------
-----------------------------------------------------------T
AGLADPGYRGQITLELSNLGTAPVALTPGMRISQLTFTELSSPAERPYGEERGSKYQGQE
GPQASRIQGDREFGGDQ-------------------------------------------
---
>gi|284164750|ref|YP_003403029.1| deoxycytidine triphosphate deaminase [Haloterrigena turkmenica DSM 5511]
MILSDADILERLEAGDLVVDPLDDPELQIQPASIDLRLGREFLEFQRTNIPCIHPNSEQE
VDEYVTETIVEDGDDFILHPGDFVLGTTHERVEIPPDLIAHVEGRSSLGRLAVVVHA---
------------------------------------------------------------
------------------------------------------------------------
------------------------------------------------------------
------------------------------------------------------------
------------------------------------------------------------
------------------------------------------------------------
------------------------------------------------------------
-----------------------------------------------------------T
AGLCDPGYRGQITLELSNLGTAPVALTPGMRISQLTFTELKTEAERPYGSERGSKYQDQD
GPQASRIQSDHEFGGDQLERE---------------------------------------
---
>gi|448630997|ref|ZP_21673452.1| deoxycytidine triphosphate deaminase [Haloarcula vallismortis ATCC 29715]
MILSDADILRRLEQGDLVVEPLDDPDIQIQPASVDLRLGREFLEFQHANIPCIHPNSEDE
VADYVEETVIEEGGEFILHPGDFVLGTTHERVAIPDDLIAHVEGRSSLGRLAIVVHA---
------------------------------------------------------------
------------------------------------------------------------
------------------------------------------------------------
------------------------------------------------------------
------------------------------------------------------------
------------------------------------------------------------
------------------------------------------------------------
-----------------------------------------------------------T
AGLCDPGYEGQITLELSNLGTAPVALTPGMRISQLTFTELKTPADRPYGAERGSKYQGQS
GPQASKIQGDREFGGDQ-------------------------------------------
---
>gi|448374264|ref|ZP_21558149.1| deoxycytidine triphosphate deaminase [Halovivax asiaticus JCM 14624]
MILSDTDILDRLEAGDLVIEPLDDLELQIQPASVDLRLGNEFLEFRRTNIPCIHPNSEQE
VGEYVTETVVDEGDDFILHPGDFVLGTTHERVEIPADLIAHVEGRSSLGRLAVVVHA---
------------------------------------------------------------
------------------------------------------------------------
------------------------------------------------------------
------------------------------------------------------------
------------------------------------------------------------
------------------------------------------------------------
------------------------------------------------------------
-----------------------------------------------------------T
AGLCDPGYRGQITLELSNLGSAPVSLTPGMRVSQLTFTELSSPADRPYGADRGSKYQDQS
GPQASKIGGDHEFGGDQRPEN---------------------------------------
---
>gi|433638149|ref|YP_007283909.1| deoxycytidine triphosphate deaminase [Halovivax ruber XH-70]
MILSDTDILDRLEAGDLVIEPLDDLELQIQPASVDLRLGNEFLEFRRTNIPCIHPNSEQE
VGEYVTETVVDEGDDFILHPGDFVLGTTHERVEIPADLIAHVEGRSSLGRLAVVVHA---
------------------------------------------------------------
------------------------------------------------------------
------------------------------------------------------------
------------------------------------------------------------
------------------------------------------------------------
------------------------------------------------------------
------------------------------------------------------------
-----------------------------------------------------------T
AGLCDPGYRGQITLELSNLGSAPVSLTPGMRVSQLTFTELSSPADRPYGADRGSKYQDQS
GPQASKIGGDHEFGGDQRSEN---------------------------------------
---
>gi|448365850|ref|ZP_21554104.1| deoxycytidine triphosphate deaminase [Natrialba aegyptia DSM 13077]
MILSDADISRRLDAGDLVVEPLDDPELQIQPASIDLRLGREFLEFQRTNIPCIHPDSERE
VDEYVTETLVEDGDDFILHPGDFVLGTTYERVEIPADLIAHVEGRSSLGRLAVVVHA---
------------------------------------------------------------
------------------------------------------------------------
------------------------------------------------------------
------------------------------------------------------------
------------------------------------------------------------
------------------------------------------------------------
------------------------------------------------------------
-----------------------------------------------------------T
AGLCDPGYRGQITLELSNLGTAPVALTPGMRISQLTFTELKTEAERPYGSERGSKYQDQD
GPQASRIQSDHEFGGEQLDR----------------------------------------
---
>gi|448363257|ref|ZP_21551858.1| deoxycytidine triphosphate deaminase [Natrialba asiatica DSM 12278]
MILSDADISRRLDADDLVVEPLDDPELQIQPASIDLRLGREFLEFQRTNIPCIHPDSERE
VDEYVTETLVEDGDDFILHPGDFVLGTTYERVEIPADLIAHVEGRSSLGRLAVVVHA---
------------------------------------------------------------
------------------------------------------------------------
------------------------------------------------------------
------------------------------------------------------------
------------------------------------------------------------
------------------------------------------------------------
------------------------------------------------------------
-----------------------------------------------------------T
AGLCDPGYRGQITLELSNLGTAPVALTPGMRISQLTFTELKTEAERPYGSERGSKYQDQD
GPQASRIQSDHEFGGEQLDR----------------------------------------
---
>gi|448359751|ref|ZP_21548400.1| deoxycytidine triphosphate deaminase [Natrialba chahannaoensis JCM 10990]
MILSDADILRRLEEGDLVVDPLDDPELQIQPASVDLRLGREFLEFQRTNIPCIHPTSERE
VDEYVTETVVEDGDDFILHPGDFVLGTTYERVEIPADLIAHVEGRSSLGRLAVVVHA---
------------------------------------------------------------
------------------------------------------------------------
------------------------------------------------------------
------------------------------------------------------------
------------------------------------------------------------
------------------------------------------------------------
------------------------------------------------------------
-----------------------------------------------------------T
AGLCDPGYRGQITLELSNLGSAPVALTPGMRISQLTFTELKTKAERPYGSERGSKYQDQD
GPQASRIQSDHEFGGDQLDRDD--------------------------------------
---
>gi|448355457|ref|ZP_21544208.1| deoxycytidine triphosphate deaminase [Natrialba hulunbeirensis JCM 10989]
MILSDADILRRLEEGDLVVDPLDDPELQIQPASVDLRLGREFLEFQRTNIPCIHPTSERE
VDEYVTETVVEDGDDFILHPGDFVLGTTYERVEIPADLIAHVEGRSSLGRLAVVVHA---
------------------------------------------------------------
------------------------------------------------------------
------------------------------------------------------------
------------------------------------------------------------
------------------------------------------------------------
------------------------------------------------------------
------------------------------------------------------------
-----------------------------------------------------------T
AGLCDPGYRGQITLELSNLGSAPVALTPGMRISQLTFTELKTEAERPYGSERGSKYQDQD
GPQASRIQSDHEFGGDQLNRD---------------------------------------
---
>gi|289582069|ref|YP_003480535.1| deoxycytidine triphosphate deaminase [Natrialba magadii ATCC 43099]
MILSDADILRRLEEGDLVVDPLDDPELQIQPASVDLRLGREFLEFQRTNIPCIHPTSERE
VDEYVTETVVEDGDDFILHPGDFVLGTTYERVEIPADLIAHVEGRSSLGRLAVVVHA---
------------------------------------------------------------
------------------------------------------------------------
------------------------------------------------------------
------------------------------------------------------------
------------------------------------------------------------
------------------------------------------------------------
------------------------------------------------------------
-----------------------------------------------------------T
AGLCDPGYRGQITLELSNLGSAPVALTPGMRISQLTFTELKTEAERPYGSERGSKYQDQD
GPQASRIQSDHEFGGDQLDRDD--------------------------------------
---
>gi|448349587|ref|ZP_21538420.1| deoxycytidine triphosphate deaminase [Natrialba taiwanensis DSM 12281]
MILSDADISRRLDAGDLVVEPLDDPELQIQPASIDLRLGREFLEFQRTNIPCIHPDSERE
VDEYVTETLVEDGDDFILHPGDFVLGTTYERVEIPADLIAHVEGRSSLGRLAVVVHA---
------------------------------------------------------------
------------------------------------------------------------
------------------------------------------------------------
------------------------------------------------------------
------------------------------------------------------------
------------------------------------------------------------
------------------------------------------------------------
-----------------------------------------------------------T
AGLCDPGYRGQITLELSNLGTAPVALTPGMRISQLTFTELKTEAERPYGSERGSKYQDQD
GPQASRIQSDHEFGGEQLDR----------------------------------------
---
>gi|448320001|ref|ZP_21509489.1| deoxycytidine triphosphate deaminase [Natronococcus amylolyticus DSM 10524]
MILSDADILKRLEDGTLAIDPIDDPELQIQPASVDLRLGREFLEFQRTNISCIHPDAEHE
VDEYVTETVVDDGDDFILHPGDFVLGTTHERVEIPADLIAHVEGRSSLGRLAVVVHA---
------------------------------------------------------------
------------------------------------------------------------
------------------------------------------------------------
------------------------------------------------------------
------------------------------------------------------------
------------------------------------------------------------
------------------------------------------------------------
-----------------------------------------------------------T
AGLCDPGYRGQITLELSNLGTAPVALTPGMRISQLTFTELKTAAERPYGSERGSKYQDQA
GPQASRIQSDDEFGGDQLERED--------------------------------------
---
>gi|448341065|ref|ZP_21530030.1| deoxycytidine triphosphate deaminase [Natrinema gari JCM 14663]
MILSDADILERLEAGDLVVEPLDDPELQIQPASVDLRLGREFLEFQRTNIPCIHPNSERE
VDEYVTETVVEEGDDFILHPGDFVLGTTHERVEIPADLIAHVEGRSSLGRLAVVVHA---
------------------------------------------------------------
------------------------------------------------------------
------------------------------------------------------------
------------------------------------------------------------
------------------------------------------------------------
------------------------------------------------------------
------------------------------------------------------------
-----------------------------------------------------------T
AGLCDPGYRGQITLELSNLGSAPVALTPGMRISQLTFTELKTAAERPYGSERGSKYQDQS
GPQASRIESDDEFGGDQLERED--------------------------------------
---
>gi|448319111|ref|ZP_21508617.1| deoxycytidine triphosphate deaminase [Natronococcus jeotgali DSM 18795]
MILSDADILRRLEDGDLVVDPLDDPELQIQPASVDLRLGREFLEFQRTNISCIHPDAEHE
VDEYVTETVVDDGDDFILHPGDFVLGTTHERVEIPADLIAHVEGRSSLGRLAVVVHA---
------------------------------------------------------------
------------------------------------------------------------
------------------------------------------------------------
------------------------------------------------------------
------------------------------------------------------------
------------------------------------------------------------
------------------------------------------------------------
-----------------------------------------------------------T
AGLCDPGYRGQITLELSNLGTAPVALTPGMRISQLTFTELKTEAERPYGSDRGSKYQDQA
GPQASRIQSDDEFGGDQLERED--------------------------------------
---
>gi|435845923|ref|YP_007308173.1| deoxycytidine triphosphate deaminase [Natronococcus occultus SP4]
MILSDADILKRLEDGDLAIDPLDDPELQIQPASVDLRLGREFLEFQRTNISCIHPDAEHE
VDEYVTETVVDDDDDFILHPGDFVLGTTYERVEIPADLIAHVEGRSSLGRLAVVVHASLP
ADEEVFLWTPEDGYGFYEIGDIVKNERPAHAVAFDPKTLRVSTHPVTNYITNPTKRIYRV
TLESGRQVHVTKDHNLFTIDEWGGVTRIPSEDAEGTHVMVPDQLPGPRGTETELDLVTLF
EGDDEIVAYAADGLGTVRWTDDIGRTTRRHYESRNAAPLSCVSSVKTPDDAEVAFKQSDA
RLPRHLDITPEFGWVLGFYIAEGSVRRKQVQIANTDSELLDRVESWFEQYGTSIYRRERN
DGVERLTVCSALWAKLFRRLAGEGAEKNVPERAWNWSDDVLEALLEGMLDGDGCRRETRD
TLYTANEALADRTLYLASRLGLLSSTYSRERENYIEPSDVHNSGTEWAIDLASDAHKRGQ
YVPVPSELLRSLREEAELRMIDAAEKIGYSSKSSISNVENEEYGSVKRSTLRRFCDVYAD
EGADTERLEQLLEGGVRFEKVAAVEETDRVEPTYDLEVQPNGRTIENFLGGRGGVFLSNT
AGLCDPGYRGQITLELSNLGTAPVALTPGMRISQLTFTELKTEAERPYGSERGSKYQDQH
GPQASRIQSDDEFGGDQLERED--------------------------------------
---
>gi|448310592|ref|ZP_21500408.1| deoxycytidine triphosphate deaminase [Natronolimnobius innermongolicus JCM 12255]
MILSDADILARLEDGDLVVDPLDEPELQIQPASVDLRLGREFLEFQRTNIPCIHPNSEQE
VDDYVTETIVDGDDDFILHPGDFVLGTTHERVEIPADLIAHVEGRSSLGRLAVVVHA---
------------------------------------------------------------
------------------------------------------------------------
------------------------------------------------------------
------------------------------------------------------------
------------------------------------------------------------
------------------------------------------------------------
------------------------------------------------------------
-----------------------------------------------------------T
AGLCDPGYRGQITLELSNLGTAPVALTPGMRISQLTFTELKTEAERPYGSERGSKYQDQA
GPQASRIQSDHEFGGDQLEDE---------------------------------------
---
>gi|448345809|ref|ZP_21534698.1| deoxycytidine triphosphate deaminase [Natrinema altunense JCM 12890]
MILSDADILERLEAGDLVVEPLDDPELQIQPASVDLRLGREFLEFQRTNIPCIHPNSERE
VDEYVTETVVDEDDDFILHPGDFVLGTTHERVEIPADLIAHVEGRSSLGRLAVVVHA---
------------------------------------------------------------
------------------------------------------------------------
------------------------------------------------------------
------------------------------------------------------------
------------------------------------------------------------
------------------------------------------------------------
------------------------------------------------------------
-----------------------------------------------------------T
AGLCDPGYRGQITLELSNLGSAPVALTPGMRISQLTFTELKTAAERPYGSERGSKYQDQS
GPQASRIESDDEFGGDQLERED--------------------------------------
---
>gi|397773438|ref|YP_006540984.1| deoxycytidine triphosphate deaminase [Natrinema sp. J7-2]
MILSDADILERLEAGDLVVEPLDDPELQIQPASVDLRLGREFLEFQRTNIPCIHPNSERE
VDEYVTETVVEEGDDFILHPGDFVLGTTHERVEIPADLIAHVEGRSSLGRLAVVVHA---
------------------------------------------------------------
------------------------------------------------------------
------------------------------------------------------------
------------------------------------------------------------
------------------------------------------------------------
------------------------------------------------------------
------------------------------------------------------------
-----------------------------------------------------------T
AGLCDPGYRGQITLELSNLGSAPVALTPGMRISQLTFTELKTAAERPYGSERGSKYQDQS
GPQASRIESDDEFGGDQLERED--------------------------------------
---
>gi|448338025|ref|ZP_21527078.1| deoxycytidine triphosphate deaminase [Natrinema pallidum DSM 3751]
MILSDADICERLDAGDLVVEPLDDPELQIQPASVDLRLGREFLEFQRTNIPCIHPNSERE
VDEYVTETVVNEDDDFILHPGDFVLGTTHERVEIPADLIAHVEGRSSLGRLAVVVHA---
------------------------------------------------------------
------------------------------------------------------------
------------------------------------------------------------
------------------------------------------------------------
------------------------------------------------------------
------------------------------------------------------------
------------------------------------------------------------
-----------------------------------------------------------T
AGLCDPGYRGQITLELSNLGSAPVALTPGMRISQLTFTELRTAAERPYGSERGSKYQDQS
GPQASRIESDDEFGGDQLERED--------------------------------------
---
>gi|433590367|ref|YP_007279863.1| deoxycytidine triphosphate deaminase [Natrinema pellirubrum DSM 15624]
MILSDADILDRLEAGDLVVEPLDDPELQIQPASVDLRLGREFLEFQRTNIPCIHPNSEDE
VDDYVSETVVDEDDDFILHPGDFVLGTTHERVEIPADLIAHVEGRSSLGRLAVVVHA---
------------------------------------------------------------
------------------------------------------------------------
------------------------------------------------------------
------------------------------------------------------------
------------------------------------------------------------
------------------------------------------------------------
------------------------------------------------------------
-----------------------------------------------------------T
AGLCDPGYRGQITLELSNLGSAPVALTPGMRISQLTFTELKTEADRPYGSERGSKYQDQS
GPQASRIESDDEFGGDQLERGDADGE----------------------------------
---
>gi|448329549|ref|ZP_21518847.1| deoxycytidine triphosphate deaminase [Natrinema versiforme JCM 10478]
MILSDADILERLEAGDLVVEPLDDPELQIQPASVDLRLGREFLEFQRTNIPCIHPNAEGE
VDEYVTETIVDEDDDFILHPGDFVLGTTHERVEIPADLIAHVEGRSSLGRLAVVVHA---
------------------------------------------------------------
------------------------------------------------------------
------------------------------------------------------------
------------------------------------------------------------
------------------------------------------------------------
------------------------------------------------------------
------------------------------------------------------------
-----------------------------------------------------------T
AGLCDPGYRGQITLELSNLGSAPVALTPGMRISQLTFTELKSPAERPYGSERGSKYQDQD
GPQASRIQSDDEFGGDQLERED--------------------------------------
---
>gi|452208544|ref|YP_007488666.1| dCTP deaminase (dUMP-forming) [Natronomonas moolapensis 8.8.11]
MILSDTDIRRRLTDGDLVVDPLADPELQIQPASIDLRLGREFLEFKRTNIPCIHPNSEQE
VDEYVEETHVSEGEEFILHPGDFVLGTTKERVEIPDDLLGTVQGRSSLGRLAVVIHA---
------------------------------------------------------------
------------------------------------------------------------
------------------------------------------------------------
------------------------------------------------------------
------------------------------------------------------------
------------------------------------------------------------
------------------------------------------------------------
-----------------------------------------------------------T
AGIVDPGYRGQITLELSNLGTAPVALQPDMRISQVIFTELQSAASEPYGSDRGSKYQDQA
GPQASRIQSDEEFGGGQLDR----------------------------------------
---
>gi|76803211|ref|YP_331306.1| deoxycytidine triphosphate deaminase [Natronomonas pharaonis DSM 2160]
MILSDADIRRRLDEGDLAIEPLDDPELQVQPASVDLRLGREFLEFQRANISCIHPTSERE
VDEYVDETYVEEGEEFVLHPGDFVLGTTKERVEIPPDLIAHVEGRSSLGRLAIVVHA---
------------------------------------------------------------
------------------------------------------------------------
------------------------------------------------------------
------------------------------------------------------------
------------------------------------------------------------
------------------------------------------------------------
------------------------------------------------------------
-----------------------------------------------------------T
AGLCDPGYQGQITLELSNLGTAPVALSPGMRISQLTFTELKSPAERPYGAERGSKYQGQT
GPQASRIQGDREFGGDQ-------------------------------------------
---
>gi|448308058|ref|ZP_21497939.1| deoxyuridine 5'-triphosphate nucleotidohydrolase [Natronorubrum bangense JCM 10635]
MFRSGAFVADHVSP---------TAVEQVQPNGVDLTLDVVFEQLEPGRIGRDGKEIGDR
IARPLEELEQKDPDTFYLPEGAYVAR-YDERIRIPEGHIGFVYPRSSLMRNSCMLNT---
------------------------------------------------------------
------------------------------------------------------------
------------------------------------------------------------
------------------------------------------------------------
------------------------------------------------------------
------------------------------------------------------------
------------------------------------------------------------
------------------------------------------------------------
-AVWDAGYEGRGEGLLQVH--HDIEIERGARIAQLVFAEAN-HEDVYDGSYQGENLE---
------------------------------------------------------------
---
>gi|448301624|ref|ZP_21491615.1| deoxycytidine triphosphate deaminase [Natronorubrum tibetense GA33]
MILSDADILQRLEGGDLVIEPIDDLDLQIQPASVDLRLGKEFLEFQRTNIPCIHPNSEQE
VDEYVTETIVEDGDDFILHPGDFVLGTTYERVEIPADLIAHVEGRSSLGRLAVVVHA---
------------------------------------------------------------
------------------------------------------------------------
------------------------------------------------------------
------------------------------------------------------------
------------------------------------------------------------
------------------------------------------------------------
------------------------------------------------------------
-----------------------------------------------------------T
AGLCDPGYRGQITLELSNLGTAPVALTPGMRISQLTFTELKTEAERPYGSDRGSKYQDQD
GPQASRIQSDDEFGGDQLERNE--------------------------------------
---
>gi|429190939|ref|YP_007176617.1| deoxycytidine triphosphate deaminase [Natronobacterium gregoryi SP2]
MILSDADILERLEEGDLVVDPLDDPKLQIQPASVDLRLGREFLEFQRTNISCIHPNSEQE
VDEYVTETVVDEGDDFILHPGDFVLGTTHERVEIPSDLIAHVEGRSSLGRLAVVVHA---
------------------------------------------------------------
------------------------------------------------------------
------------------------------------------------------------
------------------------------------------------------------
------------------------------------------------------------
------------------------------------------------------------
------------------------------------------------------------
-----------------------------------------------------------T
AGLCDPGYRGQITLELSNLGTAPVALTPGMRISQLTFTELKTESDRPYGSERGSKYQDQD
GPQASRIQGDHEFGGDQLEREE--------------------------------------
---
>lcl|39407_1380 unnamed protein product
MILSDADILDRLAEGDLAIEPLDDVDQQVQPASVDLRLGERFLEFQRTNIPCIHPTDAGE
VSEYVTETTVDEGDEFILHPGDFVLGTTAERVAIPDDLVAHVEGRSSLGRLAIVVHA---
------------------------------------------------------------
------------------------------------------------------------
------------------------------------------------------------
------------------------------------------------------------
------------------------------------------------------------
------------------------------------------------------------
------------------------------------------------------------
-----------------------------------------------------------T
AGLCDPGYEGQITLELSNLGTAPVALSPGMRVSQLTFTELKRPAERPYGAERGSKYQGQD
GPQASRIGDDPEFAGA--------DGDES----APSDGDRE-------------------
---
>lcl|38015_3218 unnamed protein product
-------------------------------MSSEYQIGHEG-EFSFR-GHTLDELQEME
LEEVAELLPARQRRSIVRGLGTEQQKLLETVRSRDKETTADDPIRTHLRDMPILPEF---
------------------------------------------------------------
------------------------------------------------------------
------------------------------------------------------------
------------------------------------------------------------
------------------------------------------------------------
------------------------------------------------------------
------------------------------------------------------------
------------------------------------------------------------
VGVTFAVYNGHS---FERVQVEPEMIGHYLGEFHLTRSTVEHGQAG-IGATRSSKFVPLK
------------------------------------------------------------
---
>lcl|38016_999 unnamed protein product
MILSDADILDRLAEGDLAIEPLDDVDQQVQPASVDLRLGERFLEFQRTNIPCIHPTDAGE
VSEYVTETTVDEGDEFILHPGDFVLGTTAERVAIPDDLVAHVEGRSSLGRLAIVVHA---
------------------------------------------------------------
------------------------------------------------------------
------------------------------------------------------------
------------------------------------------------------------
------------------------------------------------------------
------------------------------------------------------------
------------------------------------------------------------
-----------------------------------------------------------T
AGLCDPGYEGQITLELSNLGTAPVALSPGMRVSQLTFTELKRPAERPYGAERGSKYQGQD
GPQASRIGDDPEFAGA--------DGDES----APSDGDRE-------------------
---
>lcl|36547_3274 unnamed protein product
MILSDADILDRLAEGDLAIEPLDDVDQQVQPASVDLRLGERFLEFQRTNIPCIHPTDAGE
VSEYVTETTVDEGDEFILHPSDFVLGTTVERVAIPDDLVAHVEGRSSLGRLAIVVHA---
------------------------------------------------------------
------------------------------------------------------------
------------------------------------------------------------
------------------------------------------------------------
------------------------------------------------------------
------------------------------------------------------------
------------------------------------------------------------
-----------------------------------------------------------T
AGLCDPGYEGQITLELSNLGTAPVALSPGMRVSQLTFTELKRPAERPYGAERGSKYQGQD
GPQASRIGDDPEFDDA-------------DRAADVERGDGR-------------------
---
>lcl|38017_3085 unnamed protein product
MILSDADILDRLADGDLVVDPLDDVDQQVQPASVDLRLGERFLEFQRTNIPCIHPTEADE
VGEYVTETRVPEGEEFILHPGDFVLGTTTERVEIPPDLLATVQGRSSLGRLAIVIHA---
------------------------------------------------------------
------------------------------------------------------------
------------------------------------------------------------
------------------------------------------------------------
------------------------------------------------------------
------------------------------------------------------------
------------------------------------------------------------
-----------------------------------------------------------T
AGIVDPGYKGQITLELSNLGTAPVALTPGMRVSQLIFTELKSPADRPYGVERGSKYQDQD
GPQASRIGSDPEFDGD----------------GGEERGDHA-------------------
---
>lcl|38019_436 unnamed protein product
MILSDSDILDRLAAGDLAIEPLADVDQQVQPASVDLRLGERFLEFQRTNIPCIHPTDADE
VGEYVTETTVPEGEEFILHPGDFVLGTTTERVEIPDDLVAHVEGRSSLGRLAIVVHA---
------------------------------------------------------------
------------------------------------------------------------
------------------------------------------------------------
------------------------------------------------------------
------------------------------------------------------------
------------------------------------------------------------
------------------------------------------------------------
-----------------------------------------------------------T
AGLCDPGYKGQITLELSNLGTAPVALSPGMRVSQLTFTELKSAADRPYGSERGSKYQDQD
GPQASRIGSDPEFGGEP-------------DTGGKER-----------------------
---
>lcl|36174_731 unnamed protein product
MILSDADILERLEEGDLVIDPLDDYELQIQPASVDLRLGREFLEFQRTNIPCIHPTSERE
VDEYVTETVVEDDDDFILHPGDFVLGTTHERVEIPADLIAHVEGRSSLGRLAVVVHA---
------------------------------------------------------------
------------------------------------------------------------
------------------------------------------------------------
------------------------------------------------------------
------------------------------------------------------------
------------------------------------------------------------
------------------------------------------------------------
-----------------------------------------------------------T
AGLCDPGYRGQITLELSNLGSAPVALTPGMRISQLTFTELKTPADRPYGSDRGSKYQDQD
GPQASRIQSDDEFGGDQLERSD--------------------------------------
---
>lcl|36548_2050 unnamed protein product
------------------------------------------------------------
---------------MLFQTG---------AVGIEP--IVYVLAPTASEAAAIVIHA---
------------------------------------------------------------
------------------------------------------------------------
------------------------------------------------------------
------------------------------------------------------------
------------------------------------------------------------
------------------------------------------------------------
------------------------------------------------------------
-----------------------------------------------------------T
AGIVDPGYKGQITLELANLGTAPVALTPGMRVSQLIFTELKSPADRPYGVERGSKYQDQD
GPQASRIGSDPEFDGD----------------GGEERGDHA-------------------
---
>lcl|36549_1674 unnamed protein product
-------------------------------MSSDYRTGREGKEFAYR-GHSLDELQEMD
VDEVAELLPARQRRSIVRGLGTEQQKLLETVRSRDKETTADDPIRTHLRDMPVLPEF---
------------------------------------------------------------
------------------------------------------------------------
------------------------------------------------------------
------------------------------------------------------------
------------------------------------------------------------
------------------------------------------------------------
------------------------------------------------------------
------------------------------------------------------------
VGVTFAVYNGHS---FERVQVEPEMIGHYLGEFHLTRSTVEHGQAG-IGATRSSKFVPLK
------------------------------------------------------------
---
>lcl|36550_1380 unnamed protein product
MILSDADILDRLAAGDLVVEPLGDVDQQVQPASVDLRLGERFLEFQRTNIPCIHPTEADE
VGEYVTETTVDEGDEFILHPGDFVLGTTTERVEIPDDLVAHVEGRSSLGRLAIVVHASLP
HDETVFLWTPDEGFGFYEIGDIVENERPARAVAFDPKSLRVSTHRVTDYITNPTKKIYRV
TLESGREVLVTKDHNLFTLNADGGVTRIASEDAEGSHVMVPGVLPASPTEESSLDLLSLL
EGDDEVIAYASDGIGDVVWTDDVAEPSRRHYDSRNAAPLSCVSSATAPEEADIAFKQSDY
RLSRNLELTPEFGWVLGFYIAEGSARRKQVQFGNKDDAFLDRVEEWFEGHDASVHRREGE
NGVERLTVCSALWSKVIRELAGSGSEKDIPDRAWNWPTAVLRGLHEGLLDGDGCRRESRD
TLYTSNGSLADGAMYLAARLGLHSSTYARERETYIPMSDVTTSGTEHAVDTATDPHKRGQ
YVPVPSELLHELRKETGLTMSEAADAMGYSSKSSVSNVENNEYDTVKRETLQRFREVYTD
NGANTRRLDQILREEVRFEEVVEVEATDRVEPTYDLEVQPNGRTIENFLGGKGGVFLSNT
AGLCDPGYKGQITLELSNLGTAPVALSPGMRVSQLTFTELKSPADRPYGAERGSKYQDQD
GPQASRIGDDPEFEGDGS--------AAGTSTSAAEGDDGARGDRS--------------
---
>lcl|36551_577 unnamed protein product
MILSDADILDRLAAGDLVVEPLGDVDQQVQPASVDLRLGERFLEFQRTNIPCIHPTEADE
VGEYVTETTVDEGDEFILHPGDFVLGTTTERVEIPDDLVAHVEGRSSLGRLAIVVHA---
------------------------------------------------------------
------------------------------------------------------------
------------------------------------------------------------
------------------------------------------------------------
------------------------------------------------------------
------------------------------------------------------------
------------------------------------------------------------
-----------------------------------------------------------T
AGLCDPGYKGQITLELSNLGTAPVALSPGMRVSQLTFTELKSPADRPYGAERGSKYQDQD
GPQASRIGDDPEFEGDGS--------AAGTSTSAAEGDDGARGDRS--------------
---
>lcl|36552_730 unnamed protein product
MILSDADILDRLAAGDLVVEPLGDVDQQVQPASVDLRLGERFLEFQRTNIPCIHPTEADE
VGEYVTETTVDEGDEFILHPGDFVLGTTTERVEIPDDLVAHVEGRSSLGRLAIVVHA---
------------------------------------------------------------
------------------------------------------------------------
------------------------------------------------------------
------------------------------------------------------------
------------------------------------------------------------
------------------------------------------------------------
------------------------------------------------------------
-----------------------------------------------------------T
AGLCDPGYKGQITLELSNLGTAPVALSPGMRVSQLTFTELKSPADRPYGAERGSKYQDQD
GPQASRIGDDPEFEGDGS--------AAGTSTSAAEGDDGARGDRS--------------
---
>lcl|38020_740 unnamed protein product
MILSDADILDRLAEGDLAIEPLDDVDQQVQPASVDLRLGERFLEFQRTNIPCIHPTDAGE
VSEYVTETTVAEGDEFILHPGDFVLGTTAERVRIPDDLVAHVEGRSSLGRLAIVVHA---
------------------------------------------------------------
------------------------------------------------------------
------------------------------------------------------------
------------------------------------------------------------
------------------------------------------------------------
------------------------------------------------------------
------------------------------------------------------------
-----------------------------------------------------------T
AGLCDPGYEGQITLELSNLGTAPVALSPGMRVSQLTFTELKRPADRPYGAERGSKYQGQD
GPQASRIGDDPEFAND-------------SRTDEAAGGDGR-------------------
---
>lcl|38021_3049 unnamed protein product
MILSDADILDRLAEGDLAIEPLDDVDQQVQPASVDLRLGERFLEFQRTNIPCIHPTDAGE
VSEYVTETTVAEGDEFILHPGDFVLGTTAERVKIPDDLVAHVEGRSSLGRLAIVVHA---
------------------------------------------------------------
------------------------------------------------------------
------------------------------------------------------------
------------------------------------------------------------
------------------------------------------------------------
------------------------------------------------------------
------------------------------------------------------------
-----------------------------------------------------------T
AGLCDPGYEGQITLELSNLGTAPVALSPGMRVSQLTFTELKRPADRPYGAERGSKYQGQD
GPQASRIGDDPEFAND-------------SRTDEAAGGDGR-------------------
---
>lcl|38022_3294 unnamed protein product
MILSDADILDRLAEGDLAIEPLDDVDQQVQPASVDLRLGERFLEFQRTNIPCIHPTDAGE
VSEYVTETTVAEGDEFILHPGDFVLGTTAERVRIPDDLVAHVEGRSSLGRLAIVVHA---
------------------------------------------------------------
------------------------------------------------------------
------------------------------------------------------------
------------------------------------------------------------
------------------------------------------------------------
------------------------------------------------------------
------------------------------------------------------------
-----------------------------------------------------------T
AGLCDPGYEGQITLELSNLGTAPVALSPGMRVSQLTFTELKRPADRPYGAERGSKYQGQD
GPQASRIGDDPEFAND-------------SRTDEAAGGDGR-------------------
---
>lcl|23591_2356 unnamed protein product
MILSDADILDRLAEGDLAIEPLDDVDQQVQPASVDLRLGERFLEFQRTNIPCIHPTDAGE
VSEYVTETTVAEGDEFILHPGDFVLGTTAERVRIPDDLVAHVEGRSSLGRLAIVVHA---
------------------------------------------------------------
------------------------------------------------------------
------------------------------------------------------------
------------------------------------------------------------
------------------------------------------------------------
------------------------------------------------------------
------------------------------------------------------------
-----------------------------------------------------------T
AGLCDPGYEGQITLELSNLGTAPVALSPGMRVSQLTFTELKRPADRPYGAERGSKYQGQD
GPQASRIGDDPEFAND-------------SRTDEAAGGDGR-------------------
---
>lcl|36553_3198 unnamed protein product
MILSDADILDRLAEGDLAIEPLDDVDQQVQPASVDLRLGERFLEFQRTNIPCIHPTDAGE
VSEYVTETTVAEGDEFILHPGDFVLGTTAERVRIPDDLVAHVEGRSSLGRLAIVVHA---
------------------------------------------------------------
------------------------------------------------------------
------------------------------------------------------------
------------------------------------------------------------
------------------------------------------------------------
------------------------------------------------------------
------------------------------------------------------------
-----------------------------------------------------------T
AGLCDPGYEGQITLELSNLGTAPVALSPGMRVSQLTFTELKRPADRPYGAERGSKYQGQD
GPQASRIGDDPEFAND-------------SRTDEAAGGDGR-------------------
---
>lcl|36554_2756 unnamed protein product
MILSDADILDRLAAGDLVVEPLGDVDQQVQPASVDLRLGERFLEFQRTNIPCIHPTEADE
VGEYVTETTVDEGDEFILHPGDFVLGTTTERVEIPDDLVAHVEGRSSLGRLAIVVHA---
------------------------------------------------------------
------------------------------------------------------------
------------------------------------------------------------
------------------------------------------------------------
------------------------------------------------------------
------------------------------------------------------------
------------------------------------------------------------
-----------------------------------------------------------T
AGLCDPGYKGQITLELSNLGTAPVALSPGMRVSQLTFTELKSPADRPYGAERGSKYQDQD
GPQASRIGDDPEFEGDGS--------PAGTSTSAAEGDDGARGDRS--------------
---
>lcl|36555_1118 unnamed protein product
MILSDADILDRLAAGDLVVEPLGDVDQQVQPASVDLRLGERFLEFQRTNIPCIHPTEADE
VGEYVTETTVDEGDEFILHPGDFVLGTTTERVEIPDDLVAHVEGRSSLGRLAIVVHA---
------------------------------------------------------------
------------------------------------------------------------
------------------------------------------------------------
------------------------------------------------------------
------------------------------------------------------------
------------------------------------------------------------
------------------------------------------------------------
-----------------------------------------------------------T
AGLCDPGYKGQITLELSNLGTAPVALSPGMRVSQLTFTELKSPADRPYGAERGSKYQDQD
GPQASRIGDDPEFEGDGS--------AAGTSTSAAEGDDGARGDRS--------------
---
>lcl|38023_3327 unnamed protein product
MILSDADILERLEAGDLVVEPLDDPELQIQPASVDLRLGREFLEFQRTNIPCIHPNSERE
VDEYVTETVVDEDDDFILHPGDFVLGTTHERVEIPADLIAHVEGRSSLGRLAVVVHA---
------------------------------------------------------------
------------------------------------------------------------
------------------------------------------------------------
------------------------------------------------------------
------------------------------------------------------------
------------------------------------------------------------
------------------------------------------------------------
-----------------------------------------------------------T
AGLCDPGYRGQITLELSNLGSAPVALTPGMRISQLTFTELKTAAERPYGSERGSKYQDQS
GPQASRIESDDEFGGDQLERED--------------------------------------
---
>lcl|38024_1431 unnamed protein product
MILSDADILDRLAEGDLAIEPLDDVDQQVQPASVDLRLGERFLEFQRTNIPCIHPTDAGE
VSEYVTETTVAEGDEFILHPGDFVLGTTAERVKIPDDLVAHVEGRSSLGRLAIVVHA---
------------------------------------------------------------
------------------------------------------------------------
------------------------------------------------------------
------------------------------------------------------------
------------------------------------------------------------
------------------------------------------------------------
------------------------------------------------------------
-----------------------------------------------------------T
AGLCDPGYEGQITLELSNLGTAPVALSPGMRVSQLTFTELKRPADRPYGAERGSKYQGQD
GPQASRIGDDPEFAND-------------SRTDEAAGGDGR-------------------
---
>lcl|38025_3646 unnamed protein product
MILSDADILDRLAEGDLAIEPLDDVDQQVQPASVDLRLGERFLEFQRTNIPCIHPTDAGE
VSEYVTETTVAEGDEFILHPGDFVLGTTAERVKIPDDLVAHVEGRSSLGRLAIVVHA---
------------------------------------------------------------
------------------------------------------------------------
------------------------------------------------------------
------------------------------------------------------------
------------------------------------------------------------
------------------------------------------------------------
------------------------------------------------------------
-----------------------------------------------------------T
AGLCDPGYEGQITLELSNLGTAPVALSPGMRVSQLTFTELKRPADRPYGAERGSKYQGQD
GPQASRIGDDPEFAND-------------SRTDEAAGGDGR-------------------
---
>lcl|36556_3970 unnamed protein product
MILSDADILDRLAEGDLAIEPLDDVDQQVQPASVDLRLGERFLEFQRTNIPCIHPTDAGE
VSEYVTETTVAEGDEFILHPGDFVLGTTAERVKIPDDLVAHVEGRSSLGRLAIVVHA---
------------------------------------------------------------
------------------------------------------------------------
------------------------------------------------------------
------------------------------------------------------------
------------------------------------------------------------
------------------------------------------------------------
------------------------------------------------------------
-----------------------------------------------------------T
AGLCDPGYEGQITLELSNLGTAPVALSPGMRVSQLTFTELKRPADRPYGAERGSKYQGQD
GPQASRIGDDPEFAND-------------SRTDEAAGGDGR-------------------
---
>lcl|36557_2909 unnamed protein product
MILSDADILDRLAEGDLAIEPLDDVDQQVQPASVDLRLGERFLEFQRTNIPCIHPTDAGE
VSEYVTETTVAEGDEFILHPGDFVLGTTAERVKIPDDLVAHVEGRSSLGRLAIVVHA---
------------------------------------------------------------
------------------------------------------------------------
------------------------------------------------------------
------------------------------------------------------------
------------------------------------------------------------
------------------------------------------------------------
------------------------------------------------------------
-----------------------------------------------------------T
AGLCDPGYEGQITLELSNLGTAPVALSPGMRVSQLTFTELKRPADRPYGAERGSKYQGQD
GPQASRIGDDPEFAND-------------SRTDEAAGGDGR-------------------
---
>lcl|18174_1131 unnamed protein product
MILSDADILDRLAEGDLAIEPLDDVDQQVQPASVDLRLGERFLEFQRTNIPCIHPTDAGE
VSEYVTETTVDEGDEFILHPGDFVLGTTAERVAIPDDLVAHVEGRSSLGRLAIVVHA---
------------------------------------------------------------
------------------------------------------------------------
------------------------------------------------------------
------------------------------------------------------------
------------------------------------------------------------
------------------------------------------------------------
------------------------------------------------------------
-----------------------------------------------------------T
AGLCDPGYEGQITLELSNLGTAPVALSPGMRVSQLTFTELKRPAERPYGAERGSKYQGQD
GPQASRIGDDPEFADE------GDDGGEGGGGATRSGGDGG-------------------
---
>lcl|18175_706 unnamed protein product
MILSDADILDRLAEGXLAIEPLDDVDQQVQPASVDLRLGERFLEFQRTNIPCIHPTDAGE
VSEYVTETTVDEGDEFILHPGDFVLGTTAERVAIPDDLVAHVEGRSSLGRLAIVVHA---
------------------------------------------------------------
------------------------------------------------------------
------------------------------------------------------------
------------------------------------------------------------
------------------------------------------------------------
------------------------------------------------------------
------------------------------------------------------------
-----------------------------------------------------------T
AGLCDPGYEGQITLELSNLGTAPVALSPGMRVSQLTFTELKRPAERPYGAERGSKYQGQD
GPQASRIGDDPEFAGEAGDGPESGDGPESGGGATRSGGDAR-------------------
---
>lcl|18176_1650 unnamed protein product
MILSDADILDRLAEGDLAIEPLDDVDQQVQPASVDLRLGERFLEFQRTNIPCIHPTDAGE
VSEYVTETTVDEGDEFILHPGDFVLGTTAERVAIPDDLVAHVEGRSSLGRLAIVVHA---
------------------------------------------------------------
------------------------------------------------------------
------------------------------------------------------------
------------------------------------------------------------
------------------------------------------------------------
------------------------------------------------------------
------------------------------------------------------------
-----------------------------------------------------------T
AGLCDPGYEGQITLELSNLGTAPVALSPGMRVSQLTFTELKRPAERPYGAERGSKYQGQD
GPQASRIGDDPEFAGEAGDGREGGDGPESGGGGTRSGGDTR-------------------
---
>lcl|18178_1621 unnamed protein product
MILSDADILDRLAEGDLAIEPLDDVDQQVQPASVDLRLGERFLEFQRTNIPCIHPTDAGE
VSEYVTETTVDEGDEFILHPGDFVLGTTAERVAIPDDLVAHVEGRSSLGRLAIVVHA---
------------------------------------------------------------
------------------------------------------------------------
------------------------------------------------------------
------------------------------------------------------------
------------------------------------------------------------
------------------------------------------------------------
------------------------------------------------------------
-----------------------------------------------------------T
AGLCDPGYEGQITLELSNLGTAPVALSPGMRVSQLTFTELKRPAERPYGAERGSKYQGQD
GPQASRIGDDPEFDDE------GDDGGEGGGGATRSGGDGG-------------------
---
>gi|354612094|ref|ZP_09030046.1| Deoxycytidine triphosphate deaminase [Halobacterium sp. DL1]
MILSDRDILSCLADGSLVVEPLDDVDLQVQPASVDVRLGRRFLEFERANVPCIHPNREEE
VEDYVHETVVEDGEEFILHPGDFVLGTTKERVEVPPDLVAQVEGRSSLGRLAVVVHA---
------------------------------------------------------------
------------------------------------------------------------
------------------------------------------------------------
------------------------------------------------------------
------------------------------------------------------------
------------------------------------------------------------
------------------------------------------------------------
-----------------------------------------------------------T
AGFIDPGFKGKVTLELSNLGKVPVALTPDMRISQLVFTELSSTAERPYGAGRGSKYQDQD
GPQASRIRGDREFGGDQ-------------------------------------------
---
>gi|383625643|ref|ZP_09950049.1| deoxycytidine triphosphate deaminase [Halobiforma lacisalsi AJ5]
MILSDADILDRLEEGDLVVEPLDDPELQIQPASIDLRLGREFLEFQRTNISCIHPDSEQE
VDEYVNETVVDDGDDFILHPGDFVLGTTHERVEIPPDLIAHVEGRSSLGRLAVVVHA---
------------------------------------------------------------
------------------------------------------------------------
------------------------------------------------------------
------------------------------------------------------------
------------------------------------------------------------
------------------------------------------------------------
------------------------------------------------------------
-----------------------------------------------------------T
AGLCDPGYRGQITLELSNLGTAPVALTPGMRISQLTFTELKTEADRPYGSERGSKYQDQD
GPQASRIQGDHEFGGDQLED----------------------------------------
---
>gi|385802653|ref|YP_005839053.1| dCTP deaminase (dUMP-forming) [Haloquadratum walsbyi C23]
MILSDDDILARLETQELVVEPIDDLDMQIQPASIDLRLGEEFLEFQRTNISCIHPNRKEE
VSEYVSETIVSEGDEFILHPGDFVLGTTKERVEIPSDLLATVEGRSSLGRLAVVIHA---
------------------------------------------------------------
------------------------------------------------------------
------------------------------------------------------------
------------------------------------------------------------
------------------------------------------------------------
------------------------------------------------------------
------------------------------------------------------------
-----------------------------------------------------------T
AGVVDPGYCGQITLELSNLGTAPVALTPGMRVSQLVFTELTQPSARPYGAARDSKYQNQT
GPQASRIGEDPEFDQTDDTAQHNKENTT--------------------------------
---
>gi|448488586|ref|ZP_21607340.1| deoxycytidine triphosphate deaminase [Halorubrum californiensis DSM 19288]
MILSDADILDRLAEGDLAIEPLDDIDQQVQPASVDLRLGERFLEFQRTNIPCIHPTDAGE
VSEYVTETTVDEGDEFILHPGDFVLGTTVERVAIPDDLVAHVEGRSSLGRLAIVVHA---
------------------------------------------------------------
------------------------------------------------------------
------------------------------------------------------------
------------------------------------------------------------
------------------------------------------------------------
------------------------------------------------------------
------------------------------------------------------------
-----------------------------------------------------------T
AGLCDPGYEGQITLELSNLGTAPVALSPGMRVSQLTFTELKRPADRPYGAERGSKYQGQD
GPQASRIGDDPEFDGE------GDGEETG-----QSGGDRE-------------------
---
>gi|448305261|ref|ZP_21495193.1| deoxycytidine triphosphate deaminase [Natronorubrum sulfidifaciens JCM 14089]
MILSDADILRRLEEGDLVVDPLDDPELQIQPASVDLRLGREFLEFQRTNIPCIHPTSERE
VGEYVTETIVEDGDDFILHPGDFVLGTTHERVEIPADLIAHVEGRSSLGRLAIVVHA---
------------------------------------------------------------
------------------------------------------------------------
------------------------------------------------------------
------------------------------------------------------------
------------------------------------------------------------
------------------------------------------------------------
------------------------------------------------------------
-----------------------------------------------------------T
AGLCDPGYRGQITLELSNLGSAPVALTPGMRISQLTFTELKTEAERPYGSDRGSKYQDQD
GPQASRIQSDDEFGGDQLERNG--------------------------------------
---
>gi|429190939|ref|YP_007176617.1| deoxycytidine triphosphate deaminase [Natronobacterium gregoryi SP2]
MILSDADILERLEEGDLVVDPLDDPKLQIQPASVDLRLGREFLEFQRTNISCIHPNSEQE
VDEYVTETVVDEGDDFILHPGDFVLGTTHERVEIPSDLIAHVEGRSSLGRLAVVVHA---
------------------------------------------------------------
------------------------------------------------------------
------------------------------------------------------------
------------------------------------------------------------
------------------------------------------------------------
------------------------------------------------------------
------------------------------------------------------------
-----------------------------------------------------------T
AGLCDPGYRGQITLELSNLGTAPVALTPGMRISQLTFTELKTESDRPYGSERGSKYQDQD
GPQASRIQGDHEFGGDQLEREE--------------------------------------
---
>gi|385802653|ref|YP_005839053.1| dCTP deaminase (dUMP-forming) [Haloquadratum walsbyi C23]
MILSDDDILARLETQELVVEPIDDLDMQIQPASIDLRLGEEFLEFQRTNISCIHPNRKEE
VSEYVSETIVSEGDEFILHPGDFVLGTTKERVEIPSDLLATVEGRSSLGRLAVVIHA---
------------------------------------------------------------
------------------------------------------------------------
------------------------------------------------------------
------------------------------------------------------------
------------------------------------------------------------
------------------------------------------------------------
------------------------------------------------------------
-----------------------------------------------------------T
AGVVDPGYCGQITLELSNLGTAPVALTPGMRVSQLVFTELTQPSARPYGAARDSKYQNQT
GPQASRIGEDPEFDQTDDTAQHNKENTT--------------------------------
---
