# Supplementary material for: Inteins as indicators of gene flow in the halobacteria
Source: Front Microbiol. 2014 Jun 26;5:299. doi: 10.3389/fmicb.2014.00299 (PMC4071816; doi:10.3389/fmicb.2014.00299)
Supplement: Supplementary file 1 [file DataSheet1.ZIP › data_file1/halobacterial_intein_w_extein_alignments/gyrB.fullset]

>gi|345005804|ref|YP_004808657.1| DNA gyrase subunit B [halophilic archaeon DL31]
MSEENAEYGAGQIQVLEGLQAVRKRPAMYIGSTDGRGLHHLVYEVVDNAIDEALAGHCDR
IEVTIHDDG--SVSVTDDGRGIPVDTHEEYDRPALEVIMTALHAGGKFDSKSYQVSGGLH
GVGVS-VVNALASRLTAEVRRDGALWRHEFHQGEP-VGDMEKVRELNPEEGTGTTIRFWP
DEEIFEATEYEFTTLESRLRELAFLNSGVRIELADEREED---EDGEIRRQVFQFEGGIR
AFVRYLNETKSPLHQDVVYFEDEEDG----VQVEIAMQATDELQGSVHSFANNINTREGG
THLTGFKTALTRVVNEYANSEGLAGDVD-GNLTGEDVREGLTAVVSIKHPDPQFEGQTKT
KLANSEVRGVVESAVHEGIGTYFEENPDTARQLVAKAAEAAKARQAAKKAEELTRRKSAL
ESTALPGKLADCQSRDPGEAELFVVEGDSAGGCFTGDTEVALASGRSITFEELVEERENG
ESHYCYTVKDDGSIGVERIESPRVTKEEAELVAVTLDNGERIKCTPDHEFMRRDGSYCEA
ADLDDGQSLMPLYRKISDTAEPEITIDGYEMVRQPNTRNFWEFTHLLADRYNIEAGCYDA
DDGDHKHHVDFDKRNNRPDNIERLPKEEHLELHREHAAETLHTEAVQEKLRELHSTAEFR
EMMSERMQQEGTVEILREQAKEQWDDEEYAQFMQDAWREFYENNPEYRRRVRERLTKEAR
EYWAN-EQHREEQSERVEQYYEDNPEAIESRREEAKEQWDDEELREWRSRKTEQWDEEFR
ENRMEAYNETYYENTIPFMKEVLEAEGDLDEFDERRRKNADPNVLTKETTIEKFFEDESA
LREAVSAHNHSVTSVERLDETADVYDIEVPGTHNFGLESGVFVHNSAKQARNSEFQAVLP
LKGKILNVEKHRLDRVLENNEIRALITAIGTGIGDEFDIEEARYEKIIMATDADVDGAHI
RTLLLTFLYRYMKPLIEAGYVYATKPPLYRVRYRGETYDVMDEAERDRVVEEVCDGNPSQ
VQRFKGLGEMNPEQLWETTMNPKNRVLKQVTLDDAAAADKMFSVLMGDAVGPRKQFIKDH
AEDAEWVDI
>gi|448667078|ref|ZP_21685679.1| DNA gyrase subunit B [Haloarcula amylolytica JCM 13557]
MSGESDEYGAKSIQTLEGLEAVQKRPAMYIGSTDARGLHHLVYEVVDNAIDEALAGYCDN
IDVTIHDDG--SVSVSDDGRGIPVDTHEEHGRPAVEVVMTILHAGGKFDNKSYQVSGGLH
GVGVS-VVNALSKWLEVEVRRDGALWKQRFDHGKP-EYDLKKVRDLEPDEETGTTVRFWP
DDEIFETGEFKFSTLSSRLRELAFLNSGVAISIIDERDGE---------TETFAYDGGIR
EFVEYLNETKDPLHRDIIYFEDEEEIAEGPVQVEIAMQGTDDLQGSIHAFANNINTREGG
THLTGFKTSLTRVVNDYATDNNLLKDLD-DTLKGDDIREGLTAVISVKHPDPQFEGQTKT
KLGNSEVRGIVESAMHDGLATFFEENPDTAEAIVGKAVEAAKARKAAQKAEELTRRKSAL
DSTALPGKLADCQTRDPEEAELFIAEGDSAGG----------------------------
------------------------------------------------------------
------------------------------------------------------------
------------------------------------------------------------
------------------------------------------------------------
------------------------------------------------------------
------------------------------------------------------------
---------------------------------------------SAKQGRNPDFQAILP
IKGKILNVEKHRLDRILENNEIRNLITALGTGIGDEFDIDDLRYEKIILMTDADVDGAHI
RTLLLTLFYRHMKPLLEAGYVYASQPPLYRIRYRGDTYDAMTDAERDKIIEEKCDGNPTH
VQRFKGLGEMNPEQLWETTMNPDNRILKQITIEDAAAADKMFNILMGDAVEPRKEFIKEH
SPEAEWVDI
>gi|448678345|ref|ZP_21689352.1| DNA gyrase subunit B [Haloarcula argentinensis DSM 12282]
MSGESDEYGAKSIQTLEGLEAVQKRPAMYIGSTDARGLHHLVYEVVDNAIDEALAGYCDN
IDVTIHDDG--SVSVSDDGRGIPVDTHEEHGRPAVEVVMTILHAGGKFDNKSYQVSGGLH
GVGVS-VVNALSKWLEVEVRRDGALWKQRFDHGKP-EYDLKKVRDLEPDEETGTTVQFWP
DDEIFETGEFKFSTLSSRLRELAFLNSGVAISIHDERDGE---------TETFAYDGGIR
EFVEYLNETKDPLHRDIIYFEDEEEIAEGPVQVEIAMQGTDDLQGSIHAFANNINTREGG
THLTGFKTSLTRVVNDYATDNNLLKDLD-DTLKGDDIREGLTAVISVKHPDPQFEGQTKT
KLGNSEVRGIVESAMHDGLATFFEENPDTAEVIVGKAVEAAKARKAAQKAEELTRRKSAL
DSTALPGKLADCQTRDPEEAELFIAEGDSAGG----------------------------
------------------------------------------------------------
------------------------------------------------------------
------------------------------------------------------------
------------------------------------------------------------
------------------------------------------------------------
------------------------------------------------------------
---------------------------------------------SAKQGRNPDFQAILP
IKGKILNVEKHRLDRILENNEIRNLITALGTGIGDEFDIEDLRYEKIILMTDADVDGAHI
RTLLLTLFYRHMKPLLEAGYVYASQPPLYRIRYRGNTYDAMTDAERDKIIEEKCDGNPTH
VQRFKGLGEMNPEQLWETTMNPDNRILKQITIEDAAAADKMFNILMGDAVEPRKEFIKEH
SPEAEWVDI
>gi|448649276|ref|ZP_21679989.1| DNA gyrase subunit B [Haloarcula californiae ATCC 33799]
MSGESDEYGAKSIQTLEGLEAVQKRPAMYIGSTDARGLHHLVYEVVDNAIDEALAGYCDN
IDVTIHDDG--SVSVSDDGRGIPVDTHEEHGRPAVEVVMTILHAGGKFDNKSYQVSGGLH
GVGVS-VVNALSKWLEVEVRRDGALWKQRFDHGKP-EYDLKKVRDLKPDEETGTTVRFWP
DDEIFETGEFKFSTLSSRLRELAFLNSGVAISIDDERDGE---------TETFAYDGGIR
EFVEYLNETKDPLHRDIIYFEDEEEIAEGPVQVEIAMQGTDDLQGSIHAFANNINTREGG
THLTGFKTSLTRVINDYATDNNLLKDLD-DTLKGDDIREGLTAVISVKHPDPQFEGQTKT
KLGNSEVRGIVESAMHDGLATFFEENPDTAEAIVGKAVEAAKARKAAQKAEELTRRKSAL
DSTALPGKLADCQTRDPEEAELFIAEGDSAGG----------------------------
------------------------------------------------------------
------------------------------------------------------------
------------------------------------------------------------
------------------------------------------------------------
------------------------------------------------------------
------------------------------------------------------------
---------------------------------------------SAKQGRNPDFQAILP
IKGKILNVEKHRLDRILENNEIRNLITALGTGIGDEFDIDDLRYEKIILMTDADVDGAHI
RTLLLTLFYRHMKPLLEAGYVYASQPPLYRIRYRGNTYDAMTDAERDTIIEEKCDGNPTQ
VQRFKGLGEMNPDQLWETTMNPDNRILKQITIEDAAAADKMFNILMGDAVEPRKEFIKEH
SPEAEWVDI
>gi|344211462|ref|YP_004795782.1| DNA gyrase subunit B [Haloarcula hispanica ATCC 33960]
MSGESDEYGAKSIQTLEGLEAVQKRPAMYIGSTDARGLHHLVYEVVDNAIDEALAGYCDN
IDVTIHDDG--SVSVSDDGRGIPVDTHEEHGRPAVEVVMTILHAGGKFDNKSYQVSGGLH
GVGVS-VVNALSKWLEVEVRRDGALWKQRFDHGKP-EYDLKKVRDLEPDEETGTTVRFWP
DDEIFETGEFKFSTLSSRLRELAFLNSGVAISIIDERDGE---------TETFAYDGGIR
EFVEYLNETKDPLHRDIIYFEDEEEIAEGPVQVEIAMQGTDDLQGSIHAFANNINTREGG
THLTGFKTSLTRVVNDYATDNNLLKDLD-DTLKGDDIREGLTAVISVKHPDPQFEGQTKT
KLGNSEVRGIVESAMHDGLATFFEENPDTAEAIVGKAVEAAKARKAAQKAEELTRRKSAL
DSTALPGKLADCQTRDPEEAELFIAEGDSAGG----------------------------
------------------------------------------------------------
------------------------------------------------------------
------------------------------------------------------------
------------------------------------------------------------
------------------------------------------------------------
------------------------------------------------------------
---------------------------------------------SAKQGRNPDFQAILP
IKGKILNVEKHRLDRILENNEIRNLITALGTGIGDEFDIDDLRYEKIILMTDADVDGAHI
RTLLLTLFYRHMKPLLEAGYVYASQPPLYRIRYRGNTYDAMTDAERDKIIEEKCDGNPTH
VQRFKGLGEMNPEQLWETTMNPDNRILKQITIEDAAAADKMFNILMGDAVEPRKEFIKEN
SPEAEWVDI
>gi|15790024|ref|NP_279848.1| DNA gyrase subunit B [Halobacterium sp. NRC-1]
---------------------------MYIGSTDARGLHHLVYEVVDNSIDEALAGYCDR
IDVTLHDDG--SVSVTDDGRGIPVATHEEYDRPAVEVILTVLHAGGKFDAKSYQVSGGLH
GVGVS-VVNALSERLAVEVSRDGARYREQFERGEP-VTDLQHVGD---SDDSGTLIRFRP
DSEIFETTAYDFSTLENRLRELAFLNSGVEITLTDERGDE-------PTQSTFEYEGGIR
EFVEYLNETRNALHDDVIYFQGEDDG----ISVEIAMQASEDVQSSTHAFANNINTREGG
THLTGFKTALTRTVNDYANDNNLLSELDGENLTGDDIREGLTAVISVKHPDPQFEGQTKT
KLGNSEVRGIVERAVNDGLGTYFEENPATAKAVVRTAVEAAKARKAAKKAEELTRRKSAL
GSTSLPGKLADCQSKAPEDAELFVVEGDSAGG----------------------------
------------------------------------------------------------
------------------------------------------------------------
------------------------------------------------------------
------------------------------------------------------------
------------------------------------------------------------
------------------------------------------------------------
---------------------------------------------SAKQGRNPGFQAILP
LGGKILNVEKHRLDRILEHDELRHIITALGTGIGDEFDIDELRYENIIMMTDADVDGAHI
RTLLLTFFYRHMKPLLEAGYVYAAQPPLYRIRYRGNTYDAMTEADRERIVEEQCNGNPTQ
VQRFKGLGEMNPQQLWDTTMDPENRILKRITVEDAAAADKMFSVLMGDAVEPRKQFIQER
AGDAEWVDI
>gi|448591298|ref|ZP_21650899.1| DNA gyrase subunit B [Haloferax elongans ATCC BAA-1513]
MSQENE-YGAGQIQVLEGLEAVRKRPAMYIGSTDSRGLHHLVYEVVDNSIDEALAGYCDA
IEVTLHEDG--SVSVADNGRGIPVDTHEQYNRPAVEVIMTVLHAGGKFDNKSYQVSGGLH
GVGVS-VVNALSTELEVEIMRDGAVWHHRFEKGEPVQGAFERVRDMEPDEETGTTITFWP
DNEIFETTDFTFKTLETRLRELAFLNSGVEISLTDERSEESS---------TFMFEGGIR
EFVEYLDETKTALHDDIIYYEDETEG----IAVEIAMQATDELQGSIHAFANNINTREGG
THLTGFKTALTRVVNDYANSEGMLSDLDGDNLRGEDVREGLTAVISVKHPDPQFEGQTKT
KLGNSEVRGIVESITHEKLGTYFEENPDVATAIISKAVEAARARKAAKKAEELTRRKSAL
ESTALPGKLADCQSRDPSKSELFVVEGDSAGG----------------------------
------------------------------------------------------------
------------------------------------------------------------
------------------------------------------------------------
------------------------------------------------------------
------------------------------------------------------------
------------------------------------------------------------
---------------------------------------------SAKQGRDREFQAILP
IKGKILNVEKHRLDRILENNEVRALITAIGAGIGDEFDIDDARYQRIILMTDADVDGAHI
RTLLLTLLYRHMRPLIEAGYVYAAQPPLYRVRYRGNTYDAMTEEDRDRIIEEKCNGNPTQ
VQRFKGLGEMNPDQLWETTMNPENRVLKRITVEDAAAADRMFSILMGDAVEPRKQFIKDH
ATDAEWVDI
>gi|448595853|ref|ZP_21653300.1| DNA gyrase subunit B [Haloferax alexandrinus JCM 10717]
MSQDNE-YGAGQIQVLEGLEAVRKRPAMYIGSTDSRGLHHLVYEVVDNSIDEALAGHCDA
IEVALHEDG--SVSVTDNGRGIPVDTHEQYDRPALEVIMTVLHAGGKFDNKSYQVSGGLH
GVGVS-VVNALSSELEVEVKRDGAVWTHRFEVGEPQVEEFERVRDLEPGEDTGTTIRFWP
DDGIFETTEFDFKTLENRLRELAFLNSGVEISLSDERTDESS---------TFLFEGGIR
EFVEYLNETKTALHDDVIYYDDESEG----IEVEIAMQATDELQGSIHAFANNINTREGG
THLTGFKTALTRVVNDYANSHDMLDDLDGDNLRGEDVREGLTAVISVKHPDPQFEGQTKT
KLGNSEVRGIVESVTHQQLGTFFEENPDTATAIISKAVEAARARKAAKQAEELTRRKSAL
ESTSLPGKLADCQSRDPSESELFIVEGDSAGG----------------------------
------------------------------------------------------------
------------------------------------------------------------
------------------------------------------------------------
------------------------------------------------------------
------------------------------------------------------------
------------------------------------------------------------
---------------------------------------------SAKQGRDRKFQAILP
LKGKILNVEKHRLDRILENDEIRALITAIGGGVGDEFDIEKARYQRLILMTDADVDGAHI
RTLLLTLLYRHMRPLIEAGYVYAAQPPLYRVRYRGNTYDAMDEAERDRIIEEECNGNPTQ
VQRFKGLGEMNPDQLWDTTMNPENRVLKRITVEDAAAADRMFNILMGDAVGPRKQFIKDH
ANDAEWVDI
>gi|448555702|ref|ZP_21631631.1| DNA gyrase subunit B [Haloferax sp. ATCC BAA-644]
MSQDNE-YGAGQIQVLEGLEAVRKRPAMYIGSTDSRGLHHLVYEVVDNSIDEALAGHCDA
IEVALHEDG--SVSVTDNGRGIPVDTHEQYDRPALEVIMTVLHAGGKFDNKSYQVSGGLH
GVGVS-VVNALSSELEVEVKRDGAVWTHRFELGEPQVEEFERVRDLEPGEDTGTTIRFWP
DDGIFETTEFDFKTLENRLRELAFLNSGVEISLTDERTDESS---------TFRFEGGIR
EFVEYLNETKTALHDNVIYYDDESEG----IEVEIAMQATDELQGSIHAFANNINTREGG
THLTGFKTALTRVVNDYANTHDMLDDLDGDNLRGEDVREGLTAVISVKHPDPQFEGQTKT
KLGNSEVRGIVESVTHQQLGTFFEENPDTATAIISKAVEAARARKAAKQAEELTRRKSAL
ESTSLPGKLADCQSRDPSESELFIVEGDSAGG----------------------------
------------------------------------------------------------
------------------------------------------------------------
------------------------------------------------------------
------------------------------------------------------------
------------------------------------------------------------
------------------------------------------------------------
---------------------------------------------SAKQGRDRKFQAILP
LKGKILNVEKHRLDRILENDEIRALITAIGGGVGDEFDIEKARYQRLILMTDADVDGAHI
RTLLLTLLYRHMRPLIEAGYVYAAQPPLYRVRYRGNTYDAMDEAERDRIIEEECNGNPTQ
VQRFKGLGEMNPDQLWDTTMNPENRVLKRITVEDAAAADRMFNILMGDAVGPRKQFIKDH
ANDAEWVDI
>gi|448549124|ref|ZP_21627900.1| DNA gyrase subunit B [Haloferax sp. ATCC BAA-645]
MSQDNE-YGAGQIQVLEGLEAVRKRPAMYIGSTDSRGLHHLVYEVVDNSIDEALAGHCDA
IEVALHEDG--SVSVTDNGRGIPVDTHEQYDRPALEVIMTVLHAGGKFDNKSYQVSGGLH
GVGVS-VVNALSSELEVEVKRDGAVWTHRFELGEPQVEEFERVRDLEPGEDTGTTIRFWP
DDGIFETTEFDFKTLENRLRELAFLNSGVEISLTDERTDESS---------TFRFEGGIR
EFVEYLNETKTALHDNVIYYDDESEG----IEVEIAMQATDELQGSIHAFANNINTREGG
THLTGFKTALTRVVNDYANTHDMLDDLDGDNLRGEDVREGLTAVISVKHPDPQFEGQTKT
KLGNSEVRGIVESVTHQQLGTFFEENPDTATAIISKAVEAARARKAAKQAEELTRRKSAL
ESTSLPGKLADCQSRDPSESELFIVEGDSAGG----------------------------
------------------------------------------------------------
------------------------------------------------------------
------------------------------------------------------------
------------------------------------------------------------
------------------------------------------------------------
------------------------------------------------------------
---------------------------------------------SAKQGRDRKFQAILP
LKGKILNVEKHRLDRILENDEIRALITAIGGGVGDEFDIEKARYQRLILMTDADVDGAHI
RTLLLTLLYRHMRPLIEAGYVYAAQPPLYRVRYRGNTYDAMDEAERDRIIEEECNGNPTQ
VQRFKGLGEMNPDQLWDTTMNPENRVLKRITVEDAAAADRMFNILMGDAVGPRKQFIKDH
ANDAEWVDI
>gi|448540821|ref|ZP_21623742.1| DNA gyrase subunit B [Haloferax sp. ATCC BAA-646]
MSQDNE-YGAGQIQVLEGLEAVRKRPAMYIGSTDSRGLHHLVYEVVDNSIDEALAGHCDA
IEVALHEDG--SVSVTDNGRGIPVDTHEQYDRPALEVIMTVLHAGGKFDNKSYQVSGGLH
GVGVS-VVNALSSELEVEVKRDGAVWTHRFELGEPQVEEFERVRDLEPGEDTGTTIRFWP
DDGIFETTEFDFKTLENRLRELAFLNSGVEISLTDERTDESS---------TFRFEGGIR
EFVEYLNETKTALHDNVIYYDDESEG----IEVEIAMQATDELQGSIHAFANNINTREGG
THLTGFKTALTRVVNDYANTHDMLDDLDGDNLRGEDVREGLTAVISVKHPDPQFEGQTKT
KLGNSEVRGIVESVTHQQLGTFFEENPDTATAIISKAVEAARARKAAKQAEELTRRKSAL
ESTSLPGKLADCQSRDPSESELFIVEGDSAGG----------------------------
------------------------------------------------------------
------------------------------------------------------------
------------------------------------------------------------
------------------------------------------------------------
------------------------------------------------------------
------------------------------------------------------------
---------------------------------------------SAKQGRDRKFQAILP
LKGKILNVEKHRLDRILENDEIRALITAIGGGVGDEFDIEKARYQRLILMTDADVDGAHI
RTLLLTLLYRHMRPLIEAGYVYAAQPPLYRVRYRGNTYDAMDEAERDRIIEEECNGNPTQ
VQRFKGLGEMNPDQLWDTTMNPENRVLKRITVEDAAAADRMFNILMGDAVGPRKQFIKDH
ANDAEWVDI
>gi|433426701|ref|ZP_20406924.1| DNA gyrase subunit B [Haloferax sp. BAB2207]
MSQDNE-YGAGQIQVLEGLEAVRKRPAMYIGSTDSRGLHHLVYEVVDNSIDEALAGHCDA
IEVALHEDG--SVSVTDNGRGIPVDTHEQYDRPALEVIMTVLHAGGKFDNKSYQVSGGLH
GVGVS-VVNALSSELEVEVKRDGAVWTHRFEVGEPQVEEFERVRDLEPGEDTGTTIRFWP
DDGIFETTEFDFKTLENRLRELAFLNSGVEISLSDERTDESS---------TFLFEGGIR
EFVEYLNETKTALHDDVIYYDDESEG----IEVEIAMQATDELQGSIHAFANNINTREGG
THLTGFKTALTRVVNDYANSHDMLDDLDGDNLRGEDVREGLTAVISVKHPDPQFEGQTKT
KLGNSEVRGIVESVTHQQLGTFFEENPDTATAIISKAVEAARARKAAKQAEELTRRKSAL
ESTSLPGKLADCQSRDPSESELFIVEGDSAGG----------------------------
------------------------------------------------------------
------------------------------------------------------------
------------------------------------------------------------
------------------------------------------------------------
------------------------------------------------------------
------------------------------------------------------------
---------------------------------------------SAKQGRDRKFQAILP
LKGKILNVEKHRLDRILENDEIRALITAIGGGVGDEFDIEKARYQRLILMTDADVDGAHI
RTLLLTLLYRHMRPLIEAGYVYAAQPPLYRVRYRGNTYDAMDEAERDRIIEEECNGNPTQ
VQRFKGLGEMNPDQLWDTTMNPENRVLKRITVEDAAAADRMFNILMGDAVGPRKQFIKDH
ANDAEWVDI
>gi|448624637|ref|ZP_21670585.1| DNA gyrase subunit B [Haloferax denitrificans ATCC 35960]
MSQDNE-YGAGQIQVLEGLEAVRKRPAMYIGSTDSRGLHHLVYEVVDNSIDEALAGHCDA
IEVSLHEDG--SVSVTDNGRGIPVDTHEQYDRPALEVIMTVLHAGGKFDNKSYQVSGGLH
GVGVS-VVNALSSELEVEVKRDGAVWTHRFEFGEPQVDEFERVRDLEPGEDTGTTIRFWP
DDGIFETTEFDFKTLENRLRELAFLNSGVEISLADERTDESS---------SFRFEGGIR
EFVEYLNETKTALHDDIIYYDDESEG----IEVEIAMQATDELQGSIHAFANNINTREGG
THLTGFKTALTRVVNDYANTHDMLDDLDGDNLRGEDVREGLTAVISVKHPDPQFEGQTKT
KLGNSEVRGIVESVTHQQLGTFFEENPDTATAIISKAVEAARARKAAKQAEELTRRKSAL
ESTALPGKLADCQSRDPSESELFIVEGDSAGG----------------------------
------------------------------------------------------------
------------------------------------------------------------
------------------------------------------------------------
------------------------------------------------------------
------------------------------------------------------------
------------------------------------------------------------
---------------------------------------------SAKQGRDRKFQAILP
LKGKILNVEKHRLDRILENDEIRALITAIGGGVGDEFDIEKARYQRLILMTDADVDGAHI
RTLLLTLLYRHMRPLIEAGYVYAAQPPLYRVRYRGNTYDAMDEAERDRIIEEECNGNPTQ
VQRFKGLGEMNPDQLWDTTMNPENRVLKRITVEDAAAADRMFNILMGDAVGPRKQFIKDH
ANDAEWVDI
>gi|389847084|ref|YP_006349323.1| DNA gyrase subunit B [Haloferax mediterranei ATCC 33500]
MSQDNE-YGAGQIQVLEGLEAVRKRPAMYIGSTDSRGLHHLVYEVVDNSIDEALAGYCDA
IEVALHEDG--SVSVTDNGRGIPVDTHEQYDRPALEVIMTVLHAGGKFDNKSYQVSGGLH
GVGVS-VVNALSQKLEVEVKRDGAVWTHRFEHGEPKPDQFERVRDLEPGEDTGTTIRFWP
EGEIFETTEFDFKTLENRLRELAFLNSGVEITLTDERTDKSS---------TFLFEGGIR
EFVEYLNETKTALHDDLIYYEDESEG----IEVEIAMQATDELQGSIHAFANNINTREGG
THLTGFKTALTRVVNDYANSEGMLSDLDGDNLRGEDVREGLTAVISVKHPDPQFEGQTKT
KLGNSEVRGIVESVTHEQLGTFFEENPDTATAIISKAVEAARARKAAKQAEELTRRKSAL
ESTSLPGKLADCQTRDPTESELFVVEGDSAGG----------------------------
------------------------------------------------------------
------------------------------------------------------------
------------------------------------------------------------
------------------------------------------------------------
------------------------------------------------------------
------------------------------------------------------------
---------------------------------------------SAKQGRDRKFQAILP
LRGKILNVEKHRLDRILENNEVRALITAIGAGIGDEFDIEKARYQRIILMTDADVDGAHI
RTLLLTLLYRHMRPLIEAGYVYAAQPPLYRVRYRGNTYDVMTEEERDRIIEEKCNGNPTQ
VQRFKGLGEMNPDQLWETTMNPENRVLKRITVEDAAAADRMFNILMGDAVGPRKQFIKDH
ATDAEWVDI
>gi|292655722|ref|YP_003535619.1| DNA gyrase subunit B [Haloferax volcanii DS2]
MSQDNE-YGAGQIQVLEGLEAVRKRPAMYIGSTDSRGLHHLVYEVVDNSIDEALAGHCDA
IEVALHEDG--SVSVTDNGRGIPVDTHEQYDRPALEVIMTVLHAGGKFDNKSYQVSGGLH
GVGVS-VVNALSSELEVEVKRDGAVWTHRFEVGEPQVEEFERVRDLEPGEDTGTTIRFWP
DDGIFETTEFDFKTLENRLRELAFLNSGVEISLSDERTDESS---------TFLFEGGIR
EFVEYLNETKTALHDDVIYYDDESEG----IEVEIAMQATDELQGSIHAFANNINTREGG
THLTGFKTALTRVVNDYANTHDMLDDLDGDNLRGEDVREGLTAVISIKHPDPQFEGQTKT
KLGNSEVRGIVESVTHQQLGTFFEENPDTATAIISKAVEAARARKAAKQAEELTRRKSAL
ESTSLPGKLADCQSRDPAESELFIVEGDSAGG----------------------------
------------------------------------------------------------
------------------------------------------------------------
------------------------------------------------------------
------------------------------------------------------------
------------------------------------------------------------
------------------------------------------------------------
---------------------------------------------SAKQGRDRKFQAILP
LKGKILNVEKHRLDRILENDEIRALITAIGGGVGDEFDIEKARYQRLILMTDADVDGAHI
RTLLLTLLYRHMRPLIEAGYVYAAQPPLYRVRYRGNTYDAMDEAERDRIIEEECNGNPTQ
VQRFKGLGEMNPDQLWDTTMNPENRVLKRITVEDAAAADRMFNILMGDAVGPRKQFIKDH
ANDAEWVDI
>gi|313126396|ref|YP_004036666.1| DNA gyrase subunit b [Halogeometricum borinquense DSM 11551]
MSRESE-YGAGQIQVLEGLEAVRKRPAMYIGSTDSRGLHHLVYEVVDNSIDEALAGYCDE
IGVSVHEDG--SVSVTDNGRGIPVDTHEQYDRPAVEVIMTVLHAGGKFDNKSYQVSGGLH
GVGVS-VVNALSEWLEVEIKRDGALWRHRFDQGEPDQEAFERVRDLESDEDTGTTIRFKP
DGDIFETLEFDFTTLENRLRELAFLNSGVEISLADDDADEQS---------SFYFEGGIR
EFVRYLNETKSTLHDDVIYYDDEDEG----IEVEVAMQATEELQGSIHAFANNINTREGG
THLTGFKTALTRVVNDYARSNNLLDDLDS--LKGEDIREGLTAVISIKHPDPQFEGQTKT
KLGNSEVRGIVESVTHEQLGTYFEENPGTAQAIVMKAVEAAKARRAAKKAEELTRRKSAL
ESTALPGKLADCQSRDPSESELFVVEGDSAGG----------------------------
------------------------------------------------------------
------------------------------------------------------------
------------------------------------------------------------
------------------------------------------------------------
------------------------------------------------------------
------------------------------------------------------------
---------------------------------------------SAKQGRDRKFQAILP
IKGKILNVEKHRLDRILENNEVRALITAIGAGIGEEFDIDDVRYERIILMTDADVDGAHI
RTLLLTLLYRHMRPLIEAGYVYAAQPPLYRVRYRGETYDAMTEEERDRIVEEKCDGNPTQ
VQRFKGLGEMNPEQLWDTTMNPDNRVLKRINIEDAAAADRMFNVLMGDAVEPRKQFIKEH
ATEAEWVDI
>gi|448585462|ref|ZP_21647855.1| DNA gyrase subunit B [Haloferax gibbonsii ATCC 33959]
MSQDNE-YGAGQIQVLEGLEAVRKRPAMYIGSTDSRGLHHLVYEVVDNSIDEALAGHCDA
IEVALHEDG--SVSVTDNGRGIPVDTHEQYDRPALEVIMTVLHAGGKFDNKSYQVSGGLH
GVGVS-VVNALSSELEVEVKRDGAVWTHRFEFGEPQVDQFERVRDLEPDEDTGTTIRFWP
DDGIFETTEFDFKTLENRLRELAFLNSGVEISLGDERTGESS---------TFLFEGGIR
EFVEYLNETKTALHDDIIYYDDESEG----IEVEIAMQATDELQGSIHAFANNINTREGG
THLTGFKTALTRVVNDYANTHDMLDDLDGDNLRGEDVREGLTAVISVKHPDPQFEGQTKT
KLGNSEVRGIVESVTHQQLGTFFEENPDTATAIISKAVEAARARKAAKQAEELTRRKSAL
ESTSLPGKLADCQSRDPSKSELFVVEGDSAGG----------------------------
------------------------------------------------------------
------------------------------------------------------------
------------------------------------------------------------
------------------------------------------------------------
------------------------------------------------------------
------------------------------------------------------------
---------------------------------------------SAKQGRDRKFQAILP
LKGKILNVEKHRLDRILENDEIRALITAIGGGVGDEFDIEKARYQRLILMTDADVDGAHI
RTLLLTLLYRHMRPLIEAGYVYAAQPPLYRVRYRGNTYDAMDEAERDRIIEEECNGNPTQ
VQRFKGLGEMNPDQLWDTTMNPENRVLKRITVEDAAAADRMFNILMGDAVGPRKQFIKDH
ANDAEWVDI
>gi|448286238|ref|ZP_21477473.1| DNA gyrase subunit B [Halogeometricum borinquense DSM 11551]
MSRESE-YGAGQIQVLEGLEAVRKRPAMYIGSTDSRGLHHLVYEVVDNSIDEALAGYCDE
IGVSVHEDG--SVSVTDNGRGIPVDTHEQYDRPAVEVIMTVLHAGGKFDNKSYQVSGGLH
GVGVS-VVNALSEWLEVEIKRDGALWRHRFDQGEPDQEAFERVRDLESDEDTGTTIRFKP
DGDIFETLEFDFTTLENRLRELAFLNSGVEISLADDDADEQS---------SFYFEGGIR
EFVRYLNETKSTLHDDVIYYDDEDEG----IEVEVAMQATEELQGSIHAFANNINTREGG
THLTGFKTALTRVVNDYARSNNLLDDLDS--LKGEDIREGLTAVISIKHPDPQFEGQTKT
KLGNSEVRGIVESVTHEQLGTYFEENPGTAQAIVMKAVEAAKARRAAKKAEELTRRKSAL
ESTALPGKLADCQSRDPSESELFVVEGDSAGG----------------------------
------------------------------------------------------------
------------------------------------------------------------
------------------------------------------------------------
------------------------------------------------------------
------------------------------------------------------------
------------------------------------------------------------
---------------------------------------------SAKQGRDRKFQAILP
IKGKILNVEKHRLDRILENNEVRALITAIGAGIGEEFDIDDVRYERIILMTDADVDGAHI
RTLLLTLLYRHMRPLIEAGYVYAAQPPLYRVRYRGETYDAMTEEERDRIVEEKCDGNPTQ
VQRFKGLGEMNPEQLWDTTMNPDNRVLKRINIEDAAAADRMFNVLMGDAVEPRKQFIKEH
ATEAEWVDI
>gi|409728293|ref|ZP_11271160.1| DNA gyrase subunit B [Halococcus hamelinensis 100A6]
---------------------------MYIGSTDARGLHHLVYEVVDNAIDEALAGYCDS
ITVTIHDGEHPSVSVADDGRGIPVDEHEN-GKSALEVIMTVLHAGGKFDKESYQVSGGLH
GVGVS-VVNALSKWVEVTVKRDGAVWKQRFDHGEP-DGDLERVRDLDPEEETGTELRFWP
DDEVFSTTDFAAATLATRLRELAFLNSGVEIQLRDERDD--------SQ-ERFRYDGGIR
EFVVYLNESKSALHEDVIYLEDTATTDEGEVAVEVAMQTTSELQGSIHAFANNINTREGG
THLTGFKTALTRVVNDYAKENGLLDPLDGDTLKGSDIREGLTAVISVKHPDPQFEGQTKT
KLGNGEVNGIVASAVHQHLDTYFEEHPDTAKAAINKAVEAAKARRAAKKAEELTRRKSAL
ESTALPGKLADCQTRDPSEAELFIVEGDSAGG----------------------------
------------------------------------------------------------
------------------------------------------------------------
------------------------------------------------------------
------------------------------------------------------------
------------------------------------------------------------
------------------------------------------------------------
---------------------------------------------SAKQGRDREFQAILP
LFGKVLNVEKHRLDRILENEKIRNLITAIGAGVGEEFDIEEARYHKIVIMTDADVDGAHI
RTLYLTLLYRYLKPLIEAGYVYAAQPPLYRIRKGGETYDAMTEAERDRIVEEQCDGSPDQ
VQRFKGLGEMNPDQLWETTMNPENRILKRITLEDAAAADRMFSVLMGDAVEPRRDFIKSH
ATDAEWVDI
>gi|448721866|ref|ZP_21704409.1| DNA gyrase subunit B [Halococcus hamelinensis 100A6]
---------------------------MYIGSTDARGLHHLVYEVVDNAIDEALAGYCDS
ITVTIHDGEHPSVSVADDGRGIPVDEHEN-GKSALEVIMTVLHAGGKFDKESYQVSGGLH
GVGVS-VVNALSKWVEVTVKRDGAVWKQRFDHGEP-DGDLERVRDLDPEEETGTELRFWP
DDEVFSTTDFAAATLATRLRELAFLNSGVEIQLRDERDD--------SQ-ERFRYDGGIR
EFVVYLNESKSALHEDVIYLEDTATTDEGEVAVEVAMQTTSELQGSIHAFANNINTREGG
THLTGFKTALTRVVNDYAKENGLLDPLDGDTLKGSDIREGLTAVISVKHPDPQFEGQTKT
KLGNGEVNGIVASAVHQHLDTYFEEHPDTAKAAINKAVEAAKARRAAKKAEELTRRKSAL
ESTALPGKLADCQTRDPSEAELFIVEGDSAGG----------------------------
------------------------------------------------------------
------------------------------------------------------------
------------------------------------------------------------
------------------------------------------------------------
------------------------------------------------------------
------------------------------------------------------------
---------------------------------------------SAKQGRDREFQAILP
LFGKVLNVEKHRLDRILENEKIRNLITAIGAGVGEEFDIEEARYHKIVIMTDADVDGAHI
RTLYLTLLYRYLKPLIEAGYVYAAQPPLYRIRKGGETYDAMTEAERDRIVEEQCDGSPDQ
VQRFKGLGEMNPDQLWETTMNPENRILKRITLEDAAAADRMFSVLMGDAVEPRRDFIKSH
ATDAEWVDI
>gi|448529152|ref|ZP_21620411.1| DNA gyrase subunit B [Halorubrum hochstenium ATCC 700873]
MSEQSE-YGAGQIQVLEGLQAVRKRPAMYIGSTDGRGLHHLVYEVVDNSIDEALAGYCEE
IEVRVHDDG--SVSVRDDGRGIPVDTHEEYDRPALEVILTVLHAGGKFDSKSYQVSGGLH
GVGVS-VVNALSERLEVEVKRDGGVYRHEFERGEPGEDAFERVRDMDADESTGTEIRFWP
DDEIFETTDFQTSTLANRLRELAFLNSGVEIRLVDDRD---------DTAETFKYDGGIR
EFVAYLNETRSPIHEEVIYFEDETDG----VHVEVAMQATEELQGSVHAFANNINTREGG
THLTGFKTALTRTVNDYANEHGLVDDLD-ANLKGEDVREGLTAVVSVKHPDPQFEGQTKT
KLGNSEVRGVVESATHEKLGTFFEENPDTAEKVVHKAAEAARARKAAKKAEELTRRKSAL
ESTALPGKLADCQTRDPTEAELFVVEGDSAGG----------------------------
------------------------------------------------------------
------------------------------------------------------------
------------------------------------------------------------
------------------------------------------------------------
------------------------------------------------------------
------------------------------------------------------------
---------------------------------------------SAKQGRNRENQAILP
LKGKILNVEKHRLDRILENDEIRALITAIGAGIGEEFDIDDVRYNKIILMTDADVDGAHI
RTLLLTLLYRHMKPLLEAGYVYAAQPPLYRVRYRGETYDAMTEEERDRIVEEKCDGNPTQ
VQRFKGLGEMNPDQLWDTTMDPENRRLKRINVDDAAAADRMFNVLMGDAVEPRKQFIKEH
ATEAEWVDI
>gi|448688768|ref|ZP_21694505.1| DNA gyrase subunit B [Haloarcula japonica DSM 6131]
MSGESDEYGAKSIQTLEGLEAVQKRPAMYIGSTDARGLHHLVYEVVDNAIDEALAGHCDN
IDVTIHDDG--SVSVSDDGRGIPVDTHEEHGRPAVEVVMTILHAGGKFDNKSYQVSGGLH
GVGVS-VVNALSKWLEVEVRRDGALWKQRFDHGKP-EYDLKKVRDLEPDEETGTTVRFWP
DDEIFETGEFKFSTLSSRLRELAFLNSGVAISIHDERDGE---------TETFAYDGGIR
EFVEYLNETKDPLHRDIIYFEDEEEIAEGPVQVEIAMQGTDDLQGSIHAFANNINTREGG
THLTGFKTSLTRVVNDYATDNNLLKDLD-DTLKGDDIREGLTAVISVKHPDPQFEGQTKT
KLGNSEVRGIVESAMHDGLATFFEENPDTAEAIVGKAVEAAKARKAAQKAEELTRRKSAL
DSTALPGKLADCQTRDPEEAELFIAEGDSAGG----------------------------
------------------------------------------------------------
------------------------------------------------------------
------------------------------------------------------------
------------------------------------------------------------
------------------------------------------------------------
------------------------------------------------------------
---------------------------------------------SAKQGRNPDFQAILP
IKGKILNVEKHRLDRILENNEIRNLITALGTGIGDEFDIDDLRYEKIILMTDADVDGAHI
RTLLLTLFYRHMKPLLEAGYVYASQPPLYRIRYRGNTYDAMTDAERDRIIEEKCDGNPTQ
VQRFKGLGEMNPEQLWETTMNPDNRILKQITIEDAAAADKMFNILMGDAVEPRKEFIKEH
SPEAEWVDI
>gi|448296156|ref|ZP_21486217.1| DNA gyrase subunit B [Halalkalicoccus jeotgali B3]
MSEQSE-YGAGQIQVLEGLEAVRTRPAMYIGSTDSRGLHHLVYEVVDNAIDEALAGYCDT
IGVTIHEDG--SVSVADDGRGIPVDTHAEYDRPAVEVIMTVLHAGGKFDSKSYQVSGGLH
GVGVS-VVNALSERLEVEIRRDGAVWHHRFDHGAP-EGDIERVRDLEAEEETGTTVRFWP
DDGIFEDREFVVSTLENRIRELAFLNPGVEITLADERDE---------TESTFQYDGGIR
EFVEYLNETRTPLHEDVLYLDD----EERNIQVEVAMQATDELQGSIHAFANNINTREGG
THLTGFKTALTRVVNDYANGEGLLDEID-ENLRGEDIREGLTAVISIKHPDPQFEGQTKT
KLGNSEVRGIVESAVHEGLGTYFEEHPDTAQAVVRKAVEAAKARKAAKQAEELTRRKSAL
ESTALPGKLADCQTRDPNEAELFVVEGDSAGG----------------------------
------------------------------------------------------------
------------------------------------------------------------
------------------------------------------------------------
------------------------------------------------------------
------------------------------------------------------------
------------------------------------------------------------
---------------------------------------------SAKQGRNRKFQAILP
LKGKILNVEKHRLDRILENNEIRDLITAVGAGVGEEFDIDEARYKRIVIMTDADVDGAHI
RTLLLTLFYRHMRPLIEAGYVYAAQPPLYRLRYGGETREAMAEAEREAIIDEY--GAPDR
IQRFKGLGEMNPDQLWETTMNPDNRVLKRVTVEDAAAADRMFSVLMGDAVEPRKQFIQEH
AKEAEWVDI
>gi|448470584|ref|ZP_21600499.1| DNA gyrase subunit B [Halorubrum kocurii JCM 14978]
MPEQSE-YGAGQIQVLEGLQAVRKRPAMYIGSTDGRGLHHLVYEVVDNSIDEALAGYCDD
ITVTVHDDN--SVSVSDDGRGIPVDTHEKYDRPALEVIMTVLHAGGKFDSKSYQVSGGLH
GVGVS-VVNALSERLEVEVKRDGGVYRHEFARGEPAEDGFERVRDLDADEETGTYIRFWP
DEEIFETTDFEFSTLANRLRELAFLNSGVSVSLVDERD-EESAADA-GDEETFRYEGGIR
EFVGYLNETRTPIHEEVIYFEDEQDD----IHVEVAMQATEELQGSVHAFANNINTREGG
THLTGFKTALTRTVNDYANEHGLVDDLE-ANLKGEDVREGLTAVISVKHPDPQFEGQTKT
KLGNSEVRGIVESATHEKLGTFFEENPDTARKVVHKAAEAARARKAAKKAEELTRRKSAL
ESTALPGKLADCQTRDPTEAELFVVEGDSAGG----------------------------
------------------------------------------------------------
------------------------------------------------------------
------------------------------------------------------------
------------------------------------------------------------
------------------------------------------------------------
------------------------------------------------------------
---------------------------------------------SAKQGRNRENQAILP
LKGKILNVEKHRLDRILENDEIRALITAIGAGIGEEFDIDDVRYNKIIIMTDADVDGAHI
RTLLLTLLYRHMKPLLEAGYVYAAQPPLYRVRYRGETYDAMTEAERDRIVAEECDGSPDQ
VQRFKGLGEMNPDQLWDTTMDPENRRLKRINVDDAAAADRMFNVLMGDAVEPRKQFIKEH
ATEAEWVDI
>gi|448700123|ref|ZP_21699344.1| DNA gyrase subunit B [Halobiforma lacisalsi AJ5]
MSQESE-YGAGQIQVLEGLEAVRKRPAMYIGSTDSRGLHHLVYEVVDNSIDEALAGHCDD
ITVTIHEDR--SVSVADDGRGIPVDTHEEYDRPALEVILTVLHAGGKFDNKSYQVSGGLH
GVGVS-VVNALSERLEAEVKRDGGVYRHAFEAGEP-VGDMERVRDMESDEETGTEIRFWP
DESIFEADDFSFSTLSNRLRELAFLNSGVRISLRDEREEA--ADAEGIIEETYEYEGGIR
EFVEYLNETRSAMHEEVIYFEDEAQN----IQVEVAMQATEELQGSIHAFANNINTREGG
THLTGFKTALTRTVNDYANENDLLGDLD-ENLKGEDIREGLTAVVSIKHPDPQFEGQTKT
KLGNSEVRGIVESAMHEGLGTYFEENPDTAEAIINKAVEAAKARKAAQKAEELTRRKSAL
ESTSLPGKLADCQTKDPGEAELFIAEGDSAGG----------------------------
------------------------------------------------------------
------------------------------------------------------------
------------------------------------------------------------
------------------------------------------------------------
------------------------------------------------------------
------------------------------------------------------------
---------------------------------------------SAKQARNPEFQAVLP
IKGKILNVEKHRLDRILENDEIRNMITAIGAGIGDEFDLEDVRYEKIIMATDADVDGAHI
RTLLLTFFYRHMRPLLENGYVYATQPPLYRIRYRGDTYDAMTEQERDEIIEEKCNGSPSQ
VQRFKGLGEMNPQQLWDTTMDPENRILKQITIEDAAAADKMFSVLMGDAVEPRKQFIKEN
APEAEWIDI
>gi|448576111|ref|ZP_21642154.1| DNA gyrase subunit B [Haloferax larsenii JCM 13917]
MSQENE-YGAGQIQVLEGLEAVRKRPAMYIGSTDSRGLHHLVYEVVDNSIDEALAGYCDA
IEVTLHEDG--SVSVADNGRGIPVDTHEQYNRPAVEVIMTVLHAGGKFDNKSYQVSGGLH
GVGVS-VVNALSTELEVEIMRDGAVWHHRFEKGEPVQGAFEKVRDMEPDEETGTTITFWP
DGEIFETTDFTFKTLETRLRELAFLNSGVEISLTDERSEESS---------TFMFEGGIR
EFVEYLNETKTALHEDVIYYEDETEG----IAVEVALQATDELQGSIHAFANNINTREGG
THLTGFKTALTRVVNDYANSEGMLSDLDGDNLRGEDVREGLTAVISVKHPDPQFEGQTKT
KLGNSEVRGIVESTTHEKLGTYFEENPDMAKAIISKAVEAARARKAAKKAEELTRRKSAL
ESTALPGKLADCQSRDPSKSELFVVEGDSAGG----------------------------
------------------------------------------------------------
------------------------------------------------------------
------------------------------------------------------------
------------------------------------------------------------
------------------------------------------------------------
------------------------------------------------------------
---------------------------------------------SAKQGRDREFQAILP
IKGKILNVEKHRLDRILENNEVRALITAIGAGIGDEFDIDDVRYQRIILMTDADVDGAHI
RTLLLTLLYRHMRPLIEAGYVYAAQPPLYRVRYRGNTYDAMTEEDRDRLIEEKCNGNPTQ
VQRFKGLGEMNPDQLWETTMNPENRVLKRITVEDAAAADRMFSILMGDAVEPRKQFIKDH
ATDAEWVDI
>gi|448399828|ref|ZP_21571061.1| DNA gyrase subunit B [Haloterrigena limicola JCM 13563]
MSQESE-YGAGQIQVLEGLEAVRKRPAMYIGSTDSRGLHHLVYEVVDNSIDEALAGYCDD
ITVTIHEDN--SVSVADDGRGIPVDTHEEYDRPALEVILTVLHAGGKFDNKSYQVSGGLH
GVGVS-VVNALSERLEAEVKRNGGVFRHAFEAGEP-VGDMERVRDMEPDDETGTEIRFWP
DTGIFETGEFAFSTLSNRLRELAFLNSGVRITLRDEREEK--SDDG-PVAETYEYDGGIR
EFVEYLNETRSAMHDDVIYFDDEDQN----IQVEVAMQATEELQGSIHAFANNINTREGG
SHLTGFKTALTRTVNDYANENDLLSDLE-DNLKGEDIREGLTAVISIKHPDPQFEGQTKT
KLGNSEVRGIVESAMHEGLGTYFEEHPDTAEAIVTKAVEAAKARMAAQKAEELTRRKSAL
ESTSLPGKLADCQTKDPEEAELFIAEGDSAGG----------------------------
------------------------------------------------------------
------------------------------------------------------------
------------------------------------------------------------
------------------------------------------------------------
------------------------------------------------------------
------------------------------------------------------------
---------------------------------------------SAKQARNPEFQAVLP
IKGKILNVEKHRLDRILENDEIRNMITAIGAGIGDEFDVEDVRYKKIIMATDADVDGAHI
RTLLLTFFYRHMRPLLEGGYVYATQPPLYRIRYRGETYDAMTDAERDRIVEEKCDGNPSQ
VQRFKGLGEMNPEQLWETTMNPDNRILKQITIEDAAAADKMFSVLMGDAVEPRKQFIKDH
APEAEWIDI
>gi|448456045|ref|ZP_21594898.1| DNA gyrase subunit B [Halorubrum lipolyticum DSM 21995]
MSEQSE-YGAGQIQVLEGLQAVRKRPAMYIGSTDGRGLHHLVYEVVDNSIDEALAGYCDE
ITVTIHDDN--SVSVSDDGRGIPVDTHEKYDRPALEVIMTVLHAGGKFDSKSYQVSGGLH
GVGVS-VVNALSERLEVEVKRDGGVYRHEFARGEPAEDGFERVRDMDDGEETGTYIRFWP
DDEVFETTAFEFSTLANRLRELAFLNSGVAVSLVDERG-ADADDDT-GDEETFRYEGGIR
EFVGYLNETRTPIHEEVIYFEDEADD----IHVEVAMQATEELQGSVHAFANNINTREGG
THLTGFKTALTRTVNDYANEHGLVDDLD-ANLKGEDVREGLTAVISVKHPDPQFEGQTKT
KLGNSEVRGIVESATHEKLGTFFEENPDTARKVVHKAAEAARARKAAKKAEELTRRKSAL
ESTALPGKLADCQTRDPTEAELFVVEGDSAGG----------------------------
------------------------------------------------------------
------------------------------------------------------------
------------------------------------------------------------
------------------------------------------------------------
------------------------------------------------------------
------------------------------------------------------------
---------------------------------------------SAKQGRNRENQAILP
LKGKILNVEKHRLDRILENDEIRALITAIGAGIGEEFDIDDVRYNKIIIMTDADVDGAHI
RTLLLTLLYRHMKPLLEAGYVYAAQPPLYRVRYRGETYDAMTEAERDRIVAEECDGDPDQ
VQRFKGLGEMNPDQLWDTTMDPENRRLKRINVDDAAAADRMFNVLMGDAVEPRKQFIKEH
ATEAEWVDI
>gi|448448767|ref|ZP_21591352.1| DNA gyrase subunit B [Halorubrum litoreum JCM 13561]
MSEQSE-YGAGQIQVLEGLQAVRKRPAMYIGSTDGRGLHHLVYEVVDNSIDEALAGHCEE
IEVRIHDDG--SVSVSDDGRGIPVDTHEEYDRPALEVILTVLHAGGKFDSKSYQVSGGLH
GVGVS-VVNALSELLEVEVKRDGGVFRHRFAGGEPAEDGFERVRDMESGESTGTEIRFWP
DEEIFETTEFQTSTLANRLRELAFLNSGVEIRLVDDRD---------DTEETFKYDGGIR
EFVAYLNETRSPIHEEVIYFADETDG----VHVEVAMQATEELQGSVHAFANNINTREGG
THLTGFKTALTRTVNDYANEHGLVDDLD-ANLKGEDVREGLTAVVSVKHPDPQFEGQTKT
KLGNSEVRGVVESATHEKLGTFFEENPDTAEKVVHKAAEAARARKAAKKAEELTRRKSAL
ESTALPGKLADCQTRDPTEAELFVVEGDSAGG----------------------------
------------------------------------------------------------
------------------------------------------------------------
------------------------------------------------------------
------------------------------------------------------------
------------------------------------------------------------
------------------------------------------------------------
---------------------------------------------SAKQGRNRENQAILP
LKGKILNVEKHRLDRILENDEIRALITAIGAGIGEEFDIDDVRYNKIILMTDADVDGAHI
RTLLLTLLYRHMKPLLEAGYVYAAQPPLYRVRYRGETYDAMTEAERDRIVEEECDGNPTQ
VQRFKGLGEMNPDQLWDTTMDPENRRLKRITIDDAAAADRMFNVLMGDAVEPRKQFIKEH
ATEAEWVDI
>gi|300711735|ref|YP_003737549.1| DNA topoisomerase II subunit B [Halalkalicoccus jeotgali B3]
MSEQSE-YGAGQIQVLEGLEAVRTRPAMYIGSTDSRGLHHLVYEVVDNAIDEALAGYCDT
IGVTIHEDG--SVSVADDGRGIPVDTHAEYDRPAVEVIMTVLHAGGKFDSKSYQVSGGLH
GVGVS-VVNALSERLEVEIRRDGAVWHHRFDHGAP-EGDIERVRDLEAEEETGTTVRFWP
DDGIFEDREFVVSTLENRIRELAFLNPGVEITLADERDE---------TESTFQYDGGIR
EFVEYLNETRTPLHEDVLYLDD----EERNIQVEVAMQATDELQGSIHAFANNINTREGG
THLTGFKTALTRVVNDYANGEGLLDEID-ENLRGEDIREGLTAVISIKHPDPQFEGQTKT
KLGNSEVRGIVESAVHEGLGTYFEEHPDTAQAVVRKAVEAAKARKAAKQAEELTRRKSAL
ESTALPGKLADCQTRDPNEAELFVVEGDSAGG----------------------------
------------------------------------------------------------
------------------------------------------------------------
------------------------------------------------------------
------------------------------------------------------------
------------------------------------------------------------
------------------------------------------------------------
---------------------------------------------SAKQGRNRKFQAILP
LKGKILNVEKHRLDRILENNEIRDLITAVGAGVGEEFDIDEARYKRIVIMTDADVDGAHI
RTLLLTLFYRHMRPLIEAGYVYAAQPPLYRLRYGGETREAMAEAEREAIIDEY--GAPDR
IQRFKGLGEMNPDQLWETTMNPDNRVLKRVTVEDAAAADRMFSVLMGDAVEPRKQFIQEH
AKEAEWVDI
>gi|448570957|ref|ZP_21639468.1| DNA gyrase subunit B [Haloferax lucentense DSM 14919]
MSQDNE-YGAGQIQVLEGLEAVRKRPAMYIGSTDSRGLHHLVYEVVDNSIDEALAGHCDA
IEVALHEDG--SVSVTDNGRGIPVDTHEQYDRPALEVIMTVLHAGGKFDNKSYQVSGGLH
GVGVS-VVNALSSELEVEVKRDGAVWTHRFEVGEPQVEEFERVRDLEPGEDTGTTIRFWP
DDGIFETTEFDFKTLENRLRELAFLNSGVEISLSDERTDESS---------TFLFEGGIR
EFVEYLNETKTALHDDVIYYDDESEG----IEVEIAMQATDELQGSIHAFANNINTREGG
THLTGFKTALTRVVNDYANSHDMLDDLDGDNLRGEDVREGLTAVISVKHPDPQFEGQTKT
KLGNSEVRGIVESVTHQQLGTFFEENPDTATAIISKAVEAARARKAAKQAEELTRRKSAL
ESTSLPGKLADCQSRDPSESELFIVEGDSAGG----------------------------
------------------------------------------------------------
------------------------------------------------------------
------------------------------------------------------------
------------------------------------------------------------
------------------------------------------------------------
------------------------------------------------------------
---------------------------------------------SAKQGRDRKFQAILP
LKGKILNVEKHRLDRILENDEIRALITAIGGGVGDEFDIEKARYQRLILMTDADVDGAHI
RTLLLTLLYRHMRPLIEAGYVYAAQPPLYRVRYRGNTYDAMDEAERDRIIEEECNGNPTQ
VQRFKGLGEMNPDQLWDTTMNPENRVLKRITVEDAAAADRMFNILMGDAVGPRKQFIKDH
ANDAEWVDI
>gi|448614967|ref|ZP_21663995.1| DNA gyrase subunit B [Haloferax mediterranei ATCC 33500]
MSQDNE-YGAGQIQVLEGLEAVRKRPAMYIGSTDSRGLHHLVYEVVDNSIDEALAGYCDA
IEVALHEDG--SVSVTDNGRGIPVDTHEQYDRPALEVIMTVLHAGGKFDNKSYQVSGGLH
GVGVS-VVNALSQKLEVEVKRDGAVWTHRFEHGEPKPDQFERVRDLEPGEDTGTTIRFWP
EGEIFETTEFDFKTLENRLRELAFLNSGVEITLTDERTDKSS---------TFLFEGGIR
EFVEYLNETKTALHDDLIYYEDESEG----IEVEIAMQATDELQGSIHAFANNINTREGG
THLTGFKTALTRVVNDYANSEGMLSDLDGDNLRGEDVREGLTAVISVKHPDPQFEGQTKT
KLGNSEVRGIVESVTHEQLGTFFEENPDTATAIISKAVEAARARKAAKQAEELTRRKSAL
ESTSLPGKLADCQTRDPTESELFVVEGDSAGG----------------------------
------------------------------------------------------------
------------------------------------------------------------
------------------------------------------------------------
------------------------------------------------------------
------------------------------------------------------------
------------------------------------------------------------
---------------------------------------------SAKQGRDRKFQAILP
LRGKILNVEKHRLDRILENNEVRALITAIGAGIGDEFDIEKARYQRIILMTDADVDGAHI
RTLLLTLLYRHMRPLIEAGYVYAAQPPLYRVRYRGNTYDVMTEEERDRIIEEKCNGNPTQ
VQRFKGLGEMNPDQLWETTMNPENRVLKRITVEDAAAADRMFNILMGDAVGPRKQFIKDH
ATDAEWVDI
>gi|257388769|ref|YP_003178542.1| DNA gyrase subunit beta [Halomicrobium mukohataei DSM 12286]
MSQDRD-YGAEQIQVLEGLQAVQKRPAMYIGSTDSRGLHHLVYEVVDNSIDEALAGHCDE
ITVTIHEDD--SVSVSDDGRGIPVDTHEKHDRPALEVIMTVLHAGGKFDSKSYQVSGGLH
GVGVS-VVNALSKWLEVEVKRDGAVWKQRFDHGEP-EDELERVRDMEPDEETGTQIRFWP
DDEIFEATDFVYSTLASRLRELAFLNSGVEISLVDERDGD---------SETFVYEGGIK
EFVQYLNETKEPLHRDVIYFEDEEQIEDGPVQVEIAMQGTAELQGSIHAFANNINTREGG
SHMTGFKTALTRTVNDYATSNGLLNDLD-DTLSGEDIREGLTAVISIKHPDPQFEGQTKT
KLGNSEVRGIVESAMHDGLGTFFEENPDTAEAIVGKAVEAAKARKAAKKAEELTRRKSAL
ESTALPGKLSDCQTRDPDDAELFVVEGDSAGG----------------------------
------------------------------------------------------------
------------------------------------------------------------
------------------------------------------------------------
------------------------------------------------------------
------------------------------------------------------------
------------------------------------------------------------
---------------------------------------------SAKQGRNPEFQAILP
IRGKILNVERHRLDRILENDSIRNVITALGTGIGDEFDVEDIRYKRIIMMTDADVDGAHI
RTLLLTLFYRHMKPLLEAGYVYAAQPPLYRVRYNGETYDAMTEAERDRLVEEKCGGDPDQ
VQRFKGLGEMNPQQLWDTTMDPDQRILKQITIEDAAAADKMFSVLMGDAVEPRKEFIKEH
SPEADWVDI
>gi|448727755|ref|ZP_21710104.1| DNA gyrase subunit B [Halococcus morrhuae DSM 1307]
---------------------------MYIGSTDARGLHHLVYEVVDNAIDEALAGHCDS
ISVTVHDDEHPSVSVTDDGRGIPVDEHED-GKSALEVIMTVLHAGGKFDKESYQVSGGLH
GVGIS-VVNALSKWVEVTVKRDGAVWEQRFDHGEP-DGDLERVRDLREDESTGTKLQFWP
DEAVFTDTTFDASTLANRLRELAFLNSGVEIELDDERDG--------SR-ERFRYDGGIR
EFVVYLNETKSALHEDVIYFDDAATVEDGEISVEIALQATDELQGSIHAFANNINTREGG
THLTGFKTALTRVVNDYASEHGLLKPLDDENLTGSDIREGLTAVISIKHPDPQFEGQTKT
KLGNSEVRGVVESAVHEQLNTYFEEHPDTAEAVIGKAVEAAKARRAAKKAEELTRRKSAL
ESTALPGKLADCQSRDPKDSELFIVEGDSAGG----------------------------
------------------------------------------------------------
------------------------------------------------------------
------------------------------------------------------------
------------------------------------------------------------
------------------------------------------------------------
------------------------------------------------------------
---------------------------------------------SAKQGRDREFQAILP
LFGKVLNVEKHRLDRILENEKIRNLITAIGAGVDEEFDVEETRYHKIIIMTDADVDGAHI
RTLYLTLLYRYLTPLIEAGYVYAAQPPLYRVRNGGETYDAMTEAERDEIVEEQCGGTPDQ
VQRFKGLGEMNPEQLWETTMNPENRILKQITLEDAAAADKMFNVLMGDAVEPRREFIKSH
ATDADWVDI
>gi|448609017|ref|ZP_21660296.1| DNA gyrase subunit B [Haloferax mucosum ATCC BAA-1512]
MSQDNE-YGAGQIQVLEGLEAVRKRPAMYIGSTDSRGLHHLVYEVVDNSIDEALAGYCDA
IEVALHEDG--SVSVTDNGRGIPVDTHEQYDRPALEVIMTVLHAGGKFDNKSYQVSGGLH
GVGVS-VVNALSQKLEVEVKRDGAVWTHRFEHGEPKPDQFQRIRDLEPDEDTGTTIRFWP
EGEIFETTEFQFKTLENRLRELAFLNSGVEITLTDERTDGSS---------TFLFEGGIR
EFVEYLNETKTALHDEIIYYEDEAEN----IEVEIAMQATDELQGSIHAFANNINTREGG
THLTGFKTALTRVINDYARSNNLLDDLDS--LKGEDIREGLTAVISIKHPDPQFEGQTKT
KLGNSEVRGIVESITHEQLGTFFEENPGTAQAIVMKAVEAAKARRAAKKAEELTRRKSAL
ESTALPGKLADCQSRDPTKSELFVVEGDSAGG----------------------------
------------------------------------------------------------
------------------------------------------------------------
------------------------------------------------------------
------------------------------------------------------------
------------------------------------------------------------
------------------------------------------------------------
---------------------------------------------SAKQGRDRKFQAILP
IKGKILNVEKHRLDRILENDEVRALITAIGAGIGDEFDIDEARYQRIILMTDADVDGAHI
RTLLLTLLYRHMRPLIEAGYVYAAQPPLYRVRYRGNTYDAMTESDRDRIVEEKCNGNPTQ
VQRFKGLGEMNPDQLWETTMNPENRVLKRITVEDAAAADRMFSILMGDAVEPRKQFIKDH
ATDAEWVDI
>gi|448720961|ref|ZP_21703553.1| GAF sensor signal transduction histidine kinase [Halobiforma nitratireducens JCM 10879]
MTETGR--RSFHVRYAGADDAVRER------VRETLEPTYRVTTVSEADSPRELLDADAD
VDCLVLASD------ATDGTTTLTDSLEALGATRPDLPIVPFVSVADIDGTCREWAEALL
EAAVSDVVYRDVDADDAGDAEPGHDYEHDHHDPVRRLRNRIDDRYEQSVADAG-------
ETVLEIARSLMGAAPDEVDIEIEWGLESVGKRLDADR------------ALVFDYERETD
RFVP----THTWFARPESIGENEPEP-----LPTASFPGYRDAIRAFDVHAIPAETGPDS
SPEATLESSLAADAEVGSDDDFEIPEGFIGDIETMSGGEGAADADSALDSTSRVYLEERD
LEALLAIPIVVDWELTGVLVVAGRHRRPWPTTVRRQLRTLG--ELIGHRLERRRRRRELV
RQNDRLEQFASVVSHDLRN-PLNVISGSAQLV----------------------------
------------------------------------------------------------
------------------------------------------------------------
------------------------------------------------------------
------------------------------------------------------------
------------------------------------------------------------
------------------------------------------------------------
----------------------------------------------AETGDDDYLEDVIE
ATERMEDMIEDLLTLARDGDSVGQTQSVALEAVVQAAWNDVATEDATLEFDAGELPTIDA
D---RGRLRQALENLIRNAIEHNDGEVCIRVEATDDGFAVADDGVG---IPPDRRDRIFE
EGYTEGGGTGLGLSIVETIVSAHGWSVAARESEHGGARFEIATEPSSSASPSDNPQTRVD
TDERH----
>gi|448414581|ref|ZP_21577650.1| DNA gyrase subunit B [Halosarcina pallida JCM 14848]
MSHESE-YGAGQIQVLEGLEAVRKRPAMYIGSTDSRGLHHLVYEVVDNSIDEALAGYCDE
ISVTVNDDG--SVSVSDNGRGIPVDTHEQYDRPAVEVIMTVLHAGGKFDNKSYQVSGGLH
GVGVS-VVNALSKWLEVEIKRDGALWRHRFERGEPQADAFERVRDLEPDEDTGTTIRFKP
DEEVFETLAFEFSTLENRLRELAFLNSGVEISLRDEPDDEES---------SFRFEGGIR
EFVRYLNETKTTMHDDVIYYEDTEEG----IEVEVAMQATQELQGSIHAFANNINTREGG
THMTGFKTALTRVINDYARKNNLLDDLDS--LKGEDIREGLTAVISIKHPDPQFEGQTKT
KLGNSEVRGIVESVMHQQLGTYFEENPGTAQSIVMKAVEAAKARRAAKKAEELTRRKSAL
ESTALPGKLADCQSRDPAESELFVVEGDSAGG----------------------------
------------------------------------------------------------
------------------------------------------------------------
------------------------------------------------------------
------------------------------------------------------------
------------------------------------------------------------
------------------------------------------------------------
---------------------------------------------SAKQGRDRHFQAILP
LKGKILNVEKHRLDRILENNEVRALITAIGAGVGEEFDIEDVRYERVILMTDADVDGAHI
RTLLLTLLYRYMRPLVEAGYVYAAQPPLYRVRYRGETYDAMTEAERDRIVEEECDGNPTQ
VQRFKGLGEMNPEQLWDTTMNPENRVLKQITVEDAAAADRMFNILMGDAVEPRKQFIKEH
AKDAQWVDI
>gi|322370371|ref|ZP_08044930.1| DNA gyrase, B subunit [Haladaptatus paucihalophilus DX253]
MSDGNE-YSAGQIQVLEGLEAVRKRPAMYIGSTDSRGLHHLVYEVVDNSIDEALAGYCDS
IDVTIHEDN--SVSIADDGRGIPVDRHEEYDMPALEVILTVLHAGGKFDNKSYQVSGGLH
GVGIS-VVNALSEKFDVEVKRDGGVWKQTFERGDP-AGEMERVRDMRDDEETGTYQRFWP
DTEIFETTDFTYSTLENRLRELAFLNSGVAITLADERDE--------EKGDTFHYSGGIR
EFVEYLNETKTALHNEVIYFED----EDDNIQVEVAMQATDELQGSIHAFANNINTREGG
THLTGFKTALTRVVNDYANDNDMLGDLD-ENLRGEDIREGLTAVISVKHPDPQFEGQTKT
KLGNSEVRGIVESAVHEGLSVYFEEHPDTAQAIISKAVEAAKARKAAKKAEELTRRKSAL
ESSALPGKLADCQSRDPTKSELFVVEGDSAGG----------------------------
------------------------------------------------------------
------------------------------------------------------------
------------------------------------------------------------
------------------------------------------------------------
------------------------------------------------------------
------------------------------------------------------------
---------------------------------------------SAKQARDREFQAILP
LFGKVLNVEKHRLDRVLENEKIRNFITAIGTGVGEEFDIDDARYHKIIIMTDADVDGAHI
RTLYLTLLYRYMRPLLEAGYVYAAQPPLYRVRYRGKTYDAMTEEERDEIIEEKCDGNPSQ
VQRFKGLGEMNPEQLWETTMNPENRILKQITIEDAAAADKMFSVLMGDAVGPRKQFIQDH
ATEAEWVDI
>gi|448562398|ref|ZP_21635356.1| DNA gyrase subunit B [Haloferax prahovense DSM 18310]
MSQDNE-YGAGQIQVLEGLEAVRKRPAMYIGSTDSRGLHHLVYEVVDNSIDEALAGHCDA
IEVALHEDG--SVSVTDNGRGIPVDTHEQYDRPALEVIMTVLHAGGKFDNKSYQVSGGLH
GVGVS-VVNALSGKLEVEVKRDGAVWTHRFEFGEPQVDEFERVRDLEPDEDTGTTIRFWP
DDGIFETTEFDFKTLENRLRELAFLNSGVEISLGDERTGESS---------TFLFEGGIR
EFVEYLNETKTALHDDIIYYDDESEG----IEVEIAMQATDELQGSIHAFANNINTREGG
THLTGFKTALTRVVNDYANTHDMLDDLDGDNLRGEDVREGLTAVISIKPPDPQFEGQTKT
KLGNSEVRGIVESVTHQQLGTFFEENPDTTTAIISKAVEAARARKAAKQAEELTRRKSAL
ESTSLPGKLADCQSRDPAESELFIVEGDSAGG----------------------------
------------------------------------------------------------
------------------------------------------------------------
------------------------------------------------------------
------------------------------------------------------------
------------------------------------------------------------
------------------------------------------------------------
---------------------------------------------SAKQGRDRKFQAILP
LKGKILNVEKHRLDRILENDEIRALITAIGGGVGDEFDIEKARYQRLILMTDADVDGAHI
RTLLLTLLYRHMRPLIEAGYVYAAQPPLYRVRYRGNTYDAMDEAERDRIIEEECNGNPTQ
VQRFKGLGEMNPDQLWDTTMNPENRVLKRITVEDAAAADRMFNILMGDAVGPRKQFIKDH
ANDAEWVDI
>gi|336252328|ref|YP_004595435.1| DNA gyrase subunit B [Halopiger xanaduensis SH-6]
MSQESE-YGAGQIQVLEGLEAVRKRPAMYIGSTDSRGLHHLVYEVVDNSIDEALAGYCDD
ITVSIHEDG--SVSVADDGRGIPVDTHDEYDRPALEVILTVLHAGGKFDNKSYQVSGGLH
GVGVS-VVNALSERLEAEVKRDGGVFRHAFEQGEP-VGDMERVRDMEPDEETGTEVRFWP
DTGIFEAGEFSFSTLANRLRELAFLNSGVRITLRDEREDAGDADEEGPVEETYEYEGGIR
EFVEYLNETRSAMHDDVIYFEDEEQN----IQVEVAMQATEELQGSIHAFANNINTREGG
THLTGFKTALTRTVNDYANENSMLSDLD-NNLKGEDIREGLTAVISVKHPDPQFEGQTKT
KLGNSEVRGIVESAMHEGLGTYFEENPDTAEAIINKAVEAAKARMAAQKAEELTRRKSAL
ESTSLPGKLADCQTKDPDEAELFIAEGDSAGG----------------------------
------------------------------------------------------------
------------------------------------------------------------
------------------------------------------------------------
------------------------------------------------------------
------------------------------------------------------------
------------------------------------------------------------
---------------------------------------------SAKQARNPEFQAVLP
IRGKVLNVEKHRLDRVLENDQIRNIITAIGAGVGDEFDLEDVRYKKVIMATDADVDGAHI
RTLLLTFFYRHMRPLLEGGYVYATQPPLYRIRYRGETYDAMTDQERDEIIEEKCDGSPSQ
VQRFKGLGEMNPQQLWDTTMDPSNRILKQITVEDAAAADKMFSVLMGDAVEPRKQFIKEN
APEAEWIDI
>gi|110668558|ref|YP_658369.1| DNA gyrase / DNA topoisomerase II subunit B [Haloquadratum walsbyi DSM 16790]
MSHETE-YGAGDIQVLEGLEAVRKRPAMYIGSTDSRGLHHLVYEVVDNAIDEALAGHCDQ
IDVTLHEDG--SVSVADNGRGIPVDTHEQHDIPAVEVIMTVLHAGGKFDNKSYQVSGGLH
GVGVS-VVNALSRWLEVEIKRDGALWRDRFEYGEPQPGAFERVRDLDPDEETGTTIRFWP
SDDIFETTEFEFSTLENRLRELAFLNSGVEICINGETDDINS---------KFCFNGGIR
EFVKYLDETKTVLHDSVVHYQNEQDG----IEVEVALQATEELQGSIHAFANNINTREGG
THLTGFKTALTRVINDYGREHNLLDGFDS--LQGEDVREGLTAVVSIKHPDPQFEGQTKT
KLGNSDVRGIVESTTHERLGTYLEENPDVAKVIVRKAVEAAKARKAAKQAEELTRRKSAL
ESTSLPGKLADCQSRDPAESELFIVEGDSAGGCFSGDTEIALASGDSITFESLVDAYERG
ETHYCYTIGDDGRIRIEEIMNPRVTQEDAALLAVTLDNGEVIRCTPDHEFMLRDGNYCEA
QNLTDGQSLMPLYRTTTEMTETTETTET--------------------------------
------------------------------------------------------------
------------------------------------------------------------
------------------------------------------------------------
------TGTAEMVKQPFAQNNWESVSQLANRYNRRHTTTDHIVETQQIQSQQQSQIETVQ
ISERADVHNHTVISVESLTETADVYDLEVPVTHNFALASGVFVHNSAKQGRERRFQAILP
LKGKILNVEKHRLDRILENDEVRALITAIGAGIGDEFNVEDARYNRLIILSDADVDGAHI
RTLLLTLLYRHMRPLVEAGYVYAAKPPLYRIRYNGNTYDAMTKSERDQVISDVCNGNPTQ
VQRFKGLGEMNPEQLWETTMNPENRVLKQITIEDAAAADKMFSVLMGDAVEPRKEFIKDR
ATDAEWVDI
>gi|448473611|ref|ZP_21601753.1| DNA gyrase subunit B [Halorubrum aidingense JCM 13560]
MPEQSE-YGAGQIQVLEGLQAVRKRPAMYIGSTDGRGLHHLVYEVVDNSIDEALAGYCDD
ITVTIHADG--SVGVTDDGRGIPVDTHEKYDRPALEVIMTVLHAGGKFDSKSYQVSGGLH
GVGVS-VVNALSERLEVEVKRDGGVYRHEFARGEPVEDGFERVRDMEEGESTGTYIRFWP
DSEIFETTEFAFSTLANRLRELAFLNSGVAITLADERE-DADISDA-GDEETFRYDGGIR
EFVAYLNETRTPIHDDVIYFADEDAD----IHVEVAMQATEELQGSVHAFANNINTREGG
THLTGFKTALTRTVNDYANEHGLVDDLD-ANLKGEDVREGLTAVISVKHPDPQFEGQTKT
KLGNSEVRGIVESATHEKLGTFFEENPDTARKVVHKAAEAARARKAAKKAEELTRRKSAL
ESTALPGKLADCQTRDPEEAELFVVEGDSAGG----------------------------
------------------------------------------------------------
------------------------------------------------------------
------------------------------------------------------------
------------------------------------------------------------
------------------------------------------------------------
------------------------------------------------------------
---------------------------------------------SAKQGRNRKNQAILP
LKGKILNVEKHRLDRILENDEIRALITAIGAGIGEEFDIDDARYHKIILMTDADVDGAHI
RTLLLTLLYRHMKPLLEAGYVYAAQPPLYRVRYRGETYDAMTEAERDRIVEEKCDGNPDQ
VQRFKGLGEMNPDQLWDTTMDPENRILKQINIDDAAAADRMFNVLMGDAVEPRKQFIKEH
ATEAEWVDI
>gi|448479248|ref|ZP_21604100.1| DNA gyrase subunit B [Halorubrum arcis JCM 13916]
MSEQSE-YGAGQIQVLEGLQAVRKRPAMYIGSTDGRGLHHLVYEVVDNSIDEALAGHCEE
IEVRIHDDG--SVSVSDDGRGIPVDTHEEYDRPALEVILTVLHAGGKFDSKSYQVSGGLH
GVGVS-VVNALSELLEVEVKRDGGVFRHRFAGGEPAEDGFERVRDMESGESTGTEIRFWP
DEEIFETTEFQTSTLANRLRELAFLNSGVEIRLVDDRD---------DTEETFKYDGGIR
EFVAYLNETRSPIHEEVIYFEDETDG----VHVEVAMQATEELQGSVHAFANNINTREGG
THLTGFKTALTRTVNDYANEHGLVDDLD-ANLKGEDVREGLTAVVSVKHPDPQFEGQTKT
KLGNSEVRGVVESATHEKLGTFFEENPDTAEKVVHKAAEAARARKAAKKAEELTRRKSAL
ESTALPGKLADCQTRDPTEAELFVVEGDSAGG----------------------------
------------------------------------------------------------
------------------------------------------------------------
------------------------------------------------------------
------------------------------------------------------------
------------------------------------------------------------
------------------------------------------------------------
---------------------------------------------SAKQGRNRENQAILP
LKGKILNVEKHRLDRILENDEIRALITAIGAGIGEEFDIDDVRYNKIILMTDADVDGAHI
RTLLLTLLYRHMKPLLEAGYVYAAQPPLYRVRYRGETYDAMTEAERDRIVEEECDGNPTQ
VQRFKGLGEMNPDQLWDTTMDPENRRLKRITIDDAAAADRMFNVLMGDAVEPRKQFIKEH
ATEAEWVDI
>gi|448502584|ref|ZP_21612697.1| DNA gyrase subunit B [Halorubrum coriense DSM 10284]
MSEQSE-YGAGQIQVLEGLQAVRKRPAMYIGSTDGRGLHHLVYEVVDNSIDEALAGYCEE
IEVRIHDDG--SVSVSDDGRGIPVDTHEEYDRPALEVILTVLHAGGKFDSKSYQVSGGLH
GVGVS-VVNALSERLEVEVTRDGGVFRHRFARGEPAEDGFERVRDAGPDESTGTEIRFWP
DEEIFETTDFQTSTLANRLRELAFLNSGVEIRLVDDRD---------DTAETFRYDGGIR
EFVEYLNETRSPIHEDVIYFEGESDG----VHVEVAMQATEELQGSVHAFANNINTREGG
THLTGFKTALTRTVNDYANEHGLVDDLD-ANLKGEDVREGLTAVVSVKHPDPQFEGQTKT
KLGNSEVRGVVESATHEKLGTFFEENPDTAEKVVHKAAEAARARKAAKKAEELTRRKSAL
ESTALPGKLADCQTRDPEEAELFVVEGDSAGG----------------------------
------------------------------------------------------------
------------------------------------------------------------
------------------------------------------------------------
------------------------------------------------------------
------------------------------------------------------------
------------------------------------------------------------
---------------------------------------------SAKQGRNRENQAILP
LKGKILNVEKHRLDRILENDEIRALITAIGAGIGEEFDIDDVRYNKIILMTDADVDGAHI
RTLLLTLLYRHMKPLLEAGYVYAAQPPLYRVRYRGETYDAMTEAERDRIVEEECDGNPTQ
VQRFKGLGEMNPEQLWDTTMDPENRRLKRINVDDAAAADRMFNVLMGDAVEPRKQFIKEH
ATEAEWVDI
>gi|448524821|ref|ZP_21619463.1| DNA gyrase subunit B [Halorubrum distributum JCM 10118]
MSEQSE-YGAGQIQVLEGLQAVRKRPAMYIGSTDGRGLHHLVYEVVDNSIDEALAGHCEE
IEVRIHDDG--SVSVSDDGRGIPVDTHEEYDRPALEVILTVLHAGGKFDSKSYQVSGGLH
GVGVS-VVNALSELLEVEVKRDGGVFRHRFAGGEPAEDGFERVRDMESGESTGTEIRFWP
DEEIFETTEFQTSTLANRLRELAFLNSGVEIRLVDDRD---------DTEETFKYDGGIR
EFVAYLNETRSPIHEEVIYFEDETDG----VHVEVAMQATEELQGSVHAFANNINTREGG
THLTGFKTALTRTVNDYANEHGLVDDLD-ANLKGEDVREGLTAVVSVKHPDPQFEGQTKT
KLGNSEVRGVVESATHEKLGTFFEENPDTAEKVVHKAAEAARARKAAKKAEELTRRKSAL
ESTALPGKLADCQTRDPTEAELFVVEGDSAGG----------------------------
------------------------------------------------------------
------------------------------------------------------------
------------------------------------------------------------
------------------------------------------------------------
------------------------------------------------------------
------------------------------------------------------------
---------------------------------------------SAKQGRNRENQAILP
LKGKILNVEKHRLDRILENDEIRALITAIGAGIGEEFDIDDVRYNKIILMTDADVDGAHI
RTLLLTLLYRHMKPLLEAGYVYAAQPPLYRVRYRGETYDAMTEAERDRIVEEECDGNPTQ
VQRFKGLGEMNPDQLWDTTMDPENRRLKRITIDDAAAADRMFNVLMGDAVEPRKQFIKEH
ATEAEWVDI
>gi|448506335|ref|ZP_21614445.1| DNA gyrase subunit B [Halorubrum distributum JCM 9100]
MSEQSE-YGAGQIQVLEGLQAVRKRPAMYIGSTDGRGLHHLVYEVVDNSIDEALAGHCEE
IEVRIHDDG--SVSVSDDGRGIPVDTHEEYDRPALEVILTVLHAGGKFDSKSYQVSGGLH
GVGVS-VVNALSELLEVEVKRDGGVFRHRFAGGEPAEDGFERVRDMESGESTGTEIRFWP
DEEIFETTEFQTSTLANRLRELAFLNSGVEIRLVDDRD---------DTEETFKYDGGIR
EFVAYLNETRSPIHEEVIYFEDETDG----VHVEVAMQATEELQGSVHAFANNINTREGG
THLTGFKTALTRTVNDYANEHGLVDDLD-ANLKGEDVREGLTAVVSVKHPDPQFEGQTKT
KLGNSEVRGVVESATHEKLGTFFEENPDTAEKVVHKAAEAARARKAAKKAEELTRRKSAL
ESTALPGKLADCQTRDPTEAELFVVEGDSAGG----------------------------
------------------------------------------------------------
------------------------------------------------------------
------------------------------------------------------------
------------------------------------------------------------
------------------------------------------------------------
------------------------------------------------------------
---------------------------------------------SAKQGRNRENQAILP
LKGKILNVEKHRLDRILENDEIRALITAIGAGIGEEFDIDDVRYNKIILMTDADVDGAHI
RTLLLTLLYRHMKPLLEAGYVYAAQPPLYRVRYRGETYDAMTEAERDRIVEEECDGNPTQ
VQRFKGLGEMNPDQLWDTTMDPENRRLKRITIDDAAAADRMFNVLMGDAVEPRKQFIKEH
ATEAEWVDI
>gi|257051220|ref|YP_003129053.1| DNA gyrase, B subunit [Halorhabdus utahensis DSM 12940]
MS-DDNAYGAGQIQVLEGLQAVQKRPAMYIGSTDTRGLHHLVYEVVDNAIDEALAGHCDH
IEVTIHDDG--SVSVTDDGRGIPIDIHEEYDRPAVEVIMTVLHAGGKFDNKSYQVSGGLH
GVGVS-VVNALSQKLEVEVSREGNVWKQTFDHGAP-ADDLTEIRSLDDPDETGTTIRFWP
DEEIFETTDFQFSTLANRLRELAFLNSGVEITLADDREER---------AETFQYEGGIR
EFVEYLNETKDPLHDEVVYFEDEDQD----IQVEVALQATTELQGSIHAFANNINTREGG
SHLTGFKTALTRVVNDYATTNDLLSDIE-ETLKGEDIREGLTAVISIKHPDPQFEGQTKT
KLGNSEVRGVVESAMHENLGTYFEENPAVAQAIVRKAVEAAKARKAAQKAEELTRRKSAL
ESTALPGKLADCQTKDPSRAELFIAEGDSAGG----------------------------
------------------------------------------------------------
------------------------------------------------------------
------------------------------------------------------------
------------------------------------------------------------
------------------------------------------------------------
------------------------------------------------------------
---------------------------------------------SAKQARNPDFQAVLP
IRGKILNVEKHRLDRILENEQIRNIITALGTGVGDEFDLDELRYEKIIFATDADVDGAHI
RTLLLTFFYRHMRPLLEGGHVYAARPPLYRIRYRGETYDAMTDAERDEIIEEKCNGNPTQ
IQRFKGLGEMNPQQLWDTTMNPENRFLKRITIDDAAAADKMFSVLMGDAVEPRKQFIKEH
SPEAEWVDI
>gi|55377342|ref|YP_135192.1| DNA gyrase subunit B [Haloarcula marismortui ATCC 43049]
MSGESDEYGAKSIQTLEGLEAVQKRPAMYIGSTDARGLHHLVYEVVDNAIDEALAGYCDN
IDVTIHDDG--SVSVSDDGRGIPVDTHEEHGRPAVEVVMTILHAGGKFDNKSYQVSGGLH
GVGVS-VVNALSKWLEVEVRRDGALWKQRFDHGKP-EYDLKKVRDLKPDEETGTTVRFWP
DDEIFETGEFKFSTLSSRLRELAFLNSGVAISIDDERDGE---------TETFAYDGGIR
EFVEYLNETKDPLHRDIIYFEDEEEIAEGPVQVEIAMQGTDDLQGSIHAFANNINTREGG
THLTGFKTSLTRVINDYATDNNLLKDLD-DTLKGDDIREGLTAVISVKHPDPQFEGQTKT
KLGNSEVRGIVESAMHDGLATFFEENPDTAEAIVGKAVEAAKARKAAQKAEELTRRKSAL
DSTALPGKLADCQTRDPEEAELFIAEGDSAGG----------------------------
------------------------------------------------------------
------------------------------------------------------------
------------------------------------------------------------
------------------------------------------------------------
------------------------------------------------------------
------------------------------------------------------------
---------------------------------------------SAKQGRNPDFQAILP
IKGKILNVEKHRLDRILENNEIRNLITALGTGIGDEFDIEDLRYEKIILMTDADVDGAHI
RTLLLTLFYRHMKPLLEAGYVYASQPPLYRIRYRGNTYDAMTDAERDQIIEEKCDGNPTH
VQRFKGLGEMNPEQLWETTMNPDNRILKQITIEDAAAADKMFNILMGDAVEPRKEFIKEH
SPEAEWVDI
>gi|222479425|ref|YP_002565662.1| DNA gyrase B subunit [Halorubrum lacusprofundi ATCC 49239]
MSEQSE-YGAGQIQVLEGLQAVRKRPAMYIGSTDGRGLHHLVYEVVDNSIDEALAGYCDD
ITVTIHDDN--SVSVSDDGRGIPVDIHEKYDRPALEVIMTILHAGGKFDSKSYQVSGGLH
GVGVS-VVNALSERLEVEVKRDGGVYRHEFARGEPAEDGFERVRDLNDDEETGTYIRFWP
DEEIFETTAFEFSTLASRLRELAFLNSGVAVTLIDERD-EEGVDDA-GDEETFRYEGGIR
EFVGYLNEARTPIHDEVIYFEDEDDD----IHVEVAMQATEELQGSVHAFANNINTREGG
THLTGFKTALTRTVNDYANTHGLVDDLE-ANLKGEDVREGLTAVISVKHPDPQFEGQTKT
KLGNSEVRGIVESATHDKLGTFFEENPDTARKVVHKAAEAARARKAAKKAEELTRRKSAL
ESTALPGKLADCQTRDPEEAELFVVEGDSAGG----------------------------
------------------------------------------------------------
------------------------------------------------------------
------------------------------------------------------------
------------------------------------------------------------
------------------------------------------------------------
------------------------------------------------------------
---------------------------------------------SAKQGRNRKNQAILP
LKGKILNVEKHRLDRILENDEIRALITAIGAGIGEEFDIDDVRYNKIIIMTDADVDGAHI
RTLLLTLLYRHMKPLLEAGYVYAAQPPLYRVRYRGETYDAMTEAERDRIVAEECDGNPAQ
VQRFKGLGEMNPDQLWDTTMDPENRRLKRINIDDAAAADRMFNVLMGDAVEPRKQFIKEH
ATEAEWVDI
>gi|448730194|ref|ZP_21712504.1| DNA gyrase subunit B [Halococcus saccharolyticus DSM 5350]
-MSHDE-YGAGQIQVLEGLQAVRKRPAMYIGSTDARGLHHLVYEVVDNAIDEALAGHCDS
IEVTIHDDENPSVSVTDDGRGIPVDEHED-GKSALEVIMTVLHAGGKFDKESYQVSGGLH
GVGVS-VVNALSKWVEVTVKRDGAVWEQRFDHGAP-EGEIERVRDLHEDEETGTELQFWP
DDAIFSTTTFDASTLANRLRELAFLNSGVEIELHDERDE--------SR-ERFRYDGGIR
EFVVYLNESKSALHEDVIYFEDAATVEDGEVAVEVAMQTTDELQGSIHAFANNINTREGG
THLTGFKTALTRVVNDYAGDNGLLKPLDGENLKGSDIREGLTAVISVKHPDPQFEGQTKT
KLGNGEVRGIVESAVHEHLDTYFEEHPDTAKAAISKAVEAAKARRAAKKAEELTRRKSAL
ESTALPGKLADCQTRDPEEAELFIVEGDSAGG----------------------------
------------------------------------------------------------
------------------------------------------------------------
------------------------------------------------------------
------------------------------------------------------------
------------------------------------------------------------
------------------------------------------------------------
---------------------------------------------SAKQGRDREFQAILP
LFGKVLNVEKHRLDRILENDKIRNLITAIGAGVGEEFDIDDVRYQKIVIMTDADVDGAHI
RTLYLTLLYRYLTPLIEAGYVYAAQPPLYRVRNGGETYDAMTEAERDRIVEEVCGGTPDQ
VQRFKGLGEMNPDQLWETTMNPENRILKQITLEDAAAADKMFSVLMGDSVEPRREFIKSH
ATDADWVDI
>gi|448446611|ref|ZP_21590833.1| DNA gyrase subunit B [Halorubrum saccharovorum DSM 1137]
MPEQND-YGAGQIQVLEGLQAVRKRPAMYIGSTDGRGLHHLVYEVVDNSIDEALAGYCDE
ITVTIHDDN--SVSVSDDGRGIPVDTHEKYDRPALEVIMTVLHAGGKFDSKSYQVSGGLH
GVGVS-VVNALSERLEVEVKRDGGVYRHEFHRGEPAEDGFERVRDLD-DEETGTYIRFWP
DEEIFETTAFEFSTLANRLRELAFLNSGVAVSLVDERD-EGAVDDA-GDEETFRYEGGIR
EFVGYLNETRTPIHDEVIYFEDEQDD----IHVEVAMQATEELQGSVHAFANNINTREGG
THLTGFKTALTRTVNDYANEHGLVDDLD-ANLKGEDVREGLTAVISVKHPDPQFEGQTKT
KLGNSEVRGIVESATHEKLGTFFEENPDTARKVVHKAAEAARARKAAKKAEELTRRKSAL
ESTALPGKLADCQTRDPTEAELFVVEGDSAGG----------------------------
------------------------------------------------------------
------------------------------------------------------------
------------------------------------------------------------
------------------------------------------------------------
------------------------------------------------------------
------------------------------------------------------------
---------------------------------------------SAKQGRNRENQAILP
LKGKILNVEKHRLDRILENDEIRALITAIGAGIGEEFDIDDVRYNKIIIMTDADVDGAHI
RTLLLTLLYRHMKPLLEAGYVYAAQPPLYRVRNRGETYDAMTEEERDRIVAEKCDGDPDQ
VQRFKGLGEMNPDQLWDTTMDPENRRLKRINVDDAAAADRMFNVLMGDAVEPRKQFIKEH
ATEAEWVDI
>gi|399574434|ref|ZP_10768193.1| DNA gyrase, B subunit [Halogranum salarium B-1]
---------------------------MYIGSTDARGLHHLVYEVVDNSIDEALAGYCDN
IDVTIHEDD--SVSVEDDGRGIPVDTHEQYGRPAVEVIMTVLHAGGKFDNKSYQVSGGLH
GVGVS-VVNALSTTLEVEVKRDGSVWTHRFERGEPQVDAFEEVREMRPDEETGTKIRFWP
DDDIFEETEYNYSTLANRLRELAFLNSGVEITLTDERDTDDAGEPV---SEIFRYDGGIK
EFVEYLNETKTPLHADVVYFEDEQDN----IQVEVAMQATDELQGSIHSFANNINTREGG
THLTGFKTALTRVVNDYASSNDMLTDLDN-NLKGEDVREGLTAVISVKHPDPQFEGQTKT
KLGNSEVRGIVESAVHNGLKTYFEENPATAQSVIMKAVEAAKARQAAKKAEELTRRKSAL
ESSSLPGKLADCQTRKPEEAELFIVEGDSAGG----------------------------
------------------------------------------------------------
------------------------------------------------------------
------------------------------------------------------------
------------------------------------------------------------
------------------------------------------------------------
------------------------------------------------------------
---------------------------------------------SAKQGRDRKNQAILP
LKGKILNVEKNRLDRVLENNEVRALITAIGAGIGEEFDIEKTRYQKIIMMTDADVDGAHI
RTLLLTLLYRHMKPLIEAGYVYAAQPPLYRVRYRGETYDAMTEAERERIIEEKCNGNPTQ
VQRFKGLGEMNPEQLWETTMDPENRILKQITIEDAAAADRMFNVLMGDAVEPRKQFIKDH
AKDAEWVDI
>gi|448733643|ref|ZP_21715885.1| DNA gyrase subunit B [Halococcus salifodinae DSM 8989]
-MSHDE-YGAGQIQVLEGLQAVRKRPAMYIGSTDARGLHHLVYEVVDNAIDEALAGHCDS
IEVTIHDDEDPSVSVTDDGRGIPVDEHED-GKSALEVIMTVLHAGGKFDKESYQVSGGLH
GVGVS-VVNALSKWVEVTVKRDGAVWKQRFDHGAP-EGEIERVRDLEPDEETGTELQFWP
DDAIFSTTSFDASTLANRLRELAFLNSGVEIELHDERDG--------SR-ERFRYDGGIR
EFVVYLNESKSALHEDVIYFEDAATVDDGEVAVEVAMQTTDELQGSIHAFANNINTREGG
THLTGFKTALTRVVNDYAGENGLLRPLDGENLKGSDIREGLTAVISVKHPDPQFEGQTKT
KLGNGEVRGIVESAVHEHLDTYFEEHPDTAKAAIGKAVEAAKARRAAKKAEELTRRKSAL
ESTALPGKLADCQTREPEEAELFIVEGDSAGG----------------------------
------------------------------------------------------------
------------------------------------------------------------
------------------------------------------------------------
------------------------------------------------------------
------------------------------------------------------------
------------------------------------------------------------
---------------------------------------------SAKQGRDREFQAILP
LFGKVLNVEKHRLDRILENDKIRNLITAIGAGVGEEFDIEDVRYQKIVIMTDADVDGAHI
RTLYLTLLYRYLTPLIEAGYVYAAQPPLYRVRNGGETYDAMTEAERDRIVEEICGGSPDQ
VQRFKGLGEMNPDQLWETTMNPENRILKQITLEDAAAADKMFSVLMGDSVEPRREFIKSH
ATDADWVDI
>gi|169235747|ref|YP_001688947.1| DNA topoisomerase (ATP-hydrolyzing) subunit B [Halobacterium salinarum R1]
MSDQSE-YSAGQIQVLEGLEAVQKRPAMYIGSTDARGLHHLVYEVVDNSIDEALAGYCDR
IDVTLHDDG--SVSVTDDGRGIPVATHEEYDRPAVEVILTVLHAGGKFDAKSYQVSGGLH
GVGVS-VVNALSERLAVEVSRDGARYREQFERGEP-VTDLQHVGD---SDDSGTLIRFRP
DSEIFETTAYDFSTLENRLRELAFLNSGVEITLTDERGDE-------PTQSTFEYEGGIR
EFVEYLNETRNALHDDVIYFQGEDDG----ISVEIAMQASEDVQSSTHAFANNINTREGG
THLTGFKTALTRTVNDYANDNNLLSELDGENLTGDDIREGLTAVISVKHPDPQFEGQTKT
KLGNSEVRGIVERAVNDGLGTYFEENPATAKAVVRTAVEAAKARKAAKKAEELTRRKSAL
GSTSLPGKLADCQSKAPEDAELFVVEGDSAGG----------------------------
------------------------------------------------------------
------------------------------------------------------------
------------------------------------------------------------
------------------------------------------------------------
------------------------------------------------------------
------------------------------------------------------------
---------------------------------------------SAKQGRNPGFQAILP
LGGKILNVEKHRLDRILEHDELRHIITALGTGIGDEFDIDELRYENIIMMTDADVDGAHI
RTLLLTFFYRHMKPLLEAGYVYAAQPPLYRIRYRGKTYDAMTEADRERIVEEQCNGNPTQ
VQRFKGLGEMNPQQLWDTTMDPENRILKRITVEDAAAADKMFSVLMGDAVEPRKQFIQER
AGDAEWVDI
>gi|448391972|ref|ZP_21567067.1| DNA gyrase subunit B [Haloterrigena salina JCM 13891]
MSQESE-YGAGQIQVLEGLEAVRKRPAMYIGSTDSRGLHHLVYEVVDNSIDEALAGHCDD
ITVSINDDG--SVSVADDGRGIPVDTHDEYDRPALEVILTVLHAGGKFDNKSYQVSGGLH
GVGVS-VVNALSERLEAEVKRDGSVFRHAFEEGEP-VGDMERVRDMEEDEETGTQIRFWP
DTGIFEGDEFSFSTLSNRLRELAFLNSGVRITLSDERTEL--HDEDAPVEETYEYQGGIR
EFVEYLNETRSAMHDDVIYFEAEEQN----IQVEVAMQATEELQGSIHAFANNINTREGG
THLTGFKTALTRTVNDYAKDNDMLGDLE-DNLKGEDIREGLTAVISVKHPDPQFEGQTKT
KLGNSEVRGIVESSMHEGLGTYFEEHPDTAQAIVTKAVEAAKARKAAQKAEELTRRKSAL
ESTSLPGKLADCQTKDPDEAELFIAEGDSAGG----------------------------
------------------------------------------------------------
------------------------------------------------------------
------------------------------------------------------------
------------------------------------------------------------
------------------------------------------------------------
------------------------------------------------------------
---------------------------------------------SAKQARNPDFQAILP
IKGKILNVEKHRLDRILENDEIRNMITAIGAGIGDEFDVEDVRYKKIIMATDADVDGAHI
RTLLLTFFYRHMRPLLEGGYVYATQPPLYRIRYRGETYDAMTEQERDEIVAEKCDGNPSQ
VQRFKGLGEMNPQQLWDTTMDPDNRILKQITIEDAAAADKMFSVLMGDAVEPRKQFIKDN
APEAEWIDI
>gi|448640227|ref|ZP_21677281.1| DNA gyrase subunit B [Haloarcula sinaiiensis ATCC 33800]
MSGESDEYGAKSIQTLEGLEAVQKRPAMYIGSTDARGLHHLVYEVVDNAIDEALAGYCDN
IDVTIHDDG--SVSVSDDGRGIPVDTHEEHGRPAVEVVMTILHAGGKFDNKSYQVSGGLH
GVGVS-VVNALSKWLEVEVRRDGALWKQRFDHGKP-EYDLKKVRDLKPDEETGTTVRFWP
DDEIFETGEFKFSTLSSRLRELAFLNSGVAISIDDERDGE---------TETFAYDGGIR
EFVEYLNETKDPLHRDIIYFEDEEEIAEGPVQVEIAMQGTDDLQGSIHAFANNINTREGG
THLTGFKTSLTRVINDYATDNNLLKDLD-DTLKGDDIREGLTAVISVKHPDPQFEGQTKT
KLGNSEVRGIVESAMHDGLATFFEENPDTAEAIVGKAVEAAKARKAAQKAEELTRRKSAL
DSTALPGKLADCQTRDPEEAELFIAEGDSAGG----------------------------
------------------------------------------------------------
------------------------------------------------------------
------------------------------------------------------------
------------------------------------------------------------
------------------------------------------------------------
------------------------------------------------------------
---------------------------------------------SAKQGRNPDFQAILP
IKGKILNVEKHRLDRILENNEIRNLITALGTGIGDEFDIEDLRYEKIILMTDADVDGAHI
RTLLLTLFYRHMKPLLEAGYVYASQPPLYRIRYRGNTYDAMTDAERDQIIEEKCDGNPTH
VQRFKGLGEMNPEQLWETTMNPDNRILKQITIEDAAAADKMFNILMGDAVEPRKEFIKEH
SPEAEWVDI
>gi|448603022|ref|ZP_21656843.1| DNA gyrase subunit B [Haloferax sulfurifontis ATCC BAA-897]
MSQDNE-YGAGQIQVLEGLEAVRKRPAMYIGSTDSRGLHHLVYEVVDNSIDEALAGHCDA
IEVALHEDG--SVSVTDNGRGIPVDTHEQYDRPALEVIMTVLHAGGKFDNKSYQVSGGLH
GVGVS-VVNALSSELEVEVKRDGAVWTHRFEFGEPQVDQFERVRDLEPGEDTGTTIRFWP
DDGIFETTEFDFKTLENRLRELAFLNSGVEISLTDERTDESS---------SFRFEGGIR
EFVEYLNETKTALHDDIIYYDDESEG----IEVEIAMQATDELQGSIHAFANNINTREGG
THLTGFKTALTRVVNDYANTHDMLDDLDGDNLRGEDVREGLTAVISVKHPDPQFEGQTKT
KLGNSEVRGIVESVTHQQLGTFFEENPDTATAIISKAVEAARARKAAKQAEELTRRKSAL
ESTSLPGKLADCQSRDPSKSELFIVEGDSAGG----------------------------
------------------------------------------------------------
------------------------------------------------------------
------------------------------------------------------------
------------------------------------------------------------
------------------------------------------------------------
------------------------------------------------------------
---------------------------------------------SAKQGRDRKFQAILP
LKGKILNVEKHRLDRILENDEIRALITAIGGGVGDEFDIEKARYQRLILMTDADVDGAHI
RTLLLTLLYRHMRPLIEAGYVYAAQPPLYRVRYRGNTYDAMDEAERDRIIEEECNGNPTQ
VQRFKGLGEMNPDQLWDTTMNPENRVLKRITVEDAAAADRMFNILMGDAVGPRKQFIKDH
ANDAEWVDI
>gi|448435817|ref|ZP_21586885.1| DNA gyrase subunit B [Halorubrum tebenquichense DSM 14210]
MSEQSE-YGAGQIQVLEGLQAVRKRPAMYIGSTDGRGLHHLVYEVVDNSIDEALAGYCEE
IEVRVHDDG--SVSVRDDGRGIPVDTHEEYDRPALEVILTVLHAGGKFDSKSYQVSGGLH
GVGVS-VVNALSERLEVEVKRDGGVYRHEFERGEPGEDAFERVRDMDADESTGTQIRFWP
DDEIFETTDFQTSTLANRLRELAFLNSGVEIRLVDDRD---------DTAETFKYDGGIR
EFVAYLNETRSPIHEEVIYFEGESEG----VHVEVAMQATEELQGSVHAFANNINTREGG
THLTGFKTALTRTVNDYANEHGLVDDLD-ANLKGEDVREGLTAVVSVKHPDPQFEGQTKT
KLGNSEVRGVVESATHEKLGTFFEENPDTAEKVVHKAAEAARARKAAKKAEELTRRKSAL
ESTALPGKLADCQTRDPTEAELFVVEGDSAGG----------------------------
------------------------------------------------------------
------------------------------------------------------------
------------------------------------------------------------
------------------------------------------------------------
------------------------------------------------------------
------------------------------------------------------------
---------------------------------------------SAKQGRNRENQAILP
LKGKILNVEKHRLDRILENDEIRALITAIGAGIGEEFDIDDVRYNKIILMTDADVDGAHI
RTLLLTLLYRHMKPLLEAGYVYAAQPPLYRVRYRGETYDAMTEEERDRIVEEVCDGNPTQ
VQRFKGLGEMNPDQLWDTTMDPENRRLKRINVDDAAAADRMFNVLMGDAVEPRKQFIKEH
ATEAEWVDI
>gi|448424305|ref|ZP_21582355.1| DNA gyrase subunit B [Halorubrum terrestre JCM 10247]
MSEQSE-YGAGQIQVLEGLQAVRKRPAMYIGSTDGRGLHHLVYEVVDNSIDEALAGHCEE
IEVRIHDDG--SVSVSDDGRGIPVDTHEEYDRPALEVILTVLHAGGKFDSKSYQVSGGLH
GVGVS-VVNALSELLEVEVKRDGGVFRHRFAGGEPAEDGFERVRDMESGESTGTEIRFWP
DEEIFETTEFQTSTLANRLRELAFLNSGVEIRLVDDRD---------DTEETFKYDGGIR
EFVAYLNETRSPIHEEVIYFADETDG----VHVEVAMQATEELQGSVHAFANNINTREGG
THLTGFKTALTRTVNDYANEHGLVDDLD-ANLKGEDVREGLTAVVSVKHPDPQFEGQTKT
KLGNSEVRGVVESATHEKLGTFFEENPDTAEKVVHKAAEAARARKAAKKAEELTRRKSAL
ESTALPGKLADCQTRDPTEAELFVVEGDSAGG----------------------------
------------------------------------------------------------
------------------------------------------------------------
------------------------------------------------------------
------------------------------------------------------------
------------------------------------------------------------
------------------------------------------------------------
---------------------------------------------SAKQGRNRENQAILP
LKGKILNVEKHRLDRILENDEIRALITAIGAGIGEEFDIDDVRYNKIILMTDADVDGAHI
RTLLLTLLYRHMKPLLEAGYVYAAQPPLYRVRYRGETYDAMTEAERDRIVEEECDGNPTQ
VQRFKGLGEMNPDQLWDTTMDPENRRLKRITIDDAAAADRMFNVLMGDAVEPRKQFIKEH
ATEAEWVDI
>gi|448739095|ref|ZP_21721114.1| DNA gyrase subunit B [Halococcus thailandensis JCM 13552]
-MPQDE-YGAGQIQVLEGLQAVRKRPAMYIGSTDARGLHHLVYEVVDNAIDEALAGYCDS
ISVTVHDGEHPSVSVTDDGRGIPVDEHED-GKSALEVIMTVLHAGGKFDKESYQVSGGLH
GVGIS-VVNALSKWVEVTVKRDGAVWEQRFDHGEP-EGDLERVRDLREDESTGTKLQFWP
DEAVFTDTTFDASTLANRLRELAFLNSGVEIELDDERDG--------SR-ERFRYDGGIR
EFVVYLNETKSALHEDVIYFDDAATVDDGEISVEIALQATDELQGSIHAFANNINTREGG
THLTGFKTALTRVVNDYASEHGLLKPLDDENLTGSDIREGLTAVISIKHPDPQFEGQTKT
KLGNSEVRGVVESAIHEQLDTYFEEHPDTAEAVIGKAVEAAKARRAAKKAEELTRRKSAL
ESTALPGKLADCQSRDPTESELFIVEGDSAGG----------------------------
------------------------------------------------------------
------------------------------------------------------------
------------------------------------------------------------
------------------------------------------------------------
------------------------------------------------------------
------------------------------------------------------------
---------------------------------------------SAKQGRDREFQAILP
LFGKVLNVEKHRLDRILENEKIRNLITAIGAGVDEEFDVEEARYHKIIIMTDADVDGAHI
RTLYLTLLYRYLTPLIEAGYVYAAQPPLYRVRNGGETYDAMTEAERDEIVEEKCGGTPDQ
VQRFKGLGEMNPEQLWETTMNPENRILKQITLEDAAAADKMFNVLMGDAVEPRRQFIKSH
ATDADWVDI
>gi|448385291|ref|ZP_21563797.1| DNA gyrase subunit B [Haloterrigena thermotolerans DSM 11522]
MSQESE-YGAGQIQVLEGLEAVRKRPAMYIGSTDSRGLHHLVYEVVDNSIDEALAGHCDD
ITVSIHEDG--SVSVADDGRGIPVDTHEEYDRPALEVILTVLHAGGKFDNKSYQVSGGLH
GVGVS-VVNALSERLEAEVKRDGGVFRHAFEGGEP-VGDMERVRDMEPDEETGTQIQFWP
DTGIFETGEMSFSTLSNRLRELAFLNSGVRITLRDEREET--DDGD-VVTETYEYDGGIR
EFVEYLNETRSAMHEDVIYFEDEEQS----IQIEVAMQATEELQGSIHAFANNINTREGG
THLTGFKTALTRCVNDYANENDLLSDLD-NNLTGEDIREGLTAVISIKHPDPQFEGQTKT
KLGNSEVRGIVESAMHEGLGTYFEEHPDTAESIVNKAVEAAKARMAAQKAEELTRRKSAL
ESTSLPGKLADCQTKDPEEAELFIAEGDSAGG----------------------------
------------------------------------------------------------
------------------------------------------------------------
------------------------------------------------------------
------------------------------------------------------------
------------------------------------------------------------
------------------------------------------------------------
---------------------------------------------SAKQARNPDFQAILP
IKGKILNVEKHRLDRILENDEIRNMITAIGAGIGDEFDIEDVRYKKIIMATDADVDGAHI
RTLLLTFFYRHMRPLLEGGYVYATQPPLYRIRYRGETYDAMTEAERDEIVAEKCDGNPSQ
VQRFKGLGEMNPQQLWDTTMDPDNRILKQITIEDAAAADKMFSVLMGDAVEPRKQFIKEN
APEAEWIDI
>gi|335433679|ref|ZP_08558497.1| DNA gyrase subunit B [Halorhabdus tiamatea SARL4B]
MS-DDNDYGAGQIQVLEGLQAVRKRPAMYIGSTDTRGLHHLVYEVVDNAIDEALAGHCDT
IAVTMHDDG--SVSVVDDGRGIPIDTHEEYDRPAVEVIMTVLHAGGKFDNKSYQVSGGLH
GVGVS-VVNALSAKLEVEVRREGSVWKQTFDHGAP-ADDLTEIEALEDSSETGTSIRFWP
DGDIFETTDFQFSTLENRLRELAFLNSGVEITLADERDQR---------RETFQYDGGIR
EFVEYLNETKDPLHDGVIYFEDESEG----VQVEVALQATTELQGSIHAFANNINTREGG
THLTGFKTALTRVVNDYATDNDLLSDIE-ETLKGEDIREGMTAVISVKHPDPQFEGQTKT
KLGNSEVRGVVESAMHQNLGTYFEEHPDVAGAIVRKAVEAAKARKAAQKAEELTRRKSAL
ESTALPGKLADCQTKEPSEAELFIAEGDSAGG----------------------------
------------------------------------------------------------
------------------------------------------------------------
------------------------------------------------------------
------------------------------------------------------------
------------------------------------------------------------
------------------------------------------------------------
---------------------------------------------SAKQARNPEFQAVLP
IRGKILNVEKHRLDRILENDQIRNIITALGTGVGDEFDIDELRYEKIIFATDADVDGAHI
RTLLLTFFYRHMRPLLENGHIYAARPPLYRIRYRGETYDAMTDAERDEIIEEKCDGNPTQ
IQRFKGLGEMNPKQLWDTTMNPENRFLKQITIDDAAAADKMFSVLMGDAVEPRKQFIKEN
SPEANWVDI
>gi|284165545|ref|YP_003403824.1| DNA gyrase B subunit [Haloterrigena turkmenica DSM 5511]
MSQESE-YGAGQIQVLEGLEAVRKRPAMYIGSTDSRGLHHLVYEVVDNSIDEALAGHCDD
ITVSINDDG--SVSVADDGRGIPVDTHDEYDRPALEVILTVLHAGGKFDNKSYQVSGGLH
GVGVS-VVNALSERLEAEVKRDGSVFRHAFEAGEP-VGDMERVRDMEPDEETGTQIRFWP
DTGIFESGEFSFSTLSNRLRELAFLNSGVHITLRDEREEA--TEGDDLVEETYEYQGGIR
EFVEYLNETRSAMHDDVIYFEAEEQN----IQVEVAMQATEELQGSIHAFANNINTREGG
THLTGFKTALTRTVNDYAKDNDMLGDLE-DNLKGEDIREGLTAVISVKHPDPQFEGQTKT
KLGNSEVRGIVESSMHEGLGTYFEEHPDTAQAIVTKAVEAAKARKAAQKAEELTRRKSAL
ESTSLPGKLADCQTKDPDEAELFIAEGDSAGG----------------------------
------------------------------------------------------------
------------------------------------------------------------
------------------------------------------------------------
------------------------------------------------------------
------------------------------------------------------------
------------------------------------------------------------
---------------------------------------------SAKQARNPDFQAILP
IKGKILNVEKHRLDRILENDEIRNMITAIGAGIGDEFDVEDVRYKKIIMATDADVDGAHI
RTLLLTFFYRHMRPLLEGGYVYATQPPLYRIRYRGETYDAMTEAERDEIVAEKCDGNPSQ
VQRFKGLGEMNPQQLWDTTMDPDNRILKQITIEDAAAADKMFSVLMGDAVEPRKQFIKDN
APEAEWIDI
>gi|448627574|ref|ZP_21672040.1| DNA gyrase subunit B [Haloarcula vallismortis ATCC 29715]
MSGESDEYGAKSIQTLEGLEAVQKRPAMYIGSTDARGLHHLVYEVVDNAIDEALAGYCDN
IDVTIHDDG--SVSVSDDGRGIPVDTHEEHGRPAVEVVMTILHAGGKFDNKSYQVSGGLH
GVGVS-VVNALSKWLEVEVRRDGALWKQRFDHGKP-EYDLKKVRDLEPDEETGTTVRFWP
DDEIFETGEFKFSTLSSRLRELAFLNSGVAISIIDERDGE---------TETFAYDGGIR
EFVEYLNETKDPLHRDIIYFEDEEEIAEGPVQVEIAMQGTDDLQGSIHAFANNINTREGG
THLTGFKTSLTRVINDYATDNNLLKDLD-DTLKGDDIREGLTAVISVKHPDPQFEGQTKT
KLGNSEVRGIVESAMHDGLATFFEENPDTAEAIVGKAVEAAKARKAAQKAEELTRRKSAL
DSTALPGKLADCQTRDPEEAELFIAEGDSAGG----------------------------
------------------------------------------------------------
------------------------------------------------------------
------------------------------------------------------------
------------------------------------------------------------
------------------------------------------------------------
------------------------------------------------------------
---------------------------------------------SAKQGRNPDFQAILP
IKGKILNVEKHRLDRILENNEIRNLITALGTGIGDEFDIEDLRYEKIILMTDADVDGAHI
RTLLLTLFYRHMKPLLEAGYVYASQPPLYRIRYRGNTYDAMTDAERDRIIEEKCDGNPTQ
VQRFKGLGEMNPDQLWETTMNPDNRILKQITIEDAAAADKMFNILMGDAVEPRKEFIKEH
SPEAEWVDI
>gi|448373987|ref|ZP_21557872.1| DNA gyrase subunit B [Halovivax asiaticus JCM 14624]
MSQERE-YGAGQIQVLEGLEAVRKRPAMYIGSTDSRGLHHLVYEVVDNAIDEALAGHCED
ITVTIHEDG--SVSVVDDGRGIPVDIHEEYDRPALEVILTVLHAGGKFDSKSYQVSGGLH
GVGVS-VVNALSERLEVTVTRDGGIYEHGFDRGEP-DGEMEQVGEPDASNETGTSIRFWP
DDQIFETLEFSYATLSNRLRELAFLNSGVAITLRDEREVD---DEGVIVQETFEYDGGIR
EFVEYINETRSPLHRDVVYFTDEDQS----IQVEVAMQATEELQGSIHAFANNINTREGG
THLTGFKTALTRVVNDYANENDLLSDLD-ENLKGEDIREGLTAVISVKHPDPQFEGQTKT
KLGNSEVRGIVEGAMHDGLATYFEENPDTAQAIVLKAVEAAKARKAAKQAEELTRRKSAL
DSTALPGKLADCQTRDPDEAELFIAEGDSAGG----------------------------
------------------------------------------------------------
------------------------------------------------------------
------------------------------------------------------------
------------------------------------------------------------
------------------------------------------------------------
------------------------------------------------------------
---------------------------------------------SAKQARNPDYQAILP
IKGKILNVEKHRLDRILENDEIRNLITAIGAGIGDEFDLDEVRYKKIIMATDADVDGAHI
RTLLLTFFYRHMRPLIEHGYVYATQPPLYRIRYRGETYDAMTDAERDEIVAEKCDGNPSQ
VQRFKGLGEMNPEQLWDTTMNPENRILKQVSIEDAAAADRMFSVLMGDAVEPRKQFIKEN
APEAEWVDI
>gi|433638427|ref|YP_007284187.1| DNA gyrase, B subunit [Halovivax ruber XH-70]
MSQERE-YGAGQIQVLEGLEAVRKRPAMYIGSTDSRGLHHLVYEVVDNSIDEALAGHCED
ITVTIHEDG--SVSVVDDGRGIPVDTHEEYDRPALEVILTVLHAGGKFDSKSYQVSGGLH
GVGVS-VVNALSERLEVTVTRDGGIYEHGFDRGEP-DGEMEQVGEPDASNETGTSIRFWP
DDQIFETLEFSYATLSNRLRELAFLNSGVAITLRDEREVD---DEGVIVQETFEYDGGIR
EFVEYINETRSPLHRDVVYFTDEDQS----IQVEVAMQATEELQGSIHAFANNINTREGG
THLTGFKTALTRVVNDYANENDLLSDLD-ENLKGEDIREGLTAVISVKHPDPQFEGQTKT
KLGNSEVRGIVEGAMHDGLATYFEENPDTAQAIVLKAVEAAKARKAAKQAEELTRRKSAL
DSTALPGKLADCQTRDPDEAELFIAEGDSAGG----------------------------
------------------------------------------------------------
------------------------------------------------------------
------------------------------------------------------------
------------------------------------------------------------
------------------------------------------------------------
------------------------------------------------------------
---------------------------------------------SAKQARNPDYQAILP
IKGKILNVEKHRLDRILENDEIRNLITAIGAGIGDEFDLDEVRYKKIIMATDADVDGAHI
RTLLLTFFYRHMRPLIEHGYVYATQPPLYRIRYRGETYDAMTDAERDEIVAEKCDGNPSQ
VQRFKGLGEMNPEQLWDTTMNPENRILKQVSIEDAAAADRMFSVLMGDAVEPRKQFIKEN
APEAEWVDI
>gi|448369896|ref|ZP_21556349.1| DNA gyrase subunit B [Natrialba aegyptia DSM 13077]
MSQESE-YGAGQIQVLEGLEAVRKRPAMYIGSTDSRGLHHLVYEVVDNSIDEALAGYCDE
ITVTIHEDG--SVSVADDGRGIPVDTHEEYDRPALEVILTVLHAGGKFDNKSYQVSGGLH
GVGVS-VVNALSARLETEVKRDGGVYEHTFETGEP-AGDMERVRDMEPGEATGTTIRFWP
DTDIFETTDMAFSTLSNRLRELAFLNSGVRITLRDERESA--TEDGDELAETYEYQGGIR
EFVEYLNETRSAMHEDVIYFEDEDQN----VRVEVAMQATQELQGSIHAFANNINTREGG
THLTGFKTALTRVVNDYANENDLLSDIE-ENLKGEDIREGLTAVISVKHPDPQFEGQTKT
KLGNSEVRGVVEGAMHDGLGTYFEEHPDTAQAIVMKAVEAAKARKAAQKAEELTRRKSAL
DSTSLPGKLADCQTKDPEKAELFIAEGDSAGG----------------------------
------------------------------------------------------------
------------------------------------------------------------
------------------------------------------------------------
------------------------------------------------------------
------------------------------------------------------------
------------------------------------------------------------
---------------------------------------------SAKQARNPEFQAVLP
IKGKILNVEKHRLDRILENDEIRNMITGIGAGIGDEFNVDDVRYKKIIMATDADVDGAHI
RTLLLTFFYRHMRPLLEGGYVYATQPPLYRIRYRGETYDAMTDAERDEIVEEKCNGNPSQ
VQRFKGLGEMNPEQLWETTMNPDNRILKQITIEDAAAADKMFSVLMGDAVEPRKQFIKEN
APEAEWIDI
>gi|448362257|ref|ZP_21550868.1| DNA gyrase subunit B [Natrialba asiatica DSM 12278]
MSQESE-YGAGQIQVLEGLEAVRKRPAMYIGSTDSRGLHHLVYEVVDNSIDEALAGYCDE
ITVTIHEDG--SVSVTDDGRGIPVDTHEEYDRPALEVILTVLHAGGKFDNKSYQVSGGLH
GVGVS-VVNALSARLETEVKRDGGVYEHTFETGEP-AGDMERVRDMEPGEATGTTIRFWP
DTDIFETTDMAFSTLSNRLRELAFLNSGVRITLRDERESA--TEDGDELAETYEYQGGIR
EFVEYLNETRSAMHEDVIYFEDEDQN----VRVEVAMQATQELQGSIHAFANNINTREGG
THLTGFKTALTRVVNDYANENDLLSDIE-ENLKGEDIREGLTAVISIKHPDPQFEGQTKT
KLGNSEVRGVVEGAMHDGLGTYFEEHPDTAQAIVMKAVEAAKARKAAQKAEELTRRKSAL
DSTSLPGKLADCQTKDPEKAELFIAEGDSAGG----------------------------
------------------------------------------------------------
------------------------------------------------------------
------------------------------------------------------------
------------------------------------------------------------
------------------------------------------------------------
------------------------------------------------------------
---------------------------------------------SAKQARNPEFQAVLP
IKGKILNVEKHRLDRILENDEIRNMITGIGAGIGDEFNVDDVRYKKIIMATDADVDGAHI
RTLLLTFFYRHMRPLLEGGYVYATQPPLYRIRYRGETYDAMTDAERDEIVEEKCNGNPSQ
VQRFKGLGEMNPEQLWETTMNPDNRILKQITIEDAAAADKMFSVLMGDAVEPRKQFIKEN
APEAEWIDI
>gi|448358868|ref|ZP_21547542.1| DNA gyrase subunit B [Natrialba chahannaoensis JCM 10990]
MSQESE-YGAGQIQVLEGLEAVRKRPAMYIGSTDSRGLHHLVYEVVDNSIDEALAGHCDE
ITVSINEDG--SVSVADDGRGIPVDTHEEYDRPALEVILTVLHAGGKFDNKSYQVSGGLH
GVGVS-VVNALSTRLETTVKRDGGVYKHAFEIGEP-VGDMERVRDMKPDEETGTEIQFWP
DEDIFETTDMSFSTLSNRLRELAFLNSGVRITLRDERE-R--TEAGEAVAETYEYEGGIR
EFVEYLNETRSAMHEDIIYFEDEDQN----VRVEVAIQATKELQGSIHAFANNINTREGG
THLTGFKTALTRVINDYGNENNLLSDIE-ENLKGEDIREGLTAVVSVKHPDPQFEGQTKT
KLGNSEVRGIVEGAMHDCLGTYFEEHPDTAQAIVMKAVEAAKARKAAQKAEELTRRKSAL
ESTSLPGKLADCQTKDPEEAELFIAEGDSAGG----------------------------
------------------------------------------------------------
------------------------------------------------------------
------------------------------------------------------------
------------------------------------------------------------
------------------------------------------------------------
------------------------------------------------------------
---------------------------------------------SAKQARNPEFQAVLP
IKGKILNVEKHRLDRILENDEIRNMITGIGAGIGDEFDVEDVRYKKIIMATDADVDGAHI
RTLMLTFFYRHMRPLLEGGYVYATQPPLYRIRYRGETYDAMTDVERDEIVEEKCDGNPSQ
VQRFKGLGEMNPEQLWETTMNPENRILKQITVEDAAAADKMFSVLMGDAVEPRKQFIKEN
APEAEWIDI
>gi|448352648|ref|ZP_21541429.1| DNA gyrase subunit B [Natrialba hulunbeirensis JCM 10989]
MSQESE-YGAGQIQVLEGLEAVRKRPAMYIGSTDSRGLHHLVYEVVDNSIDEALAGHCDE
ITVSINEDD--SISVADDGRGIPVDTHEEYDRPALEVILTVLHAGGKFDNKSYQVSGGLH
GVGVS-VVNALSSRLETTVKRDGGVYEHAFEIGEP-IGDMERVRDMEPDEETGTEIQFWP
DDDIFETTDMSFSTLSNRLRELAFLNSGVRITLRDERE-R--TEDGEAVAETYEYEGGIR
EFVEYLNETRSAMHEDIIYFEDEDQN----VRVEVAMQATQELQGSIHAFANNINTREGG
THLTGFKTALTRVVNDYGNENNLLSDIE-ENLKGEDIREGLTAVVSVKHPDPQFEGQTKT
KLGNSEVRGIVEGAMHDCLGTYFEEHPDTAQAIVMKAVEAAKARKAAQKAEELTRRKSAL
ESTSLPGKLADCQTKDPEEAELFIAEGDSAGG----------------------------
------------------------------------------------------------
------------------------------------------------------------
------------------------------------------------------------
------------------------------------------------------------
------------------------------------------------------------
------------------------------------------------------------
---------------------------------------------SAKQARNPEFQAVLP
IKGKILNVEKHRLDRILENDEIRNMITGIGAGIGDEFDVEDVRYKKIIMATDADVDGAHI
RTLMLTFFYRHMRPLLEGGYVYATQPPLYRIRYRGETYDAMTDAERDEIVEEKCDGNPSQ
VQRFKGLGEMNPEQLWETTMNPENRILKQITVEDAAAADKMFSVLMGDAVEPRKQFIKEN
APEAEWIDI
>gi|289579993|ref|YP_003478459.1| DNA gyrase subunit beta [Natrialba magadii ATCC 43099]
MSQESE-YGAGQIQVLEGLEAVRKRPAMYIGSTDSRGLHHLVYEVVDNSIDEALAGHCDE
ITVSINEDD--SISVADDGRGIPVDTHEEYDRPALEVILTVLHAGGKFDNKSYQVSGGLH
GVGVS-VVNALSSRLETTVKRDGGVYEHAFEIGEP-IGDMERVRDMEPDEETGTEIQFWP
DDDIFETTDMSFSTLSNRLRELAFLNSGVRITLRDERE-R--TEDGEAVAETYEYEGGIR
EFVEYLNETRSAMHEDIIYFEDEDQN----VRVEVAMQATQELQGSIHAFANNINTREGG
THLTGFKTALTRVVNDYGNENNLLSDIE-ENLKGEDIREGLTAVVSVKHPDPQFEGQTKT
KLGNSEVRGIVEGAMHDCLGTYFEEHPDTAQAIVMKAVEAAKARKAAQKAEELTRRKSAL
ESTSLPGKLADCQTKDPEEAELFIAEGDSAGG----------------------------
------------------------------------------------------------
------------------------------------------------------------
------------------------------------------------------------
------------------------------------------------------------
------------------------------------------------------------
------------------------------------------------------------
---------------------------------------------SAKQARNPEFQAVLP
IKGKILNVEKHRLDRILENDEIRNMITAIGAGIGDEFDVEDVRYKKIIMATDADVDGAHI
RTLMLTFFYRHMRPLLEGGYVYATQPPLYRIRYRGETYDAMTDVERDEIVEEKCDGNPSQ
VQRFKGLGEMNPEQLWETTMNPENRILKQITVEDAAAADKMFSVLMGDAVEPRKQFIKEN
APEAEWIDI
>gi|448350241|ref|ZP_21539060.1| DNA gyrase subunit B [Natrialba taiwanensis DSM 12281]
MSQESE-YGAGQIQVLEGLEAVRKRPAMYIGSTDSRGLHHLVYEVVDNSIDEALAGYCDE
ITVTIHEDG--SVSVTDDGRGIPVDTHEEYDRPALEVILTVLHAGGKFDNKSYQVSGGLH
GVGVS-VVNALSARLETEVKRDGGVYEHTFETGEP-AGDMERVRDMEPGEATGTTIRFWP
DTDIFETTDMAFSTLSNRLRELAFLNSGVRITLRDERESA--TEDGDELAETYEYQGGIR
EFVEYLNETRSAMHEDVIYFEDEDQN----VRVEVAMQATQELQGSIHAFANNINTREGG
THLTGFKTALTRVVNDYANENDLLSDIE-ENLKGEDIREGLTAVISVKHPDPQFEGQTKT
KLGNSEVRGVVEGAMHDGLGTYFEEHPDTAQAIVMKAVEAAKARKAAQKAEELTRRKSAL
DSTSLPGKLADCQTKDPEKAELFIAEGDSAGG----------------------------
------------------------------------------------------------
------------------------------------------------------------
------------------------------------------------------------
------------------------------------------------------------
------------------------------------------------------------
------------------------------------------------------------
---------------------------------------------SAKQARNPEFQAVLP
IKGKILNVEKHRLDRILENDEIRNMITGIGAGIGDEFNVEDVRYKKIIMATDADVDGAHI
RTLLLTFFYRHMRPLLEGGYVYATQPPLYRIRYRGETYDAMTDAERDEIVEEKCNGNPSQ
VQRFKGLGEMNPEQLWETTMNPDNRILKQITIEDAAAADKMFSVLMGDAVEPRKQFIKEN
APEAEWIDI
>gi|448323114|ref|ZP_21512578.1| DNA gyrase subunit B [Natronococcus amylolyticus DSM 10524]
MSQESE-YGAGQIQVLEGLEAVRKRPAMYIGSTDARGLHHLVYEVVDNSIDEALAGHCDD
ITVTINADD--SVTVSDDGRGIPVDTHDEYERPALEVILTVLHAGGKFDNKSYQVSGGLH
GVGVS-VVNALSERLEAEVKRDGAVFRHAFEAGEP-VGDMERARDMDDDEETGTEVTFWP
DTDVFETRDFSFSTLSNRLRELAFLNSGVRITLRDERQET--EDGE-VIEETYEYEGGIR
EFVEYLNETRSVMHDDVIYFEDEDQN----IQVEVAMQATEDLQGSIHAFANNINTREGG
THLTGFKTALTRVVNDYGNENNLLGDID-GNLTGEDIREGLTAVISVKHPDPQFEGQTKT
KLGNSEVRGIVEGAMHEQLGTYFEEHPDTAQAIVLKAVEAAKARKAAQKAEELTRRKSAL
ESTSLPGKLADCQTKDPEEAELFIAEGDSAGG----------------------------
------------------------------------------------------------
------------------------------------------------------------
------------------------------------------------------------
------------------------------------------------------------
------------------------------------------------------------
------------------------------------------------------------
---------------------------------------------SAKQARNPEFQAVLP
IKGKILNVEKHRLDRILENDEIRNMITAIGAGIGDEFDIDDVRYKKIIMATDADVDGAHI
RTLMLTFFYRHMRPLLEGGYVYATQPPLYRIRYRGETYDAMTDAERDEIVEEVCDGNPTQ
VQRFKGLGEMNPEQLWETTMNPENRILKQITVEDAAAADKMFSVLMGDAVEPRKQFIKDH
APEAEWIDI
>gi|448340252|ref|ZP_21529225.1| DNA gyrase subunit B [Natrinema gari JCM 14663]
MSQESE-YGAGQIQVLEGLEAVRKRPAMYIGSTDSRGLHHLVYEVVDNSIDEALAGHCDD
ITVSIHEDG--SVSVADDGRGIPVDTHEEYDRPALEVILTVLHAGGKFDNKSYQVSGGLH
GVGVS-VVNALSERLEAEVKRDG-VFRHAFEAGEP-VGDMERVRDMEPDDETGTEIRFWP
DTDIFETGEISFSTLSNRLRELAFLNSGVRITLRDEREET--DAGD-PVTETYEYDGGIR
EFVNYLNETRSAMHDDVIYFEDEAQN----IQVEVAMQATEELQGSIHAFANNINTREGG
THLTGFKTALTRCVNDYANENDLLSDLD-DNLKGEDIREGLTAVISIKHPDPQFEGQTKT
KLGNSEVRGIVESAMHEGLGTYFEEHPDTAEAIVAKAVEAAKARMAAQKAEELTRRKSAL
ESTSLPGKLADCQTKDPDEAELFIAEGDSAGG----------------------------
------------------------------------------------------------
------------------------------------------------------------
------------------------------------------------------------
------------------------------------------------------------
------------------------------------------------------------
------------------------------------------------------------
---------------------------------------------SAKQARNPDFQAILP
IKGKILNVEKHRLDRILENDEIRNMITAIGAGIGDEFDIEDVRYKKIIMATDADVDGAHI
RTLLLTFFYRHMRPLLEGGYVYATQPPLYRIRYRGETYDAMTEAERDAIVAEKCDGTPSQ
VQRFKGLGEMNPEQLWETTMNPDNRILKQITIEDAAAADKMFSVLMGDAVEPRKQFIKDH
APEAEWIDI
>gi|448317100|ref|ZP_21506658.1| DNA gyrase subunit B [Natronococcus jeotgali DSM 18795]
MSQESE-YGAGQIQVLEGLEAVRKRPAMYIGSTDARGLHHLVYEVVDNSIDEALAGHCDD
ITVTIEADG--SVLVADDGRGIPVDTHDEYDRPALEVILTVLHAGGKFDNKSYQVSGGLH
GVGVS-VVNALSERLEAEVKRDGGVFRHAFEGGEP-VGDMERVRDMEPDEETGTEIRFWP
DGDIFETGEFSFSTLSSRLRELAFLNSGVRITLRDEREET--DDGA-AVEETYEYEGGIR
EFVEYLNETRAVMHDDVIYFEGEDEN----VQVEVAMQATEDLQGSIHAFANNINTREGG
THLTGFKTALTRVVNDYGNERNLLGDVD-GNLKGEDIREGLTAVISVKHPDPQFEGQTKT
KLGNSEVRGVVEGAMHEQLGTYFEEHPDTAEAIVAKAVEAAKARKAAQKAEELTRRKSAL
ESTSLPGKLADCQTRDPDEAELFIAEGDSAGG----------------------------
------------------------------------------------------------
------------------------------------------------------------
------------------------------------------------------------
------------------------------------------------------------
------------------------------------------------------------
------------------------------------------------------------
---------------------------------------------SAKQARNPEFQAILP
IKGKILNVEKHRLDRILENDEIRNMITAIGAGIGDEFDIDDVRYKKIIMATDADVDGAHI
RTLLLTFFYRHMRPLLEGGYVYATQPPLYRIRYRGETYDAMTDAERDEIVEEVCDGNPSQ
VQRFKGLGEMNPEQLWETTMNPENRILKQITVEDAAAADKMFSVLMGDAVEPRKQFIKDH
APEAEWIDI
>gi|435848705|ref|YP_007310955.1| DNA gyrase subunit B [Natronococcus occultus SP4]
MSQESE-YGAGQIQVLEGLEAVRKRPAMYIGSTDARGLHHLVYEVVDNSIDEALAGHCDE
ITVSIEADG--SVVVADDGRGIPVDTHDEYDRPALEVILTVLHAGGKFDNKSYQVSGGLH
GVGVS-VVNALSERLEAEVKRDGGVFRHAFEAGEP-VGDMERVRDMEPDEDTGTEIRFWP
DSDIFEGDEFSFSTLSSRLRELAFLNSGVRITLRDERQET--ED---AVAETYEYEGGIR
EFVEYLNETRAVMHDDVIYFEDEEQD----IQVEVAMQATEDLQGSIHAFANNINTREGG
THLTGFKTALTRVVNDYGNDQGLLGDID-GNLKGEDIREGLTAVISVKHPDPQFEGQTKT
KLGNSEVRGIVESAMHERLGTYFEEHPDTAEAIVVKAVEAAKARKAAQKAEELTRRKSAL
ESTSLPGKLADCQTKDPEEAELFIAEGDSAGG----------------------------
------------------------------------------------------------
------------------------------------------------------------
------------------------------------------------------------
------------------------------------------------------------
------------------------------------------------------------
------------------------------------------------------------
---------------------------------------------SAKQARNPEFQAVLP
IKGKILNVEKHRLDRILENDEIRNMITAIGAGIGDEFNIDDVRYKKIIMATDADVDGAHI
RTLLLTFFYRHMRPLLEGGYVYATQPPLYRVRYRGETYDAMTDAERNEIVEEVCDGNPTQ
VQRFKGLGEMNPEQLWETTMNPDNRILKRITVEDAAAADKMFSVLMGDAVEPRKQFIKDN
APEAEWIDI
>gi|448311928|ref|ZP_21501681.1| DNA gyrase subunit B [Natronolimnobius innermongolicus JCM 12255]
MSQESE-YGAGQIQVLEGLEAVRKRPAMYIGSTDSRGLHHLVYEVVDNSIDEALAGYCDD
ITVTIHEDD--SVSVADDGRGIPVDTHDEYERPALEVILTVLHAGGKFDNKSYQVSGGLH
GVGVS-VVNALSERLEAEVKRDGSVHRHAFEGGEP-VGDMQEVREMNADEETGTQVRFWP
DTSIFETEGFSFSTLSNRLRELAFLNSGVRITLRDEREET--DDGD-VVEDTYEYEGGIR
EFVKYLNETRSAMHDDVIYFEDEAQN----IQIEVAMQATEELQGSIHAFANNINTREGG
THLTGFKTALTRTVNDYAKDNDMLGDLE-TNLKGEDIREGLTAVISVKHPDPQFEGQTKT
KLGNSEVRGIVESAMHEGLGTYFEEHPDTAQAIVTKAVEAAKARKAAQKAEELTRRKSAL
ESTSLPGKLADCQTKDPETAELFIAEGDSAGG----------------------------
------------------------------------------------------------
------------------------------------------------------------
------------------------------------------------------------
------------------------------------------------------------
------------------------------------------------------------
------------------------------------------------------------
---------------------------------------------SAKQARDPEFQAVLP
IKGKILNVEKHRLDRILENDEIRNMITAIGAGIGDEFDVEDVRYKKIIMATDADVDGAHI
RTLMLTFFYRHMRPLLEGGYVYATQPPLYRIRYRGETYDAMTDTERDEIVAEKCDGNPSQ
VQRFKGLGEMNPEQLWETTMNPDNRILKQITVEDAAAADKMFSVLMGDAVEPRKQFIKEN
APEAEWIDI
>gi|448346437|ref|ZP_21535322.1| DNA gyrase subunit B [Natrinema altunense JCM 12890]
MSQESE-YGAGQIQVLEGLEAVRKRPAMYIGSTDSRGLHHLVYEVVDNSIDEALAGHCDD
ITVSIHEDG--SVSVADDGRGIPVDTHEEYDRPALEVILTVLHAGGKFDNKSYQVSGGLH
GVGVS-VVNALSERLEAEVKRDG-VFRHAFEAGEP-VGDMERVRDMEPDEETGTEIRFWP
DTDIFETGEISFSTLSNRLRELAFLNSGVRITLRDEREET--DEGE-TVAETYEYDGGIR
EFVDYLNETRSAMHDDVIYFEDEAQN----IQVEVAMQATEELQGSIHAFANNINTREGG
THLTGFKTALTRCVNDYANENDLLSDLD-NNLKGEDIREGLTAVISIKHPDPQFEGQTKT
KLGNSEVRGIVESAMHEGLGTYFEEHPDTAEAIVAKAVEAAKARMAAQKAEELTRRKSAL
ESTSLPGKLADCQTKDPDEAELFIAEGDSAGG----------------------------
------------------------------------------------------------
------------------------------------------------------------
------------------------------------------------------------
------------------------------------------------------------
------------------------------------------------------------
------------------------------------------------------------
---------------------------------------------SAKQARNPDFQAILP
IKGKILNVEKHRLDRILENDEIRNMITAIGAGIGDEFDIEDVRYKKIIMATDADVDGAHI
RTLLLTFFYRHMRPLLEGGYVYATQPPLYRIRYRGETYDAMTEAERDAIVAEKCDGTPSQ
VQRFKGLGEMNPEQLWETTMNPDNRILKQITIEDAAAADKMFSVLMGDAVEPRKQFIKDH
APEAEWIDI
>gi|397772628|ref|YP_006540174.1| DNA gyrase, B subunit [Natrinema sp. J7-2]
MSQESE-YGAGQIQVLEGLEAVRKRPAMYIGSTDSRGLHHLVYEVVDNSIDEALAGHCDD
ITVSIHEDG--SVSVADDGRGIPVDTHEEYDRPALEVILTVLHAGGKFDNKSYQVSGGLH
GVGVS-VVNALSERLEAEVKRDG-VFRHAFEAGEP-VGDMERVRDMEPDEEPGTEIRFWP
DTDIFETGEISFSTLSNRLRELAFLNSGVRITLRDEREET--DAGD-PVTETYEYDGGIR
EFVNYLNETRSAMHDDVIYFEDEAQN----IQVEVAMQATEELQGSIHAFANNINTREGG
THLTGFKTALTRCVNDYANENDLLSDLD-DNLKGEDIREGLTAVISIKHPDPQFEGQTKT
KLGNSEVRGIVESAMHEGLGTYFEEHPDTAEAIVAKAVEAAKARMAAQKAEELTRRKSAL
ESTSLPGKLADCQTKDPDEAELFIAEGDSAGG----------------------------
------------------------------------------------------------
------------------------------------------------------------
------------------------------------------------------------
------------------------------------------------------------
------------------------------------------------------------
------------------------------------------------------------
---------------------------------------------SAKQARNPDFQAILP
IKGKILNVEKHRLDRILENDEIRNMITAIGAGIGDEFDIEDVRYKKIIMATDADVDGAHI
RTLLLTFFYRHMRPLLEGGYVYATQPPLYRIRYRGETYDAMTEAERDAIVAEKCDGTPSQ
VQRFKGLGEMNPEQLWETTMNPDNRILKQITIEDAAAADKMFSVLMGDAVEPRKQFIKDH
APEAEWIDI
>gi|448339329|ref|ZP_21528357.1| DNA gyrase subunit B [Natrinema pallidum DSM 3751]
MSQESE-YGAGQIQVLEGLEAVRKRPAMYIGSTDSRGLHHLVYEVVDNSIDEALAGHCDD
ITVSIHEDG--SVSVADDGRGIPVDTHEEYDRPALEVILTVLHAGGKFDNKSYQVSGGLH
GVGVS-VVNALSERLEAEVKRDG-VFRHAFEAGEP-VGDMERVRDMEPDEETGTEIRFWP
DTDIFETGEISFSTLSNRLRELAFLNSGVRITLRDEREET--DEGE-SVAETYEYDGGIR
EFVDYLNETRSAMHDDIIYFEDEAQN----IQVEVAMQATEELQGSIHAFANNINTREGG
THLTGFKTALTRCVNDYANENDLLSDLD-NNLKGEDIREGLTAVISIKHPDPQFEGQTKT
KLGNSEVRGIVESAMHEGLGTYFEEHPDTAEAIVAKAVEAAKARMAAQKAEELTRRKSAL
ESTSLPGKLADCQTKDPDEAELFIAEGDSAGG----------------------------
------------------------------------------------------------
------------------------------------------------------------
------------------------------------------------------------
------------------------------------------------------------
------------------------------------------------------------
------------------------------------------------------------
---------------------------------------------SAKQARNPDFQAILP
IKGKILNVEKHRLDRILENDEIRNMITAIGAGIGDEFDIDDVRYKKIIMATDADVDGAHI
RTLLLTFFYRHMRPLLEGGYVYATQPPLYRIRYRGETYDAMTEAERDRIVEEKCDGTPSQ
VQRFKGLGEMNPEQLWETTMNPENRILKQITIEDAAAADKMFSVLMGDAVEPRKQFIKDH
APEAEWIDI
>gi|433590818|ref|YP_007280314.1| DNA gyrase, B subunit [Natrinema pellirubrum DSM 15624]
MSQESE-YGAGQIQVLEGLEAVRKRPAMYIGSTDSRGLHHLVYEVVDNSIDEALAGHCDD
ITVSIHEDG--SVSVADDGRGIPVDTHEEYDRPALEVILTVLHAGGKFDNKSYQVSGGLH
GVGVS-VVNALSERLEAEVKRDGGVFRHAFEGGEP-VGDMERVRDMESDEETGTQIQFWP
DTGIFETGEMSFSTLSNRLRELAFLNSGVRITLRDEREET--DDGD-VVSETYEYDGGIR
EFVEYLNETRSAMHEDVIYFEDEEQS----IQIEVAMQATQELQGSIHAFANNINTREGG
THLTGFKTALTRTVNDYANENDLLSDLD-NNLTGEDIREGLTAVISIKHPDPQFEGQTKT
KLGNSEVRGIVESAMHEGLGTYFEEHPDTAESIVNKAVEAAKARMAAQKAEELTRRKSAL
ESTSLPGKLADCQTKDPEEAELFIAEGDSAGG----------------------------
------------------------------------------------------------
------------------------------------------------------------
------------------------------------------------------------
------------------------------------------------------------
------------------------------------------------------------
------------------------------------------------------------
---------------------------------------------SAKQARNPDLQAILP
IKGKILNVEKHRLDRILENDEIRNMITAIGAGIGDEFDIEDVRYKKIIMATDADVDGAHI
RTLLLTFFYRHMRPLLEGGYVYATQPPLYRIRYRGETYDAMTEAERDEIVAEKCDGNPSQ
VQRFKGLGEMNPQQLWDTTMDPDNRILKQITIEDAAAADKMFSVLMGDAVEPRKQFIKEH
APEAEWIDI
>gi|448329984|ref|ZP_21519278.1| DNA gyrase subunit B [Natrinema versiforme JCM 10478]
MSQESE-YGAGQIQVLEGLEAVRKRPAMYIGSTDSRGLHHLVYEVVDNSIDEALAGHCDD
ITVSIHEDG--SVSVADDGRGIPVDTHEEYDRPALEVILTVLHAGGKFDNKSYQVSGGLH
GVGVS-VVNALSERLEAKVKRNGAVFRHAFEAGEP-VGDMERVRDMEPDEETGTQIRFWP
DTGIFETGEISFSTLSNRLRELAFLNSGVRITLRDERVDT--DDDE-PVAETYEYDGGIR
EFVEYLNETRSAMHEDIIYFEDEEQN----IQIEVAMQATEELQGSIHAFANNINTREGG
THLTGFKTALTRTVNDYANENDLLSDLD-NNLSGEDIREGLTAVISIKHPDPQFEGQTKT
KLGNSEVRGIVESAMHEGLGTYFEEHPDTAQAIVMKAVEAAKARMAAKKAEELTRRKSAL
DSTSLPGKLADCQTKEPEEAELFIAEGDSAGG----------------------------
------------------------------------------------------------
------------------------------------------------------------
------------------------------------------------------------
------------------------------------------------------------
------------------------------------------------------------
------------------------------------------------------------
---------------------------------------------SAKQARNPEFQAILP
IKGKILNVEKHRLDRILENDEIRNMITAIGAGIGDEFDIEDVRYKKIIMATDADVDGAHI
RTLLLTFFYRHMRPLLEGGYVYATQPPLYRIRYRGETYDAMTEAERDQIVEEKCDGNPSQ
VQRFKGLGEMNPQQLWDTTMDPDNRILKQITIEDAAAADKMFSVLMGDAVEPRKQFIKDH
APEAEWIDI
>gi|452207169|ref|YP_007487291.1| DNA gyrase subunit B [Natronomonas moolapensis 8.8.11]
MSQNSD-YSAGQIQVLEGLEAVQKRPAMYIGSTDGRGLHHLVYEVVDNSIDEALAGHCDA
IEVRINEDG--SVSVVDDGRGIPVDTHEEYDRPAVEVIMTVLHAGGKFDSKSYQVSGGLH
GVGVS-VVNALSKWLEVEIKRDGAVWRHRFDHGEP-EADIERVREMNPGEGTGTEIRFWP
DGDIFETTAFEYSTLESRLRELAFLNPGVEIALRDERSDE-------GTNSVFEYEGGIR
EFVAYLNETRELLHEDIVYVED----DADDIHVEIAMQATAGVQGSIHAFANNINTREGG
THLTGFKTALTRIINDYAGSNGLLSDLD-GTLKGEDIREGLTAVISVKHPDPQFEGQTKT
KLGNSDVRGIVEGAVHEKLATYLEEHPDTAEAIVSKAVEAAKARKAAKKAEELTRRKSAL
ESTSLPGKLADCRERSPEDAELFVTEGDSAGG----------------------------
------------------------------------------------------------
------------------------------------------------------------
------------------------------------------------------------
------------------------------------------------------------
------------------------------------------------------------
------------------------------------------------------------
---------------------------------------------SAKQGRNPEFQAILP
IRGKILNVEKHRLDRILENNEIRNLITAIGTGIGEEFDIEAARYHKVILLCDADVDGAHI
RTLLLTFLYRHMTPLIEAGYVYAAQPPLYRIRYNGETYDAMTEAEREEVVADVCGGDPDQ
VQRFKGLGEMNPEQLWETTMDPDNRILKRITVEDAAAADRMFSVLMGDAVGPRKQFIKDH
AEEAEWIDI
>gi|76802387|ref|YP_327395.1| DNA topoisomerase II subunit B (DNA gyrase) [Natronomonas pharaonis DSM 2160]
MSQDSE-YSAGQIQVLEGLEAVRKRPAMYIGSTDTRGLHHLVYEVVDNAIDEALAGYCDT
IEVVINDDG--SVTVRDDGRGIPVDTHEDHDRPAVEVIMTVLHAGGKFDSKSYQVSGGLH
GVGVS-VVNALSKWLEVEIKRDGHVWHHRFDHGEP-ENGLEQVREMDPNESTGTEIRFWP
DDDIFETTDFTFSTLESRLRELAFLNPGVGITIRDERPEE-------PDASTFEYDGGIR
EFVAYLNETRDVLHENIIYFED----EEDDIHVEVAMQATAGVQGSIHAFANNINTREGG
THLTGFKTALTRVINDYATSNGMLKDLD-GNLKGEDIREGLTAVISIKHPDPQFEGQTKT
KLGNGEVRGIVESAVHEELATHLEEHPDTAEAIISKAVEAAKARKAAKKAEELTRRKSAL
ESTSLPGKLSDCQTRDPEESELFVVEGDSAGG----------------------------
------------------------------------------------------------
------------------------------------------------------------
------------------------------------------------------------
------------------------------------------------------------
------------------------------------------------------------
------------------------------------------------------------
---------------------------------------------SAKQGRNPEFQAILP
LRGKILNVEKHRLDRILENNEIRNLITAVGTGIGEEFDIEEARYQKIIILCDADVDGAHI
RTLLLTFLYRHMTPLIEAGYVYAAQPPLYRVRDGGDTYDAMTEAERDRIVEEVCDGSPDQ
VQRFKGLGEMNPKQLWDTTMNPENRILKQITIEDAAAADRMFSVLMGDAVEPRKQFIKEH
ADEAEWIDI
>gi|448309739|ref|ZP_21499594.1| DNA gyrase subunit B [Natronorubrum bangense JCM 10635]
MSQESE-YGAGQIQVLEGLEAVRKRPAMYIGSTDSRGLHHLVYEVVDNSIDEALAGHCDD
ITVSIHDDG--SVSVADDGRGIPVDTHDEYDRPALEVILTVLHAGGKFDNKSYQVSGGLH
GVGVS-VVNALSSRLEVEVKRDGGVFEHAFEAGEP-VGDMERVRDMDPDEGTGTAIRFWP
DTDIFEGDDFAFSTLSNRLRELAFLNSGVRITLRDERD-----EDG-PAKETYEYQGGIR
EFVEYLNETRSAMHEDIIYFEDDDQN----IEVEVAMQATEELQGSIHAFANNINTREGG
THLTGFKTALTRCVNDYAGENDLLNDLD-ENLKGEDIREGLTAVISIKHPDPQFEGQTKT
KLGNSEVRGIVESAMHEGLGTYFEEHPDTAEAIITKAVEAAKARKAAQKAEELTRRKSAL
DSTSLPGKLADCQTKDPEKAELFIAEGDSAGG----------------------------
------------------------------------------------------------
------------------------------------------------------------
------------------------------------------------------------
------------------------------------------------------------
------------------------------------------------------------
------------------------------------------------------------
---------------------------------------------SAKQARNPEFQAVLP
IKGKILNVEKHRLDRILENDEIRNMITAIGAGIGDEFDVDDVRYKKIIMATDADVDGAHI
RTLMLTFFYRHMRPLLEGGYVYATQPPLYRIRYRGETYDAMTDAERDEIVEEKCDGNPTQ
VQRFKGLGEMNPEQLWETTMNPENRILKQITIEDAAAADKMFSVLMGDAVEPRKQFIKEH
APEAEWIDI
>gi|448298517|ref|ZP_21488545.1| DNA gyrase subunit B [Natronorubrum tibetense GA33]
MSQESE-YGAGQIQVLEGLEAVRKRPAMYIGSTDSRGLHHLVYEVVDNSIDEALAGHCDD
ITVTIHEDN--SVSVADDGRGIPVDTHDEYDRPALEVILTVLHAGGKFDNKSYQVSGGLH
GVGVS-VVNALSERLEAEVRRDGAVFRHAFETGEP-VGDMERVRDMEPDEETGTQVRFWA
DTDIFEADEFSFSTLSNRLRELAFLNSGVRITLRDEREQT--DDGE-FVADTYEYDGGIR
EFVEYLNETRSAMHDDIIYFEDEEQN----IQIEVAMQATEELQGSIHAFANNINTREGG
THLTGFKTALTRTVNDYAGDNGLLSDLE-ENLTGEDIREGLTAVISIKHPDPQFEGQTKT
KLGNSEVRGIVESAMHEGLGTYFEEHPDTAQAIVMKAVEAAKARKAARKAEELTRRKSAL
DSTSLPGKLADCQTKDPDEAELFIAEGDSAGG----------------------------
------------------------------------------------------------
------------------------------------------------------------
------------------------------------------------------------
------------------------------------------------------------
------------------------------------------------------------
------------------------------------------------------------
---------------------------------------------SAKQARNPDYQAILP
IKGKILNVEKHRLDRILENDEIRNMITAIGAGIGDEFDIDDVRYKKIIMATDADVDGAHI
RTLMLTFFYRHMRPLLEGGYVYATQPPLYRVRYRGETYDAMTEAERDEIVEEKCDGNPTQ
VQRFKGLGEMNPEQLWETTMNPENRILKQITIEDAAAADKMFSVLMGDAVEPRKQFIKDH
APEAEWIDI
>gi|429190218|ref|YP_007175896.1| DNA gyrase subunit B [Natronobacterium gregoryi SP2]
MSQESE-YGAGQIQVLEGLEAVRKRPAMYIGSTDSRGLHHLVYEVVDNSIDEALAGHCDD
ITVTIHEDR--SVSVTDDGRGIPVDTHEEYDRPALEVILTVLHAGGKFDNKSYQVSGGLH
GVGVS-VVNALSERLEAEVKRDGGVYRHAFEGGEP-VGDMERVRDMESDEETGTEIRFWP
DGSIFESDEFSFSTLANRLRELAFLNSGVRITLRDEREDA--DDAAGVATETYEYEGGIR
EFVEYLNETRSAMHETVIYFEDETQN----IHVEVAMQATKELQGSIHAFANNINTREGG
THLTGFKTALTRTVNDYANENDLLSDLD-ENLKGEDIREGLTAVVSIKHPDPQFEGQTKT
KLGNSEVRGIVESAMHDGLGTYFEEQPDTAEAIVTKAVEAAKARKAAQKAEELTRRKSAL
ESTSLPGKLADCQTKDPEEAELFIAEGDSAGG----------------------------
------------------------------------------------------------
------------------------------------------------------------
------------------------------------------------------------
------------------------------------------------------------
------------------------------------------------------------
------------------------------------------------------------
---------------------------------------------SAKQARNPDFQAILP
IKGKILNVEKHRLDRILENDEIRNMITAIGAGIGDEFDVEDVRYKKIIMATDADVDGAHI
RTLLLTFFYRHMRPLLEGGYVYATQPPLYRVRYRGETYDAMTEAERDEIVAEKCDGNPTQ
VQRFKGLGEMNPQQLWDTTMNPDNRILKQITIEDAAAADKMFSVLMGDAVEPRKQFIKEN
APEAEWIDI
>lcl|39407_813 unnamed protein product
---------------------------MYIGSTDGRGLHHLVYEVVDNSIDEALAGYCEE
IEVRIHDDG--SVSVSDDGRGIPVDTHEEYDRPALEVILTVLHAGGKFDSKSYQVSGGLH
GVGVS-VVNALSERLEVEVKRDGGVFRHRFAGGEPAEDGFERVRDMESGESTGTEIRFWP
DEEIFETTEFKTSTLANRLRELAFLNSGVEIRLVDDRD---------DTEETFKYDGGIR
EFVAYLNETRSPIHEEVIYFADETDG----VHVEVAMQATEELQGSVHAFANNINTREGG
THLTGFKTALTRTVNDYANEHGLVDDLD-ANLKGEDVREGLTAVVSVKHPDPQFEGQTKT
KLGNSEVRGVVESATHEKLGTFFEENPDTAEKVVHKAAEAARARKAAKKAEELTRRKSAL
ESTALPGKLADCQTRDPTEAELFVVEGDSAGG----------------------------
------------------------------------------------------------
------------------------------------------------------------
------------------------------------------------------------
------------------------------------------------------------
------------------------------------------------------------
------------------------------------------------------------
---------------------------------------------SAKQGRNRENQAILP
LKGKILNVEKHRLDRILENDEIRALITAIGAGIGEEFDIDDVRYNKIILMTDADVDGAHI
RTLLLTLLYRHMKPLLEAGYVYAAQPPLYRVRYRGNTYDAMTEEERDRIVEEECDGNPTQ
VQRFKGLGEMNPDQLWDTTMDPENRRLKRITIDDAAAADRMFNVLMGDAVEPRKQFIKEH
ATEAEWVDI
>lcl|38015_2682 unnamed protein product
MSGESDEYGAKSIQTLEGLEAVQKRPAMYIGSTDARGLHHLVYEVVDNAIDEALAGYCDN
IDVTIHDDG--SVSVSDDGRGIPVDTHEEHGRPAVEVVMTILHAGGKFDNKSYQVSGGLH
GVGVS-VVNALSKWLEVEVRRDGALWKQRFDHGKP-EYDLKKVRDLEPDEETGTTVRFWP
DDEIFETGEFKFSTLSSRLRELAFLNSGVAISIIDERDGE---------TETFAYDGGIR
EFVEYLNETKDPLHRDIIYFEDEEEIAEGPVQVEIAMQGTDDLQGSIHAFANNINTREGG
THLTGFKTSLTRVVNDYATDNNLLKDLD-DTLKGDDIREGLTAVISVKHPDPQFEGQTKT
KLGNSEVRGIVESAMHDGLATFFEENPDTAEAIVGKAVEAAKARKAAQKAEELTRRKSAL
DSTALPGKLADCQTRDPEEAELFIAEGDSAGG----------------------------
------------------------------------------------------------
------------------------------------------------------------
------------------------------------------------------------
------------------------------------------------------------
------------------------------------------------------------
------------------------------------------------------------
---------------------------------------------SAKQGRNPDFQAILP
IKGKILNVEKHRLDRILENNEIRNLITALGTGIGDEFDIDDLRYEKIILMTDADVDGAHI
RTLLLTLFYRHMKPLLEAGYVYASQPPLYRIRYRGNTYDAMTDAERDKIIEEKCDGNPTH
VQRFKGLGEMNPEQLWETTMNPDNRILKQITIEDAAAADKMFNILMGDAVEPRKEFIKEN
SPEAEWVDI
>lcl|38016_783 unnamed protein product
---------------------------MYIGSTDGRGLHHLVYEVVDNSIDEALAGYCEE
IEVRIHDDG--SVSVSDDGRGIPVDTHEEYDRPALEVILTVLHAGGKFDSKSYQVSGGLH
GVGVS-VVNALSERLEVEVKRDGGVFRHRFAGGEPAEDGFERVRDMESGESTGTEIRFWP
DEEIFETTEFKTSTLANRLRELAFLNSGVEIRLVDDRD---------DTEETFKYDGGIR
EFVAYLNETRSPIHEEVIYFADETDG----VHVEVAMQATEELQGSVHAFANNINTREGG
THLTGFKTALTRTVNDYANEHGLVDDLD-ANLKGEDVREGLTAVVSVKHPDPQFEGQTKT
KLGNSEVRGVVESATHEKLGTFFEENPDTAEKVVHKAAEAARARKAAKKAEELTRRKSAL
ESTALPGKLADCQTRDPTEAELFVVEGDSAGG----------------------------
------------------------------------------------------------
------------------------------------------------------------
------------------------------------------------------------
------------------------------------------------------------
------------------------------------------------------------
------------------------------------------------------------
---------------------------------------------SAKQGRNRENQAILP
LKGKILNVEKHRLDRILENDEIRALITAIGAGIGEEFDIDDVRYNKIILMTDADVDGAHI
RTLLLTLLYRHMKPLLEAGYVYAAQPPLYRVRYRGNTYDAMTEEERDRIVEEECDGNPTQ
VQRFKGLGEMNPDQLWDTTMDPENRRLKRITIDDAAAADRMFNVLMGDAVEPRKQFIKEH
ATEAEWVDI
>lcl|36546_2953 unnamed protein product
------------------------------------------------------------
------------------------------------------------------------
------------------------------------------------------------
------------------------------------------------------------
------------------------------------------------------------
------------------------------------------------------------
------------------------------------------------------------
------------------------------------------------------------
------------------------------------------------------------
------------------------------------------------------------
------------------------------------------------------------
------------------------------------------------------------
------------------------------------------------------------
------------------------------------------------------------
------------------------------------------------------------
------------------------------------------------------------
-----------MKPLLEAGYVYAAQPPLYRVRYRGETYDAMTEAERDRIVEEECDGNPTQ
VQRFKGLGEMNPDQLWDTTMDPTNRRLKRITIDDAAAADRMFNVLMGDAVEPRKQFIKEH
ATEAEWVDI
>lcl|36547_1862 unnamed protein product
------------------------------------------------------------
------------------------------------------------------------
------------------------------------------------------------
------------------------------------------------------------
------------------------------------------------------------
------------------------------------------------------------
--------------------------------MVHKAAEAARARKAAKKAEELTRRKSAL
ESTALPGKLADCQTRDPTEAELFVVEGDSAGG----------------------------
------------------------------------------------------------
------------------------------------------------------------
------------------------------------------------------------
------------------------------------------------------------
------------------------------------------------------------
------------------------------------------------------------
---------------------------------------------SAKQGRNRENQAILP
LKGKILNVEKHRLDRILENDEIRALITAIGAGIGEEFDIDDVRYNKIILMTDADVDGAHI
RTLLLTLLYRHMKPLLEAGYVYAAQPPLYRVRYRGETYDAMTEAERDRIVEEECDGNPTQ
VQRFKGLGEMNPDQLWDTTMDPENRRLKRITIDDAAAADRMFNVLMGDAVEPRKQFIKEH
ATEAEWVDI
>lcl|38017_1039 unnamed protein product
---------------------------MYIGSTDGRGLHHLVYEVVDNSIDEALAGYCDE
ITVTIHDDG--SVSVSDDGRGIPVDTHEKYDRPALEVIMTVLHAGGKFDSKSYQVSGGLH
GVGVS-VVNALSERLEVEVKRDGGVYRHEFARGEPVEGGFERVRDMDEGEDTGTYIRFWP
DTEIFETDEFEFSTLANRLRELAFLNSGVAVSLVD---------DA-GEEETFRYEGGIR
EFVGYLNETRTPIHDEVIYFQDEQDD----IHVEVAMQATEELQGSVHAFANNINTREGG
THLTGFKTALTRTVNDYANEHGLVDDLD-ANLKGEDVREGLTAVISVKHPDPQFEGQTKT
KLGNSEVRGIVESATHEKLGTFFEENPDTARKVVHKAAEAARARKAAKKAEELTRRKSAL
ESTALPGKLADCQTRDPTEAELFVVEGDSAGG----------------------------
------------------------------------------------------------
------------------------------------------------------------
------------------------------------------------------------
------------------------------------------------------------
------------------------------------------------------------
------------------------------------------------------------
---------------------------------------------SAKQGRNRENQAILP
LKGKILNVEKHRLDRILENDEIRALITAIGAGIGEEFDIDDVRYNKIIIMTDADVDGAHI
RTLLLTLLYRHMKPLLEAGYVYAAQPPLYRVRYRGETYDAMTEAERDRIVEEKCDGSPDQ
VQRFKGLGEMNPDQLWDTTMDPENRRLKRINIDDAAAADRMFNVLMGDAVEPRKQFIKEH
ATEAEWVDI
>lcl|38019_1698 unnamed protein product
MPEETE-YGAGQIQVLEGLQAVRKRPAMYIGSTDGRGLHHLVYEVVDNAIDEALAGYCAE
IDVTVHEDG--SVSVRDDGRGIPVDTHEKYDRPALEVIMTVLHAGGKFDSKSYQVSGGLH
GVGVS-VVNALSERLEVEVKRDGGVYRHEFRRGEPAPDGFERVRDLDPAEDTGTYIRFWP
DDDVFETTDFEFSTLSSRLRELAFLNSGVAITLADERD---------GNSETYRYDGGIR
EFVGYLNETRTPIHDDVIYFSDEDEG----VHVEVAMQATEELQGSVHAFANNINTREGG
THLTGFKTALTRVVNDYANEHGLVDDLD-ANLKGEDVREGLTAVISIKHPDPQFEGQTKT
KLGNSEVRGVVESATHEKLGTFLEENPDTARKIVHKAAEAARARKAAKKAEELTRRKSAL
ESTALPGKLADCQTRDPTEAELFVVEGDSAGG----------------------------
------------------------------------------------------------
------------------------------------------------------------
------------------------------------------------------------
------------------------------------------------------------
------------------------------------------------------------
------------------------------------------------------------
---------------------------------------------SAKQGRNRENQAILP
LKGKILNVEKHRLDRILENDEIRALITAIGAGIGEEFDIDDVRYNKIILMTDADVDGAHI
RTLLLTLLYRHMKPLLEAGYVYAAQPPLYRIRYRGETYDAMTEAERDRIVEEECDGNPTQ
VQRFKGLGEMNPDQLWDTTMDPANRRLKRITIDDAAAADRMFNVLMGDAVEPRKQFIKEH
ATEAEWVDI
>lcl|36174_2868 unnamed protein product
MSQESE-YGAGQIQVLEGLEAVRKRPAMYIGSTDSRGLHHLVYEVVDNSIDEALAGHCDD
ITVSIHDDG--SVTVTDDGRGIPVDTHEEYDRPALEVILTVLHAGGKFDNKSYQVSGGLH
GVGVS-VVNALSSRFEVEVKRDGGVFRHAFERGQP-QGDMERVRDLEAGEDTGTEIRFWP
DDEIFETDQFAFSTLSNRLRELAFLNSGVRITLRDERERT--DEGE-AVAETYEYEGGIR
EFVEYLNETRSEMHEEIIYFEDEDEN----IQVEVAMQATEELQGSIHAFANNINTREGG
THLTGFKTALTRVVNDYANENDLLSDLE-DNLKGEDIREGLTAVISVKHPDPQFEGQTKT
KLGNSEVRGIVESAMHEGLGIYFEENPDTAQAVIMKAVEAAKARMAAQKAEELTRRKSAL
DSTSLPGKLADCQTKDPDDAELFIAEGDSAGG----------------------------
------------------------------------------------------------
------------------------------------------------------------
------------------------------------------------------------
------------------------------------------------------------
------------------------------------------------------------
------------------------------------------------------------
---------------------------------------------SAKQARNPEFQAVLP
IKGKILNVEKHRLDRILENDEIRNLITAIGAGIGDEFDVEDIRYKKIIMATDADVDGAHI
RTLLLTFIYRHMRPLLEGGYVYATQPPLYRIRYRGETYDAMTDAERDEIVAEKCDGNPTQ
VQRFKGLGEMNPEQLWETTMNPENRILKQITVEDAAAADKMFSVLMGDAVEPRKQFIKDN
APEAEWIDI
>lcl|36548_1105 unnamed protein product
------------------------------------------------------------
------------------------------------------------------------
------------------------------------------------------------
------------------------------------------------------------
------------------------------------------------------------
------------------------------------------------------------
------------------------------------------------------------
------------------------------------------------------------
------------------------------------------------------------
------------------------------------------------------------
------------------------------------------------------------
------------------------------------------------------------
------------------------------------------------------------
------------------------------------------------------------
------------------------------------------------------------
------------------------------------------------------------
--------------------MYAAQPPLYRVRYRGETYDAMTEAERDRIVEEKCDGSPDQ
VQRFKGLGEMNPDQLWDTTMDPENRRLKRITIDDAAAADRMFNVLMGDAVEPRKQFIKEH
ATEAEWVDI
>lcl|36549_1222 unnamed protein product
MSEQSE-YGAGQIQVLEGLQAVRKRPAMYIGSTDGRGLHHLVYEVVDNSIDEALAGHCEE
IEVRIHDDG--SVSVSDDGRGIPVDTHEEYDRPALEVILTVLHAGGKFDSKSYQVSGGLH
GVGVS-VVNALSELLEVEVKRDGGVFRHRFAGGEPAEDGFERVRDMESGESTGTEIRFWP
DEEIFETTEFQTSTLANRLRELAFLNSGVEIRLVDDRD---------DTEETFKYDGGIR
EFVAYLNETRSPIHEEVIYFEDETDG----VHVEVAMQATEELQGSVHAFANNINTREGG
THLTGFKTALTRTVNDYANEHGLVDDLD-ANLKGEDVREGLTAVVSVKHPDPQFEGQTKT
KLGNSAVRGVVESATHEKLGTFFEENPDTAEKVVHKAAEAARARKAAKKAEELTRRKSAL
ESTALPGKLADCQTRDPTEAELFVVEGDSAGG----------------------------
------------------------------------------------------------
------------------------------------------------------------
------------------------------------------------------------
------------------------------------------------------------
------------------------------------------------------------
------------------------------------------------------------
---------------------------------------------SAKQGRNRENQAILP
LKGKILNVEKHRLDRILENDEIRALITAIGAGIGEEFDIDDVRYNKIILMTDADVDGAHI
RTLLLTLLYRHMKPLLEAGYVYAAQPPLYRVRYRGETYDAMTEAERDRIVEEECDGNPTQ
VQRFKGLGEMNPDQLWDTTMDPENRRLKRITIDDAAAADRMFNVLMGDAVEPRKQFIKEH
ATEAEWVDI
>lcl|36550_931 unnamed protein product
---------------------------MYIGSTDGRGLHHLVYEVVDNSIDEALAGYCDE
ITVTIHGDG--SVSVSDDGRGIPVDTHEKYDRPALEVIMTVLHAGGKFDSKSYQVSGGLH
GVGVS-VVNALSERLEVEVKRDGGVYRHEFARGEPVEGAFERVRNMDEGEDTGTYIRFWP
DGDIFETGDFEFSTLASRLRELAFLNSGVAITLADERDADGDAADA-GDEQTFLYDGGIR
EFVGYLNEARTPIHDEVIYFADEDQD----IHVEVAMQATEELQGSVHAFANNINTREGG
THLTGFKTALTRTVNDYANEHGLVNDLD-ANLKGEDVREGLTAVISVKHPDPQFEGQTKT
KLGNSEVRGIVESATHEKLGTFFEENPDTARKVVHKAAEAARARKAAKKAEELTRRKSAL
ESTALPGKLADCQTRDPTEAELFVVEGDSAGG----------------------------
------------------------------------------------------------
------------------------------------------------------------
------------------------------------------------------------
------------------------------------------------------------
------------------------------------------------------------
------------------------------------------------------------
---------------------------------------------SAKQGRNRENQAILP
LKGKILNVEKHRLDRILENDEIRALITAIGAGIGEEFDIEDARYNKIILMTDADVDGAHI
RTLLLTLLYRHMKPLLEAGYVYAAQPPLYRVRYRGETYDAMTEAERDRIVEEKCDGDPDQ
VQRFKGLGEMNPDQLWDTTMDPENRILKQINIDDAAAADRMFNVLMGDAVEPRKQFIKEH
ATEAEWVDI
>lcl|36551_790 unnamed protein product
---------------------------MYIGSTDGRGLHHLVYEVVDNSIDEALAGYCDE
ITVTIHGDG--SVSVSDDGRGIPVDTHEKYDRPALEVIMTVLHAGGKFDSKSYQVSGGLH
GVGVS-VVNALSERLEVEVKRDGGVYRHEFARGEPVEGAFERVRDMDEGEDTGTYIRFWP
DGDIFETGDFEFSTLASRLRELAFLNSGVAITLADERDADGDAADA-GDEQTFLYDGGIR
EFVGYLNEARTPIHDEVIYFADEDQD----IHVEVAMQATEELQGSVHAFANNINTREGG
THLTGFKTALTRTVNDYANEHGLVNDLD-ANLKGEDVREGLTAVISVKHPDPQFEGQTKT
KLGNSEVRGIVESATHEKLGTFFEENPDTARKVVHKAAEAARARKAAKKAEELTRRKSAL
ESTALPGKLADCQTRDPTEAELFVVEGDSAGGCFTGDTEVALASGRSITFETLVDEHEDG
ETHYCYTVGPDGKIEIQQVTNPRVTKRDANLVRVTLDNGETIRCTPDHQFMLRDGSYREA
QHLEDGQSLMPLYRKTSDTDEENITIDGYEMVKQPIMRDFWEFTHLLADRYNLERGRYAE
ADGEHKHHVDFDKRNNRPDNIERLPEDEHMQLHREHAERTLHTEEVFEKLRELKRTEEFR
EKMSDRMQREGTVEVLREQAKKQWEDEEYREKMRDAWREYYETHPEYRERVRERLTEEAR
QYWADESHREEQSERVEEYYENNPEAVETRRKDANEQWDDEELRDWRSKKTEEQWDEEFR
EQRMEAYNQTYFEHTIPFMKTVLEDEGDLENYDERRQVEGGPNTLTKSTTIEKFFEDETA
LIEAVQTHNHSVASVEPLEETEDVYDLEVPGTHNFALESGVFVHNSAKQGRNRENQAILP
LKGKILNVEKHRLDRILENDEIRALITAIGAGIGEEFDIEDARYNKIILMTDADVDGAHI
RTLLLTLLYRHMKPLLEAGYVYAAQPPLYRVRYRGETYDAMTEAERDRIVEEKCDGDPDQ
VQRFKGLGEMNPDQLWDTTMDPENRILKQINIDDAAAADRMFNVLMGDAVEPRKQFIKEH
ATEAEWVDI
>lcl|36552_2395 unnamed protein product
---------------------------MYIGSTDGRGLHHLVYEVVDNSIDEALAGYCDE
ITVTIHGDG--SVSVSDDGRGIPVDTHEKYDRPALEVIMTVLHAGGKFDSKSYQVSGGLH
GVGVS-VVNALSERLEVEVKRDGGVYRHEFARGEPVEGAFERVRDMDEGEDTGTYIRFWP
DGDIFETGDFEFSTLASRLRELAFLNSGVAITLADERDADGDAADA-GDEQTFLYDGGIR
EFVGYLNEARTPIHDEVIYFADEDQD----IHVEVAMQATEELQGSVHAFANNINTREGG
THLTGFKTALTRTVNDYANEHGLVNDLD-ANLKGEDVREGLTAVISVKHPDPQFEGQTKT
KLGNSEVRGIVESATHEKLGTFFEENPDTARKVVHKAAEAARARKAAKKAEELTRRKSAL
ESTALPGKLADCQTRDPTEAELFVVEGDSAGG----------------------------
------------------------------------------------------------
------------------------------------------------------------
------------------------------------------------------------
------------------------------------------------------------
------------------------------------------------------------
------------------------------------------------------------
---------------------------------------------SAKQGRNRENQAILP
LKGKILNVEKHRLDRILENDEIRALITAIGAGIGEEFDIEDARYNKIILMTDADVDGAHI
RTLLLTLLYRHMKPLLEAGYVYAAQPPLYRVRYRGETYDAMTEAERDRIVEEKCDGDPDQ
VQRFKGLGEMNPDQLWDTTMDPENRILKQINIDDAAAADRMFNVLMGDAVEPRKQFIKEH
ATEAEWVDI
>lcl|38020_616 unnamed protein product
---------------------------MYIGSTDGRGLHHLVYEVVDNSIDEALAGYCEE
IEVRIHDDG--SVSVSDDGRGIPVDTHEEYDRPALEIILTVLHAGGKFDSKSYQVSGGLH
GVGVS-VVNALSERLEVEVKRDGGVFRHRFARGEPDEDGFERVRDMDAGESTGTEIRFWP
DEEIFETTEFQTSTLANRLRELAFLNSGVEIRLADDRD---------DSEETFRYDGGIR
EFVEYLNETRSPIHEEVIYFEGETDG----VHVEVAMQATEELQGSVHAFANNINTREGG
THLTGFKTALTRTVNDYANEQGLVNDLD-ANLKGEDVREGLTAVVSVKHPDPQFEGQTKT
KLGNSEVRGVVESATHEKLGTFFEENPDTAEKVVHKAAEAARARKAAKKAEELTRRKSAL
ESTALPGKLADCQTRDPTEAELFVVEGDSAGG----------------------------
------------------------------------------------------------
------------------------------------------------------------
------------------------------------------------------------
------------------------------------------------------------
------------------------------------------------------------
------------------------------------------------------------
---------------------------------------------SAKQGRNRENQAILP
LKGKILNVEKHRLDRILENDEIRALITAIGAGIGEEFDLDDVRYNKIILMTDADVDGAHI
RTLLLTLLYRHMKPLLEAGYVYAAQPPLYRVRYRGETYDAMTEAERDRIVEEECDGNPTQ
VQRFKGLGEMNPDQLWDTTMDPTNRRLKRITIDDAAAADRMFNVLMGDAVEPRKQFIKEH
ATEAEWVDI
>lcl|38021_1034 unnamed protein product
---------------------------MYIGSTDGRGLHHLVYEVVDNSIDEALAGYCEE
IEVRIHDDG--SVSVSDDGRGIPVDTHEEYDRPALEVILTVLHAGGKFDSKSYQVSGGLH
GVGVS-VVNALSERLEVEVKRDGGVFRHRFARGEPDEDGFERVRDMNAGESTGTEIRFWP
DEEIFETTEFQTSTLANRLRELAFLNSGVEIRLADDRD---------DSEETFRYDGGIR
EFVEYLNETRSPIHEEVIYFEGETDG----VHVEVAMQATEELQGSVHAFANNINTREGG
THLTGFKTALTRTVNDYANEQGLVNDLD-ANLKGEDVREGLTAVVSVKHPDPQFEGQTKT
KLGNSEVRGVVESATHEKLGTFFEENPDTAEKVVHKAAEAARARKAAKKAEELTRRKSAL
ESTALPGKLADCQTRDPTEAELFVVEGDSAGG----------------------------
------------------------------------------------------------
------------------------------------------------------------
------------------------------------------------------------
------------------------------------------------------------
------------------------------------------------------------
------------------------------------------------------------
---------------------------------------------SAKQGRNRENQAILP
LKGKILNVEKHRLDRILENDEIRALITAIGAGIGEEFDLDDVRYNKIILMTDADVDGAHI
RTLLLTLLYRHMKPLLEAGYVYAAQPPLYRVRYRGETYDAMTEAERDRIIEEECDGNPTQ
VQRFKGLGEMNPDQLWDTTMDPTNRRLKRITIDDAAAADRMFNVLMGDAVEPRKQFIKEH
ATEAEWVDI
>lcl|38022_2844 unnamed protein product
---------------------------MYIGSTDGRGLHHLVYEVVDNSIDEALAGYCEE
IEVRIHDDG--SVSVSDDGRGIPVDTHEEYDRPALEVILTVLHAGGKFDSKSYQVSGGLH
GVGVS-VVNALSERLEVEVKRDGGVFRHRFARGEPDEDGFERVRDMDAGESTGTEIRFWP
DEEIFETTEFQTSTLSNRLRELAFLNSGVEIRLADDRD---------DSEETFRYDGGIR
EFVEYLNETRSPIHEEVIYFEGETDG----VHVEVAMQATEELQGSVHAFANNINTREGG
THLTGFKTALTRTVNDYANEQGLVNDLD-ANLKGEDVREGLTAVVSVKHPDPQFEGQTKT
KLGNSEVRGVVESATHEKLGTFFEENPDTAEKVVHKAAEAARARKAAKKAEELTRRKSAL
ESTALPGKLADCQTRDPTEAELFVVEGDSAGG----------------------------
------------------------------------------------------------
------------------------------------------------------------
------------------------------------------------------------
------------------------------------------------------------
------------------------------------------------------------
------------------------------------------------------------
---------------------------------------------SAKQGRNRENQAILP
LKGKILNVEKHRLDRILENDEIRALITAIGAGIGEEFDLDDVRYNKIILMTDADVDGAHI
RTLLLTLLYRHMKPLLEAGYVYAAQPPLYRVRYRGETYDAMTEAERDRIVEEECDGNPTQ
VQRFKGLGEMNPDQLWDTTMDPTNRRLKRITIDDAAAADRMFNVLMGDAVEPRKQFIKEH
ATEAEWVDI
>lcl|23591_1851 unnamed protein product
---------------------------MYIGSTDGRGLHHLVYEVVDNSIDEALAGYCEE
IEVRIHDDG--SVSVSDDGRGIPVDTHEEYDRPALEVILTVLHAGGKFDSKSYQVSGGLH
GVGVS-VVNALSERLEVEVKRDGGVFRHRFARGEPDEDGFERVRDMDAGDSTGTEIRFWP
DEEIFETTEFQTSTLANRLRELAFLNSGVEIRLADDRD---------DSEETFRYDGGIR
EFVEYLNETRSPIHEEVIYFEGETDG----VHVEVAMQATEELQGSVHAFANNINTREGG
THLTGFKTALTRTVNDYANEQGLVNDLD-ANLKGEDVREGLTAVVSVKHPDPQFEGQTKT
KLGNSEVRGVVESATHEKLGTFFEENPDTAEKVVHKAAEAARARKAAKKAEELTRRKSAL
ESTALPGKLADCQTRDPTEAELFVVEGDSAGG----------------------------
------------------------------------------------------------
------------------------------------------------------------
------------------------------------------------------------
------------------------------------------------------------
------------------------------------------------------------
------------------------------------------------------------
---------------------------------------------SAKQGRNRENQAILP
LKGKILNVEKHRLDRILENDEIRALITAIGAGIGEEFDLDDVRYNKIILMTDADVDGAHI
RTLLLTLLYRHMKPLLEAGYVYAAQPPLYRVRYRGETYDAMTEAERDRIVEEECDGNPTQ
VQRFKGLGEMNPDQLWDTTMDPTNRRLKRITIDDAAAADRMFNVLMGDAVEPRKQFIKEH
ATEAEWVDI
>lcl|36553_3060 unnamed protein product
---------------------------MYIGSTDGRGLHHLVYEVVDNSIDEALAGYCEE
IEVRIHDDG--SVSVSDDGRGIPVDTHEEYDRPALEVILTVLHAGGKFDSKSYQVSGGLH
GVGVS-VVNALSERLEVEVKRDGGVFRHRFARGEPDEDGFERVRDMDAGESTGTEIRFWP
DEEIFETTEFQTSTLANRLRELAFLNSGVEIRLADDRD---------DSEETFRYDGGIR
EFVEYLNETRSPIHEEVIYFEGETDG----VHVEVAMQATEELQGSVHAFANNINTREGG
THLTGFKTALTRTVNDYANEQGLVNDLD-ANLKGEDVREGLTAVVSVKHPDPQFEGQTKT
KLGNSEVRGVVESATHEKLGTFFEENPDTAEKVVHKAAEAARARKAAKKAEELTRRKSAL
ESTALPGKLADCQTRDPTEAELFVVEGDSAGG----------------------------
------------------------------------------------------------
------------------------------------------------------------
------------------------------------------------------------
------------------------------------------------------------
------------------------------------------------------------
------------------------------------------------------------
---------------------------------------------SAKQGRNRENQAILP
LKGKILNVEKHRLDRILENDEIRALITAIGAGIGEEFDLDDVRYNKIILMTDADVDGAHI
RTLLLTLLYRHMKPLLEAGYVYAAQPPLYRVRYRGETYDAMTEAERDRIVKEECDGNPTQ
VQRFKGLGEMNPDQLWDTTMDPTNRRLKRITIDDAAAADRMFNVLMGDAVEPRKQFIKEH
ATEAEWVDI
>lcl|36554_299 unnamed protein product
---------------------------MYIGSTDGRGLHHLVYEVVDNSIDEALAGYCDE
ITVTIHGDG--SVSVSDDGRGIPVDTHEKYDRPALEVIMTVLHAGGKFDSKSYQVSGGLH
GVGVS-VVNALSERLEVEVKRDGGVYRHEFARGEPVEGAFERVRDMDEGEDTGTYIRFWP
DGDIFETGDFEFSTLASRLRELAFLNSGVAITLADERDADGDAADA-GDEQTFLYDGGIR
EFVGYLNEARTPIHDEVIYFADEDQD----IHVEVAMQATEELQGSVHAFANNINTREGG
THLTGFKTALTRTVNDYANEHGLVNDLD-ANLKGEDVREGLTAVISVKHPDPQFEGQTKT
KLGNSEVRGIVESATHEKLGTFFEENPDTARKVVHKAAEAARARKAAKKAEELTRRKSAL
ESTALPGKLADCQTRDPTEAELFVVEGDSAGGCFTGDTEVALASGRSITFETLVDEHEDG
ETHYCYTVGPDGKIEIQQVTNPRVTKRDANLVRVTLDNGETIRCTPDHQFMLRDGSYREA
QHLEDGQSLMPLYRKTSDTDEENITIDGYEMVKQPIMRDFWEFTHLLADRYNLERGRYAE
ADGEHKHHVDFDKRNNRPDNIERLPEDEHMQLHREHAERTLHTEEVFEKLRELKRTEEFR
EKMSDRMQREGTVEVLREQAKKQWEDEEYREKMRDAWREYYETHPEYRERVRERLTEEAR
QYWADESHREEQSERVEEYYENNPEAVETRRKDANEQWDDEELRDWRSKKTEEQWDEEFR
EQRMEAYNQTYFEHTIPFMKTVLEDEGDLENYDERRQVEGGPNTLTKSTTIEKFFEDETA
LIEAVQTHNHSVASVEPLEETEDVYDLEVPGTHNFALESGVFVHNSAKQGRNRENQAILP
LKGKILNVEKHRLDRILENDEIRALITAIGAGIGEEFDIEDARYNKIILMTDADVDGAHI
RTLLLTLLYRHMKPLLEAGYVYAAQPPLYRVRYRGETYDAMTEAERDRIVEEKCDGDPDQ
VQRFKGLGEMNPDQLWDTTMDPENRILKQINIDDAAAADRMFNVLMGDAVEPRKQFIKEH
ATEAEWVDI
>lcl|36555_3460 unnamed protein product
---------------------------MYIGSTDGRGLHHLVYEVVDNSIDEALAGYCDE
ITVTIHGDG--SVSVSDDGRGIPVDTHEKYDRPALEVIMTVLHAGGKFDSKSYQVSGGLH
GVGVS-VVNALSERLEVEVKRDGGVYRHEFARGEPVEGAFERVRDMDEGEDTGTYIRFWP
DGDIFETGDFEFSTLASRLRELAFLNSGVAITLADERDADGDAADA-GDEQTFLYDGGIR
EFVGYLNEARTPIHDEVIYFADEDQD----IHVEVAMQATEELQGSVHAFANNINTREGG
THLTGFKTALTRTVNDYANEHGLVNDLD-ANLKGEDVREGLTAVISVKHPDPQFEGQTKT
KLGNSEVRGIVESATHEKLGTFFEENPDTARKVVHKAAEAARARKAAKKAEELTRRKSAL
ESTALPGKLADCQTRDPTEAELFVVEGDSAGG----------------------------
------------------------------------------------------------
------------------------------------------------------------
------------------------------------------------------------
------------------------------------------------------------
------------------------------------------------------------
------------------------------------------------------------
---------------------------------------------SAKQGRNRENQAILP
LKGKILNVEKHRLDRILENDEIRALITAIGAGIGEEFDIEDARYNKIILMTDADVDGAHI
RTLLLTLLYRHMKPLLEAGYVYAAQPPLYRVRYRGETYDAMTEAERDRIVEEKCDGDPDQ
VQRFKGLGEMNPDQLWDTTMDPENRILKQINIDDAAAADRMFNVLMGDAVEPRKQFIKEH
ATEAEWVDI
>lcl|38023_965 unnamed protein product
---------------------------MYIGSTDSRGLHHLVYEVVDNSIDEALAGHCDD
ITVSIHEDG--SVSVADDGRGIPVDTHEEYDRPALEVILTVLHAGGKFDNKSYQVSGGLH
GVGVS-VVNALSERLEAEVKRDG-VFRHAFEAGEP-VGDMERVRDMEPDEETGTEIRFWP
DTDIFETGEISFSTLSNRLRELAFLNSGVRITLRDEREET--DEGD-PVAETYEYDGGIR
EFVDYLNETRSAMHDDVIYFEDEAQN----IQVEVAMQATEELQGSIHAFANNINTREGG
THLTGFKTALTRCVNDYANENDLLSDLD-NNLKGEDIREGLTAVISIKHPDPQFEGQTKT
KLGNSEVRGIVESAMHEGLGTYFEEHPDTAEAIVAKAVEAAKARMAAQKAEELTRRKSAL
ESTSLPGKLADCQTKDPDEAELFIAEGDSAGG----------------------------
------------------------------------------------------------
------------------------------------------------------------
------------------------------------------------------------
------------------------------------------------------------
------------------------------------------------------------
------------------------------------------------------------
---------------------------------------------SAKQARNPDFQAILP
IKGKILNVEKHRLDRILENDEIRNMITAIGAGIGDEFDIEDVRYKKIIMATDADVDGAHI
RTLLLTFFYRHMRPLLEGGYVYATQPPLYRIRYRGETYDAMTEAERDAIVAEKCDGTPSQ
VQRFKGLGEMNPEQLWETTMNPDNRILKQITIEDAAAADKMFSVLMGDAVEPRKQFIKDH
APEAEWIDI
>lcl|38024_457 unnamed protein product
---------------------------MYIGSTDGRGLHHLVYEVVDNSIDEALAGYCEE
IEVRIHDDG--SVSVSDDGRGIPVDTHEEYDRPALEVILTVLHAGGKFDSKSYQVSGGLH
GVGVS-VVNALSERLEVEVKRDGGVFRHRFARGEPDEDGFERVRDMNAGESTGTEIRFWP
DEEIFETTEFQTSTLANRLRELAFLNSGVEIRLADDRD---------DSEETFRYDGGIR
EFVEYLNETRSPIHEEVIYFEGETDG----VHVEVAMQATEELQGSVHAFANNINTREGG
THLTGFKTALTRTVNDYANEQGLVNDLD-ANLKGEDVREGLTAVVSVKHPDPQFEGQTKT
KLGNSEVRGVVESATHEKLGTFFEENPDTAEKVVHKAAEAARARKAAKKAEELTRRKSAL
ESTALPGKLADCQTRDPTEAELFVVEGDSAGG----------------------------
------------------------------------------------------------
------------------------------------------------------------
------------------------------------------------------------
------------------------------------------------------------
------------------------------------------------------------
------------------------------------------------------------
---------------------------------------------SAKQGRNRENQAILP
LKGKILNVEKHRLDRILENDEIRALITAIGAGIGEEFDLDDVRYNKIILMTDADVDGAHI
RTLLLTLLYRHMKPLLEAGYVYAAQPPLYRVRYRGETYDAMTEAERDRIIEEECDGNPTQ
VQRFKGLGEMNPDQLWDTTMDPTNRRLKRITIDDAAAADRMFNVLMGDAVEPRKQFIKEH
ATEAEWVDI
>lcl|38025_1229 unnamed protein product
---------------------------MYIGSTDGRGLHHLVYEVVDNSIDEALAGYCEE
IEVRIHDDG--SVSVSDDGRGIPVDTHEEYDRPALEVILTVLHAGGKFDSKSYQVSGGLH
GVGVS-VVNALSERLEVEVKRDGGVFRHRFARGEPDEDGFERVRDMNAGESTGTEIRFWP
DEEIFETTEFQTSTLANRLRELAFLNSGVEIRLADDRD---------DSEETFRYDGGIR
EFVEYLNETRSPIHEEVIYFEGETDG----VHVEVAMQATEELQGSVHAFANNINTREGG
THLTGFKTALTRTVNDYANEQGLVNDLD-ANLKGEDVREGLTAVVSVKHPDPQFEGQTKT
KLGNSEVRGVVESATHEKLGTFFEENPDTAEKVVHKAAEAARARKAAKKAEELTRRKSAL
ESTALPGKLADCQTRDPTEAELFVVEGDSAGG----------------------------
------------------------------------------------------------
------------------------------------------------------------
------------------------------------------------------------
------------------------------------------------------------
------------------------------------------------------------
------------------------------------------------------------
---------------------------------------------SAKQGRNRENQAILP
LKGKILNVEKHRLDRILENDEIRALITAIGAGIGEEFDLDDVRYNKIILMTDADVDGAHI
RTLLLTLLYRHMKPLLEAGYVYAAQPPLYRVRYRGETYDAMTEAERDRIIEEECDGNPTQ
VQRFKGLGEMNPDQLWDTTMDPTNRRLKRITIDDAAAADRMFNVLMGDAVEPRKQFIKEH
ATEAEWVDI
>lcl|36556_2018 unnamed protein product
---------------------------MYIGSTDGRGLHHLVYEVVDNSIDEALAGHCEE
IEVRIHDDG--SVSVSDDGRGIPVDTHEEYDRPALEVILTVLHAGGKFDSKSYQVSGGLH
GVGVS-VVNALSELLEVEVKRDGGVFRHRFAGGEPAEDGFERVRDMESGESTGTEIRFWP
DEEIFETTEFQTSTLANRLRELAFLNSGVEIRLVDDRD---------DTEETFKYDGGIR
EFVAYLNETRSPIHEEVIYFEDETDG----VHVEVAMQATEELQGSVHAFANNINTREGG
THLTGFKTALTRTVNDYANEHGLVDDLD-ANLKGEDVREGLTAVVSVKHPDPQFEGQTKT
KLGNSEVRGVVESATHEKLGTFFEENPDTAEKVVHKAAEAARARKAAKKAEELTRRKSAL
ESTALPGKLADCQTRDPTEAELFVVEGDSAGG----------------------------
------------------------------------------------------------
------------------------------------------------------------
------------------------------------------------------------
------------------------------------------------------------
------------------------------------------------------------
------------------------------------------------------------
---------------------------------------------SAKQGRNRENQAILP
LKGKILNVEKHRLDRILENDEIRALITAIGAGIGEEFDIDDVRYNKIILMTDADVDGAHI
RTLLLTLLYRHMKPLLEAGYVYAAQPPLYRVRYRGETYDAMTEAERDRIVEEECDGNPTQ
VQRFKGLGEMNPDQLWDTTMDPENRRLKRITIDDAAAADRMFNVLMGDAVEPRKQFIKEH
ATEAEWVDI
>lcl|36557_6991 unnamed protein product
---------------------------MYIGSTDGRGLHHLVYEVVDNSIDEALAGHCEE
IEVRIHDDG--SVSVSDDGRGIPVDTHEEYDRPALEVILTVLHAGGKFDSKSYQVSGGLH
GVGVS-VVNALSELLEVEVKRDGGVFRHRFAGGEPAEDGFERVRDMESGESTGTEIRFWP
DEEIFETTEFQTSTLANRLRELAFLNSGVEIRLVDDRD---------DTEETFKYDGGIR
EFVAYLNETRSPIHEEVIYFEDETDG----VHVEVAMQATEELQGSVHAFANNINTREGG
THLTGFKTALTRTVNDYANEHGLVDDLD-ANLKGEDVREGLTAVVSVKHPDPQFEGQTKT
KLGNSEVRGVVESATHEKLGTFFEENPDTAEKVVHKAAEAARARKAAKKAEELTRRKSAL
ESTALPGKLADCQTRDPTEAELFVVEGDSAGG----------------------------
------------------------------------------------------------
------------------------------------------------------------
------------------------------------------------------------
------------------------------------------------------------
------------------------------------------------------------
------------------------------------------------------------
---------------------------------------------SAKQGRNRENQAILP
LKGKILNVEKHRLDRILENDEIRALITAIGAGIGEEFDIDDVRYNKIILMTDADVDGAHI
RTLLLTLLYRHMKPLLEAGYVYAAQPPLYRVRYRGETYDAMTEAERDRIVEEECDGNPTQ
VQRFKGLGEMNPDQLWDTTMDPENRRLKRITIDDAAAADRMFNVLMGDAVEPRKQFIKEH
ATEAEWVDI
>lcl|18174_90 unnamed protein product
MSEQSE-YGAGQIQVLEGLQAVRKRPAMYIGSTDGRGLHHLVYEVVDNSIDEALAGHCEE
IEVRIRDDG--SVSVSDDGRGIPVDTHEEYDRPALEVILTVLHAGGKFDSKSYQVSGGLH
GVGVS-VVNALSERLEVEVRRDGGVFRHEFARGEPAEDGFERVRDMGPDESTGTEIRFWP
DEEIFETTEFQTSTLANRLRELAFLNSGVEIRLVDDRD---------DTEETFKYDGGIR
EFVAYLNETRSPIHEEVIYFEDETDG----VHVEVAMQATEELQGSVHAFANNINTREGG
THLTGFKTALTRTVNDYANEHGLVDDLD-ANLKGEDVREGLTAVVSVKHPDPQFEGQTKT
KLGNSEVRGVVESATHEKLGTFFEENPDTAEKVVHKAAEAARARKAAKKAEELTRRKSAL
ESTALPGKLADCQTRDPTEAELFVVEGDSAGG----------------------------
------------------------------------------------------------
------------------------------------------------------------
------------------------------------------------------------
------------------------------------------------------------
------------------------------------------------------------
------------------------------------------------------------
---------------------------------------------SAKQGRNRENQAILP
LKGKILNVEKHRLDRILENDEIRALITAIGAGIGEEFDIEDVRYNKIILMTDADVDGAHI
RTLLLTLLYRHMKPLLEAGYVYAAQPPLYRVRYRGETYDAMTEEERDRIVEEECDGNPTQ
VQRFKGLGEMNPEQLWDTTMDPENRRLKRINIDDAAAADRMFNVLMGDAVEPRKQFIKEH
ATDAEWVDI
>lcl|18175_1534 unnamed protein product
------------------------------------------------------------
------------------------------------------------------------
------------------------------------------------------------
------------------------------------------------------------
------------------------------------------------------------
------------------------------------------------------------
------------------------------------------------------------
------------------------------------------------------------
------------------------------------------------------------
------------------------------------------------------------
------------------------------------------------------------
------------------------------------------------------------
------------------------------------------------------------
------------------------------------------------------------
------------------------------------------------------------
------------------------------------------------------------
----------------------------------------MTEAERDRIIEEKCDGNPTQ
VQRFKGLGEMNPDQLWDTTMDPENRRLKRINVDDAAAADRMFNVLMGDAVEPRKQFIKEH
ATEAEWVDI
>lcl|18176_1889 unnamed protein product
MSEQSE-YGAGQIQVLEGLQAVRKRPAMYIGSTDGRGLHHLVYEVVDNSIDEALAGYCEE
IEVRIHEDG--SVSVSDDGRGIPVDTHEEYDRPALEVILTVLHAGGKFDSKSYQVSGGLH
GVGVS-VVNALSERLEVEVKRDGGVFRHRFAGGEPAEDGFERVRDMDGDESTGTEIRFWP
DAEIFETTEFQTSTLANRLRELAFLNSGVEIRLVDDRD---------DTAETFKYDGGIR
EFVAYLNETRSPIHEEVIYFEDETDG----VHVEVAMQATEELQGSVHAFANNINTREGG
THLTGFKTALTRTVNDYANEHGLVDDLD-ANLKGEDVREGLTAVVSVKHPDPQFEGQTKT
KLGNSEVRGVVESATHEKLGTFFEENPDTAEKVVHKAAEAARARKAAKKAEELTRRKSAL
ESTALPGKLADCQTRDPEEAELFVVEGDSAGG----------------------------
------------------------------------------------------------
------------------------------------------------------------
------------------------------------------------------------
------------------------------------------------------------
------------------------------------------------------------
------------------------------------------------------------
---------------------------------------------SAKQGRNRENQAILP
LKGKILNVEKHRLDRILENDEIRALITAIGAGIGEEFDIDDVRYNKIILMTDADVDGAHI
RTLLLTLLYRHMKPLLEAGYVYAAQPPLYRVRYRGNTYDAMTEAERDRIVEEECDGNPTQ
VQRFKGLGEMNPDQLWDTTMDPENRRLKRITIDDAAAADRMFNVLMGDAVEPRKQFIKEH
ATEAEWVDI
>lcl|18178_1664 unnamed protein product
MSEQSE-YGAGQIQVLEGLQAVRKRPAMYIGSTDGRGLHHLVYEVVDNSIDEALAGHCEE
IEVRIRDDG--SVSVSDDGRGIPVDTHEEYDRPALEVILTVLHAGGKFDSKSYQVSGGLH
GVGVS-VVNALSERLEVEVRRDGGVFRHEFARGEPAEDGFERVRDMGPDESTGTEIRFWP
DEEIFETTEFQTSTLANRLRELAFLNSGVEIRLVDDRD---------DTEETFKYDGGIR
EFVAYLNETRSPIHEEVIYFEDETDG----VHVEVAMQATEELQGSVHAFANNINTREGG
THLTGFKTALTRTVNDYANEHGLVDDLD-ANLKGEDVREGLTAVVSVKHPDPQFEGQTKT
KLGNSEVRGVVESATHEKLGTFFEENPDTAEKVVHKAAEAARARKAAKKAEELTRRKSAL
ESTALPGKLADCQTRDPTEAELFVVEGDSAGG----------------------------
------------------------------------------------------------
------------------------------------------------------------
------------------------------------------------------------
------------------------------------------------------------
------------------------------------------------------------
------------------------------------------------------------
---------------------------------------------SAKQGRNRENQAILP
LKGKILNVEKHRLDRILENDEIRALITAIGAGIGEEFDIEDVRYNKIILMTDADVDGAHI
RTLLLTLLYRHMKPLLEAGYVYAAQPPLYRVRYRGETYDAMTEEERDRIVEEECDGNPTQ
VQRFKGLGEMNPEQLWDTTMDPENRRLKRINIDDAAAADRMFNVLMGDAVEPRKQFIKEH
ATDAEWVDI
>gi|354611445|ref|ZP_09029401.1| DNA gyrase, B subunit [Halobacterium sp. DL1]
MSEQSE-YSAGQIQVLEGLEAVQKRPAMYIGSTDSRGLHHLVYEVVDNSIDEALAGYCDH
IEVTLHEDG--SVSVEDDGRGIPVDTHEEYDRPAVEVILTVLHAGGKFDAKSYQVSGGLH
GVGVS-VVNALSERLAVEVERDGGKYREKFERGEP-VTDLERLGD---SDDTGTLIRFRP
DSEIFETLDFDYSTLETRLRELAFLNSGVEITLTDERGDE-------VESSTFKYDGGIR
EFVEYLNESRDALHDDVIYFEDEDDG----IQVEIAMQASDDLQSSTHAFANNINTREGG
THLTGFKTALTRVVNDYANENDLLGELDGENLKGEDIREGLTAVISVKHPDPQFEGQTKT
KLGNSDVRGIVEGVVHEGIGTYFEENPDTARAVVLKAVEAAKARKAAKKAEELTRRKSAL
SSTSLPGKLADCQTKDPDDAELFIVEGDSAGG----------------------------
------------------------------------------------------------
------------------------------------------------------------
------------------------------------------------------------
------------------------------------------------------------
------------------------------------------------------------
------------------------------------------------------------
---------------------------------------------SAKQGRNPEFQAILP
LGGKILNVEKHRLDRILEHEELRHIITALGTGIGDEFDIENLRYKNIVMMTDADVDGAHI
RTLLLTFFYRHMKPLLEGGFVYAAQPPLYRIRYRGETYDAMTEADRERIVEEKCDGNPTQ
VQRFKGLGEMNPQQLWDTTMDPEHRILKRITVEDAAAADKMFSVLMGDAVEPRKRFIQEN
ATDAEWVDI
>gi|383625257|ref|ZP_09949663.1| DNA gyrase subunit B [Halobiforma lacisalsi AJ5]
MSQESE-YGAGQIQVLEGLEAVRKRPAMYIGSTDSRGLHHLVYEVVDNSIDEALAGHCDD
ITVTIHEDR--SVSVADDGRGIPVDTHEEYDRPALEVILTVLHAGGKFDNKSYQVSGGLH
GVGVS-VVNALSERLEAEVKRDGGVYRHAFEAGEP-VGDMERVRDMESDEETGTEIRFWP
DESIFEADDFSFSTLSNRLRELAFLNSGVRISLRDEREEA--ADAEGIIEETYEYEGGIR
EFVEYLNETRSAMHEEVIYFEDEAQN----IQVEVAMQATEELQGSIHAFANNINTREGG
THLTGFKTALTRTVNDYANENDLLGDLD-ENLKGEDIREGLTAVVSIKHPDPQFEGQTKT
KLGNSEVRGIVESAMHEGLGTYFEENPDTAEAIINKAVEAAKARKAAQKAEELTRRKSAL
ESTSLPGKLADCQTKDPGEAELFIAEGDSAGG----------------------------
------------------------------------------------------------
------------------------------------------------------------
------------------------------------------------------------
------------------------------------------------------------
------------------------------------------------------------
------------------------------------------------------------
---------------------------------------------SAKQARNPEFQAVLP
IKGKILNVEKHRLDRILENDEIRNMITAIGAGIGDEFDLEDVRYEKIIMATDADVDGAHI
RTLLLTFFYRHMRPLLENGYVYATQPPLYRIRYRGDTYDAMTEQERDEIIEEKCNGSPSQ
VQRFKGLGEMNPQQLWDTTMDPENRILKQITIEDAAAADKMFSVLMGDAVEPRKQFIKEN
APEAEWIDI
>gi|385804023|ref|YP_005840423.1| DNA gyrase subunit B [Haloquadratum walsbyi C23]
MSHETE-YGAGDIQVLEGLEAVRKRPAMYIGSTDSRGLHHLVYEVVDNAIDEALAGHCDQ
IDVTLHEDG--SVSVADNGRGIPVDTHEQHDIPAVEVIMTVLHAGGKFDNKSYQVSGGLH
GVGVS-VVNALSRWLEVEIKRDGALWRDRFEYGEPQPGAFERVRDLDSDEETGTTIRFWP
SDDIFETTEFEFSTLENRLRELAFLNSGVEICINGETDDINS---------KFCFNGGIR
EFVKYLDETKTVLHDSVVHYQNEQDG----IEVEVALQATEELQGSIHAFANNINTREGG
THLTGFKTALTRVINDYGREHNLLDGFDS--LQGEDVREGLTAVVSIKHPDPQFEGQTKT
KLGNSDVRGIVESTTHERLGTYLEENPDVAKVIVRKAVEAAKARKAAKQAEELTRRKSAL
ESTSLPGKLADCQSRDPAESELFIVEGDSAGGCFSGDTEIALASGDSITFESLVDAYERG
ETHYCYTIGDDGRIRIEEIMNPRVTQEDAALLAVTLDNGEVIRCTPDHEFMLRDGNYCEA
QNLTDGQSLMPLYRTTTEMTETTET-----------------------------------
------------------------------------------------------------
------------------------------------------------------------
------------------------------------------------------------
------TGTAEMVKQPFAQNNWESVSQLANRYTRRHTTTDHIVETQQIQSQQQSQIETVQ
ISERADVHNHTVVSVESLTETADVYDLEVPVTHNFALASGVFVHNSAKQGRERRFQAILP
LKGKILNVEKHRLDRILENDEVRALITAIGAGIGDEFNVEDARYNRLIILSDADVDGAHI
RTLLLTLLYRHMRPLVEAGYVYAAKPPLYRIRYNGNTYDAMTKSERDQIISDVCNGNPTQ
VQRFKGLGEMNPEQLWETTMNPENRVLKQITVEDAAAADKMFSVLMGDAVEPRKEFIKDR
ATDAEWVDI
>gi|448491565|ref|ZP_21608405.1| DNA gyrase subunit B [Halorubrum californiensis DSM 19288]
MSEQSE-YGAGQIQVLEGLQAVRKRPAMYIGSTDGRGLHHLVYEVVDNSIDEALAGHCEE
IEVRIHDDG--SVSVSDDGRGIPVDTHEEYDRPALEVILTVLHAGGKFDSKSYQVSGGLH
GVGVS-VVNALSQRLEVEVKRDGGVFRHRFAGGEPAEDGFERVRDMDADESTGTEIRFWP
DEEIFETTDFQTSTLANRLRELAFLNSGVEIRLVDDRD---------DTEETFKYDGGIR
EFVAYLNETRSPIHEEVIYFEGETDG----VHVEVAMQATEELQGSVHAFANNINTREGG
THLTGFKTALTRTVNDYANEHGLVDDLD-ANLKGEDVREGLTAVVSVKHPDPQFEGQTKT
KLGNSEVRGVVESATHEKLGTFFEENPDTAEKVVHKAAEAARARKAAKKAEELTRRKSAL
ESTALPGKLADCQTRDPTEAELFVVEGDSAGG----------------------------
------------------------------------------------------------
------------------------------------------------------------
------------------------------------------------------------
------------------------------------------------------------
------------------------------------------------------------
------------------------------------------------------------
---------------------------------------------SAKQGRNRENQAILP
LKGKILNVEKHRLDRILENDEIRALITAIGAGIGEEFDIDDVRYNKIILMTDADVDGAHI
RTLLLTLLYRHMKPLLEAGYVYAAQPPLYRVRYRGNTYDAMTEAERDRIVEEECDGNPTQ
VQRFKGLGEMNPDQLWDTTMDPENRRLKRITIDDAAAADRMFNVLMGDAVEPRKQFIKEH
ATEAEWVDI
>gi|448302921|ref|ZP_21492871.1| DNA gyrase subunit B [Natronorubrum sulfidifaciens JCM 14089]
MSQESE-YGAGQIQVLEGLEAVRKRPAMYIGSTDSRGLHHLVYEVVDNSIDEALAGHCDD
ITVSIHDDG--SVSVADDGRGIPVDTHDEYDRPALEVILTVLHAGGKFDNKSYQVSGGLH
GVGVS-VVNALSSRLEVEVKRDGGVFEHAFESGEP-VGDMERVRDMDPDEGTGTTIRFWP
DIDIFETGDFTFSTLSNRLRELAFLNSGVRITLRDERA-----EDG-PTEETYEYEGGIR
EFVEYLNETRSAMHEDVIYFEDDDQN----IEVEVAMQATEELQGSIHAFANNINTREGG
SHLTGFKTALTRTVNDYAGENDLLGDLE-ENLKGEDIREGLTAVISIKHPDPQFEGQTKT
KLGNSEVRGIVESAMHEGLGTYFEEHPDTAEAIITKAVEAAKARKAAQKAEELTRRKSAL
ESTSLPGKLADCQTKDPEKAELFIAEGDSAGG----------------------------
------------------------------------------------------------
------------------------------------------------------------
------------------------------------------------------------
------------------------------------------------------------
------------------------------------------------------------
------------------------------------------------------------
---------------------------------------------SAKQARNPEFQAVLP
IKGKILNVEKHRLDRILENDEIRNMITAIGAGIGDEFDVEDVRYKKIIMATDADVDGAHI
RTLLLTFFYRHMRPLLEGGYVYATQPPLYRVRYRGETYDAMTEAERDEIIEQKCDGNPTR
VQRFKGLGEMNPEQLWETTMNPDNRILKQITIEDAAAADKMFSVLMGDAVEPRKQFIKEH
APEAEWIDI
>gi|429190218|ref|YP_007175896.1| DNA gyrase subunit B [Natronobacterium gregoryi SP2]
MSQESE-YGAGQIQVLEGLEAVRKRPAMYIGSTDSRGLHHLVYEVVDNSIDEALAGHCDD
ITVTIHEDR--SVSVTDDGRGIPVDTHEEYDRPALEVILTVLHAGGKFDNKSYQVSGGLH
GVGVS-VVNALSERLEAEVKRDGGVYRHAFEGGEP-VGDMERVRDMESDEETGTEIRFWP
DGSIFESDEFSFSTLANRLRELAFLNSGVRITLRDEREDA--DDAAGVATETYEYEGGIR
EFVEYLNETRSAMHETVIYFEDETQN----IHVEVAMQATKELQGSIHAFANNINTREGG
THLTGFKTALTRTVNDYANENDLLSDLD-ENLKGEDIREGLTAVVSIKHPDPQFEGQTKT
KLGNSEVRGIVESAMHDGLGTYFEEQPDTAEAIVTKAVEAAKARKAAQKAEELTRRKSAL
ESTSLPGKLADCQTKDPEEAELFIAEGDSAGG----------------------------
------------------------------------------------------------
------------------------------------------------------------
------------------------------------------------------------
------------------------------------------------------------
------------------------------------------------------------
------------------------------------------------------------
---------------------------------------------SAKQARNPDFQAILP
IKGKILNVEKHRLDRILENDEIRNMITAIGAGIGDEFDVEDVRYKKIIMATDADVDGAHI
RTLLLTFFYRHMRPLLEGGYVYATQPPLYRVRYRGETYDAMTEAERDEIVAEKCDGNPTQ
VQRFKGLGEMNPQQLWDTTMNPDNRILKQITIEDAAAADKMFSVLMGDAVEPRKQFIKEN
APEAEWIDI
>gi|385804023|ref|YP_005840423.1| DNA gyrase subunit B [Haloquadratum walsbyi C23]
MSHETE-YGAGDIQVLEGLEAVRKRPAMYIGSTDSRGLHHLVYEVVDNAIDEALAGHCDQ
IDVTLHEDG--SVSVADNGRGIPVDTHEQHDIPAVEVIMTVLHAGGKFDNKSYQVSGGLH
GVGVS-VVNALSRWLEVEIKRDGALWRDRFEYGEPQPGAFERVRDLDSDEETGTTIRFWP
SDDIFETTEFEFSTLENRLRELAFLNSGVEICINGETDDINS---------KFCFNGGIR
EFVKYLDETKTVLHDSVVHYQNEQDG----IEVEVALQATEELQGSIHAFANNINTREGG
THLTGFKTALTRVINDYGREHNLLDGFDS--LQGEDVREGLTAVVSIKHPDPQFEGQTKT
KLGNSDVRGIVESTTHERLGTYLEENPDVAKVIVRKAVEAAKARKAAKQAEELTRRKSAL
ESTSLPGKLADCQSRDPAESELFIVEGDSAGGCFSGDTEIALASGDSITFESLVDAYERG
ETHYCYTIGDDGRIRIEEIMNPRVTQEDAALLAVTLDNGEVIRCTPDHEFMLRDGNYCEA
QNLTDGQSLMPLYRTTTEMTETTET-----------------------------------
------------------------------------------------------------
------------------------------------------------------------
------------------------------------------------------------
------TGTAEMVKQPFAQNNWESVSQLANRYTRRHTTTDHIVETQQIQSQQQSQIETVQ
ISERADVHNHTVVSVESLTETADVYDLEVPVTHNFALASGVFVHNSAKQGRERRFQAILP
LKGKILNVEKHRLDRILENDEVRALITAIGAGIGDEFNVEDARYNRLIILSDADVDGAHI
RTLLLTLLYRHMRPLVEAGYVYAAKPPLYRIRYNGNTYDAMTKSERDQIISDVCNGNPTQ
VQRFKGLGEMNPEQLWETTMNPENRVLKQITVEDAAAADKMFSVLMGDAVEPRKEFIKDR
ATDAEWVDI
