# Supplementary material for: Inteins as indicators of gene flow in the halobacteria
Source: Front Microbiol. 2014 Jun 26;5:299. doi: 10.3389/fmicb.2014.00299 (PMC4071816; doi:10.3389/fmicb.2014.00299)
Supplement: Supplementary file 1 [file DataSheet1.ZIP › data_file1/halobacterial_intein_w_extein_alignments/helicase.fullset]

>gi|345006631|ref|YP_004809484.1| DEAD/DEAH box helicase [halophilic archaeon DL31]
------------------------------------------------------------
------------------------------------------------------------
------------------------------------------------------------
------------------------------------------------------------
------------------------------------------------------------
------------------------------------------------------------
------------------------------------------------------------
------------------------------------------------------------
------------------------------------MEN---------------------
---------------AGVDAFTHLGPAVRSALSER-------------------------
GFSTPTEPQRR-AIPPLASGENALVIAPT-------------------------------
------------------GTG---------------------------------------
------------------------------------------------------------
------------------------------------------------------------
------------------------------------------------------------
------------------------------------------------------------
------------------------------------------------------------
------------------------------------------------------------
------------------------------------------------------------
------------------------------------------------------------
--------------------------------------------KTETA-----------
-------------------MLPVLDSIAAAEE----------------------------
------------------------------------------RHGISALYITPLRALNRD
MMERLEWWGETLD--------------------------------------------VAV
DVRHGDTTDYQRSKQANDPPDVLITTPETVQAMLSGKKLRKALEDVQHLVIDEVHELAA-
SKRGAQMTIAMERIEELSGPF-------------------QRIGLSATVGDPHEVAKFLC
GSACGETRT------------------------------------------QREYRIVEV
DAGSKVEFEVVQPEITGADRRLAGELATEAEIASHVRFIRDVVTENESTLIFVNTRQTAE
ALGSRFKSLGAP-------------------------------IGVHHGSLSKDARIDVE
EAFKAGDIDGLVCTSSMELGIDVGRVDHVVQYGSPREVARLLQRVGRAGHRRGQVSHGTI
VVSDPDDASEAMAIARRTAAGEVEPAGIHEGSLDVLANQITGLLMDFGEIDARDAFDLVR
RAYPFRNLEERQFREVVRELS------SNRLLWLEEDHDRLEKSGG--------------
------TWQYYYANLSMIPDQETYQVYDVSSRRGIGSLDERFVVNFAEPGSVFVQRGEMW
RVDRVDEEEERVEVSPVQDPGGEVPTWVGSEIPVPAPVANEVGEHRGVAAKQFENGA---
ALSAVAADLRHRYPVGSHTAEAALDPVERQVEA--GEPIPTAERLVVEGH------GRTI
VVNSPYGHTVNETLGRLCSALVGQRTGSSVGMEVDPYRIEFEVPGGVGVGVFRDVLQETD
PGHVEAILELALKNSDALK-FTLTHVAAKFGALKRYQ----GQGRFGAD-----RLLAAL
EDTPIYEEAIRQVFHEDLAVEATCALLERVQTGEVELATARERTPIGAGGRSAGGEFLVP
ETADASVIQTVKDRIEGDRVLLFCVHCKDWTRKQAVGRIRKSIKCPKCGSTRVAALNPWA
DEVVKATRAEEKDEEQDRMTRKAFKSANLVQANGLKAVRALAARGVGPQTAARIISKFRE
DEAAFYRDILEQERQYARTKSFWE
>gi|448666610|ref|ZP_21685255.1| ATP-dependent helicase [Haloarcula amylolytica JCM 13557]
------------------------------------------------------------
------------------------------------------------------------
------------------------------------------------------------
------------------------------------------------------------
------------------------------------------------------------
------------------------------------------------------------
------------------------------------------------------------
-------------------------------------------------MGGRERLAATD
P---------------------------------DFDPEAVDID----------------
----------------DAEVFSRLAPVVQEWWVEQFGEFVPGNG----------------
GFFTPPQKE---AIPLIHERENALICAPT-------------------------------
------------------GSG---------------------------------------
------------------------------------------------------------
------------------------------------------------------------
------------------------------------------------------------
------------------------------------------------------------
------------------------------------------------------------
------------------------------------------------------------
------------------------------------------------------------
------------------------------------------------------------
--------------------------------------------KTLAS-----------
-------------------FTGIINELFGKAR----------------------------
--------------------------------------EDELENSVYCLYVSPLKSLAND
IHRNLGQPLDGITAKLDERGED---------------------------------VEIRH
AIRHGDTSDSERQAMLETTPHILNTTPETLAILLNSPKFKQKLETIEYVIVDEIHSLAE-
NKRGTHLSVSLERLEEMVEEP------------------PTRIGCSATVEPLDTVAEFLV
GREEP----------------------------------------GGD---PRDYEIVDT
RFARDFDMELSCPADDLINTPRD------IVTERFYKQLHEHVQSHTNTLVFTNTRSGAE
RVLHNLREKFD--------------------------DYDESNSGCHHGSLSKEKRRDIE
ESLKEGSLDVVTTSTSLELGIDMPHIDLVVQVGSPKSVAALLQRIGRAGHQLGETVEGRV
IALDRDELVECAVMLQKAERGFVDRVFIPENAQDVATQQIYGMAIND-VRPEATFKSVLR
RAYPYRDYDDENWEQLMRYMTADYPGMEDKNVYAKIWRDTNDAPDGEHHYDAYDVGEHLI
GKRGRLARVIYMTNIGTIPDSFTCDVVTRSDDSWVGQLDESYLDTLE-KGDVFVLGGDNF
EYRYRRGSKVYVDRTAARP---TVPSWFSERLPLSYDLGREILDFQGQLLDRLADGG---
--MSEVRNWLREFPIDENSVRAIARMFREQVAYAGPDSVATTDRLVIEETLDHDEYERHY
HVHSNYGRRFNDGFSRLLAYHIAQAASANVQVAVADNGFTLSMPLNR-KVDIARIVNDLD
PETAREDLRASLDGTDLLQRYFRINATRSLMILKRYKGYEKSASEQQVSSEMLLGFAEDL
GDFAVVEETYREILEDKLNVDGIETVLRAIQDGDVDVVRTRVDSPS-------------P
RAFGLATLMASDVVLAED---------------------------------ESAVLQEFH
QRVLNEIADGDADDGVVATDD---------------------------------------
------------------------
>gi|448677732|ref|ZP_21688922.1| ATP-dependent helicase [Haloarcula argentinensis DSM 12282]
------------------------------------------------------------
------------------------------------------------------------
------------------------------------------------------------
------------------------------------------------------------
------------------------------------------------------------
------------------------------------------------------------
------------------------------------------------------------
----------------------------------------------------------MD
P---------------------------------GFDPEAVDID----------------
----------------DGEVLDRLAPVVQEWWVEQFGEFVPGNG----------------
GFFTPPQKE---AIPLIHERENALICAPT-------------------------------
------------------GSG---------------------------------------
------------------------------------------------------------
------------------------------------------------------------
------------------------------------------------------------
------------------------------------------------------------
------------------------------------------------------------
------------------------------------------------------------
------------------------------------------------------------
------------------------------------------------------------
--------------------------------------------KTLAS-----------
-------------------FTGIINELFGKAR----------------------------
--------------------------------------EDELENSVYCLYVSPLKSLAND
IHRNLGQPLDGITAKLAERGED---------------------------------VEIRH
AIRHGDTSDSERQAMLETTPHILNTTPETLAILLNSPKFKQKLETIEYVIVDEIHSLAE-
NKRGTHLSVSLERLEEMVETS------------------PTRIGCSATVEPLDTVAEFLV
GREEP----------------------------------------GGD---PRDYEIVDT
RFARDFDMELSCPADDLINTPRD------IVTERFYKQLHEHIQSHTNTLVFTNTRSGAE
RVLHNLREKFD--------------------------GYDESNSGCHHGSLSKERRRDIE
ESLKEGSLDVVTTSTSLELGIDMPHIDLVVQVGSPKSVAALLQRIGRAGHQLGETVEGRV
IALDRDELIECAVMLEKAERGFVDRVFIPENAQDVATQHVYGMAIND-VRPEATFKSVLR
RAYPYRDYDDEDWEQLMRYMTADYPGMEDKNVYAKIWRDTNDAPDGEHHYEEYDVGEHLI
GKRGRLARVIYMTNIGTIPDSFTCDVVTRSDDSWVGQLDESYLDTLE-KGDVFVLGGDNF
EYRYRRGSKVYVDRTAARP---TVPSWFSERLPLSYDLGREILDFQGQLLDRLADGG---
--MSEVRNWLRTFPVDENSVRAIARMFREQVAYAGSDSVATTDRLVIEETLDHDEYERHY
HVHSNYGRRFNDGFSRLLAYHIAREASANVQVAVADNGFTLSMPLNR-KVDIARIVRDLD
PETAREDLRASLDGTDLLQRYFRINATRSLMILKRYKGYEKSASEQQVSSEMLLGFAEDL
GDFAVVEETYREILEDKLNVDGIETVLRAIRDGDVDVVRTRVDSPS-------------P
RAFGLATLMASDVVLAED---------------------------------ESAVLQEFH
QRVLNEIEDGDADDSAVATDD---------------------------------------
------------------------
>gi|448659132|ref|ZP_21683100.1| ATP-dependent helicase [Haloarcula californiae ATCC 33799]
------------------------------------------------------------
------------------------------------------------------------
------------------------------------------------------------
------------------------------------------------------------
------------------------------------------------------------
------------------------------------------------------------
------------------------------------------------------------
-------------------------------------------------MGGRERLAATD
P---------------------------------EFNPEAVDID----------------
----------------DAEVLDRLAPVVQEWWVEQFGEFVPGNG----------------
GFFTPPQKE---AIPLIHERENALICAPT-------------------------------
------------------GSG---------------------------------------
------------------------------------------------------------
------------------------------------------------------------
------------------------------------------------------------
------------------------------------------------------------
------------------------------------------------------------
------------------------------------------------------------
------------------------------------------------------------
------------------------------------------------------------
--------------------------------------------KTLAS-----------
-------------------FTGIINELFGKAR----------------------------
--------------------------------------EDELENSVYCLYVSPLKSLAND
IHRNLGQPLDGITAKLDERGED---------------------------------VEIRH
AIRHGDTSDSERQAMLETTPHILNTTPETLAILLNSPKFKKKLETIEYVIVDEIHSLAE-
NKRGTHLSVSLERLEEMVEEP------------------PTRIGCSATVEPLDTVAEFLV
GCEDP----------------------------------------GGE---PRDYEIVDT
RFARDFDMELSCPADDLINTPRD------IITERFYTQLHDHIQSHTNTLVFTNTRSGAE
RVLHNLREKFG--------------------------DYDESNSGCHHGSLSKERRRDIE
ESLKEGSLDVVTTSTSLELGIDMPHIDLVVQVGSPKSVAALLQRIGRAGHQLGETVEGRV
IALDRDELVECAVMLEKAERGFVDRVFIPENAQDVATQQIYGMAIND-VRPEETFKSVLR
RAYPYRDYDDGDWERLMRYMTADYPGMEDKNVYAKIWRDTNDAPDGEHHYEDYDVGQPLI
GKRGRLARVIYMTNIGTIPDSFTCDVVTRSDDSWVGQLDESYLDTLE-KGDVFVLGGNNF
EYRYRRGSKVYVDRTAARP---TVPSWFSERLPLSYDLGREILDFQGQLLDRLADGG---
--MSEVRNWLRTFPVDENSVRAIARMFREQVAYAGPDSVATTDRLVIEETLDHDEYERHY
HVHSNYGRRFNDGFSRLLAYHIARAASANVQVAVADNGFTLSMPLNR-KVDIARIVRDLD
PETAREDLRASLDGTDLLQRYFRINATRSLMILKRYKGYEKSASEQQVSSEMLLGFAEDL
GDFAVVEETYREILEDKLNVDGIETILRAMQDGDVDVVRTRVDSPS-------------P
RAFGLATLMASDVVLAED---------------------------------ESAVLQEFH
QRVLNEIDDGNGEDSAVATDD---------------------------------------
------------------------
>gi|344211862|ref|YP_004796182.1| ATP-dependent helicase/DEAD/H associated domain-containing protein [Haloarcula hispanica ATCC 33960]
------------------------------------------------------------
------------------------------------------------------------
------------------------------------------------------------
------------------------------------------------------------
------------------------------------------------------------
------------------------------------------------------------
------------------------------------------------------------
-------------------------------------------------MGGRERLAATD
P---------------------------------TFDPEAVDID----------------
----------------DAEVLSRLAPVVQEWWVEQFGEFVPGNG----------------
GFFTPPQKE---AIPLIHERENALICAPT-------------------------------
------------------GSG---------------------------------------
------------------------------------------------------------
------------------------------------------------------------
------------------------------------------------------------
------------------------------------------------------------
------------------------------------------------------------
------------------------------------------------------------
------------------------------------------------------------
------------------------------------------------------------
--------------------------------------------KTLAS-----------
-------------------FTGIINELFGKAR----------------------------
--------------------------------------EDELENSVYCLYVSPLKSLAND
IHRNLGQPLDGITAKLEERGED---------------------------------VEIRH
AIRHGDTSDSERQAMLETTPHILNTTPETLAILLNSPKFKKKLETIEYVIVDEIHSLAE-
NKRGTHLSVSLERLEEMVEES------------------PTRIGCSATVEPLDTVAEFLV
GRAEP----------------------------------------GGD---PRDYEIVDT
RFARDFDMELSCPADDLINTPRD------IVTERFYTQLHDHIQSHTNTLVFTNTRSGAE
RVLHNLREKFD--------------------------GYDESNSGCHHGSLSKEKRRDIE
ESLKAGTLDVVTTSTSLELGIDMPHIDLVVQVGSPKSVAALLQRIGRAGHQLGETVEGRV
IALDRDELVECAVMLEKAERGFVDRVFIPENAQDVATQHVYGMAIND-VRPEATFKNVLR
RAYPYRDYDDENWEQLMRYMTADYPGMEDKNVYAKIWRDTNDAPDGEHHYEEYDVGEHLI
GKRGRLARVIYMTNIGTIPDSFTCDVVTRSDDSWVGQLDESYLDTLE-KGDVFVLGGNNF
EYRYRRGSKVYVDRTAARP---TVPSWFSERLPLSYDLGREILDFQGQLLDRLADGG---
--MSEVRNWLRGFPIDENSVRAIARMFREQVAYAGPDSVATTDRLVLEETLDHDEYERHY
HVHSNYGRRFNDGFSRLLAYHIAQAASANVQVAVADNGFTLSMPLNR-KVDIARIVGDLD
PDTARADLRASLDGTDLLQRYFRINATRSLMILKRYKGYEKSASEQQVSSEMLLGFAEDL
GDFAVVEETYREILEDKLNVDGIETVLRAMQDGDVGVVRTRVDSPS-------------P
RAFGLATLMASDVVLAED---------------------------------ESAVLQDFH
QRVLNEIADGDGDDSAVATDD---------------------------------------
------------------------
>gi|15790306|ref|NP_280130.1| ATP-dependent helicase [Halobacterium sp. NRC-1]
------------------------------------------------------------
------------------------------------------------------------
------------------------------------------------------------
------------------------------------------------------------
------------------------------------------------------------
------------------------------------------------------------
------------------------------------------------------------
------------------------------------------------------------
----------------------------------------MSET----------------
-------------GGGRMDAFTHLGSEVRNALSER-------------------------
GFTTPTEPQRR-AVPALADGRNGLVVAPT-------------------------------
------------------GTG---------------------------------------
------------------------------------------------------------
------------------------------------------------------------
------------------------------------------------------------
------------------------------------------------------------
------------------------------------------------------------
------------------------------------------------------------
------------------------------------------------------------
------------------------------------------------------------
--------------------------------------------KTETA-----------
-------------------MLPVFDALVSDGGP---------------------------
------------------------------------------PDGFGALYVTPLRALNRD
MRERLDWWGETLG--------------------------------------------LEV
DVRHGDTTDYQRRQQATDPPDVLVTTPETLQAMLTGSTLRDGLADVEHVVVDEVHELAG-
AKRGAQLAIGLERLVEVAGRV-------------------QRIGLSATVGDPHEIGAFLT
G--------------------------------------------------GRGCEIIEV
DVTSNVSFEVREPAVTDADERLASELLTTPAMASHVRAIREIVDRHDSVLIFVNTRQTAE
ALGSRFKELDAN-------------------------------IGVHHGSLSKDARIDVE
DRFKSGDLDGLLCTSSMELGIDVGGIDHVVQYNSPREVKRLLQRVGRAGHSRDAVSEGTV
ITGSTDDTLEALAVADRANEGAVEDTQVHHGSLDTVANQIVGVVMDVGETEAWHAYNIIT
RAYPFKQLTEETFRAVAMELH------RNRVVYVDEDDDTISTSGG--------------
------TWQYYYANLSMIPDEETYEVYDMAGGRQVGTLDERFVVNFAEPGATFVQRGEMW
RITNIDEDDQQVEVSPIEDPAGEVPSWTGQEIPVPYAVAQAVGGMRATGGRQLGTGT---
PKDAVARDVAARYPTTHRTAGSALDRMARHVTEQ-DAPVPSAERIVVEQA------GSTV
VVNACFGHEVNETLGRLVSALLGQQTGSSVGLDAGPYRIELEVPSRVSATDVVAVLRDTD
PDHVAGLLELSLKQSETLK-FTLAQVAAKFGALKRWK----GRDGVGLS-----RLLGAL
EGTPVYEEAIREVFHTTLDVARASDVLARVQSGELGVEIVGERTAVGAGGRSAGTELLTP
EHADASVVQTIKDRIQDDRVKLFCVHCADWSHETMVRRVTDQPECPRCGSTRIAALSPWA
DEVITAVRADDKDDEQDDRTQRAYRNASIVQSHGKRAVIALSARGVGPRNAARVINRHRE
TEAEFYRDILEREREYARTKAFW-
>gi|448592493|ref|ZP_21651600.1| ATP-dependent helicase [Haloferax elongans ATCC BAA-1513]
------------------------------------------------------------
------------------------------------------------------------
------------------------------------------------------------
------------------------------------------------------------
------------------------------------------------------------
------------------------------------------------------------
------------------------------------------------------------
-------------------------------------------------MSQRGRSLLAS
RA-----------------------------DDYDFDPEAVAVA----------------
----------------DEDVLGLLEPAVQEWWVDQFGEFVPGNG----------------
GFFTPPQRG---AIPLIHEEQNALICAPT-------------------------------
------------------GSG---------------------------------------
------------------------------------------------------------
------------------------------------------------------------
------------------------------------------------------------
------------------------------------------------------------
------------------------------------------------------------
------------------------------------------------------------
------------------------------------------------------------
------------------------------------------------------------
--------------------------------------------KTLA------------
------------------SFTAIINELFHRDR----------------------------
---------------------ESPD---------------GLDNSVYCLYVSPLKSLAND
IHRNLTEPLGGIADIAA---------------------------------ERGETIDIRH
AIRHGDTSSADRQKMLDETPHILNTTPETLAILLNSPKFKEKLRTVEYVVVDEIHSLAE-
NKRGTHLSVSLERLGDLAESS------------------PTRIGCSATVEPLDTVAEYLV
GC-EGGE--------------------------------------------PRDYEIVDT
RFVRDFDLELECPTDDLIRTPRN------EVQSRFYDRLHELVSAHTNTLVFTNTRSGAE
RVLHNLREGF--------------------------DDIDETNSGCHHGSLSKERRQEIE
SKLKAGELQVVTTSTSLELGIDMPHIDLVVQVGSPKSVSSLLQRVGRAGHQLGQTVEGRV
IALDRDELVECAVMLKKAEEGFVDRVFVPENTFDVAAQHIYGMAINE-IRPESEVRETLR
HAYPYRDFSDEDFEHLFRYLTADYDGLEDKNVYAKVWRDTNDPPDGEHHYPEYSVGEPLV
GKRGRMARVIYMTNIGTIPDSFTCDVVTRGSDEWVGTLDEGYLDTLE-KGDVFVLGGDNF
AYRYRRGSKVYVDRTAQRP---TVPSWFSERLPLSYDLGREIASFQAEIMERLQSGG---
--QPTVRAWLRDFPLDENSVRAITRMFDEQRRYAGAESVSTPDRLVVEEELDRETYRRHF
YVHCTLGRQFNDGLSRLLAYHAARRTNANVQVAVADNGFSLSMPLNR-KIDLASILRDLD
PDTVVEDLRAALGGTDLLKRYFRINATRSLMILKRYKGYEKSAAQQQVSSEMLLSFAQNL
DDFAVMEETYREILEDKLNLAAIEDAVSAIAAGEMEVFDQQVSTPT-------------P
RAFGLATLMASDVVLAED---------------------------------ESAALRAFH
DRVLDEIGEDDVELDVS-------------------------------------------
------------------------
>gi|448600825|ref|ZP_21656204.1| ATP-dependent helicase [Haloferax alexandrinus JCM 10717]
------------------------------------------------------------
------------------------------------------------------------
------------------------------------------------------------
------------------------------------------------------------
------------------------------------------------------------
------------------------------------------------------------
------------------------------------------------------------
-------------------------------------------------MTRRGRSLLAS
RG-----------------------------GDYEFDPESVSVA----------------
----------------DEDVLDLLEPAVQEWWVDRFGEFVPGNG----------------
GFFPPPQRG---AIPRIHDGDNALICAPT-------------------------------
------------------GSG---------------------------------------
------------------------------------------------------------
------------------------------------------------------------
------------------------------------------------------------
------------------------------------------------------------
------------------------------------------------------------
------------------------------------------------------------
------------------------------------------------------------
------------------------------------------------------------
--------------------------------------------KTLA------------
------------------SFTAIINELFRRER----------------------------
---------------------ESPD---------------GLDNSVYCLYVSPLKSLAND
IHRNLTEPLSGIADIAE---------------------------------GRGETVDIRH
AIRHGDTSSADRQKMLSETPHILNTTPETLAILLNSPKFKEKLRTVEYVVVDEIHSLAE-
NKRGTHLSVSLERLEDLATSS------------------PTRIGCSATVEPLDTVAEFLV
GR-EDGE--------------------------------------------PRDYELVDT
RFVRDFDVRLECPTDDLIRTPRS------EVQSRFYDRLHDLVASHTNTLVFTNTRSGAE
RVLHNLREGF--------------------------DDIDESNSGCHHGSLSKERRQEIE
SKLKAGELRVVTTSTSLELGIDMPHIDLVVQVGSPKSVAALLQRVGRAGHQLGQTVEGRV
IALDRDELVECAVMLSKAESGFVDRVFIPENAFDVAAQQVYGMAINA-IRPESELRETLR
RAYPYRNFSDDDFERLFRYLTADYDGLEDKNVYAKIWRDTNDPPDGEHHYEEYPVGEPLI
GKRGRMARVIYMTNIGTIPDSFTCDVLVRGADQWVGTLDEGYLDTLE-KGDVFVLGGDHF
AYRYRRGSKVYVDRTSQRP---TVPSWFSERLPLSYDLGRELAAFQADLVDRLDAGG---
--APAVRSWLREFPLDENSVRAVTRMFDEQVRYAGPESVATPDRLVVETELDREAYRRQF
YVHCTYGRRFNDGLSRLLAYHAARRTNANVRVAVADNGFSLSMPLNR-KVDLAGVLRDLD
PEAVEADLRAALDGTDLLKRYFRINATRSLMILKRYKGYEKSAAQQQVSSEMLLSFAQDL
DEFAVMEETYREILEDKLNLAAIEDAIAAIRAGDVDVVGQQVSSPT-------------P
RAFGLATLTASDVVLAED---------------------------------ESAALREFH
ERVKAEINDDEADLGIDVN-----------------------------------------
------------------------
>gi|448557525|ref|ZP_21632714.1| ATP-dependent helicase [Haloferax sp. ATCC BAA-644]
------------------------------------------------------------
------------------------------------------------------------
------------------------------------------------------------
------------------------------------------------------------
------------------------------------------------------------
------------------------------------------------------------
------------------------------------------------------------
-------------------------------------------------MTRRGRSLLAS
RG-----------------------------GDYEFDPESVSVA----------------
----------------DEDVLDLLEPAVQEWWVDRFGEFVPGNG----------------
GFFTPPQRG---AIPHIHDGDNALICAPT-------------------------------
------------------GSG---------------------------------------
------------------------------------------------------------
------------------------------------------------------------
------------------------------------------------------------
------------------------------------------------------------
------------------------------------------------------------
------------------------------------------------------------
------------------------------------------------------------
------------------------------------------------------------
--------------------------------------------KTLA------------
------------------SFTAIINELFRRER----------------------------
---------------------ESPD---------------GLDNSVYCLYVSPLKSLAND
IHRNLTEPLEGIADIAA---------------------------------DRGETVDIRH
AIRHGDTSSADRQKMLSETPHILNTTPETLAILLNSPKFKEKLRTVEYVVVDEIHSLAE-
NKRGTHLSVSLERLEDLATSS------------------PTRIGCSATVEPLDTVAEFLV
GR-EDGE--------------------------------------------PRNYELVDT
RFVRDFDVRLECPTDDLIRTPRS------EVQSRFYDRLHDLVASHTNTLVFTNTRSGAE
RVLHNLREGF--------------------------DGIDESNSGCHHGSLSKERRQEIE
SKLKAGELRVVTTSTSLELGIDMPHIDLVVQVGSPKSVAALLQRVGRAGHQLGQTVEGRV
IALDRDELVECAVMLSKAESGFVDRVFIPENAVDVAAQQVYGMAINA-IRPESELRETLR
RAYPYRNFSDDDFERLFRYLTADYDGLEDKNVYAKIWRDTNDPPDGEHHYEEFPVGEPLI
GKRGRMARVIYMTNIGTIPDSFTCDVLVRGADQWVGTLDEGYLDTLE-KGDVFVLGGDHF
AYRYRRGSKVYVDRTAQRP---TVPSWFSERLPLSYDLGRELAAFQAALVDRLDAGG---
--APAVRSWLREFPLDENSVRAVTRMFDEQVRYAGPESVATPDRLVVETELDREAYRRQF
YVHCTYGRRFNDGLSRLLAYHAARRTNANVQVAVADNGFSLSMPLNR-KVDLAGVLRDLT
PEAVEADLRAALDGTDLLKRYFRINATRSLMILKRYKGYEKSAAQQQVSSEMLLSFAQDL
DEFAVIEETYREILEDKLNLAAIEDAIAAIQAGDVDVVGQQVSSPT-------------P
RAFGLATLTASDVVLAED---------------------------------ESAALREFH
ERVKAEINDDEADLDIDVS-----------------------------------------
------------------------
>gi|448548331|ref|ZP_21627598.1| ATP-dependent helicase [Haloferax sp. ATCC BAA-645]
------------------------------------------------------------
------------------------------------------------------------
------------------------------------------------------------
------------------------------------------------------------
------------------------------------------------------------
------------------------------------------------------------
------------------------------------------------------------
-------------------------------------------------MTRRGRSLLAS
RG-----------------------------GDYEFDPESVSVA----------------
----------------DEDVLDLLEPAVQEWWVDRFGEFVPGNG----------------
GFFTPPQRG---AIPHIHDGDNALICAPT-------------------------------
------------------GSG---------------------------------------
------------------------------------------------------------
------------------------------------------------------------
------------------------------------------------------------
------------------------------------------------------------
------------------------------------------------------------
------------------------------------------------------------
------------------------------------------------------------
------------------------------------------------------------
--------------------------------------------KTLA------------
------------------SFTAIINELFRRER----------------------------
---------------------ESPD---------------GLDNSVYCLYVSPLKSLAND
IHRNLTEPLEGIADIAA---------------------------------DRGETVDIRH
AIRHGDTSSADRQKMLSETPHILNTTPETLAILLNSPKFKEKLRTVEYVVVDEIHSLAE-
NKRGTHLSVSLERLEDLATSS------------------PTRIGCSATVEPLDTVAEFLV
GR-EDGE--------------------------------------------PRNYELVDT
RFVRDFDVRLECPTDDLIRTPRS------EVQSRFYDRLHDLVASHTNTLVFTNTRSGAE
RVLHNLREGF--------------------------DGIDESNSGCHHGSLSKERRQEIE
SKLKAGELRVVTTSTSLELGIDMPHIDLVVQVGSPKSVAALLQRVGRAGHQLGQTVEGRV
IALDRDELVECAVMLSKAESGFVDRVFIPENAVDVAAQQVYGMAINA-IRPESELRETLR
RAYPYRNFSDDDFERLFRYLTADYDGLEDKNVYAKIWRDTNDPPDGEHHYEEFPVGEPLI
GKRGRMARVIYMTNIGTIPDSFTCDVLVRGADQWVGTLDEGYLDTLE-KGDVFVLGGDHF
AYRYRRGSKVYVDRTAQRP---TVPSWFSERLPLSYDLGRELAAFQAALVDRLDAGG---
--APAVRSWLREFPLDENSVRAVTRMFDEQVRYAGPESVATPDRLVVETELDREAYRRQF
YVHCTYGRRFNDGLSRLLAYHAARRTNANVQVAVADNGFSLSMPLNR-KVDLAGVLRDLT
PEAVEADLRAALDGTDLLKRYFRINATRSLMILKRYKGYEKSAAQQQVSSEMLLSFAQDL
DEFAVIEETYREILEDKLNLAAIEDAIAAIQAGDVDVVGQQVSSPT-------------P
RAFGLATLTASDVVLAED---------------------------------ESAALREFH
ERVKAEINDDEADLDIDVS-----------------------------------------
------------------------
>gi|448546344|ref|ZP_21626508.1| ATP-dependent helicase [Haloferax sp. ATCC BAA-646]
------------------------------------------------------------
------------------------------------------------------------
------------------------------------------------------------
------------------------------------------------------------
------------------------------------------------------------
------------------------------------------------------------
------------------------------------------------------------
-------------------------------------------------MTRRGRSLLAS
RG-----------------------------GDYEFDPESVSVA----------------
----------------DEDVLDLLEPAVQEWWVDRFGEFVPGNG----------------
GFFTPPQRG---AIPHIHDGDNALICAPT-------------------------------
------------------GSG---------------------------------------
------------------------------------------------------------
------------------------------------------------------------
------------------------------------------------------------
------------------------------------------------------------
------------------------------------------------------------
------------------------------------------------------------
------------------------------------------------------------
------------------------------------------------------------
--------------------------------------------KTLA------------
------------------SFTAIINELFRRER----------------------------
---------------------ESPD---------------GLDNSVYCLYVSPLKSLAND
IHRNLTEPLEGIADIAA---------------------------------DRGETVDIRH
AIRHGDTSSADRQKMLSETPHILNTTPETLAILLNSPKFKEKLRTVEYVVVDEIHSLAE-
NKRGTHLSVSLERLEDLATSS------------------PTRIGCSATVEPLDTVAEFLV
GR-EDGE--------------------------------------------PRNYELVDT
RFVRDFDVRLECPTDDLIRTPRS------EVQSRFYDRLHDLVASHTNTLVFTNTRSGAE
RVLHNLREGF--------------------------DGIDESNSGCHHGSLSKERRQEIE
SKLKAGELRVVTTSTSLELGIDMPHIDLVVQVGSPKSVAALLQRVGRAGHQLGQTVEGRV
IALDRDELVECAVMLSKAESGFVDRVFIPENAVDVAAQQVYGMAINA-IRPESELRETLR
RAYPYRNFSDDDFERLFRYLTADYDGLEDKNVYAKIWRDTNDPPDGEHHYEEFPVGEPLI
GKRGRMARVIYMTNIGTIPDSFTCDVLVRGADQWVGTLDEGYLDTLE-KGDVFVLGGDHF
AYRYRRGSKVYVDRTAQRP---TVPSWFSERLPLSYDLGRELAAFQAALVDRLDAGG---
--APAVRSWLREFPLDENSVRAVTRMFDEQVRYAGPESVATPDRLVVETELDREAYRRQF
YVHCTYGRRFNDGLSRLLAYHAARRTNANVQVAVADNGFSLSMPLNR-KVDLAGVLRDLT
PEAVEADLRAALDGTDLLKRYFRINATRSLMILKRYKGYEKSAAQQQVSSEMLLSFAQDL
DEFAVIEETYREILEDKLNLAAIEDAIAAIQAGDVDVVGQQVSSPT-------------P
RAFGLATLTASDVVLAED---------------------------------ESAALREFH
ERVKAEINDDEADLDIDVS-----------------------------------------
------------------------
>gi|433432522|ref|ZP_20407772.1| ATP-dependent helicase [Haloferax sp. BAB2207]
------------------------------------------------------------
------------------------------------------------------------
------------------------------------------------------------
------------------------------------------------------------
------------------------------------------------------------
------------------------------------------------------------
------------------------------------------------------------
-------------------------------------------------MTRRGRSLLAS
RG-----------------------------GDYEFDPESVSVA----------------
----------------DEDVLDLLEPAVQEWWVDRFGEFVPGNG----------------
GFFTPPQRG---AIPRIHDGDNALICAPT-------------------------------
------------------GSG---------------------------------------
------------------------------------------------------------
------------------------------------------------------------
------------------------------------------------------------
------------------------------------------------------------
------------------------------------------------------------
------------------------------------------------------------
------------------------------------------------------------
------------------------------------------------------------
--------------------------------------------KTLA------------
------------------SFTAIINELFRRER----------------------------
---------------------ESPD---------------GLDNSVYCLYVSPLKSLAND
IHRNLTEPLSGIADIAE---------------------------------GRGETVDIRH
AIRHGDTSSADRQKMLSETPHILNTTPETLAILLNSPKFKEKLRTVEYVVVDEIHSLAE-
NKRGTHLSVSLERLEDLATSS------------------PTRIGCSATVEPLDTVAEFLV
GR-EDGE--------------------------------------------PRDYELVDT
RFVRDFDVRLECPTDDLIRTPRS------EVQNRFYDRLHDLVASHTNTLVFTNTRSGAE
RVLHNLREGF--------------------------DDIDESNSGCHHGSLSKERRQEIE
SKLKAGELRVVTTSTSLELGIDMPHIDLVVQVGSPKSVAALLQRVGRAGHQLGQTVEGRV
IALDRDELVECAVMLSKAESGFVDRVFIPENAFDVAAQQVYGMAINA-IRPESELRETLR
RAYPYRNFSDDDFERLFRYLTADYDGLEDKNVYAKIWRDTNDPPDGEHHYEEYPVGEPLI
GKRGRMARVIYMTNIGTIPDSFTCDVLVRGADQWVGTLDEGYLDTLE-KGDVFVLGGDHF
AYRYRRGSKVYVDRTSQRP---TVPSWFSERLPLSYDLGRELAAFQADLVDRLDAGG---
--APAVRSWLREFPLDENSVRAVTRMFDEQVRYAGPESVATPDRLVVETELDREAYRRQF
YVHCTYGRRFNDGLSRLLAYHAARRTNANVRVAVADNGFSLSMPLNR-KVDLAGVLRDLD
PEAVEADLRAALDGTDLLKRYFRINATRSLMILKRYKGYEKSAAQQQVSSEMLLSFAQDL
DEFAVMEETYREILEDKLNLAAIEDAIAAIRAGDVDVVGQQVSSPT-------------P
RAFGLATLTASDVVLAED---------------------------------ESAALREFH
ERVKAEINDDEADLGIDVN-----------------------------------------
------------------------
>gi|448622877|ref|ZP_21669526.1| ATP-dependent helicase [Haloferax denitrificans ATCC 35960]
------------------------------------------------------------
------------------------------------------------------------
------------------------------------------------------------
------------------------------------------------------------
------------------------------------------------------------
------------------------------------------------------------
------------------------------------------------------------
-------------------------------------------------MTRRGRSLLAS
RG-----------------------------GDYEFDPESVPVA----------------
----------------DEDVLDLLEPAVQEWWVDRFGEFVPGNG----------------
GFFTPPQRG---AIPRIHDGDNALICAPT-------------------------------
------------------GSG---------------------------------------
------------------------------------------------------------
------------------------------------------------------------
------------------------------------------------------------
------------------------------------------------------------
------------------------------------------------------------
------------------------------------------------------------
------------------------------------------------------------
------------------------------------------------------------
--------------------------------------------KTLA------------
------------------SFTAIINELFRRDR----------------------------
---------------------ESPD---------------GLDNSVYCLYVSPLKSLAND
IHRNLTEPLSGIADIAE---------------------------------ERGETVDIRH
ALRHGDTSSADRQKMLSETPHILNTTPETLAILLNSPKFKEKLRTVEYVVVDEIHSLAE-
NKRGTHLSVSLERLEDLAESS------------------PTRIGCSATVEPLDTVAEFLV
GC-EGGE--------------------------------------------PRDYELVDT
RFVRDFDVRLECPTDDLIRTPRS------EVQNRFYDRLHELVASHTNTLVFTNTRSGAE
RVLHNLREEF--------------------------DDIDESNSGCHHGSLSKERRQEVE
SKLKAGELRVVTTSTSLELGIDMPHIDLVVQVGSPKSVAALLQRVGRAGHQLGQTVEGRV
IALDRDELVECAVMLSKAESGFVDRVFIPENAFDVAAQQVYGMAINA-IRPESELRETLR
RAYPYRNFADDDFERLFRYLTADYDGLEDRNVYAKIWRDTNDPPDGEHHYEEYPVGEPLI
GKRGRMARVIYMTNIGTIPDSFTCDVLVRGADQWVGTLDEGYLDTLE-KGDVFVLGGDHF
AYRYRRGSKVYVDRTSQRP---TVPSWFSERLPLSYDLGRELAAFQADLVDRLAAGG---
--APTVRSWLREFPLDENSVRAVTRMFDEQVRYAGPESVATPDRLVVETELDREAYRRQF
YVHCTYGRRFNDGLSRLLAYHAARRTNANVQVAVADNGFSLSMPLNR-KVDLAGVLRDLE
PEEVEDDLRAALDGTDLLKRYFRINATRSLMILKRYKGYEKSAAQQQVSSEMLLSFAQDL
DEFAVMEETYREILEDKLNLAAIEDAVAAIRAGDVDVVGHQVSSPT-------------P
RAFGLATLTASDVVLAED---------------------------------ESAALREFH
ERVKAEIGDDEADLGIDVE-----------------------------------------
------------------------
>gi|389848200|ref|YP_006350439.1| ATP-dependent helicase Lhr and Lhr-like helicase [Haloferax mediterranei ATCC 33500]
------------------------------------------------------------
------------------------------------------------------------
------------------------------------------------------------
------------------------------------------------------------
------------------------------------------------------------
------------------------------------------------------------
------------------------------------------------------------
-------------------------------------------------MTQRGRSLLTA
KG-----------------------------DDYEFDPETVSVA----------------
----------------DEGVLDLLEPAVQEWWVDQFGEFVPGNG----------------
GFFTPPQRG---AIPLIHEEENALICAPT-------------------------------
------------------GSG---------------------------------------
------------------------------------------------------------
------------------------------------------------------------
------------------------------------------------------------
------------------------------------------------------------
------------------------------------------------------------
------------------------------------------------------------
------------------------------------------------------------
------------------------------------------------------------
--------------------------------------------KTLA------------
------------------SFTAIINELFRRDR----------------------------
---------------------ESPD---------------GLDNSVYCLYVSPLKSLAND
IHRNLTEPLDGIADIAA---------------------------------ARDETINIRH
AIRHGDTSSTDRQKMLSETPHILNTTPETLAILLNSPKFKEKLRTVEYVVVDEIHSLAE-
NKRGTHLSVSLERLEDLAESS------------------PTRIGCSATVEPLDTVAEFLV
GY-EDGE--------------------------------------------PRDYDIVDT
RFVRDFDIELECPTDDLIRTPRD------EVQTRFYDRLHELVASHTNTLVFTNTRSGAE
RVLHNLRETY--------------------------DDIDETNSGCHHGSLSKERRQEIE
SRLKAGELQVVTTSTSLELGIDMPHIDLVVQVGSPKSVASLLQRVGRAGHQLGQTVEGRV
IALDRDELVECAVMLTKAEEGFVDRVFIPENAFDVASQQVYGMAINS-IRPEFEVRKTLR
RAYPYRNFSDDDFERLFRYLTADYAGLEDKHVYAKVWCDTNDPPDGEHHYEEYPVGEPLV
GKRGRMARVIYMTNIGTIPDSFTCDVLVRGADQWVGTLDESYLDTLE-KGDVFVLGGDNF
AYRYRRGSKVYVDRTSQRP---TVPSWFSERLPLSYDLGREIAAFQAELVDRLQSGG---
--PPAVRTWLRDHSLDENSVRAITRMFDEQVQYGGPESVATPSRLVVEAELDRDAYRRHY
YVHCTYGRQFNDGLSRLLAYHCARRTNANVQVAVADNGFSLSMPLNR-KVDLAGILRDLN
PDVVEADLRAALNGTDLLKRYFRINATRSLMILKRYKGYEKSAAQQQVSSEMLLSFTQDL
DEFAVMEETYREILQDKLNLAAIEDVLEAVQDDEVDIVDQQVSTPT-------------P
RAFGLATLMASDVVLAED---------------------------------ESAALREFH
ERVLNEIGDGGDDLDIDVA-----------------------------------------
------------------------
>gi|292656884|ref|YP_003536781.1| ATP-dependent DNA helicase [Haloferax volcanii DS2]
------------------------------------------------------------
------------------------------------------------------------
------------------------------------------------------------
------------------------------------------------------------
------------------------------------------------------------
------------------------------------------------------------
------------------------------------------------------------
-------------------------------------------------MTRRGRSLLAS
RG-----------------------------GDYEFDPESVTVA----------------
----------------DEDVLDLLEPAVQEWWVDRFGEFVPGNG----------------
GFFTPPQRG---AIPRIHDGDNALICAPT-------------------------------
------------------GSG---------------------------------------
------------------------------------------------------------
------------------------------------------------------------
------------------------------------------------------------
------------------------------------------------------------
------------------------------------------------------------
------------------------------------------------------------
------------------------------------------------------------
------------------------------------------------------------
--------------------------------------------KTLA------------
------------------SFTAIINELFRRER----------------------------
---------------------ESPD---------------GLDNSVYCLYVSPLKSLAND
IHRNLTEPLSGIADIAA---------------------------------DRGGTVDIRH
AIRHGDTSSADRQKMLSETPHILNTTPETLAILLNSPKFKEKLRTVEYVVVDEIHSLAE-
NKRGTHLSVSLERLEDLATSS------------------PTRIGCSATVEPLDTVAEFLV
GR-EDGE--------------------------------------------PRDYELVDT
RFVRDFDVRLECPTDDLIRTPRS------EVQSRFYDRLHDLVASHTNTLVFTNTRSGAE
RVLHNLREGF--------------------------DDIDESNSGCHHGSLSKERRQEIE
SKLKAGELRVVTTSTSLELGIDMPHIDLVVQVGSPKSVAALLQRVGRAGHQLGQTVEGRV
IALDRDELVECAVMLSKAESGFVDRVFIPENAFDVAAQQVYGMAINA-IRPESELRETLR
RAYPYRNFSDDDFERLFRYLTADYDGLEDKNVYAKIWRDTNDPPDGEHHYEGYPVGEPLI
GKRGRMARVIYMTNIGTIPDSFTCDVLVRGADQWVGTLDEGYLDTLE-KGDVFVLGGDHF
AYRYRRGSKVYVDRTSQRP---TVPSWFSERLPLSYDLGRELAAFQADLVDRLDAGG---
--APAVRSWLREFPLDENSVRAVTRMFDEQVRYAGPESVATPDRLVVETELDREAYRRQF
YVHCTYGRRFNDGLSRLLAYHAARRTNANVQVAVADNGFSLSMPLNR-KVDLVGVLRDLD
PEAVEADLRAALDGTDLLKRYFRIDATRSLMILKRYKGYEKSAAQQQVSSEMLLSFAQDL
DEFAVMEETYREILEDKLNLAAIEDAIAAIRAGDVDVVGQQVSSPT-------------P
RAFGLATLTASDVVLAED---------------------------------ESAALREFH
ERVKAEINDGESDLGIDVE-----------------------------------------
------------------------
>gi|313125998|ref|YP_004036268.1| ATP dependent helicase, lhr family [Halogeometricum borinquense DSM 11551]
------------------------------------------------------------
------------------------------------------------------------
------------------------------------------------------------
------------------------------------------------------------
------------------------------------------------------------
------------------------------------------------------------
------------------------------------------------------------
-------------------------------------------------MSSRGRRLLCE
AAERAT-------------------------DPFDFDPQTVSLA----------------
----------------DENVLARLEPSVREWWVDQFGRYVDGNG----------------
GFFTPPQRE---AVPLIDDSENALICAPT-------------------------------
------------------GSG---------------------------------------
------------------------------------------------------------
------------------------------------------------------------
------------------------------------------------------------
------------------------------------------------------------
------------------------------------------------------------
------------------------------------------------------------
------------------------------------------------------------
------------------------------------------------------------
--------------------------------------------KTLA------------
------------------SFTAIINDLFRRDR----------------------------
---------------------ELAD---------------GLENSVYCLYISPLKSLAND
IHRNLTQPLEGITERMD---------------------------------ERGETVTLRH
AIRHGDTDSTDRQKMLETTPHILNTTPETLSILLNSPKFKEKLRTVEYVIVDEIHSLAE-
NKRGTHLSVSLERLENLCHDS------------------PTRIGCSATVEPLSTMAEFLV
GRGDDGD--------------------------------------------PREYELVDT
RFVRDFDLQLECPTDDLINTPRN------VVQERFYDRLDELVQSHTNTLVFTNTRSGAE
RVLHNLRENY--------------------------DGYDEQNSGCHHGSLSKERRQEIE
RELKDGNLDVVTTSTSLELGIDMPHIDLVVQVGSPKSVASLLQRVGRAGHRLGQTVEGRV
IALDRDELVECAVMLRKAEDGFVDRVFVPENAQDVAAQHVYGMAINR-VWREEEILQTLR
RAYPYRNFSDAEWEQLMAYLTADYEGLEDKNVYAKVWRDTNDAPDGEHHYEEYDVGEPLV
GKRGRMARVIYMTNIGTIPDSFTCDVMTRSGDEWVGQLDENYLDTID-SGDVFVLGGEHF
EYRYRRGSKVYVDRTSKRP---TVPSWFSERLPLSYDLGREITRFQGELLGRLDDGG---
--PPAVRTWLRAFPVDENSVRAITRMFDEQVRYAGSESVATESRIAIEEQLDRDEYQRRF
YVHSNYGRRFNDGLSRLIAFHFARRSNANVQVAVADNGFSISMPLNR-KVDVEAVIRDID
PDSVDEDLRAALDGTDLLKRYFRINATRALMILKRYKGYEKSAAQQQVSSEMLLSFAQDL
DGFAVMEETYREILEDKLNVAAVKDVLRGVKSGDVEVVARNVDSPT-------------P
RAFGLATLMASDVVLAED---------------------------------ESQALKAFH
ARVLDEIGDDEAVPVDD-------------------------------------------
------------------------
>gi|448583273|ref|ZP_21646629.1| ATP-dependent helicase [Haloferax gibbonsii ATCC 33959]
------------------------------------------------------------
------------------------------------------------------------
------------------------------------------------------------
------------------------------------------------------------
------------------------------------------------------------
------------------------------------------------------------
------------------------------------------------------------
-------------------------------------------------MTRRGRSLLAS
RG-----------------------------GDYEFDPESVTVA----------------
----------------DEDVLDLLDPAVQEWWVDRFGEFVPGNG----------------
GFFTPPQRG---AIPRIHDGDNALICAPT-------------------------------
------------------GSG---------------------------------------
------------------------------------------------------------
------------------------------------------------------------
------------------------------------------------------------
------------------------------------------------------------
------------------------------------------------------------
------------------------------------------------------------
------------------------------------------------------------
------------------------------------------------------------
--------------------------------------------KTLAXPPQRGAIPRIH
DGDNALICAPTGSGKTLASFTAIINELFRRER----------------------------
---------------------ESPD---------------GLDNSVYCLYVSPLKSLAND
IHRNLTEPLEGIADIAA---------------------------------DRGETVDIRH
AIRHGDTSSADRQKMLSETPHILNTTPETLAILLNSPKFKEKLRTVEYVVVDEIHSLAE-
NKRGTHLSVSLERLEDLAESS------------------PTRIGCSATVEPLDTVAEFLV
GR-EDGE--------------------------------------------PRDYELVDT
RFVRDFDVQLECPTDDLIRTPRS------EVQSRFYDRLHDLVASHTNTLVFTNTRSGAE
RVLHNLREGF--------------------------DDIDESNSGCHHGSLSKERRQEIE
SKLKAGELRVVTTSTSLELGIDMPHIDLVVQVGSPKSVAALLQRVGRAGHQLGQTVEGRV
IALDRDELVECAVMLSKAESGFVDRVFIPENAFDVAAQQVYGMAINA-IRPESELRETLR
RAYPYRNFSDDDFERLFRYLTADYDGLEDKNVYAKIWRDTNDPPDGEHHYEEYPVGEHLI
GKRGRMARVIYMTNIGTIPDSFTCDVLVRGADQWVGTLDEGYLDTLE-KGDVFVLGGDHF
AYRYRRGSKVYVDRTAQRP---TVPSWFSERLPLSYDLGRELAAFQADLVDRLDAGG---
--APAVRSWLREFPLDENSVRAVTRMFDEQVRYAGPESVAAPDRLVVETELDRDTYRRHF
YVHCTYGRRFNDGLSRLLAYHAARRTNANVQVAVADNGFSLSMPLNR-KVDLAGVLRDLT
PEEVEADLRAALDGTDLLKRYFRINATRSLMILKRYKGYEKSAAQQQVSSEMLLSFAQDL
DEFAVIEETYREILEDKLNLAAIEDAVAAIQTGDVDVVGHQVSSPT-------------P
RAFGLATLTASDVVLAED---------------------------------ESAALREFH
ERVKAEIGDDEADLGIDVD-----------------------------------------
------------------------
>gi|448285838|ref|ZP_21477077.1| ATP-dependent helicase [Halogeometricum borinquense DSM 11551]
------------------------------------------------------------
------------------------------------------------------------
------------------------------------------------------------
------------------------------------------------------------
------------------------------------------------------------
------------------------------------------------------------
------------------------------------------------------------
-------------------------------------------------MSSRGRRLLCE
AAERAT-------------------------DPFDFDPQTVSLA----------------
----------------DENVLARLEPSVREWWVDQFGRYVDGNG----------------
GFFTPPQRE---AVPLIDDSENALICAPT-------------------------------
------------------GSG---------------------------------------
------------------------------------------------------------
------------------------------------------------------------
------------------------------------------------------------
------------------------------------------------------------
------------------------------------------------------------
------------------------------------------------------------
------------------------------------------------------------
------------------------------------------------------------
--------------------------------------------KTLA------------
------------------SFTAIINDLFRRDR----------------------------
---------------------ELAD---------------GLENSVYCLYISPLKSLAND
IHRNLTQPLEGITERMD---------------------------------ERGETVTLRH
AIRHGDTDSTDRQKMLETTPHILNTTPETLSILLNSPKFKEKLRTVEYVIVDEIHSLAE-
NKRGTHLSVSLERLENLCHDS------------------PTRIGCSATVEPLSTMAEFLV
GRGDDGD--------------------------------------------PREYELVDT
RFVRDFDLQLECPTDDLINTPRN------VVQERFYDRLDELVQSHTNTLVFTNTRSGAE
RVLHNLRENY--------------------------DGYDEQNSGCHHGSLSKERRQEIE
RELKDGNLDVVTTSTSLELGIDMPHIDLVVQVGSPKSVASLLQRVGRAGHRLGQTVEGRV
IALDRDELVECAVMLRKAEDGFVDRVFVPENAQDVAAQHVYGMAINR-VWREEEILQTLR
RAYPYRNFSDAEWEQLMAYLTADYEGLEDKNVYAKVWRDTNDAPDGEHHYEEYDVGEPLV
GKRGRMARVIYMTNIGTIPDSFTCDVMTRSGDEWVGQLDENYLDTID-SGDVFVLGGEHF
EYRYRRGSKVYVDRTSKRP---TVPSWFSERLPLSYDLGREITRFQGELLGRLDDGG---
--PPAVRTWLRAFPVDENSVRAITRMFDEQVRYAGSESVATESRIAIEEQLDRDEYQRRF
YVHSNYGRRFNDGLSRLIAFHFARRSNANVQVAVADNGFSISMPLNR-KVDVEAVIRDID
PDSVDEDLRAALDGTDLLKRYFRINATRALMILKRYKGYEKSAAQQQVSSEMLLSFAQDL
DGFAVMEETYREILEDKLNVAAVKDVLRGVKSGDVEVVARNVDSPT-------------P
RAFGLATLMASDVVLAED---------------------------------ESQALKAFH
ARVLDEIGDDEAVPVDD-------------------------------------------
------------------------
>gi|409721423|ref|ZP_11269615.1| DEAD/H associated domain-containing protein [Halococcus hamelinensis 100A6]
------------------------------------------------------------
------------------------------------------------------------
------------------------------------------------------------
------------------------------------------------------------
------------------------------------------------------------
------------------------------------------------------------
------------------------------------------------------------
------------------------------------------------------------
----------------------------------------MAES----------------
------------EAAGGSAAFTHLGTQVRTALSER-------------------------
GFETPTEPQRA-AIPPLADGKDGLVIAPT-------------------------------
------------------GTG---------------------------------------
------------------------------------------------------------
------------------------------------------------------------
------------------------------------------------------------
------------------------------------------------------------
------------------------------------------------------------
------------------------------------------------------------
------------------------------------------------------------
------------------------------------------------------------
--------------------------------------------KTETA-----------
-------------------MLPVFDALAGEE-----------------------------
------------------------------------------RFGIGALYITPLRALNRD
MRDRLDWWGEQLG--------------------------------------------LDI
DVRHGDTTQYHRQQQANDPPDVLVTTPETLQAMLTGEKLRKALSDVSHVVIDEVHELAA-
SKRGAQLTIGLERLHELSGPF-------------------QRIGLSATVGDPGEVGKFLT
G--------------------------------------------------GRGCEIMEV
DVGSRLDVRVREPRITDEDETLAGKLASDPDLASHVRAIRDLVTENESTLVFVNTRQTAE
ALGSRCNALDLP-------------------------------IGVHHGSLSKEARIEVE
DAFKAGELDGLLCTSSMELGIDVGRVDHVIQYQSPREVARLLQRVGRAGHRSDKLSSGTV
LTTRPDDTLEALAICRRAHEGLVEPAEIHHGSLDTVANQIAGAVMDFGEISARKTYDLVT
RAYPFRDLTADDFRDVVRELS------DNRILWLDEELDRLEKSGG--------------
------TWQYFYANLSMIPDEETYTVSDVASGRAIGTLDERFVVNFAGPGETFIQRGEMW
RIAEVDDEESEVKVSPIEDPTGEVPSWTGSEIPVPKPVAGEVGEVRGWVGEAFESGE---
SRSAVAADLADRYPTDEYTAGEALDPLEKQVES--GSPMPTDERVVVEYE------PRSV
VVNACFGHTTNQTLGRVLSALLGQQTGSSVGLEIDPYRIELDVPRGVSGPDIEGVLRGTE
PEHVAGIIELSLKNSDALK-FKLAQVAATFGALQSWR----GNRKFGRD-----RLLAAL
DDTPVYDEAVREIFHEDLAIEPTGEVLSGIRDGEVEVVLHTEHTPVGIDGRSSGRELLAP
ENADASVIDTVRERIQEDRMLLFCLHCQEWDRTQEVRRVPDQPECPFCGSTRIAALNPWA
EEVVEAVRADEKDDEQEKQTKRAYQAATLVQSHGKQAVIALAARGVGPHNAARIIAKLRE
DEDDFYRDILSQERQYARTQSFWD
>gi|448723086|ref|ZP_21705612.1| DEAD/H associated domain-containing protein [Halococcus hamelinensis 100A6]
------------------------------------------------------------
------------------------------------------------------------
------------------------------------------------------------
------------------------------------------------------------
------------------------------------------------------------
------------------------------------------------------------
------------------------------------------------------------
------------------------------------------------------------
----------------------------------------MAES----------------
------------EAAGGSAAFTHLGTQVRTALSER-------------------------
GFETPTEPQRA-AIPPLADGKDGLVIAPT-------------------------------
------------------GTG---------------------------------------
------------------------------------------------------------
------------------------------------------------------------
------------------------------------------------------------
------------------------------------------------------------
------------------------------------------------------------
------------------------------------------------------------
------------------------------------------------------------
------------------------------------------------------------
--------------------------------------------KTETA-----------
-------------------MLPVFDALAGEE-----------------------------
------------------------------------------RFGIGALYITPLRALNRD
MRDRLDWWGEQLG--------------------------------------------LDI
DVRHGDTTQYHRQQQANDPPDVLVTTPETLQAMLTGEKLRKALSDVSHVVIDEVHELAA-
SKRGAQLTIGLERLHELSGPF-------------------QRIGLSATVGDPGEVGKFLT
G--------------------------------------------------GRGCEIMEV
DVGSRLDVRVREPRITDEDETLAGKLASDPDLASHVRAIRDLVTENESTLVFVNTRQTAE
ALGSRCNALDLP-------------------------------IGVHHGSLSKEARIEVE
DAFKAGELDGLLCTSSMELGIDVGRVDHVIQYQSPREVARLLQRVGRAGHRSDKLSSGTV
LTTRPDDTLEALAICRRAHEGLVEPAEIHHGSLDTVANQIAGAVMDFGEISARKTYDLVT
RAYPFRDLTADDFRDVVRELS------DNRILWLDEELDRLEKSGG--------------
------TWQYFYANLSMIPDEETYTVSDVASGRAIGTLDERFVVNFAGPGETFIQRGEMW
RIAEVDDEESEVKVSPIEDPTGEVPSWTGSEIPVPKPVAGEVGEVRGWVGEAFESGE---
SRSAVAADLADRYPTDEYTAGEALDPLEKQVES--GSPMPTDERVVVEYE------PRSV
VVNACFGHTTNQTLGRVLSALLGQQTGSSVGLEIDPYRIELDVPRGVSGPDIEGVLRGTE
PEHVAGIIELSLKNSDALK-FKLAQVAATFGALQSWR----GNRKFGRD-----RLLAAL
DDTPVYDEAVREIFHEDLAIEPTGEVLSGIRDGEVEVVLHTEHTPVGIDGRSSGRELLAP
ENADASVIDTVRERIQEDRMLLFCLHCQEWDRTQEVRRVPDQPECPFCGSTRIAALNPWA
EEVVEAVRADEKDDEQEKQTKRAYQAATLVQSHGKQAVIALAARGVGPHNAARIIAKLRE
DEDDFYRDILSQERQYARTQSFWD
>gi|448529290|ref|ZP_21620497.1| ATP-dependent helicase [Halorubrum hochstenium ATCC 700873]
------------------------------------------------------------
------------------------------------------------------------
------------------------------------------------------------
------------------------------------------------------------
------------------------------------------------------------
------------------------------------------------------------
------------------------------------------------------------
----------------------------MSIGVSESTDR-------DAEA--TARALLRD
AVDRG------------------------AVAAPGFDPETVPID----------------
----------------DADVLARLSPPVRRWWVERFGGYVAENG----------------
GFFTPPQRE---AIPHVDDGENCLVAAPT-------------------------------
------------------GSG---------------------------------------
------------------------------------------------------------
------------------------------------------------------------
------------------------------------------------------------
------------------------------------------------------------
------------------------------------------------------------
------------------------------------------------------------
------------------------------------------------------------
------------------------------------------------------------
--------------------------------------------KTLAS-----------
-------------------FISVLDDLFARDR----------------------------
--------------------------------------AGDLENSVYCLYVSPLKSLAND
IERNLQTPLAGIGEAIAAEEADGDD----AGAERDADGDA-----------DSYDPGVRQ
AIRHGDTSKADRQAMLSETPHVLNTTPETIAILLNSPKFKEKLRTVEYVIVDEIHSLAA-
NKRGTHLSVSLERLTELTRDDPTDGSEDDNEPR--ATDEITRIGCSATVEPLDGIASFLV
GRDRVDGAVG-----------------------------------DPDGFETRPCEVVDA
RFSREFDLELRTPAADLIHTPRS------AVTDRFYESLRDLIESHENTLVFTNSRSGAE
RTLQELRQRFG---------------------------YDESNSGCHHGSLGEAQRTRVE
EGLKAGDLDVVTTSTSLELGIDMPHLDLVVQVGSPKSVAALLQRVGRAGHSPGETVEGRV
FALDRDELIECATLLARAEDGFVDRVFPPEGAYDVAAQHVYGMAINR-IRPDREVREVLR
RAHPYRDFDEADYERLVRYLTADYDGLESKNVYPKVWRDANDPPDGEHHHAEFPVGETLV
GKRGRLARVIYMTNVGTIPDSFTCDVFTR-GDEWVGTLDESYLDTLE-SGDVFALGGERF
AFRYRRGSKVYVDRTSERP---TVPSWFAERLPLSADLAREVLAFQAELLDRLTGDG-QN
AGPAAVRAWLREFPLDGNAVRALARMYDEQVKYAGSAGVSTPDRLVVEEELDRNEYKRRF
YVHSTYGRRFNDGLSRLVASAVANRTDANVAVAVADRGFSLALPLNR-KVDVAQILSDLD
PETVRGDLREAVEGTDLLQRYFRINAGRALMILKRYKGYEKSAAEQQVSAEMLLSFASDL
EEFAVLEETYRELLEDRLDVAGIREAVGRISAGDLAVEHRVVDSPS-------------P
LAFGLATLVDSDTVIADD---------------------------------ESAVLREFH
ARVMEEIGETPRSTEGETDEVGGNSDRNAE----SSDRNAESADRSAEPPADRRTD----
------------------------
>gi|448688265|ref|ZP_21694098.1| ATP-dependent helicase [Haloarcula japonica DSM 6131]
------------------------------------------------------------
------------------------------------------------------------
------------------------------------------------------------
------------------------------------------------------------
------------------------------------------------------------
------------------------------------------------------------
------------------------------------------------------------
-------------------------------------------------MGGRERLAATD
P---------------------------------DFDPEAVDID----------------
----------------DAQVLDRLAPVVQEWWVEQFGEFVPGNG----------------
GFFTPPQKE---AIPLIHERENALICAPT-------------------------------
------------------GSG---------------------------------------
------------------------------------------------------------
------------------------------------------------------------
------------------------------------------------------------
------------------------------------------------------------
------------------------------------------------------------
------------------------------------------------------------
------------------------------------------------------------
------------------------------------------------------------
--------------------------------------------KTLAS-----------
-------------------FTGIINELFGKAR----------------------------
--------------------------------------EDELENSVYCLYVSPLKSLAND
IHRNLEQPLNGITSKLDERGED---------------------------------VEIRH
AIRHGDTSDSERQAMLETTPHILNTTPETLAILLNSPKFKKKLETIEYVIVDEIHSLAE-
NKRGTHLSVSLERLEEMVEEP------------------PTRIGCSATVEPLDTVAEFLV
GREEP----------------------------------------GGD---PRDYEIVDT
RFARDFDMELSCPADDLINTPRD------IITERFYKQLHDHIQSHTNTLVFTNTRSGAE
RVLHNLREKFD--------------------------DYDESNSGCHHGSLSKEKRRDIE
ESLKAGSLDVVTTSTSLELGIDMPHIDLVVQVGSPKSVAALLQRIGRAGHQLGETVEGRV
IALDRDELVECAVMLEKAERGFVDRVFIPENAQDVATQHVYGMAIND-VRPEVTFKNVLR
RAYPYRNYDDEDWEQLMRYMTADYPGMEDKNVYAKIWRDTNDAPDGEHHYEDFDVGEHLI
GKRGRLARVIYMTNIGTIPDSFTCDVVTRSDDSWVGQLDESYLDTLE-KGDVFVLGGDNF
EYRYRRGSKVYVDRTAARP---TVPSWFSERLPLSYDLGREILEFQGQLLDRLADGG---
--MSEVRNWLREFPIDENSVRAIARMFREQVAYAGSDSVATTDRLVIEETLDHDEYERHY
YVHSNYGRRFNDGFSRLLAYHIAREASANVQVAVADNGFTLSMPLNR-KVDIARIVDDLD
PETAREDLRASLDGTDLLQRYFRINATRSLMILKRYKGYEKSASEQQVSSEMLLGFAEDL
GDFAVVEETYREILEDKLNVDGIETVLRSIRDGDVDVVRTRVDSPS-------------P
RAFGLATLMASDVVLAED---------------------------------ESAVLQEFH
QRVLSEIEDGDAEGSAVATDD---------------------------------------
------------------------
>gi|448296712|ref|ZP_21486765.1| ATP-dependent helicase [Halalkalicoccus jeotgali B3]
------------------------------------------------------------
------------------------------------------------------------
------------------------------------------------------------
------------------------------------------------------------
------------------------------------------------------------
------------------------------------------------------------
------------------------------------------------------------
-------------------------------------------------MGTRERLTARN
V-----------------------------------DPDRVADL----------------
------------------TVLDSLSPVVQEWWIERFGEYVPQNG----------------
GVFTPPQRE---AIPLVREGENALICAPT-------------------------------
------------------GSG---------------------------------------
------------------------------------------------------------
------------------------------------------------------------
------------------------------------------------------------
------------------------------------------------------------
------------------------------------------------------------
------------------------------------------------------------
------------------------------------------------------------
------------------------------------------------------------
--------------------------------------------KTLAS-----------
-------------------FSAVIDDLIERDR----------------------------
--------------------------------------EDDLENSVYCLYVSPLKSLAND
IHRNLDVPLSEITDSLAERGED---------------------------------CAVRH
AIRHGDTPDAERRRMLEETPHILNTTPETLAILLNSPKFKEKLATVEYVIVDEIHSLAA-
NKRGTHLSVSLERVEEIAESS------------------PTRIGCSATVEPLETIAEFLV
GSEDDS---------------------------------------------PREYKIVDT
RFVREFDLELACPADDLINTPPE------VVQNRFYEQLHDLIADHENTLVFTNTRSGAE
RVLQNLRERFG---------------------------YDEADSGCHHGSLSKEVRQSVE
EGLKAGELDVVTTSTSLELGIDMPHVDLVVQVGSPKSVASLLQRVGRAGHRLGQTVTGRV
IALDRDELVECAVMLEKAESGFVDRVFVPEKAMDVAAQHVYGMAINA-IRPEREIRAILE
RAYPYREFTDREWESLMRYLTADYEGMEEKNVYAKVWRDTNDPPDGEHHYDDYPVGTPLI
GKRGRLARVIYMTNIGTIPDSFTCSVFTRGDNQRVGDLDENYLDTLD-PGDVFVIGGQHF
EFRYRRGSKVYVDRTNARP---TVPTWFSERLPLSYDLGREILAFKRELLARYETDG---
--PAGVRRWLRVFPIDENSVRALARMFDEQIRYAGTGSISTDSRLAIEEERDRTEYKRRY
YVRSNYGRRFNEGFSRLLAYRCAQEANANVTVAVADNGFTLAMPLNR-KVDLAGMIDGTD
PEEARDLLRAALDGTDLLQRYFRINATRSLMILKRYKGYEKSASEQQVSSEMLLGFAGDL
EEFAVLEETYREILEDTLAIGAVEDVLRGIRAGEISLALDRVDSPS-------------P
LSFGLATLSASDVVLAED---------------------------------ESAVLKEFH
ERVLESIGDGDRADALPVED----------------------------------------
------------------------
>gi|448469490|ref|ZP_21600206.1| ATP-dependent helicase [Halorubrum kocurii JCM 14978]
------------------------------------------------------------
------------------------------------------------------------
------------------------------------------------------------
------------------------------------------------------------
------------------------------------------------------------
------------------------------------------------------------
------------------------------------------------------------
--------------------------------MSEPTGG--GSGEDAAEP--SARALLRE
ALAEDGEAQRASDS--------------RAKPAVEFDPETVPLP----------------
----------------DADVLARLSPPVRRWWVSRFAAYVGENG----------------
GLFTPPQRG---AIPRVDDGENCLVAAPT-------------------------------
------------------GSG---------------------------------------
------------------------------------------------------------
------------------------------------------------------------
------------------------------------------------------------
------------------------------------------------------------
------------------------------------------------------------
------------------------------------------------------------
------------------------------------------------------------
------------------------------------------------------------
--------------------------------------------KTLAA-----------
-------------------FTAVLDDLFERER----------------------------
--------------------------------------AGELENSVYCLYVSPLKSLAND
IERNLEAPLQGIAAEMAAGGG-------AERVGDEG---------------TAPDPGVRQ
AIRHGDTSKADRQAMLEETPHVLNTTPETLAILLNAPRFREKLRTVEYVVVDEIHALAG-
NKRGTHLSVSLERLTELADG------------------SPTRIGCSATVEPLDEVADFLV
GRERVAGEVG-----------------------------------DPEGFAPRDCEVVDA
RFGREFDLRLRTPAADLIHTDES------VVTDRFYKALHELIETHENTLVFANSRAGAE
RTLRELRERFG---------------------------YDESDSGCHHGSLGESQRARIE
EGLKAGSLDVVTTSTSLELGIDMPHLDLVVQVGSPKSVAALLQRVGRAGHSPGETVEGRV
FALDRDELVECAAMLARAEEGFVDGVSLPEGAADVAAQHVYGMAINR-VRPDREVREVLR
RAHPYREFGGGEYERLLRYLTGDHEGLAERNVYPKVWRDANDPPEGEHHHEAFPVGETLV
GKRGRLARVIYMTNVGTIPDSFGCDVVTR-DGDAVGTLDENYLDTLA-PGDVFALGGERF
AFRYRRGSKVYVDRTDERP---TVPTWYAERLPLSADLAAEVLAFQADLLDRLEDGG---
--PPAVRAWLRELPIDGNSVRAIARTYDEQVAYAGAESVSTPSRLAVEEVLDRDAYKRRF
HVHATYGRRFNEGLSRLVAAECAARTDAEPTVAVADRGFSLALPLNR-KVDVAGIVRELD
PETVREDLRAALRGTDLLQRYFRINATRSLMILKRYKGHEKSAAEQQVSAETLLSLAEGF
DDFAVIEETYRELLDDRLDAPRIRAVAERIDDGDLAVADRTVDSPT-------------P
LAFGLATLVDSDAVLAGD---------------------------------ESAALREFH
ARVTDAVSDDDEADADRSGR----------------------------------------
------------------------
>gi|448702253|ref|ZP_21699907.1| ATP-dependent helicase [Halobiforma lacisalsi AJ5]
------------------------------------------------------------
------------------------------------------------------------
------------------------------------------------------------
------------------------------------------------------------
------------------------------------------------------------
------------------------------------------------------------
------------------------------------------------------------
-------------------------------------------------MDGTDGLELPV
D-DALP-----------------------------FDPAETTIE----------------
----------------DGDVFALLEPAVREWWLEEFGEYVPEND----------------
GFFTPPQRG---AIPNVHEGENTLICAPT-------------------------------
------------------GSG---------------------------------------
------------------------------------------------------------
------------------------------------------------------------
------------------------------------------------------------
------------------------------------------------------------
------------------------------------------------------------
------------------------------------------------------------
------------------------------------------------------------
------------------------------------------------------------
--------------------------------------------KTLAS-----------
-------------------FTSIIDELYKRDR----------------------------
---------------------DSEEG---------------LENSVYCLYVSPLKSLAND
IHRNLEVPLEGIESIVADR-------------------------------DDQEMGEIRH
AIRHGDTSSNDRQKMLEETPHILNTTPETLAILLNSPKFREKLRTVEYVIVDEIHSLAA-
GKRGTHLSVSLERLAAMADGE------------------ITRIGCSATIEPLEEVAEFLV
GRREP----------------------------------------GGE---PREYDIVDA
RFAREFDIELECPTDDLINTPRE------VVQERFYRQLHEHVQDHTNTLVFTNTRSGAE
RVLHNLRERFD--------------------------GYDEDNSACHHGSLSKEVRQDVE
RRLKEGSLDVVTSSTSLELGIDMPHVDLVVQVGSPKSVAALLQRIGRAGHRVGQTVTGRV
IALDRDELLECAVMLKKAEEGFVDSVSIPENAQDVASQHVYGMAIAE-VRPESEVKAILR
RAHPYRNYSETEWESLCRYLTADYAGLEEKNVYAKIWRDENDPPDGEHHYEEFPVGEPLI
GKRGRLARVIYMTNIGTIPDSFTCDVYTRASDEWVGQLDEDYLDTLE-KGDVFVLGGDHF
EYRYRRGSKVYVDRTSARP---TVPSWYSERLPLSYDLGREILAFQGQLLAHYDEGG---
--PARVRAWLREFPLDDDSVRAIARLFDHQLRYAGEESVSTDRRLAVEVERDREEYERHY
YVHSTYGRKFNDGLSRLLAYRCAQEATANVRVAVADNGFVLSMPLNR-KVDLEAILADLE
ADQVRADLRAALDGTDLLQRYFRINATRSLMILKRYKGYEKSASEQQVSSEMLLGFAEDL
SEFAVIEETYREILEDKLNVTEIEDVVDAIDTGDIDVERHLVDSPT-------------P
RAFGLATLSASDVVLAED---------------------------------ESAALQAFH
DRVLEEIGDDSLPGVASED-----------------------------------------
------------------------
>gi|448578435|ref|ZP_21643870.1| ATP-dependent helicase [Haloferax larsenii JCM 13917]
------------------------------------------------------------
------------------------------------------------------------
------------------------------------------------------------
------------------------------------------------------------
------------------------------------------------------------
------------------------------------------------------------
------------------------------------------------------------
-------------------------------------------------MSQRGRSLLAS
RA-----------------------------DEYDFDPEAVAVA----------------
----------------DEDVLGLLEPAVQEWWVDQFGEFVPGNG----------------
GFFTPPQRG---AIPLIHEGQNSLICAPT-------------------------------
------------------GSG---------------------------------------
------------------------------------------------------------
------------------------------------------------------------
------------------------------------------------------------
------------------------------------------------------------
------------------------------------------------------------
------------------------------------------------------------
------------------------------------------------------------
------------------------------------------------------------
--------------------------------------------KTLA------------
------------------SFTAIINELFHRDR----------------------------
---------------------ESPD---------------GLDNSVYCLYVSPLKSLAND
IHRNLTEPLDGIADIAA---------------------------------ERGETIDIRH
AIRHGDTSSADRQKMLDETPHILNTTPETLAILLNSPKFKEKLRTVEYVVVDEIHSLAE-
NKRGTHLSVSLERLEDLAESS------------------PTRIGCSATVEPLDTVAEYLV
GC-DGGE--------------------------------------------PRDYEIVDT
RFVRDFDLELECPTDDLIRTPRS------EVQSRFYDRLHELVSTHTNTLVFTNTRSGAE
RVLHNLREDF--------------------------DDIDETNSGCHHGSLSKERRQEIE
SKLKAGELQVVTTSTSLELGIDMPHIDLVVQVGSPKSVASLLQRVGRAGHQLGQTVEGRV
IALDRDELVECAVMLKKAEEGFVDRVFVPENTFDVAAQHVYGMAINE-IRPESEIRETLR
RAYPYRNFSDEDFEHLFRYLTADYDGLEDKNVYAKVWRDTNDPPDGEHHYPEYPVGEPLV
GKRGRMARVIYMTNIGTIPDSFTCDVVTRGSNEWVGTLDEGYLDTLE-KGDVFVLGGDNF
AYRYRRGSKVYVDRTAQRP---TVPSWFSERLPLSYDLGREIASFQAEIAARLQSGG---
--QPAVRAWLRDFPLDENSVRAITRMFDEQLRYAGVESVSTPDRLVVEAELDRETYRRHF
YVHCTFGRRFNDGLSRLLAYHAARRTNANVQVAVADNGFSLSMPLNR-KIDLAGILRDLD
PDTVVEDLRAALGGTDLLKRYFRINATRSLMILKRYKGYEKSAAQQQVSSEMLLSFAQDL
DDFAVIEETYREILEDKLNLAAIEDAVSAIAAGEMDVVDKQVSTPT-------------P
RAFGLATLMASDVVLAED---------------------------------ESAALRAFH
DRVLDEIGEDDVELDVS-------------------------------------------
------------------------
>gi|448399353|ref|ZP_21570650.1| ATP-dependent helicase [Haloterrigena limicola JCM 13563]
------------------------------------------------------------
------------------------------------------------------------
------------------------------------------------------------
------------------------------------------------------------
------------------------------------------------------------
------------------------------------------------------------
------------------------------------------------------------
-------------------------------------------------MDGDERLELPV
ADDSLP-----------------------------FDPAAVTIK----------------
----------------DGDVFDSLEPVVQEWWLEAFGEFVPENE----------------
GFFTPPQRG---AIPKIDAGTNTLVCAPT-------------------------------
------------------GSG---------------------------------------
------------------------------------------------------------
------------------------------------------------------------
------------------------------------------------------------
------------------------------------------------------------
------------------------------------------------------------
------------------------------------------------------------
------------------------------------------------------------
------------------------------------------------------------
--------------------------------------------KTMSS-----------
-------------------FLSIINSLYRRER----------------------------
---------------------DADDVDGQRPSARETESPAGLENSVYCLYISPLKSLAND
IHRNLEVPLEGIEEIASERED-------------------------------ASIGEIRH
AIRHGDTDSSDRQRMLEETPHILNTTPETLAILLNSPKFREKLRTVEYVIVDEIHSLAA-
SKRGTHLAVSLERLEAIANGE------------------ITRIGCSATIEPLSRVAEFLV
GRDEP----------------------------------------RGA---PRDYEIVDA
RFAREFDLQLECPTADLINTSRE------VVQERFYQQLHDHVQAHTNTLVFTNTRSGAE
RVLHNLRERFG--------------------------AYDEANSACHHGSLSKEVRQDVE
GRLKAGDLEVVTSSTSLELGIDMPHIDLVVQVGSPKSVAALLQRVGRAGHRVGQTVTGRV
IALDRDELLECAVMLKTATEGFVDSVSIPENAQDVAAQHVYGMAIAE-IRPESELKGILR
RAYPYRNYTNDEYESLMRYLTAEYAGLEDKNVYAKVWRDENDPPDGEHHHEAYPVGESLI
GKRGRLARVIYMTNIGTIPDSFTCDVHTRASDEWVGQLDEQYLDTLE-KGDVFVLGGDHF
EYRYRRGSKVYVDRTSARP---TVPSWYSERLPLSYDLGREILAFQRDLLERYDAGG---
--PPRVRAWLREFPLDDDSVRAIARLFDHHVQYAGIESVSTPDRLAIEVVRDREEYERHY
YVRSNYGRKVNDGLSRLLAYRCAQEATANVRVAVADNGFVLSMPLNR-KVDLEGIVADLE
ADDVRTDLRAALSGTDLLQRYFRINATRSLMILKRYKGYEKSASEQQVSSEMLLGFAEDL
EDFAVIEETYREILEDKLNVAEIEAIVDAIDAGELDLSRQLLDSPT-------------P
RAFGLATLSASDVVLAED---------------------------------ESAALQSFH
EHVLEEIGEESLAGLSTTRDTDSQNR----------------------------------
------------------------
>gi|448455493|ref|ZP_21594590.1| ATP-dependent helicase [Halorubrum lipolyticum DSM 21995]
------------------------------------------------------------
------------------------------------------------------------
------------------------------------------------------------
------------------------------------------------------------
------------------------------------------------------------
------------------------------------------------------------
------------------------------------------------------------
--------------------------------MSELTGGDSGAGDDAAEP--SARTLLRE
ALAG------------------------KDAPAVEFDPETVPLP----------------
----------------DADVLARLSPPVRRWWVSQFAAYVGENG----------------
GLFTPPQRG---AIPRVDDGENCLVAAPT-------------------------------
------------------GSG---------------------------------------
------------------------------------------------------------
------------------------------------------------------------
------------------------------------------------------------
------------------------------------------------------------
------------------------------------------------------------
------------------------------------------------------------
------------------------------------------------------------
------------------------------------------------------------
--------------------------------------------KTLAA-----------
-------------------FTAVLDDLFARER----------------------------
--------------------------------------AGELENSVYCLYVSPLKSLAND
IERNLEAPLDGIAAEMKTG-----------EATDEG---------------VAPDPGVRQ
AIRHGDTSEADRRAMLEETPHVLNTTPETLAILLNAPRFREKLRTVEYVVVDEIHALAG-
NKRGTHLSASLERLTEMADG------------------SPTRIGCSATVEPLDEVADFLV
GRERVAGAVG-----------------------------------DAEGFAPRDCEVVDA
RFGREFDLQLRTPAADLIHTDES------VVTDRFYDALHELIGDHENTLVFANSRSGAE
RTLRELRERFD---------------------------YDESDSGCHHGSLGETQRARIE
EGLKAGTLDVVTTSTSLELGIDMPHLDLVVQIGSPKSVAALLQRVGRAGHSPGETVEGRV
FALDRDELVECAAMLARAEAGFVDGVSIPEGAADVAAQHVYGMAINR-VRPDREVREVLR
RAHPYRAFGDDEYERLMRYLTGDYEGLAERNVYPKVWRDANDPPDGEHHHEEHPVGETLV
GKRGRLARVIYMTNVGTIPDSFGCDVVTR-DGEPAGTLDEGFLDTLA-PGDVFALGGERF
AFRYRRGSKVYVDRTDERP---TVPTWYAERLPLSADLAAEVLAFQADLLDRLERGG---
--PPAVRAWLRELPIDGNSVRAITRTYDEQVAYAGVESVSTPSRLAVEEVLDRDAYKRRF
HVHATHGRRFNEGLSRLVAAECAARTDAEPTVAVADRGFSLALPLNR-KVDVAGILRELD
PETVRDDLRAALGGTDLLQRYFRINATRSLMILKRYKGHEKSAAEQQVSAETLLSLAAGL
DDFAVIEETYRELLDDRLDAPRIRAAAERIDAGDLAVVDRTVDSPT-------------P
LAFGLATLVDSDAVLAGD---------------------------------ESATLREFH
ERVQTAIDDSQGP-----------------------------------------------
------------------------
>gi|448448932|ref|ZP_21591430.1| ATP-dependent helicase [Halorubrum litoreum JCM 13561]
------------------------------------------------------------
------------------------------------------------------------
------------------------------------------------------------
------------------------------------------------------------
------------------------------------------------------------
------------------------------------------------------------
------------------------------------------------------------
-----------------------------MNVVSETTDR-------GDEA--AARALLRD
AVERG------------------------AIADPEFDPETVPIA----------------
----------------DADVLARLSPPVRRWWVERFGGYVGENG----------------
GFFTPPQRE---AIPHVDDGENCLVAAPT-------------------------------
------------------GSG---------------------------------------
------------------------------------------------------------
------------------------------------------------------------
------------------------------------------------------------
------------------------------------------------------------
------------------------------------------------------------
------------------------------------------------------------
------------------------------------------------------------
------------------------------------------------------------
--------------------------------------------KTLAS-----------
-------------------FLAVLDDLFARDR----------------------------
--------------------------------------AGELENSVYCLYVSPLKSLAND
IERNLEAPLEGIGEAVAAAAAGG------TDATDDSDDGG-----------DAYDPGVRQ
AIRHGDTSKADRQAMLSETPHVLNTTPETLAILLNSPKFKEKLRTVEYVIVDEIHSLAA-
NKRGTHLSVSLERLTELARNGEREAE-----------TEITRIGCSATVEPLDGIASFLV
GRERVAGEVG-----------------------------------AVDGFETRPCEVVDA
RFAREFDLELRTPAADLIHTPRS------AVTDRFYESLRELIESHENTLVFTNSRSGAE
RTLQELRQRFD---------------------------YDESDSGCHHGSLGEAQRTRVE
EGLKSGDLDVVTTSTSLELGIDMPHLDLVVQVGSPKSVAALLQRVGRAGHSPGETVEGRV
FALDRDELIECATLLARAEDGFVDRVFPPEGAYDVAAQHVYGMAINR-VRPDREIREVLR
RAHPYRGFDDAAYERLFRYLTGDYDGLEAKNVYPKVWRDANDAPDGEHHHPEFPVGERLV
GKRGRLARVIYMTNVGTIPDSFTCDVFTR-DDEWVGTLDESYLDTLE-SGDVFALGGERF
AFRYRRGSKVYVDRTSERP---TVPSWFAERLPLSADLAREVLAFQAELLDRLTGDG-PS
AGPAAVRAWLREFPLDGNAVRALARMYDEQVRYAGPGSVSTPDRIVVEEELDRNEYKRRF
YVHSIYGRRFNDGLSRLVAAAVANRTDANVAVAVADRGFSLALPLNR-KVDVAQILAGLD
PETVREDLREAVQGTDLLQRYFRINAGRALLILKRYKGYEKSAAEQQVSAEMLLSFAADL
EEFAVLEETYRELLEDRLDVDGIREAVGRIATGDLAVEHRVVDSPS-------------P
LAFGLATLVDSDTVIADD---------------------------------ESAVLREFH
ARVMEEIGEAPRGAGSDEAGDCGVGDR------------------DAEPPADR-------
------------------------
>gi|300711187|ref|YP_003737001.1| ATP-dependent helicase [Halalkalicoccus jeotgali B3]
------------------------------------------------------------
------------------------------------------------------------
------------------------------------------------------------
------------------------------------------------------------
------------------------------------------------------------
------------------------------------------------------------
------------------------------------------------------------
-------------------------------------------------MGTRERLTARN
V-----------------------------------DPDRVADL----------------
------------------TVLDSLSPVVQEWWIERFGEYVPQNG----------------
GVFTPPQRE---AIPLVREGENALICAPT-------------------------------
------------------GSG---------------------------------------
------------------------------------------------------------
------------------------------------------------------------
------------------------------------------------------------
------------------------------------------------------------
------------------------------------------------------------
------------------------------------------------------------
------------------------------------------------------------
------------------------------------------------------------
--------------------------------------------KTLAS-----------
-------------------FSAVIDDLIERDR----------------------------
--------------------------------------EDDLENSVYCLYVSPLKSLAND
IHRNLDVPLSEITDSLAERGED---------------------------------CAVRH
AIRHGDTPDAERRRMLEETPHILNTTPETLAILLNSPKFKEKLATVEYVIVDEIHSLAA-
NKRGTHLSVSLERVEEIAESS------------------PTRIGCSATVEPLETIAEFLV
GSEDDS---------------------------------------------PREYKIVDT
RFVREFDLELACPADDLINTPPE------VVQNRFYEQLHDLIADHENTLVFTNTRSGAE
RVLQNLRERFG---------------------------YDEADSGCHHGSLSKEVRQSVE
EGLKAGELDVVTTSTSLELGIDMPHVDLVVQVGSPKSVASLLQRVGRAGHRLGQTVTGRV
IALDRDELVECAVMLEKAESGFVDRVFVPEKAMDVAAQHVYGMAINA-IRPEREIRAILE
RAYPYREFTDREWESLMRYLTADYEGMEEKNVYAKVWRDTNDPPDGEHHYDDYPVGTPLI
GKRGRLARVIYMTNIGTIPDSFTCSVFTRGDNQRVGDLDENYLDTLD-PGDVFVIGGQHF
EFRYRRGSKVYVDRTNARP---TVPTWFSERLPLSYDLGREILAFKRELLARYETDG---
--PAGVRRWLRVFPIDENSVRALARMFDEQIRYAGTGSISTDSRLAIEEERDRTEYKRRY
YVRSNYGRRFNEGFSRLLAYRCAQEANANVTVAVADNGFTLAMPLNR-KVDLAGMIDGTD
PEEARDLLRAALDGTDLLQRYFRINATRSLMILKRYKGYEKSASEQQVSSEMLLGFAGDL
EEFAVLEETYREILEDTLAIGAVEDVLRGIRAGEISLALDRVDSPS-------------P
LSFGLATLSASDVVLAED---------------------------------ESAVLKEFH
ERVLESIGDGDRADALPVED----------------------------------------
------------------------
>gi|448568234|ref|ZP_21637811.1| ATP-dependent helicase [Haloferax lucentense DSM 14919]
------------------------------------------------------------
------------------------------------------------------------
------------------------------------------------------------
------------------------------------------------------------
------------------------------------------------------------
------------------------------------------------------------
------------------------------------------------------------
-------------------------------------------------MTRRGRSLLAS
RG-----------------------------GDYEFDPESVSVA----------------
----------------DEDVLDLLEPAVQEWWVDRFGEFVPGNG----------------
GFFTPPQRG---AIPRIHDGDNALICAPT-------------------------------
------------------GSG---------------------------------------
------------------------------------------------------------
------------------------------------------------------------
------------------------------------------------------------
------------------------------------------------------------
------------------------------------------------------------
------------------------------------------------------------
------------------------------------------------------------
------------------------------------------------------------
--------------------------------------------KTLA------------
------------------SFTAIINELFRRER----------------------------
---------------------ESPD---------------GLDNSVYCLYVSPLKSLAND
IHRNLTEPLSGIADIAE---------------------------------GRGETVDIRH
AIRHGDTSSADRQKMLSETPHILNTTPETLAILLNSPKFKEKLRTVEYVVVDEIHSLAE-
NKRGTHLSVSLERLEDLATSS------------------PTRIGCSATVEPLDTVAEFLV
GR-EDGE--------------------------------------------PRDYELVDT
RFVRDFDVRLECPTDDLIRTPRS------EVQSRFYDRLHDLVASHTNTLVFTNTRSGAE
RVLHNLREGF--------------------------DDIDESNSGCHHGSLSKERRQEIE
SKLKAGELRVVTTSTSLELGIDMPHIDLVVQVGSPKSVAALLQRVGRAGHQLGQTVEGRV
IALDRDELVECAVMLSKAESGFVDRVFIPENAFDVAAQQVYGMAINA-IRPESELRETLR
RAYPYRNFSDDDFERLFRYLTADYDGLEDKNVYAKIWRDTNDPPDGEHHYEEYPVGEPLI
GKRGRMARVIYMTNIGTIPDSFTCDVLVRGADQWVGTLDEGYLDTLE-KGDVFVLGGDHF
AYRYRRGSKVYVDRTSQRP---TVPSWFSERLPLSYDLGRELAAFQADLVDRLDAGG---
--APAVRSWLREFPLDENSVRAVTRMFDEQVRYAGPESVATPDRLVVETELDREAYRRQF
YVHCTYGRRFNDGLSRLLAYHAARRTNANVRVAVADNGFSLSMPLNR-KVDLAGVLRDLD
PEAVEADLRAALDGTDLLKRYFRINATRSLMILKRYKGYEKSAAQQQVSSEMLLSFAQDL
DEFAVMEETYREILEDKLNLAAIEDAIAAIRAGDVDVVGQQVSSPT-------------P
RAFGLATLTASDVVLAED---------------------------------ESAALREFH
ERVKAEINDDEADLGIDVN-----------------------------------------
------------------------
>gi|448618407|ref|ZP_21666644.1| ATP-dependent helicase [Haloferax mediterranei ATCC 33500]
------------------------------------------------------------
------------------------------------------------------------
------------------------------------------------------------
------------------------------------------------------------
------------------------------------------------------------
------------------------------------------------------------
------------------------------------------------------------
-------------------------------------------------MTQRGRSLLTA
KG-----------------------------DDYEFDPETVSVA----------------
----------------DEGVLDLLEPAVQEWWVDQFGEFVPGNG----------------
GFFTPPQRG---AIPLIHEEENALICAPT-------------------------------
------------------GSG---------------------------------------
------------------------------------------------------------
------------------------------------------------------------
------------------------------------------------------------
------------------------------------------------------------
------------------------------------------------------------
------------------------------------------------------------
------------------------------------------------------------
------------------------------------------------------------
--------------------------------------------KTLA------------
------------------SFTAIINELFRRDR----------------------------
---------------------ESPD---------------GLDNSVYCLYVSPLKSLAND
IHRNLTEPLDGIADIAA---------------------------------ARDETINIRH
AIRHGDTSSTDRQKMLSETPHILNTTPETLAILLNSPKFKEKLRTVEYVVVDEIHSLAE-
NKRGTHLSVSLERLEDLAESS------------------PTRIGCSATVEPLDTVAEFLV
GY-EDGE--------------------------------------------PRDYDIVDT
RFVRDFDIELECPTDDLIRTPRD------EVQTRFYDRLHELVASHTNTLVFTNTRSGAE
RVLHNLRETY--------------------------DDIDETNSGCHHGSLSKERRQEIE
SRLKAGELQVVTTSTSLELGIDMPHIDLVVQVGSPKSVASLLQRVGRAGHQLGQTVEGRV
IALDRDELVECAVMLTKAEEGFVDRVFIPENAFDVASQQVYGMAINS-IRPEFEVRKTLR
RAYPYRNFSDDDFERLFRYLTADYAGLEDKHVYAKVWCDTNDPPDGEHHYEEYPVGEPLV
GKRGRMARVIYMTNIGTIPDSFTCDVLVRGADQWVGTLDESYLDTLE-KGDVFVLGGDNF
AYRYRRGSKVYVDRTSQRP---TVPSWFSERLPLSYDLGREIAAFQAELVDRLQSGG---
--PPAVRTWLRDHSLDENSVRAITRMFDEQVQYGGPESVATPSRLVVEAELDRDAYRRHY
YVHCTYGRQFNDGLSRLLAYHCARRTNANVQVAVADNGFSLSMPLNR-KVDLAGILRDLN
PDVVEADLRAALNGTDLLKRYFRINATRSLMILKRYKGYEKSAAQQQVSSEMLLSFTQDL
DEFAVMEETYREILQDKLNLAAIEDVLEAVQDDEVDIVDQQVSTPT-------------P
RAFGLATLMASDVVLAED---------------------------------ESAALREFH
ERVLNEIGDGGDDLDIDVA-----------------------------------------
------------------------
>gi|257388163|ref|YP_003177936.1| ATP-dependent helicase [Halomicrobium mukohataei DSM 12286]
------------------------------------------------------------
------------------------------------------------------------
------------------------------------------------------------
------------------------------------------------------------
------------------------------------------------------------
------------------------------------------------------------
------------------------------------------------------------
-------------------------------------------------MEGRERLAGVD
P---------------------------------EFDPESVAID----------------
----------------DGDVLDRLAPVVQEWWVEQFGEFVPHNG----------------
GFFTPPQKE---AIPLIHERENALIAAPT-------------------------------
------------------GSG---------------------------------------
------------------------------------------------------------
------------------------------------------------------------
------------------------------------------------------------
------------------------------------------------------------
------------------------------------------------------------
------------------------------------------------------------
------------------------------------------------------------
------------------------------------------------------------
--------------------------------------------KTLAS-----------
-------------------FTGIVNELFAKAR----------------------------
--------------------------------------EDALDNSVYCLYVSPLKSLAND
IHRNLAVPLTDITEKLDERGEA---------------------------------VEIRH
AIRHGDTSDSDRQQMLETTPHILNTTPETLAILLNSPKFKEKLRTVEYVVVDEIHSLAE-
NKRGTHLSVSLERLEALADGS------------------PTRIGCSATVEPLDEMARFLV
GCERHGA--------------------------------------GGDDWSPRECEIVDA
RFARDFDVELTTPTDDLIDTARD------VIQGRFYEQLHELIQDHTNTLVFTNTRSGAE
RVLHNLRSEFD--------------------------GYGEDNSGCHHGSLSKERRQEIE
ERLKAGTLDVVTTSTSLELGIDMPHVDLVVQVGSPKSVAALLQRVGRAGHQLGETVTGRV
VALDRDELIECAVMLKKATEGFVDRVFVPERAQDVATQHVYGMAINA-VRPEREVEAILR
RAYPYREYTDDEWEQLCRYLTADYPGMEDKNVYAKIWRDTNDPPDGEHHYEEYPVGEHLI
GKRGRMARVIYMTNIGTIPDSFTCDVYTRAGDEWVGQLDEGYLDTLE-SGDVFVLGGDNF
EYRYRRGSKVYVDRTSARP---TVPSWFSERLPLSYDLGREILAFQRQLLSRLDEGG---
--PPAVRLWLREFPLDENTVRAITRMFSEQVAYAGSKSVSTDDRLVIEVALDHDEYERHY
YVHSGYGRRFNDGFSRLVAYRVAQRASANVQVAVADNGFTLSMPLNR-KVDIEGIVTDID
PTAVRADLRASLDGTDLLQRYFRINATRALMILKRYKGYEKSASEQQVNAEMLLSFAEEL
GEFAVVEETYREILEDKLNVGAIEDVTGAIQTGELAVETVRVDSPS-------------P
RAFGLATLLASDVVLAED---------------------------------ESAVLQAFH
DRVLAAIDDDAGEV----------------------------------------------
------------------------
>gi|448727290|ref|ZP_21709656.1| DEAD/H associated domain-containing protein [Halococcus morrhuae DSM 1307]
------------------------------------------------------------
------------------------------------------------------------
------------------------------------------------------------
------------------------------------------------------------
------------------------------------------------------------
------------------------------------------------------------
------------------------------------------------------------
------------------------------------------------------------
----------------------------------------MADS----------------
------------EAAADLAAFTHLGEQVRAALSER-------------------------
GFTTPTEPQRK-AIPPLADGQDGLVIAPT-------------------------------
------------------GTG---------------------------------------
------------------------------------------------------------
------------------------------------------------------------
------------------------------------------------------------
------------------------------------------------------------
------------------------------------------------------------
------------------------------------------------------------
------------------------------------------------------------
------------------------------------------------------------
--------------------------------------------KTETA-----------
-------------------MLPVFDALAGED-----------------------------
------------------------------------------RFGMQALYITPLRALNRD
MRDRLDWWGEQLE--------------------------------------------LDI
DVRHGDTTQYHRQKQAEDPPDVLVTTPETLQAMLTGKKLRKALGDVSHVVIDEVHELAA-
SKRGAQLTIGLERLRELAGEF-------------------QRIGLSATVGDPGEVGKFLT
G--------------------------------------------------GRECALIEV
DVGSRLDVRVRKPRVTDEDETLAAELASDPDLASHVRAIRDLVADNESTLIFVNTRQTAE
ALGSRCNALDLP-------------------------------IGVHHGSLSKEARIEVE
DGFKAGELDGLLCTSSMELGIDVGRVDHVIQYQSPREVARLLQRVGRAGHRSDRLSSGTV
LTTRPDDTLEALAICRRAHEGLVEPAEIHHGSLDTVANQIVGFVMDFGEIGARQAYEIVT
RAYPFRDLGEETFREIVRELS------GNRILWLDEEQDQLEKSGG--------------
------SWQYFYANLSMIPDEETYTVSDVASGRTIGTLDERFVVNFAGPGETFIQRGEMW
RIAEVDDEESEVKVSPIEDPAGEIPSWTGQEIPVPRAVAGEVGEIRGTVGESFADGA---
SRAAVADDLADRYPTDEFTASEALDPLEKQIEA--DGPMPTGDRIVVESE------PRSI
VVNACFGHTTNETLGRVLSALLGQRTGSSVGMEIDPYRIELDVPRAVRGSDVVEILNETA
PEHVAGLIELSLKNSDALK-FKLAQVAATFGALKSWQ----SDSRFGRG-----RLLAAL
QDTPVYDEAVREVFHDDLSIDDAGDVLAGVQSEEIDLVTHSGHTPVGIDGRSSGKELLAP
ENADASVIDTVRERIQEDRMRLFCLHCQEWERTQEVRRIPDQPECPLCGSTRIAALNPWA
EEVVEAIKTGEKDDEQEKQTERAYQAATLVQSHGKQAVIALAARGVGPHNAARIIAKLRE
NEDDFYRDILSQERQYARTQSFWG
>gi|448611938|ref|ZP_21662368.1| ATP-dependent helicase [Haloferax mucosum ATCC BAA-1512]
------------------------------------------------------------
------------------------------------------------------------
------------------------------------------------------------
------------------------------------------------------------
------------------------------------------------------------
------------------------------------------------------------
------------------------------------------------------------
------------------------------------------------------------
MG-----------------------------DDYDFDAETVPVT----------------
----------------DEDVLDLLEPAVQEWWVGQFGEFVPGNG----------------
GFFTPPQRG---AIPLIHEERNALICAPT-------------------------------
------------------GSG---------------------------------------
------------------------------------------------------------
------------------------------------------------------------
------------------------------------------------------------
------------------------------------------------------------
------------------------------------------------------------
------------------------------------------------------------
------------------------------------------------------------
------------------------------------------------------------
--------------------------------------------KTLA------------
------------------SFTAIINELFRRDR----------------------------
---------------------ESAD---------------GLDNSVYCLYVSPLKSLAND
IHRNLTEPLDGITDIAA---------------------------------DRDETIDIRH
AIRHGDTSSADRQKMLSETPHILNTTPETLAILLNSPKFKEKLRTVEYVVVDEIHSLAE-
NKRGTHLSVSLERLENLADTS------------------PTRIGCSATVEPLETVAEFLV
GY-EDGD--------------------------------------------PREYDIVDT
RFVRDFDIELECPTDDLIRTPRA------EVQTRFYDRLHELVASHTNTLVFTNTRSGAE
RVLHNLRETY--------------------------ADIDETNSGCHHGSLSKERRQEIE
SKLKAGELQVVTTSTSLELGIDMPHIDLVVQVGSPKSVASLLQRVGRAGHQLGQTVEGRV
IALDRDELVECAVMLTKAEAGFVDRVFIPENAFDVAAQQVYGMAINS-IRPESEVRDTLT
RAYPYRNFTDDDFERLFRYLTADYDGLEDKNVYAKIWRDTNDPPDGDHHYEEYAVGEPLV
GKRGRMARVIYMTNIGTIPDSFTCDVLVRGSDQWVGTLDESYLDTLE-KGDVFVLGGDNF
AYRYRRGSKVYVDRTAKRP---TVPSWFSERLPLSYDLGREIAAFQAELVERLDAGG---
--PPAVRSWLRDRPLDENSVRAVTRMFDEQVQYAGSESVATPSRLVVETELDRETYRRHY
YVHCTYGRQFNDGLSRLLAYHAARRTNANVQVAVADNGFSISMPLNR-KVDLAGLLRDLN
PETVEADLRAALDGTDLLKRYFRINATRSLMILKRYKGYEKSAAQQQVSSEMLLSFAQDL
DEFAVIEETYREILEDKLSLAAIEDVLEAVRDGTVDVTAHSVSTPT-------------P
RAFGLATLMASDVVLAED---------------------------------ESAVLRAFH
ERVRDEI-DADADIDLDVG-----------------------------------------
------------------------
>gi|448717230|ref|ZP_21702685.1| ATP-dependent helicase [Halobiforma nitratireducens JCM 10879]
------------------------------------------------------------
------------------------------------------------------------
------------------------------------------------------------
------------------------------------------------------------
------------------------------------------------------------
------------------------------------------------------------
------------------------------------------------------------
-------------------------------------------------MDGIDGLELPV
DVDALP-----------------------------FDPAETTIE----------------
----------------DADVFASLEPAVQEWWLEQFGEYVPENE----------------
GFFTPPQRG---AIPNVQDGENTLICAPT-------------------------------
------------------GSG---------------------------------------
------------------------------------------------------------
------------------------------------------------------------
------------------------------------------------------------
------------------------------------------------------------
------------------------------------------------------------
------------------------------------------------------------
------------------------------------------------------------
------------------------------------------------------------
--------------------------------------------KTMSS-----------
-------------------FLAIIDHLYRRAR----------------------------
---------------------DTEDG---------------LENSVYCLYVSPLKSLAND
IHRNLEVPLDGIEEIVEARTAQSRADGVGGADEADGASRQCQRVRDG---QDEEIGEIRH
AIRHGDTDDSERQRMLEETPHILNTTPETLAILLNAPKFREKLRTVEYVIVDEIHSLAS-
GKRGTHLSVSLERLEAMAEQE------------------ITRIGCSATIDPLEEVAEFLV
GCETPRPSER---------------------STREGSDLGDSEESGGE---PRDYDIVDA
RFAREFDIELECPTDDLINTPRE------VVQERFYRMLHEHVQAHTNTLVFTNTRSGAE
RVLHNLRERFD--------------------------DYDEANSACHHGSLSKEVRQGVE
QRLKEGSLDVVTSSTSLELGIDMPHVDLVVQVGSPKSVAALLQRIGRAGHRVGQTVTGRV
IALDRDELLECAVMLKKAEEGFVDSVSIPENAQDVAAQHVYGMAIAE-IRPEREIKAILR
RAYPYRTYSEAEWESLCRYLTADYAGLEDKNVYAKIWRDENDPPDGQHHHEEYPVGEPLI
GKRGRLARVIYMTNIGTIPDSFTCDVYTRASDEWVGQLDEEYLDTLE-KGDVFVLGGDHF
EFRYRRGSKVYVDRTSARP---TVPSWYSERLPLSSDLGREILVFQADLLDHYEEGG---
--PPRVRAWLREFPLDDDSVRAIARLFDHQLRYAGEESVSTDDRLAIEVERDRDEYERHY
YVHSSYGRQFNDGFSRLLAYRCAQEATANVRVAVADNGFVLSMPLNR-KVDLEGILAALE
AEHVRDDLRAALSDTDLLQRYFRINATRSLMILKRYKGYEKSASEQQVSSEMLLGFAEEL
AEFAVIEETYREILADKLNVAEIEDVVAAIDDGEIEVNRHLVDSPT-------------P
RAFGLATLSASDVVLAED---------------------------------ESAALQAFH
DRVLDEIGDESLRGLTSEE-----------------------------------------
------------------------
>gi|448414186|ref|ZP_21577325.1| ATP-dependent helicase [Halosarcina pallida JCM 14848]
------------------------------------------------------------
------------------------------------------------------------
------------------------------------------------------------
------------------------------------------------------------
------------------------------------------------------------
------------------------------------------------------------
------------------------------------------------------------
-------------------------------------------------MSGGGRRLLRE
TASRTAE-----------------------EDSFEFDPETVPLA----------------
----------------DEDVLARLEPAVREWWVDQFGRYVGGNG----------------
GFFTPPQRE---GIPLIDEGENALVCAPT-------------------------------
------------------GSG---------------------------------------
------------------------------------------------------------
------------------------------------------------------------
------------------------------------------------------------
------------------------------------------------------------
------------------------------------------------------------
------------------------------------------------------------
------------------------------------------------------------
------------------------------------------------------------
--------------------------------------------KTLA------------
------------------SFTAILNDLFRRDR----------------------------
---------------------EREE---------------GLENSVYCLYVSPLKSLAND
IHRNLTEPLEGITERMA---------------------------------ERGEEVRVRH
AIRHGDTESSERQKMLETTPHILNTTPETLAILLNSPKFKEKLRTVEYVVVDEIHSLAE-
NKRGTHLSVSLERLEDLCPSA------------------PTRIGCSATVEPLSTMAEFLV
GRDDDGE--------------------------------------------ARDYEIVDT
RFVRDFDVRLECPTDDLIDTPRG------VVQEGFYDRLDELVRSHTNTLVFTNTRSGAE
RVLHNLREEY--------------------------DGYDETNSGCHHGSLSKERRGEIE
SRLKAGELDVVTTSTSLELGIDMPHIDLVVQVGSPKSVASLLQRVGRAGHRLGQTVEGRV
IALDRDELVECAVMLKKAEEGFVDRVFVPENAQDVAAQHVYGMAINA-VRREEDVLATLR
RAYPYRNFSDAEWERLLAYLTADYEGLEDKNVYAKVWRDTNDAPDGEHHYPEYEVGEHLL
GKRGRMARVIYMTNIGTIPDSFTCDVVTRQGDEWVGQLDENYLDTLE-EGDVFVLGGDRF
AYRYRRGSKVHVDRTSDRP---TVPSWFSERLPLSYDLGREIAAFQGDLLDRLEAGG---
--APGVRTWLREFPMDENSVRAVTRMFDEQVRYAGAESVATDDRLVVEVQLDRAAYRRHF
YVHSNYGRRFNDGLSRLVAYRCAQRSSANVQVAVADNGFTVSMPLNR-KVDVEAVLRDID
PEDVDADLRAAVDGTDLLKRYFRINAARSLMILKRYKGYEKTAAQQQVSSEMLLSFAQGL
DSFAVMEETYREILEDKLNVAAVKDVLGDVRAGEIDVVAREVDSPT-------------P
RAFGLATLTASDVVLAED---------------------------------ESEVLQEFH
ARVLDEIGDEDAVVAGEDRP----------------------------------------
------------------------
>gi|322368853|ref|ZP_08043420.1| ATP-dependent helicase [Haladaptatus paucihalophilus DX253]
------------------------------------------------------------
------------------------------------------------------------
------------------------------------------------------------
------------------------------------------------------------
------------------------------------------------------------
------------------------------------------------------------
------------------------------------------------------------
-------------------------------------------------MDARG----LL
AREEFD-----------------------------FDPETVAIE----------------
----------------DEATLDLLEPAVREWWVEQFGAFVPENG----------------
GFFTPPQRE---AIPLIHGHDNALIASPT-------------------------------
------------------GSG---------------------------------------
------------------------------------------------------------
------------------------------------------------------------
------------------------------------------------------------
------------------------------------------------------------
------------------------------------------------------------
------------------------------------------------------------
------------------------------------------------------------
------------------------------------------------------------
--------------------------------------------KTLAS-----------
-------------------FTAILNELFRREQ----------------------------
---------------------ET-----------------GLENSVYCLYVSPLKSLAND
IHRNLELPLSGIREKMDDVS------------------------------------EIRH
AIRHGDTDKTARQKMLQETPHILNTTPETLAILLNSPKFRDKLRSVEYVIVDEIHSLAD-
GKRGTHLSVSLERLENIADSS------------------PTRIGCSATVEPLSDIAEFLV
GRAEP----------------------------------------GGE---SRPYELVDT
RFVREFDLELRCPTDDLVHTPRA------VVQDRFYDQLHDLIQDHTNTLVFTNTRSGAE
RVLQNLRETFA--------------------------EYDEENSGCHHGSLSKESRQRIE
ERLKNGEVDVVTTSTSLELGIDMPHVDLVVQVGSPKSVASLLQRVGRAGHRLGQTVTGRV
VALDRDELVECAVMLKKAEEGFVDRVFVPENAQDVAAQQVYGMAINE-VRPADDVKATLR
RAYPYRNYSDSEWDSLLRYLTADYDGMEDRNVYAKVWHDENDPSDGEYHYPDFPVGEPLM
GKRGRLARVIYMTNIGTIPDSFTCDVLTRADNEWVGDLDESYLDTLE-KGDVFVLGGQHF
EYKYRRGSKVYADRTSARP---TVPSWFSERLPLSYDLGREIAAFQGELLSRLTDRG---
--KPAVRVWLREFPLDENSVRAIARMFDEQVRYAGEESVSTDDRLTVEIEMDREEYERHY
YVHSNYGRRFNDGLSRVVAYRCAQAANTNVGVAVADNGFTVSMPLNR-KVDVPGIIADID
PDDVRGDLRDALSGTDLLQRYFRINATRSLMILKRYKGYEKSASEQQVSSEMLLGFADEL
DEFAVMEETYREIVEDKLALEAVEEILGEVRAGDIDVVQHRVKSPT-------------P
RAFGLATLMASDVVLAED---------------------------------ESAVLQEFH
ERVMESISEE--------------------------------------------------
------------------------
>gi|448565323|ref|ZP_21636190.1| ATP-dependent helicase [Haloferax prahovense DSM 18310]
------------------------------------------------------------
------------------------------------------------------------
------------------------------------------------------------
------------------------------------------------------------
------------------------------------------------------------
------------------------------------------------------------
------------------------------------------------------------
-------------------------------------------------MTRRGRSLLAS
RG-----------------------------GDYEFDPESVTVA----------------
----------------DEDVLDLLEPAVQEWWVDRFGEFVPGNG----------------
GFFTPPQRG---AIPRIHDGDNALICAPT-------------------------------
------------------GSG---------------------------------------
------------------------------------------------------------
------------------------------------------------------------
------------------------------------------------------------
------------------------------------------------------------
------------------------------------------------------------
------------------------------------------------------------
------------------------------------------------------------
------------------------------------------------------------
--------------------------------------------KTLA------------
------------------SFTAIINELFRRER----------------------------
---------------------ESPD---------------GLDNSVYCLYVSPLKSLAND
IHRNLTEPLEGIADIVA---------------------------------DRGETVDIRH
AIRHGDTSSADRQKMLSETPHILNTTPETLAILLNSPKFKEKLRTVEYVVVDEIHSLAE-
NKRGTHLSVSLERLEDLAESS------------------PTRIGCSATVEPLDTVAEFLV
GR-EDGENGE-----------------------------------------PRDYELVDT
RFVRDFDVQLECPTDDLIRTPRS------EVQSRFYDRLHDLVASHTNTLVFTNTRSGAE
RVLHNLREGF--------------------------DDIDESNSGCHHGSLSKERRQEIE
SKLKAGELRVVTTSTSLELGIDMPHIDLVVQVGSPKSVAALLQRVGRAGHQLGQTVEGRV
IALDRDELVECAVMLSKAESGFVDRGFIPENAFDVAAQQVYGMAINA-IRPESELRETLR
RAYPYRNFSDDDFERLFRYLTADYDGLEDKNVYAKIWRDTNDPPDGEHHYEEYPVGEHLI
GKRGRMARVIYMTNIGTIPDSFTCDVLVRGADQWVGTLDEGYLDTLE-KGDVFVLGGDHF
AYRYRRGSKVYVDRTAQRP---TVPSWFSERLPLSYDLGRELAAFQADLVDRLDAGG---
--APAVRSWLREFPLDENSVRAVTRMFDEQVRYAGPESVATPDRFVVETELDRDTYRRHF
YVHCTYGRRFNDGLSRLLAYHAARRTNANVQVAVADNGFSLSMPLNR-KVDLAGVLRDLT
PEEVEDDLRAALDGTDLLKRYFRINATRSLMILKRYKGYEKSAAQQQVSSEMLLSFAQDL
DEFAVMEETYRELLEDKLNLAAIEDAVAAIRAGDVDVVGHQVSSPT-------------P
RAFGLATLTASDVVLAED---------------------------------ESAALREFH
ERVKAEIGDDEADLGIDVD-----------------------------------------
------------------------
>gi|336253840|ref|YP_004596947.1| DEAD/H associated domain-containing protein [Halopiger xanaduensis SH-6]
------------------------------------------------------------
------------------------------------------------------------
------------------------------------------------------------
------------------------------------------------------------
------------------------------------------------------------
------------------------------------------------------------
------------------------------------------------------------
-------------------------------------------------MSGTEDLELPV
ADDALP-----------------------------FDPADTTIE----------------
----------------DGDVFASLEPAVQEWWLEEFGEFVPENE----------------
GFFTPPQRG---AIPKIHEGQNTLICAPT-------------------------------
------------------GSG---------------------------------------
------------------------------------------------------------
------------------------------------------------------------
------------------------------------------------------------
------------------------------------------------------------
------------------------------------------------------------
------------------------------------------------------------
------------------------------------------------------------
------------------------------------------------------------
--------------------------------------------KTLAS-----------
-------------------FTSIINYLYKEDR----------------------------
---------------------ASED---------------GLENSVYCLYVSPLKSLAND
IHRNLEVPLEGIESVVDERDDD------------------------------REMGEIRH
AIRHGDTSSSDRQKMLEETPHILNTTPETLAILLNSPKFREKLRTVEYVIVDEIHSLAA-
GKRGTHLSVSLERLEAMVDHD------------------ITRIGCSATIEPLSQVAEFLV
GREEP-----------------GGPSRD--------------------------YDIVDA
RFAREFDIELECPTDDLINTPRE------VVQDRFYKSLHEHIQAHTNTLVFTNTRSGAE
RVLHNLRERFD--------------------------AYDEENSGCHHGSLSKDVRHDIE
GRLKDGSLDVVTSSTSLELGIDMPHVDLVVQVGSPKSVAALLQRIGRAGHRVGQTVAGRV
IALDRDELLECAVMLKKAEEGFVDSVSIPENAQDVAAQHVYGMAIAE-VRPESEVTDILR
RAYPYRNYSDEEWESLARYLTAEYAGLEDKNVYAKIWRDENDPPSGEHHYEDFEVGRELI
GKRGRLARVIYMTNIGTIPDSFTCDVYTRAGDEWVGQLDENYLDTLE-KGDVFVLGGDHF
EYRYRRGSKVYVDRTSARP---TVPSWYSERLPLSYDLGREILEFQGELLEHYAEGG---
--PPRVRAWLREFPLDDDSVRAIARLFEYQLRYAGEESVSAPDRLSIEVERDRDEYERHY
YVHSNYGRKFNDGLSRLLAYQCAQEATANVRVAVADNGFVLSMPLNR-KVDLEGIFEDLE
PEQVREDLRAALSGTDLLQRYFRINATRSLMILKRYKGYEKSASEQQVSSEMLLGFAEDL
ENFAVIEETYREILEDKLNVAEIEAVVEAISEGEIAVERQLLDSPT-------------P
RAFGLATLSASDVVLAED---------------------------------ESAALQAFH
EHVLEEIGEESLQGLAPETSE---------------------------------------
------------------------
>gi|110668822|ref|YP_658633.1| ATP-dependent helicase [Haloquadratum walsbyi DSM 16790]
------------------------------------------------------------
------------------------------------------------------------
------------------------------------------------------------
------------------------------------------------------------
------------------------------------------------------------
------------------------------------------------------------
------------------------------------------------------------
-------------------------------------------------MSQRGRALLRE
AAEQARTDAD--------------------KTSFTFDPETVEIN----------------
----------------DADVLTRLDPAVQEWWVSQFGRYVAEND----------------
GFFTPPQRE---AIPLVDNQENALVCAPT-------------------------------
------------------GSG---------------------------------------
------------------------------------------------------------
------------------------------------------------------------
------------------------------------------------------------
------------------------------------------------------------
------------------------------------------------------------
------------------------------------------------------------
------------------------------------------------------------
------------------------------------------------------------
--------------------------------------------KTLA------------
------------------SFTAVLNDLFKRAR----------------------------
---------------------KRDD---------------GLENQVYCLYISPLKSLAND
IHRNLDVPLSGIRERIIADAKSK----SESEIKTQSANTAATDGSSGSEEDVDSSINVRH
AIRHGDTDSAERQRMLEETPHILNTTPETLAILLNAPKFREKLRGIEYVIVDEIHSLAA-
NKRGTHLSVSLERLEELTETS------------------PTRIGCSATVEPLSTVGKFLV
GYNNDGT--------------------------------------------PREYELVDT
RFVREFDLSVECPTDDLIHTPRG------KVQARFYDRLEQLIDDHKNTIVFTNTRSGAE
RVLSTLRDRS--------------------------DTFDESNSGCHHGSLSKTRRQEIE
SELKAGTLDVVTTSTSLELGIDMPHVDLVVQVGSPKSVAALLQRVGRAGHQLGETVEGRV
IALDRDELVECAVMLQKAESGFVDRVFIPEGAHDVASQQIYGMAINE-IRREATFRQILT
RAYPYRNYGDDDWEELLRYLTADYDGLDEKNVYPKIWRDTNDAPSGEHHYDEFPVGTPLI
GKRGRLARVIYMTNIGTIPDSFSCTVLTRSEDKQVGTLDEDYLDTLE-TGDVFVLGGDRF
EYRYRRGSKVYVDRTSERP---TVPSWFSERLPLSYDLGREIASFQGEVINRLEADG---
--ATATRQWLDEFPIDTNSARAITRIYDQQRQYTGATSVSTDDRLVVEEELDRDSYRRRF
YIHSTYGRRFNDGLSRLLAYHCAQQTNANVKIAVADNGFTLVMPLNR-KVDVGAVLESIE
PAAVRSDLRSALDGTDLLKRYFRINATRSLMILKRYKGYEKSAAQQQVSSEMLLSFAEEL
DSFAVIDETYREILEDKLNVDAIEEALRNIQDDELIVETVEVDSPS-------------P
RAFGLATLAASDVVLAED---------------------------------ESAVLQEFH
ARVQAEIGDEETASETETQTSSS-------------------------------------
------------------------
>gi|448473736|ref|ZP_21601878.1| ATP-dependent helicase [Halorubrum aidingense JCM 13560]
------------------------------------------------------------
------------------------------------------------------------
------------------------------------------------------------
------------------------------------------------------------
------------------------------------------------------------
------------------------------------------------------------
------------------------------------------------------------
--------------------------------MTERTDG------EAIGA--SPRELLVE
RVAGDD------------------------CPAVAFDPETVPLP----------------
----------------DADVLARLSPPVRRWWVDEFGPYVGENG----------------
GFFTPPQRE---GIPHVDDGRNCLVAAPT-------------------------------
------------------GSG---------------------------------------
------------------------------------------------------------
------------------------------------------------------------
------------------------------------------------------------
------------------------------------------------------------
------------------------------------------------------------
------------------------------------------------------------
------------------------------------------------------------
------------------------------------------------------------
--------------------------------------------KTLAA-----------
-------------------FTAVLDDLFERER----------------------------
--------------------------------------RDDLDDSVYCLYVSPLKSLAND
IKRNLEAPLAGIDAKRT---------------DGESP---------------SDEPAVRQ
AIRHGDTSATDRRAMLEAPPHVLNTTPETLAILLNSPKFKEKLRTVEYVIVDEIHSLAA-
NKRGTHLAVSLERLTELADG------------------SPTRIGCSATVEPLDAVADFLV
GRERVAGEPG-----------------------------------DPTGLEPRPCELVDA
RFGREFDLRLRTPAADLVHTSRS------VVTDRFYDALHELIADHENTLVFTNSRSGAE
RTLQELRERFG---------------------------YDESDSGCHHGSLGESQRTRIE
EGLKAGDLDVVTTSTSLELGIDMPHLDLVVQVGSPKSVAALLQRVGRAGHSPGETVEGRV
FALDRDELVECATLLARAEDGFVDRVFLPEGAADVAAQHVYGMAINR-VRPDREVREVLR
RAHPYRAFDDDDYERLIRYLTSDYEGLEERHVYPKIWRDANDPPGGEHHHEEHPVGERLV
GKRGRLARVIYMTNVGTIPDSFSCDVFTR-DDEWVGTLDEAYLDTLD-PGDVFALGGERF
AFRYRRGSKVSVDRTGERP---TVPSWYSERLPLSYDLAREVAAFQAQLLDRLERGG---
--PPAVRAQLRALPLDENAIRAIARIYDEQVAYAGAESVATPSRLVVEEELDREGYKRRF
YVHADFGRRFNDGLSRLVAAEVESRTDATAAVAVADRGFSLALPLNR-KVDVARILRELD
PKTVREDLRAAVRGTDLLQRYFRINASRSLMILKRYKGYEKSAAEQQVSAEMLLSLAADL
DEFAVMEETYRELLDDRLAAARIRELLARIDADDCAVAHHTVDSPA-------------P
LSFGLATLVDSDTVLADD---------------------------------ESAALREYH
AHVMDAIGDGDPASRRSDP-----------------------------------------
------------------------
>gi|448479338|ref|ZP_21604190.1| ATP-dependent helicase [Halorubrum arcis JCM 13916]
------------------------------------------------------------
------------------------------------------------------------
------------------------------------------------------------
------------------------------------------------------------
------------------------------------------------------------
------------------------------------------------------------
------------------------------------------------------------
-----------------------------MNVVSETTDR-------GDEA--AARALLRD
AVERG------------------------AIADPEFDPETVPIA----------------
----------------DADVLARLSPPVRRWWVERFGGYVGENG----------------
GFFTPPQRE---AIPHVDDGENCLVAAPT-------------------------------
------------------GSG---------------------------------------
------------------------------------------------------------
------------------------------------------------------------
------------------------------------------------------------
------------------------------------------------------------
------------------------------------------------------------
------------------------------------------------------------
------------------------------------------------------------
------------------------------------------------------------
--------------------------------------------KTLAS-----------
-------------------FLAVLDDLFARDR----------------------------
--------------------------------------AGDLENSVYCLYVSPLKSLAND
IERNLEAPLAGIGEAVAAAEGGDGDSTSDADAAGESDNDE-----------DPYDPGVRQ
AIRHGDTSKADRQAMLSETPHVLNTTPETLAILLNSPKFKEKLRTVEYVIVDEIHSLAA-
NKRGTHLSVSLERLTELARNGEREAA-----------TEITRIGCSATVEPLDGIASFLV
GRERVAGEVG-----------------------------------AVDGFETRPCEVVDA
RFAREFDLELRTPAADLIHTPRS------AVTDRFYESLRELIESHENTLVFTNSRSGAE
RTLQELRQRFD---------------------------YDESDSGCHHGSLGEAQRTRVE
EGLKSGDLDVVTTSTSLELGIDMPHLDLVVQVGSPKSVAALLQRVGRAGHSPGETVEGRV
FALDRDELIECATLLARAEDGFVDRVFPPEGAYDVAAQHVYGMAINR-VRPDREIREVLR
RAHPYRGFDDAAYERLFRYLTGDYDGLEAKNVYPKVWRDANDAPDGEHHHPEFPVGELLV
GKRGRLARVIYMTNVGTIPDSFTCDVFTR-DDEWVGTLDESYLDTLE-SGDVFALGGERF
AFRYRRGSKVYVDRTSERP---TVPSWFAERLPLSADLAREVLAFQAELLDRLTGDG-PS
AGPAAVRAWLREFPLDGNAVRALARMYDEQVRYAGPGSVSTPDRIVVEEELDRNEYKRRF
YVHSIYGRRFNDGLSRLVATAVANRTDANVAVAVADRGFSLALPLNR-KVDVAQILAGLD
PETVREDLREAVQGTDLLQRYFRINAGRALLILKRYKGYEKSAAEQQVSAEMLLSFAADL
EEFAVLEETYRELLEDRLDVDGIREAVGRIATGDLAVEHRVVDSPS-------------P
LAFGLATLVDSDTVIADD---------------------------------ESAVLREFH
ARVMEEIGEAPRGAGSGEAGDRGVGDR------------------DAEPPADR-------
------------------------
>gi|448502373|ref|ZP_21612569.1| ATP-dependent helicase, partial [Halorubrum coriense DSM 10284]
------------------------------------------------------------
------------------------------------------------------------
------------------------------------------------------------
------------------------------------------------------------
------------------------------------------------------------
------------------------------------------------------------
------------------------------------------------------------
------------------------------------------------------------
------------------------------------------------------------
------------------------------------------------------------
------------------------------------------------------------
------------------------------------------------------------
------------------------------------------------------------
------------------------------------------------------------
------------------------------------------------------------
------------------------------------------------------------
------------------------------------------------------------
------------------------------------------------------------
------------------------------------------------------------
------------------------------------------------------------
------------------------------------------------------------
------------------------------------------------------------
------------------------------------------------------------
------------------------------------------------------------
------------------------------------------------------------
-----------------------------------------RIGCSATVEPLDGIASFLV
GRERDAGAVG-----------------------------------EFEGFETRPCEVVDA
RFAREFDLELRTPAADLVHTPRS------TVTDRFYESLHDLVEAHENTLVFTNSRSGAE
RTLQELRRRFD---------------------------YDESDSGVHHGSLGEAQRTRVE
EGLKSGALDVVTTSTSLELGIDMPHLDLVVQVGSPKSVAALLQRVGRAGHSPGETVEGRV
FALDRDELIECATLLARAEEGFVDRVFPPEGAYDVAAQQVYGMAINR-IRPDREVREVLR
RAHPYRGFDDEAYERLFRYLTGDYDGLEEKNVYPKVWRDDNDPPDGEHHHSEFPVGETLV
GKRGRLARVIYMTNVGTIPDSFTCDVFTR-NDEWVGTLDESYLDTLE-SGDVFALGGERF
AFRYRRGSKVYADRTSERP---TVPSWFAERLPLSADLAREVLAFQAELLDRLAGDD-PS
AGPAAVRAWLREFPLDGNAVRALARMYDEQVRYAGPEAVSTPDRLVVEEELDRSEYKRRF
YVHATYGRRFNDGLSRLVAAAVADRTDANVAVAVADRGFSLALPLNR-KVDVAGILADLG
PQTVREDLREAVQGTDLLQRYFRINAGRALLILKRYKGYEKSAAEQQVSAEMLLSFAADL
EEFAVLEETYRELLEDRLDVAGIREVVGRIAGGDLAVEHRVVDSPS-------------P
LAFGLATLVDSDTVIADD---------------------------------ESAVLREFH
ARVMEEIGDAPRSAEDGRGGGSAP------------PEGDGDGDRDPESPADREGD----
------------------------
>gi|448524506|ref|ZP_21619356.1| ATP-dependent helicase [Halorubrum distributum JCM 10118]
------------------------------------------------------------
------------------------------------------------------------
------------------------------------------------------------
------------------------------------------------------------
------------------------------------------------------------
------------------------------------------------------------
------------------------------------------------------------
-----------------------------MNVVSETTDR-------GDEA--AARALLRD
AVERG------------------------AIADPEFDPETVPIA----------------
----------------DADVLARLSPPVRRWWVERFGGYVGENG----------------
GFFTPPQRE---AIPHVDDGENCLVAAPT-------------------------------
------------------GSG---------------------------------------
------------------------------------------------------------
------------------------------------------------------------
------------------------------------------------------------
------------------------------------------------------------
------------------------------------------------------------
------------------------------------------------------------
------------------------------------------------------------
------------------------------------------------------------
--------------------------------------------KTLAS-----------
-------------------FLAVLDDLFARDR----------------------------
--------------------------------------AGDLENSVYCLYVSPLKSLAND
IERNLEAPLAGIGEAVAAAEGGDGDSTSDADAAGESDNDE-----------DPYDPGVRQ
AIRHGDTSKADRQAMLSETPHVLNTTPETLAILLNSPKFKEKLRTVEYVIVDEIHSLAA-
NKRGTHLSVSLERLTELARNGEREAE-----------TEITRIGCSATVEPLDGIASFLV
GRERVAGDVG-----------------------------------AVDGFETRPCEVVDA
RFAREFDLELRTPAADLIHTPRS------AVTDRFYESLRELIESHENTLVFTNSRSGAE
RTLQELRQRFD---------------------------YDESDSGCHHGSLGEAQRTRVE
EGLKSGDLDVVTTSTSLELGIDMPHLDLVVQVGSPKSVAALLQRVGRAGHSPGETVEGRV
FALDRDELIECATLLARAEDGFVDRVFPPEGAYDVAAQHVYGMAINR-VRPDREIREVLR
RAHPYRGFDDAAYERLFRYLTGDYDGLEAKNVYPKVWRDANDAPDGEHHHPEFPVGELLV
GKRGRLARVIYMTNVGTIPDSFTCDVFTR-DDEWVGTLDESYLDTLE-SGDVFALGGERF
AFRYRRGSKVYVDRTSERP---TVPSWFAERLPLSADLAREVLAFQAELLDRLTGDG-PS
AGPAAVRAWLREFPLDGNAVRALARMYDEQVRYADPGSVSTPDRIVVEEELDRNEYKRRF
YVHSIYGRRFNDGLSRLVAAAVANRTDANVAVAVADRGFSLALPLNR-KVDVAQILAGLN
PETVREDLREAVQGTDLLQRYFRINAGRALLILKRYKGYEKSAAEQQVSAEMLLSFAADL
EEFAVLEETYRELLEDRLDVDGIREAVGRIATGDLAVEHRVVDSPS-------------P
LAFGLATLVDSDTVIADD---------------------------------ESAVLREFH
ARVMEEIGEAPRGAGSDEAGDCGVGDR------------------DAEPPADR-------
------------------------
>gi|448506595|ref|ZP_21614551.1| ATP-dependent helicase [Halorubrum distributum JCM 9100]
------------------------------------------------------------
------------------------------------------------------------
------------------------------------------------------------
------------------------------------------------------------
------------------------------------------------------------
------------------------------------------------------------
------------------------------------------------------------
-----------------------------MNVVSETTDR-------GDEA--AARALLRD
AVERG------------------------AIADPEFDPETVPIA----------------
----------------DADVLARLSPPVRRWWVERFGGYVGENG----------------
GFFTPPQRE---AIPHVDDGENCLVAAPT-------------------------------
------------------GSG---------------------------------------
------------------------------------------------------------
------------------------------------------------------------
------------------------------------------------------------
------------------------------------------------------------
------------------------------------------------------------
------------------------------------------------------------
------------------------------------------------------------
------------------------------------------------------------
--------------------------------------------KTLAS-----------
-------------------FLAVLDDLFARDR----------------------------
--------------------------------------AGDLENSVYCLYVSPLKSLAND
IERNLEAPLAGIGEAVAAAEGGDGDSTSDADAAGESDNDE-----------DPYDPGVRQ
AIRHGDTSKADRQAMLSETPHVLNTTPETLAILLNSPKFKEKLRTVEYVIVDEIHSLAA-
NKRGTHLSVSLERLTELARNGEREAE-----------TEITRIGCSATVEPLDGIASFLV
GRERVAGDVG-----------------------------------AVDGFETRPCEVVDA
RFAREFDLELRTPAADLIHTPRS------AVTDRFYESLRELIESHENTLVFTNSRSGAE
RTLQELRQRFD---------------------------YDESDSGCHHGSLGEAQRTRVE
EGLKSGDLDVVTTSTSLELGIDMPHLDLVVQVGSPKSVAALLQRVGRAGHSPGETVEGRV
FALDRDELIECATLLARAEDGFVDRVFPPEGAYDVAAQHVYGMAINR-VRPDREIREVLR
RAHPYRGFDDAAYERLFRYLTGDYDGLEAKNVYPKVWRDANDAPDGEHHHPEFPVGELLV
GKRGRLARVIYMTNVGTIPDSFTCDVFTR-DDEWVGTLDESYLDTLE-SGDVFALGGERF
AFRYRRGSKVYVDRTSERP---TVPSWFAERLPLSADLAREVLAFQAELLDRLTGDG-PS
AGPAAVRAWLREFPLDGNAVRALARMYDEQVRYADPGSVSTPDRIVVEEELDRNEYKRRF
YVHSIYGRRFNDGLSRLVAAAVANRTDANVAVAVADRGFSLALPLNR-KVDVAQILAGLN
PETVREDLREAVQGTDLLQRYFRINAGRALLILKRYKGYEKSAAEQQVSAEMLLSFAADL
EEFAVLEETYRELLEDRLDVDGIREAVGRIATGDLAVEHRVVDSPS-------------P
LAFGLATLVDSDTVIADD---------------------------------ESAVLREFH
ARVMEEIGEAPRGAGSDEAGDCGVGDR------------------DAEPPADR-------
------------------------
>gi|257053880|ref|YP_003131713.1| ATP-dependent helicase [Halorhabdus utahensis DSM 12940]
------------------------------------------------------------
------------------------------------------------------------
------------------------------------------------------------
------------------------------------------------------------
------------------------------------------------------------
------------------------------------------------------------
------------------------------------------------------------
-------------------------------------------------MGGRELLEGVD
VDL-------------------------------GFDPESVSID----------------
----------------DGDVLALFEPVVREWWVETFGPYVPDNG----------------
GFFTPPQKA---AIPHIHDGENALIAAPT-------------------------------
------------------GSG---------------------------------------
------------------------------------------------------------
------------------------------------------------------------
------------------------------------------------------------
------------------------------------------------------------
------------------------------------------------------------
------------------------------------------------------------
------------------------------------------------------------
------------------------------------------------------------
--------------------------------------------KTQAS-----------
-------------------FAAIINELFRRDR----------------------------
--------------------------------------DDGLENAVYCLYISPLKSLAND
IHRNLEVPLSEITATLEDRGED---------------------------------VEIRH
AIRHGDTSDSDRQAMLEETPHILNTTPETLAILLNSPKFNKKLETVEYVIVDEIHSLAA-
NKRGTHLSVSLERLEAMAETS------------------PTRIGCSATVEPLDTMAEFLV
GREDP----------------------------------------GGD---PRDYEVVDA
RFAREFDMELTTPTDDLIHTSQS------TINDRFYDQLHDLIGDHMNTLVFTNTRSGAE
RVLHNLRERFD--------------------------AYDEDNSGCHHGSLSKDKREAIE
SDLKSGDVDVVTTSTSLELGIDMPHIDLVVQVGSPKSVAALLQRVGRAGHQLGETVAGRV
VALDRDELIECAVMLKKAAEGFVDRVFVPENAHDVATQHVYGMAIND-VRPESEVTGILR
RAYPYRTYTDDDWEALLRYLTADYPGMEDENVYAKIWRDENDPPDGEYHYDEFPVGEPLI
GKRGRLARVIYMTNIGTIPDSFTCDVLTRGDSEWVGQLDESYLDTLE-TGDVFVLGGDRY
EYRYRRGSKVYVDHTSARP---TVPSWYSERLPLSYDLGREVLSFQRELLARLQRGG---
--QSAARLWLREFPLDEHSVRAIVEMFDQQVRYAGPESVSTDERLVIEEERDRESYERRY
YVHSNYGRRFNDGLSRLLAYRVAQQATANVQVAVADHGFTLSMPLNR-KVDVAGVLESID
PVDVRADLRASLDGTDLLDRYFRINATRSLMILKRYKGYEKSASEQQVNSEMLLGFAQDL
EDFAVIEETYREILEDKLNVDAIEDVLGAIDAGNIEVVHHRVDSPT-------------P
RAFGLATLMASDVVLAED---------------------------------ESAVLKEFH
ERVTDAIG-ESAGDVSVTE-----------------------------------------
------------------------
>gi|55377786|ref|YP_135636.1| ATP-dependent helicase [Haloarcula marismortui ATCC 43049]
------------------------------------------------------------
------------------------------------------------------------
------------------------------------------------------------
------------------------------------------------------------
------------------------------------------------------------
------------------------------------------------------------
------------------------------------------------------------
-------------------------------------------------MGGRERLAATD
P---------------------------------EFNPEAVDID----------------
----------------DAEVLDRLAPVVQEWWVEQFGEFVPGNG----------------
GFFTPPQKE---AIPLIHERENALICAPT-------------------------------
------------------GSG---------------------------------------
------------------------------------------------------------
------------------------------------------------------------
------------------------------------------------------------
------------------------------------------------------------
------------------------------------------------------------
------------------------------------------------------------
------------------------------------------------------------
------------------------------------------------------------
--------------------------------------------KTLAS-----------
-------------------FTGIINELFGKAR----------------------------
--------------------------------------EDELENSVYCLYVSPLKSLAND
IHRNLGQPLDGITAKLDERGED---------------------------------VEIRH
AIRHGDTSDSERQAMLETTPHILNTTPETLAILLNSPKFKKKLETIEYVIVDEIHSLAE-
NKRGTHLSVSLERLEEMVEEP------------------PTRIGCSATVEPLDTVAEFLV
GCEEP----------------------------------------GGE---PRDYEIVDT
RFARDFDMELSCPADDLINTPRD------IITERFYTQLHDHIQSHTNTLVFTNTRSGAE
RVLHNLREKFG--------------------------DYDESNSGCHHGSLSKERRRDIE
ESLKEGSLDVVTTSTSLELGIDMPHIDLVVQVGSPKSVAALLQRIGRAGHQLGETVEGRV
IALDRDELVECAVMLEKAERGFVDRVFIPENAQDVATQQIYGMAIND-VRPEETFKSVLR
RAYPYRDYDDGDWERLMRYMTADYPGMEDKNVYAKIWRDTNDAPDGEHHYEDYDVGEHLI
GKRGRLARVIYMTNIGTIPDSFTCDVVTRSDDSWVGQLDESYLDTLE-KGDVFVLGGNNF
EYRYRRGSKVYVDRTAARP---TVPSWFSERLPLSYDLGREILDFQGQLLDRLADGG---
--MSEVRNWLRTFPVDENSVRAIARMFREQVAYAGPDSVATTDRLVIEETLDHDEYERHY
HIHSNYGRRFNDGFSRLLAYHIAREASANVQVAVADNGFTLSMPLNR-KVDIARIVRDLD
PETAREDLRASLDGTDLLQRYFRINATRSLMILKRYKGYEKSASEQQVSSEMLLGFAEDL
GDFAVVEETYREILEDKLNVDGIETILRAMQDGDVDVVRTRVDSPS-------------P
RAFGLATLMASDVVLAED---------------------------------ESAVLQEFH
QRVLNEIDDGNGEDSAVATDD---------------------------------------
------------------------
>gi|222479678|ref|YP_002565915.1| ATP-dependent helicase [Halorubrum lacusprofundi ATCC 49239]
------------------------------------------------------------
------------------------------------------------------------
------------------------------------------------------------
------------------------------------------------------------
------------------------------------------------------------
------------------------------------------------------------
------------------------------------------------------------
--------------------------------MSELTDSGSDGEGGAEP---SARALLRE
ALAG------------------------EDAPAVEFDPETVPIS----------------
----------------DADVLDRLSPPVRRWWVSEFAAHVGENG----------------
GLFTPPQRG---AIPRVDDGENCLVAAPT-------------------------------
------------------GSG---------------------------------------
------------------------------------------------------------
------------------------------------------------------------
------------------------------------------------------------
------------------------------------------------------------
------------------------------------------------------------
------------------------------------------------------------
------------------------------------------------------------
------------------------------------------------------------
--------------------------------------------KTLAA-----------
-------------------FTAVLDDLFARDR----------------------------
--------------------------------------AGTLDNSVYCLYVSPLKSLAND
IERNLEAPLNGIAAEMTAAS--------ESDEDEE------------------VDPGVRQ
AIRHGDTSKADRRAMLEETPHVLNTTPETLAILLNAPRFREKLRTVEYVVVDEIHALAG-
NKRGTHLSASLERLTEIADD------------------SPTRIGCSATVEPLDEVADFLV
GCERVAGEVG-----------------------------------DPDGFAPRDCEVVDA
RFGREFDLQLRTPAADLIHTPDS------VVTDRFYDALHGLIEDHENTLVFANSRSGAE
RTLRELRERFG---------------------------YDESDSGCHHGSLGEAQRTRIE
EGLKAGTLDVVTTSTSLELGIDMPHLDLVVQVGSPKSVAALLQRVGRAGHSPGETVEGRM
FALDRDELVECAAMLARAEEGFVDGVSLPEGAADVAAQHVYGMAINQ-IRPDREIREVLR
RAHPYREFGTGEYERLMRYLTGDYEGLAERNVYPKVWRDANDPPDGEHHHEEYPVGETLV
GKRGRLARVIYMTNVGTIPDSFGCDVVTR-DGEAVGTLDENYLDTLA-PGDVFALGGERF
AFRYRRGSKVYVDRTGERP---TVPTWYAERLPLSADLAAEVLAFQADLLDRLERGG---
--PPAVRAWLRELPIDGNSVRAITRTYDEQVAYAGAESVSTPSRLAVEEVLDRDAYKRRF
HVHATYGRRFNEGLSRLVAAECAARTDADPTVAVADRGFSLALPLNR-KVDVAGVIRELD
PETVREDLRAALRGTDLLQRYFRINATRSLMILKRYKGYEKSAAEQQVSAETLLSLAEGL
DDFAVIEETYRELLDDRLDAPRIRKVAERIDDGDLAVADQTVDSPT-------------P
LAFGLATLVDSDAVLAGD---------------------------------ESATLRKFH
DRVRAAIDDS--------------------------------------------------
------------------------
>gi|448730179|ref|ZP_21712489.1| ATP-dependent helicase [Halococcus saccharolyticus DSM 5350]
------------------------------------------------------------
------------------------------------------------------------
------------------------------------------------------------
------------------------------------------------------------
------------------------------------------------------------
------------------------------------------------------------
------------------------------------------------------------
-------------------------------------------------MDGRELLAEAD
VD---------------------------------FDPTTVEIT----------------
----------------DGDVLASLDPVVREWWVEQFGAFVPENG----------------
GFFTPPQKE---AIPHIREGRNALVCAPT-------------------------------
------------------GSG---------------------------------------
------------------------------------------------------------
------------------------------------------------------------
------------------------------------------------------------
------------------------------------------------------------
------------------------------------------------------------
------------------------------------------------------------
------------------------------------------------------------
------------------------------------------------------------
--------------------------------------------KTLAS-----------
-------------------FTAILDDLFRRERAAG-------------------------
-------------------EEETNGD--------------GLDNSVYCLYVSPLKSLAND
IHRNLGVPLSAITKRLEARGED---------------------------------VEVRH
AIRHGDTSSADRQRMLDETPHILNTTPETLAILLNAPKFRDKLSTVEYVIVDEIHSIAG-
GKRGTHLAVSLERLEALTEES------------------PTRIGCSATVEPLDTIAEFLV
GRAEPGG-------------------------------------------ESRAYEIVDA
RFAREFDLELRCPTDDLIDTPRG------EVQGRFYDALDGLIDEHTNTLVFTNTRSGAE
RVLHTLREEYG---------------------------YDESDSGCHHGSLSADRRQAVE
EGLKAGDLSVVTTSTSLELGIDMPHVDLVVQVGSPKSVAALLQRVGRAGHRLGREVKGRV
FALDRDELVECAVMLRKAERNFVDRVFVPERAHDVAAQQVYGMAIAG-PRPEDEIREILG
RAYPYRNYTDEEWEILMRYLTAGYAGMEDRNVYAKVWCDTNDPPDGEHHYPDFPVGEPLI
GKRGRLARVIYMTNIGTIPDSFSCDVLVRGGDEWVGQLDENYLDTLD-TGDVFVLGGRRY
EYRYRRGSKVYVDSTGARP---TVPSWFAERLPLSYDLGRAILDFQGELLDRLDSRG---
--VAGVRSWLREFPLDENAVRAITRTFDEQVRYAGQASVSTRSRLAIETELDHNERVRRY
HVHSNYGRRFNDGLSRVLAHRCAEATNANVTVAVADNGFSLGLPLNR-KVDFVGLLRDIE
PSDVRRDLRASLDGTDLLKRYFRINATRALTILKRYKGYEKSASQQQVSSEMLLGYVEDL
EEFAVLEETYRELLEDKLAVAAIEDVLAAVQAGEIAVTVERVDSPT-------------P
MAFGLATLLASDVVLAED---------------------------------ESAVLQEFH
QRVLDEIEDSEDVLADD-------------------------------------------
------------------------
>gi|448439264|ref|ZP_21587905.1| ATP-dependent helicase [Halorubrum saccharovorum DSM 1137]
------------------------------------------------------------
------------------------------------------------------------
------------------------------------------------------------
------------------------------------------------------------
------------------------------------------------------------
------------------------------------------------------------
------------------------------------------------------------
--------------------------------MSERRDAAPNASADATERSASARALLRE
ALAD------------------------DDAPAVEFDPETIPLP----------------
----------------DADVLDRLSPPARRWWVSEFAAHVGENG----------------
GLFTPPQRG---AIPRVDDGENCLVAAPT-------------------------------
------------------GSG---------------------------------------
------------------------------------------------------------
------------------------------------------------------------
------------------------------------------------------------
------------------------------------------------------------
------------------------------------------------------------
------------------------------------------------------------
------------------------------------------------------------
------------------------------------------------------------
--------------------------------------------KTLAA-----------
-------------------FTAVLDDLFARER----------------------------
--------------------------------------AGDLDNSVYCLYVSPLKSLAND
IDRNLEAPLAGIAAEMRSEGGRGDVDE-EGDVDEEGDVDEEGDGE------TAPDPGVRQ
AIRHGDTSEADRRAMLEEAPHVLNTTPETLAILLNAPRFREKLRTVEYVVVDEIHALAD-
NKRGTHLSASLERLTEISDG------------------SPTRIGCSATVEPLDEVADFLV
GRERVAGEVG-----------------------------------DAEGFAPRDCEVVDA
RFGREFDLRLRTPAADLVHADDS------VVTDRFYDALDELIESHENTLVFANSRSGAE
RTLRELRERFD---------------------------YDESDSGCHHGSLGEGRRARIE
EGLKGGTLDVVTTSTSLELGIDMPHLDLVVQVGSPKSVAALLQRVGRAGHSPGETVEGRV
FALDRDELVECAAMLARAESGFVDGVSIPEGAADVAAQHVYGMAINR-VRPDREIREVLR
RAHPYREFGTDAYERLMRYLTGDHEGLAERNVYPKVWRDANDPPDGEHHREEHPVGETLV
GKRGRLARVIYMTNVGTIPDSFGCDVVTR-DGDAVGTLDENYLDTLA-PGDVFALGGERF
AFRYRRGSKVYVDRTDERP---TVPTWYAERLPLSADLAAEVLAFQADLLDRLKRGG---
--PPAVRAWLRELPIDGNSVRAITRMYDEQVAYAGVESVSTPSRLAVEEVLDRDAYKRRF
HVHATYGRRFNEGLSRLVAAECRARTDAEPTVAVADRGFSLALPLNR-KVDVAGILRDLD
PETVREDLRAALRGTDLLQRYFRIDATRSLMILKRYKGHEKSAAEQQVSAETLLSLAEGL
DDFAVIEETYRELLDDRLDAPRIRAVAERIAGGDLAVVDRTVDSPT-------------P
LAFGLATLVDSDAVLAGD---------------------------------ESAALREFH
DRVRTAIDDS--------------------------------------------------
------------------------
>gi|399576813|ref|ZP_10770568.1| ATP dependent helicase, lhr family [Halogranum salarium B-1]
------------------------------------------------------------
------------------------------------------------------------
------------------------------------------------------------
------------------------------------------------------------
------------------------------------------------------------
------------------------------------------------------------
------------------------------------------------------------
-------------------------------------------------MS--GRELLAG
AN-------------------------------VDFDVDAVDIA----------------
----------------DADVLDLLEPSVREWWVDQFGAYVPGNG----------------
GFFTPPQRE---AIPLIHEGANPLICAPT-------------------------------
------------------GSG---------------------------------------
------------------------------------------------------------
------------------------------------------------------------
------------------------------------------------------------
------------------------------------------------------------
------------------------------------------------------------
------------------------------------------------------------
------------------------------------------------------------
------------------------------------------------------------
--------------------------------------------KTLA------------
------------------SFTAIIDELFRRDR----------------------------
---------------------ELGD---------------GLDNAVYCLYVSPLKSLAND
IHRNLTVPLEGISEKMG---------------------------------EQGESVEIRH
AIRHGDTPSTERQKMLETTPHILNTTPETLAILLNSPKFKEKLRSVEYVVVDEIHSLAE-
NKRGTHLSVSLERLEALADTS------------------PTRIGCSATVEPLTTMAEFLV
GREDDGS--------------------------------------------PRDYDIVDT
RFVRDFDVRLECPTDDLIDTPRS------EVTERFYDRLHELIGSHTNTLVFTNTRSGAE
RVLHNLRENHP-------------------------ETYDESNSGCHHGSLSKERRQEVE
SQLKAGELDFVTTSTSLELGIDMPHIDLVVQVGSPKFVASLLQRVGRAGHRLGQTVNGRV
VALDRDELVECAVMLKKAEEGFVDRVFVPENAYDVAAQQLYGMAINE-IRPESEVRAILR
RAYPYRTFSDTDFERLFRYLTADYEGLEDKHVYAKIWRDTNDAPDGEHHYEEYDVGEELI
GKRGRMARVIYMTNIGTIPDSFTCDVYTRSTSEWVGNLDENYLDTLE-KGDVFVLGGSHF
EFRYRRGSKVYVDPTNARP---TVPSWYSERLPLSYDLGREILSFQGDLVARLERGG---
--QPAARDWLRGFPLDENSVRAIARMYDEQVRYAGAESVSTDTRLAVEEVKDRAEYRRHY
HVHSNYGRQFNDGLSRLVAYHCAQQANTNVQVAVADNGFSISMPLNR-KVDVSGVLQSLD
PDAVGSDLRAALEGTDLLKRYFRINATRSLMILKRYKGYEKSAAEQQVSSEMLLSFAQNL
DSFAVMEETYREILEDKLNLGAIQEFVERVQAGDVEVTHLQQSSPS-------------P
RAFGLATLMASDVVLADD---------------------------------ESAVLTEFH
ERVMAEIEGGESTEDDGAAVGVE-------------------------------------
------------------------
>gi|448733627|ref|ZP_21715869.1| ATP-dependent helicase [Halococcus salifodinae DSM 8989]
------------------------------------------------------------
------------------------------------------------------------
------------------------------------------------------------
------------------------------------------------------------
------------------------------------------------------------
------------------------------------------------------------
------------------------------------------------------------
-------------------------------------------------MDGRELLAETD
VD---------------------------------FDPESVEIT----------------
----------------DGDVLDSLDPVVRKWWVEQFGEFVPEND----------------
GFFTPPQKE---AIPHIQAGRNALVCAPT-------------------------------
------------------GSG---------------------------------------
------------------------------------------------------------
------------------------------------------------------------
------------------------------------------------------------
------------------------------------------------------------
------------------------------------------------------------
------------------------------------------------------------
------------------------------------------------------------
------------------------------------------------------------
--------------------------------------------KTLAS-----------
-------------------FTAILDDLFRQERAGER------------------------
-------------------ADEGGGDSDR---------DAGLDNSVYCLYVSPLKSLAND
IHRNLDVPLSEITERLEARGED---------------------------------VEVRH
AIRHGDTSSADRQRMLDETPHILNTTPETLAILLNAPKFREKLSTVEYVIVDEIHSIAG-
GKRGTHLAVSLERLEALTETS------------------PTRIGCSATVEPLDTIAEFLV
GRRASG--------------------------------------------ESRAYEIVDA
RFAREFDLELRCPTDDLIDTPRG------EVQGRFYDALDGLIDEHTNTLVFTNTRSGAE
RVLHTLRENYG---------------------------FDESDSGCHHGSLSADRRQAVE
AGLKAGELSVVTTSTSLELGIDMPHVDLVVQVGSPKSVAALLQRVGRAGHRLGREVKGRV
FALDRDELVECAVMLRKAEQNFVDRVFVPERAHDVAAQQVYGMAITG-PHPESEIREILV
CAYPYRNYTDEEWEILMRYLTAGYAGMEDRNVYAKIWRDENDPPDGEHHY-DFPVGEPLI
GKRGRLARVIYMTNIGTIPDSFSCDVVVRGGDEWVGQLDENYLDTLD-TGDVFVLGGSRY
EYRYRRGSKVYVDPTGARP---TVPSWFAERLPLSYDLGREILDFRGELLDRLDSRG---
--VRGVRSWLREFPLDENAVRAIARTFDEQVRYAGPESVSTRSRLAIETELDHNERVRRY
HVHSNYGRRFNDGLSRVLAHRCAEATNANVTVAVADNGFSLGLPLNR-KVDFVGLLRDIE
PGDVRHDLRASLDGTDLLKRYFRINATRALTVLKRYKGYEKSASQQQVSSEMLLGFVEDL
DDFAVLEETYRELLEDKLAVEAIEDVLAAVQADEIEITVERVDSPT-------------P
MAFGLATLLASDVVLAED---------------------------------ESAVLQEFH
QRVLDEIGDGEDVLADD-------------------------------------------
------------------------
>gi|169236039|ref|YP_001689239.1| Lhr-like helicase [Halobacterium salinarum R1]
------------------------------------------------------------
------------------------------------------------------------
------------------------------------------------------------
------------------------------------------------------------
------------------------------------------------------------
------------------------------------------------------------
------------------------------------------------------------
------------------------------------------------------------
----------------------------------------MSET----------------
-------------GGGRMDAFTHLGSEVRNALSER-------------------------
GFTTPTEPQRR-AVPALADGRNGLVVAPT-------------------------------
------------------GTG---------------------------------------
------------------------------------------------------------
------------------------------------------------------------
------------------------------------------------------------
------------------------------------------------------------
------------------------------------------------------------
------------------------------------------------------------
------------------------------------------------------------
------------------------------------------------------------
--------------------------------------------KTETA-----------
-------------------MLPVFDALVSDGGP---------------------------
------------------------------------------PDGFGALYVTPLRALNRD
MRERLDWWGETLG--------------------------------------------LEV
DVRHGDTTDYQRRQQATDPPDVLVTTPETLQAMLTGSTLRDGLADVEHVVVDEVHELAG-
AKRGAQLAIGLERLVEVAGRV-------------------QRIGLSATVGDPHEIGAFLT
G--------------------------------------------------GRGCEIIEV
DVTSNVSFEVREPAVTDADERLASELLTTPAMASHVRAIREIVDRHDSVLIFVNTRQTAE
ALGSRFKELDAN-------------------------------IGVHHGSLSKDARIDVE
DRFKSGDLDGLLCTSSMELGIDVGGIDHVVQYNSPREVKRLLQRVGRAGHSRDAVSEGTV
ITGSTDDTLEALAVADRANEGAVEDTQVHHGSLDTVANQIVGVVMDVGETEAWHAYNIIT
RAYPFKQLTEETFRAVAMELH------RNRVVYVDEDDDTISTSGG--------------
------TWQYYYANLSMIPDEETYEVYDMAGGRQVGTLDERFVVNFAEPGATFVQRGEMW
RITNIDEDDQQVEVSPIEDPAGEVPSWTGQEIPVPYAVAQAVGGMRATGGRQLGTGT---
PKDAVARDVAARYPTTHRTAGSALDRMARHVTEQ-DAPVPSAERIVVEQA------GSTV
VVNACFGHEVNETLGRLVSALLGQQTGSSVGLDAGPYRIELEVPSRVSATDVVAVLRDTD
PDHVAGLLELSLKQSETLK-FTLAQVAAKFGALKRWK----GRDGVGLS-----RLLGAL
EGTPVYEEAIREVFHTTLDVARASDVLARVQSGELGVEIVGERTAVGAGGRSAGTELLTP
EHADASVVQTIKDRIQDDRVKLFCVHCADWSHETMVRRVTDQPECPRCGSTRIAALSPWA
DEVITAVRADDKDDEQDDRTQRAYRNASIVQSHGKRAVIALSARGVGPRNAARVINRHRE
TEAEFYRDILEREREYARTKAFW-
>gi|448391213|ref|ZP_21566456.1| ATP-dependent helicase [Haloterrigena salina JCM 13891]
------------------------------------------------------------
------------------------------------------------------------
------------------------------------------------------------
------------------------------------------------------------
------------------------------------------------------------
------------------------------------------------------------
------------------------------------------------------------
-------------------------------------------------MSGNDGLELPV
PDADLP-----------------------------FDPDAVTIE----------------
----------------DRDVFDLLEPAVQEWWLEEFGEYVPENE----------------
GFFTPPQQG---AIPKIHEGTNTLVCAPT-------------------------------
------------------GSG---------------------------------------
------------------------------------------------------------
------------------------------------------------------------
------------------------------------------------------------
------------------------------------------------------------
------------------------------------------------------------
------------------------------------------------------------
------------------------------------------------------------
------------------------------------------------------------
--------------------------------------------KTLSS-----------
-------------------FCAIIDELYRRDR----------------------------
---------------------DDDD---------------GLENSVYCLYVSPLKSLAND
IHRNLEVPLEGIESVVAERNDE------------------------------AEMGEIRH
AIRHGDTSSSDRQKMLEETPHILNTTPETLAILLNSPKFREKLRTVEYVIVDEIHSLAA-
GKRGTHLSVSLERLEAMVDHD------------------VTRIGCSATIEPLEGVAEFLV
GRDEP-----------------GGDSRP--------------------------YEIVDA
RFAREFDIELECPTDDLIHTPRE------VVQERFYRMLHEHIQEHTNTIVFTNTRSGAE
RVLHNLREGFD--------------------------AYDEENSGCHHGSLSKDVRHDVE
KRLKEGSLDVVTSSTSLELGIDMPHVDLVVQVGSPKSVAALLQRVGRAGHRVGQTVTGRV
IALDRDELLECAVMLKKAEDGFVDSVSIPENAQDVAAQHVYGMAIAE-IRPESEVVGILR
RAYPYRNYSDEEWESLARYLTADYAGLEDKNVYAKIWRDENDPPSGEHHHEEYPVGRPLI
GKRGRLARVIYMTNIGTIPDSFTCDVKTRAGDEWVGQLDENYLDTLE-KGDVFVLGGDHF
EYRYRRGSKVYVDRTSARP---TVPSWYSERLPLSYDLGREILAFQGDLLERYDAGG---
--PPRVRAWLREFPLDDDSVRAIARLFEHQFRYAGSESVSTTDRLAIEVVRDREEYERHY
YVHSSYGRKFNDGFSRLLAYRCAQEATANVRAAVADNGFVLSMPLNR-KVDVEGILEDLE
ADDVREDLRSALSGTDLLQRYFRINATRSLMILKRYKGYEKSASEQQVSSEMLLGFAEDL
EEFAVIEETYREILEDKLNVAEIEQIVGDIAAGDIEIERTLLDSPT-------------P
RAFGLATLSASDVVLAED---------------------------------ESAALQAFH
EHVLEEIGEESLRGLSTD------------------------------------------
------------------------
>gi|448639719|ref|ZP_21676867.1| ATP-dependent helicase [Haloarcula sinaiiensis ATCC 33800]
------------------------------------------------------------
------------------------------------------------------------
------------------------------------------------------------
------------------------------------------------------------
------------------------------------------------------------
------------------------------------------------------------
------------------------------------------------------------
-------------------------------------------------MGGRERLAATD
P---------------------------------EFDPEAVDID----------------
----------------DAEVLDRLAPVVQEWWVEQFGEFVPGNG----------------
GFFTPPQKE---AIPLIHERENALICAPT-------------------------------
------------------GSG---------------------------------------
------------------------------------------------------------
------------------------------------------------------------
------------------------------------------------------------
------------------------------------------------------------
------------------------------------------------------------
------------------------------------------------------------
------------------------------------------------------------
------------------------------------------------------------
--------------------------------------------KTLAS-----------
-------------------FTGIINELFGKAR----------------------------
--------------------------------------EDELENSVYCLYVSPLKSLAND
IHRNLGQPLDGITAKLDERGED---------------------------------VEIRH
AIRHGDTSDSERQAMLETTPHILNTTPETLAILLNSPKFKKKLETIEYVIVDEIHSLAE-
NKRGTHLSVSLERLEEMVEEP------------------PTRIGCSATVEPLDTVAEFLV
GCEEP----------------------------------------GGE---PRDYEIVDT
RFARDFDMELSCPADDLINTPRD------IITERFYTQLHDHIQSHTNTLVFTNTRSGAE
RVLHNLREKFG--------------------------DYDESNSGCHHGSLSKERRRDIE
ESLKEGSLDVVTTSTSLELGIDMPHIDLVVQVGSPKSVAALLQRIGRAGHQLGETVEGRV
IALDRDELVECAVMLEKAERGFVDRVFIPENAQDVATQQIYGMAIND-VRPEETFKSVLR
RAYPYRDYDDGDWERLMRYMTADYPGMEDKNVYAKIWRDTNDAPDGEHHYEDYDVGQPLI
GKRGRLARVIYMTNIGTIPDSFTCDVVTRSDDSWVGQLDESYLDTLE-KGDVFVLGGNNF
EYRYRRGSKVYVDRTAARP---TVPSWFSERLPLSYDLGREILDFQGQLLDRLADGG---
--MSEVRNWLRTFPVDENSVRAIARMFREQVAYAGPDSVATTDRLVIEETLDHDEYERHY
HVHSNYGRRFNDGFSRLLAYHIAREASANVQVAVADNGFTLSMPLNR-KVDIARIVRDLD
PETAREDLRASLDGTDLLQRYFRINATRSLMILKRYKGYEKSASEQQVSSEMLLGFAEDL
GDFAVVEETYREILEDKLNVDGIETILRAMQDGDVDVVRTRVDSPS-------------P
RAFGLATLMASDVVLAED---------------------------------ESAVLQEFH
QRVLNEIDDGNGEDSAVATDD---------------------------------------
------------------------
>gi|448602304|ref|ZP_21656360.1| ATP-dependent helicase [Haloferax sulfurifontis ATCC BAA-897]
------------------------------------------------------------
------------------------------------------------------------
------------------------------------------------------------
------------------------------------------------------------
------------------------------------------------------------
------------------------------------------------------------
------------------------------------------------------------
-------------------------------------------------MTRRGRSLLAS
RG-----------------------------GDYEFDPESVSVA----------------
----------------DEDVLDLLEPAVQEWWVDRFGEFVPDNG----------------
GFFTPPQRG---AIPHIHDGDNALICAPT-------------------------------
------------------GSG---------------------------------------
------------------------------------------------------------
------------------------------------------------------------
------------------------------------------------------------
------------------------------------------------------------
------------------------------------------------------------
------------------------------------------------------------
------------------------------------------------------------
------------------------------------------------------------
--------------------------------------------KTLA------------
------------------SFTAIINELFRRDR----------------------------
---------------------ESPD---------------GLDNSVYCLYVSPLKSLAND
IHRNLTEPLSGIADIAE---------------------------------GRGETVDIRH
AIRHGDTSSADRQKMLSETPHILNTTPETLAILLNSPKFKEKLRTVEYVVVDEIHSLAE-
NKRGTHLSVSLERLEDLAESS------------------PTRIGCSATVEPLDTVAEFLV
GC-EDGE--------------------------------------------PRDYELVDT
RFVRDFDVRLECPTDDLIRTPRS------EVQNRFYDRLHDLVASHTNTLVFTNTRSGAE
RVLHNLREEF--------------------------DDIDESNSGCHHGSLSKERRQEIE
SKLKAGELRVVTTSTSLELGIDMPHIDLVVQVGSPKSVAALLQRVGRAGHQLGQTVEGRV
IALDRDELVECAVMLSKAESGFVDRVFIPENAFDVAAQQVYGMAINA-IRPESELRETLR
RAYPYRNFSDDDFERLFRYLTADYDGLEDKNVYAKIWRDTNDPPDGEHHYEEYPVGEPLI
GKRGRMARVIYMTNIGTIPDSFTCDVLVRGADQWVGTLDEGYLDTLE-KGDVFVLGGDHF
AYRYRRGSKVYVDRTAQRP---TVPSWFSERLPLSYDLGRELAAFQADLVARLDAGG---
--APAVRSWLREFPLDENSVRAVTRMFDEQVRYAGPESVATPDRLVVETELDRDTYRRHF
YVHCTYGRRFNDGLSRLLAYHAARRTNANVQVAVADNGFSLSMPLNR-KVDLAGVLRDLS
PEEVEDDLRAALDGTDLLKRYFRINATRSLMILKRYKGYEKSAAQQQVSSEMLLSFAQDL
DEFAVMVETYREILEDKLNLAAIEDAVAAIRAGDVDVVGHQVSSPT-------------P
RAFGLATLTASDVVLAED---------------------------------ESAALREFH
ERVKAEIGDDEADLGIDVS-----------------------------------------
------------------------
>gi|448438189|ref|ZP_21587818.1| ATP-dependent helicase [Halorubrum tebenquichense DSM 14210]
------------------------------------------------------------
------------------------------------------------------------
------------------------------------------------------------
------------------------------------------------------------
------------------------------------------------------------
------------------------------------------------------------
------------------------------------------------------------
-----------------------------MIGVSESTDR-------DAEA--TARSLLRD
AVVRG------------------------AVAAPGFDPETVPIG----------------
----------------DADVLARLSPPVRRWWVERFGEYVGENG----------------
GFFTPPQRE---AIPHVDDGENCLVAAPT-------------------------------
------------------GSG---------------------------------------
------------------------------------------------------------
------------------------------------------------------------
------------------------------------------------------------
------------------------------------------------------------
------------------------------------------------------------
------------------------------------------------------------
------------------------------------------------------------
------------------------------------------------------------
--------------------------------------------KTLAS-----------
-------------------FLAVLDDLFARDR----------------------------
--------------------------------------AGELENSVYCLYVSPLKSLAND
IERNLQTPLEGIGEAIAAAEADGDD----AGAEPDADGDA-----------DSYDPGVRQ
AIRHGDTSKADRQAMLSETPHVLNTTPETLAILLNSPKFKEKLRTVEYVIVDEIHSLAA-
NKRGTHLSVSLERLTELTRDDPAD----DREPR--ETDGITRIGCSATVEPLDGIASFLV
GRDRVDGAVG-----------------------------------DPDGFETRPCEVVDA
RFSREFDLELRTPAADLIHTPRS------AVTDRFYESLHDLIEGHENTLVFTNSRSGAE
RTLQELRQRFD---------------------------YDESDSGCHHGSLGESQRTRVE
EGLKAGDLDVVTTSTSLELGIDMPHLDLVVQVGSPKSVAALLQRVGRAGHSPGETVEGRV
FALDRDELIECATLLARAEDGFVDRVFPPEGAYDVAAQHVYGMAINR-IRPDREVREVLR
RAHPYRDFGGDDYERLVRYLTADYDGLESKNVYPKVWRDANDPPDAEHHHPEFPVGETLV
GKRGRLARVIYMTNVGTIPDSFSCDVFTR-DDEWVGTLDESYLDTLE-SGDVFALGGERF
AFRYRRGSKVYVDRTSERP---TVPSWFAERLPLSADLAREVLAFQAELLDRLTGDD-PN
AGPAAVRAWLREFPLDGNAVRALARMYDEQVKYAGSAGVSTPDRLVVEEELDRSEYKRRF
YVHSVYGRRFNDGLSRLVASAVANRTDANVAVAVADRGFSLALPLNR-KVDVAGILADLD
PKTVREDLRGAVEGTDLLQRYFRINAGRALMILKRYKGYEKSAAEQQVSAEMLLSFAADL
EEFAVLEETYRELLEDRLDVEGIREVVERISAGGLAVEHRVVDSPS-------------P
LAFGLATLVDSDTVIADD---------------------------------ESAVLREFH
ARVMEEIGETPQRAEGETDEVGG-----------SSDRNAETADRNTEPPADRRTD----
------------------------
>gi|448423821|ref|ZP_21582154.1| ATP-dependent helicase [Halorubrum terrestre JCM 10247]
------------------------------------------------------------
------------------------------------------------------------
------------------------------------------------------------
------------------------------------------------------------
------------------------------------------------------------
------------------------------------------------------------
------------------------------------------------------------
-----------------------------MNVVSETTDR-------GDEA--AARALLRD
AVERG------------------------AIADPEFDPETVPIA----------------
----------------DADVLARLSPPVRRWWVERFGGYVGENG----------------
GFFTPPQRE---AIPHVDDGENCLVAAPT-------------------------------
------------------GSG---------------------------------------
------------------------------------------------------------
------------------------------------------------------------
------------------------------------------------------------
------------------------------------------------------------
------------------------------------------------------------
------------------------------------------------------------
------------------------------------------------------------
------------------------------------------------------------
--------------------------------------------KTLAS-----------
-------------------FLAVLDDLFARDR----------------------------
--------------------------------------AGELENSVYCLYVSPLKSLAND
IERNLEAPLAGIGEAVAAAEGGDGDSTSDADAAGESDNDE-----------DPYDPGVRQ
AIRHGDTSKADRQAMLSETPHVLNTTPETLAILLNSPKFKEKLRTVEYVIVDEIHSLAA-
NKRGTHLSVSLERLTELARNGEREAA-----------TEITRIGCSATVEPLDGIASFLV
GRERVAGEVG-----------------------------------AVDGFETRPCEVVDA
RFAREFDLELRTPAADLIHTPRS------AVTDRFYESLRELIESHENTLVFTNSRSGAE
RTLQELRQRFD---------------------------YDESDSGCHHGSLGEAQRTRVE
EGLKSGDLDVVTTSTSLELGIDMPHLDLVVQVGSPKSVAALLQRVGRAGHSPGETVEGRV
FALDRDELIECATLLARAEDGFVDRVFPPEGAYDVAAQHVYGMAINR-VLPDREIREVLR
RAHPYRGFDDAAYERLFRYLTGDYDGLEAKNVYPKVWRDANDAPDGEHHHPEFPVGELLV
GKRGRLARVIYMTNVGTIPDSFTCDVFTR-DDEWVGTLDESYLDTLE-SGDVFALGGERF
AFRYRRGSKVYVDRTSERP---TVPSWFAERLPLSADLAREVLAFQAELLDRLTGDG-PS
AGPAAVRAWLREFPLDGNAVRALARMYDEQVRYAGPGSVSTPDRIVVEEELDRNEYKRRF
YVHSIYGRRFNDGLSRLVATAVANRTDANVAVAVADRGFSLALPLNR-KVDVAQILAGLD
PETVREDLREAVQGTDLLQRYFRINAGRALLILKRYKGYEKSAAEQQVSAEMLLSFAADL
EEFAVLEETYRELLEDRLDVDGIREAVGRIATGDLAVEHRVVDSPS-------------P
LAFGLATLVDSDTVIADD---------------------------------ESAVLREFH
ARVMEEIGEAPRGAGSDEAGDRGVGDR------------------DAEPPADR-------
------------------------
>gi|448739355|ref|ZP_21721370.1| DEAD/H associated domain-containing protein [Halococcus thailandensis JCM 13552]
------------------------------------------------------------
------------------------------------------------------------
------------------------------------------------------------
------------------------------------------------------------
------------------------------------------------------------
------------------------------------------------------------
------------------------------------------------------------
------------------------------------------------------------
----------------------------------------MADS----------------
------------EAAADLAAFTHLGEQVRAALSER-------------------------
GFTTPTEPQRK-AIPPLADGQDGLVIAPT-------------------------------
------------------GTG---------------------------------------
------------------------------------------------------------
------------------------------------------------------------
------------------------------------------------------------
------------------------------------------------------------
------------------------------------------------------------
------------------------------------------------------------
------------------------------------------------------------
------------------------------------------------------------
--------------------------------------------KTETA-----------
-------------------MLPVFDALAGED-----------------------------
------------------------------------------RFGMQALYITPLRALNRD
MRDRLDWWGEQLE--------------------------------------------LDI
DVRHGDTTQYQRGKQAEDPPDVLVTTPETLQAMLTGEKLRKALGDVSHVVIDEVHELAA-
SKRGAQLTIGLERLRELAGEF-------------------QRIGLSATVGDPGEVGKFLT
G--------------------------------------------------GRDCALIEV
DVGSRLDVQVRKPRITDEDETLAAELASDPDLASHVRAIRDLVADNESSLIFVNTRQTAE
ALGSRCNALDLP-------------------------------IGVHHGSLSKEARIEVE
DAFKSGELDGLLCTSSMELGIDVGRVDHVIQYQSPREVARLLQRVGRAGHRSDRLSSGTV
LTTRPDDTLEALAICRRAHEGLVEPAEIHHGSLDTVANQIVGLVMDFGEIGARQAYEIVT
RAYPFRDLGEEEFREIVRELS------GNRILWLDEEQDRLEKSGG--------------
------SWQYFYANLSMIPDEETYTVSDVASGRTIGTLDERFVVNFAGPGETFIQRGEMW
RIAEVNDEESEVKVSPIEDPAGEIPSWTGQEIPVPRAVASEVGEIRETVGESFANGT---
SRTGVADDLAERYPTDEYTASEALDPLEKQIEA--DGPMPTENRVVVESE------PRSV
VVNACFGHTTNETLGRVLSALLGQRTGSSVGMEIDPYRIELDVPRAVCGSDVVEILNETA
AEHVAGLIELSLKNSDALK-FKLAQVAATFGALKSWQ----SDSRFGRG-----RLLAAL
EDTPVYDEAVREVFHDDLSIDDAGDVLSGIKSEEIELVTHSGHTPVGIDGRSSGKELLAP
ENADASVIDTVRERIQEDRMRLFCLHCQEWERTQEVRRIPDQPECPLCGSTRIAALNPWA
EEVVEAIKTDEKDDEQEKQTERAYQAATLVQSHGKQAVIALAARGVGPHNAARIIAKLRE
NEDDFYRDILSQERQYARTQSFWG
>gi|448383691|ref|ZP_21562871.1| ATP-dependent helicase [Haloterrigena thermotolerans DSM 11522]
------------------------------------------------------------
------------------------------------------------------------
------------------------------------------------------------
------------------------------------------------------------
------------------------------------------------------------
------------------------------------------------------------
------------------------------------------------------------
-------------------------------------------------MDGNDGLELPV
ADAELP-----------------------------FDPDTTTIA----------------
----------------DRDVFDSLEPAVQEWWLEEFGEFVPENG----------------
GFFTPPQRG---AIPNVHAGTNTLICAPT-------------------------------
------------------GSG---------------------------------------
------------------------------------------------------------
------------------------------------------------------------
------------------------------------------------------------
------------------------------------------------------------
------------------------------------------------------------
------------------------------------------------------------
------------------------------------------------------------
------------------------------------------------------------
--------------------------------------------KTLAS-----------
-------------------FTAIIDELYRRDR----------------------------
---------------------ESSDVDGRSPSARETASPGGLENSVYCLYVSPLKSLAND
IHRNLTVPLEGIESVVDRRDG-------------------------------EGMGEIRH
AIRHGDTDDSERQKMLEETPHILNTTPETLAILLNSPKFREKLRTVEYVIVDEIHSLAA-
GKRGTHLSVSLERLESMAHGE------------------ITRIGCSATIEPLEEVAEFLV
GCREP----------------------------------------GGS---ARDYEIVDA
RFAREFDIELECPTDDLINTPRE------VVQDRFYRMLHDHIQAHTNTLVFTNTRSGAE
RVLHNLRERFD--------------------------AYDEGNSGCHHGSLSKEVRQDIE
GRLKSGDLDVVTSSTSLELGIDMPHVDLVVQVGSPKSVAALLQRVGRAGHRVGQTVTGRV
IALDRDELLECAVMLTKAEDGFVDSVSIPENAQDVAAQHVYGMAIAE-IRPEADLKATLR
RAYPYRNYTEAEYESLMRYLTADYAGLEEKNVYAKVWRDENDPPGGQHHHEAFPVGEPLI
GKRGRLARVIYMTNIGTIPDSFTCDVYTRASDEWVGQLDENYLDTLE-KGDVFVLGGDHF
EFRYRRGSKVYVDRTSARP---TVPSWYSERLPLSYDLGREILTFQGDLLERYAAGG---
--PPRVRAWLREFPLDDDSVRAIARLFDHQCRYAGSESVSTPDRLAVEVVRDREEYERHY
YVHSTYGRKVNDGFSRLLAYRCAQEATANVRVAVADNGFVLSMPLNR-KVDLEGVLADLE
ADQVRDDLRASLSGTDLLQRYFRINATRALMILKRYKGYEKSASEQQVSSEMLLGFAEDL
EDFAVIEETYREILEDKLNVDEIEAIVAAIDAGGIELTRQPLDSPT-------------P
RAFGLATLSASDVVLAED---------------------------------ESAALQSFH
ERVLEEIGEESLAGITTGSDEE--------------------------------------
------------------------
>gi|335436682|ref|ZP_08559475.1| ATP-dependent helicase [Halorhabdus tiamatea SARL4B]
------------------------------------------------------------
------------------------------------------------------------
------------------------------------------------------------
------------------------------------------------------------
------------------------------------------------------------
------------------------------------------------------------
------------------------------------------------------------
-------------------------------------------------MGGRELLADAD
MDL-------------------------------GFDPESVGID----------------
----------------DDNVLARFKPVVREWWVETFGPYVPDNG----------------
GFFTPPQKE---AIPHIHDGENALIAAPT-------------------------------
------------------GSG---------------------------------------
------------------------------------------------------------
------------------------------------------------------------
------------------------------------------------------------
------------------------------------------------------------
------------------------------------------------------------
------------------------------------------------------------
------------------------------------------------------------
------------------------------------------------------------
--------------------------------------------KTQAS-----------
-------------------FAAIIDELFRRDRG---------------------------
--------------------------------------DDGLENSVYCLYISPLKSLAND
IHRNLEVPLSEISAKLDRRGED---------------------------------VEIRH
AIRHGDTSDSDRQAMLEETPHILNTTPETLAILLNSPKFQKKLETVEYVIVDEIHSLAA-
NKRGTHLSVSLERLEAMAETS------------------PTRIGCSATVEPLDTMAEFLV
GREKP----------------------------------------GGD---PRDCEIVDA
RFAREFDMELTTPTDDLIHTPQS------TINDRFYDQLHELIGEHTNTLVFTNTRSGAE
RVLHNLRERFD--------------------------AYDEGNSGCHHGSLSREKREAIE
SDLKSGDIDVVTTSTSLELGIDMPHIDLVVQVGSPKSVAALLQRVGRAGHQLGETVTGRV
VALDRDELLECAVMLKKAEEGFVDRVFIPENAHDVATQHVYGMAINA-VRPESEIMGILR
RAYPYRTYSDDDWERLVRYLTADYPGMEDENVYAKIWRDTNDPPDGEYHYEEYPVGETLI
GKRGRLARVIYMTNIGTIPDSFTCDVLTRGDSEWIGQLDESYLDTLE-TGDVFVLGGDHY
EFRYRRGSKVYVDHTSARP---TVPSWYSERLPLSYDLGREILAFQRGLFDRLAEGG---
--QSAARLWLREFPLDEHSVRAIVEMFDQQVRYAGSESVSTDGRLVIEEERDREAYERRY
YVHSNYGRRFNDGLSRLLAYRVAQQATANVQVAVADHGFTLSMPLNR-KVDVVGVLESID
PGDVREDLQASLDGTDLLERYFRINATRSLMILKRYKGYEKSASEQQVNSEMLLGFAQDL
EDFAVIEETYREILEDKLNVDAIEDVLGAIGDGEISVVHHRVDSPT-------------P
RAFGLATLMASDVVLAED---------------------------------ESAVLKEFH
ERVQEAIDDESLQEVSVTD-----------------------------------------
------------------------
>gi|284166133|ref|YP_003404412.1| DEAD/DEAH box helicase [Haloterrigena turkmenica DSM 5511]
------------------------------------------------------------
------------------------------------------------------------
------------------------------------------------------------
------------------------------------------------------------
------------------------------------------------------------
------------------------------------------------------------
------------------------------------------------------------
-------------------------------------------------MSGNDGLKLPV
DDDALP-----------------------------FDPDAVAIE----------------
----------------DRDVFDLLEPAVQEWWLEEFGEYVPENE----------------
GFFTPPQQG---AIPKIHEGTNTLVCAPT-------------------------------
------------------GSG---------------------------------------
------------------------------------------------------------
------------------------------------------------------------
------------------------------------------------------------
------------------------------------------------------------
------------------------------------------------------------
------------------------------------------------------------
------------------------------------------------------------
------------------------------------------------------------
--------------------------------------------KTLSS-----------
-------------------FCAIIDELYRRDR----------------------------
---------------------DADD---------------GLENSVYCLYVSPLKSLAND
IHRNLEVPLEGIESVVAERDDG------------------------------AEMGEIRH
AIRHGDTSSSDRQKMLEETPHILNTTPETLAILLNSPKFREKLRTVEYVIVDEIHSLAA-
GKRGTHLSVSLERLEAMVDHE------------------ITRIGCSATIEPLEGVAEFLV
GRDEP-----------------GGDSRP--------------------------YEIVDA
RFAREFDIELECPTDDLIHTPRE------VVQERFYRMLHEHIQEHTNTLVFTNTRSGAE
RVLHNLREEFD--------------------------AYDEENSGCHHGSLSKDVRHDIE
ARLKEGSLDVVTSSTSLELGIDMPHVDLVVQVGSPKSVAALLQRVGRAGHRVGQTVTGRV
IALDRDELLECAVMLKKADDGFVDSVSIPENAQDVAAQHIYGMAIAE-IRPESEVVGILR
RAYPYRNYSDVEWESLARYLTADYAGLEDKNVYAKIWRDENDPPSGEHHHEEYPVGQPLI
GKRGRLARVIYMTNIGTIPDSFTCDVKTRAGDEWVGQLDENYLDTLE-KGDVFVLGGDHF
EYRYRRGSKVYVDRTSARP---TVPSWYSERLPLSSDLGREILAFQGELLERYDAGG---
--PPRVRAWLREFPLDDDSVRAIARLFEHQLRYAGSESVSTTDRLAIEVVRDRDEYERHY
YVHSAYGRKVNDGFSRLLAYRCAQEATANVRVAVADNGFVLSMPLNR-KVDVEGILEDLE
ADDVREDLRSALSGTDLLQRYFRINATRSLMILKRYKGYEKSASEQQVSSEMLLGFAEDL
EDFAVIEETYREILEDKLNVAELEEIVGDIAACEIAVERTLLDSPT-------------P
RAFGLATLSASDVVLAED---------------------------------ESAALQAFH
EHVLEEIGEEALRGLSTD------------------------------------------
------------------------
>gi|448633887|ref|ZP_21674386.1| ATP-dependent helicase [Haloarcula vallismortis ATCC 29715]
------------------------------------------------------------
------------------------------------------------------------
------------------------------------------------------------
------------------------------------------------------------
------------------------------------------------------------
------------------------------------------------------------
------------------------------------------------------------
-------------------------------------------------MGGRERLAATD
P---------------------------------DFDPEAVEID----------------
----------------DAEVLSRLAPVVQEWWVEQFGEFVPGNG----------------
GFFTPPQKE---AIPLIHEGENALICAPT-------------------------------
------------------GSG---------------------------------------
------------------------------------------------------------
------------------------------------------------------------
------------------------------------------------------------
------------------------------------------------------------
------------------------------------------------------------
------------------------------------------------------------
------------------------------------------------------------
------------------------------------------------------------
--------------------------------------------KTLAS-----------
-------------------FTGIINELFGKAR----------------------------
--------------------------------------EDELENSVYCLYVSPLKSLAND
IHRNLEQPLDGITTKLDERGED---------------------------------VEIRH
AIRHGDTSDSERQAMLETTPHILNTTPETLAILLNSPKFKQKLETIEYVIVDEIHSLAE-
NKRGTHLSVSLERLEEMVEEP------------------PTRIGCSATVEPLDTVAEFLV
GREEP----------------------------------------GGD---PRDYEIVDT
RFARDFDMELSCPADDLINTPRD------IITERFYTQLHEHIQSHTNTLVFTNTRSGAE
RVLHNLREKFE--------------------------DYDESNSGCHHGSLSKERRRDIE
ESLKAGSLDVVTTSTSLELGIDMPHIDLVVQVGSPKSVAALLQRIGRAGHQLGETVEGRV
IALDRDELVECAVMLEKAERGFVDRVFIPENAQDVATQQIYGMAIND-VRPEETFKSVLR
RAYPYRNYDDEDWEQLMRYMTADYPGMEDKNVYAKIWRDTNDAPDGEHHYEEYDVGEHLI
GKRGRLARVIYMTNIGTIPDSFTCDVVTRSDDSWVGQLDESYLDTLE-KGDVFVLGGNNF
EYRYRRGSKVYVDRTAARP---TVPSWFSERLPLSYDLGREILDFQGQLLDRLEDGG---
--MSEVRNWLREFPVDENSVRAIARMFREQVAYAGPESVATPDRLVVEETLDHDEYERHY
HVHSNYGRRFNDGFSRLLAYHIARAASANVQVAVADNGFTLSMPLNR-KVDIARVVDDLD
PETAREDLRASLDGTDLLQRYFRINATRSLMILKRYKGYEKSASEQQVSSEMLLGFAEDL
GDFAVVEETYREILEDKLNVDGIESVLRAMRDGDVDVVRTRVDSPS-------------P
RAFGLAMLMASDVVLAED---------------------------------ESAVLQEFH
QRVLDEIEGGDADDSAVATDD---------------------------------------
------------------------
>gi|448377759|ref|ZP_21560455.1| ATP-dependent helicase [Halovivax asiaticus JCM 14624]
------------------------------------------------------------
------------------------------------------------------------
------------------------------------------------------------
------------------------------------------------------------
------------------------------------------------------------
------------------------------------------------------------
------------------------------------------------------------
-------------------------------------------------MEPAESVDFHE
R---LS-----------------------------LDADADIAD----------------
-----------------RDVLDLFEPAVQEWWIREFGEYVPEND----------------
GFFTPPQRG---AIPKIHDGTNTLVCAPT-------------------------------
------------------GSG---------------------------------------
------------------------------------------------------------
------------------------------------------------------------
------------------------------------------------------------
------------------------------------------------------------
------------------------------------------------------------
------------------------------------------------------------
------------------------------------------------------------
------------------------------------------------------------
--------------------------------------------KTLAS-----------
-------------------FSAIINELFCRDR----------------------------
---------------------EQDD---------------GLANSVYCLYVSPLKSLAND
IHRNLTRPLSGIESIIEERGD--------------------------------DVGEIRH
AIRHGDTPSSERQKMLDETPHVLNTTPETLAILLNSPKFREKLRTVEYVVVDEIHSLAE-
GKRGTHLSVSLERLEAMAEGD------------------ITRIGCSATIDPLEDVAEFLV
GREYPADPDE------SSQATSSGTSDASDTDDESCDTADAPLEPAGQ---PRDYEIVDA
RFARDFDLELECPTDDLINTRRD------IVQDQFYRRLHDLIGDHTNTLVFTNTRSGAE
RVLHELRERFSDDGEPGAGTNTDATAEAAAP-DTPGAGYDESNSACHHGSLSKEVRQDVE
EKLKSGELDVVTSSTSLELGIDMPHVDLVVQVGSPKSVAALLQRVGRAGHRVGQTVTGRV
IALDRDELVECAVMLARAEEGFVDSVSIPENAHDVAAQHVYGMAIAE-VRPEREVKAILR
RAYPFREYDAKRYERLIRYLTADYAGLEDRNVYAKIWRDENDPPDGEHHYEDHPVGETLI
GKRGRLARVIYMTNIGTIPDSFTCSVHTRASDEWVGQLDEDYLDTLE-KGDVFVLGGNHF
EYRYRRGSKVYVDHTHARP---TVPSWYSERLPLSTDLGREIIDFQRELLSHYEAGG---
--AARVRAWLREFPLDDNSVRALARLYDHQCQYGGIESVSTDDRLAIEVERNRDEYERHY
YVHSNYGRQVNDGLSRLLAYHCAQEATANVRVAVADNGFVLSMPLNR-KVDVPGILADLD
PDAVREDLRSALSGTDLLQRYFRINATRSLMILKRYKGYEKSASEQQVSSEMLLGFAEGL
EDFAVVEETYREILEDKLAVDEIESIVGAIATDDLTVERALFDSPT-------------P
RAFGLATLSASDVVLAED---------------------------------ESAALQSFH
DRVLAEIDDSSPTGVVTDD-----------------------------------------
------------------------
>gi|433638972|ref|YP_007284732.1| Lhr-like helicase [Halovivax ruber XH-70]
------------------------------------------------------------
------------------------------------------------------------
------------------------------------------------------------
------------------------------------------------------------
------------------------------------------------------------
------------------------------------------------------------
------------------------------------------------------------
-------------------------------------------------MESAESVDLHE
R---LS-----------------------------LDTDADIAD----------------
-----------------RDVLDLFEPAVQEWWIREFGEYVPENE----------------
GFFTPPQRG---AIPKIHDGTNTLVCAPT-------------------------------
------------------GSG---------------------------------------
------------------------------------------------------------
------------------------------------------------------------
------------------------------------------------------------
------------------------------------------------------------
------------------------------------------------------------
------------------------------------------------------------
------------------------------------------------------------
------------------------------------------------------------
--------------------------------------------KTLAS-----------
-------------------FSAIINELFRRDR----------------------------
---------------------EQDD---------------GLANSVYCLYVSPLKSLAND
IHRNLTRPLSGIESIIEERGD--------------------------------DVGEIRH
AIRHGDTPSSERQKMLDETPHVLNTTPETLAILLNSPKFREKLRTVEYVVVDEIHSLAE-
GKRGTHLSVSLERLEAMAEGD------------------ITRIGCSATIDPLEDVAEFLV
GREYPAEPDE------SSQATSKGASDDPDTDGESCDTADAPLEPAGQ---PREYEIVDA
RFARDFDLELECPTDDLINTRRD------IVQDQFYRRLHDLIQDYTNTLVFTNTRSGAE
RVLHELRERFSGDGEPGAGTNMDATTEAAAAPDTPGIGYDESNSACHHGSLSKEVRQDVE
EKLKSGELDVVTSSTSLELGIDMPHVDLVVQVGSPKSVAALLQRVGRAGHRVGQTVTGRV
IALDRDELVECAVMLARAEEGFVDSVSIPANAHDVAAQHVYGMAIAE-VRPEHEVKAILR
RAYPFREYDDERYERLIRYFTADYAGLEDRNVYAKIWRDENDPPDGKHHYEDHPVGETLI
GKRGRLARVIYMTNIGTIPDSFTCSVHTRASDEWVGQLDEDYLDTLE-KGDVFVLGGNHF
EYRYRRGSKVYVDHTHARP---TVPSWYSERLPLSTDLGREIIDFQRELLSHYEAGG---
--GARVRAWLREFPLDDNSVRALARLYDHQCQYGGVESVSTDSRLAIEVERNREEYERHY
YVHSNYGRQVNDGLSRLLAYHCAQEATANVRVAVADNGFVLSMPLNR-KVDVPGILADLD
PDAVREDLRAALSGTDLLQRYFRINATRSLMILKRYKGYEKSASEQQVSSEMLLGFAEGL
EDFAVVEETYREILEDKLAVDEIESIVGAIETGDLTVERALFDSPT-------------P
RAFGLATLSASDVVLAED---------------------------------ESAALQSFH
DRVLAEIDDSSPTGVVTDD-----------------------------------------
------------------------
>gi|448369209|ref|ZP_21555976.1| ATP-dependent helicase [Natrialba aegyptia DSM 13077]
------------------------------------------------------------
------------------------------------------------------------
------------------------------------------------------------
------------------------------------------------------------
------------------------------------------------------------
------------------------------------------------------------
------------------------------------------------------------
-------------------------------------------------MDGTARRELPI
ADDALP-----------------------------FDPDTTAIE----------------
----------------DREVFDLLEPAVQEWWLEEFGEFVPENG----------------
GFFTPPQRG---AIPNVHEGTNTLICAPT-------------------------------
------------------GSG---------------------------------------
------------------------------------------------------------
------------------------------------------------------------
------------------------------------------------------------
------------------------------------------------------------
------------------------------------------------------------
------------------------------------------------------------
------------------------------------------------------------
------------------------------------------------------------
--------------------------------------------KTMSS-----------
-------------------FLSILNSLYKRDR----------------------------
---------------------ETAD---------------GLENSVYCLYVSPLKSLAND
IHRNLEVPLDGIESIVADRDG-------------------------------ESMGEIRH
AIRHGDTDSAERQRMLEETPHILNTTPETLAILLNSPKFREKLRTVEYVIVDEIHSLAA-
GKRGTHLSVSLERLAAMTDRE------------------LTRIGCSATIEPLSDVAEFLV
GREEPHVP-------------DAPQGGE---------------VPDSD---PRNYDIVDA
RFAREFDIELECPTDDLINTSRE------VVQERFYRMLHEHVQAHTNTLVFTNTRSGAE
RVLHNLRETFD--------------------------AYDETNSGCHHGSLSKDVRQDIE
GRLKSGELDVVTSSTSLELGIDMPHVDLVVQVGSPKSVASLLQRVGRAGHRVGQTVTGRV
IALDRDELLECAVMLKKAEEGFVDSVSIPENAQDVAAQHVYGMAIAE-IRPEAEITEILR
RAYPYRNYSDAEFESLMRYLTAEYAGMEDRNVYAKVWRDENDPPDGEHHYEEFPVGTPLI
GKRGRLARVIYMTNIGTIPDSFTCDVFTRAGDEWVGQLDENYLDTLE-KGDVFVLGGDHF
EFSYRRGSKVYVDRTSARP---TVPSWYSERLPLSYDLGCEILAFQAELLAHYEEGG---
--PPRVRAWLREFPLDDDSVRAVARLFDHQLRYAGSDTVSTPDRLAVEVERDREEYERHY
YVHSNYGRRFNDGFSRLLAYHCAQEATANVRVAVADNGFVLSMPLNR-KVDVAGIIDDLE
SDRVRENLRAAIDGTDLLQRYFRINATRALMILKRYKGYEKSASEQQVSSEMLLGFAADL
EEFAVIEETYREILEDKLNVAELEAFVAELEAGDIAVERTLLDSPT-------------P
RAFGLATLSASDVVLAED---------------------------------ESAALQAFH
EHVIDEIGDESLRELSSGS-----------------------------------------
------------------------
>gi|448361882|ref|ZP_21550495.1| ATP-dependent helicase [Natrialba asiatica DSM 12278]
------------------------------------------------------------
------------------------------------------------------------
------------------------------------------------------------
------------------------------------------------------------
------------------------------------------------------------
------------------------------------------------------------
------------------------------------------------------------
-------------------------------------------------MDGTARRELPI
ADDALP-----------------------------FDPDTTAIE----------------
----------------DRDVFDLLEPAVQEWWLEEFGEFVPENG----------------
GFFTPPQRG---AIPNVHEGTNTLICAPT-------------------------------
------------------GSG---------------------------------------
------------------------------------------------------------
------------------------------------------------------------
------------------------------------------------------------
------------------------------------------------------------
------------------------------------------------------------
------------------------------------------------------------
------------------------------------------------------------
------------------------------------------------------------
--------------------------------------------KTMSS-----------
-------------------FLSILNSLYKRDR----------------------------
---------------------EAAD---------------GLENSVYCLYVSPLKSLAND
IHRNLEVPLDGIESIVADRDG-------------------------------ESMGEIRH
AIRHGDTDSAERQRMLDETPHILNTTPETLAILLNSPKFREKLRTVEYVIVDEIHSLAA-
GKRGTHLSVSLERLAAMTDRK------------------LTRIGCSATIEPLSDVAEFLV
GREEPHMP-------------DAPKGSE---------------VPDSD---PRNYDIVDA
RFAREFDIELECPTDDLINTSRE------VVQERFYRMLHEHIQEHTNTLVFTNTRSGAE
RVLHNLRETFD--------------------------AYDETNSGCHHGSLSKDVRQDVE
GRLKSGELDVVTSSTSLELGIDMPHVDLVVQVGSPKSVASLLQRVGRAGHRVGQTVTGRV
IALDRDELLECAVMLKKAEEGFVDSVSIPENAQDVAAQHVYGMAIAE-IRPEAELAEILR
RAYPYRNYSDAEFESLMRYLTAEYAGMEDRNVYAKVWRDENDPPDGEHHYEEFPVGTPLI
GKRGRLARVIYMTNIGTIPDSFTCDVFTRAGDEWVGQLDENYLDTLE-KGDVFVLGGDHF
EFSYRRGSKVYVDRTSARP---TVPSWYSERLPLSYDLGCEILAFQADLLAHYEEGG---
--PPRVRAWLREFPLDDDSVRAIARLFDHQLRYAEADTVSTPDRLAIEVERDREEYERHY
YVHSNYGRRFNDGFSRLLAYHCAQEATANVRVAVADNGFVLSMPLNR-KVDVAGIIDDLE
SDRVREDLRASIDGTDLLQRYFRINATRALMILKRYKGYEKSASEQQVSSEMLLGFAADL
EEFAVIEETYREITEDKLNVAELEAFVAELEAGEIAVERTLLDSPT-------------P
RAFGLATLSASDVVLAED---------------------------------ESAALQAFH
ERVLDEIGDESLHELSSES-----------------------------------------
------------------------
>gi|448356694|ref|ZP_21545419.1| ATP-dependent helicase, partial [Natrialba chahannaoensis JCM 10990]
------------------------------------------------------------
------------------------------------------------------------
------------------------------------------------------------
------------------------------------------------------------
-------------------------LTDTADAVSL-LSSIP-------------------
------------------------------------------------------------
------QRQLTSINN-----LLQKS--------------VAELLDIEPGPGRDVSLPNWV
LNASKPIKRSFLSTFLSVEAEVRSNEIRLGQANELKIEQLIYLFLSFGIIPARGRREKYA
TNTDEQTRR------------------------TYYSLTIRGIDNLSTLLSECSIVHPNV
DEIEAHVSGERNGNHIGRHAFDYRDVRALSKYFENDREFNAELG----------------
NIYEVARRSGYLTERALKKLSTTLQSLPSDETTRELAEKIDDIRSQNIAWVTVQSNEIST
YSGQIVDLSVPDTHNYVGGRGG--------------------------------------
------------------------------------------------------------
------------------------------------------------------------
------------------------------------------------------------
------------------------------------------------------------
------------------------------------------------------------
------------------------------------------------------------
------------------------------------------------------------
------------------------------------------------------------
----------------------------------------LYLHNTLAS-----------
-------------------FTSIIDELYRRDR----------------------------
---------------------ESKD---------------GLENSVYCLYISPLKSLAND
IHRNLEVPLEGIESIVDDRDDG------------------------------ESMGEIRH
AIRHGDTSSSDRQKMLEETPHILNTTPETLAILLNSPKFREKLRTVEYVIVDEIHSLAA-
GKRGTHLSVSLERLAAMTDHE------------------ITRIGCSATIEPLSEVAEFLV
GREEPSMPGN-----------DAADGDE---TAADTAPAPSEAEPKSE---PRNYDIVDA
RFAREFDIELECPTDDLINTSRE------VVQERFYRQLHDHIQNHTNTLVFTNTRSGAE
RVLHTLRERFD--------------------------AYDEDNSGCHHGSLSKDIRQDIE
SRLKEGSLDIVTSSTSLELGIDMPHVDLVVQVGSPKSVAALLQRVGRAGHRVGQTVTGRV
IALDRDELLECAVMLKKAEDGFVDSVSIPENAQDVAAQHVYGMAIAE-IRPESKVTEILR
RAYPYRNYSEAEFESLMRYLTAEYAGMEEKNVYAKVWRDTNDAPDGEHHYEEFPVGKPLI
GKRGRLARVIYMTNIGTIPDSFTCDVSTRAGDEWVGQLDENYLDTLE-KGDVFVLGGDHF
EFRYRRGSKVYVDRTSARP---TVPSWYSERLPLSYDLGCEILDFQAALLAHYEEGG---
--PPRVRAWLREFPLDDDSVRAIARLFDHQLRYAGAESVSTPDRLAIEVERDREEYERHY
YVHSAYGRKFNDGLSRLLAYYCAQEATANVRVAVADNGFVLSMPLNR-KVDVEGIFDDLD
PERVREDLRAAIDGTDLLQRYFRINATRALMILKRYKGYEKSASEQQVSSEMLLGFAQDL
EEFAVIEETYREILEDKLNVDALESFVAALESDEIVVERTLLDSPT-------------P
RAFGLATLSASDVVLAED---------------------------------ESAALQAFH
EHVLDEIGDESIRELSSGS-----------------------------------------
------------------------
>gi|448353281|ref|ZP_21542058.1| ATP-dependent helicase [Natrialba hulunbeirensis JCM 10989]
------------------------------------------------------------
------------------------------------------------------------
------------------------------------------------------------
------------------------------------------------------------
------------------------------------------------------------
------------------------------------------------------------
------------------------------------------------------------
-------------------------------------------------MDGTARRELPI
DDDALP-----------------------------FDLETATID----------------
----------------DRDVFDLLEPAVQEWWLQEFGEFVPEND----------------
GFFTPPQRG---AIPNIHDGTNTLICAPT-------------------------------
------------------GAG---------------------------------------
------------------------------------------------------------
------------------------------------------------------------
------------------------------------------------------------
------------------------------------------------------------
------------------------------------------------------------
------------------------------------------------------------
------------------------------------------------------------
------------------------------------------------------------
--------------------------------------------KTLAS-----------
-------------------FAAIINELYRRDREAVPDADNADADTETTTAADADTTTAAG
IDTTGDATTNSGTTGDATTNSDTTS---------------GLENSVYCLYISPLKSLAND
IHRNLEVPLEGIESIVDDRDDR------------------------------AQMGEIRH
AIRHGDTSSSDRQKMLEETPHILNTTPETLAILLNSPKFREKLRTVEYVIVDEIHSLAA-
GKRGTHLSVSLERLAAMTDHE------------------PTRIGCSATIEPLSEVAEFLV
GREEPSMPSD-DTAANGSSTADAAASDEPVDDAAGTDTTATEAEPESE---PRDYDIVDA
RFAREFDIELECPTDDLINTSRE------VVQDRFYRMLHEHIQDHTNTLVFTNTRSGAE
RVLHTLRERFD--------------------------AYDEDNSGCHHGSLSKDVRQDIE
ARLKEGSLDVVTSSTSLELGIDMPHVDLVVQVGSPKSVAALLQRVGRAGHRVGQTVTGRV
IALDRDELLECAVMLKKAEDGFVDSVSIPENAQDVAAQHVYGMAIAE-IRPESEITAILR
RAYPYRNYSEAEFESLMRYLTAEYAGMEEKNVYAKVWRDTNDAPDGEHHYEEFPVGKPLV
GKRGRLARVIYMTNIGTIPDSFTCDVSTRAGDEWVGQLDENYLDTLE-KGDVFVLGGDHF
EFRYRRGSKVYVDRTSARP---TVPSWYSERLPLSYDLGCEILDFQAELLAHYEAGG---
--PPRVRAWLREFPLDDDSVRAIARLFDHQLRYAGAESVSTPDRLAIEVERDREEYERHY
YVHSAYGRKFNDGLSRLLAYYCAQEATANVRVAVADNGFVLSMPLNR-KVDVEGIFDDLE
PERVREDLRAAIDGTDLLQRYFRINATRALMILKRYKGYEKSASEQQVSSEMLLGFAQDL
EEFAVIEETYREILEDKLNVAELESFVAALESDEITVERTLLDSPT-------------P
RAFGLATLSASDVVLAED---------------------------------ESAALQAFH
EHVLDEIGDESVRELSSGS-----------------------------------------
------------------------
>gi|289580696|ref|YP_003479162.1| DEAD/DEAH box helicase [Natrialba magadii ATCC 43099]
MDGSARRELPIDDDALPFDPETATVDDRDVFDLLEPAVQEWWLAEFGEFVPENDGFFTPP
QQGAIPKIHEGQNTLICAPTGSGKCVKPDTPIIVRDDGEATVLRATELLERRNRKVTDVD
EDGELYTSSVEAYSLDEDELTLQQSMVYSETYDGPIHRIQTSYGREIEVTPNHPLLVETS
SGPEWRSASKIEDGDRIGIPQHINLPERDIELDVSAAHDQLRSEFPLVATEAESDRVLAH
LEDEAPISAFAEYERRLALALAGLSFSDVADRLSISLASVSNLVHGRSEYCSEEFLQIIR
ESYTPLRSGEVLVKTDNGRVSRFCYPTTLDSELAELAAFVLAEGLIGEYERSRFVLISQK
NRTELLERTIETMRDRFGIEFEQKSESDYIISDSAFSVFFAELLDIEPGPGRDVPLPNWV
LNASKPIKRSFLSTFLSVEAEARYNEIRLGQANELKIEQLIYLLLSFGIIPARSRREKYA
ANTDEQTRR------------------------TYYSLTIRGIDNLSTLLTECSIVHPNL
EEIEAHVSKERNGNHIGRHAFDYRDIRALSKYFENDREFNAELG----------------
NIYEVARRSGYLTERALGKLSTTLQSLPSDETTRKLAAKIDDIQSQNIAWVSVESNEASS
YSGQIVDLSVPDTHNYVGGRGG--------------------------------------
------------------------------------------------------------
------------------------------------------------------------
------------------------------------------------------------
------------------------------------------------------------
------------------------------------------------------------
------------------------------------------------------------
------------------------------------------------------------
------------------------------------------------------------
----------------------------------------LYLHNTLAA-----------
-------------------FTSIIDELYRCDR----------------------------
---------------------KSKD---------------GLENSVYCLYISPLKSLAND
IHRNLEVPLEGIESIVDDRDDG------------------------------ESMGEIRH
AIRHGDTSSSDRQKMLEETPHILNTTPETLAILLNSPKFREKLRTVEYIIVDEIHSLAA-
GKRGTHLSVSLERLAAMTDHE------------------ITRIGCSATIEPLSEVAEFLV
GREEPSMPTGGDAAANGSSAADAAAGDA---TSADTAPAPSEAEPKSE---PRDYDIVDA
RFAREFDIELECPTDDLINTSRE------VVQDRFYRMLHEHIQDHTNTLVFTNTRSGAE
RVLHTLREQFD--------------------------AYTEDNSGCHHGSLSKDVRQNIE
SRLKEGSLDVVTSSTSLELGIDMPHVDLVVQVGSPKSVAALLQRVGRAGHRVGQTVTGRV
IALDRDELLECAVMLKKAEDGFVDSVSIPENAQDVAAQHVYGMAIAE-IRPEAEITEILR
RAYPYRNYSEAEFESLMRYLTAEYAGMEEKNVYAKVWRDTNDAPDGEHHYEEFPVGKPLI
GKRGRLARVIYMTNIGTIPDSFTCDVSTRAGDEWVGQLDENYLDTLE-KGDVFVLGGDHF
EFRYRRGSKVYVDRTSARP---TVPSWYSERLPLSYDLGCEILDFQAELLAHYEAGG---
--PPRVRAWLREFPLDDDSVRAIARLFDHQLRYAGAESVSTPDRLAIEVERDRQEYERHY
YVHSAYGRKFNDGLSRLLAYYCAQEATANVRVAVADNGFVLSMPLNR-KVDVEGIFDDLD
PERVREDLRAAIDGTDLLQRYFRINATRSLMILKRYKGYEKSASEQQVSSEMLLGFAQDL
EEFAVIEETYREILEDKLNVDALESFVAALESDEIEVERTLLDSPT-------------P
RAFGLATLSASDVVLAED---------------------------------ESAALQAFH
EHVLDEIGDESIRELSSGS-----------------------------------------
------------------------
>gi|448348607|ref|ZP_21537456.1| ATP-dependent helicase [Natrialba taiwanensis DSM 12281]
------------------------------------------------------------
------------------------------------------------------------
------------------------------------------------------------
------------------------------------------------------------
------------------------------------------------------------
------------------------------------------------------------
------------------------------------------------------------
-------------------------------------------------MDGTARRELPI
ADDALP-----------------------------FDPDTTAIE----------------
----------------DREVFELLEPAVQEWWLEEFGEFVPENG----------------
GFFTPPQRG---AIPNVHKGTNTLICAPT-------------------------------
------------------GSG---------------------------------------
------------------------------------------------------------
------------------------------------------------------------
------------------------------------------------------------
------------------------------------------------------------
------------------------------------------------------------
------------------------------------------------------------
------------------------------------------------------------
------------------------------------------------------------
--------------------------------------------KTMSS-----------
-------------------FLSILNSLYKRDR----------------------------
---------------------ETAD---------------GLENSVYCLYVSPLKSLAND
IHRNLEVPLDGIESIVADRDG-------------------------------ESMGEIRH
AIRHGDTDSAERQRMLEETPHILNTTPETLAILLNSPKFREKLRTVEYVIVDEIHSLAA-
GKRGTHLSVSLERLAAMTDHE------------------LTRIGCSATIDPLSDVAEFLV
GREEPHMP-------------DAPPGDE---------------VPDSD---PRNYELVDA
RFAREFDIELECPTDDLINTSRE------VVQERFYRMLHEHVQEHTNTLVFTNTRSGAE
RVLHNLRETFD--------------------------AYDETNSGCHHGSLSKDVRQDIE
RRLKSGELDVVTSSTSLELGIDMPHVDLVVQVGSPKSVASLLQRVGRAGHRVGQTVTGRV
IALDRDELLECAVMLKKAEEGFVDSVSIPENAQDVAAQHVYGMAIAE-IRPEAEITEILR
RAYPYRNYSDAEFESLMRYLTAEYAGMEDRNVYAKVWRDENDPPDGEHHYEEFPVGTPLI
GKRGRLARVIYMTNIGTIPDSFTCDVFTRAGDEWVGQLDENYLDTLE-KGDVFVLGGDHF
EFSYRRGSKVYVDRTSARP---TVPSWYSERLPLSYDLGCEILAFQADLLSHYEEGG---
--PPRVRAWLREFPLDDDSVRAVARLFDHQFRYAGADTVSTPDRLAIEVERDREEYERHY
YVHSNYGRRFNDGFSRLLAYHCAQEATANVRVAVADNGFVLSMPLNR-KVDVEGIIDDLE
SDQVRENLRAAVDGTDLLQRYFRINATRALMILKRYKGYEKSASEQQVSSEMLLGFAADL
EEFAVIEETYREITEDKLNVAELEAFVAELEAGEIAVERTLLDSPT-------------P
RAFGLATLSASDVVLAED---------------------------------ESAALQAFH
EHVLDEIGDESLRELSSGS-----------------------------------------
------------------------
>gi|448321896|ref|ZP_21511370.1| ATP-dependent helicase [Natronococcus amylolyticus DSM 10524]
------------------------------------------------------------
------------------------------------------------------------
------------------------------------------------------------
------------------------------------------------------------
------------------------------------------------------------
------------------------------------------------------------
------------------------------------------------------------
-------------------------------------------------MDGIDGLELPI
ADEELP-----------------------------FDPDAVTIE----------------
----------------DRDVFELLEPAVQEWWLEEFGEFVPEND----------------
GFFTPPQKG---ALPKIDAGTNTLVCAPT-------------------------------
------------------GSG---------------------------------------
------------------------------------------------------------
------------------------------------------------------------
------------------------------------------------------------
------------------------------------------------------------
------------------------------------------------------------
------------------------------------------------------------
------------------------------------------------------------
------------------------------------------------------------
--------------------------------------------KTMAS-----------
-------------------FTAIIDELYRRSR----------------------------
---------------------EHED---------------GLENSVYCLYVSPLKSLAND
IHRNLEVPLEGIEAVAEKR--------------------------------GEAVGEIRH
AIRHGDTPSSERQKMLEETPHILNTTPETLAILLNSPKFREKLRTVEYVIVDEIHSLAG-
GKRGTHLSVSLERLETMAAGE------------------ITRIGCSATIDPLSQVAEFLV
GQEEP----------------------------------------RGA---PRVYEIVDA
RFAREFDIELESPTDDLIHTPRE------VVQDRFYESLHEHVQNHTNTLVFTNTRSGAE
RVLHNLRERFD--------------------------AYDEANSGCHHGSLSKEVRQDVE
GRLKAGDLEVVTSSTSLELGIDMPHVDLVVQVGSPKSVAALLQRIGRAGHRVGQTVTGRV
IALDRDELLECAVMLKKAEDGFVDSVSIPRNAQDVAAQQVYGMAIAE-IRPESEVRGILR
RAYPYREYGDEKWESLCRYLTADYAGLEEKNVYAKIWRDENDPPGGEHHHEGFPVGEPLI
GKRGRLARVIYMTNIGTIPDSFTCDVHTRASDEWVGQLDENYLDTLE-KGDVFVLGGNHF
EYRYRRGSKVYVDHTSARP---TVPSWYSERLPLSYDLGCEILAFQRQLLEHYETGG---
--PSRVRGWLRGFPLDDDSVRAIARLFDHQLRYAGVESVSTDERLAIEVERDRNEYERRY
YVHSNYGRRVNDGLSRLLAYHCAQEATANVKVAVADNGFALSMPLNR-KIDLEEILDDLD
PDDVREDLRAALSGTDLLQRYFRINATRALMILKRYKGYEKSASEQQVSSEMLLGFAQDL
EGFAVIEETYREILEDKLNVAEIEGIVAAIDSGELSVERQLLDSPT-------------P
RAFGLATLSASDVVLAED---------------------------------ESAALQAFH
ERVLEEIGDESLGRLSTEN-----------------------------------------
------------------------
>gi|448341349|ref|ZP_21530310.1| ATP-dependent helicase [Natrinema gari JCM 14663]
------------------------------------------------------------
------------------------------------------------------------
------------------------------------------------------------
------------------------------------------------------------
------------------------------------------------------------
------------------------------------------------------------
------------------------------------------------------------
-------------------------------------------------MDGTEHLSLPV
SDDALP-----------------------------FDPADATIV----------------
----------------DGDVFELLEPAVQEWWLDEFGEFVPENE----------------
GFFTPPQRG---AIPKIHAGTNTLVCAPT-------------------------------
------------------GSG---------------------------------------
------------------------------------------------------------
------------------------------------------------------------
------------------------------------------------------------
------------------------------------------------------------
------------------------------------------------------------
------------------------------------------------------------
------------------------------------------------------------
------------------------------------------------------------
--------------------------------------------KTLAS-----------
-------------------FTSIINDLYRTAR----------------------------
---------------------ENND---------------GLENSVYCLYVSPLKSLAND
IHRNLEVPLEGIETAVAERDS------------------------------SASMGEIRH
AIRHGDTSSSDRQRMLEETPHILNTTPETLAILLNSPKFREKLRTVEYVIVDEIHSLAA-
GKRGTHLAVSLERLEAMAEGD------------------LTRIGCSATIDPLSRVAEFLV
GREEP----------------------------------------GGD---PRDYEIVDA
RFAREFDMRLECPTDDLINTPRA------VVQERFYRLLHEHVQDHTNTLVFTNTRSGAE
RVLQNLRERFD--------------------------AYDEDNSGCHHGSLSKDVRQGIE
DRLKDGELDVVTTSTSLELGIDMPHVDLVVQVGSPKSVAALLQRIGRAGHRVGQTVTGRV
IALNRDELLECAVMLTKATEGFVDSVSIPENAQDVAAQHVYGMAIAE-IRPEAELTAILR
RADPYRNYGEDEYESLMRYLTAEYAGLEERNVYAKVWRDENDPPDGQHHHEAFPVGEPLV
GKRGRLARVIYMTNIGTIPDSFTCDVYTRASDEWVGQLDEQYLDTLE-TGDVFVLGGSNF
EYRYRRGSKVYVDRTSARP---TVPSWYSERLPLSSDLGREILAFQATLLERYEAGG---
--PPRVRAWLRELPLDDDSVRAIARLFDHQCRYAGTESVSTPDRLAIEVVQDREEYDRHY
YVHSAYGRRVNDGLSRLLAYRCAQEATANVRVAVADNGFVLSMPLNR-KVDIDGIIADLE
AEQVRPDLRASLSETDLLQRYFRINATRSLMILKRYKGYEKSASEQQVSSEMLLGFADEL
EEFAVIEETYREILEDKLNVGEIEAIVGAIDAGDLTVSRQQLDSPT-------------P
RAFGLATLSASDVVLAED---------------------------------ESAALQSFH
ERVLEEIGDESLAGLTGEADDE--------------------------------------
------------------------
>gi|448317292|ref|ZP_21506849.1| ATP-dependent helicase [Natronococcus jeotgali DSM 18795]
------------------------------------------------------------
------------------------------------------------------------
------------------------------------------------------------
------------------------------------------------------------
------------------------------------------------------------
------------------------------------------------------------
------------------------------------------------------------
-------------------------------------------------MDGADELALP-
PDDELP-----------------------------FDPDAVAIE----------------
----------------DGDVFDLLEPAVREWWLEAFGEYVPEND----------------
GFFTPPQEG---AIPKIDEGTNTLVCAPT-------------------------------
------------------GSG---------------------------------------
------------------------------------------------------------
------------------------------------------------------------
------------------------------------------------------------
------------------------------------------------------------
------------------------------------------------------------
------------------------------------------------------------
------------------------------------------------------------
------------------------------------------------------------
--------------------------------------------KTMAS-----------
-------------------FTAIINELFRRSR----------------------------
---------------------ERDD---------------GLENSVYCLYVSPLKSLAND
IHRNLEVPLEGIESIAEERAASPAAEHSSGETAR----------------NGEGVGEIRH
AIRHGDTDSSERQRMLEETPHILNTTPETLAILLNSPKFREKLRTVEYVIVDEIHSLAA-
GKRGTHLSVSLERLEAMAEGE------------------LTRIGCSATIEPLSQVAEFLV
GRDEP----------------------------------------GGE---PRPYEIVDA
RFARELDIELESPTDDLIHTPRE------VVQDRFYERLHERVQDHTNTLVFTNTRSGAE
RVLHNLRERFD--------------------------AYDEANSACHHGSLSKEVRQDVE
GRLKAGDLEVVTSSTSLELGIDMPHVDLVVQVGSPKSVAALLQRVGRAGHRVGQTVTGRV
IALDRDELLECAVMLEKAEEGFVDSVSIPESAQDVAAQQVYGMAIAE-IRPENEVRGILR
RAYPYRNYADEEWESLCRYLTAEYAGLEEKNVYAKIWRDENDPPGGEHHHEGFPVGEPLI
GKRGRLARVIYMTNIGTIPDSFTCDVRTRASDEWVGQLDENYLDTVE-KGDVFVLGGERF
EYRYRRGSKVYVDRTSARP---TVPSWYSERLPLSYDLGREILAFQRQLLEHYEAGG---
--PSRVRGWLRGFPLDDNSVRAIARLFDQQIRYAGAESVSTDERLAIEVERDREEYERRY
YVHSTYGRKVNDGLSRLLAYRCAQEATANVTVAVADNGFALSMPLNR-KIDLEGILADLD
PEDAREDLRAALEGTDLLQRYFRINATRALMILKRYKGYEKSASEQQVSSEMLLGFAQDL
EAFAVIEETYREILEDKLNVAEIEGIVDAIDSGELAVERQLLDSPT-------------P
RAFGLATLSASDVVLAED---------------------------------ESAALQAFH
ERVLEEIGEESLRRLSTED-----------------------------------------
------------------------
>gi|435848067|ref|YP_007310317.1| Lhr-like helicase [Natronococcus occultus SP4]
------------------------------------------------------------
------------------------------------------------------------
------------------------------------------------------------
------------------------------------------------------------
------------------------------------------------------------
------------------------------------------------------------
------------------------------------------------------------
-------------------------------------------------MDGTDELALPV
ADDELP-----------------------------FDPDAVTIE----------------
----------------DGDVLELLEPAVREWWLEEFGEYVPEND----------------
GFFTPPQQG---AIPKIDAGTNTLVCAPT-------------------------------
------------------GSG---------------------------------------
------------------------------------------------------------
------------------------------------------------------------
------------------------------------------------------------
------------------------------------------------------------
------------------------------------------------------------
------------------------------------------------------------
------------------------------------------------------------
------------------------------------------------------------
--------------------------------------------KTLAS-----------
-------------------FTAIINELYSVAR----------------------------
---------------------DLEE---------------GLENSVYCLYVSPLKSLAND
IHRNLEVPLEGIESIAKERAAPPAVEHSSGEAAR----------------SGEDVGEIRH
AIRHGDTASSERQKMLEETPHILNTTPETLAILLNSPKFREKLRTVEYVIVDEIHSLAA-
GKRGTHLSVSLERLEAMAENE------------------LTRIGCSATIEPLSRVAEFLV
GRQKP----------------------------------------GGE---PREYEIVDA
RFAREFDLELESPTDDLIHTPRE------LVQDRFYERLHEHVQTHTNTLVFTNTRSGAE
RVLHNLRERFD--------------------------AYDEANSACHHGSLSKEVRQDVE
GRLKRGELAVVTSSTSLELGIDMPHVDLVVQVGSPKSVAALLQRVGRAGHRVGQTVTGRV
IALDRDELLECAVMLKKAEEGFVDSVSIPEDAQDVASQHVYGMAIAE-IRPESEVRGILR
RAYPYRNYTDEEWESLCRYLTAEYAGLEDKNVYAKIWRDANDPPGGEHHHESFPVGEPLI
GKRGRLARVIYMTNIGTIPDSFTCDVHTRASDEWVGQLDEDYLDTLE-KGDVFVLGGDHF
EYRYRRGSKVYVDRTSARP---TVPSWYSERLPLSYDLGCEILAFQRELLEHYEAGG---
--PSRVRGWLRGFPLDDDSVRAIARLFDHQLRYAGTESVSTDERLAIEVERDRDEYERHY
YVHSNYGRKVNDGLSRLLAYHCAQAATANVKVAVADNGFVLSMPLNR-KLDLEGVLADLD
PEDVRADLRAALEGTDLLQRYFRINATRALMILKRYKGYEKSASEQQVSSEMLLGFARDL
EEFAVIEETYREILADKLNVAEIEAVVAAIDSGALAVERQLLDSPT-------------P
RAFGLATLSASDVVLAED---------------------------------ESAALQAFH
ERVLEEIGEESLRRLSGED-----------------------------------------
------------------------
>gi|448313599|ref|ZP_21503313.1| ATP-dependent helicase [Natronolimnobius innermongolicus JCM 12255]
------------------------------------------------------------
------------------------------------------------------------
------------------------------------------------------------
------------------------------------------------------------
------------------------------------------------------------
------------------------------------------------------------
------------------------------------------------------------
-------------------------------------------------MSGSDDLELPI
DDADLP-----------------------------FDPSSITIE----------------
----------------DRDVFGVLEPAVQEWWLEEFGEFVPENE----------------
GFFTPPQRG---AIPKIHRGENTLVCAPT-------------------------------
------------------GSG---------------------------------------
------------------------------------------------------------
------------------------------------------------------------
------------------------------------------------------------
------------------------------------------------------------
------------------------------------------------------------
------------------------------------------------------------
------------------------------------------------------------
------------------------------------------------------------
--------------------------------------------KTMSS-----------
-------------------FLSIINHLYRRDR----------------------------
---------------------DADD---------------GLENAVYCLYVSPLKSLAND
IHRNLEVPLEGIESIVADRDGD------------------------------EQMGEIRH
AIRHGDTPSSERQKMLEETPHILNTTPETLAILLNSPKFREKLRTVEYVIVDEIHSLAA-
GKRGTHLSVSLERLEAMVDHE------------------ITRIGCSATIEPLSQVAEFLV
GCEAPSASSD-------SSASNGGKSDPR-------ERDESDGQPDAE---PRDYEIVDA
RFAREFDLELECPTDDLINTPRE------VVQERFYRMLHDHVQNHTNTIVFTNTRSGAE
RVLHNLRERFG--------------------------AYDEANSGCHHGSLSKDVRHDIE
RRLKSGELDVVTSSTSLELGIDMPHVDLVVQVGSPKSVAALLQRVGRAGHRVGQTVTGRV
IALDRDELLECAVMLKKAEEGFVDSVSIPENAQDVAAQHVYGMAIAE-IRPESEVLGTLR
RAYPYRNYTDEEWESLCRYLTAEYAGLEEKNVYAKIWRDENDPPDGEHHYEEHPVGEPLV
GKRGRLARVIYMTNIGTIPDSFTCDVYTRADSDWVGQLDENYLDTLE-KGDVFVLGGDHF
EYRYRRGSKVYVDRTSARP---TVPSWYSERLPLSYDLGREILAFQDELLERYDAGG---
--PPRVRAWLREFPLDDDSVRATARLFEHQLRYAGVESVSTPDRLAIEVVRDREEYERHY
YVHSAYGRKFNDGFSRLLAYRCAQEATANVRVAVADNGFVLSMPLNR-KVDLEGIVDDLS
ADAVREDLRAAISGTDLLQRYFRINATRSLMILKRYKGYEKSASEQQVSSEMLLGFAEDL
EAFAVIEETYREILEDKLNVAELAAVVDDIDAGDLEVERQLLDSPT-------------P
RAFGLATLSASDVVLAED---------------------------------ESAALQAFH
EHVLEEIGEEKLFELNSEKLN---------------------------------------
------------------------
>gi|448345648|ref|ZP_21534537.1| ATP-dependent helicase [Natrinema altunense JCM 12890]
------------------------------------------------------------
------------------------------------------------------------
------------------------------------------------------------
------------------------------------------------------------
------------------------------------------------------------
------------------------------------------------------------
------------------------------------------------------------
-------------------------------------------------MDGSEHLALPV
DDDDLP-----------------------------FDPADVAIE----------------
----------------DGDVFELLEPAVQEWWLDEFGEFVPEHE----------------
GFFTPPQRG---AIPTIHEGTNTLVCAPT-------------------------------
------------------GSG---------------------------------------
------------------------------------------------------------
------------------------------------------------------------
------------------------------------------------------------
------------------------------------------------------------
------------------------------------------------------------
------------------------------------------------------------
------------------------------------------------------------
------------------------------------------------------------
--------------------------------------------KTLAS-----------
-------------------FTSIINDLYRTAR----------------------------
---------------------EADD---------------GLENSVYCLYVSPLKSLAND
IHRNLEVPLDGIERIVDERDDG-----------------------------AESIAEIRH
AIRHGDTSSSDRQRMLEETPHILNTTPETLAILLNSPKFREKLRTVEYVIVDEIHSLAA-
GKRGTHLAVSLERLEAMSEGD------------------LTRIGCSATIEPLSRVAEFLV
GREEP----------------------------------------GGD---PRDYEIVDA
RFAREVDMRLECPTDDLINTPRE------VVQERFYRMLHEHVQDHTNTLVFTNTRSGAE
RVLHNLRERFD--------------------------AYDEANSGCHHGSLSKDVRQGIE
ARLKDGDLDVVTTSTSLELGIDMPHVDLVVQVGSPKSVAALLQRIGRAGHRVGQTVTGRV
IALDRDELLECAVMLKKATEGFVDSVSIPENAQDVAAQHVYGMAIAE-IRPEAELTAILR
RADPYRNYGEDEYESLMRYLTAEYAGLEERNVYAKVWRDENDPPDGQHHHEEFPIGEPLV
GKRGRLARVIYMTNIGTIPDSFTCDVYTRASDEWVGQLDEQYLDTLE-KGDVFVLGGSNF
EYRYRRGSKVYVDRTSARP---TVPSWYSERLPLSSDLGREILAFQDELLERYEAGG---
--PPRVRAWLREFPLDDDSVRAIARLFDHQCRYAGTESVSTPDRLAIEVVRDRAEYERHY
YVHSAYGRRVNDGLSRLLAYRCAQEATANVRVAVADNGFVLSMPLNR-KVDIDGIIADLE
AEQVRTDLRASLSETDLLQRYFRINATRSLMILKRYKGYEKSASEQQVSSEMLLGFADEL
EEFAVIEETYREILEDKLNVREIEDIVGAIDAGDLDVSRQQLDSPT-------------P
RAFGLATLSASDVVLAED---------------------------------ESAALQSFH
ERVLEEIGDESLAGLTGGSDDE--------------------------------------
------------------------
>gi|397773797|ref|YP_006541343.1| DEAD/H associated domain protein [Natrinema sp. J7-2]
------------------------------------------------------------
------------------------------------------------------------
------------------------------------------------------------
------------------------------------------------------------
------------------------------------------------------------
------------------------------------------------------------
------------------------------------------------------------
-------------------------------------------------MDGIEHLSLPI
SDDALP-----------------------------FDPADATIV----------------
----------------DGDVFELLEPAVQEWWLDEFGEFVPENE----------------
GFFTPPQRG---AIPKIHAGTNTLVCAPT-------------------------------
------------------GSG---------------------------------------
------------------------------------------------------------
------------------------------------------------------------
------------------------------------------------------------
------------------------------------------------------------
------------------------------------------------------------
------------------------------------------------------------
------------------------------------------------------------
------------------------------------------------------------
--------------------------------------------KTLAS-----------
-------------------FTSIINDLYRTAR----------------------------
---------------------ENND---------------GLENSVYCLYVSPLKSLAND
IHRNLEVPLEGIETAVAERDS------------------------------SASMGEIRH
AIRHGDTSSSDRQRMLEETPHILNTTPETLAILLNSPKFREKLRTVEYVIVDEIHSLAA-
GKRGTHLAVSLERLEAMAEGD------------------LTRIGCSATIDPLSRVAEFLV
GREEP----------------------------------------DGD---PRDYEVVDA
RFAREFDMRLECPTDDLINTPRA------VVQERFYRLLHEHVQDHTNTLVFTNTRSGAE
RVLQNLRERFD--------------------------AYDEDNSGCHHGSLSKDVRQGIE
GRLKDGELDVVTTSTSLELGIDMPHVDLVVQVGSPKSVAALLQRIGRAGHRVGQTVTGRV
IALDRDELLECAVMLAKATEGFVDSVSIPENAQDVAAQHVYGMAIAE-IRPEAELTAILR
RADPYRNYGEDEYESLMRYLTAEYAGLEERNVYAKVWRDENDPPDGQHHHEAFPVGEPLV
GKRGRLARVIYMTNIGTIPDSFTCDVYTRASDEWVGQLDEQYLDTLE-TGDVFVLGGSNF
EYRYRRGSKVYVDRTSARP---TVPSWYSERLPLSSDLGREILAFQATLLERYEAGG---
--PPRVRAWLRELPLDDDSVRAIARLFDHQCRYAGTESVSTPDRLAIEVVQDREEYDRHY
YVHSAYGRRVNDGLSRLLAYRCAQEATANVRVAVADNGFVLSMPLNR-KVDIDGIIADLE
AEQVRPDLRASLSETDLLQRYFRINATRSLMILKRYKGYEKSASEQQVSSEMLLGFADEL
EEFAVIEETYREILEDKLNVGEIEAIVGAIDAGDLTVSRQQLDSPT-------------P
RAFGLATLSASDIVLAED---------------------------------ESAALQSFH
ERVLAEIGDESLAGLTGGADDE--------------------------------------
------------------------
>gi|448338481|ref|ZP_21527528.1| ATP-dependent helicase [Natrinema pallidum DSM 3751]
------------------------------------------------------------
------------------------------------------------------------
------------------------------------------------------------
------------------------------------------------------------
------------------------------------------------------------
------------------------------------------------------------
------------------------------------------------------------
------MVGTGTRLEAGIHRPIATRPVTSPFTFTPLSKPSYTPATETPVMDGSEPLALPV
DDDDLP-----------------------------FDPADVAIE----------------
----------------DGDVFELLEPAVQEWWLEEFGEFVPENE----------------
GFFTPPQQG---AIPKIHDGTNTLVCAPT-------------------------------
------------------GSGKCVKPDTPMVIQDDGDATVVRAEDLLERRHRKVTDVDED
GELYTSSIEAYSLDEDELSLRESMVYSESYDGPMHRIQTSYGREVEVTPDHPLLVETSSG
PEWRPASEIEDGDRIGIPTHIDLPERDIELNVGAALDRLRSEFPLVATEAESDRIVARLE
EEVPISAFDEYERRLALALADLTYADVADRLSIGLASVSKLVNGTSEYCSEEFLELLREA
YTRLPPGEVLVKTDNGRVSRFRYPTTLDSDLAELAAFVLGEGLIGEYERNRFVMITRKNR
TEILERAMETMWDQFGIEFEQKSEIDYVISDAAFSVFFAELLDIEPGPGRDVSLPNWVLN
ASQPIKQSFLSTFLSLEAEVRSNEVRLVQANELKIEQLTYLLLSFGILPARGRQEKYATN
TDEQTQRTYHSLTIRGIENLSTLLSACSIVHPNVDQLEAHTTGQRSGNHIGRHVFDYRDI
RALSKYFENDREFNAELGNIYEVARRSGYLTEQTLDALSTKLQSLPSDETTQELAAKIDS
IRSRNIAWVTVESNETSPYNGTIVDLSVPDTHNFVGGRGGLYLHNTLAS-----------
-------------------FTSIINELYKRDR----------------------------
---------------------DTED---------------GLENSVYCLYVSPLKSLAND
IHRNLEVPLDGIENIVDERDGG-----------------------------AESTGEIRH
AIRHGDTSSSDRQRMLEETPHILNTTPETLAILLNSPKFREKLRTVEYVIVDEIHSLAA-
GKRGTHLAVSLERLEAMSEGD------------------LTRIGCSATIEPLSRVAEFLV
GREEP----------------------------------------GGD---PRDYEIVDA
RFAREFDMRLECPTDDLINTPRE------VVQERFYRMLHEHVQDHTNTLVFTNTRSGAE
RVLHNLRERFD--------------------------AYDEANSGCHHGSLSKDVRQGIE
ARLKDGELDVVTTSTSLELGIDMPHVDLVVQVGSPKSVAALLQRIGRAGHRVGQTVIGRV
IALDRDELLECAVMLKKATEGFVDSVSIPENAQDVAAQHVYGMAIAE-IRPEAELTAILR
RADPYRNYGEDEYESLMRYLTAEYAGLEERNVYAKVWRDENDPPDGQHHHEEFPVGEPLV
GKRGRLARVIYMTNIGTIPDSFTCDVYTRASDEWVGQLDEQYLDTLE-TGDVFVLGGSNF
EYRYRRGSKVYVDRTSARP---TVPSWYSERLPLSSDLGREILAFQDALLERYEAGG---
--PPRVRAWLREFPLDDDSVRAIARLFDHQCRYAGTESVSTPDRLAVEVVRDQAEYDRHY
YVHSAYGRRVNDGLSRLLAYRCAQEATANVRVAVADNGFVLSMPLNR-KVDIDGIIADLE
AEQVRTDLRASLSETDLLQRYFRINATRSLMILKRYKGYEKSASEQQVSSEMLLGFADEL
EEFAVIEETYREILEDKLNVREIEDIVGAIDAGDLTVSRRQLDSPT-------------P
RAFGLATLSASDVVLAED---------------------------------ESAALQSFH
ERVLEEIGDESLAGLTGGTDDE--------------------------------------
------------------------
>gi|433590238|ref|YP_007279734.1| Lhr-like helicase [Natrinema pellirubrum DSM 15624]
------------------------------------------------------------
------------------------------------------------------------
------------------------------------------------------------
------------------------------------------------------------
------------------------------------------------------------
------------------------------------------------------------
------------------------------------------------------------
-------------------------------------------------MDGNDGLELPV
ADAELP-----------------------------FDPDTTTIA----------------
----------------DRDVFDSLEPAVQEWWLEEFGEFVPENG----------------
GFFTPPQRG---AIPNVHAGTNTLICAPT-------------------------------
------------------GSG---------------------------------------
------------------------------------------------------------
------------------------------------------------------------
------------------------------------------------------------
------------------------------------------------------------
------------------------------------------------------------
------------------------------------------------------------
------------------------------------------------------------
------------------------------------------------------------
--------------------------------------------KTLAS-----------
-------------------FTAIIDELYRRDR----------------------------
---------------------ESSDVDGRSPSARETASPGGLENSVYCLYVSPLKSLAND
IHRNLTVPLEGIESVVDRRDG-------------------------------EGMGEIRH
AIRHGDTDDSERQKMLEETPHILNTTPETLAILLNSPKFREKLRTVEYVIVDEIHSLAA-
GKRGTHLSVSLERLESMAHGE------------------ITRIGCSATIEPLEEVAEFLV
GRREP----------------------------------------GGP---SRDYEIVDA
RFAREFDIELECPTDDLINTPRE------VVQDRFYRMLHDHIQAHTNTLVFTNTRSGAE
RVLHNLRERFD--------------------------AYDEDNSGCHHGSLSKEVRQDIE
GRLKSGNLDVVTSSTSLELGIDMPHVDLVVQVGSPKSVASLLQRVGRAGHRVGQTVTGRV
IALDRDELLECAVMLKKAEEGFVDSVSIPENAQDVAAQHVYGMAIAE-IRPEADLKATLR
RAYPYRNYDEAEYESLMRYLTADYAGLEEKNVYAKVWRDENDPPDGQHHHEAFPVGEPLI
GKRGRLARVIYMTNIGTIPDSFTCDVYTRASDEWVGQLDENYLDTLE-KGDVFVLGGDHF
EFRYRRGSKVYVDRTSARP---TVPSWYSERLPLSYDLGREILAFQGELLERYAAGG---
--PPRVRAWLREFPLDDDSVRAIARLFDHQCRYAGIESVSTPDRLAVEVVRDREEYERHY
YVHSMYGRKVNDGFSRLLAYRCAQEATANVRVAVADNGFVLSMPLNR-KVDLEGILADLE
AEQVRDDLRASLSGTDLLQRYFRINATRALMILKRYKGYEKSASEQQVSSEMLLGFAEDL
DDFAVIEETYREILEDKLNVDEIEAIVAAIDAGEIDLARQPLDSPT-------------P
RAFGLATLSASDVVLAED---------------------------------ESAALQSFH
ERVLEEIGEESLAGITTGSDEE--------------------------------------
------------------------
>gi|448329400|ref|ZP_21518700.1| ATP-dependent helicase [Natrinema versiforme JCM 10478]
------------------------------------------------------------
------------------------------------------------------------
------------------------------------------------------------
------------------------------------------------------------
------------------------------------------------------------
------------------------------------------------------------
------------------------------------------------------------
-------------------------------------------------MDGNERLELPV
SDDALP-----------------------------FDPADAAIE----------------
----------------DGDVFELLEPAVQEWWLEEFGEFVPEND----------------
GFFTPPQQG---AIPKIHDGTNTLVCAPT-------------------------------
------------------GSG---------------------------------------
------------------------------------------------------------
------------------------------------------------------------
------------------------------------------------------------
------------------------------------------------------------
------------------------------------------------------------
------------------------------------------------------------
------------------------------------------------------------
------------------------------------------------------------
--------------------------------------------KTMSS-----------
-------------------FLSIINYLYERDR----------------------------
---------------------EEPD---------------GLENSVYCLYVSPLKSLAND
IHRNLEVPLEGIEDIVAERDG------------------------------AESMGEIRH
AIRHGDTSSSDRQKMLEETPHILNTTPETLAILLNSPKFREKLRTVEYVIVDEIHSLAA-
GKRGTHLSVSLERLEAMTEED------------------ITRIGCSATIEPLSRVAEFLV
GCEE-----------------------------------------NGE---PRDYEIVDA
RFAREFDMRLECPADDLINTPRE------VVQERFYRMLHEHIQAHTNTLVFTNTRSGAE
RVLHNLREDFD--------------------------AYDEDNSGCHHGSLSKEVRQDIE
GRLKDGDLDVVTSSTSLELGIDMPHVDLVVQVGSPKSVAALLQRIGRAGHRVGQTVTGRV
IALDRDELLECAVMLKKAKDGFVDSVSIPENAQDVAAQHVYGMAIAE-IRPEAELKRILR
RAYPYRNYSEDEYESLMRYLTAEYAGLEEKNVYAKVWRDENDPPDGQHHHEEFPVGEVLI
GKRGRLARVIYMTNIGTIPDSFACDVKTRASDEWVGQLDESYLDTLE-KGDVFVLGGDHF
EYRYRRGSKVYVDRTSARP---TVPSWYSERLPLSYDLGCEILAFQGELLERYAAGG---
--PPRVRAWLREFPLDDDSVRAIARLFDYQCQYAGAESVSTSDRLAVEVVRDREEYERHY
YVHSTYGRKVNDGLSRLLAYRCAQEATANVRVAVADNGFVLSMPLNR-KVDIEGIIADLA
AEDVRDDLRASLSGTDLLQRYFRINATRALMILKRYKGYEKSAAEQQVSSEMLLGFAEDL
EEFAVIEETYREILEDKLNVSEIEDIVGAIDAGDLAVSRRLLDSPT-------------P
RAFGLATLSASDVVLAED---------------------------------ESAALQSFH
EHVLEEIGEESLAGLTAGSEDE--------------------------------------
------------------------
>gi|452206616|ref|YP_007486738.1| ATP-dependent DNA helicase [Natronomonas moolapensis 8.8.11]
------------------------------------------------------------
------------------------------------------------------------
------------------------------------------------------------
------------------------------------------------------------
------------------------------------------------------------
------------------------------------------------------------
------------------------------------------------------------
------------------------------------MGETSSPSETSPEARVREQLADVG
VE---------------------------------YDPASVDID----------------
----------------DAEAFARLSPDVRAWWIEQFGEFVPENG----------------
GLFTPPQKE---AIPLIDEGTNTLVCAPT-------------------------------
------------------GSG---------------------------------------
------------------------------------------------------------
------------------------------------------------------------
------------------------------------------------------------
------------------------------------------------------------
------------------------------------------------------------
------------------------------------------------------------
------------------------------------------------------------
------------------------------------------------------------
--------------------------------------------KTLSS-----------
-------------------FSAIIDDLFRR------------------------------
--------------------AETAED--------------GLDNSVYCLYVSPLKSLAND
IHRNLTEPLEAIGDRLESRGES---------------------------------VEIRH
AIRHGDTSDAERQRMLEETPHILNTTPETLAILLNSPKFKRKLETVEYVVVDEIHSLAD-
GKRGTHLSVSLERLERMCETS------------------PTRIGCSATVEPLETIGEFLV
GGRPPAGGAD---------------------------------DADGDGWHPREYEIVDA
RFVREFDVELSCPTDDLIDTPRA------VITDRLYKRLDELVAEHTNTLVFTNTRSGAE
RVLHNLRERGG---------------------------YDESNSGCHHGSLSKDRRAEIE
SGLKQGALDVVTTSTSLELGIDMPHVDLVVQVGSPKSVASLLQRVGRAGHRLDKTVKGRV
IALDRDELIECAVMLRKAEAGFVDRVFVPERAQDVAAQQVYGMAING-PRREAEIRGILE
SAYPYRNYTDGEYESLFRYLTADYDGMEEKNVYAKVWRDENDPPGGEHHYEAFDPGTPLV
GKRGRLARVIYMTNIGTIPDSFSCDVYTRSGDEWVGQLDEAYLDTLE-GGDVFVLGGSNY
EYRYRRGSKVYVDPTNARP---TVPSWFSERLPLSYDLGREVLRFQREVLERMASAG---
--PPGVRRWLREFPLDENTVRALTRMFDTQLQYAGAESVSTDHRLAIEVELDREAYRRNY
YVHSNYGRRFNDGLSRLLAYRCAQRATANVTVAVADHGFTLSMPLNR-KIDIESVLRDID
PDGGRGDLRASLSGTDLLKRYFRINATRSLMILKRYKGHEKSASQQQVSSEMLLGFAEDK
ERFAVMEETYREILEDKLDVDAVETFLSGVDSGDIDVSVTRVDSPS-------------P
RAFGLATLMASDVVLAED---------------------------------ESAVLQEFH
DRVLAEIEGDDSSLSEPSAGDGTADAG---------------------------------
------------------------
>gi|76802635|ref|YP_330730.1| Lhr-like helicase [Natronomonas pharaonis DSM 2160]
------------------------------------------------------------
------------------------------------------------------------
------------------------------------------------------------
------------------------------------------------------------
------------------------------------------------------------
------------------------------------------------------------
------------------------------------------------------------
------------------------------------------------------------
---------------------------------------MMSEGH---------------
------------SAAAGMDAFARLHDDVRQALSER-------------------------
GFSTPTAPQRK-AIPTLAAGESGLVVAPT-------------------------------
------------------GSG---------------------------------------
------------------------------------------------------------
------------------------------------------------------------
------------------------------------------------------------
------------------------------------------------------------
------------------------------------------------------------
------------------------------------------------------------
------------------------------------------------------------
------------------------------------------------------------
--------------------------------------------KTETA-----------
-------------------MLPVLSSIQERPP----------------------------
------------------------------------------RHGIQALYITPLRALNRD
MRERLEWWGETLG--------------------------------------------IDI
DVRHGDTTDYQRQKQAEDPPDVLVTTPETLQAMFTGEKLRRAIEDIEHIVVDEVHELAG-
SKRGAQLTVGLEHLREHAGPF-------------------QRIGLSATVGDPTEVGRFLT
G--------------------------------------------------DRGCHVTDV
EAGTNLDVTVRTPEIRPEDRTAAGELLTDAEVASHVRVIDELVDAHDSVLIFVNTRQTAE
GLGSRLKAYGTN-------------------------------IGIHHGSLSKSARIDVE
DAFKTGEIDGLMCTSSMELGIDVGDIDHVIQYASPREVRRLLQRVGRAGHRRDETSSGTV
ITTHPDDTFEALSIVDRAERGAVESAGIHHGSLDTVANQIAGLLMGFEELPAARAYEILT
RAYPFRNLPEEQFKAVVRELS------ENRILWLEEGDDRIEKSGG--------------
------TWQYFYANLSMIPDEANYTVTDMASGDPVGTLAERFVVTFAEPGETFVQGGEMW
RITEIDDEEEEVLVSPIEDPTGEVPSWVGQEIPVPRGVAEAVATARADARGRFDGGD---
GRGAVARSVADRYPTDEHTASEALKPVEAHK-----GPIPTPDRIVVEGF------GRQI
VLNAAFGHTANETLGRLLSALIGQQTGGSVAMEVDPYRIELEVPSGTSIGDVVELLETTD
PDHVPTLVELSLKNAETLK-FTLAQVAAKFGALKRWKGTGSSQNRFGKD-----RLLAAL
EDTPIYDEAVRVVLHEQLDVDGASDILSRLQSGDIELATVGERTALGQAGRSSGRELLSP
ENADASVVETVKERILDDDVLLACLHCKEWDRRQTVKRVDDQPECPLCGSTRIAALNPWA
DEVLEAVRTDDKDDDQQKATERAYKAASIVQSHGKRAVIALAARGVGPRNAAYIINNHRE
EEADFYRDIIERERQYARTKSFWD
>gi|448306542|ref|ZP_21496446.1| ATP-dependent helicase [Natronorubrum bangense JCM 10635]
------------------------------------------------------------
------------------------------------------------------------
------------------------------------------------------------
------------------------------------------------------------
------------------------------------------------------------
------------------------------------------------------------
------------------------------------------------------------
-------------------------------------------------MDGSVRPSVLD
SDAELP-----------------------------FDPDAVTIE----------------
----------------DGDVFELLEPAVQEWWLEAFGEYVPENS----------------
GFFTPPQRG---AIPKIHERTNTLICAPT-------------------------------
------------------GSG---------------------------------------
------------------------------------------------------------
------------------------------------------------------------
------------------------------------------------------------
------------------------------------------------------------
------------------------------------------------------------
------------------------------------------------------------
------------------------------------------------------------
------------------------------------------------------------
--------------------------------------------KTLSA-----------
-------------------FCAIINELYKRDR----------------------------
---------------------EHNDTETQ-PPVRETAADSGLENSVYCLYISPLKSLAND
IHRNLEVPLEGIEDIVASRDD------------------------------NREMGEIRH
AIRHGDTSSSDRQQMLEETPHILNTTPETLAILLNSPKFREKLRTVEYVIVDEIHSLAD-
GKRGTHLSVSLERLEAMTEGD------------------ITRIGCSATIDPLSQVAEFLV
GQETP----------------------------------------GGD---SRPYEIVDA
RFAREFDIELECPTDDLINTSRE------VVQERFYRQLHEHIQAHTNTLVFTNTRSGAE
RVLHTLRERFD--------------------------AYDEGNSGCHHGSLSKDVRQDIE
TRLKDGDIDVVTTSTSLELGIDMPHVDMVIQVGSPKSVAALLQRVGRAGHRVGQTVTGRV
IALDRDELLECAVMLKKADDGFVDSVSIPQNAQDVAAQHVYGMAIAE-IRPEADLKAILK
RAYPYRDYAETEYESLMRYLTAEYAGLEDRNVYAKIWRDENDPPDGEHHHEAFPVGEPLI
GKRGRLARVIYMTNIGTIPDSFTCDVYTRASDEWVGQLDENYLDTLE-KGDVFVLGGDHF
EYRYRRGSKVYVDRTSARP---TVPSWYSERLPLSVDLGREILTFQAALLDHYETGG---
--PPRVRAWLREFPLDDDSVRAIARLFDHQLQYAGLESVSTHDRLAIEVVRDREEYERHY
YVHSAYGRKVNDGLSRLFAYHCAQQATTNVRVAVADNGFVLSMPLNR-KVDLEGLIDDLE
ADDVREDLRQAISGTDLLQRYFRINATRALMILKRYKGYEKSASEQQVSSEMLLGFAEDL
ENFAVIEETYREVLEDKLNVDKIEAVVGDIETGDLEVSRTLLDSPT-------------P
RAFGLATLSASDVVLAED---------------------------------ESAALQAFH
EHVLEEIGDESLQGLQASSDDN--------------------------------------
------------------------
>gi|448300342|ref|ZP_21490344.1| ATP-dependent helicase [Natronorubrum tibetense GA33]
------------------------------------------------------------
------------------------------------------------------------
------------------------------------------------------------
------------------------------------------------------------
------------------------------------------------------------
------------------------------------------------------------
------------------------------------------------------------
-------------------------------------------------MSGNDGLELPV
ADDDLP-----------------------------FDPASITIE----------------
----------------DRDVFDLLEPAVQEWWLEEFGEFVPENE----------------
GFFTPPQRG---AIPKIHDGTNTLVCAPT-------------------------------
------------------GSG---------------------------------------
------------------------------------------------------------
------------------------------------------------------------
------------------------------------------------------------
------------------------------------------------------------
------------------------------------------------------------
------------------------------------------------------------
------------------------------------------------------------
------------------------------------------------------------
--------------------------------------------KTLSS-----------
-------------------FCAIINELYRRTR----------------------------
---------------------ESPDVDEREPSAREQDASDDLENSVYCLYVSPLKSLAND
IHRNLEVPLEGIEEIVADRND------------------------------DTEMGEIRH
AIRHGDTSSYDRQKMLEETPHILNTTPETLAILLNSPKFREKLRTVEYVIVDEIHSLAA-
GKRGTHLSVSLERLEALSEGD------------------ITRIGCSATIEPLSEVAEFLV
GQEET----------------------------------------GGD---HRPYDIVDA
RFAREFDMRLECPTDDLINTSRE------VVQQRFYRMLHEHIQDHTNTIVFTNTRSGAE
RVLHNLREEFD--------------------------AYDEGNSGCHHGSLSKEVRQDIE
GRLKGGDLDVVTTSTSLELGIDMPHVDLVVQVGSPKSVASLLQRVGRAGHRVGQTVTGRV
IALDRDELLECAVMLKKAEEGFVDSVSIPENAQDVAAQHVYGMAIAD-IRPESDLKAILR
RAYPYWNYTDEEYESLMRYLTAEYAGLEDRNVYAKVWRDANDPPDGEHHYEEYPVGETLI
GKRGRLARVIYMTNIGTIPDSFTCDVSTRGSNEWVGQLDESYLDTLE-KGDVFVLGGDHF
EYRYRRGSKVYVDRTSARP---TVPSWYSERLPLSYDLGREILEFQGELLGHFEDGG---
--PPRVRAWLREFPLDDNSVRAIARLFEHQFRYAGSESVSTDERLAIEVVRDRDEYERHY
YVHSLYGRQFNDGLSRLLAYRCAQEATANVRVAVADNGFVLSMPLNR-KVDIEGIVEDLG
PEQVREDLRAALSGTDLLQRYFRINATRSLMILKRYKGYEKSASQQQVSSEMLLGFAEDL
ENFAVIEETYREILEDKLDVGEIEDFVGALDTGDIALERQLLDSPT-------------P
RAFGLATLSASDVVLAED---------------------------------ESAALQAFH
EHVLDEIGEESLRGLSSESDSSHD------------------------------------
------------------------
>gi|429192836|ref|YP_007178514.1| Lhr-like helicase [Natronobacterium gregoryi SP2]
------------------------------------------------------------
------------------------------------------------------------
------------------------------------------------------------
------------------------------------------------------------
------------------------------------------------------------
------------------------------------------------------------
------------------------------------------------------------
-------------------------------------------------MDGIADLELST
D-GELP-----------------------------FDPDAVTIE----------------
----------------DGDVFELLEPAVQEWWLEEFGEYVPENE----------------
GFFTPPQRG---AIPNVHDGENTLICAPT-------------------------------
------------------GSG---------------------------------------
------------------------------------------------------------
------------------------------------------------------------
------------------------------------------------------------
------------------------------------------------------------
------------------------------------------------------------
------------------------------------------------------------
------------------------------------------------------------
------------------------------------------------------------
--------------------------------------------KTQAS-----------
-------------------FCAIIDELYRRDR----------------------------
---------------------ESASGDGQRPSARETDPSTGLENSVYCLYVSPLKSLAND
IHRNLAVPLEGIDEIAERR--------------------------------GEKLGEIRH
AIRHGDTSSSDRQQMLEETPHILNTTPETLAILLNAPKFREKLRTVEYVIVDEIHSLAA-
GKRGTHLSVSLERLEAMTDHE------------------ITRIGCSATIEPVEDVAEFLV
GRETPRVSER---------------------STGERSDTGGGDEPGGK---PREYDIVDA
RFAREFDLELECPTDDLINTSRE------VVQERFYRMLHEHVQEHTNTLVFTNTRSGAE
RVLHNLRERFD--------------------------DYDEENSACHHGSLSKEVRQDVE
ARLKEGSLDVVTSSTSLELGIDMPHVDLVVQVGSPKSVAALLQRVGRAGHRVGQTVTGRV
IALDRDELLECAVMLQKAADGFVDSVSIPENAQDVAAQHVYGMAIAE-IRPESAVKQILR
RAYPYRNYSEAEWESLVRYLTADYAGLEDKNVYAKIWCDENDPPDGQHHHEEYPVGQPLI
GKRGRLARVIYMTNIGTIPDSFTCDVYTRASDEWVGQLDESYLDTLE-KGDVFVLGGDHF
EYQYRRGSKVYVDRTSARP---TVPSWYSERLPLSYDLGCEMLAFQQQLLEHYAEGG---
--PPRVRAWLREFPLDDDSVRAIARLFDHQLRYAGTESVSTPNRLTIEVERDRDEYERHY
YVHSAYGRQFNDGLSRLLAYHCAQEATANVRVAVADNGFVLSMPLNR-KVDLAGIVEDLD
PDQVRADLRAALDGTDLLQRYFRINATRSLLILKRYKGYEKSASEQQVSSEMLLGFAEDL
ENFAVIEETYREILEDKLNVEEIGEVVAGLESGEIDLERQLVDSPT-------------P
RAFGLATLSASDVVLAED---------------------------------ESAALQAFH
DHVLEEIGDESLRGLSSGE-----------------------------------------
------------------------
>lcl|39407_418 unnamed protein product
------------------------------------------------------------
------------------------------------------------------------
------------------------------------------------------------
------------------------------------------------------------
------------------------------------------------------------
------------------------------------------------------------
------------------------------------------------------------
-----------------------------MNVVSETTDR-------SDEA--AARALLRD
AVDRG------------------------AVADPEFDPESVPIA----------------
----------------DADVLARLSPPVRRWWVERFGGYVGENG----------------
GFFTPPQRD---AIPHVDAGENCLVAAPT-------------------------------
------------------GSG---------------------------------------
------------------------------------------------------------
------------------------------------------------------------
------------------------------------------------------------
------------------------------------------------------------
------------------------------------------------------------
------------------------------------------------------------
------------------------------------------------------------
------------------------------------------------------------
--------------------------------------------KTLAS-----------
-------------------FLAVLDDLFARDR----------------------------
--------------------------------------AGDLENSVYCLYVSPLKSLAND
IERNLETPLEGIGEAVAAAAGNG----DDADATGASDNAE-----------DAYDPEVRQ
AIRHGDTSKADRQAMLSETPHVLNTTPETLAILLNSPKFKEKLRTVEYVIVDEIHSLAA-
NKRGTHLSVSLERLTELARNGEREGT-----------AEITRIGCSATVEPLDGIASFLV
GRERASGAVG-----------------------------------DADGFETRPCEVVDA
RFAREFDLELRTPAADLIHTPRS------TVTDRFYESLDELIDSHENTLVFTNSRSGAE
RTLQELRQRFG---------------------------YDESDSGCHHGSLGEAQRTRVE
EGLKSGELDVVTTSTSLELGIDMPHLDLVVQVGSPKSVAALLQRVGRAGHSPGETVEGRV
FALDRDELIECATLLARAEDGFVDRVFPPEGAYDVAAQHVYGMAINR-IRPDREIREILR
RAHPYRDFDDAAYERLMRYLTGDYDGLEEKNVYPKVWRDANDPPDGEHHHAEYPVGETLV
GKRGRLARVIYMTNVGTIPDSFTCDVFTR-DDEWVGTLDESYLDTLE-SGDVFALGGERF
AFRYRRGSKVYVDRTSERP---TVPSWFAERLPLSADLAREVLDFQAELLDRLAADDDPN
ASPAAVRAWLREFPLDENAVRALARMYDEQVRYAGPDSVSTPDRLVVEEELDRGEYKRRF
YVHSTYGRRFNDGLSRLVAAAVANRTDANVAVAVADRGFSLALPLNR-KVDVAQILADLD
PETVREDLREAVQGTDLLQRYFRIDAGRALLILKRYKGYEKSAAEQQVSAEMLLSFAGDL
EEFAVLEETYRELLEDRLDVDGIREAVGRIATGDLAVEHRVVDSPS-------------P
LAFGLATLVDSDTVIADD---------------------------------ESAVLREFH
ARVMEEIGEAPRSAGSDESGDRDAGDRD-------------ADDRDAEPAADR-------
------------------------
>lcl|38015_3054 unnamed protein product
------------------------------------------------------------
------------------------------------------------------------
------------------------------------------------------------
------------------------------------------------------------
------------------------------------------------------------
------------------------------------------------------------
------------------------------------------------------------
------------------------------------------------------------
------------------------------------------------------------
------------------------------------------------------------
------------------------------------------------------------
------------------------------------------------------------
------------------------------------------------------------
------------------------------------------------------------
------------------------------------------------------------
------------------------------------------------------------
------------------------------------------------------------
------------------------------------------------------------
------------------------------------------------------------
------------------------------------------------------------
------------------------------------------------------------
------------------------------------------------------------
------------------------------------------------------------
------------------------------------------------------------
------------------------------------------------------------
------------------------------------------------------------
------------------------------------------------------------
------------------------------------------------------------
------------------------------------------------------------
-------MDVADLPGVPEWLPDHLRDDGIEELYPP------QAEAVEAGVTEGENLVASI
PTASGKTLIAELAMLSSVARGGKALYIVPLRALASEK-----------------------
--------------------QADFEEFEQYGLDIGVSTGNYESEGG--------------
---------WLADKDIVVATSEKVDSLVRNDAPWIEDLTCVVTDEVH-----LVDDGE--
-----RGPTLEVTLAKLRR-----LNPDLQTVALSATIG------NAEALATWLDAG---
----LVDSDWRPIDLQKG------------------------------------------
-VHYGQALHLEDGSQQRLSVQNNEKQTAALIGSR--------------------------
------------------------------------------------------------
------------------------------------------------------------
------------------------------------------------------------
------------------------------------------------------------
------------------------
>lcl|38016_2828 unnamed protein product
------------------------------------------------------------
------------------------------------------------------------
------------------------------------------------------------
------------------------------------------------------------
------------------------------------------------------------
------------------------------------------------------------
------------------------------------------------------------
-----------------------------MNVVSETTDR-------SDEA--AARALLRD
AVDRG------------------------AVADPEFDPESVPIA----------------
----------------DADVLARLSPPVRRWWVERFGGYVGENG----------------
GFFTPPQRD---AIPHVDAGENCLVAAPT-------------------------------
------------------GSG---------------------------------------
------------------------------------------------------------
------------------------------------------------------------
------------------------------------------------------------
------------------------------------------------------------
------------------------------------------------------------
------------------------------------------------------------
------------------------------------------------------------
------------------------------------------------------------
--------------------------------------------KTLAS-----------
-------------------FLAVLDDLFARDR----------------------------
--------------------------------------AGDLENSVYCLYVSPLKSLAND
IERNLETPLEGIGEAVAAAAGNG----DDADATGASDNAE-----------DAYDPEVRQ
AIRHGDTSKADRQAMLSETPHVLNTTPETLAILLNSPKFKEKLRTVEYVIVDEIHSLAA-
NKRGTHLSVSLERLTELARNGEREGT-----------AEITRIGCSATVEPLDGIASFLV
GRERASGAVG-----------------------------------DADGFETRPCEVVDA
RFAREFDLELRTPAADLIHTPRS------TVTDRFYESLDELIDSHENTLVFTNSRSGAE
RTLQELRQRFG---------------------------YDESDSGCHHGSLGEAQRTRVE
EGLKSGELDVVTTSTSLELGIDMPHLDLVVQVGSPKSVAALLQRVGRAGHSPGETVEGRV
FALDRDELIECATLLARAEDGFVDRVFPPEGAYDVAAQHVYGMAINR-IRPDREIREILR
RAHPYRDFDDAAYERLMRYLTGDYDGLEEKNVYPKVWRDANDPPDGEHHHAEYPVGETLV
GKRGRLARVIYMTNVGTIPDSFTCDVFTR-DDEWVGTLDESYLDTLE-SGDVFALGGERF
AFRYRRGSKVYVDRTSERP---TVPSWFAERLPLSADLAREVLDFQAELLDRLAADDDPN
ASPAAVRAWLREFPLDENAVRALARMYDEQVRYAGPDSVSTPDRLVVEEELDRGEYKRRF
YVHSTYGRRFNDGLSRLVAAAVANRTDANVAVAVADRGFSLALPLNR-KVDVAQILADLD
PETVREDLREAVQGTDLLQRYFRIDAGRALLILKRYKGYEKSAAEQQVSAEMLLSFAGDL
EEFAVLEETYRELLEDRLDVDGIREAVGRIATGDLAVEHRVVDSPS-------------P
LAFGLATLVDSDTVIADD---------------------------------ESAVLREFH
ARVMEEIGEAPRSAGSDESGDRDAGDRD-------------ADDRDAEPAADR-------
------------------------
>lcl|36546_2633 unnamed protein product
------------------------------------------------------------
------------------------------------------------------------
------------------------------------------------------------
------------------------------------------------------------
------------------------------------------------------------
------------------------------------------------------------
------------------------------------------------------------
------------------------------------------------------------
------------------------------------------------------------
------------------------------------------------------------
------------------------------------------------------------
------------------------------------------------------------
------------------------------------------------------------
------------------------------------------------------------
------------------------------------------------------------
------------------------------------------------------------
------------------------------------------------------------
------------------------------------------------------------
------------------------------------------------------------
------------------------------------------------------------
------------------------------------------------------------
------------------------------------------------------------
------------------------------------------------------------
------------------------------------------------------------
--------------MLSETPHVLNTTPETLAILLNSPKFKEKLRTVEYVIVDEIHSLAA-
NKRGTHLAVSLERLTELARNEGSDAGESAGGPAPHAPGDITRIGCSATVEPLDGIASFLV
GRERAAGAVG-----------------------------------EFEGFETRPCEVVDA
RFAREFDLELRTPAADLIHTPRS------AVTDRFYESLHDLVEAHKNTLVFTNSRSGAE
RTLQELRQRFD---------------------------YDESDSGVHHGSLGETQRTRVE
EGLKSGDLDVVTTSTSLELGIDMPHLDLVVQVGSPKSVAALLQRVGRAGHSPGETVEGRV
FALDRDELIECATLLARAEEGFVDRVFPPEGAYDVAAQHVYGMAINR-IRPDREVREVLR
RAHPYRGFDDEAYERLFRYLTGDYDGLEEKNVYPKVWRDGNDPPDGEHHYPEYPVGETLV
GKRGRLARVIYMTNVGTIPDSFTCDVFTR-DDEWVGTLDESYLDTLE-SGDVFALGGERF
AFRYRRGSKVYADRTSERP---TVPSWFAERLPLSADLAREVLAFQAELLDRLAGDD-PS
AGPAAVRAWLREFPLDGNAVRALARMYDEQVRYAGAEAVSTPDRLVVEEELDRSEYKRRF
YVHSTYGRRFNDGLSRLVAAAVANRTDANVAVAVADRGFSLALPLNR-KVDVAGILADLD
PETVREDLREAVQGTDLLQRYFRINAGRALLILKRYKGYEKSAAEQQVSAEMLLSFAADL
EEFAVLEETYRELLEDRLDVGGIREAVGRIAGGDLAVEHRVVDSPS-------------P
LAFGLATLVDSDTVIADD---------------------------------ESAVLREFH
ARVMEEIGDGPRSA-----------------------------DRDAEPPGDREGD----
------------------------
>lcl|36547_474 unnamed protein product
------------------------------------------------------------
------------------------------------------------------------
------------------------------------------------------------
------------------------------------------------------------
------------------------------------------------------------
------------------------------------------------------------
---------------------------------------------MREFPRRRRRWGRLR
EFPRRRRRWGRLRERLTRIDATDFPSRALVNVVSETTDR-------GDEA--AARALLRD
AVERG------------------------AIADPEFDPETVPIA----------------
----------------DADVLARLSPPVRRWWVERVGGYGGENG----------------
GFFTPPQRE---AIPHVDDGENCLVAAPT-------------------------------
------------------GSG---------------------------------------
------------------------------------------------------------
------------------------------------------------------------
------------------------------------------------------------
------------------------------------------------------------
------------------------------------------------------------
------------------------------------------------------------
------------------------------------------------------------
------------------------------------------------------------
--------------------------------------------KTLAS-----------
-------------------FLAVLDDLFARDR----------------------------
--------------------------------------AGELENSVYCLYVSPLKSLAND
IERNLEAPLAGIGEAVAAAEGGDGDSTSDADAAGESDNDE-----------DPYDPGVRQ
AIRHGDTSKADRQAMLSETPHVLNTTPETLAILLNSPKFKEKLRTVEYVIVDEIHSLAA-
NKRGTHLSVSLERLTELARNGEREAA-----------TEITRIGCSATVEPLDGIASFLV
GRERVAGEVG-----------------------------------AVDGFETRPCEVVDA
RFAREFDLELRTPAADLIHTPRS------AVTDRFYESLRELIESHENTLVFTNSRSGAE
RTLQELRQRFD---------------------------YDESDSGCHHGSLGEAQRTRVE
EGLKSGDLDVVTTSTSLELGIDMPHLDLVVQVGSPKSVAALLQRVGRAGHSPGETVEGRV
FALDRDELIECATLLARAEDGFVDRVFPPEGAYDVAAQHVYGMAINR-VRPDREIREVLC
RAHPYRGFDDAAYERLFRYLTGDYDGLEAKNVYPKVWRDANDAPDGEHHHPEFPVGELLV
GKRGRLARVIYMTNVGTIPDSFTCDVFTR-DDEWVGTLDESYLDTLE-SGDVFALGGERF
AFRYRRGSKVYVDRTSERP---TVPSWFAERLPLSADLAREVLAFQAELLDRLTGDG-PS
AGPAAVRAWLREFPLDGNAVRALARMYDEQVRYAGPGSVSTPDRIVVEEELDRNEYKRRF
YVHSIYGRRFNDGLSRLVATAVANRTDANVAVAVADRGFSLALPLNR-KVDVAQILAGLD
PETVREDLREAVQGTDLLQRYFRINAGRALLILKRYKGYEKSAAEQQVSAEMLLSFAADL
EEFAVLEETYRELLEDRLDVDGIREAVGRIATGDLAVEHRVVDSPS-------------P
LAFGLATLVDSDTVIADD---------------------------------ESAVLREFH
ARVMEEIGEAPRGAGSDEAGDRGVGDR------------------DAEPPADR-------
------------------------
>lcl|38017_2220 unnamed protein product
------------------------------------------------------------
------------------------------------------------------------
------------------------------------------------------------
------------------------------------------------------------
------------------------------------------------------------
------------------------------------------------------------
------------------------------------------------------------
--------------------------------MSERTDGGAAGSEAEPSP--SARALLRE
ALAG------------------------EDAPAVEFDPESVPLP----------------
----------------DADVLDRLSPPVRRWWVSEFAAHVGENG----------------
GLFTPPQRG---AIPRVDEGENCLVAAPT-------------------------------
------------------GSG---------------------------------------
------------------------------------------------------------
------------------------------------------------------------
------------------------------------------------------------
------------------------------------------------------------
------------------------------------------------------------
------------------------------------------------------------
------------------------------------------------------------
------------------------------------------------------------
--------------------------------------------KTLAA-----------
-------------------FTAVLDDLFARER----------------------------
--------------------------------------AGELENAVYCLYVSPLKSLAND
IERNLEAPLDGIAAETASGGG----------PDEDG----------------EADPGVRQ
AIRHGDTSEADRRAMLEETPHVLNTTPETLAILLDAPRFREKLRAVEYVVVDEIHALAG-
NKRGTHLSVSLERLTALADG------------------SPTRVGCSATVEPLDEVADFLV
GRERVDGAVG-----------------------------------DAEGFATRDCEVVDA
RFGREFDLRLRTPAADLIHTPDS------VVTDRFYDALRDLIEDHENTLVFANSRSGAE
RTLRELRERFD---------------------------YDESDSGCHHGSLGESQRTRIE
AGLKAGTLDVVTTSTSLELGIDMPHLDLVVQVGSPKSVAALLQRVGRAGHSPGETVEGRV
FALDRDELVECAAMLARAEAGFVDGVSLPEGAADVAAQHVYGMAING-VRPDREIREVLR
RAHPYRAFGADAYERLMRYLTGDYEGLTERNVYPKVWRDANDPPDGEHHYDEYPVGETLV
GKRGRLARVIYMTNVGTIPDSFGCDVVTR-DGEPVGTLDENYLDTLA-PGDVFALGGERF
AFRYRRGSKVYADRTDERP---TVPTWYAERLPLSADLAAEVLAFQGDLLDRLTRDG---
--PPAVRGWLRELPIDGNAVRAITRTYDEQVAYAGAESVSTPSRLAVEEVLDRDAYKRRF
HVHATYGRRFNEGLSRLVAAECAARTDAEPTVAVADRGFSLVLPLNR-KVDVAGILRDLD
PAAVRDDLRAALGGTDLLQRYFRINATRSLMILKRYKGYEKSAAEQQVSAETLLSLAEGL
DDFAVIEETYRELLDDRLDAPRIRDVVERIAAGDLAVVDRTVDSPT-------------P
LAFGLATLADSDAVLADD---------------------------------ESAALRAFH
DRVQRAIEDS--------------------------------------------------
------------------------
>lcl|38019_712 unnamed protein product
------------------------------------------------------------
------------------------------------------------------------
------------------------------------------------------------
------------------------------------------------------------
------------------------------------------------------------
------------------------------------------------------------
------------------------------------------------------------
------------------------------------------------------------
------------------------------------------------------------
------------------------------------------------------------
------------------------------------------------------------
------------------------------------------------------------
------------------------------------------------------------
------------------------------------------------------------
------------------------------------------------------------
------------------------------------------------------------
------------------------------------------------------------
------------------------------------------------------------
------------------------------------------------------------
------------------------------------------------------------
------------------------------------------------------------
------------------------------------------------------------
------------------------------------------------------------
------------------------------------------------------------
------------------------------------------------------------
------------------------------------------------------------
------------------------------------------------------------
------------------------------------------------------------
------------------------------------------------------------
------------------------------------------------------------
------------------------------------------------------------
------------------------------------------------------------
------------------------------------------------------------
-----------------------------------------MLAFRGELLDRLAAGG---
--PPAVRAWLRELPLDENAVRAIARTYDEQVRYAGVESVPTPSRIVVEETLDREAYKRRF
YVHAPYGRRFTDGLSRLVAAECSRRIDAEVVRAVDDDGFSLAVPLNR-KVDVAGVIRGLD
PTAVREDLRDALAGTDRLKRAFRIVAGRALMVLKRYKGREKTAAQRQVSAEMLLPFVADL
EEFAVLEETYRELLDGELDAAGIRDVLEGVERGAIRIVHHTTGSPS-------------P
LSFGLATLVDADVVIAED---------------------------------EASALREYH
ADVTAAIDGDGESE----------------------------------------------
------------------------
>lcl|36174_2293 unnamed protein product
------------------------------------------------------------
------------------------------------------------------------
------------------------------------------------------------
------------------------------------------------------------
------------------------------------------------------------
------------------------------------------------------------
------------------------------------------------------------
-----------------------------MIAVSETTDR-------GDEA--AARALLRD
AVERG------------------------AIADPDFDPESVPIA----------------
----------------DADVLARLSPPVRRWWVERFGGYVGENG----------------
GFFTPPQRE---AIPHVDDGRNCLVAAPT-------------------------------
------------------GSG---------------------------------------
------------------------------------------------------------
------------------------------------------------------------
------------------------------------------------------------
------------------------------------------------------------
------------------------------------------------------------
------------------------------------------------------------
------------------------------------------------------------
------------------------------------------------------------
--------------------------------------------KTLAS-----------
-------------------FLAVLDDLFARDR----------------------------
--------------------------------------DGELENSVYCLYVSPLKSLAND
IERNLETPLAGIGEAVAAAEAESATRD--GDDGAASD--------------GAYDPGVRQ
AIRHGDTSKADRQAMLSETPHVLNTTPETLAILLNSPKFKEKLRTVEYVIVDEIHSLAA-
NKRGTHLAVSLERLTELARNEGSDAGESAGGPAPHAPGDITRIGCSATVEPLDGIASFLV
GRERAAGAVG-----------------------------------EFEGFETRPCEVVDA
RFAREFDLELRTPAADLIHTPRS------AVTDRFYESLHDLVEAHKNTLVFTNSRSGAE
RTLQELRQRFD---------------------------YDESDSGVHHGSLGETQRTRVE
EGLKSGDLDVVTSSTSLELGIDMPHLDLVVQVGSPKSVAALLQRVGRAGHSPGETVEGRV
FALDRDELIECATLLARAEEGFVDRVFPPEGAYDVAAQHVYGMAINR-IRPDREVREVLR
RAHPYRGFDDEAYDRLFRYLTGDYDGLEEKNVYPKVWRDGNDPPDGEHHYPEYPVGETLV
GKRGRLARVIYMTNVGTIPDSFTCDVFTR-DDEWVGTLDESYLDTLE-SGDVFALGGERF
AFRYRRGSKVYADRTSERP---TVPSWFAERLPLSADLAREVLAFQAELLDRLAGDD-PS
AGPAAVRAWLREFPLDGNAVRALARMYDEQVRYAGAEAVSTPDRLVVEEELDRSEYKRRF
YVHSTCGRRFNDGLSRLVAAAVANRTDANVAVAVADRGFSLALPLNR-KVDVAGILADLD
PETVREDLREAVQGTDLLQRYFRINAGRALLILKRYKGYEKSAAEQQVSAEMLLSFAADL
EEFAVLEETYRELLEDRLDVGGIREAVGRIAGGNLAVEHRVVDSPS-------------P
LAFGLATLVDSDTVIADD---------------------------------ESAVLREFH
ARVMEEIGDGPRSA-----------------------------DRDAEPPGDREGD----
------------------------
>lcl|36548_3314 unnamed protein product
------------------------------------------------------------
------------------------------------------------------------
------------------------------------------------------------
------------------------------------------------------------
------------------------------------------------------------
------------------------------------------------------------
------------------------------------------------------------
-----------------------------MNVVSETTDR-------GDEA--AARALLRD
AVERG------------------------AIADPEFDPETVPIA----------------
----------------DADVLARLSPPVRRWWVERFGGYVGENG----------------
GFFTPPQRG---AIPRVDDGENCLVAAPT-------------------------------
------------------GSG---------------------------------------
------------------------------------------------------------
------------------------------------------------------------
------------------------------------------------------------
------------------------------------------------------------
------------------------------------------------------------
------------------------------------------------------------
------------------------------------------------------------
------------------------------------------------------------
--------------------------------------------KTLAS-----------
-------------------FLAVLDDLFARDR----------------------------
--------------------------------------AGDLENSVYCLYVSPLKSLAND
IERNLEAPLAGIGEAVAAAEGGDGDSTSDADAAGESDNDE-----------DPYDPGVRQ
AIRHGDTSKADRQAMLSETPHVLNTTPETLAILLNSPKFKEKLRTVEYVIVDEIHSLAA-
NKRGTHLSVSLERLTELARNGEREAA-----------TEITRIGCSATVEPLDGIASFLV
GRERVAGDVG-----------------------------------AVDGFETRPCEVVDA
RFAREFDLELRTPAADLIHTPRS------AVTDRFYESLRELIESHENTLVFTNSRSGAE
RTLQELRQRFD---------------------------YDESDSGCHHGSLGEAQRTRVE
EGLKSGDLDVVTTSTSLELGIDMPHLDLVVQVGSPKSVAALLQRVGRAGHSPGETVEGRV
FALDRDELIECATLLARAEDGFVDRVFPPEGAYDVAAQHVYGMAINR-VRPDREIREVLR
RAHPYRAFGADAYERLMRYLTGDYEGLTERNVYPKVWRDANDPPDGEHHYAEFPVGETLV
GKRGRLARVIYMTNVGTIPDSFTCDVFTR-DDEWVGTLDESYLDTLE-SGDVFALGGERF
AFRYRRGSKVYVDRTSERP---TVPSWFAERLPLSADLAREVLAFQAELLDRLTGDG-PS
AGPAAVRAWLREFPLDGNAVRALARMYDEQVRYAGPGSVSTPDRIVVEEELDRNEYKRRF
YVHSIYGRRFNDGLSRLVAAAVANRTDANVAVAVADRGFSLALPLNR-KVDVAQILAGLD
PETVREDLREAVQGTDLLQRYFRINAGRALLILKRYKGYEKSAAEQQVSAEMLLSFAADL
EEFAVLEETYRELLEDRLDVDGIREAVGRIATGDLAVEHRVVDSPS-------------P
LAFGLATLVDSDTVIADD---------------------------------ESAVLREFH
ARVMEEIGEAPRGAGSDEAGDRGVGDR------------------DAEPPVDR-------
------------------------
>lcl|36549_1137 unnamed protein product
------------------------------------------------------------
------------------------------------------------------------
------------------------------------------------------------
------------------------------------------------------------
------------------------------------------------------------
------------------------------------------------------------
------------------------------------------------------------
------------------------------------------------------------
------------------------------------------------------------
------------------------------------------------------------
------------------------------------------------------------
------------------------------------------------------------
------------------------------------------------------------
------------------------------------------------------------
------------------------------------------------------------
------------------------------------------------------------
------------------------------------------------------------
------------------------------------------------------------
------------------------------------------------------------
------------------------------------------------------------
------------------------------------------------------------
---------------------MTTQTLHPRVQ----------------------------
--------------------------------------------VVWVLRAVLLSALV--
------------------------------------------------------------
------TAPFVGGAYLEYLPRWAPVAAGAVVLTLTVAHALLRYRRWSYEIREDAIYLDRG
VITQVRTTVPLVRIQHVDSRR----------------------GPIERTVGLASCVVYTA
GS----------------------------------------------------------
---RGADVRIPGLTPDGASDLRE-----------------------------RGERDLAG
KVG------------------------------------------AYQAALTDDRRREIE
ADLHAGDLRGVWSTSALELGVDVGGLDAVVLDGYPGTRMSAHQRAGRAGRGEDPALVVMV
GGEDQLDQYLMRNPSDFFDAPPEDAICDPENGQ-LMPGHVACAADENWLSPEDE------
-----------------RFFGDSFPGVVADLTDEGVLNRREAAAGTRWVHAGGSSPQQSV
NLRTAEEREISLIERSSGETVATLGFADALRDAHPGAIYHQQGRTYE----VVELDLDRD
VAELQQSWADYYTQVRSDK-----------DIVVNEDLDERALSAREDVPVRFADVT---
-VTERITGFVRKDAATGESLGESTLDLPETTLRTKSLYFPVPEDIEREMRR---------
-------------LGDVVDGDGSGDPEVSADGGEPPNGESAVDDTAD------------D
GEPIPGGEYAFNGGIHAAEHGIISLFPFHLLCDRADVGGISTPHHPHTEGPAVFVYDGYP
GGVGLTRRGHRRIEELMTRTARLIDTCDCEGGCPACVQSPHCGNGN--------------
----------------------------------------------------DPLAKAPA
VRLLESLTGAEAGS----------------------------------------------
------------------------
>lcl|36550_1835 unnamed protein product
------------------------------------------------------------
------------------------------------------------------------
------------------------------------------------------------
------------------------------------------------------------
------------------------------------------------------------
------------------------------------------------------------
------------------------------------------------------------
--------------------------------MSELTDR------EAERP--SARALLRE
ALAGDSEGRSPSSSRTQSDDGEVRSASGDGAPTVEFDPETVPLP----------------
----------------DADVLDRLSPPVRRWWVSEFGAYVGENG----------------
GFFTPPQRE---AIPHVDADRNCLVAAPT-------------------------------
------------------GSG---------------------------------------
------------------------------------------------------------
------------------------------------------------------------
------------------------------------------------------------
------------------------------------------------------------
------------------------------------------------------------
------------------------------------------------------------
------------------------------------------------------------
------------------------------------------------------------
--------------------------------------------KTLAS-----------
-------------------FTAVLDDLFARER----------------------------
--------------------------------------AGELENSVYCLYVSPLKSLAND
IKRNLEVPIEGIAAETCSGDW-------DGEGDGDGD---------------AHDPGVRQ
AIRHGDTSKADRQAMLAETPHVLNTTPETLAILLNSPKFKEKLRTVEYVIVDEIHSLAA-
NKRGTHLSVSLERLTELADG------------------SPTRIGCSATVEPLDEVAEFLV
GRERVAGGVG-----------------------------------DESGLEPRPYELVDA
RFVREFDLELRTPAADLIHTPRS------AVTDRFYDALHELIADHENTLVFTNSRSGAE
RTLQELRERYG---------------------------YDESDSGCHHGSLGEGQRTRIE
EGLKAGDLDVVTTSTSLELGIDMPHLDLVVQVGSPKSVAALLQRVGRAGHSPGETVEGRV
FALDRDELVECAAMLARAEDGFVDRVFLPEGAYDVAAQHVYGMAINR-IRPDREVREILR
RAHPYRDFGEADYERLMRYLTADYEGLADRNVYPKVWRDENDPPGGEHHHEEHPVGELLV
GKRGRLARVIYMTNVGTIPDSFSCQVLTR-DGEPVGTLDESYLDTLD-PGDVFALGGERF
AFRYRRGSKVYVDRTSERP---TVPSWYSERLPLSYDLAREVLAFQGELLDRLRDGG---
--PPAVRAWLREFPLDGSAVRAITRMYDEQVAYAGAESVPTPGRLVVEEELDRAEYKRRF
YVHSNYGRRFNDGLSRLVGARVANRTDANVAVAVADRGFSLALPLNR-KVDVAGILRDLS
PDTVREDLREAVQGTDLLQRYFRIDAARSLLILKRYKGYEKTAAEQQVSAEMLLSFAEEL
DEFAVTEETYRELLEDRLDLAGIREVLVGVADGDVDVVHHTVDSPA-------------P
LSFGLATLVDSDTVLADD---------------------------------ESAVLREFH
ARVTESIEDGDGE-----------------------------------------------
------------------------
>lcl|36551_2674 unnamed protein product
------------------------------------------------------------
------------------------------------------------------------
------------------------------------------------------------
------------------------------------------------------------
------------------------------------------------------------
------------------------------------------------------------
------------------------------------------------------------
--------------------------------MSELTER------GAERP--SARALLCE
TLAGND------------------------SPSVEFDPETVPLP----------------
----------------DGDVLDRLSPPVRRWWVSEFGAYVGENG----------------
GFFTPPQRE---AIPHVDEGRNCLVAAPT-------------------------------
------------------GSG---------------------------------------
------------------------------------------------------------
------------------------------------------------------------
------------------------------------------------------------
------------------------------------------------------------
------------------------------------------------------------
------------------------------------------------------------
------------------------------------------------------------
------------------------------------------------------------
--------------------------------------------KTLAS-----------
-------------------FTAVLDDLFARER----------------------------
--------------------------------------AGELENSVYCLYVSPLKSLAND
IKRNLEVPIEGIAAETCSGDW-------DGEGDGDGD---------------AHDPGVRQ
AIRHGDTSKADRQAMLAETPHVLNTTPETLAILLNSPKFKEKLRTVEYVIVDEIHSLAA-
NKRGTHLSVSLERLTELADG------------------SPTRIGCSATVEPLDEVAEFLV
GRERVAGGVG-----------------------------------DESGLEPRPYELVDA
RFVREFDLELRTPAADLIHTPRS------AVTDRFYDALHELIADHENTLVFTNSRSGAE
RTLQELRERYG---------------------------YDESDSGCHHGSLGEGQRTRIE
EGLKAGDLDVVTTSTSLELGIDMPHLDLVVQVGSPKSVAALLQRVGRAGHSPGETVEGRV
FALDRDELVECAAMLARAEDGFVDRVFLPEGAYDVAAQHVYGMAINR-IRPDREVREILR
RAHPYRDFGEADYERLMRYLTADYEGLADRNVYPKVWRDENDPPGGEHHHEEHPVGELLV
GKRGRLARVIYMTNVGTIPDSFSCQVLTR-DGEPVGTLDESYLDTLD-PGDVFALGGERF
AFRYRRGSKVYVDRTSERP---TVPSWYSERLPLSYDLAREVLAFQGELLDRLRDGG---
--PPAVRAWLREFPLDGSAVRAITRMYDEQVAYAGAESVPTPGRLVVEEELDRAEYKRRF
YVHSNYGRRFNDGLSRLVGARVANRTDANVAVAVADRGFSLALPLNR-KVDVAGILRELS
PDTVREDLREAVQGTDLLQRYFRIDAARSLLILKRYKGYEKTAAEQQVSAEMLLSFAEEL
DEFAVTEETYRELLEDRLDLAGIREVLVGVADGDVDVVHHTVDSPA-------------P
LSFGLATLVDSDTVLADD---------------------------------ESAVLREFH
ARVTESIEDGDGE-----------------------------------------------
------------------------
>lcl|36552_1544 unnamed protein product
------------------------------------------------------------
------------------------------------------------------------
------------------------------------------------------------
------------------------------------------------------------
------------------------------------------------------------
------------------------------------------------------------
-------------------------------------------------------MLDSR
PVVSVASPNHQRPKSSTEPTQPICLRAPTYVTVSELTER------GAERP--SARALLCE
TLAGND------------------------SPSVEFDPETVPLP----------------
----------------DADVLDRLSPPVRRWWVSEFGAYVGENG----------------
GFFTPPQRE---AIPHVDADRNCLVAAPT-------------------------------
------------------GSG---------------------------------------
------------------------------------------------------------
------------------------------------------------------------
------------------------------------------------------------
------------------------------------------------------------
------------------------------------------------------------
------------------------------------------------------------
------------------------------------------------------------
------------------------------------------------------------
--------------------------------------------KTLAS-----------
-------------------FTAVLDDLFARER----------------------------
--------------------------------------AGELENSVYCLYVSPLKSLAND
IKRNLEVPIEGIAAETCSGDW-------DGEGDGDGD---------------AHDPGVRQ
AIRHGDTSKADRQAMLEETPHVLNTTPETLAILLNSPKFKEKLRTVEYVIVDEIHSLAA-
NKRGTHLSVSLERLTELADG------------------SPTRIGCSATVEPLDEVAEFLV
GRERVAGGVG-----------------------------------DESGLEPRPYELVDA
RFVREFDLELRTPAADLIHTPRS------AVTDRFYDALHELIADHENTLVFTNSRSGAE
RTLQELRERYG---------------------------YDESDSGCHHGSLGEGQRTRIE
EGLKAGDLDVVTTSTSLELGIDMPHLDLVVQVGSPKSVAALLQRVGRAGHSPGETVEGRV
FALDRDELVECAAMLARAEDGFVDRVFLPEGAYDVAAQHVYGMAINR-IRPDREVREILR
RAHPYRDFGEADYERLMRYLTADYEGLADRNVYPKVWRDENDPPGGEHHHEEHPVGELLV
GKRGRLARVIYMTNVGTIPDSFSCQVLTR-DGEPVGTLDESYLDTLD-PGDVFALGGERF
AFRYRRGSKVYVDRTSERP---TVPSWYSERLPLSYDLAREVLAFQGELLDRLRDGG---
--PPAVRAWLREFPLDGSAVRAITRMYDEQVAYAGAESVPTPGRLVVEEELDRAEYKRRF
YVHSNYGRRFNDGLSRLVGARVANRTDANVAVAVADRGFSLALPLNR-KVDVAGILRELS
PDTVREDLREAVQGTDLLQRYFRIDAARSLLILKRYKGYEKTAAEQQVSAEMLLSFAEEL
DEFAVTEETYRELLEDRLDLAGIREVLVGVADGDVDVVHHTVDSPA-------------P
LSFGLATLVDSDTVLADD---------------------------------ESAVLREFH
ARVTESIEDGDGE-----------------------------------------------
------------------------
>lcl|38020_2165 unnamed protein product
------------------------------------------------------------
------------------------------------------------------------
------------------------------------------------------------
------------------------------------------------------------
------------------------------------------------------------
------------------------------------------------------------
------------------------------------------------------------
----------------MRFDATDFPSGALVIAVSETTDR-------GDEA--AARALLRD
AVERG------------------------AIADPDFDPESVPIA----------------
----------------DADVLARLSPPVRRWWVERFGGYVGENG----------------
GFFTPPQRE---AIPHVDDGRNCLVAAPT-------------------------------
------------------GSG---------------------------------------
------------------------------------------------------------
------------------------------------------------------------
------------------------------------------------------------
------------------------------------------------------------
------------------------------------------------------------
------------------------------------------------------------
------------------------------------------------------------
------------------------------------------------------------
--------------------------------------------KTLAS-----------
-------------------FLAVLDDLFARDR----------------------------
--------------------------------------DGELENSVYCLYVSPLKSLAND
IERNLETPLAGIGEAVAAAEAESATRD--GDDGAASD--------------GAYDPGVRQ
AIRHGDTSKADRQAMLSETPHVLNTTPETLAILLNSPKFKEKLRTVEYVIVDEIHSLAA-
NKRGTHLAVSLERLTELARNEGSDAGESAGGPAPHAPGDITRIGCSATVEPLDGIASFLV
GRERAAGAVG-----------------------------------EFEGFETRPCEVVDA
RFAREFDLELRTPAADLIHTPRS------AVTDRFYESLHDLVEAHKNTLVFTNSRSGAE
RTLQELRQRFD---------------------------YDESDSGVHHGSLGETQRTRVE
EGLKSGDLDVVTTSTSLELGIDMPHLDLVVQVGSPKSVAALLQRVGRAGHSPGETVEGRV
FALDRDELIECATLLARAEEGFVDRVFPPEGAYDVAAQHVYGMAINR-IRPDREVREVLR
RAHPYRGFDDEAYERLFRYLTGDYDGLEEKNVYPKVWRDGNDPPDGEHHYPEYPVGETLV
GKRGRLARVIYMTNVGTIPDSFTCDVFTR-DDEWVGTLDESYLDTLE-SGDVFALGGERF
AFRYRRGSKVYADRTSERP---TVPSWFAERLPLSADLAREVLAFQAELLDRLAGDD-PS
AGPAAVRAWLREFPLDGNAVRALARMYDEQVRYAGAEAVSTPDRLVVEEELDRSEYKRRF
YVHSTYGRRFNDGLSRLVAAAVANRTDANVAVAVADRGFSLALPLNR-KVDVAGILADLD
PETVREDLREAVQGTDLLQRYFRINAGRALLILKRYKGYEKSAAEQQVSAEMLLSFAADL
EEFAVLEETYRELLEDRLDVGGIREAVGRIAGGNLAVEHRVVDSPS-------------P
LAFGLATLVDSDTVIADD---------------------------------ESAVLREFH
ARVMEEIGDGPRSA-----------------------------DRDAEPPGDREGD----
------------------------
>lcl|38021_3243 unnamed protein product
------------------------------------------------------------
------------------------------------------------------------
------------------------------------------------------------
------------------------------------------------------------
------------------------------------------------------------
------------------------------------------------------------
------------------------------------------------------------
-----------------------------MIAVSETTDR-------GDEA--AARALLRD
AVERG------------------------AIADPDFDPESVPIA----------------
----------------DADVLARLSPPVRRWWVERFGGYVGENG----------------
GFFTPPQRE---AIPHVDDGRNCLVAAPT-------------------------------
------------------GSG---------------------------------------
------------------------------------------------------------
------------------------------------------------------------
------------------------------------------------------------
------------------------------------------------------------
------------------------------------------------------------
------------------------------------------------------------
------------------------------------------------------------
------------------------------------------------------------
--------------------------------------------KTLAS-----------
-------------------FLAVLDDLFARDR----------------------------
--------------------------------------DGELENSVYCLYVSPLKSLAND
IERNLETPLAGIGEAVAAAEAESATRD--GDDGAASD--------------GAYDPGVRQ
AIRHGDTSKADRQAMLSETPHVLNTTPETLAILLNSPKFKEKLRTVEYVIVDEIHSLAA-
NKRGTHLAVSLERLTELARNEGSDAGESAGGPAPHAPGDITRIGCSATVEPLDGIASFLV
GRERAAGAVG-----------------------------------EFEGFETRPCEVVDA
RFAREFDLELRTPAADLIHTPRS------AVTDRFYESLHDLVEAHKNTLVFTNSRSGAE
RTLQELRQRFD---------------------------YDESDSGVHHGSLGETQRTRVE
EGLKSGDLDVVTTSTSLELGIDMPHLDLVVQVGSPKSVAALLQRVGRAGHSPGETVEGRV
FALDRDELIECATLLARAEEGFVDRVFPPEGAYDVAAQHVYGMAINR-IRPDREVREVLR
RAHPYRGFDDEAYERLFRYLTGDYDGLEEKNVYPKVWRDGNDPPDGEHHYPEYPVGETLV
GKRGRLARVIYMTNVGTIPDSFTCDVFTR-DDEWVGTLDESYLDTLE-SGDVFALGGERF
AFRYRRGSKVYADRTSERP---TVPSWFAERLPLSADLAREVLAFQAELLDRLAGDD-PS
AGPAAVRAWLREFPLDGNAVRALARMYDEQVRYAGAEAVSTPDRLVVEEELDRSEYKRRF
YVHSTYGRRFNDGLSRLVAAAVANRTDANVAVAVADRGFSLALPLNR-KVDVAGILADLD
PETVREDLREAVQGTDLLQRYFRINAGRALLILKRYKGYEKSAAEQQVSAEMLLSFAADL
EEFAVLEETYRELLEDRLDVGGIREAVGRIAGGDLAVEHRVVDSPS-------------P
LAFGLATLVDSDTVIADD---------------------------------ESAVLREFH
ARVMEEIGDGPRSA-----------------------------DRDAEPPGDREGD----
------------------------
>lcl|38022_427 unnamed protein product
------------------------------------------------------------
------------------------------------------------------------
------------------------------------------------------------
------------------------------------------------------------
------------------------------------------------------------
------------------------------------------------------------
------------------------------------------------------------
----------------MRFDATDFPSGALVIAVSETTDR-------GDEA--AARALLRD
AVERG------------------------AIADPDFDPESVPIA----------------
----------------DADVLARLSPPVRRWWVERFGGYVGENG----------------
GFFTPPQRE---AIPHVDDGRNCLVAAPT-------------------------------
------------------GSG---------------------------------------
------------------------------------------------------------
------------------------------------------------------------
------------------------------------------------------------
------------------------------------------------------------
------------------------------------------------------------
------------------------------------------------------------
------------------------------------------------------------
------------------------------------------------------------
--------------------------------------------KTLAS-----------
-------------------FLAVLDDLFARDR----------------------------
--------------------------------------DGELENSVYCLYVSPLKSLAND
IERNLETPLAGIGEAVAAAEAESATRD--GDDGAASD--------------GAYDPGVRQ
AIRHGDTSKADRQAMLSETPHVLNTTPETLAILLNSPKFKEKLRTVEYVIVDEIHSLAA-
NKRGTHLAVSLERLTELARNEGPDAGESGGGPAPHAPGDITRIGCSATVEPLDGIASFLV
GRERAAGAVG-----------------------------------EFEGFETRPCEVVDA
RFAREFDLELRTPAADLIHTPRS------AVTDRFYESLHDLVEAHKNTLVFTNSRSGAE
RTLQELRQRFD---------------------------YDESDSGVHHGSLGETQRTRVE
EGLKSGDLDVVTTSTSLELGIDMPHLDLVVQVGSPKSVAALLQRVGRAGHSPGETVEGRV
FALDRDELIECATLLARAEEGFVDRVFPPEGAYDVAAQHVYGMAINR-IRPDREVREVLR
RAHPYRGFDDEAYERLFRYLTGDYDGLEEKNVYPKVWRDGNDPPDGEHHYPEYPVGETLV
GKRGRLARVIYMTNVGTIPDSFTCDVFTR-DDEWVGTLDESYLDTLE-SGDVFALGGERF
SFRYRRGSKVYADRTSERP---TVPSWFAERLPLSADLAREVLAFQAELLDRLAGDD-PS
AGPAAVRAWLREFPLDGNAVRALARMYDEQVRYAGAEAVSTPDRLVVEEELDRSEYKRRF
YVHSTYGRRFNDGLSRLVAAAVANRTDANVAVAVADRGFSLALPLNR-KVDVAGILADLD
PETVREDLREAVQGTDLLQRYFRINAGRALLILKRYKGYEKSAAEQQVSAEMLLSFAADL
EEFAVLEETYRELLEDRLDVGGIREAVGRIAGGDLAVEHRVVDSPS-------------P
LAFGLATLVDSDTVIADD---------------------------------ESAVLREFH
ARVMEEIGDGPRSA-----------------------------DRDAEPPGDREGD----
------------------------
>lcl|23591_2156 unnamed protein product
------------------------------------------------------------
------------------------------------------------------------
------------------------------------------------------------
------------------------------------------------------------
------------------------------------------------------------
------------------------------------------------------------
------------------------------------------------------------
-----------------------------MIAVSETTDR-------GDEA--AARALLRD
AVERG------------------------AIADPDFDPESVPIA----------------
----------------DADVLARLSPPVRRWWVERFGGYVGENG----------------
GFFTPPQRE---AIPHVDDGRNCLVAAPT-------------------------------
------------------GSG---------------------------------------
------------------------------------------------------------
------------------------------------------------------------
------------------------------------------------------------
------------------------------------------------------------
------------------------------------------------------------
------------------------------------------------------------
------------------------------------------------------------
------------------------------------------------------------
--------------------------------------------KTLAS-----------
-------------------FLAVLDDLFARDR----------------------------
--------------------------------------DGELENSVYCLYVSPLKSLAND
IERNLETPLAGIGEAVAAAEAESATRD--GDDGAASD--------------GAYDPGVRQ
AIRHGDTSKADRQAMLSETPHVLNTTPETLAILLNSPKFKEKLRTVEYVIVDEIHSLAA-
NKRGTHLAVSLERLTELARNEGPDAGESAGGPAPHAPGDITRIGCSATVEPLDGIASFLV
GRERAAGAVG-----------------------------------EFEGFETRPCEVVDA
RFAREFDLELRTPAADLIHTPRS------AVTDRFYESLHDLVEAHKNTLVFTNSRSGAE
RTLQELRQRFD---------------------------YDESDSGVHHGSLGETQRTRVE
EGLKSGDLDVVTTSTSLELGIDMPHLDLVVQVGSPKSVAALLQRVGRAGHSPGETVEGRV
FALDRDELIECATLLARAEEGFVDRVFPPEGAYDVAAQHVYGMAINR-IRPDREVREVLR
RAHPYRGFDDEAYDQLFRYLTGDYDGLEEKNVYPKVWRDGNDPPDGEHHYPEYPVGETLV
GKRGRLARVIYMTNVGTIPDSFTCDVFTR-DDEWVGTLDESYLDTLE-SGDVFALGGERF
AFRYRRGSKVYADRTSERP---TVPSWFAERLPLSADLAREVLAFQAELLDRLAGDD-PS
AGPAAVRAWLREFPLDGNAVRALARMYDEQVRYAGAEAVSTPDRLVVEEELDRSEYKRRF
YVHSTYGRRFNDGLSRLVAAAVANRTDANVAVAVADRGFSLALPLNR-KVDVAGILADLD
PETVREDLREAVQGTDLLQRYFRINAGRALLILKRYKGYEKSAAEQQVSAEMLLSFAADL
EEFAVLEETYRELLEDRLDVGGIRKAVGRIAGGDLAVEHRVVDSPS-------------P
LAFGLATLVDSDTVIADD---------------------------------ESAVLREFH
ARVMEEIGDGPRSA-----------------------------DRDAEPPGDREGD----
------------------------
>lcl|36553_1773 unnamed protein product
------------------------------------------------------------
------------------------------------------------------------
------------------------------------------------------------
------------------------------------------------------------
------------------------------------------------------------
------------------------------------------------------------
------------------------------------------------------------
-----------------------------MIAVSETTDR-------GDEA--AARALLRD
AVERG------------------------AIADPDFDPESVPIA----------------
----------------DADVLARLSPPVRRWWVERFGGYVGENG----------------
GFFTPPQRE---AIPHVDDGRNCLVAAPT-------------------------------
------------------GSG---------------------------------------
------------------------------------------------------------
------------------------------------------------------------
------------------------------------------------------------
------------------------------------------------------------
------------------------------------------------------------
------------------------------------------------------------
------------------------------------------------------------
------------------------------------------------------------
--------------------------------------------KTLAS-----------
-------------------FLAVLDDLFARDR----------------------------
--------------------------------------DGELENSVYCLYVSPLKSLAND
IERNLETPLAGIGEAVAAAEAESATRD--GDDGAASD--------------GAYDPGVRQ
AIRHGDTSKADRQAMLSETPHVLNTTPETLAILLNSPKFKEKLRTVEYVIVDEIHSLAA-
NKRGTHLAVSLERLTELARNEGSDAGESAGGPAPHAPGDITRIGCSATVEPLDGIASFLV
GRERAAGAVG-----------------------------------EFEGFETRPCEVVDA
RFAREFDLELRTPAADLIHTPRS------AVTDRFYESLHDLVEAHKNTLVFTNSRSGAE
RTLQELRQRFD---------------------------YDESDSGVHHGSLGETQRTRVE
EGLKSGDLDVVTTSTSLELGIDMPHLDLVVQVGSPKSVAALLQRVGRAGHSPGETVEGRV
FALDRDELIECATLLARAEEGFVDRVFPPEGAYDVAAQHVYGMAINR-IRPDREVREVLR
RAHPYRGFDDEAYERLFRYLTGDYDGLEEKNVYPKVWRDGNDPPDGEHHYPEYPVGETLV
GKRGRLARVIYMTNVGTIPDSFTCDVFTR-DDEWVGTLDESYLDTLE-SGDVFALGGERF
AFRYRRGSKVYADRTSERP---TVPSWFAERLPLSADLAREVLAFQAELLDRLAGDD-PS
AGPAAVRAWLREFPLDGNAVRALARMYDEQVRYAGAEAVSTPDRLVVEEELDRSEYKRRF
YVHSTYGRRFNDGLSRLVAAAVANRTDANVAVAVADRGFSLALPLNR-KVDVVGILADLD
PETVREDLREAVQGTDLLQRYFRINAGRALLILKRYKGYEKSAAEQQVSAEMLLSFAADL
EEFAVLEETYRELLEDRLDVGGIREAVGRIAGGNLAVEHRVVDSPS-------------P
LAFGLATLVDSDTVIADD---------------------------------ESAVLREFH
ARVMEEIGDGPRSA-----------------------------DRDAEPPGDREGD----
------------------------
>lcl|36554_2873 unnamed protein product
------------------------------------------------------------
------------------------------------------------------------
------------------------------------------------------------
------------------------------------------------------------
------------------------------------------------------------
------------------------------------------------------------
------------------------------------------------------------
--------------------------------MSELTER------GAERP--SARALLCE
TLAGND------------------------SPSVEFDPETVPLP----------------
----------------DGDVLDRLSPPVRRWWVSEFGAYVGENG----------------
GFFTPPQRE---AIPHVDEGRNCLVAAPT-------------------------------
------------------GSG---------------------------------------
------------------------------------------------------------
------------------------------------------------------------
------------------------------------------------------------
------------------------------------------------------------
------------------------------------------------------------
------------------------------------------------------------
------------------------------------------------------------
------------------------------------------------------------
--------------------------------------------KTLAS-----------
-------------------FTAVLDDLFARER----------------------------
--------------------------------------AGELENSVYCLYVSPLKSLAND
IKRNLEVPIEGIAAETCSGDW-------DGEGDGDGD---------------AHDPGVRQ
AIRHGDTSKADRQAMLAETPHVLNTTPETLAILLNSPKFKEKLRTVEYVIVDEIHSLAA-
NKRGTHLSVSLERLTELADG------------------SPTRIGCSATVEPLDEVAEFLV
GRERVAGGVG-----------------------------------DESGLEPRPYELVDA
RFVREFDLELRTPAADLIHTPRS------AVTDRFYDALHELIADHENTLVFTNSRSGAE
RTLQELRERYG---------------------------YDESDSGCHHGSLGEGQRTRIE
EGLKAGDLDVVTTSTSLELGIDMPHLDLVVQVGSPKSVAALLQRVGRAGHSPGETVEGRV
FALDRDELVECAAMLARAEDGFVDRVFLPEGAYDVAAQHVYGMAINR-IRPDREVREILR
RAHPYRDFGEADYERLMRYLTADYEGLADRNVYPKVWRDENDPPGGEHHHEEHPVGELLV
GKRGRLARVIYMTNVGTIPDSFSCQVLTR-DGEPVGTLDESYLDTLD-PGDVFALGGERF
AFRYRRGSKVYVDRTSERP---TVPSWYSERLPLSYDLAREVLAFQGELLDRLRDGG---
--PPAVRAWLREFPLDGSAVRAITRMYDEQVAYAGAESVPTPGRLVVEEELDRAEYKRRF
YVHSNYGRRFNDGLSRLVGARVANRTDANVAVAVADRGFSLALPLNR-KVDVGGILRELS
PDTVREDLREAVQGTDLLQRYFRIDAARSLLILKRYKGYEKTAAEQQVSAEMLLSFAEGL
DEFAVTEETYRELLEDRLDLAGIREVLVGVADGDVDVVHHTVDSPA-------------P
LSFGLATLVDSDTVLADD---------------------------------ESAVLREFH
ARVTESIEDGDGE-----------------------------------------------
------------------------
>lcl|36555_982 unnamed protein product
------------------------------------------------------------
------------------------------------------------------------
------------------------------------------------------------
------------------------------------------------------------
------------------------------------------------------------
------------------------------------------------------------
------------------------------------------------------------
--------------------------------MSELTDR------EAERP--SARALLRE
ALAGDSEGRSPSSSRTQSDDGEVRSASGDGAPTVEFDPETVPLP----------------
----------------DADVLDRLSPPVRRWWVSEFGAYVGENG----------------
GFFTPPQRE---AIPHVDADRNCLVAAPT-------------------------------
------------------GSG---------------------------------------
------------------------------------------------------------
------------------------------------------------------------
------------------------------------------------------------
------------------------------------------------------------
------------------------------------------------------------
------------------------------------------------------------
------------------------------------------------------------
------------------------------------------------------------
--------------------------------------------KTLAS-----------
-------------------FTAVLDDLFARER----------------------------
--------------------------------------AGELENSVYCLYVSPLKSLAND
IKRNLEVPIEGIAAETCSGDW-------DGEGDGDGD---------------AHDPGVRQ
AIRHGDTSKADRQAMLEETPHVLNTTPETLAILLNSPKFKEKLRTVEYVIVDEIHSLAA-
NKRGTHLSVSLERLTELADG------------------SPTRIGCSATVEPLDEVAEFLV
GRERVAGGVG-----------------------------------DESGLEPRPYELVDA
RFVREFDLELRTPAADLIHTPRS------AVTDRFYDALHELIADHENTLVFTNSRSGAE
RTLQELRERYG---------------------------YDESDSGCHHGSLGEGQRTRIE
EGLKAGDLDVVTTSTSLELGIDMPHLDLVVQVGSPKSVAALLQRVGRAGHSPGETVEGRV
FALDRDELVECAAMLARAEDGFVDRVFLPEGAYDVAAQHVYGMAINR-IRPDREVREILR
RAHPYRDFGEADYERLMRYLTAGYEGLADRNVYPKVWRDENDPPGGEHHHEEHPVGELLV
GKRGRLARVIYMTNVGTIPDSFSCQVLTR-DGEPVGTLDESYLDTLD-PGDVFALGGERF
AFRYRRGSKVYVDRTSERP---TVPSWYSERLPLSYDLAREVLAFQGELLDRLRDGG---
--PPAVRAWLREFPLDGSAVRAITRMYDEQVAYAGAESVPTPGRLVVEEELDRAEYKRRF
YVHSNYGRRFNDGLSRLVGARVANRTDANVAVAVADRGFSLALPLNR-KVDVAGILRELS
PDTVREDLREAVQGTDLLQRYFRIDAARSLLILKRYKGYEKTAAEQQVSAEMLLSFAEEL
DEFAVTEETYRELLEDRLDLAGIREVLVGVADGDVDVVHHTVDSPA-------------P
LSFGLATLVDSDTVLADD---------------------------------ESAVLREFH
ARVTESIEDGDGE-----------------------------------------------
------------------------
>lcl|38023_3498 unnamed protein product
------------------------------------------------------------
------------------------------------------------------------
------------------------------------------------------------
------------------------------------------------------------
------------------------------------------------------------
------------------------------------------------------------
------------------------------------------------------------
-------------------------------------------------MDGSEHLALPV
DDDDLP-----------------------------FDPADVAIE----------------
----------------DGDVFESLEPAVQEWWLDEFGEFVPEHE----------------
GFFTPPQRG---AIPTIHEGTSTLVCAPT-------------------------------
------------------GSG---------------------------------------
------------------------------------------------------------
------------------------------------------------------------
------------------------------------------------------------
------------------------------------------------------------
------------------------------------------------------------
------------------------------------------------------------
------------------------------------------------------------
------------------------------------------------------------
--------------------------------------------KTLAS-----------
-------------------FTSIINDLYRTAR----------------------------
---------------------EADD---------------GLENSVYCLYVSPLKSLAND
IHRNLEVPLDGIERIVDERDDG-----------------------------AESIAEIRH
AIRHGDTSSSDRQRMLEETPHILNTTPETLSILLNSLKFREKLRTVEYVIVDEIHSLAA-
GKRGTHLAVSLERLEAMSEGD------------------LTRIGCSATIEPLSRVAEYLV
GREEP----------------------------------------GGD---PRDYEIVDA
RFAREFDMRLECPTDDLINTPRE------VVQERFYRMVHEHVQDHTNTLVFTNTRSGAE
RVLHNLRERFD--------------------------AYDESNSGCHHGSLSKDVRQGIE
ARLKDGDLDVVTTSTSLELGIDMPQVDLVVQVGSPKSVAALLQRIGRAGHRVGQTVTGRV
IALDRDELLECAVMLKKATEGFVDSVSIPENAQDVAAQHVYGMAIAE-IRPEAELTAILR
RADPYRNYGEDEYESLMRYLTAEYAGLEERNVYAKVWRDENDPPDGQHHHEEFPVGEPLV
GKRGRLARVIYMTNIGTIPDSFTCDVYTRASDEWVGQLDEQYLDTLE-TGDVFVLGGSNF
EYRYRRGSKVYVDRTSARP---TVPSWYSERLPLSSDLGREILAFQDELLERYEAGG---
--PPRVRAWLREFPLDDDSVRAIARLFDHQCRYAGTESVSTPDRLAIEVVRDRAEYERHY
YVHSAYGRRVNDGLSRLLAYRCAQEATANVRVAVADNGFVLSMPLNR-KVDIDGIIADLE
AEQVRTDLRASLSETDLLQRYFRINATRSLMILKRYKGYEKSASEQQVSSEMLLGFADEL
EEFAVIEETYREILEDKLNAREIEAIVGAIDAGDLAVSRRQLDSPT-------------P
RAFGLATLSASDVVLAED---------------------------------ESAALQSFH
ERVLEEIGDESLAGLTGGSDDE--------------------------------------
------------------------
>lcl|38024_983 unnamed protein product
------------------------------------------------------------
------------------------------------------------------------
------------------------------------------------------------
------------------------------------------------------------
------------------------------------------------------------
------------------------------------------------------------
------------------------------------------------------------
-----------------------------MIAVSETTDR-------GDEA--AARALLRD
AVERG------------------------AIADPDFDPESVPIA----------------
----------------DADVLARLSPPVRRWWVERFGGYVGENG----------------
GFFTPPQRE---AIPHVDDGRNCLVAAPT-------------------------------
------------------GSG---------------------------------------
------------------------------------------------------------
------------------------------------------------------------
------------------------------------------------------------
------------------------------------------------------------
------------------------------------------------------------
------------------------------------------------------------
------------------------------------------------------------
------------------------------------------------------------
--------------------------------------------KTLAS-----------
-------------------FLAVLDDLFARDR----------------------------
--------------------------------------DGELENSVYCLYVSPLKSLAND
IERNLETPLAGIGEAVAAAEAESATRD--GDDGAASD--------------GAYDPGVRQ
AIRHGDTSKADRQAMLSETPHVLNTTPETLAILLNSPKFKEKLRTVEYVIVDEIHSLAA-
NKRGTHLAVSLERLTELARNEGSDAGESAGGPAPHAPGDITRIGCSATVEPLDGIASFLV
GRERAAGAVG-----------------------------------EFEGFETRPCEVVDA
RFAREFDLELRTPAADLIHTPRS------AVTDRFYESLHDLVEAHKNTLVFTNSRSGAE
RTLQELRQRFD---------------------------YDESDSGVHHGSLGETQRTRVE
EGLKSGDLDVVTTSTSLELGIDMPHLDLVVQVGSPKSVAALLQRVGRAGHSPGETVEGRV
FALDRDELIECATLLARAEEGFVDRVFPPEGAYDVAAQHVYGMAINR-IRPDREVREVLR
RAHPYRGFDDEAYERLFRYLTGDYDGLEEKNVYPKVWRDGNDPPDGEHHYPKYPVGETLV
GKRGRLARVIYMTNVGTIPDSFTCDVFTR-DDEWVGTLDESYLDTLE-SGDVFALGGERF
AFRYRRGSKVYADRTSERP---TVPSWFAERLPLSADLAREVLAFQAELLDRLAGDD-PS
AGPAAVRAWLREFPLDGNAVRALARMYDEQVRYAGAEAVSTPDRLVVEEELDRSEYKRRF
YVHSTYGRRFNDGLSRLVAAAVANRTDANVAVAVADRGFSLALPLNR-KVDVAGILADLD
PETVREDLREAVQGTDLLQRYFRINAGRALLILKRYKGYEKSAAEQQVSAEMLLSFAADL
EEFAVLEETYRELLEDRLDVGGIREAVGRIAGGDLAVEHRVVDSPS-------------P
LAFGLATLVDSDTVIADD---------------------------------ESAVLREFH
ARVMEEIGDGPRSA-----------------------------DRDAEPPGDREGD----
------------------------
>lcl|38025_2591 unnamed protein product
------------------------------------------------------------
------------------------------------------------------------
------------------------------------------------------------
------------------------------------------------------------
------------------------------------------------------------
------------------------------------------------------------
------------------------------------------------------------
-----------------------------MIAVSETTDR-------GDEA--AARALLRD
AVERG------------------------AIADPDFDPESVPIA----------------
----------------DADVLARLSPPVRRWWVERFGGYVGENG----------------
GFFTPPQRE---AIPHVDDGRNCLVAAPT-------------------------------
------------------GSG---------------------------------------
------------------------------------------------------------
------------------------------------------------------------
------------------------------------------------------------
------------------------------------------------------------
------------------------------------------------------------
------------------------------------------------------------
------------------------------------------------------------
------------------------------------------------------------
--------------------------------------------KTLAS-----------
-------------------FLAVLDDLFARDR----------------------------
--------------------------------------DGELENSVYCLYVSPLKSLAND
IERNLETPLAGIGEAVAAAEAESATRD--GDDGAASD--------------GAYDPGVRQ
AIRHGDTSKADRQAMLSETPHVLNTTPETLAILLNSPKFKEKLRTVEYVIVDEIHSLAA-
NKRGTHLAVSLERLTELARNEGPDAGESAGGPAPHAPGDITRIGCSATVEPLDGIASFLV
GRERAAGAVG-----------------------------------EFEGFETRPCEVVDA
RFAREFDLELRTPAADLIHTPRS------AVTDRFYESLHDLVEAHKNTLVFTNSRSGAE
RTLQELRQRFD---------------------------YDESDSGVHHGSLGETQRTRVE
EGLKSGDLDVVTTSTSLELGIDMPHLDLVVQVGSPKSVAALLQRVGRAGHSPGETVEGRV
FALDRDELIECATLLARAEEGFVDRVFPPEGAYDVAAQHVYGMAINR-IRPDREVREVLR
RAHPYRGFDDEAYERLFRYLTGDYDGLEEKNVYPKVWRDGNDPPDGEHHYPEYPVGETLV
GKRGRLARVIYMTNVGTIPDSFTCDVFTR-DDEWVGTLDESYLDTLE-SGDVFALGGERF
SFRYRRGSKVYADRTSERP---TVPSWFAERLPLSADLAREVLVFQAELLDRLAGDD-PS
AGPAAVRAWLREFPLDGNAVRALARMYDEQVRYAGAEAVSTPDRLVVEEELDRSEYKRRF
YVHSTYGRRFNDGLSRLVAAAVANRTDANVAVAVADRGFSLALPLNR-KVDVAGILADLD
PETVREDLREAVQGTDLLQRYFRINAGRALLILKRYKGYEKSAAEQQVSAEMLLSFAADL
EEFAVLEETYRELLEDRLDVGGIREAVGRIAGGDLAVEHRVVDSPS-------------P
LAFGLATLVDSDTVIADD---------------------------------ESAVLREFH
ARVMEEIGDGPRSA-----------------------------DRDAEPPGDREGD----
------------------------
>lcl|36556_4497 unnamed protein product
------------------------------------------------------------
------------------------------------------------------------
------------------------------------------------------------
------------------------------------------------------------
------------------------------------------------------------
------------------------------------------------------------
------------------------------------------------------------
------------------------------------------------------------
------------------------------------------------------------
------------------------------------------------------------
------------------------------------------------------------
------------------------------------------------------------
------------------------------------------------------------
------------------------------------------------------------
------------------------------------------------------------
------------------------------------------------------------
------------------------------------------------------------
------------------------------------------------------------
------------------------------------------------------------
------------------------------------------------------------
------------------------------------------------------------
------------------------------------------------------------
--------------------------------------------------MSPLKSLAND
IERNLEAPLEGIGEAVAAAAAGG------TDATDDSEQGE-----------DAYDPGVRQ
AIRHGDTSKADRQAMLSETPHVLNTTPETLAILLNSPKFKEKLRTVEYVIVDEIHSLAA-
NKRGTHLSVSLERLTELARNGERVAE-----------TEITRIGCSATVEPLDGIASFLV
GRERVAGDVG-----------------------------------AVDGFETRPCEVVDA
RFAREFDLELRTPAADLIHTPRS------AVTDRFYESLRELIESHENTLVFTNSRSGAE
RTLQELRQRFD---------------------------YDESDSGCHHGSLGEAQRTRVE
EGLKSGDLDVVTTSTSLELGIDMPHLDLVVQVGSPKSVAALLQRVGRAGHSPGETVEGRV
FALDRDELIECATLLARAEDGFVDRVFPPEGAYDVAAQHVYGMAINR-VRPDREIREVLR
RAHPYRGFDDAAYERLFRYLTGDYDGLEAKNVYPKVWRDANDAPDGEHHHPEFPVGELLV
GKRGRLARVIYMTNVGTIPDSFTCDVFTR-DDEWVGTLDESYLDTLE-SGDVFALGGERF
AFRYRRGSKVYVDRTSERP---TVPSWFAERLPLSADLAREVLAFQAELLDRLTGDG-AS
AGPAAVRAWLREFPLDGNAVRALARMYDEQVRYAGPGSVSTPDRIVVEEELDRNEYKRRF
YVHSIYGRRFNDGLSRLVAAAVANRTDANVAVAVADRGFSLALPLNR-KVDVAQILAGLD
PETVREDLREAVQGTDLLQRYFRINAGRALLILKRYKGYEKSAAEQQVSAEMLLSFAADL
EEFAVLEETYRELLEDRLDVDGIREAVGRIATGDLAVEHRVVDSPS-------------P
LAFGLATLVDSDTVIADD---------------------------------ESAVLQEFH
ARVMEEIGEAPRGAGSDEAGDRGVGDR------------------DAEPPADR-------
------------------------
>lcl|36557_4690 unnamed protein product
------------------------------------------------------------
------------------------------------------------------------
------------------------------------------------------------
------------------------------------------------------------
------------------------------------------------------------
------------------------------------------------------------
------------------------------------------------------------
-----------------------------MNVVSETTDR-------GDEA--AARALLRD
AVERG------------------------AIADPEFDPETVPIA----------------
----------------DADVLARLSPPVRRWWVERFGGYVGENG----------------
GFFTPPQRE---AIPHVDDGENCLVAAPT-------------------------------
------------------GSG---------------------------------------
------------------------------------------------------------
------------------------------------------------------------
------------------------------------------------------------
------------------------------------------------------------
------------------------------------------------------------
------------------------------------------------------------
------------------------------------------------------------
------------------------------------------------------------
--------------------------------------------KTLAS-----------
-------------------FLAVLDDLFARDR----------------------------
--------------------------------------AGELENSVYCLYVSPLKSLAND
IERNLEAPLEGIGEAVAAAAAGG------TDATDDSEQGE-----------DAYDPGVRQ
AIRHGDTSKADRQAMLSETPHVLNTTPETLAILLNSPKFKEKLRTVEYVIVDEIHSLAA-
NKRGTHLSVSLERLTELARNGERVAE-----------TEITRIGCSATVEPLDGIASFLV
GRERVAGDVG-----------------------------------AVDGFETRPCEVVDA
RFAREFDLELRTPAADLIHTPRS------AVTDRFYESLRELIESHENTLVFTNSRSGAE
RTLQELRQRFD---------------------------YDESDSGCHHGSLGEAQRTRVE
EGLKSGDLDVVTTSTSLELGIDMPHLDLVVQVGSPKSVAALLQRVGRAGHSPGETVEGRV
FALDRDELIECATLLARAEDGFVDRVFPPEGAYDVAAQHVYGMAINR-VRPDREIREVLR
RAHPYRGFDDAAYERLFRYLTGDYDGLEAKNVYPKVWRDANDAPDGEHHHPEFPVGELLV
GKRGRLARVIYMTNVGTIPDSFTCDVFTR-DDEWVGTLDESYLDTLE-SGDVFALGGERF
AFRYRRGSKVYVDRTSERP---TVPSWFAERLPLSADLAREVLAFQAELLDRLTGDG-AS
AGPAAVRAWLREFPLDGNAVRALARMYDEQVRYAGPGSVSTPDRIVVEEELDRNEYKRRF
YVHSIYGRRFNDGLSRLVAAAVANRTDANVAVAVADRGFSLALPLNR-KVDVAQILAGLD
PETVREDLREAVQGTDLLQRYFRINAGRALLILKRYKGYEKSAAEQQVSAEMLLSFAADL
EEFAVLEETYRELLEDRLDVDGIREAVGRIATGDLAVEHRVVDSPS-------------P
LAFGLATLVDSDTVIADD---------------------------------ESAVLQEFH
ARVMEEIGEAPRGAGSDEAGDRGVGDR------------------DAEPPADR-------
------------------------
>lcl|18174_603 unnamed protein product
------------------------------------------------------------
------------------------------------------------------------
------------------------------------------------------------
------------------------------------------------------------
------------------------------------------------------------
------------------------------------------------------------
------------------------------------------------------------
-----------------------------MNVVSETTDR-------GDEA--AARALLSD
AVSRG------------------------AIPDPNFDPETVTIG----------------
----------------DADVLARLSPPVRRWWVERFGGYVAENG----------------
GFFTPPQRE---AIPHVDAGRNCLVAAPT-------------------------------
------------------GSG---------------------------------------
------------------------------------------------------------
------------------------------------------------------------
------------------------------------------------------------
------------------------------------------------------------
------------------------------------------------------------
------------------------------------------------------------
------------------------------------------------------------
------------------------------------------------------------
--------------------------------------------KTLAS-----------
-------------------FLAVLDDLFARDR----------------------------
--------------------------------------AGELENSVYCLYVSPLKSLAND
IERNLEAPLAGIGEAVAAAEADGDG--ADATREAALDDAG-----------DPYEPGVRQ
AIRHGDTSKADRQAMLSETPHVLNTTPETLSILLNSPKFKEKLRTVEYVIVDEIHSLAA-
NKRGTHLSVSLERLTELARNGEGERE-----------TAITRIGCSATVEPLDGIASFLV
GRERVAGEAG-----------------------------------DVDGFETRPCEVVDA
RFAREFDLELRTPAADLIHTPRS------AVTDRFYESLRELIDSHENTLVFTNSRSGAE
RTLQELRQRFD---------------------------YDESDSGCHHGSLGEAQRTRVE
EGLKSGELDVVTTSTSLELGIDMPHLDLVVQVGSPKSVAALLQRVGRAGHSPGETVEGRV
FALDRDELIECATLLARAEDGFVDRVFPPEGAYDVAAQHVYGMAINR-IRPDREVREVLR
RAHPYRDFDGGAYERLMRYLTGDYDGLEAKNVYPKVWRDANDPPDGEHHHPEYPVGETLV
GKRGRLARVIYMTNVGTIPDSFTCDVFTR-DDRWVGTLDESYLDTLE-SGDVFALGGERF
AFRYRRGSKVYVDRTSERP---TVPSWFAERLPLSADLAREVLEFQAELLDRLAGDG-PN
AGPAAVRAWLREFPLDGNSVRALARMYDEQVRYAGPEAVSTPDRLVVEEELDRNEYKRRF
YVHSVYGRRFNDGLSRLVAAAVADRTDANVAVAVADRGFSLALPLNR-KVDVARILADLD
PETVREDLREAVQGTDLLQRYFRIDAGRSLMILKRYKGYEKSAAEQQVSAEMLLSFAADL
EEFAVLEETYRELLEDRLDVEGIREIVGRVSAGDLAVEHRVVDSPS-------------P
LAFGLATLVDSDTVIADD---------------------------------ESAVLREFH
ARVMEEIGEAPPGADGG-AGDE--GDR------------------DAEPPADRGPD----
------------------------
>lcl|18175_399 unnamed protein product
------------------------------------------------------------
------------------------------------------------------------
------------------------------------------------------------
------------------------------------------------------------
------------------------------------------------------------
------------------------------------------------------------
------------------------------------------------------------
-----------------------------MIAVSETTDR-------GDEA--AARALLRD
AVERG------------------------AIADPDFDPDAVPIA----------------
----------------DADVLARLSPPVRRWWVERFGAYVGENGGVFTPPQREAIPXENG
GFFTPPQRE---AIPRVDDGENCLVAAPT-------------------------------
------------------GSG---------------------------------------
------------------------------------------------------------
------------------------------------------------------------
------------------------------------------------------------
------------------------------------------------------------
------------------------------------------------------------
------------------------------------------------------------
------------------------------------------------------------
------------------------------------------------------------
--------------------------------------------KTLAS-----------
-------------------FLAVLDDLFARDR----------------------------
--------------------------------------ADDLDNAVYCLYVSPLKSLAND
IERNLETPLEGIGEAVAAAE---------GDDAAGGA--------------EAYDPGVRQ
AIRHGDTSKADRQAMLSETPHVLNTTPETLAILLNSPKFKEKLRTVEYVIVDEIHSLAA-
NKRGTHLAVSLERLTELTRN--GDRGGDAG---------ITRIGCSATVEPLDGIASFLV
GRERVAGEVG-----------------------------------DPDGFETRPCEVVDA
RFAREFDLELRTPAADLIHTPRS------AVTDRFYESLHELIESHENTLVFTNSRSGAE
RTLQELRRRFD---------------------------YDESDSGCHHGSLGEAQRTRVE
EGLKSGELDVVTTSTSLELGIDMPHLDLVVQVGSPKSVAALLQRVGRAGHSPGETVEGRV
FALDRDELIECAALLARAEEGFVDRVFPPEGAYDVAAQHVYGMAINR-IRPDREVREVLR
RAHPYRGFDDAAYERLFRYLTGDYDGLEDKNVYPKVWRDANDPPDGEHHYPEYPVGETLV
GKRGRLARVIYMTNVGTIPDSFTCDVFTR-DDEWVGTLDESYLDTLE-SGDVFALGGERF
AFRYRRGSKVYVDRTSERP---TVPSWFAERLPLSADLAREVLDFQAELLDRLTGDG-PN
AGPAAVRAWLRRFPLDGNAVRALARMYDEQVRYAGADSVSTPDRLVVEEELDRSEYKRRF
YVHSTYGRRFNDGLSRLVAAAVANRTDANVAVAVADRGFSLALPLNR-KVDVAGILADLD
PETVREDLREAVQGTDLLQRYFRINAGRALLILKRYKGYEKSAAEQQVSAEMLLSFAADL
EEFAVLEETYRELLEDRLDVDGIREAVDRIAAGDLAVEHRVVDSPS-------------P
LAFGLATLVDSDTVIADD---------------------------------ESAVLREFH
ARVMEEIGETPRSAEAEAD---------------------GEGDPDAGPPADGRPD----
------------------------
>lcl|18176_2634 unnamed protein product
------------------------------------------------------------
------------------------------------------------------------
------------------------------------------------------------
------------------------------------------------------------
------------------------------------------------------------
------------------------------------------------------------
------------------------------------------------------------
-----------------------------MIAVSETTDR-------GDEA--AARALLRD
AVERG------------------------AIADPDFDPDAVPIA----------------
----------------DADVLARLSPPVRRWWVDRFGAYVDENG----------------
GFFTPPQRE---AIPRVDDGENCLVAAPT-------------------------------
------------------GSG---------------------------------------
------------------------------------------------------------
------------------------------------------------------------
------------------------------------------------------------
------------------------------------------------------------
------------------------------------------------------------
------------------------------------------------------------
------------------------------------------------------------
------------------------------------------------------------
--------------------------------------------KTLAS-----------
-------------------FLAVLDDLFARDR----------------------------
--------------------------------------ADDLDNAVYCLYVSPLKSLAND
IERNLETPLEGIGDAVAAAE---------GDDAAGDD--------------EAYDPGVRQ
AIRHGDTSKADRQAMLSETPHVLNTTPETLAILLNSPKFKEKLRTVEYVIVDEIHSLAA-
NKRGTHLAVSLERLTELTRN--GDRGSEAE---------ITRIGCSATVEPLDGIASFLV
GRERVAGAVG-----------------------------------DAEGFETRACEVVDA
RFAREFDLELRTPAADLIHTPRS------AVTDRFYESLHELIESHENTLVFTNSRSGAE
RTLQELRRRFD---------------------------YDESDSGCHHGSLGEAQRTRVE
EGLKSGELDVVTTSTSLELGIDMPHLDLVVQVGSPKSVAALLQRVGRAGHSPGETVEGRV
FALDRDELIECAALLARAEEGFVDRVFPPEGAYDVAAQHVYGMAINR-IRPDREVREVLR
RAHPYRGFDDAAYERLFRYLTGDYDGLEDKNVYPKVWRDANDPPDGEHHYPEYPVGETLV
GKRGRLARVIYMTNVGTIPDSFTCDVFTR-DDEWVGTLDESYLDTLE-SGDVFALGGERF
AFRYRRGSKVYVDRTSERP---TVPSWFAERLPLSADLAREVLDFQAELLDRLTGDG-PN
AGPAAVRAWLRQFPLDGNAVRALARMYDEQVRYAGADSVSTPDRLVVEEELDRSEYKRRF
YVHSTYGRRFNDGLSRLVAAAVANRTDANVAVAVADRGFSLALPLNR-KVDVAGILADLD
PETVREDLREAVQGTDLIQRYFRINAGRALLILKRYKGYEKSAAEQQVSAEMLLSFAADL
EGFAVLEETYRELLEDRLDVDGIREAVDRIAAGDLAVEHRVVDSPS-------------P
LAFGLATLVDSDTVIADD---------------------------------ESAVLREFH
ARVMEEIGETPRSAEAEAD---------------------GEGDPDAGPPADGRPD----
------------------------
>lcl|18178_2774 unnamed protein product
------------------------------------------------------------
------------------------------------------------------------
------------------------------------------------------------
------------------------------------------------------------
------------------------------------------------------------
------------------------------------------------------------
------------------------------------------------------------
-----------------------------MNVVSETTDR-------GDEA--AARALLSD
AVSRG------------------------AIPDPNFDPETVTIG----------------
----------------DADVLARLSPPVRRWWVERFGGYVAENG----------------
GFFTPPQRE---AIPHVDAGRNCLVAAPT-------------------------------
------------------GSG---------------------------------------
------------------------------------------------------------
------------------------------------------------------------
------------------------------------------------------------
------------------------------------------------------------
------------------------------------------------------------
------------------------------------------------------------
------------------------------------------------------------
------------------------------------------------------------
--------------------------------------------KTLAS-----------
-------------------FLAVLDDLFARDR----------------------------
--------------------------------------AGELENSVYCLYVSPLKSLAND
IERNLEAPLAGIGEAVAAAEADGDG--TDATREAALDDAG-----------DPYEPGVRQ
AIRHGDTSKADRQAMLSETPHVLNTTPETLSILLNSPKFKEKLRTVEYVIVDEIHSLAA-
NKRGTHLSVSLERLTELARNGEGERE-----------TAITRIGCSATVEPLDGIASFLV
GRERVAGEAG-----------------------------------DVDGFETRPCEVVDA
RFAREFDLELRTPAADLIHTPRS------AVTDRFYESLRELIDSHENTLVFTNSRSGAE
RTLQELRQRFD---------------------------YDESDSGCHHGSLGEAQRTRVE
EGLKSGELDVVTTSTSLELGIDMPHLDLVVQVGSPKSVAALLQRVGRAGHSPGETVEGRV
FALDRDELIECATLLARAEDGFVDRVFPPEGAYDVAAQHVYGMAINR-IRPDREVREVLR
RAHPYRDFDGGAYERLMRYLTGDYDGLEAKNVYPKVWRDANDPPDGEHHHPEYPVGETLV
GKRGQLARVIYMTNVGTIPDSFTCDVFTR-DDRWVGTLDESYLDTLE-SGDVFALGGERF
AFRYRRGSKVYVDRTSERP---TVPSWFAERLPLSADLAREVLEFQAELLDRLAGDG-PN
AGPAAVRAWLREFPLDGNSVRALARMYDEQVRYAGPEAVSTPDRLVVEEELDRNEYKRRF
YVHSVYGRRFNDGLSRLVAAAVADRTDANVAVAVADRGFSLALPLNR-KVDVARILADLD
PETVREDLREAVQGTDLLQRYFRIDAGRSLMILKRYKGYEKSAAEQQVSAEMLLSFAADL
EEFAVLEETYRELLEDRLDVEGIREIVGRVSAGDLAVEHRVVDSPS-------------P
LAFGLATLVDSDTVIADD---------------------------------ESAVLREFH
ARVMEEIGEAPPGADGG-AGDE--GDH------------------DAEPPADRGPD----
------------------------
>gi|354610749|ref|ZP_09028705.1| DEAD/H associated domain protein [Halobacterium sp. DL1]
------------------------------------------------------------
------------------------------------------------------------
------------------------------------------------------------
------------------------------------------------------------
------------------------------------------------------------
------------------------------------------------------------
------------------------------------------------------------
-------------------------------------------------MATESEALTGS
GAT---------------------------------------------------------
----------------DREILDALDPAVREWWVDRFGPPTQE-G----------------
GCLTPPQRE---AIPLVQRGANALVAAPT-------------------------------
------------------GSG---------------------------------------
------------------------------------------------------------
------------------------------------------------------------
------------------------------------------------------------
------------------------------------------------------------
------------------------------------------------------------
------------------------------------------------------------
------------------------------------------------------------
------------------------------------------------------------
--------------------------------------------KTLAS-----------
-------------------FTAILNELFEREQ----------------------------
--------------------------------------AEGLDNGVYCLYVSPLKSLAND
IERNLGEPLEGIADRLEER---------------------------------GAETDVRQ
AIRHGDTTSYERQQMLETAPHILNTTPETLAILLNSPKFRERLESVEYVVVDEIHSLAD-
SKRGTHLSVSLERLQRLAGG-------------------FTRIGCSATVEPLSDIARFLV
GFDGEGA--------------------------------------------ARDCELVDA
RFARDYDLELHCPRPDLVNASSG------AINDAFYDELGDLVGGAESTLVFTNTRSGAE
RVLENLRERG---------------------------IVEADRSACHHGSLSKERRKDVE
GRLKEGSLDVTTTSTSLELGIDMPHVDLVVQVGSPKSVASLLQRVGRAGHRPGRTVTGRV
IALDRDELVECAVMLRQAERGFVDRVHIPERAQDVAAQQVYGMAIEG-PLPDSEVKEILR
SAYPYRDYGDDDYETLLRYLTADYDGLEDRRVYAKVWRDENDAPDGEHHYPDFDVGERLV
GKRGRLARPILLQNIGTIPDSFTVNVYVRGDDEWVGQLDEGYLDTLE-AGDVFVLGGDRF
AYRYRRGSKVYVDRTSERA---TVPSWFSERLPLSYDLGREIARFQGDLLAKMEAGG---
--PAAVRRWLREFPIDGNAVRALSRMYDDQVAYAGTESVSTPERIAVEEVKDRDEYRRRY
HVRTPYGRRFNDGLSRLLAYRCANEANANVAVSVADNGFTLSMPLNR-KVDVAGLLEKTD
PADARENLRRALRETDLLKRYFRINATRALLILKRYKGHEKSASKQQVASEMLLGFAEGL
EEFAVIEETHRELVEDKLDLAGVTEVLARVQDGEVAVRKTSLKSPS-------------P
LSFGLATLSASDVVLADD---------------------------------EDAVLREFH
ERVREQVGDD--------------------------------------------------
------------------------
>gi|383621622|ref|ZP_09948028.1| ATP-dependent helicase [Halobiforma lacisalsi AJ5]
------------------------------------------------------------
------------------------------------------------------------
------------------------------------------------------------
------------------------------------------------------------
------------------------------------------------------------
------------------------------------------------------------
------------------------------------------------------------
-------------------------------------------------MDGTDGLELPV
D-DALP-----------------------------FDPAETTIE----------------
----------------DGDVFALLEPAVREWWLEEFGEYVPEND----------------
GFFTPPQRG---AIPNVHEGENTLICAPT-------------------------------
------------------GSG---------------------------------------
------------------------------------------------------------
------------------------------------------------------------
------------------------------------------------------------
------------------------------------------------------------
------------------------------------------------------------
------------------------------------------------------------
------------------------------------------------------------
------------------------------------------------------------
--------------------------------------------KTLAS-----------
-------------------FTSIIDELYKRDR----------------------------
---------------------DSEEG---------------LENSVYCLYVSPLKSLAND
IHRNLEVPLEGIESIVADR-------------------------------DDQEMGEIRH
AIRHGDTSSNDRQKMLEETPHILNTTPETLAILLNSPKFREKLRTVEYVIVDEIHSLAA-
GKRGTHLSVSLERLAAMADGE------------------ITRIGCSATIEPLEEVAEFLV
GRREP----------------------------------------GGE---PREYDIVDA
RFAREFDIELECPTDDLINTPRE------VVQERFYRQLHEHVQDHTNTLVFTNTRSGAE
RVLHNLRERFD--------------------------GYDEDNSACHHGSLSKEVRQDVE
RRLKEGSLDVVTSSTSLELGIDMPHVDLVVQVGSPKSVAALLQRIGRAGHRVGQTVTGRV
IALDRDELLECAVMLKKAEEGFVDSVSIPENAQDVASQHVYGMAIAE-VRPESEVKAILR
RAHPYRNYSETEWESLCRYLTADYAGLEEKNVYAKIWRDENDPPDGEHHYEEFPVGEPLI
GKRGRLARVIYMTNIGTIPDSFTCDVYTRASDEWVGQLDEDYLDTLE-KGDVFVLGGDHF
EYRYRRGSKVYVDRTSARP---TVPSWYSERLPLSYDLGREILAFQGQLLAHYDEGG---
--PARVRAWLREFPLDDDSVRAIARLFDHQLRYAGEESVSTDRRLAVEVERDREEYERHY
YVHSTYGRKFNDGLSRLLAYRCAQEATANVRVAVADNGFVLSMPLNR-KVDLEAILADLE
ADQVRADLRAALDGTDLLQRYFRINATRSLMILKRYKGYEKSASEQQVSSEMLLGFAEDL
SEFAVIEETYREILEDKLNVTEIEDVVDAIDTGDIDVERHLVDSPT-------------P
RAFGLATLSASDVVLAED---------------------------------ESAALQAFH
DRVLEEIGDDSLPGVASED-----------------------------------------
------------------------
>gi|385804338|ref|YP_005840738.1| ATP-dependent DNA helicase [Haloquadratum walsbyi C23]
------------------------------------------------------------
------------------------------------------------------------
------------------------------------------------------------
------------------------------------------------------------
------------------------------------------------------------
------------------------------------------------------------
------------------------------------------------------------
-------------------------------------------------MSQRGRALLRE
AAEQARTDAD--------------------KTSFTFDPETVEIN----------------
----------------DADVLTRLDPAVQEWWVSQFGRYVAEND----------------
GFFTPPQRE---AIPLVDNQENALVCAPT-------------------------------
------------------GSG---------------------------------------
------------------------------------------------------------
------------------------------------------------------------
------------------------------------------------------------
------------------------------------------------------------
------------------------------------------------------------
------------------------------------------------------------
------------------------------------------------------------
------------------------------------------------------------
--------------------------------------------KTLA------------
------------------SFTAVLNDLFKRAR----------------------------
---------------------RRDD---------------GLENQVYCLYISPLKSLAND
IHRNLGVPLSGIRERIIADAKSESKSESESEANTQSTNTAATDGSSGSKEDVDSSINVRH
AIRHGDTDSAERQRMLEETPHILNTTPETLAILLNAPKFREKLRGIEYVIVDEIHSLAA-
NKRGTHLSVSLERLEELTETS------------------PTRIGCSATVEPLSTVGKFLV
GYNNDGT--------------------------------------------PREYELVDT
RFVREFDLSVECPTDDLIHTPRG------KVQARFYDRLEQLIDNHKNTIVFTNTRSGAE
RVLSTLRDRS--------------------------DTFDESNSGCHHGSLSKTRRQEIE
SELKAGTLDVVTTSTSLELGIDMPHVDLVVQVGSPKSVAALLQRVGRAGHQLGETVEGRV
IALDRDELVECAVMLQKAESGFVDRVFIPEGAHDVASQQIYGMAINE-IRREATFRQILT
RAYPYRNYDDDDWEELLRYLTADYDGLDEKNVYPKIWRDTNDAPSGEHHYDEFPVGTPLI
GKRGRLARVIYMTNIGTIPDSFSCTVLTRSEDKQVGTLDEDYLDTLE-TGDVFVLGGDRF
EYRYRRGSKVYVDRTSERP---TVPSWFSERLPLSYDLGREIASFQGEVINRLEADG---
--VTATRQWLDEFPIDANSARAITRIYDQQRQYTGATSVSTDDRLVVEEELDRDSYRRRF
YIHSTYGRRFNDGLSRLLAYHCAQQTNANVKIAVADNGFTLVMPLNR-KVDVGAVLESIE
PAAVRSDLRSALDGTDLLKRYFRINATRSLMILKRYKGYEKSAAQQQVSSEMLLSFAEEL
DSFAVIDETYREILEDKLNVDAIEDALRNIQDDELIVETVQVDSPS-------------P
RAFGLATLAASDVVLAED---------------------------------ESAVLQEFH
ARVQAEIGDEETASETETQTSSS-------------------------------------
------------------------
>gi|448491640|ref|ZP_21608480.1| ATP-dependent helicase [Halorubrum californiensis DSM 19288]
------------------------------------------------------------
------------------------------------------------------------
------------------------------------------------------------
------------------------------------------------------------
------------------------------------------------------------
------------------------------------------------------------
------------------------------------------------------------
-----------------------------MESVSETTDR-------DAEA--AARTLLGD
AVERG------------------------AVADPDFDPETVRIA----------------
----------------DADVLARLSRPVRRWWVERFGEYVGENG----------------
GLFTPPQRE---AIPHVDDGENCLVAAPT-------------------------------
------------------GSG---------------------------------------
------------------------------------------------------------
------------------------------------------------------------
------------------------------------------------------------
------------------------------------------------------------
------------------------------------------------------------
------------------------------------------------------------
------------------------------------------------------------
------------------------------------------------------------
--------------------------------------------KTLAS-----------
-------------------FLAVLDDLFARDR----------------------------
--------------------------------------AGELENSVYCLYVSPLKSLAND
IERNLETPLAGIGEAVAAAEAESAPRDAGGDAEAASD--------------GADDPGVRQ
AIRHGDTSKADRQAMLSETPHVLNTTPETLAILLNSPKFKEKLRTVEYVIVDEIHSLAA-
NKRGTHLSVSLERLTELTRNEGAGEDDAGDGPEPHAPGDITRIGCSATVEPLDGIASFLV
GCERDTGEVG-----------------------------------DAEGFETRPCEVVDA
RFAREFDLELRTPAADLIHTPRS------AVTDRFYESLHELIEAHENTLVFTNSRSGAE
RALQELRQRFE---------------------------YDESDSGCHHGSLGEAQRTRVE
EGLKSGDLDVVTTSTSLELGIDMPHLDLVVQVGSPKSVAALLQRVGRAGHSPGETVEGRV
FALDRDELVECATLLARAEDGFVDRVFPPEGAYDVAAQHVYGMAINR-IRPDSEVREVLR
RAHPYRNFDDEAYERLFRYLTGDYDGLKDKNVYPKVWRDENDPPDGEHHYPEYPVGETLV
GKRGRLARVIYMTNVGTIPDSFTCDVFTR-DDEWVGTLDESYLDTLE-SGDVFALGGERF
GFRYRRGSKVYVDRTSERP---TVPSWFAERLPLSADLAREVLAFQAELLDRLAGDR-PS
AGPAAVRAWLRDFPLDENAVRALARMYDEQVRYAGPDSVSTPDRLVVEEELDRNEYKRRF
YVHSTYGRRFNDGLSRLVAAAVANRTDANVAVAVADRGFSLALPLNR-KVGVAGILADLD
PETVREDLREAVQGTDLLQRYFRINAGRALLILKRYKGYEKSAAEQQVSAEMLLSFAAEL
EEFAVLEETYRELLEDRLDVDGIRDVVGRIAGGDLTVEHRVVDSPS-------------P
LAFGLATLVDSDTVIADD---------------------------------ESAVLREFH
ARVMEEIGEGARTVEGGEATRTAEGGEATRTAEGGETGDRETGDHEAEPPADRRPD----
------------------------
>gi|448303295|ref|ZP_21493244.1| ATP-dependent helicase [Natronorubrum sulfidifaciens JCM 14089]
------------------------------------------------------------
------------------------------------------------------------
------------------------------------------------------------
------------------------------------------------------------
------------------------------------------------------------
------------------------------------------------------------
------------------------------------------------------------
-------------------------------------------------MDGSVRQSVLD
SDAELP-----------------------------FDPDAVTIE----------------
----------------DRDVFALLEPAVQQWWLEAFGEYIPENE----------------
GFFTPPQRG---AIPKIHEGTNTLICAPT-------------------------------
------------------GSG---------------------------------------
------------------------------------------------------------
------------------------------------------------------------
------------------------------------------------------------
------------------------------------------------------------
------------------------------------------------------------
------------------------------------------------------------
------------------------------------------------------------
------------------------------------------------------------
--------------------------------------------KTLAS-----------
-------------------FTSILNALFTTDR----------------------------
---------------------DSED---------------GLENSVYCLYISPLKSLAND
IHRNLEVPLEGIEDIVASRDD------------------------------DEEMGEIRH
AIRHGDTSSSDRQKMLEETPHILNTTPETLAILLNSPKFREKLRTVEYVIVDEIHSLAD-
GKRGTHLSVSLERLEAMAEGE------------------ITRIGCSATVDPLEEVAEFLV
GQATP----------------------------------------GGD---ARPYDIVDA
RFAREFDIELECPTDDLINTSRE------VVQERFYRQLHDHIQAHTNTLVFTNTRSGAE
RVLHTLRERFD--------------------------AYDEGNSGCHHGSLSKDVRQDIE
GRLKDGDLEVVTTSTSLELGIDMPHVDMVIQVGSPKSVAALLQRVGRAGHRVGQTVTGRV
IALDRDELLECAVMLKKADEGFVDSVSIPENAQDVAAQHVYGMAIAE-IRPEADLKATLK
RAYPYRNYTDAEYESLMRYLTAEYAGLEDRNVYAKIWRDENDPPDGEHHHEAFPVGEPLI
GKRGRLARVIYMTNIGTIPDSFTCDVSTRASDEWVGQLDENYLDTLE-KGDVFVLGGDHF
EYRYRRGSKVYVDRTSARP---TVPSWYSERLPLSVDLGREILTFQAALLDHYEAGG---
--PPRVRAWLREFPLDDDSVRAIARLFDHQLQYAGPESVSTHDRLAIEVVRDREEYERHY
YVHSAYGRRVNDGLSRLFAYHCAQQATANVRVAVADNGFVLSMPLNR-KVDLKGLIDDLE
ADDVREDLRQAISGTDLLQRYFRINATRALMILKRYKGYEKSASEQQVSSEMLLGFAEEL
EEFAVIEETYREILEDKLTVGEIEQLVGALEAGDLDVSRQLHDSPT-------------P
RAFGLATLSASDVVLAED---------------------------------ESAALQAFH
EHVLEEIGDESVRGLATGTGDE--------------------------------------
------------------------
>gi|429192836|ref|YP_007178514.1| Lhr-like helicase [Natronobacterium gregoryi SP2]
------------------------------------------------------------
------------------------------------------------------------
------------------------------------------------------------
------------------------------------------------------------
------------------------------------------------------------
------------------------------------------------------------
------------------------------------------------------------
-------------------------------------------------MDGIADLELST
D-GELP-----------------------------FDPDAVTIE----------------
----------------DGDVFELLEPAVQEWWLEEFGEYVPENE----------------
GFFTPPQRG---AIPNVHDGENTLICAPT-------------------------------
------------------GSG---------------------------------------
------------------------------------------------------------
------------------------------------------------------------
------------------------------------------------------------
------------------------------------------------------------
------------------------------------------------------------
------------------------------------------------------------
------------------------------------------------------------
------------------------------------------------------------
--------------------------------------------KTQAS-----------
-------------------FCAIIDELYRRDR----------------------------
---------------------ESASGDGQRPSARETDPSTGLENSVYCLYVSPLKSLAND
IHRNLAVPLEGIDEIAERR--------------------------------GEKLGEIRH
AIRHGDTSSSDRQQMLEETPHILNTTPETLAILLNAPKFREKLRTVEYVIVDEIHSLAA-
GKRGTHLSVSLERLEAMTDHE------------------ITRIGCSATIEPVEDVAEFLV
GRETPRVSER---------------------STGERSDTGGGDEPGGK---PREYDIVDA
RFAREFDLELECPTDDLINTSRE------VVQERFYRMLHEHVQEHTNTLVFTNTRSGAE
RVLHNLRERFD--------------------------DYDEENSACHHGSLSKEVRQDVE
ARLKEGSLDVVTSSTSLELGIDMPHVDLVVQVGSPKSVAALLQRVGRAGHRVGQTVTGRV
IALDRDELLECAVMLQKAADGFVDSVSIPENAQDVAAQHVYGMAIAE-IRPESAVKQILR
RAYPYRNYSEAEWESLVRYLTADYAGLEDKNVYAKIWCDENDPPDGQHHHEEYPVGQPLI
GKRGRLARVIYMTNIGTIPDSFTCDVYTRASDEWVGQLDESYLDTLE-KGDVFVLGGDHF
EYQYRRGSKVYVDRTSARP---TVPSWYSERLPLSYDLGCEMLAFQQQLLEHYAEGG---
--PPRVRAWLREFPLDDDSVRAIARLFDHQLRYAGTESVSTPNRLTIEVERDRDEYERHY
YVHSAYGRQFNDGLSRLLAYHCAQEATANVRVAVADNGFVLSMPLNR-KVDLAGIVEDLD
PDQVRADLRAALDGTDLLQRYFRINATRSLLILKRYKGYEKSASEQQVSSEMLLGFAEDL
ENFAVIEETYREILEDKLNVEEIGEVVAGLESGEIDLERQLVDSPT-------------P
RAFGLATLSASDVVLAED---------------------------------ESAALQAFH
DHVLEEIGDESLRGLSSGE-----------------------------------------
------------------------
>gi|385804338|ref|YP_005840738.1| ATP-dependent DNA helicase [Haloquadratum walsbyi C23]
------------------------------------------------------------
------------------------------------------------------------
------------------------------------------------------------
------------------------------------------------------------
------------------------------------------------------------
------------------------------------------------------------
------------------------------------------------------------
-------------------------------------------------MSQRGRALLRE
AAEQARTDAD--------------------KTSFTFDPETVEIN----------------
----------------DADVLTRLDPAVQEWWVSQFGRYVAEND----------------
GFFTPPQRE---AIPLVDNQENALVCAPT-------------------------------
------------------GSG---------------------------------------
------------------------------------------------------------
------------------------------------------------------------
------------------------------------------------------------
------------------------------------------------------------
------------------------------------------------------------
------------------------------------------------------------
------------------------------------------------------------
------------------------------------------------------------
--------------------------------------------KTLA------------
------------------SFTAVLNDLFKRAR----------------------------
---------------------RRDD---------------GLENQVYCLYISPLKSLAND
IHRNLGVPLSGIRERIIADAKSESKSESESEANTQSTNTAATDGSSGSKEDVDSSINVRH
AIRHGDTDSAERQRMLEETPHILNTTPETLAILLNAPKFREKLRGIEYVIVDEIHSLAA-
NKRGTHLSVSLERLEELTETS------------------PTRIGCSATVEPLSTVGKFLV
GYNNDGT--------------------------------------------PREYELVDT
RFVREFDLSVECPTDDLIHTPRG------KVQARFYDRLEQLIDNHKNTIVFTNTRSGAE
RVLSTLRDRS--------------------------DTFDESNSGCHHGSLSKTRRQEIE
SELKAGTLDVVTTSTSLELGIDMPHVDLVVQVGSPKSVAALLQRVGRAGHQLGETVEGRV
IALDRDELVECAVMLQKAESGFVDRVFIPEGAHDVASQQIYGMAINE-IRREATFRQILT
RAYPYRNYDDDDWEELLRYLTADYDGLDEKNVYPKIWRDTNDAPSGEHHYDEFPVGTPLI
GKRGRLARVIYMTNIGTIPDSFSCTVLTRSEDKQVGTLDEDYLDTLE-TGDVFVLGGDRF
EYRYRRGSKVYVDRTSERP---TVPSWFSERLPLSYDLGREIASFQGEVINRLEADG---
--VTATRQWLDEFPIDANSARAITRIYDQQRQYTGATSVSTDDRLVVEEELDRDSYRRRF
YIHSTYGRRFNDGLSRLLAYHCAQQTNANVKIAVADNGFTLVMPLNR-KVDVGAVLESIE
PAAVRSDLRSALDGTDLLKRYFRINATRSLMILKRYKGYEKSAAQQQVSSEMLLSFAEEL
DSFAVIDETYREILEDKLNVDAIEDALRNIQDDELIVETVQVDSPS-------------P
RAFGLATLAASDVVLAED---------------------------------ESAVLQEFH
ARVQAEIGDEETASETETQTSSS-------------------------------------
------------------------
