# Supplementary material for: Inteins as indicators of gene flow in the halobacteria
Source: Front Microbiol. 2014 Jun 26;5:299. doi: 10.3389/fmicb.2014.00299 (PMC4071816; doi:10.3389/fmicb.2014.00299)
Supplement: Supplementary file 1 [file DataSheet1.ZIP › data_file1/halobacterial_intein_w_extein_alignments/ligase.fullset]

>gi|345004935|ref|YP_004807788.1| DNA ligase [halophilic archaeon DL31]
------------------------------------------------------------
------------------------------MQFADFADRAAEIEAEPADLETVSLVATLF
SDAG-----------------------EELPVVARFLQGRVFPGWDTRTIDIGPRLCYET
LAKAAGTNVTADDVEQRLAEEGEIGAVAAGLDLGGQQGLGAFTAGG--------------
-----------------------------------GDDGPTLAEVDDALREVAAADGAGS
EDAKLAALFGLFSR--VSADEARYLARLVLGEMRIG--------VGEGTVRDAIAEAFDV
ET---------------------------------------------------------S
LVSNALQVSNDYGRVAVLAQDEGAAGLAEMGLETGRPVQ---AMLAQAGT-VTGALEEWK
EA------AAEIKFDGARVQLHHAPDG---------------------------------
------------------------------------------------------------
------------------------------------------------------------
------------------------------------------------------------
------------------------------------------------------------
-----------------------------------------IAPPEADREPMADD-----
--------------PTVRLYSRNTSEVTAALPEIREYAEERLDAP--------AILDGEV
VAVD-EDGAPLPFQEVLRRFRRKHDVDRMREEVKLSLHAFDCLLDGRGDADDERGDEVGP
DLLDASFRERHTRLSELLPD----------------------AASEARYSD--DPEEIEA
FEQAALAAGHEGIMLKR-----PESTYTPGDRGKDWLKRKPDVETLDCVVTGAEWGEGRR
ANEFGTFLLSVR-----------DGD----------------------------------
----EYATVGKVATGITDEELADLTALLEPHVLKESGQTVTFRPAVVFEVGY--------
-------EEIQASPTYSSGYALRFPRFVGVREDKSPADADSAERLERLAGDDPVAESN--
-----
>gi|448667084|ref|ZP_21685685.1| DNA ligase [Haloarcula amylolytica JCM 13557]
------------------------------------------------------------
------------------------------MEFAAFADRAETIEAESADTAIAEAVTDLF
TDARPD-----------------------LPTLTRFVQGRVFPAYESRTLDIGPRLCYEA
IARAAGQNVSADDVEQRLADMGEIGAVAASYDLGGQRGLAAFGAGGSG------------
------------------------------------SDALTVAELDETLRDLAAVDGSGS
QGTKVDILFGLFSR--CSPAEASYLARLVLSEMRIG--------VGEGTVRDAVAAAFDV
PV---------------------------------------------------------A
AVERAVQVSNDYGMVAEVARDEGESGLATITLEIGRPVQ---AMLAQAGT-VAGALDDWD
RA------AVEWKYDGARVQIHFDGE----------------------------------
------------------------------------------------------------
------------------------------------------------------------
------------------------------------------------------------
------------------------------------------------------------
-----------------------------------------DAR----------------
------------------LFSRNMEEVTDPLPEVVDTVESTLDAP--------AILDGEV
VAVA-ADGDPLPFQEVLRRFRRKHDVAAAREDVAVRLHAFDCLHAD------------GE
DLLDAPLETRHDRLESLFPA-------------------GRDVVSQMWLSD--DPDEIAD
LEAEALAAGQEGIMLKD-----PTAAYSPGKRGKHWRKRKPDVETLDCVVTGAEWGEGRR
ANVLGSFELSVR-----------TDDG---------------------------------
-----YATVGNVATGITDEELDDLTERFEPHIRSEDGRDVVLDPAIVFEVGY--------
-------EEIQASQSYDSGYALRFPRFLSVREDKTPDSADSLGRVERLAASQ--------
-----
>gi|448678349|ref|ZP_21689356.1| DNA ligase [Haloarcula argentinensis DSM 12282]
------------------------------------------------------------
------------------------------MEFAAFADRAEAIEAESADTAITEAVTDLF
TDAGPD-----------------------LSTLARFVQGRVFPAYESRTLDIGPRLCYEA
IARAAGQNVSADDVEQRLADMGEIGAVAASYDLGGQQGLAAFGAGGGG------------
------------------------------------NDALTVAELDAELRELAAVDGSGS
QGTKVDILFGLFSR--CSSTEAGYLARLVLSEMRIG--------VGEGTVRDAVAAAFDV
PV---------------------------------------------------------E
AVERAVQVSNDYGMVAEVARDEGESGLATVTLEIGRPVQ---AMLAQAGT-VAGALEDWD
RA------AVEWKYDGARVQVHFDGE----------------------------------
------------------------------------------------------------
------------------------------------------------------------
------------------------------------------------------------
------------------------------------------------------------
-----------------------------------------DAR----------------
------------------LFSRNMEEVTDPLPEVVDTVESALDAP--------AILDGEV
VAVD-TDGDPLPFQEVLRRFRRKHDVAAAREDVAVRLHAFDCLHAA------------GE
DLLDASLETRHDRLESLFPA-------------------DSDVVSQMWLSG--DSEEIED
LEAEALAAGQEGIMLKD-----PTAAYSPGKRGKHWRKRKPDVETLDCAVTGAEWGEGRR
ANVLGSFELSVR-----------TDDG---------------------------------
-----YATVGNVATGITEEELDDLTERFEPHIRSEDGRDVVLDPAVVFEVGY--------
-------EEIQASQSYASGYALRFPRFLSVREDRTPDDADSLERVERLAESQ--------
-----
>gi|448649282|ref|ZP_21679995.1| DNA ligase [Haloarcula californiae ATCC 33799]
------------------------------------------------------------
------------------------------MEFAAFADRAEAIESESADTAITEAVTDLF
RASGSD-----------------------LSTLARFVQGRVFPAYESRTLDIGPRLCYEA
IARAAGQNVSADDVEQRLADMGEIGAVAASYDLGGQQGLAAFGAGGGG------------
------------------------------------DDALTVAELDDELRNLAAVDGSGS
QGTKVDILFGLFSR--CSSTEAGYLARLVLSGMRIG--------VGEGTVRDAVAAAFDV
PV---------------------------------------------------------E
AVERAVQVSNDYGMVAEVARDEGESGLATVTLEIGRPVQ---AMLAQAGT-VAGALEDWD
RA------AVEWKYDGARVQVHFDGE----------------------------------
------------------------------------------------------------
------------------------------------------------------------
------------------------------------------------------------
------------------------------------------------------------
-----------------------------------------DAR----------------
------------------LFSRNMEEVTDPLPEVVETVESTLDAP--------AILDGEV
VAVD-NGGDPLPFQEVLRRFRRKHDVAAAREDVAVRLHAFDCLHAA------------GE
DLLDAALETRHDRLESLFPA-------------------DSDVVSQMWLSD--DPDEIED
LETAALDAGQEGIMLKD-----PTAAYSPGKRGKHWRKRKPDVETLDCVVTGAEWGEGRR
ANVLGSFELSVR-----------TDDG---------------------------------
-----YATVGNVATGITDEELDDLTERFEPYIRSEDGREVVLDPAVVFEVGY--------
-------EEIQASQSYASGYALRFPRFLSAREDKTPDSADSLARVERLAESQ--------
-----
>gi|344211456|ref|YP_004795776.1| DNA ligase [Haloarcula hispanica ATCC 33960]
------------------------------------------------------------
------------------------------MEFAAFADRAEKIEAESADTAITEAVTALL
TDAGPD-----------------------LSTLARFVQGRVFPSYESRTLDIGPRLCYEA
IARAAGQNVSTDDVEQRLADLGEIGAVAASYDLGGQQGLAAFGAGGGG------------
------------------------------------DDALTVAELDDELRNLAAVDGSGS
QGTKVDILFGLFSR--CSSTEAGYLARLVLSEMRIG--------VGEGTVRDAVAAAFDV
PV---------------------------------------------------------E
AVERAVQVSNDYGMVAEVARDEGESGLATVTLEIGRPVQ---AMLAQAGT-VAGALEDWD
RA------AVEWKYDGARVQVHFDGE----------------------------------
------------------------------------------------------------
------------------------------------------------------------
------------------------------------------------------------
------------------------------------------------------------
-----------------------------------------DAR----------------
------------------LFSRNMEEVTDPLPEVVDTVESTLDAP--------AILDGEV
VAVD-ADGDPLPFQEVLRRFRRKHDVAAAREDVAVRLHAFDCLHAD------------GE
DLLDASLKTRHDRLESLLPA-------------------GSDVVSRMWLSD--DAEEIEN
LEAEALAAGQEGIMLKD-----PTAAYSPGKRGKHWRKRKPDVETLDCVVTGAEWGEGRR
ANVLGSFELSVR-----------TDDG---------------------------------
-----YATVGNVATGITDEELDDLTERFEPHIRREDGRDVALDPAIVFEVGY--------
-------EEIQASQSYASGYALRFPRFLSVREDKTPAGADSLERVERLAASQ--------
-----
>gi|15790019|ref|NP_279843.1| DNA ligase [Halobacterium sp. NRC-1]
------------------------------------------------------------
------------------------------MKFGSFATFAADIEATDADLDVVALVAELF
DAADSD-----------------------LDVVARFVQGRVFPAHSETKLDIGPQLCYTA
LSRAAGRNVDADDIEARLAETGDIGAVAGSLDLGGQTGLAAFGGGDDHA-----------
-------------------------------------DGLTVSGVADELAALAAAAGDGS
QSEKVTLLFGLFNQ--CTSREARYLARLVLGEMRIG--------VGEGAVRDAIAEAFDV
PT---------------------------------------------------------A
AVQRALQVSNDYGLVAETARDSGTDALDAMGLEVGRPVQ---AMLAQAGT-VTDALDEWH
EA------AVETKFDGARVQVHYDG-----------------------------------
------------------------------------------------------------
------------------------------------------------------------
------------------------------------------------------------
------------------------------------------------------------
----------------------------------------DDVV----------------
------------------LYSRNMENVTGALPELVEFVENNVTAP--------VIIDGEA
VAAD-EDGDPLPFQEILKRFRRKHDVAAMREEISVELHAFDCLHAPSAD--------GGE
DLLDAPFSDRHRRLRSVVDD-------------------AS-AVSEVLVTD--DADEIAA
FEATALEGGHEGIMLKN-----PAAPYTPGDRGKDWLKRKPDVETLDLVVTGAEWGEGRR
ASVLGTFLLSAR----------DAAGDG--------------------------------
-----FETIGKVATGLTDEELAALSDRLEPHVRSEDGQTVDIEPAVVLEVGY--------
-------EEIQASPTYSSGYALRFPRFVSVREDKTPTTADTIERVERLAAQQQQ------
-----
>gi|448591214|ref|ZP_21650893.1| DNA ligase (ATP) [Haloferax elongans ATCC BAA-1513]
------------------------------------------------------------
------------------------------MEFAEFAERAAEIEAESADLTIVSYLADLF
RDADDD-----------------------LATVARFVQGRVFPAWDSTTLDIGPRLCHEA
IARAAGPNVSADDVEDRLAEQGEIGAVAASYDFGGQRGLAAFGAGGQ-------------
-------------------------------------DGLTVAEVDSELRALAAASGAGS
EDTKLKTLYGLFNR--TDPDEARFLARLVLSEMRIG--------VGEGSVRDAIAEAFLV
AD--------ADATAIRDDDADT----------------------DTEAAARERRDENIA
TVARALQVSNDYGMVAEVARDEGKAGLDDVHLEVGRPIQ---AMLAQAGT-AADALDEWE
TA------AIETKFDGARVQVHRDE-----------------------------------
------------------------------------------------------------
------------------------------------------------------------
------------------------------------------------------------
------------------------------------------------------------
---------------------------------------SGEVS----------------
------------------LYSRNMEDVTGALPEVVEFVEDAVDCP--------VILDGEV
VAMD-DAGDPLPFQEILRRFRRKHDVDQMREEVRVELRAFDCLHAD------------GD
DLLNAPLTTRHDRLATVLGQ-------------------DSKAVSDLLLSD--DSDEIAG
YEADALDAGHEGIMLKN-----PDAAYSPGDRGKNWLKRKPDVETLDLVVTGAEWGEGRR
AKFLGTFLLSAR-------VEDASGDDE--------------------------------
-----FETIGKVATGITDEQLVELTDLLEPEIERESGKEVDIRPSVVFEVGY--------
-------EEIQESPTYSSGYALRFPRFVTVREDKTPETADSLARVERLVESQ--------
-----
>gi|448595860|ref|ZP_21653307.1| DNA ligase, ATP dependent [Haloferax alexandrinus JCM 10717]
------------------------------------------------------------
------------------------------MQFAEFAARAAEIEAEPADLAVVSLLSDLF
SDAGDD-----------------------LPTVARFVQGRVFPAWDSTTLDIGPRLCHEA
IARAAGPNVSADDVEDRLADRGEIGAVAASYDFGGQRGLAAFGSGEQ-------------
-------------------------------------DGLTVAEVDSELRALAAASGSGS
EETKLKTLYGLFNR--TDPDEARFLARLVLSEMRIG--------VGEGTVRDAVAEAFLV
AP--------ADAAAIRDDDADS----------------------ETEAAARERRNEAIA
AVARALQVSNDYGMVAGLARDEGETGLDGVRLEVGRPVQ---AMLAQAGT-AADALDEWG
TA------AVETKFDGARVQVHRDA-----------------------------------
------------------------------------------------------------
------------------------------------------------------------
------------------------------------------------------------
------------------------------------------------------------
---------------------------------------DGEVS----------------
------------------LFSRNMEDVTDALPEVVEFVAGAVDDP--------VILDGEV
VAMD-DGGDPLPFQEILRRFRRKHDVDRMREEVRVELRAFDCLHAA------------GD
DLLADPLAARHDRLTALLGD-------------------DSPAVSDLLLSD--DPDEIAA
YEADALDARHEGIMLKN-----PDAPYSPGDRGKNWLKRKPDVETLDLVVTGAEWGEGRR
AEFLGTFLLSAR-------VEAESGDDA--------------------------------
-----FETIGKVATGITDEELAELTDLLEPEIEREAGKEVDIRPSVVFEVGY--------
-------EEIQASPTYSSGYALRFPRFVTVREDKTAETADSLDRVERLADSQ--------
-----
>gi|448555583|ref|ZP_21631623.1| DNA ligase, ATP dependent [Haloferax sp. ATCC BAA-644]
------------------------------------------------------------
------------------------------MQFAEFAARAAEIEAEPADLAVVSLLSDLF
SDAGDD-----------------------LPTVARFVQGRVFPAWDSTTLDIGPRLCHEA
IARAAGPNVSADDVEDRLADRGEIGAVAASYDFGGQRGLAAFGSGGQ-------------
-------------------------------------DGLTVAEVDSELRGLAAASGSGS
EETKLKTLYGLFNR--TDPDEARFLARLVLSEMRIG--------VGEGTVRDAVAEAFLV
AP--------ADAAAIRDDDADS----------------------ETEAAARERRNEAIA
AVARALQVSNDYGMVAGLARDEGEAGLDGVRLEVGRPVQ---AMLAQAGT-AADALDEWG
TA------AVETKFDGARVQVHRDA-----------------------------------
------------------------------------------------------------
------------------------------------------------------------
------------------------------------------------------------
------------------------------------------------------------
---------------------------------------DGEVS----------------
------------------LFSRNMEDVTDALPEVVEFVADAVDEA--------VILDGEV
VAMD-DDGEPLPFQEILRRFRRKHDVGRMREEIRVELRAFDCLHAA------------GD
DLLTDPLSARHDRLTAVLGG-------------------DSAAVSDLLLTD--DPDEIAA
SEADALDAGHEGIMLKN-----PDAPYSPGDRGKNWLKRKPDVETLDLVVTGAEWGEGRR
AEFLGTFLLSVR-------VESESGDDA--------------------------------
-----FETIGKVATGITDEELAELTDLLEPEIERESGKEVDIRPSVVFEVGY--------
-------EEIQASPTYSSGYALRFPRFVTVREDKTAETADSLARVERLAEAQ--------
-----
>gi|448549219|ref|ZP_21627908.1| DNA ligase, ATP dependent [Haloferax sp. ATCC BAA-645]
------------------------------------------------------------
------------------------------MQFAEFAARAAEIEAEPADLAVVSLLSDLF
SDAGDD-----------------------LPTVARFVQGRVFPAWDSTTLDIGPRLCHEA
IARAAGPNVSADDVEDRLADRGEIGAVAASYDFGGQRGLAAFGSGGQ-------------
-------------------------------------DGLTVAEVDSELRGLAAASGSGS
EETKLKTLYGLFNR--TDPDEARFLARLVLSEMRIG--------VGEGTVRDAVAEAFLV
AP--------ADAAAIRDDDADS----------------------ETEAAARERRNEAIA
AVARALQVSNDYGMVAGLARDEGEAGLDGVRLEVGRPVQ---AMLAQAGT-AADALDEWG
TA------AVETKFDGARVQVHRDA-----------------------------------
------------------------------------------------------------
------------------------------------------------------------
------------------------------------------------------------
------------------------------------------------------------
---------------------------------------DGEVS----------------
------------------LFSRNMEDVTDALPEVVEFVADAVDEA--------VILDGEV
VAMD-DDGEPLPFQEILRRFRRKHDVGRMREEIRVELRAFDCLHAA------------GD
DLLTDPLSARHDRLTAVLGG-------------------DSAAVSDLLLTD--DPDEIAA
SEADALDAGHEGIMLKN-----PDAPYSPGDRGKNWLKRKPDVETLDLVVTGAEWGEGRR
AEFLGTFLLSVR-------VESESGDDA--------------------------------
-----FETIGKVATGITDEELAELTDLLEPEIERESGKEVDIRPSVVFEVGY--------
-------EEIQASPTYSSGYALRFPRFVTVREDKTAETADSLARVERLAEAQ--------
-----
>gi|448540827|ref|ZP_21623748.1| DNA ligase, ATP dependent [Haloferax sp. ATCC BAA-646]
------------------------------------------------------------
------------------------------MQFAEFAARAAEIEAEPADLAVVSLLSDLF
SDAGDD-----------------------LPTVARFVQGRVFPAWDSTTLDIGPRLCHEA
IARAAGPNVSADDVEDRLADRGEIGAVAASYDFGGQRGLAAFGSGGQ-------------
-------------------------------------DGLTVAEVDSELRGLAAASGSGS
EETKLKTLYGLFNR--TDPDEARFLARLVLSEMRIG--------VGEGTVRDAVAEAFLV
AP--------ADAAAIRDDDADS----------------------ETEAAARERRNEAIA
AVARALQVSNDYGMVAGLARDEGEAGLDGVRLEVGRPVQ---AMLAQAGT-AADALDEWG
TA------AVETKFDGARVQVHRDA-----------------------------------
------------------------------------------------------------
------------------------------------------------------------
------------------------------------------------------------
------------------------------------------------------------
---------------------------------------DGEVS----------------
------------------LFSRNMEDVTDALPEVVEFVADAVDEA--------VILDGEV
VAMD-DDGEPLPFQEILRRFRRKHDVGRMREEIRVELRAFDCLHAA------------GD
DLLTDPLSARHDRLTAVLGG-------------------DSAAVSDLLLTD--DPDEIAA
SEADALDAGHEGIMLKN-----PDAPYSPGDRGKNWLKRKPDVETLDLVVTGAEWGEGRR
AEFLGTFLLSVR-------VESESGDDA--------------------------------
-----FETIGKVATGITDEELAELTDLLEPEIERESGKEVDIRPSVVFEVGY--------
-------EEIQASPTYSSGYALRFPRFVTVREDKTAETADSLARVERLAEAQ--------
-----
>gi|433422414|ref|ZP_20405974.1| DNA ligase, ATP dependent [Haloferax sp. BAB2207]
------------------------------------------------------------
------------------------------MQFAEFAARAAEIEAEPADLAVVSLLSDLF
SDAGDD-----------------------LPTVARFVQGRVFPAWDSTTLDIGPRLCHEA
IARAAGPNVSADDVEDRLADRGEIGAVAASYDFGGQRGLAAFGSGEQ-------------
-------------------------------------DGLTVAEVDSELRALAAASGSGS
EETKLKTLYGLFNR--TDPDEARFLARLVLSEMRIG--------VGEGTVRDAVAEAFLV
AP--------RTPAAIRDDDADS----------------------ETEAAARERRNEAIA
AVARALQVSNDYGMVAGLARDEGETGLDGVRLEVGRPVQ---AMLAQAGT-AADALDEWG
TA------AVETKFDGARVQVHRDA-----------------------------------
------------------------------------------------------------
------------------------------------------------------------
------------------------------------------------------------
------------------------------------------------------------
---------------------------------------DGEVS----------------
------------------LFSRNMEDVTDALPEVVEFVAGAVDDP--------VILDGEV
VAMD-DGGEPLPFQEILRRFRRKHDVDRMREEVRVELRAFDCLHAA------------GD
DLLADPLAARHDRLTALLGD-------------------DSPVVSDLLLSD--DPDEIAA
YEADALDAGHEGIMLKN-----PDAPYSPGDRGKNWLKRKPDVETLDLVVTGAEWGEGRR
AEFLGTFLLSAR-------VEAESGDDA--------------------------------
-----FETIGKVATGITDEELAELTDLLEPEIEREAGKEVDIRPSVVFEVGY--------
-------EEIQASPTYSSGYALRFPRFVTVREDKTAETADSLDRVERLADSQ--------
-----
>gi|448624644|ref|ZP_21670592.1| DNA ligase, ATP dependent [Haloferax denitrificans ATCC 35960]
------------------------------------------------------------
------------------------------MQFAEFAARAAEIEAEPADLAVVSLLSDLF
RDAGDD-----------------------LPTVARFVQGRVFPAWDSTTLDIGPRLCHEA
IARAAGPNVSADDVEDRLADRGEIGAVAASYDFGGQRGLAAFGSGGQ-------------
-------------------------------------DGLTVAEVDSELRALAAASGSGS
EETKLKTLYGLFNR--TDPDEARFLARLVLSEMRIG--------VGEGTVRDAVAEAFLV
DP--------ADAAAIRDDDADS----------------------ETEDAARTSRNEAIA
AVARALQVSNDYGMVAELARDEGEAGLDGVRLEVGRPVQ---AMLAQAGT-AADALDEWE
TA------AVETKFDGARVQVHRDV-----------------------------------
------------------------------------------------------------
------------------------------------------------------------
------------------------------------------------------------
------------------------------------------------------------
---------------------------------------DGEVS----------------
------------------LFSRNMEDVTGALPEVVEFVADAVDEP--------VILDGEV
VAMD-DDGEPLPFQEILRRFRRKHDVGRMREEVRVELRAFDCLHAG------------GD
DLLTDPLSARHDRLTAVLGG-------------------DSAAVSDLLLSD--DAEEIAA
YEADALDAGHEGIMLKN-----PDAPYSPGDRGKNWLKRKPDVETLDLVVTGAEWGEGRR
AEFLGTFLLSAR-------VEADSGDDA--------------------------------
-----FETIGKVATGITDEELAELTDLLEPEIEREAGKEVDIRPSVVFEVGY--------
-------EEIQASPTYSSGYALRFPRFVTVREDKTAETADSLARVERLAESQ--------
-----
>gi|389847079|ref|YP_006349318.1| DNA ligase (ATP) [Haloferax mediterranei ATCC 33500]
------------------------------------------------------------
------------------------------MEFAEFAARAAEIEAESADLAVVSLLSDLF
RDADDD-----------------------LSTVARFVQGRVFPAWDSTTLDIGPRLCHEA
IARAAGPNVSADDVEDRLADRGEIGAVAASYDFGGQRGLAAFGAGGQ-------------
-------------------------------------DGLTVAEVDSELRALAAASGSGS
EETKLKTLYGLFNR--TDPDEARFLARLVLSEMRIG--------VGEGTVRDAIAEAFLV
AP--------EDAAAIRDDDVDT----------------------ETETAARERRDEAIA
TVARALQVSNDYGMVAEVTRDEGESGLSEVRLEVGRPVQ---AMLAQAGT-AADALDEWE
TA------AVETKFDGARVQVHRDE-----------------------------------
------------------------------------------------------------
------------------------------------------------------------
------------------------------------------------------------
------------------------------------------------------------
---------------------------------------AGDVS----------------
------------------LFSRNMEDVTNALPEIVEFVEDAVDEP--------AILDGEV
VAMD-DDGEPLPFQEILRRFRRKHDVGRMREEVRVELRAFDCLHAA------------GD
DLLTEPLTTRHDRLATVLGP-------------------DSDAVSDLLLSD--CPDEVAA
YESEALEAGHEGIMLKN-----PDAAYSPGDRGKNWLKRKPDVETLDLVVTGAEWGEGRR
AKFLGTFLLSAR-------VDDESGDDE--------------------------------
-----FETIGKVATGITDEELVELTELLEPEIERESGKEVDIRPSVVFEVGY--------
-------EEIQASPTYSSGYALRFPRFISVREDKTAETADSLERIERLAESQ--------
-----
>gi|292655715|ref|YP_003535612.1| DNA ligase, ATP dependent [Haloferax volcanii DS2]
------------------------------------------------------------
------------------------------MQFAEFAARAAEIEAEPADLAVVSLLSDLF
SDAGDD-----------------------LPTVARFVQGRVFPAWDSTTLDIGPRLCHEA
IARAAGPNVSADDVEDRLADRGEIGAVAASYDFGGQRGLAAFGSGEQ-------------
-------------------------------------DGLTVAEVDSELRALAAASGSGS
EETKLKTLYGLFNR--TDPDEARFLARLVLSEMRIG--------VGEGTVRDAVAEAFLV
AP--------ADAAAIRDDDADA----------------------ETEAAARERRNEAIA
AVARALQVSNDYGMVAGLARDEGEAGLDGVRLEVGRPVQ---AMLAQAGT-AADALGEWG
TA------AVETKFDGARVQVHRDA-----------------------------------
------------------------------------------------------------
------------------------------------------------------------
------------------------------------------------------------
------------------------------------------------------------
---------------------------------------DGEVS----------------
------------------LFSRNMEDVTDALPEVVEFVAGAVDDP--------VILDGEV
VAMD-DGGEPLPFQEILRRFRRKHDVDRMREEVRVELRAFDCLHAA------------GD
DLLADPLAARHDRLTALLGD-------------------DSPAVSDLLLSD--DPDEIAA
YEADALDAGHEGIMLKN-----PDAPYSPGDRGKNWLKRKPDVETLDLVVTGAEWGEGRR
AEFLGTFLLSAR-------VEAESGDDA--------------------------------
-----FETIGKVATGITDEELAELTDLLEPEIEREAGKEVDIRPSVVFEVGY--------
-------EEIQTSPTYSSGYALRFPRFVTVREDKTAETADSLDRVERLADSQ--------
-----
>gi|313126407|ref|YP_004036677.1| ATP-dependent DNA ligase i [Halogeometricum borinquense DSM 11551]
------------------------------------------------------------
------------------------------MQFAEFAARASEIEAEPADLATVALVRDLF
CDAGDD-----------------------LPVVTRFVQGRVFPAWDSTTLDIGPRLLREA
IARAAGQNVTADDVEDRLADAGEIGSVAAAYDFGGQQGLAAFSGGTN-------------
-------------------------------------DGLTVNEVDETLRDLAAASGPGS
EDRKLNTLFGLFNR--ASSSEAKYLARLVLGEMRIG--------VGAGTVRDAVAEAFLA
DFESATEESEDDEGGPKDDDAEDRSKDDDAED-RPKDDDTEDTADDADEPTTYATDEQLA
AVERALQVSNDYGMVAVTARDEGKEGLKAVHLEVGRPVQ---AMLAQAGT-VTDALDEWD
EA------AVERKFDGARVQVHVAPDDASADDGE--------------------------
------------------------------------------------------------
------------------------------------------------------------
------------------------------------------------------------
------------------------------------------------------------
-----------------------------------------DVS----------------
------------------LYSRNMDDVTDALPEIVEFVEDHVDVP--------VILDGEV
VAVD-DDGAPLPFQEVLRRFRRKHDVGRMREEVRVELHAFDCLHAD------------SE
DLLDAPVTERHARLAEVLAD-------------------TN-AVSDLLVSE--DADEIAA
FEEASLDAGHEGIMLKN-----PDSTYSPGNRGKNWLKRKPDVETVDLVVTGAEWGEGRR
ANHLGTFLLSAR--------DESGDGD---------------------------------
-----YATIGKVATGITDEELAELSDLLEPEIVSEDGQTVELNPSVVFEVGY--------
-------EEIQRSPTYSSGYALRFPRFIAVREDKTPDDADSLDRIERLAESQ--------
-----
>gi|448585469|ref|ZP_21647862.1| DNA ligase, ATP dependent [Haloferax gibbonsii ATCC 33959]
------------------------------------------------------------
------------------------------MQFAEFAARAAEIEAEPADLAVVSLLSDLF
SDAGDD-----------------------LPTVARFVQGRVFPAWDSTTLDIGPRLCHEA
IARAAGPNVSADDVEDRLADRGEIGAVAASYDFGGQRGLAAFGSGGQ-------------
-------------------------------------DGLTVAEVDSELRALAAASGSGS
EETKLKTLYGLFNR--TDPDEARILARLVLSEMRIG--------VGEGAVRDAVAEAFLV
DP--------ADAAAIRDDDADA----------------------ETEAAARDRRNEAVA
AVARALQVSNDYGMVAELARDEGEAGLDGVRLEVGRPVQ---AMLAQAGT-AADALDEWD
AA------AVETKFDGARVQVHRDA-----------------------------------
------------------------------------------------------------
------------------------------------------------------------
------------------------------------------------------------
------------------------------------------------------------
---------------------------------------DGEVS----------------
------------------LFSRNMEDVTGALPEVVEFVADAVDES--------VILDGEV
VAMD-DDGEPLPFQEILRRFRRKHDVGRMREEVRVELRAFDCLHAG------------GD
DLLTDPLSDRHDRLAAVLGD-------------------DSAAVSDLLLTD--DADEIAA
YEADALDAGHEGIMLKN-----PDAPYSPGDRGKNWLKRKPDVETLDLVVTGAEWGEGRR
AEFLGTFLLSAR-------VEAESGDDA--------------------------------
-----FETIGKVATGITDEELVELTDLLEPEIERESGKEVDIRPSVVFEVGY--------
-------EEIQASPTYSSGYALRFPRFVTVREDKTAETADSLERVERLADSQ--------
-----
>gi|448286251|ref|ZP_21477485.1| ATP-dependent DNA ligase i [Halogeometricum borinquense DSM 11551]
------------------------------------------------------------
------------------------------MQFAEFAARASEIEAEPADLATVALVRDLF
CDAGDD-----------------------LPVVTRFVQGRVFPAWDSTTLDIGPRLLREA
IARAAGQNVTADDVEDRLADAGEIGSVAAAYDFGGQQGLAAFSGGTN-------------
-------------------------------------DGLTVNEVDETLRDLAAASGPGS
EDRKLNTLFGLFNR--ASSSEAKYLARLVLGEMRIG--------VGAGTVRDAVAEAFLA
DFESATEESEDDEGGPKDDDAEDRSKDDDAED-RPKDDDTEDTADDADEPTTYATDEQLA
AVERALQVSNDYGMVAVTARDEGKEGLKAVHLEVGRPVQ---AMLAQAGT-VTDALDEWD
EA------AVERKFDGARVQVHVAPDDASADDGE--------------------------
------------------------------------------------------------
------------------------------------------------------------
------------------------------------------------------------
------------------------------------------------------------
-----------------------------------------DVS----------------
------------------LYSRNMDDVTDALPEIVEFVEDHVDVP--------VILDGEV
VAVD-DDGAPLPFQEVLRRFRRKHDVGRMREEVRVELHAFDCLHAD------------SE
DLLDAPVTERHARLAEVLAD-------------------TN-AVSDLLVSE--DADEIAA
FEEASLDAGHEGIMLKN-----PDSTYSPGNRGKNWLKRKPDVETVDLVVTGAEWGEGRR
ANHLGTFLLSAR--------DESGDGD---------------------------------
-----YATIGKVATGITDEELAELSDLLEPEIVSEDGQTVELNPSVVFEVGY--------
-------EEIQRSPTYSSGYALRFPRFIAVREDKTPDDADSLDRIERLAESQ--------
-----
>gi|409730230|ref|ZP_11271816.1| DNA ligase (ATP) [Halococcus hamelinensis 100A6]
------------------------------------------------------------
------------------------------MEYSQLVECYDRLDATPSTLEKTAILAELF
ADAG-----------------------DLLPELTGLARGRVFASWEPDDLGVSSSLTVRA
LSDATG--VDADRIGDWRRETGDLG-DAAAKAVENRVQTTLFSG----------------
--------------------------------------SLSVRRVYDTLRGLATYEGPGS
QTRATDDIADLLGD--ASSDEARYVVRTIVGTMRLG--------VGEGTIRDALARAFLD
DA-----------------------------------------------------DDAVR
AVERAYEVTNDFRVVGETARDRGREGLDELEAELFRPVK---AMLARKAEGLEDALESIE
RP------LLEYKYDGMRVKIHVDGD----------------------------------
------------------------------------------------------------
------------------------------------------------------------
------------------------------------------------------------
------------------------------------------------------------
-----------------------------------------EIR----------------
------------------VFTRRLEDVTEQFPDVVEAVRDEVTAET-------AVVEAEV
VGYDPETGRPIPFQEFSKRIKRKTDIDELAAAHPVTVHAFDLLYHD------------DD
PLVEAALSDRLSRLEAVIDPGS-----------------ETVVRAEHVRTD--ALETAEE
FYGDALDAGQEGLMVKN-----LDAGYQPGSRVGYMLKVKPTMEPLDLVVVQAKWSAGRK
SEWLGRLRLACW-----------DADCE--------------------------------
----ELREVGRMFSGLTDAELREITEKLEPLIESVEGRTAKLRPEVVVEVEY--------
-------EAIQESTKYDSGYALRFPRFGGFRDDLGPEDADRFERVKRLYEDQ--------
-----
>gi|448723593|ref|ZP_21706110.1| DNA ligase (ATP) [Halococcus hamelinensis 100A6]
------------------------------------------------------------
------------------------------MEYSQLVECYDRLDATPSTLEKTAILAELF
ADAG-----------------------DLLPELTGLARGRVFASWEPDDLGVSSSLTVRA
LSDATG--VDADRIGDWRRETGDLG-DAAAKAVENRVQTTLFSG----------------
--------------------------------------SLSVRRVYDTLRGLATYEGPGS
QTRATDDIADLLGD--ASSDEARYVVRTIVGTMRLG--------VGEGTIRDALARAFLD
DA-----------------------------------------------------DDAVR
AVERAYEVTNDFRVVGETARDRGREGLDELEAELFRPVK---AMLARKAEGLEDALESIE
RP------LLEYKYDGMRVKIHVDGD----------------------------------
------------------------------------------------------------
------------------------------------------------------------
------------------------------------------------------------
------------------------------------------------------------
-----------------------------------------EIR----------------
------------------VFTRRLEDVTEQFPDVVEAVRDEVTAET-------AVVEAEV
VGYDPETGRPIPFQEFSKRIKRKTDIDELAAAHPVTVHAFDLLYHD------------DD
PLVEAALSDRLSRLEAVIDPGS-----------------ETVVRAEHVRTD--ALETAEE
FYGDALDAGQEGLMVKN-----LDAGYQPGSRVGYMLKVKPTMEPLDLVVVQAKWSAGRK
SEWLGRLRLACW-----------DADCE--------------------------------
----ELREVGRMFSGLTDAELREITEKLEPLIESVEGRTAKLRPEVVVEVEY--------
-------EAIQESTKYDSGYALRFPRFGGFRDDLGPEDADRFERVKRLYEDQ--------
-----
>gi|448529713|ref|ZP_21620661.1| DNA ligase I, ATP-dependent Dnl1 [Halorubrum hochstenium ATCC 700873]
------------------------------------------------------------
------------------------------MEFAALAERADRLAAIDGDIETTLAAADLL
VDAGSAGDADVAGDADAAADTDTDGSGDDLPVVTRFLLGRVFPAHDTRTLDIGPALCREA
IARAAGPNVSASDVEDRLAERGEIGSVAAAYDLGGQRGLAAFGG----------------
-----------------------------------GRDALTVAAVDEALRDLAAESGDGS
ESRKRDALFGLFTR--CSPSEAAFLARLVLGEMRLG--------VGEGTIRDAVAEAFLA
PDPERDGEGDDAPDADGE-------------------DAFEAADSESNDLALRASDEAIA
AVERALQVTNDYGRVAVRARDEGTEGLRAESLRVGRPVQ---AMLAQAGT-ATDAVDSFG
EV------AVETKFDGARVQVHYAPDG---------------------------------
------------------------------------------------------------
------------------------------------------------------------
------------------------------------------------------------
------------------------------------------------------------
-------------------------------------------------GNSGDG-----
------------EGLGPRLYSRNMDDVTEALPEIVEYVADRVDVP--------VILDGEV
VAVD-DAGDPLPFQEVLRRFRRKHDVDRMRETVSLRLHAFDCLHAD------------GD
DLLDESLRVRHDRLRAVLGD----------------------AAADLALAD--DPDAIAA
AERDALDAGHEGVMLKN-----PEAAYTPGDRGRDWLKRKPDVETLDAVVVGAEWGEGRR
AELFGTFLLAVR-----------DEG-----GAG------------DAPDRDDPD-DAAD
LVPPGYATVGKVATGITDEALADLTERLEPHVVGESGTTVAFDPELVVEVGY--------
-------EEIQTSPTYSAGYALRFPRFVGVREDKSVDDADSLARVRRLAGDD--------
-----
>gi|448688774|ref|ZP_21694511.1| DNA ligase [Haloarcula japonica DSM 6131]
------------------------------------------------------------
------------------------------MEFAAFADRAEEIEAESADTAITEAVTDLF
AAAGPD-----------------------LQTLARFVQGRVFPAYESRTLDIGPRLCYEA
IARAAGQNVSADDVEGRLADMGEIGTVAASYDLGGQQGLAAFGVGG-G------------
------------------------------------SDALTVAELDETLRDLAAVEGSGS
QGTKVDILFGLFSR--CASTEAGYLARLVLSEMRIG--------VGEGTVRDAIAAAFDV
PV---------------------------------------------------------E
GVERAIQVSNDYGMVAEAARDEGEAGLNTITLEIGRPVQ---AMLAQAGT-VAGVLEDWD
RA------AVEWKYDGARVQVHFDGE----------------------------------
------------------------------------------------------------
------------------------------------------------------------
------------------------------------------------------------
------------------------------------------------------------
-----------------------------------------DAR----------------
------------------LFSRNMEEVTDPLPEVVDTVESTLDAP--------VILDGEV
VAVD-ADGDPLPFQEVLRRFRRKHDVAAAREDVAVRLHAFDCLHAD------------GD
DLLDAPLETRHDRLESLFPA-------------------DSDVVSRMWLSA--NPDEIAD
LEGDALAAGQEGIMLKD-----PTAAYSPGKRGKHWRKRKPDVETLDCVVTGAEWGEGRR
ANVLGSFELSVR-----------TADG---------------------------------
-----YVTVGNVATGITDAELDDLTERFEPHIRREDGRDVVLDPAVVFEVGY--------
-------EEIQASQSYDSGYALRFPRFLSVREDKTLDDADSLERVERLAGDG--------
-----
>gi|448297685|ref|ZP_21487729.1| class V aminotransferase [Halalkalicoccus jeotgali B3]
------------------------------------------------------------
------------------------------MTEKRE---------YRDDYTDKTLYIPGP
TEVRED----------------------VIEAMAQPMFGHRMDRMTDLYTTIVED-TKDF
LDTDNDVVILT-------------------------------------------------
---------------------------------ASGTEFWEASTLN-LVDENILVATCGS
FSERHANVAERLGKD-VDRLEYEWGQAVKPEDVREA--------LETSEKQYDVVACVMN
ESS---------------------------------------------------------
-----TGVRNPIEEIGDVIAE----------YPDTYFVV---DAVSALGG-DAVDIDEHG
---------IDVLFASSQKAFAMPPG----------------------------------
------------------------------------------------------------
------------------------------------------------------------
------------------------------------------------------------
------------------------------------------------------------
------------------------------------------------------------
----------------LAICTVSEDAYEREVGKESASWYGGFQR---------TID----
--YYDRKGQTHSTPAIPIMLAYRTQMKHMLDEG-----------HKNRDK--------RH
REMAEYTREWARENFGTFPEAG------------------YESQTVSCIENTRGIDVAGT
IDA---VSEEYDMVFS--------NGYGSQLGEKTFRIGHMGEHDVESIRALTDAIEDVA
GL----------------------------------------------------------
------------------------------------------------------------
------------------------------------------------------------
-----
>gi|448468750|ref|ZP_21599944.1| DNA ligase I, ATP-dependent Dnl1 [Halorubrum kocurii JCM 14978]
------------------------------------------------------------
------------------------------MEFAAFAERAERLAAEPGDIETTRLVADLL
AAAEG-ASETDDDSDDSDE----------LATVARFLLGRVFPAHDTRTLDVGPALCREA
IARAAGPNVTAADVEERLAEEGEIGAVAAGFEFGGQRGLAAFGE----------------
-----------------------------------GRDRLTVAAVDAELRELAAAAGDGS
ESRKRDALFGLFNR--CEAAEAKLLARLVLGEMRLG--------VGEGAVRDAIAEAFLA
ADGDGEAGGDEECDAT--------------------------PDSDADGPTLRAGDEAVG
VVERALQVTNDYGRVAVLARDEGLGGLRGEELEVGRPVQ---AMLAQAGS-ATDAVEAFG
EV------AVETKFDGARVQVHYVPES---------------------------------
------------------------------------------------------------
------------------------------------------------------------
------------------------------------------------------------
------------------------------------------------------------
----------------------------------------GGEE----------------
-----------RDKLGPRIYSRNMDDVTDALPEVAEYVEARISDP--------VILDAEV
VAVD-DDGGPLPFQEVLRRFRRKHDVDRMREEVGLRLHAFDCLHAD------------GR
DLLDEPLRARHDRLVEALPD----------------------AAAGVEFAD--DPAAIEA
AEAAALDAGHEGVMLKN-----PESAYTPGDRGRDWLKRKPDVETLDAVVVGAEWGEGRR
AELFGTFLLAVR-----------AGD----------------------------------
---GEFATIGKVATGLTDEALADLTERLEPHVVSEDGTEIGIRPEVVLEVGY--------
-------EEIQTSPTYSSGYALRFPRFVGVREDKSVDGADSLERVARLAGDGDAE-----
-----
>gi|448697237|ref|ZP_21698315.1| DNA ligase [Halobiforma lacisalsi AJ5]
------------------------------------------------------------
------------------------------MEFATFADRAAAIEAEPADLEIVAHVRDLL
EDAG-DAENG--------ADDR----IATVEIVARFVQGRVFPAWDSTTLDIGPSACYEA
IARAAGQNVDADDVEERLADVGEIGDVAASYDFGGQRGLDAFAAGDGGSG----------
------------------------------------DDDLTVREVHDELVDLAAAEGEGS
EDRKVDILFGLFNR--CSSDEARYLARLVLSEMRIG--------VGEGTVRDAVAAAFEV
PE---------------------------------------------------------E
RVERALQVSNDYGEVARVARDEGLEGLDAMELAVGRPVQ---AMLAQAGT-VTDALEEWE
EA------AVEWKYDGARIQLHHDPDGLESAAG---------------------------
------------------------------------------------------------
--------------------------------EDDDAT----------------------
------------------------------------------------------------
------------------------------------------------------------
------------------------------------------TR----------------
------------------LFSRNMEDVTGALPEIVEFAEGTLEGP--------AILDGEV
VAVD-DAGNPLRFQEVLKRFRRKHDVAKAREDVAVRPVFFDCLHAD------------GD
DLLEEPLTARHDRLEGVLRD------------DPQQDPDDVDGLSLLWLAD--DPDEIES
IDAEALEAGHEGIMLKN-----PDSAYSPGRRGKNWRKRKPDVETLDCVVTGAEWGEGRR
ATFLGTFELSVRDE--------ATG-----------------------------------
----DLETVGKVATGITDEKLADLTELLEPHIAAEEGQVVDLEPAVVFEVGY--------
-------EEIQTSPTYSSGYALRFPRFQAVRDDKSPEDADTLERVERLRS----------
-----
>gi|448576106|ref|ZP_21642149.1| DNA ligase (ATP) [Haloferax larsenii JCM 13917]
------------------------------------------------------------
------------------------------MEFAEFAERAAEIEAESADLTIVSYLADLF
RDADDD-----------------------LATVTRFVQGRVFPAWDSTTLDIGPRLCHEA
IARAAGPNVSADDVEDRLAEQGEIGAVAASYDFGGQRGLAAFGAGGQ-------------
-------------------------------------DGLTVAEVDSELRSLAAASGVGS
EDTKLKTLYGLFNR--TDPDEACFLARLVLSEMRIG--------VGEGSVRDAIAEAFLV
AD--------ADAAATRDDDADT----------------------DTEAAARERRDENIA
TVARALQVSNDYGMVAEVARDDGEAGLDDVHLEVGRPIQ---AMLAQAGT-AADALDEWE
TA------AVETKFDGARVQVHRDE-----------------------------------
------------------------------------------------------------
------------------------------------------------------------
------------------------------------------------------------
------------------------------------------------------------
---------------------------------------SGEVS----------------
------------------LYSRNMEDVTGALPEVVEFVEDAVDCP--------VILDGEV
VAMD-DAGDPLPFQEILRRFRRKHDVDQMREEVRVELRAFDCLHAD------------GD
DLLNAPLTTRHDRLATVLGQ-------------------DSEAVSDLLISD--DPDEIAD
YEADALDAGHEGIMLKN-----PDAAYSPGDRGKNWLKRKPDVETLDLVVTGAEWGEGRR
AKFLGTFLLSAR-------VEDASGDDE--------------------------------
-----FETIGKVATGITDEQLVELTDLLEPEIERESGKEVDIRPSVVFEVGY--------
-------EEIQESPTYSSGYALRFPRFVTVREDKTPETADSLTRVERLVESQ--------
-----
>gi|448399748|ref|ZP_21571008.1| ATP-dependent DNA ligase I [Haloterrigena limicola JCM 13563]
------------------------------------------------------------
------------------------------MEFATFADRAGTIDDEAADLEIVTHVRDLL
ADAGDDTDE--------------GAEPQTLELVARFAQGRVFPAWDSTTLDIGPSACYEA
IARAAGTNISADDVEDRLAEVGEIGDVAASYDFGGQQGLSAFTGG------------GVG
GD-----------------------------------DDLTVREVYETLEDLAHAEGSGS
QDRKVDLLFGLFNR--CSSEEARYLARIVLSEMRIG--------VGEGTVRDAIAAAFDV
PE---------------------------------------------------------D
RVERALQVSNDYGRVARIARDEGREGLDAMDLEVGRPVQ---AMLAQAGT-VTDALEEWE
EA------AVEWKYDGARIQLHYEPG----------------------------------
------------------------------------------------------------
---------------------------------GSES-----------------------
------------------------------------------------------------
------------------------------------------------------------
----------------------------------------AETR----------------
------------------VFSRNMEEVTDALPEVVEFADGTLEGP--------AILDGEV
VAID-EDGSPLPFQEVLKRFRRKHDVAKAREDVTVRPVFFDCLHAD------------GE
DLLAEPLTTRHDRLRSVLAGSG--------GDTDAVDDEDVEGLSLLWLTD--DPDEIES
IDADALEGGHEGIMLKD-----PDSTYSPGRRGKHWRKRKPDVETLDCVVTGAEWGEGRR
ATFLGTFELSVQ-----------AGDD---------------------------------
-----LETVGKVATGITDDKLAELTELLEPHIATEDGQDVDIEPAVVFEVGY--------
-------EEIQSSPTYSSGYALRFPRFQGVRHDKDPADADSLERVERLRSV---------
-----
>gi|448456227|ref|ZP_21595040.1| DNA ligase I, ATP-dependent Dnl1 [Halorubrum lipolyticum DSM 21995]
MVVEGAVAERLLDDFRLLLGAGVELVGVDRERLADPVGEGGLGAHGTVDDPGRQKGLRPT
GGVGAVGTRPVRPETDPYRGAFAERSRTPRMEFAAFAERAERLAAEPADIETTRLVADLL
AAAG--------GRGKSDD----------LATVTRFLLGRVFPAHDTRTLDVGPALCREA
IARAAGPNVGAADVEERLAEAGEIGAVAAGFDFGGQRGLAAFGE----------------
-----------------------------------GRDRLTVAAVDAALRELAADAGDGS
ESRKRDALFGLFNR--CEPAEAKLLARLVLGEMRLG--------VGEGTVRDAIAEAFLA
EAS-ADDGKE---------------------------------GNDGDDPTLRARDEAAA
AVERALQVTNDYGRVAVLARDEGLAGLRAEGLAVGRPVQ---AMLAQAGT-ATDAVEAFG
EV------AVETKFDGARVQVHYVPES---------------------------------
------------------------------------------------------------
------------------------------------------------------------
------------------------------------------------------------
------------------------------------------------------------
----------------------------------------AAEG----------------
-----------GEGLGPRVYSRNMDDVTDALPEVVEYVEARVSVP--------VILDGEV
VAVD-DDGDPLPFQEVLRRFRRKHDVDRMREEVGLRLHAFDCLHAD------------GE
DLLDEPLRARHDLLVDVLPD----------------------AAASVEFAD--DPEAIEV
AEAAALDAGHEGVMLKN-----PDAAYTPGDRGRDWLKRKPDVETLDAVVVGAEWGEGRR
AELFGTFLLGVG-----------AGD----------------------------------
---DEFATIGKVATGLTDEALADLTERLKPHVVSEDGTEIEIRPEAVLEVGY--------
-------EEIQTSPTYSSGYALRFPRFVGVRDDKSVGDADSLERVARLAGDGAE------
-----
>gi|448450230|ref|ZP_21592129.1| DNA ligase I, ATP-dependent Dnl1 [Halorubrum litoreum JCM 13561]
------------------------------------------------------------
------------------------------MEFAALAERAERVAANDGDIETTLAVAALL
ADAGAADG-------GEDDGAERDGSTDDLPVVVRFLLGRVFPAHDTRTLDVGPALCREA
IARAAGQNVSAADVEDRLAERGEIGAVAADYDFGGQRGLAAFGS----------------
-----------------------------------GRDALTVAALDEELRDLAAESGDGS
ESRKRDALFGLFTR--CSPSEAAFLARLVLGEMRLG--------VGEGTVRDAIAEAFLA
PDETPDPGD------------------------------DSGGASESDAPELVASEDAVA
AVERALQVTNDYGRVAVRARDEGIAGLREESLRVGRPVQ---AMLAQAGT-ATDAVDAFG
EV------AVETKFDGARVQVHYAPA----------------------------------
------------------------------------------------------------
------------------------------------------------------------
------------------------------------------------------------
------------------------------------------------------------
-----------------------------------------DAG------PGGTE-----
-------------ALGPRLYSRNMDDVTEALPEIVEHVAERVDAP--------VILDGEV
VAVD-DDGDPLPFQEVLRRFRRKHDVERMREAVSLRLHAFDCLHAD------------GD
DLLDEPLRDRHDRLREVLPD----------------------AAADLTLAD--DAEAIAA
AERAALDAGHEGVMLKN-----PAAAYTPGDRGRDWLKRKPDVETLDAVVVGAEWGEGRR
AELFGTFLLAVR-----------AEN-----EANG------------SPDRDVDG-----
PAPAGYATVGKVATGITDEALADLTERLEPHVVDETGTTVAFDPELVVEVGY--------
-------EEIQTSPTYSAGYALRFPRFVGVREDKGVDDADSLARVRRLAGDD--------
-----
>gi|300709545|ref|YP_003735359.1| class V aminotransferase [Halalkalicoccus jeotgali B3]
------------------------------------------------------------
------------------------------MTEKRE---------YRDDYTDKTLYIPGP
TEVRED----------------------VIEAMAQPMFGHRMDRMTDLYTTIVED-TKDF
LDTDNDVVILT-------------------------------------------------
---------------------------------ASGTEFWEASTLN-LVDENILVATCGS
FSERHANVAERLGKD-VDRLEYEWGQAVKPEDVREA--------LETSEKQYDVVACVMN
ESS---------------------------------------------------------
-----TGVRNPIEEIGDVIAE----------YPDTYFVV---DAVSALGG-DAVDIDEHG
---------IDVLFASSQKAFAMPPG----------------------------------
------------------------------------------------------------
------------------------------------------------------------
------------------------------------------------------------
------------------------------------------------------------
------------------------------------------------------------
----------------LAICTVSEDAYEREVGKESASWYGGFQR---------TID----
--YYDRKGQTHSTPAIPIMLAYRTQMKHMLDEG-----------HKNRDK--------RH
REMAEYTREWARENFGTFPEAG------------------YESQTVSCIENTRGIDVAGT
IDA---VSEEYDMVFS--------NGYGSQLGEKTFRIGHMGEHDVESIRALTDAIEDVA
GL----------------------------------------------------------
------------------------------------------------------------
------------------------------------------------------------
-----
>gi|448570964|ref|ZP_21639475.1| DNA ligase, ATP dependent [Haloferax lucentense DSM 14919]
------------------------------------------------------------
------------------------------MQFAEFAARAAEIEAEPADLAVVSLLSDLF
SDAGDD-----------------------LPTVARFVQGRVFPAWDSTTLDIGPRLCHEA
IARAAGPNVSADDVEDRLADRGEIGAVAASYDFGGQRGLAAFGSGEQ-------------
-------------------------------------DGLTVAEVDSELRALAAASGSGS
EETKLKTLYGLFNR--TDPDEARFLARLVLSEMRIG--------VGEGTVRDAVAEAFLV
AP--------ADAAAIRDDDADS----------------------ETEAAARERRNEAIA
AVARALQVSNDYGMVAGLARDEGETGLDGVRLEVGRPVQ---AMLAQAGT-AADALDEWG
TA------AVETKFDGARVQVHRDA-----------------------------------
------------------------------------------------------------
------------------------------------------------------------
------------------------------------------------------------
------------------------------------------------------------
---------------------------------------DGEVS----------------
------------------LFSRNMEDVTDALPEVVEFVAGAVDDP--------VILDGEV
VAMD-DGGDPLPFQEILRRFRRKHDVDRMREEVRVELRAFDCLHAA------------GD
DLLADPLAARHDRLTALLGD-------------------DSPAVSDLLLSD--DPDEIAA
YEADALDARHEGIMLKN-----PDAPYSPGDRGKNWLKRKPDVETLDLVVTGAEWGEGRR
AEFLGTFLLSAR-------VEAESGDDA--------------------------------
-----FETIGKVATGITDEELAELTDLLEPEIEREAGKEVDIRPSVVFEVGY--------
-------EEIQASPTYSSGYALRFPRFVTVREDKTAETADSLDRVERLADSQ--------
-----
>gi|448614972|ref|ZP_21664000.1| DNA ligase (ATP) [Haloferax mediterranei ATCC 33500]
------------------------------------------------------------
------------------------------MEFAEFAARAAEIEAESADLAVVSLLSDLF
RDADDD-----------------------LSTVARFVQGRVFPAWDSTTLDIGPRLCHEA
IARAAGPNVSADDVEDRLADRGEIGAVAASYDFGGQRGLAAFGAGGQ-------------
-------------------------------------DGLTVAEVDSELRALAAASGSGS
EETKLKTLYGLFNR--TDPDEARFLARLVLSEMRIG--------VGEGTVRDAIAEAFLV
AP--------EDAAAIRDDDVDT----------------------ETETAARERRDEAIA
TVARALQVSNDYGMVAEVTRDEGESGLSEVRLEVGRPVQ---AMLAQAGT-AADALDEWE
TA------AVETKFDGARVQVHRDE-----------------------------------
------------------------------------------------------------
------------------------------------------------------------
------------------------------------------------------------
------------------------------------------------------------
---------------------------------------AGDVS----------------
------------------LFSRNMEDVTNALPEIVEFVEDAVDEP--------AILDGEV
VAMD-DDGEPLPFQEILRRFRRKHDVGRMREEVRVELRAFDCLHAA------------GD
DLLTEPLTTRHDRLATVLGP-------------------DSDAVSDLLLSD--CPDEVAA
YESEALEAGHEGIMLKN-----PDAAYSPGDRGKNWLKRKPDVETLDLVVTGAEWGEGRR
AKFLGTFLLSAR-------VDDESGDDE--------------------------------
-----FETIGKVATGITDEELVELTELLEPEIERESGKEVDIRPSVVFEVGY--------
-------EEIQASPTYSSGYALRFPRFISVREDKTAETADSLERIERLAESQ--------
-----
>gi|257388763|ref|YP_003178536.1| ATP-dependent DNA ligase I [Halomicrobium mukohataei DSM 12286]
------------------------------------------------------------
------------------------------MEFAEFAATAAEIEGESADIATTELVAGLL
ADADED-----------------------LPILTRLVQGRVFPAYEATKLDIGPKLCYEA
LARAAGRNVAVDDIEARVADVGEIGAVATELDLGGQQGLAAFGAGS--------------
------------------------------------QSPLTVAEVADELAAIASASGSGS
HDTKVETLFGLFNR--ASDAEARYLARIVLSEMRIG--------VGEGTVRDAIAAAFDA
PV---------------------------------------------------------D
AVESALQVTNDYGNVARVARDEGADGLSDLELTIGRPVK---AMLAQAGT-VTEALEDWE
TA------AVEWKYDGARVQVHDDGE----------------------------------
------------------------------------------------------------
------------------------------------------------------------
------------------------------------------------------------
------------------------------------------------------------
-----------------------------------------TVR----------------
------------------LFSRNMEDVTDPLPEVVSAVEDAVDGP--------AILDGEV
VAVD-GDGDPLPFQEVLRRFRRKHDVARASETVGVRLHAFDCLHAD------------GR
DLLDAPLVDRRDALDAVLGD-------------------TDAVRSTFWLAD--DTERIED
IADEALAAGHEGIMLKD-----PDSTYSPGKRGKHWRKRKPDVETLDLVVTGAQWGEGRR
ATYLGTFELSAR-----------TDDG---------------------------------
-----YAPVGNVATGITDEQLATLTELLEPHVTRETGQRVEIEPAVVFEVGY--------
-------EEIQRSSTYESGYALRFPRFVEIRSDKAVADGDTLERVERLAARQG-------
-----
>gi|448725890|ref|ZP_21708321.1| 30S ribosomal protein S3Ae [Halococcus morrhuae DSM 1307]
------------------------------------------------------------
------------------------------------------------------------
------------------------------------------------------------
------------------------------------------------------------
------------------------------------------------------------
------------------------------------------------------------
------------------------------------------------------------
------------------------------------------------------------
------------------------------------------------------------
------------------------------------------------------------
------------------------------------------------------------
------------------------------------------------------------
------------------------------------------------------------
------------------------------------------------------------
------------------MSERSVSRQQQTKRWYTVFAPESFDRA----------ELGET
PADEPNAVLDRTIETTLGELTDDAGANNVKLTFRITDIGSDAAYTE--------------
-------FEKHELTRDYLGS--------------------------LVRRG---ASKVEA
YLTVRTSDDYR-VRIQP-----VAFTTKKADDSQEKAIRKEMTELVEEAASERTFEELTD
SVTQGRLSSAIYG-----------------------------------------------
--------EARTIYPLRRVEIGKLALDAHPDEVAE-------EEATAVDVDE--------
-------SDVEV------------------------------------------------
-----
>gi|448609022|ref|ZP_21660301.1| DNA ligase (ATP) [Haloferax mucosum ATCC BAA-1512]
------------------------------------------------------------
------------------------------MEFAEFASRAAEIEAESADLAVISLLADLF
CDADDD-----------------------LPTVARFVQGRVFPAWDSTTLDIGPRLCHEA
IARAAGTNVSADDVETRLADRGEIGAVAASYDFGGQRGLAAFGAGGR-------------
-------------------------------------ETLTVAEVDSELRALAAASGSGS
EETKLKTLYGLFNR--TDSDEARFLARLVLSEMRIG--------VGEGTVRDAIAEAFLV
TD--------ADAAAIRDDDADS----------------------ETETAARDRRDEAIA
AVARALQVSNDYGMVAEVTRDEAESGLDEVRLEVGRPVQ---AMLAQAGT-AADALDEWE
TA------AVETKFDGARVQVHRDD-----------------------------------
------------------------------------------------------------
------------------------------------------------------------
------------------------------------------------------------
------------------------------------------------------------
---------------------------------------EGDVS----------------
------------------LFSRNMEDVTGALPEVVEFVADAVDEP--------VILDGEV
VAMD-DDGEPLPFQEILRRFRRKHDVGRMREEVRVELRAFDCLHAA------------GD
DLLNEPLTTRHDRLSTVLGS-------------------DSDAVSDLLLTD--DPDEIAA
YESDALESGHEGIMLKN-----PEATYSPGDRGKHWLKRKPDVETLDLVVTGAEWGEGRR
AKYLGTFLLSAR-------VESESDDDE--------------------------------
-----FETIGKVATGITDEELVELTELLEPEIERESGKEVDIRPSVVFEVGY--------
-------EEIQASPTYSSGYALRFPRFVSVRADKTADTADSLTRVERLAESQ--------
-----
>gi|448708540|ref|ZP_21701093.1| DNA ligase, partial [Halobiforma nitratireducens JCM 10879]
------------------------------------------------------------
----------------------------------------------PADLEIIEHVRDLL
ADAD-DEPPM--------EPR-------TIEIVARFVQGRVFPAWDSTTLDIGPSACYEA
IARAAGTNVDADDVEDRLADVGEIGDVAASYDFGGQRGLAAFGAGNGDDG----------
------------------------------------DG-LTVREVHEQLVDLAATEGEGS
EDRKIDVLFGLFNR--CSSDEARYLARLVLSEMRIG--------VGEGTVRDAIAAAFDV
PE---------------------------------------------------------E
RVERALQVSNDYGEVARVASEAGLEGLDAMELAVGRPVQ---AMLAQAGT-VTDALEEWD
EA------AVEWKYDGARIQLHHDPDGLESAAG---------------------------
------------------------------------------------------------
--------------------------------EDGDAT----------------------
------------------------------------------------------------
------------------------------------------------------------
------------------------------------------TR----------------
------------------VFSRNMEDVTGALPEVVEYAAETLEGP--------AILDGEV
VAVD-DDGNPLPFQEVLRRFRRKHDVAKARESVAVRPVFFDCLHAD------------GD
DLLGEPLPTRHERLEQVLAD------------DPTREPDDIEGLSLLWLTD--DPDEIES
IDAAALESGHEGIMLKN-----PESTYSPGRRGKHWRKRKPDVETLDCVVTGAAWGEGRR
ATFLGTFELSVRDE--------STG-----------------------------------
----ELETVGKVATGITDEKLADLTERLEPHIAAEEGQNVDLEPAIVFEVGY--------
-------EEIQTSPTYSSGYALRFPRFQAVREDKEPTDADTLERIERLQS----------
-----
>gi|448414649|ref|ZP_21577662.1| ATP-dependent DNA ligase i [Halosarcina pallida JCM 14848]
------------------------------------------------------------
------------------------------MQFAEFAARASEMEAEPADLATAALVRDLF
RESGDE-----------------------LDTVARFVQGRVFPAWDSTTLDIGPRLLREA
VARAAGPNVTADDVEERLAEEGEIGAVAAGYDFGGQRGLAAFGGGDGGGG----------
-------------------------------------DGLTVREVDGTLRELAAATGSGS
EDRKLSALFGLFNR--ASPEEAKFLARLVLSEMRIG--------VGEGTVRDAIAEAFLV
R----------EADGPEDGEEED------------------EDGDEDDGPLTRAAADHLA
AVERALQVSNDYGMVAVTAREEGLEGLEAVRLEVGRPVQ---AMLAQAGT-ATDALEEWG
EA------AVERKFDGARVQLHADGEAGGKSDGD--------------------------
------------------------------------------------------------
------------------------------------------------------------
------------------------------------------------------------
------------------------------------------------------------
---------------------------------------DISVS----------------
------------------VFSRNMDDVTDALPEIAEFAAEHVDAP--------VILDGEV
VAVD-DDGSPLPFQEVLRRFRRKHDVDRMREEVRLELHAFDCLHAD------------GE
DLLDAPVTERHARLAEILPE-------------------D--AVSDLLVSN--DEGEIAA
FEEGSLAAGHEGIMLKN-----PDSTYSPGDRGKNWLKRKPDVETVDLVVTGAEWGEGRR
ANHLGTFLLSARTD---EGSDGQGNGDG--------------------------------
-----YATIGKVATGITDEELAELSELLEPEIVAEDGQTVELNPSVVFEVGY--------
-------EEIQRSPTYSSGYALRFPRFVAVREDKAAADADSLERIERLVESQ--------
-----
>gi|322370364|ref|ZP_08044923.1| DNA ligase [Haladaptatus paucihalophilus DX253]
------------------------------------------------------------
------------------------------MEFGEFADTAAEIEELSADSDIIDAVTDLL
SSANDD-----------------------LEVLARFVQGRVFPAWDSTTLDIGPNLCYTA
IARAAGQNVSADDVEDRLAEMGDIGAVAASYEFGGQQGLAAFGGG---------------
------------------------------------RDELTVAEVATELDALATTEGSGS
QDTKIDILFGLFNR--TESLEARYLARLVLSEMRIG--------VGEGTVRDAISAAFDV
PV---------------------------------------------------------E
SVQRALQVSNDYGRVARVAESEGEDGLDDLQLEVGRPVQ---AMLAQAGA-VTDALEDWE
VA------GVEWKFDGARVQLHYDG-----------------------------------
------------------------------------------------------------
------------------------------------------------------------
------------------------------------------------------------
------------------------------------------------------------
----------------------------------------ETVR----------------
------------------IFSRNMEDVTDPLPEVVEYAEENLAAP--------AIVDGEV
VAMD--DGEPLPFQEVLRRFRRKHDVARAREEVAVELRAFDCLHAD------------GE
DLLTAPLVERHDRLQVILSG----------------------GVSALTVTG--DEDEIAD
IEANALDAGHEGIMLKN-----PDSTYSPGRRGKNWRKRKPDVETVDLVVTGAEWGEGRR
ASFLGTFLLSAR-----------TEDG---------------------------------
----DFETLGKVATGITDEELAELTELLEPHIATQDGQTVEIAPGIVFEVGY--------
-------EEIQESPTYSSGFALRFPRFLGVRDDKTPESADSLERIERLAEMQ--------
-----
>gi|448562310|ref|ZP_21635349.1| DNA ligase, ATP dependent [Haloferax prahovense DSM 18310]
------------------------------------------------------------
------------------------------MQFAEFAARAAEIEAEPADLAVVSLLSDLF
SDAGDD-----------------------LPTVARFVQGRVFPAWDSTTLDIGPRLCHEA
IARAAGPNVSADDVEDRLADRGEIGAVAASYDFGGQRGLAAFGSGGR-------------
-------------------------------------AGLTVAEVDSELRALAAASGSGS
EETKLKTLYGLFNR--TDPDEARILARLVLSEMRIG--------VGEGAVRDAVAEAFLV
DP--------ADAAAIRDDDADA----------------------ETEAVARDRRNEAVA
AVARALQVSNDYGMVAELARDEGEAGLDGVRLEVGRPVQ---AMLAQAGT-AADALDEWD
AA------AVETKFDGARVQVHRDA-----------------------------------
------------------------------------------------------------
------------------------------------------------------------
------------------------------------------------------------
------------------------------------------------------------
---------------------------------------DGEVS----------------
------------------LFSRNMEDVTGALPEVVEFVADAVDEP--------AILDGEV
VAMD-DDGEPLPFQEILRRFRRKHDVGRMREEVRVELRAFDCLHAG------------GD
DLLTDPLSDRHDRLAAVLGD-------------------DSAAVSDLLLTD--DADEIAA
SEADALDAGHEGIMLKN-----PDAPYSPGDRGKNWLKRKPDVETLDLVVTGAEWGEGRR
AEFLGTFLLSAR-------VEAESGDDA--------------------------------
-----FETIGKVATGITDEELAELTDLLEPEIERESGKEVDIRPSVVFEVGY--------
-------EEIQASPTYSSGYALRFPRFVTVREDKTAETADSLERVERLAESQ--------
-----
>gi|336254095|ref|YP_004597202.1| DNA ligase [Halopiger xanaduensis SH-6]
------------------------------------------------------------
------------------------------MQFATFADRAAAIEAEPADLEIVAHVTDLL
RDAEAD-----------------------LEIVARFVQGRVFPAWDSTTLDIGPSACYEA
IARAAGTNVDADDVEDRLAETGEIGDVAASYDFGGQQGLGAFTGG------------DGG
E------------------------------------DDLTVREVYETLCDLAAAEGSGS
QDRKVDLLFGLFNR--CSSEEARYLARLVLSEMRIG--------VGEGAVRDAVAEAFDV
PE---------------------------------------------------------E
EVERALQVSNDYGEVARIARDEGLEGLEAIDLEIGRPVQ---TMLAQAGT-VTDALEEWD
EA------AVEWKYDGARIQLHHAP-----------------------------------
------------------------------------------------------------
--------------------------------DDDT------------------------
------------------------------------------------------------
------------------------------------------------------------
------------------------------------------TR----------------
------------------VFSRNMEEVTDALPEVLEYADETLEEP--------VILDGEV
VAVD-DDGGPLPFQEVLKRFRRKHDVEKAREEVTVRPVFFDCLHAG------------GE
DLLEEPLTARHDRLRAVLAEDPD-------AVTETEDERDVEGLSLLWTTD--DPDEIEA
IDADALEAGHEGIMLKN-----PESTYSPGRRGKHWRKRKPDVETVDCVVTGAEWGEGRR
ANFLGTFELSVRD-----------GDD---------------------------------
-----LETVGKVATGITDEKLEELTELLEPHIAAEDGQDVDLEPAVVFEVGY--------
-------EEIQTSPTYSSGYALRFPRFLAVRSDKEPEDADTLERVEALRS----------
-----
>gi|110668565|ref|YP_658376.1| DNA ligase (ATP) [Haloquadratum walsbyi DSM 16790]
------------------------------------------------------------
------------------------------MQFDDFANHVITIEAESADLEITSLVSKLL
TTAGNMDDKT-------------------LSTVVRFIKGTVFPAWSSQTLDIGPALLHTT
IAQAAGPNVDSADVENRLAEYGEIGAVAASYDLNGQQGLSAFTPSTP-------------
-------------------------------------DSLTVGHVDKTLRAVASASGDGS
ESRRRNLLFGLFSQ--ASSSEARVLARLILGEMRIG--------VGTGTVRDAIISGFIE
PAADADKKTLESREDAKSVPPASQPEITNKISGDTSPNTSESVQTKKSDPDTSSNVDPSA
VVERALQVSNDYGMVATIARNQGQAGLIDISLELGRPIQ---AMLAQAAD-GVDAVDTWD
AV------AIETKFDGARVQIHTDGE----------------------------------
------------------------------------------------------------
------------------------------------------------------------
------------------------------------------------------------
------------------------------------------------------------
-----------------------------------------SVS----------------
------------------LYSRNMEDVTDPLPEIVEFISQKVTVP--------AILDAEV
VAVS-DDGDPLAFQEVLRRFRRKYDIDAMRESVNLNVYVFDCLHID------------DA
DLLDIPLRERREKLRELFNT--------------------TDALSPFQLTT--DPNVIAQ
ARSKALSNGHEGVMLKD-----PDSTYNPGSRGQHWLKHKPDVETLDLVVTGAEWGEGRR
ANVFGTFVVSAR----------TTADEQ--------------------------------
----QFNSLGKVATGLTDDQLTTLTEQLRPHVRSEDGQTVMIEPAIVVEVGY--------
-------EEIQRSPTYDSGFALRFPRVVGIRHDKAISDVDSLSRIKHLTTGESPD-----
-----
>gi|448472766|ref|ZP_21601298.1| DNA ligase I, ATP-dependent Dnl1 [Halorubrum aidingense JCM 13560]
------------------------------------------------------------
------------------------------MEFAAFAERAERLAAESADIETTLAVADLL
EAAGRPEGDGEAGSTDSDGRDTTSPDGDDLETVTRFLLGRVFPAHDTRTLDIGPALCREA
IARAAGPNVSANDVETRLAEAGEIGAVAAGYDFGGQRGLAAFGAGSTGGDGG--------
-------------------------------TGSTGSDGLALVEVDATLRDLAAAEGDGS
ESRKLDTLFGLFNR--CSSAEAKILARLVLGEMRIG--------VGEGTVRDAVAEAFLA
DAVADAEDCGDDTIGDEADEED---------------EGDNEEDAHDDEPILRADDEAVA
AVERALQVTNDYGRVAVRARDEGLEGLRAEGLAVGRPVQ---AMLAQAGT-ATDAVESFG
EV------AVETKFDGARVQVHYVPET---------------------------------
------------------------------------------------------------
------------------------------------------------------------
------------------------------------------------------------
------------------------------------------------------------
----------------------------------------DGDG----------------
-----------DTGLGPRLYSRNMDDVTDALPEIVEYVEARASSP--------VILDGEV
VAVD-DAGDPLPFQEVLRRFRRKHDVDRMRDEVTLRLHAFDCLHAD------------GD
DLLDEPLRVRHDRLVDVLPD----------------------AAASLEVAD--SPDAIES
AEAEALDAGHEGVMLKN-----PESTYTPGNRGRDWLKRKPDVETLDAVVVGAEWGEGRR
AELFGTFLLGVR-----------NEAAG--------------------------------
---DAFRTIGKVATGLTDEALEALTDRLEPHVVSETGTEITIRPEVVIEVGY--------
-------EEIQSSPTYSSGYALRFPRFVGVREDKAIADADSLGRVSRLAGDGDGDGDGDG
E----
>gi|448481572|ref|ZP_21604923.1| DNA ligase I, ATP-dependent Dnl1 [Halorubrum arcis JCM 13916]
------------------------------------------------------------
------------------------------MEFAALAERAERVAANDGDIETTLAVAALL
ADAGAADG-------GEDDGTERDGSTDDLPVVVRFLLGRVFPAHDTRTLDVGPALCREA
IARAAGQNVSAADVEDRLAERGEIGAVAAEYDFGGQRGLAAFGS----------------
-----------------------------------GRDALTVAALDEELRDLAAESGDGS
ESRKRDALFGLFTR--CSPSEAAFLARLVLGEMRLG--------VGEGTVRDAIAEAFLA
PDETPDPGD------------------------------DSGGASESDAPGLVASEDAVA
AVERALQVTNDYGRVAVRARDEGIAGLREESLRVGRPVQ---AMLAQAGT-ATDAVDAFG
EV------AVETKFDGARVQVHYAPA----------------------------------
------------------------------------------------------------
------------------------------------------------------------
------------------------------------------------------------
------------------------------------------------------------
-----------------------------------------DAG------LGGTE-----
-------------ALGPRLYSRNMDDVTEALPEIVEHVAERVDAP--------VILDGEV
VAVD-DDGDPLPFQEVLRRFRRKHDVERMREAVSLRLHAFDCLHAD------------GD
DLLDEPLRDRHDRLREVLPD----------------------AAADLTLAD--DAEAIAA
AERAALNAGHEGVMLKN-----PAAAYTPGDRGRDWLKRKPDVETLDAVVVGAEWGEGRR
AELFGTFLLAVR-----------AEN-----EANG------------SPDRDVDG-----
PAPPGYATVGKVATGITDEALADLTERLEPHVVDETGTTVAFDPELVVEVGY--------
-------EEIQTSPTYSAGYALRFPRFVGVREDKGVDDADSLARVRRLAGDD--------
-----
>gi|448500789|ref|ZP_21611951.1| DNA ligase I, ATP-dependent Dnl1 [Halorubrum coriense DSM 10284]
------------------------------------------------------------
------------------------------MEFAALAERAERVAAHDGDIETTLAVADLL
ADAGGGAG--------------EHGPDDDLPVVVRSLLGRVFPAHDTRTLDVGPALCREA
VARAAGPNVDADDVEDRLAERGEIGAVAAAYDFGGQRGLAAFGS----------------
-----------------------------------GRDALTVAAVDGALRDLAAESGDGS
ESRKRDALFGLFTR--CSPSEAAFLARLVLGEMRLG--------VGEGTVRDAVAEAFLA
P------GD------------------------------DAGEAAESDGPELTAPDDAVA
AVERALQVTNDYGRVAVRARDEGSEGLRAESLRVGRPVQ---AMLAQAGT-ATDAVDAFG
EV------AVETKFDGARVQVHHAPDGGD-------------------------------
------------------------------------------------------------
------------------------------------------------------------
------------------------------------------------------------
------------------------------------------------------------
----------------------------------------AEGDAPGGDASDGEE-----
------------AALGPRLYSRNMDDVTEALPEIVEYVADRVDAP--------VILDGEV
VAVD-DDGDPLPFQEVLRRFRRKHDVDRMRETVSLRLHAFDCLHAD------------GD
DLLDEPLRERHERLREVLPD----------------------AAATLALAD--GPDAIAA
EERAALDAGHEGVMLKN-----PESAYTPGDRGRDWLKRKPDVETLDAVVVGAEWGEGRR
AELFGTFLLAVR-----------DEDEATPPTARSDAVDRSDAADRSTAGRDADD-----
PAPPGYATVGKVATGITDEALADLTERLEPIVVDETGTAVAFDPELVVEVGY--------
-------EEIQTSPTYSAGYALRFPRFVGVRDDKGVADADSLARVRRLAGDD--------
-----
>gi|448523374|ref|ZP_21618673.1| DNA ligase I, ATP-dependent Dnl1 [Halorubrum distributum JCM 10118]
------------------------------------------------------------
------------------------------MEFAALAERAERVAANDGDIETTLAVAALL
ADAGAADG-------GEDDGTERDGSTDDLPVVVRFLLGRVFPAHDTRTLDVGPALCREA
IARAAGQNVSAADVEDRLAERGEIGAVAADYDFGGQRGLAAFGS----------------
-----------------------------------GRDALTVAALDEELRDLAAESGDGS
ESRKRDALFGLFTR--CSPSEAAFLARLVLGEMRLG--------VGEGTVRDAIAEAFLA
PDETPDPGD------------------------------DSGGASESDAPELVASEDAVA
AVERALQVTNDYGRVAVRARDEGIAGLREESLRVGRPVQ---AMLAQAGT-ATDAVDAFG
EV------AVETKFDGARVQVHYAPA----------------------------------
------------------------------------------------------------
------------------------------------------------------------
------------------------------------------------------------
------------------------------------------------------------
-----------------------------------------DAG------PGGTE-----
-------------ALGPRLYSRNMDDVTEALPEIVEHVAERVDAP--------VILDGEV
VAVD-DDGDPLPFQEVLRRFRRKHDVERMREAVSLRLHAFDCLHAD------------GD
DLLDEPLRDRHDRLREVLPD----------------------AAADLTLAD--DAEAIAA
AERAALDAGHEGVMLKN-----PAAAYTPGDRGRDWLKRKPDVETLDAVVVGAEWGEGRR
AELFGTFLLAVR-----------AEN-----EANG------------PPDRDVDG-----
PAPAGYATVGKVATGITDEALADLTERLEPHVVDETGTTVAFDPELVVEVGY--------
-------EEIQTSPTYSAGYALRFPRFVGVREDKGVDDADSLARVRRLAGDD--------
-----
>gi|448507356|ref|ZP_21614974.1| DNA ligase I, ATP-dependent Dnl1 [Halorubrum distributum JCM 9100]
------------------------------------------------------------
------------------------------MEFAALAERAERVAANDGDIETTLAVAALL
ADAGAADG-------GEDDGTERDGSTDDLPVVVRFLLGRVFPAHDTRTLDVGPALCREA
IARAAGQNVSAADVEDRLAERGEIGAVAADYDFGGQRGLAAFGS----------------
-----------------------------------GRDALTVAALDEELRDLAAESGDGS
ESRKRDALFGLFTR--CSPSEAAFLARLVLGEMRLG--------VGEGTVRDAIAEAFLA
PDETPDPGD------------------------------DSGGASESDAPELVASEDAVA
AVERALQVTNDYGRVAVRARDEGIAGLREESLRVGRPVQ---AMLAQAGT-ATDAVDAFG
EV------AVETKFDGARVQVHYAPA----------------------------------
------------------------------------------------------------
------------------------------------------------------------
------------------------------------------------------------
------------------------------------------------------------
-----------------------------------------DAG------PGGTE-----
-------------ALGPRLYSRNMDDVTEALPEIVEHVAERVDAP--------VILDGEV
VAVD-DDGDPLPFQEVLRRFRRKHDVERMREAVSLRLHAFDCLHAD------------GD
DLLDEPLRDRHDRLREVLPD----------------------AAADLTLAD--DAEAIAA
AERAALDAGHEGVMLKN-----PAAAYTPGDRGRDWLKRKPDVETLDAVVVGAEWGEGRR
AELFGTFLLAVR-----------AEN-----EANG------------PPDRDVDG-----
PAPAGYATVGKVATGITDEALADLTERLEPHVVDETGTTVAFDPELVVEVGY--------
-------EEIQTSPTYSAGYALRFPRFVGVREDKGVDDADSLARVRRLAGDD--------
-----
>gi|257053345|ref|YP_003131178.1| CoA-binding domain protein [Halorhabdus utahensis DSM 12940]
------------------------------------------------------------
---------------------------MGQLDTLFAPERVAVVGATESEGSVGRAVMENL
LDGYEG------------------------DVVAVNPSSETVFGLDCHDSIADVGGVDLA
IVVVPPQIVNGVLEEAGEAGVRDVAVITAGFGEAGSEGAARERDMKAIAEDHDLN-----
-----------------------------LVGPNCLGVLSTRRNMNATFSPKSAIEGNIS
FMSQSGAFITAVLDW-ASDHNVGFNDVVSLGNKAVLDEGDFIDYWGEDPETDVILGYLED
IENGRDFIDTAREVTKDTPIVAVK-----------------SGRTEAGASAAASHTGAIA
GSERAYEAGLEQAGVLRATSVQELFDYATILEDQPMPENDQIAIVTNAGGPGVMSTDAIG
DSGLEMATLTDETLEALEADMPDGANIYNPVDVLG-------------------------
------------------------------------------------------------
------------------------------------------------------------
------------------------------------------------------------
------------------------------------------------------------
--------------------------------------DAPSERYEQALDVVLQDPNVG-
-----------------SVVVVACPTAVLSFEKLAETVTDKFEEYGVPMAA--SLMGGDS
AQQANEILGEAGIPSYFDPARGVNGLDALREYAEIREHEYAEPRDFDVDRER------AR
EILERTKERDTNKLGVEAMELL-------------------EAYGIPTPQGAIVSDKNAA
VEAAKDIPGNVVMKIVS-----PDILHKSDIGGVEVSVPDDEVASTYDDLIARARNYQPD
ATILGVQVQEMADLDAGTETIVGINRDP--------------------------------
---QFGPLVMFGLGGIFVEVLEDATFRVAPVSEPEAEEMIDEIDSAPLLRGARGR-----
--EPVDEAGVVETIQRISKLVTDFPAILELDINPLVATPDGVVAVDIRATVDQEEL----
-----
>gi|55377348|ref|YP_135198.1| DNA ligase [Haloarcula marismortui ATCC 43049]
------------------------------------------------------------
------------------------------MEFAAFADRAEAIESESADTAITEAVTDLF
RASGSD-----------------------LSTLARFVQGRVFPAYESRTLDIGPRLCYEA
IARAAGQNVSADDVEQRLADLGEIGAVAASYDLGGQQGLAAFGAGGGG------------
------------------------------------DDALTVAELDDELRNLAAVDGSGS
QGTKVDILFGLFSR--CSSTEAGYLARLVLSEMRIG--------VGEGTVRDAAAAAFDV
PV---------------------------------------------------------E
AVERAVQVSNDYGMVAEVARDEGESGLATVTLEIGRPVQ---AMLAQAGT-VAGALEDWD
RA------AVEWKYDGARVQVHFDGE----------------------------------
------------------------------------------------------------
------------------------------------------------------------
------------------------------------------------------------
------------------------------------------------------------
-----------------------------------------DAR----------------
------------------LFSRNMEEVTDPLPEVVETVESTLDAP--------AILDGEV
VAVD-DGGDPLPFQEVLRRFRRKHDVAAAREDVAVRLHAFDCLHAA------------GE
DLLDAALETRHDRLESLFPA-------------------DSDVFSQMWLSD--DAEEIES
LEAEALAAGQEGIMLKD-----PTAAYSPGKRGKHWRKRKPDVETLDCVVTGAEWGEGRR
ANVLGSFELSVR-----------TDDG---------------------------------
-----YATVGNVATGITDEELDDLTERFEPYIRSEDGRDVVLDPAVVFEVGY--------
-------EEIQASQSYASGYALRFPRFLSVREDKTPDSADSLARVERLAESQ--------
-----
>gi|222479309|ref|YP_002565546.1| DNA ligase I, ATP-dependent Dnl1 [Halorubrum lacusprofundi ATCC 49239]
------------------------------------------------------------
------------------------------MEFAAFADRAEELAAEPADIGTTRLVTDLL
GAAG--------GTDENDDD---------LATVTRFLLGRVFPAHDTRTLDVGPALCREA
IARAAGPNVTADDVEDRLAEEGEIGAVAAGFEFGGQRGLAAFGE----------------
-----------------------------------GRDRLTVAAVDAELRRLAAAAGDGS
ESHKRDALFGLFNR--CEPAEAKVIARLVLGEMRLG--------VGEGAVRDAIAEAFLA
GNPEGDERDE---------------------------------SDTDDDPILRAGDEAVV
AVERALQVTNDYGRVAVLARDEGLNGLRAEGLAVGRPVQ---AMLAQAGT-ATDAVEAFG
EV------AVETKFDGARVQVHYVPES---------------------------------
------------------------------------------------------------
------------------------------------------------------------
------------------------------------------------------------
------------------------------------------------------------
----------------------------------------AAEGDDAAG-----------
-----------GTELGPRIYSRNMDDVTDALPEVVEYVEARVSVP--------VILDGEV
VAVD-DDGDPLPFQEVLRRFRRKHDVDRMREEVGLRLHAFDCLHAD------------GE
DLLDEPFRARHDRLAEVLSD----------------------AAASVEFAG--DPAAIEA
AEAAALGAGHEGVMLKN-----PEAAYTPGNRGRDWLKRKPDVETLDAVVVGAEWGEGRR
AELFGTFLLGVR-----------AGD----------------------------------
---DELATIGKVATGLTDEELADLTERLEPHVVSEDGTEIEIRPEVVLEVGY--------
-------EEIQTSPTYSSGYALRFPRFVGVRDDKSVDDADSLERVVRLAGDEK-------
-----
>gi|448731534|ref|ZP_21713833.1| hypothetical protein C449_17202 [Halococcus saccharolyticus DSM 5350]
------------------------------------------------------------
----------------------------MSSRISALDAVVFGVDVQSGDVRGDAPSYAVV
AFDGENLDR-----------------DVVSHRKLRRLIDREEPAIVATDNVYELAADKDA
LVRLLGSLPDETRLVQVTGDEQPEPLSRVASRHGVPYGKKPMKEAEAAARLAAAN-----
--------------------------------VGYEVSAFTDTTEVKVSRGRSTGSGGWS
EDRYTRRIHGSVKRR-AREVDTELREAGLDYEMDET--------EKYGGYANAVFTVEAR
PS------------------------------------------------------DIPV
SARRSGDTRTEIERVRRDGIEFRPLAKRRDHVLVGIDPG--TTTAVAIVGLDGAVLDVLS
TRTADTAAVIEWIVERGRPVVVAADVEPMP------------------------------
------------------------------------------------------------
------------------------------------------------------------
------------------------------------------------------------
------------------------------------------------------------
------------------------------------------------------------
---------------STVEKIRRSFSAAGWVPERDLAVDEKQHRTREEGYDNDHERDALA
AALHAFDEYEDTFERVGRKVPPRIETGEVIARVVAGEESVETVLADLAGDDEADDD--ED
EHEPRELTPEEQRIKDLETRVER----------------LDSHVDDLETTIEAKDEEIAE
YERELTDARREERREARERREVNRLERENERLERELDEQREANEELTEKLDRLKELWRLD
HSNFADVAEAKQGLVPVKPVAKFTKSALREADERYG------------------------
--LAAGDVVYLRDASGAGRSTAETLVEREPRVVLKDGGLSEVARELLFEHEIPVAPADEV
PIEEVDDLAVAREGTVEAAIEGWRERAVAWRKDQNESMVDQVISEHRADRSESD------
-----
>gi|448446117|ref|ZP_21590603.1| DNA ligase I, ATP-dependent Dnl1 [Halorubrum saccharovorum DSM 1137]
------------------------------------------------------------
---MGEAARTTTPRATRTTTPRATRTTTPRATRTTTPRATENHDAE-GDENHDAEGDENH
DAEGD------ENHDAEGDG---------LATVVRFLLGRVFPAHDTRTLDVGPALCREA
IARAAGPNVTAADVEARLAEAGEIGAVAAGFEFGGQRGLAAFGE----------------
-----------------------------------GRDQLSVAAVDAELRELAAAAGDGS
ESRKRDALFGLFNR--CEPAEAKVLARLVLGEMRLG--------VGEGAVRDAIAEAFLA
DSEAAAPESE----------------------------------SGNGGSTLRAGDEAVA
AVERALQVTNDYGHVAVLARDEGLVGLRAEGLAVGRPVQ---AMLAQAGT-ATDAVEAFG
EV------AVETKFDGARVQVHYVPES---------------------------------
------------------------------------------------------------
------------------------------------------------------------
------------------------------------------------------------
------------------------------------------------------------
----------------------------------------SVEGEDGTGGNVSDDD----
---------SGGDGLGPRIYSRNMDDVTDALPEVVECVEARVSVP--------VILDGEV
VAID-DDGDPLPFQEVLRRFRRKHDVDRMREEVGLRLHAFDCLHAD------------GE
DLLDEPLRARHDRLVEVLPD----------------------AAAGVEFAD--DPAAIEA
AEAAALAAGHEGVMLKN-----PESAYTPGDRGRDWLKRKPDVETLDAVVIGAEWGEGRR
AELFGTFLLGVR-----------AGD----------------------------------
---DEFATIGKVATGLTDEELADLTERLEPHVVSEDGTEIAIRPEVVLEVGY--------
-------EAIQTSPTYSSGYALRFPRFVGVREDKSVHDADSLERVTRLAGDGTE------
-----
>gi|399574441|ref|ZP_10768200.1| DNA ligase [Halogranum salarium B-1]
------------------------------------------------------------
------------------------------MEFAAFAARADDIDAEAADLAKTALVRDLF
AAASDN-----------------------LSVVARFVQGRVFPAWDSTTLDIGPSLCYEA
IARAAGQNVTAAAVEERLAEMGEIGDVAASFDFGGQRGLAAFGSGGQ-------------
-------------------------------------SNLTVEEVDEELRALAAASGSGS
QDRKLDTLFGLFNR--CSPAEARYLARLVLAEMRIG--------VGEGTVRDAIAEAFLA
DA--------ADAAAVRDDDADD----------------------GQVTAARERRDTAIE
TVERALQVSNDYGRVAVIARDEGETGLDAVQLEVGRPVQ---AMLAQAGT-VLDALDAWG
DV------AVETKFDGARVQVHYDGGS--ENGEG--------------------------
------------------------------------------------------------
------------------------------------------------------------
------------------------------------------------------------
------------------------------------------------------------
---------------------------------------DTDVS----------------
------------------LFSRNMEDVTDALPEVVEFVEREVDVP--------VILDGEV
VAVD-DDGSPLPFQEILRRFRRKHDVGRMRDEVTVELRAFDCLHAD------------GD
DLLAESVADRHDRLTGLLG--------------------ETGAVSNLLLTD--DAEKIEA
YEAEALDAGHEGIMLKN-----PDAPYSPGKRGKNWLKRKPDVETLDLVVTGAEWGEGRR
ATFLGTFLVSAR-------VE-ESEDAE--------------------------------
-----FRTLGKVATGITDERLAELTERLEPDIVAESGTQVDLRPTTVFEVGY--------
-------EEIQQSPTYSSGYALRFPRFVEVREDKTPETADTLERVERLAEQQ--------
-----
>gi|448734471|ref|ZP_21716697.1| 30S ribosomal protein S3Ae [Halococcus salifodinae DSM 8989]
------------------------------------------------------------
------------------------------------------------------------
------------------------------------------------------------
------------------------------------------------------------
------------------------------------------------------------
------------------------------------------------------------
------------------------------------------------------------
------------------------------------------------------------
------------------------------------------------------------
------------------------------------------------------------
------------------------------------------------------------
------------------------------------------------------------
------------------------------------------------------------
------------------------------------------------------------
------------------MSERSVSRQQQEKRWYTVFAPEEFDRA----------ELGET
PANEPNQVLDRTIETTLGDLTDDAGANNVKLTFRVRDVGSDAAYTE--------------
-------FIKHELTRDYLDS--------------------------LVRRG---ASKVEA
YLTVMTSDEYR-VRIQP-----VAFTTQKADDSQERAIRRRMTELVEEAASERTFEELVD
SVTQGRLSSAIYG-----------------------------------------------
--------EARTIYPLRRVEVGKLALDAHPDEVAE-------EEETAVDVDE--------
-------EDVEV------------------------------------------------
-----
>gi|169235742|ref|YP_001688942.1| DNA ligase (ATP) [Halobacterium salinarum R1]
------------------------------------------------------------
------------------------------MKFGSFATFAADIEATDADLDVVALVAELF
DAADSD-----------------------LDVVARFVQGRVFPAHSETKLDIGPQLCYTA
LSRAAGRNVDADDIEARLAETGDIGAVAGSLDLGGQTGLAAFGGGDDHA-----------
-------------------------------------DGLTVSGVADELAALAAAAGDGS
QSEKVTLLFGLFNQ--CTSREARYLARLVLGEMRIG--------VGEGAVRDAIAEAFDV
PT---------------------------------------------------------A
AVQRALQVSNDYGLVAETARDSGTDALDAMGLEVGRPVQ---AMLAQAGT-VTDALDEWH
EA------AVETKFDGARVQVHYDG-----------------------------------
------------------------------------------------------------
------------------------------------------------------------
------------------------------------------------------------
------------------------------------------------------------
----------------------------------------DDVV----------------
------------------LYSRNMENVTGALPELVEFVENNVTAP--------VIIDGEA
VAAD-EDGDPLPFQEILKRFRRKHDVAAMREEISVELHAFDCLHAPSAD--------GGE
DLLDAPFSDRHRRLRSVVDD-------------------AS-AVSEVLVTD--DADEIAA
FEATALEGGHEGIMLKN-----PAAPYTPGDRGKDWLKRKPDVETLDLVVTGAEWGEGRR
ASVLGTFLLSAR----------DAAGDG--------------------------------
-----FETIGKVATGLTDEELAALSDRLEPHVRSEDGQTVDIEPAVVLEVGY--------
-------EEIQASPTYSSGYALRFPRFVSVREDKTPTTADTIERVERLAAQQQQ------
-----
>gi|448392823|ref|ZP_21567453.1| ATP-dependent DNA ligase I [Haloterrigena salina JCM 13891]
------------------------------------------------------------
------------------------------MEFATFADRAAAIEAEPADLEIVARTSELL
ADAGDDSEER--------GSADSAVEPQTVEIVARFVQGRVFPAWDSTKLDIGPTTCYEA
IARAAGTNVGSDDVEERLAEVGEIGAVAAGYEFGGQQGLGAFTGG------------GGG
NGAGSAG-----------------------------GNDLTVREVSETLADLAAAEGSGS
QDRKIDLLFGLFNR--CSSEEARYLARLVLSEMRIG--------VGEGTVRDAISEAFDV
PV---------------------------------------------------------E
RVERALQVSNDYGQVARVARDEGREGLDELDLEVGRPVQ---AMLAQAGT-VTDALEEWD
EA------AVEWKYDGARIQLHSDP-----------------------------------
------------------------------------------------------------
--------------------------------EAAEAD----------------------
------------------------------------------------------------
------------------------------------------------------------
----------------------------------------AETR----------------
------------------VFSRNMEEVTDALPEVVEFAEATLEEP--------AILDGEV
VAID-ENDDPLPFQEVLKRFRRKHDVAKAREDVMVRPVFFDCLHAG------------GE
DLLEEPLTTRHERLRAVLADG----------EAPEQDEDEIEGLSLLWTTD--DPDEIEA
IDAEALEAGHEGIMLKD-----PDSAYSPGRRGKHWRKRKPDVETLDCVVTGAEWGEGRR
ATFLGTFELSVRA-----------GDD---------------------------------
-----LETVGKVATGITDEKLEELTELLEPHIAAEEGQAVDIEPEVVFEVGY--------
-------EEIQSSPTYSSGYALRFPRFLGVRSDKDPEDADTLERVERLRA----------
-----
>gi|448640231|ref|ZP_21677285.1| DNA ligase [Haloarcula sinaiiensis ATCC 33800]
------------------------------------------------------------
------------------------------MEFAAFADRAEAIESESADTAITEAVTDLF
RASGSD-----------------------LSTLARFVQGRVFPAYESRTLDIGPRLCYEA
IARAAGQNVSADDVEQRLADMGEIGAVAASYDLGGQQGLAAFGAGGGG------------
------------------------------------DDALTVAELDDELRNLAAVDGSGS
QGTKVDILFGLFSR--CSSTEAGYLARLVLSEMRIG--------VGEGTVRDAAAAAFDV
SV---------------------------------------------------------E
AVERAVQVSNDYGMVAEVARDEGESGLATVTLEIGRPVQ---AMLAQAGT-VAGALEDWD
RA------AVEWKYDGARVQVHFDGE----------------------------------
------------------------------------------------------------
------------------------------------------------------------
------------------------------------------------------------
------------------------------------------------------------
-----------------------------------------DAR----------------
------------------LFSRNMEEVTDPLPEVVETVESTLDAP--------AILDGEV
VAVD-NGGDPLPFQEVLRRFRRKHDVAAAREDVAVRLHAFDCLHAA------------GE
DLLDAALETRHDRLESLFPA-------------------DSDVVSQMWLSD--DPDEIED
LETAALDAGQEGIMLKD-----PTAAYSPGKRGKHWRKRKPDVETLDCVVTGAEWGEGRR
ANVLGSFELSVR-----------TDDG---------------------------------
-----YATVGNVATGITDEELDDLTERFEPYIRSEDGRDVVLDPAVVFEVGY--------
-------EEIQASQSYASGYALRFPRFLSVREDKTPDSADSLARVERLAESQ--------
-----
>gi|448603029|ref|ZP_21656850.1| DNA ligase, ATP dependent [Haloferax sulfurifontis ATCC BAA-897]
------------------------------------------------------------
------------------------------MQFAEFAARAAEIEAEPADLAVVSLLSDLF
RDAGDD-----------------------LPTVARFVQGRVFPAWDSTTLDIGPRLCHEA
IARAAGPNVSADDVEDRLADRGEIGAVAASYDFGGQRGLAAFGSGGQ-------------
-------------------------------------DGLTVAEVDSELRDLAAASGSGS
EETKLKTLYGLFNR--TAPDEARFLARLVLSEMRIG--------VGEGAVRDAVAEAFLV
DP--------ADAAAIRDDDADS----------------------ETEDAARTRRNEAVA
AVARALQVSNDYGMVAELARDEGEAGLDGVRLEVGRPVQ---AMLAQAGT-AADALDEWE
TA------AVETKFDGARVQVHRDA-----------------------------------
------------------------------------------------------------
------------------------------------------------------------
------------------------------------------------------------
------------------------------------------------------------
---------------------------------------DGEVS----------------
------------------LFSRNMEDVTGALPEVVEFVADAVDEP--------VILDGEV
VAMD-DDGEPLPFQEILRRFRRKHDVGRMREEVRVELRAFDCLHAG------------GD
DLLTDPLSARHDRLTAVLGG-------------------DSAAVSDLLLSD--DAEEIAA
YEADALDAGHEGIMLKN-----PDAPYSPGDRGKNWLKRKPDVETLDLVVTGAEWGEGRR
AEFLGTFLLSAR-------VEADSGDDA--------------------------------
-----FETIGKVATGITDEELAELTDLLEPEIEREEGKEVDIRPSVVFEVGY--------
-------EEIQASPTYSSGYALRFPRFVTVREDKTAETADSLERVERLADSQ--------
-----
>gi|448435513|ref|ZP_21586767.1| DNA ligase I, ATP-dependent Dnl1 [Halorubrum tebenquichense DSM 14210]
------------------------------------------------------------
------------------------------MEFAALAERADRLAANDGDIETTLAAADLL
ADAGSGGD---AGSAEDAADGD-DGPSDDLPVVARFLLGRVFPAHDTRTLDVGPALCRES
IARAAGPNVSASDVEDRLAERGEIGAVAAAYDLGGQQGLAAFGG----------------
-----------------------------------GRDALTVAAVDEELRDLAAESGDGS
ESRKRDALFGLFTR--CSPSEAAFLARLVLGEMRLG--------VGEGTVRDAVAEAFIA
PEPEVEGD---------D-------------------DSAAAADSESDDAALRASDEAVA
AVERALQVTNDYGRVAVRARDEGIEGLREESLRVGRPVQ---AMLAQAGT-ATDAVDSFG
EV------AVETKFDGARVQVHYAPAGT--------------------------------
------------------------------------------------------------
------------------------------------------------------------
------------------------------------------------------------
------------------------------------------------------------
-------------------------------------------APADAKASDGDD-----
------------GALGPRLYSRNMDDVTEALPEIVEYVAERVDVP--------AILDGEV
VAVD-DAGDPLPFQEVLRRFRRKHDVDRMRETVSLRLHAFDCLHAD------------GD
DLLDEPLRVRHERLRAVLGD----------------------AAADLALAD--DPDAIAA
AERDALDAGHEGVMLKN-----PDAAYTPGDRGRDWLKRKPDVETLDAVVVGAEWGEGRR
AELFGTFLLAVR-----------DGG-----SEGG-----------ESGEGDAPD-DAAD
LVPPGYATVGKVATGITDEALADLTERLEPYVAGESGTTVAFDPELVVEVGY--------
-------EEIQTSPTYSAGYALRFPRFVGVREDKSVDDADSLARVRRLAGDD--------
-----
>gi|448428581|ref|ZP_21584313.1| DNA ligase I, ATP-dependent Dnl1 [Halorubrum terrestre JCM 10247]
------------------------------------------------------------
------------------------------------------MAANDGDIETTLAVAALL
ADAGAADD-------GEDDGTERDGSTDDLPVVIRFLLGRVFPAHDTRTLDVGPALCREA
IARAAGQNVSAADVEDRLAERGEIGAVAAEYDFGGQRGLAAFGS----------------
-----------------------------------GRDALTVAALDEELRDLAAESGDGS
ESRKRDALFGLFTR--CSPSEAAFLARLVLGEMRLG--------VGEGTVRDAIAEAFLA
PDETPDPGD------------------------------DSGGASESDAPGLVASEDAVA
AVERALQVTNDYGRVAVRARDEGIEGLREESLRVGRPVQ---AMLAQAGT-ATDAVDAFG
EV------AVETKFDGARVQVHYAPA----------------------------------
------------------------------------------------------------
------------------------------------------------------------
------------------------------------------------------------
------------------------------------------------------------
-----------------------------------------DAG------LGGTE-----
-------------ALGPRLYSRNMDDVTEALPEIVEHVAERVDAP--------VILDGEV
VAVD-DDGDPLPFQEVLRRFRRKHDVERMREAVSLRLHAFDCLHAD------------GD
DLLDEPLRDRHDRLREVLPD----------------------AAADLTLAD--DAEAIAA
AERAALDAGHEGVMLKN-----PAAAYTPGDRGRDWLKRKPDVETLDAVVVGAEWGEGRR
AELFGTFLLAVR-----------AEN-----EANG------------PPDRDVDG-----
PAPAGYATVGKVATGITDEALADLTERLEPHVVDETGTTVAFDPELVVEVGY--------
-------EEIQTSPTYSAGYALRFPRFVGVREDKGVDDADSLARVRRLAGDD--------
-----
>gi|448738367|ref|ZP_21720394.1| 30S ribosomal protein S3Ae [Halococcus thailandensis JCM 13552]
------------------------------------------------------------
------------------------------------------------------------
------------------------------------------------------------
------------------------------------------------------------
------------------------------------------------------------
------------------------------------------------------------
------------------------------------------------------------
------------------------------------------------------------
------------------------------------------------------------
------------------------------------------------------------
------------------------------------------------------------
------------------------------------------------------------
------------------------------------------------------------
------------------------------------------------------------
------------------MSERSVSRQQQTKRWYTVFAPESFDRA----------ELGET
PADEPNAVLDRTIETTLGELTDDAGANNVKLTFRITDVGSDAAYTE--------------
-------FEKHELTRDYLGS--------------------------LVRRG---ASKVEA
YLTVRTSDDYR-VRIQP-----VAFTTKKADDSQEKAIRKEMTELVEEAASERTFEELTD
SVTQGRLSSAIYG-----------------------------------------------
--------EARTIYPLRRVEIGKLALDAHPDEVAE-------EEATAVDVDE--------
-------SDVEV------------------------------------------------
-----
>gi|448386655|ref|ZP_21564559.1| ATP-dependent DNA ligase I [Haloterrigena thermotolerans DSM 11522]
------------------------------------------------------------
------------------------------MEFATFADRAGTIDAEPADLEIVAHVRDLL
AAADDE-----------------------IEVVARFVQGRVFPAWDSTTLDIGPSACYEA
IARAAGQNVSGDDVEERLADVGEIGDVAASYEFGGQQGLGAFTDD------------AGG
TS-----------------------------------DDLTVREVADTLTELAAAEGSGS
HDRKVDLLFGLFNR--ASSEEARYLARLVLSEMRIG--------VGEGTVRDAIAAAFEV
PE---------------------------------------------------------D
RVERALQVSNDYGRVARIARDEGVAGLDAMDLAVGRPVQ---AMLAQAGT-VTDALEAWD
EA------AVEWKYDGARCISGYTPIYTRERGQIAVRDVEVGDSVLTHEGRFREVVAKNR
RSIDSKEKVFEFSTYFGTEFKITEGHEMLVYDSGDTEWVPIEDVSENETLAFPVPTIRPT
LTPPDRLQLSTIDNYTKEFELSPSFYRFLGYWVGDGSTNDYNGNNRIGLMFSNTDADLLE
EYRSIVVDALGISPENVHTYDHGSATDIYWTDGPLFKWLCGNFRKKDQDGWKDKTVPDWF
WNLSEDQFDAFLTGWEEADGYEDPQERRYITTKERYLASVIQLIGLTFGRIFGIRRVRKN
DKTYYRLTISQSDRYARIEDDFVVVDILSKTELSRKNPREVDPRQKVYNLQVAEDESYCV
PLTAVHNCQLHFDGESVSVFSRNMEEVTDALPEVVEFGEEHLAEP--------TILDGEV
VAVD-DDGSPLPFQEVLKRFRRKHDVAKAREDVSVRPVFFDCLHAG------------GE
DLLEDPLTTRHDRLRSVLADADSDG----DDGTDGTADSDIEGLSLLRLTD--DPDEIES
IDAAALEAGHEGIMLKD-----PESTYSPGRRGKHWRKRKPDVETIDCVVTGAEWGEGRR
ATFLGTFELSVR-----------AGDE---------------------------------
-----FETVGKVATGITDEKLEELTELLEPHIAMEDGQAVDLEPAVVFEVGY--------
-------EEIQSSPTYSSGYALRFPRFLGVRYDKNPEGADSLERLQRLQA----------
-----
>gi|335438680|ref|ZP_08561416.1| GTP-binding proten HflX [Halorhabdus tiamatea SARL4B]
------------------------------------------------------------
------------------------------------------------------------
-----------------------------MTGTDRPTDGALVVKR--VEAGSADTTEIER
LADAAGYDVLATLTQTRTEDPAYHVGEG--------------------------------
----------------------------------------KAAEIADQLRARDAAVVIFD
NQLGPYQTYNLGTE---FPEGVRLLDRFRLILEIFG---------QRAQTRKAQLQVELA
ELR---------------------------------------------------------
---YELPRAEAKASLARREEHPGFMGLGEYDESREQDIKNRIARIRDELEKIERTDEHRR
EQ------RRESGFDLVALAGYTNAG----------------------------------
------------------------------------------------------------
------------------------------------------------------------
------------------------------------------------------------
------------------------------------------------------------
------------------------------------------------------------
-----------------------KSTLLRRLAEDLDVDENEDIHP---------DLDETA
ASED-------RLFTTLGTTTRRADFDRRDVLVTDTVGFIS-------------------
DLPHWLVESFKSTLGSVYQAD-----------------------LVLLVVD---VGESVE
SIREKLVTAHDTLYERN------------------EAPILTVLNKIDTVEAAELDRKREA
LSALAPNPVAVS------------------------------------------------
------AKTGENVDALRERIDESLPELERERLVLPMTDDAMSVVSWIHDHAN--------
----------VETVDYGEQVVVEFEGRPAVIEQSRAKASDLVPAESAS------------
-----
>gi|284165177|ref|YP_003403456.1| ATP-dependent DNA ligase I [Haloterrigena turkmenica DSM 5511]
------------------------------------------------------------
------------------------------MEFATFADRAAAIEAEPADLEIVARTSELL
ADAGDDSEDR--------RSAGSAVDPQTLEVVARFVQGRVFPAWDSTKLDIGPTTCYEA
IARAAGTNVGSDDVEERLAEVGEIGEVAASYDFGGQQGLGAFTGG------------GGG
NGAGGAA-----------------------------GNDLTVREVYETLADLAAAEGSGS
QDRKIDLLFGLFNR--CSSEEARYLARLVLSEMRIG--------VGEGSVRDAISEAFDV
PV---------------------------------------------------------E
HVERALQVSNDYGQVARVARDEGREGLDAMDLEVGRPVQ---AMLAQAGT-VTDALEEWD
EA------AVEWKYDGARVQLHHR------------------------------------
------------------------------------------------------------
--------------------------------IGDDGT----------------------
------------------------------------------------------------
------------------------------------------------------------
----------------------------------------TETC----------------
------------------VFSRNMEEVTDAFPEVVEFADETLEEP--------AILDGEV
VAID-EDDEPLPFQEVLKRFRRKHDVAKAREDVTVRPVFFDCLHAG------------GE
DLLEEPLTTRHERLRAVLADADDS------SDATVEDERDIEALSLLWTTD--DPDEIEA
IDAEALEAGHEGIMLKD-----PDSAYSPGRRGKHWRKRKPDVETLDCVVTGAEWGEGRR
ATFLGTFELSVRA-----------GDD---------------------------------
-----LETVGKVATGITDEKLEELTALLEPHIATEEGQAVDIEPAVVFEVGY--------
-------EEIQSSPTYSSGYALRFPRFLGVRSDKDPDDADTLERVERLRA----------
-----
>gi|448627570|ref|ZP_21672036.1| DNA ligase [Haloarcula vallismortis ATCC 29715]
------------------------------------------------------------
------------------------------MEFAAFADRAEEIEAESADTAITEAVTDLF
TDAGSD-----------------------LPTLARFVQGRVFPAYEARTLDIGPRLCYEA
IARAAGQNISADDVEQRLADMGEIGAVAASYDLGGQQGLAAFGAGG-G------------
------------------------------------SDALTVAELDAELRDLAAVDGSGS
QGTKVDILFGLFSR--CSPTEASYLARLVLSEMRIG--------VGEGTVRDAVAAAFGV
PV---------------------------------------------------------D
AVERAVQVSNDYGMVAEVARDEGEAGLDTIRLEIGRPVQ---AMLAQAGT-VAGALEDWD
RA------AVEWKYDGARVQVHFDGE----------------------------------
------------------------------------------------------------
------------------------------------------------------------
------------------------------------------------------------
------------------------------------------------------------
-----------------------------------------DAR----------------
------------------LFSRNMEEVTDPLPEVVDTVESTLDAP--------AILDGEV
VAVD-ADGEPLPFQEVLRRFRRKHDVAAARENVAVRLHAFDCLHAD------------GE
DLLDAPLETRHDRLESLFPP-------------------DSEIVSQMWLSD--DAGGIED
LETEALDAEQEGIMLKD-----PTASYSPGKRGKHWRKRKPDVETLDCVVTGAEWGEGRR
ANALGSFELSVR-----------TDDG---------------------------------
-----YATVGNVATGITDAELDDLTERFEAHIRSEDGRDVTLDPAIVFEVGY--------
-------EEIQASQSYDSGYALRFPRFISVREDKTPEDADSLERVKRLAASQ--------
-----
>gi|448375350|ref|ZP_21558916.1| class V aminotransferase [Halovivax asiaticus JCM 14624]
------------------------------------------------------------
------------------------------MTETRE---------YRADYPEKTLYIPGP
TEVRED----------------------VVESMCEPMFGHRMDRMTDLYTTIVED-TKTF
LDTDHDVIVLS-------------------------------------------------
---------------------------------GSGTAFMESAIQN-LADEHVLCTTCGS
FSERQANVAERLGKS-VDTLEYEWGKAVKPEDVRDR--------LEGSDTDYDVVTCVMN
ESS---------------------------------------------------------
-----TGVRNPVEAIGDVVSE----------YPDTYFVV---DAVSSLGG-DTVDIDAHG
---------IDVIFTSVQKAFAMPPG----------------------------------
------------------------------------------------------------
------------------------------------------------------------
------------------------------------------------------------
------------------------------------------------------------
------------------------------------------------------------
----------------LAVCVVSDEAYEREVESDSAAWYGGFQR---------TID----
--YYDRKGQTHSTPAIPIMLAYRTQMKHMLDEG-----------HDGRDQ--------RH
HEMAEYTREWAREHFALFPEDG------------------YESQTVACIENTQGIDVAET
IGT---VSDEYDMVFA--------NGYGSQLGEQTFRIGHMGEHDVESIRALTDAIEDVA
GL----------------------------------------------------------
------------------------------------------------------------
------------------------------------------------------------
-----
>gi|433637542|ref|YP_007283302.1| serine-pyruvate aminotransferase/archaeal aspartate aminotransferase [Halovivax ruber XH-70]
------------------------------------------------------------
------------------------------MTETRE---------YRADYPEKTLYIPGP
TEVRED----------------------VAESMCEPMFGHRMDRMTDLYTTIVED-TKDF
LDTDNDVIVLS-------------------------------------------------
---------------------------------GSGTAFMESAIQN-LVDEHVLCTTCGS
FSERQANVAERLGKS-VDTLEYEWGKAVKPEDVRDR--------LEVSDTDYDVVTCVMN
ESS---------------------------------------------------------
-----TGVRNPVEAIGDVVSE----------YPDTYFVV---DAVSSLGG-DAVDIDAHG
---------IDVIFTSVQKAFAMPPG----------------------------------
------------------------------------------------------------
------------------------------------------------------------
------------------------------------------------------------
------------------------------------------------------------
------------------------------------------------------------
----------------LAVCVVSDDAYEREVASDSAAWYGGFQR---------TID----
--YYDRKGQTHSTPAIPIMLAYHTQMKHMLDEG-----------HDARDQ--------RH
REMAEYTREWAREHFALFPEEG------------------YESQTVACIENTRGIDVAET
IET---VSEEYDMVFS--------NGYGSQLGEQTFRIGHMGEHDVESIRALTDAIEDVA
EL----------------------------------------------------------
------------------------------------------------------------
------------------------------------------------------------
-----
>gi|448369528|ref|ZP_21556080.1| ATP-dependent DNA ligase I [Natrialba aegyptia DSM 13077]
------------------------------------------------------------
------------------------------MEFATFADRVAAIDAESADLEIVAHVRDLF
EDAGDD-----------------------LPVVARFVQGRVFPAWDSTTLDIGPNTCYEA
IARAAGTNVAADDVEERLAERGEIGDVAASYDFGGQQGLGAFTGGGGD---------STG
S-----------------------------------GDDLTVREVDDTLTELAAAEGAGS
QDRKVDLLFGLFNR--CSSSEARYLARLVLSEMRIG--------VGEGTVRDAIAEAFEV
PE---------------------------------------------------------D
RVERALQVSNDYGQVAQVARDEGVSGLDGIELELGRPVQ---AMLAQAGT-VTDALEEWD
EA------GVEWKYDGARIQLHHDPG----------------------------------
------------------------------------------------------------
------------------------------------------------------------
------------------------------------------------------------
------------------------------------------------------------
----------------------------------------GQTR----------------
------------------VFSRNMEEVTDALPEVVEFAAETLDEP--------VILDGEV
VAID-EDGSPLPFQEVLKRFRRKHDVAKAREDVSVRPVFFDCLHAG------------GE
DLLEVPLTSRHERLESVLAAGP----------DRDQDPAEVDGLSLLWLTD--DPGEIEA
IDADALAAGHEGIMLKN-----PDSAYSPGRRGKNWRKRKPDVDTLDCVVTGAEWGEGRR
ATFLGTFELSVR-----------DGDE---------------------------------
-----LETVGKVATGITDEKLEELTELLDPHIAAEEGQNVELEPAVVFEVGY--------
-------EEIQASPTYSSGYALRFPRFVGVRYDKDPEEADTLERLRNLQ-----------
-----
>gi|448361985|ref|ZP_21550598.1| DNA ligase [Natrialba asiatica DSM 12278]
------------------------------------------------------------
------------------------------MEFATFADRVAAIDAESADLEIVAHVRDLF
ADAGDD-----------------------LPVVARFVQGRVFPAWDSTTLDIGPNTCYEA
IARAAGTNVDADDVEERLAERGEIGDVAASYDFGGQQGLGAFTGGGGD---------STG
SSG---------------------------------GDDLTVREVDETLAELAAAEGAGS
QDRKVDLLFGLFNR--CSSSEARYLARLVLSEMRIG--------VGEGAVRDAIAEAFDV
PE---------------------------------------------------------D
RVERALQVSNDYGQVARVARDAGVPGLDDIELELGRPVQ---AMLAQAGT-VTDAIAEWD
EA------GVEWKYDGARIQLHYDPG----------------------------------
------------------------------------------------------------
------------------------------------------------------------
------------------------------------------------------------
------------------------------------------------------------
----------------------------------------GETR----------------
------------------VFSRNMEEVTDALPEVVEFAAEALDEP--------VILDGEV
VAID-EGGSPLPFQEVLKRFRRKHDVAKAREDVPVRPVFFDCLHAG------------GE
DLLEVPLTSRHERLESVLAARP----------DQNQDPAEVDGLSLLWLTD--DPDEIEA
VDADALEAGHEGIMLKN-----PESAYSPGRRGKNWRKRKPDVETLDCVVTGAEWGEGRR
ATYLGTFELSVR-----------NGDD---------------------------------
-----LETVGKVATGITDEKLEELTELLDPHIAAEEGQDVELEPAVVFEVGY--------
-------EEIQASPTYSSGYALRFPRFVGVRYDKGPEEADTLERVETLQGK---------
-----
>gi|448357845|ref|ZP_21546540.1| ATP-dependent DNA ligase I [Natrialba chahannaoensis JCM 10990]
------------------------------------------------------------
------------------------------MEFATFANRAATIEAESADLEIVAHVRDLL
TEAGDD-----------------------LPIVARFVQGRVFPAWDSTTLDIGPNTCYEA
IARAAGTNVGADDVEERLAESGEIGAVAASYDFGGQQGLGAFVGGGGS---------GAG
GADDDNDD-----NGGNG------------------TDDLTVRKVHDTLTDLAAAEGSGS
QDRKVDLLFGLFNR--CSSDEARYLARLVLSEMRIG--------VGEGTVRDAIAEAFDV
PQ---------------------------------------------------------E
PVERALQVSNDYGQVAETARNDGVSGLDEIELKIGRPVQ---AMLAQAGT-VTDALEEWD
AA------AVEWKYDGARIQLHHDPTNPGN------------------------------
------------------------------------------------------------
---------------------------------PDGDSN---------------------
------------------------------------------------------------
------------------------------------------------------------
----------------------------------------GETH----------------
------------------VFSRNMEAVTNALPEVVEFADQHLDCP--------AILDGEV
VAID-DDGSPLPFQEVLKRFRRKHDVAKAREDVTVRPVFFDCLHAD------------GD
DLLEEPLTARHDQLQSVLAAEP------------QQEPEEIDGFSLLWVTD--DPDEIEA
IDADALETGHEGIMLKN-----PDSTYSPGRRGKNWQKRKPDVETLDCVVTGAEWGEGRR
ATFLGTFELSVR-----------DGDD---------------------------------
-----LEAVGKVATGITDEKLEELTELLEPHIVAEDGTAVELEPAVVFEVGY--------
-------EEIQTSPTYSSGYALRFPRFLGVRYDKDTEGAETLERLETLFES---------
-----
>gi|448352959|ref|ZP_21541738.1| ATP-dependent DNA ligase I [Natrialba hulunbeirensis JCM 10989]
------------------------------------------------------------
------------------------------MEFATFADRAATIEAESADLEIVAHVRDLL
AEAGDD-----------------------LPIVARFVQGRVFPAWDSTTLDIGPNTCYDA
IARAAGTNVDADDVEDRLAERGEIGAVAASYDFGGQQGLGAFMGGGGA---------GAG
GAGGDNDD---HNNGGTGNNN---------------TGNLTVREVNDTLTDLAAAEGSGS
QDRKVDLLFGLFNR--CSNDEARYLARLVLSEMRIG--------VGEGTVRDAIAEAFDV
PQ---------------------------------------------------------E
PVERALQVSNDYGQVAETAREDGVSGLDEIDLEIGRPVQ---AMLAQAGT-VTDALEEWD
EA------AVEWKYDGARIQLHYDPADPGD------------------------------
------------------------------------------------------------
---------------------------------PDGDNK---------------------
------------------------------------------------------------
------------------------------------------------------------
----------------------------------------GETH----------------
------------------VFSRNMEAVTDALPEVVEFANEHLDSP--------VILDGEV
VAID-DDGSPLPFQEVLKRFRRKHDVAKAREDVSVRPVFFDCLHAD------------GD
DLLDEPLVERHDQLESVLAAER------------QQEPEEIDGFSLLWVTD--DPDEIEA
VDADALEAGHEGIMLKN-----PDSTYSPGRRGKNWQKRKPDVETLDCVVTGAEWGEGRR
ATFLGTFELSVR-----------DGDD---------------------------------
-----LETVGKVATGITDEKLEELTELLEPHIVAEDGTAVELEPAVVFEVGY--------
-------EEIQTSPTYSSGYALRFPRFLGVRYDKDTEGADTLERLEMLRDE---------
-----
>gi|289580290|ref|YP_003478756.1| ATP-dependent DNA ligase I [Natrialba magadii ATCC 43099]
------------------------------------------------------------
------------------------------MEFATFADRAATIEAESADLEIVAHVRDLL
AEAGDD-----------------------LPIVARFVQGRVFPAWDSTTLDIGPNTCYEA
IARAAGTNVDADDVEERLADRGEIGAVAASYDFGGQQGLGAFMSGGGS---------GAG
GAVDNNDDQDDRNNGGNGSNSGNDSNSSNDSNSSNGTGDLTVREINDTLTDLAAAEGSGS
QDRKVDLLFGLFNR--CSSDEARYLARLVLSEMRIG--------VGEGTVRDAIAEAFEV
PQ---------------------------------------------------------E
PVERALQVSNDYGQVAETAREDGVDGLDEIDLEIGRPVQ---AMLAQAGT-VTDALEEWD
EA------AVEWKYDGARIQLHYDPAGPGG------------------------------
------------------------------------------------------------
---------------------------------PDGDSN---------------------
------------------------------------------------------------
------------------------------------------------------------
----------------------------------------GETH----------------
------------------VFSRNMEAVTDALPEVVEFADEHLDGP--------AILDGEV
VAID-DDGNPLPFQEVLKRFRRKHDVAKARENVSVRPVFFDCLHAD------------GD
DLLEEPLVERHNQLESVLAMGP------------QQEPEEIDGFSLLWVTD--NPDEIEA
VDADALEAGHEGIMLKN-----PDSAYSPGRRGKNWQKRKPDVETLDCVVTGAEWGEGRR
ATFLGTFELSVR-----------DGDD---------------------------------
-----LETVGKVATGITDEKLEELTELLEPHIVAEDGTAVELEPAVVFEVGY--------
-------EEIQTSPTYSSGYALRFPRFLGVRYDKDTAGAETLERLETLFES---------
-----
>gi|448348531|ref|ZP_21537380.1| ATP-dependent DNA ligase I [Natrialba taiwanensis DSM 12281]
------------------------------------------------------------
------------------------------MEFATFADRVAAIDAESADLEIVAHVRDLF
ADAGDD-----------------------LPVVARFVQGRVFPAWDSTTLDIGPNTCYEA
IARAAGTNVDADDVEKRLAERGEIGDVAASYDFGGQQGLGAFTGGGGD---------STG
SS----------------------------------GGDLTVREVDDTLTELAAAEGAGS
QDRKVDLLFGLFNR--CSSSEARYLARLVLSEMRIG--------VGEGTVRDAIAEAFDA
PE---------------------------------------------------------D
RVERALQVSNDYGQVAQVACDEGVSGLDEIELELGRPVQ---AMLAQAGT-VTDALEEWD
EA------GVEWKYDGARIQLHHDPD----------------------------------
------------------------------------------------------------
------------------------------------------------------------
------------------------------------------------------------
------------------------------------------------------------
----------------------------------------GQTR----------------
------------------VFSRNMEEVTDALPEVVEFAAETLDEP--------VILDGEV
VAID-EDENPLPFQEVLKRFRRKHDVAKAREDVSVRPVFFDCLHAG------------GT
DLLEAPLTSRHERLELVLAAGPGQPQDRDQDQNQDQDSAEIDGLSLLWLTD--DPDEIEA
IDADALTAGHEGIMLKN-----PESAYSPGRRGKNWRKRKPDVETLDCVVTGAEWGEGRR
ATFLGTFELSVR-----------DGDD---------------------------------
-----LETVGKVATGITDEKLEELTELLDPHIAAEEGQNVELEPAVVFEVGY--------
-------EEIQASPTYSSGYALRFPRFVGVRYDKDPEGADTLERLRNLQ-----------
-----
>gi|448323407|ref|ZP_21512869.1| DNA ligase (ATP) [Natronococcus amylolyticus DSM 10524]
------------------------------------------------------------
------------------------------MQYADLVESYRRIDATASTDEKTAIVASVL
EAATT----------------------DELERLLPLFRGKVTPAYEGADLGISSSLTLEA
IRKATG--VAESEIRTTWHETGDLG-TAAAEAVANQTQQTLFST----------------
--------------------------------------DLTVESVFETLRDLLEYEGEGS
QQRRIDAVAKLLSN--AEPEEARYVVRTVLGHLRIG--------IGEGTIRDAIAQAALD
GS-----------------------------------------------------DEATD
AVEYAYQLTNDYPLVARTARESGVNGLRDLEIELFRPLQ---VMLADSADSVEDGIDAVA
TSDGPL--LAEYKYDGVRVQIHKDGD----------------------------------
------------------------------------------------------------
------------------------------------------------------------
------------------------------------------------------------
------------------------------------------------------------
-----------------------------------------EVR----------------
------------------AFTRRLEEITEQFPDVVESVRTRVAADS-------CVLEGEI
VGYDPDTGALTPFQELSTRITREHDIEAAAEETPVVVYLFDLLSLE------------GE
SLLEESLDERLARLDSVLEPEE-----------------WAIEPTQHVRFDPADPELARE
LYADALAAGHEGLMCKN-----LEVPYQPGRRVGYMLKVKPTMEPLDVVVTRGKYSEGRR
KGKLGRLYLACR-----------DTEHD--------------------------------
----ELNEVGRLATGYTDEQLAALTDALEPLITETDGRDVNVRPEVVLEVEY--------
-------EEIQSSPTYDSGYALRFPRFVRRREELSVSDVDTLERVEALFEAQ--------
-----
>gi|448340174|ref|ZP_21529148.1| DNA ligase I, ATP-dependent Dnl1 [Natrinema gari JCM 14663]
------------------------------------------------------------
------------------------------MEFATFADRAGTIEAEPAALEVVAHVRDLF
ADAGSD-----------------------LEVVARFVQGRVFPAWDSTTLDIGPSACYEA
IARAAGTNVSSDDVEARLAEVGEIGDVAANYDFGGQQGLGAFTGG------------GGG
NG-----------------------------------GNLTVREVHETLEDIAAAEGSGS
QDRKVDLLFGLFNR--CSSEEARYLARIVLSEMRIG--------VGEGTVRDAIAEAFDV
PT---------------------------------------------------------D
RVERALQVSNDYGQVARTARDDGLEGLDSTELEVGRPVQ---AMLAQTGT-VTDALEEWE
TA------GVEWKYDGARIQLHHAPN----------------------------------
------------------------------------------------------------
--------------------------------RSNEST----------------------
------------------------------------------------------------
------------------------------------------------------------
----------------------------------------AETR----------------
------------------VFSRNMEEVTDALPEVVEFAAAHLEEP--------AILDGEV
VAID-EDGSPLPFQEVLKRFRRKHDVAKAREDVSVRPVFFDCLHAG------------GE
DLLAEPLTTRHDRLRSVLVDAD--------ADP--VADDEIEGLSLLWRTD--DPDEIES
IAAEALEAGHEGIMLKN-----PDSTYSPGRRGKHWRKRKPDVETLDCVVTGAEWGEGRR
ATVLGTFELAVR-----------TGDDSEERRSAG-----------------------SA
VEPQNLETVGKVATGITDEKLEELTDLLEPHITVAEGQTVDLEPAVVFEVGY--------
-------EEIQSSPTYSSGYALRFPRFVGVRSDKSPADADSLERLERLHDQ---------
-----
>gi|448315049|ref|ZP_21504703.1| DNA ligase I, ATP-dependent Dnl1 [Natronococcus jeotgali DSM 18795]
------------------------------------------------------------
------------------------------MEFATFADRAAAIEAEPADLETVARVATLL
EDAADGDGG------------------RTVAVVARYVQGRVFPAWTSRTLDIGPSACYEA
IARAAGTNVSPDDVEDRLAEVGEIGDVAASYDFGGQRGLSAFA----------GGDDSAN
GG-----------------------------------GGLTVPEVDEALYELAAAEGSGS
QDRKVDLLFGLFNR--CSSDEARYLARLVLSEMRIG--------VGEGTVRNAIGEAFDV
PV---------------------------------------------------------E
RVERALQVSNDYGEVARVAREDGREGLDAMTLEVGRPVQ---AMLAQAGT-VTGALEDWD
EA------GVEWKYDGARVQLHYDPGGVAIDGADAT------------------------
------------------------------------------------------------
--------------------------------VAADDA----------------------
------------------------------------------------------------
------------------------------------------------------------
----------------------------------------GEIR----------------
------------------VFSRNMEDVTDALPEVVEFADEHLAEP--------AILDGEV
VAVD-DDGEPLPFQEVLKRFRRKHDVAKAREDVAVRPVFFDCLHAD------------GE
DLLEEPLTTRHERLEAVLRE------------DSEREPDEVEGLSLLWRTD--DPDEIER
IDADALEAGHEGLMLKD-----PDSTYSPGRRGKHWRKRKPDVETLDCVVTGAEWGEGRR
ATFLGTFELSVR-----------DGDGEK-RRSAG-----------------------SA
VEPRNLETVGKVATGITDEKLAELTELLEPHVASEDGTRVELEPAVVFEVGY--------
-------EEIQTSPTYSSGYALRFPRFVGVRSDKDPADADTVERLERLRG----------
-----
>gi|435848842|ref|YP_007311092.1| ATP-dependent DNA ligase I [Natronococcus occultus SP4]
------------------------------------------------------------
------------------------------MEFATFADRAAAIEAEPADLEIVAHVATLL
EDAADGDGS------------------RTVEIVARYVQGRIFPAWTSRTLDVGPSACYEA
IARAAGTNVSPDDVEERLAERGEIGDVAASYDFGGQRGLGAFG----------GGGD-AA
GG-----------------------------------EDRTVLAVDETLRELAAAEGAGS
QDRKVDLLFGLFNR--CSSDEARYLARLVLAEMRIG--------VGEGTVRDAIGEAFDV
PV---------------------------------------------------------E
DVERALQVSNDYGEVARVAREDGREGLDAMTLAVGRPIQ---AMLAQTGT-VTGALEDWD
VA------GVERKYDGARVQLHHDPIGVAVEDADAT------------------------
------------------------------------------------------------
--------------------------------AVGEST----------------------
------------------------------------------------------------
------------------------------------------------------------
----------------------------------------AETR----------------
------------------VFSRNMEDVTDALPEIVEFADDRLEEP--------VILDGEV
VAIA-DDGEPLPFQEVLKRFRRKHDVAKAREDVAVRPVFFDCLHAD------------GE
DLLEEPLATRHDRLERVLRE------------DPEQEPAQIEGLSLLWRTD--DPDEIER
IDAEALEAGHEGIMLKA-----PDSTYSPGRRGKHWRKRKPDVETLDCVVTGAEWGEGRR
ATFLGTFELSVR-----------AGDSEK-RRSAG-----------------------SA
VEPQNLETVGKVATGITDEKLAELTELLEPHVASEDGKRVELEPAVVFEVGY--------
-------EEIQSSPTYSSGYALRFPRFVGVRSDKDPDDADTVARLERLRE----------
-----
>gi|448311793|ref|ZP_21501546.1| ATP-dependent DNA ligase I [Natronolimnobius innermongolicus JCM 12255]
------------------------------------------------------------
------------------------------MEFATFADRAAAIEAEPADLEIVARVSDLL
SDANSD-----------------------LEVVARFVQGRVFPAWDSTTLDIGPSTCYEA
IARAAGPNVGGDDVEERLAEVGEIGAVAAAYDFGGQRGLGAFTGG------------GGG
DESGENGN----------------------------GGDLTVNEVAETLADLAATEGSGS
QDRKVDLLFGLFNR--CSSEEARYLARLVLSEMRIG--------VGEGTVRDAIGEAFDV
PT---------------------------------------------------------D
RVQRALQVSNNYGQVARVARDEGIDGLDAMDLEVGRPVQ---AMLAQAGT-VTEALEEWD
EA------AVEWKYDGARIQLHHRV-----------------------------------
------------------------------------------------------------
--------------------------------DGDG-E----------------------
------------------------------------------------------------
------------------------------------------------------------
----------------------------------------SETS----------------
------------------VFSRNMEDVTAALPEVVEYAARTLEES--------AILDGEV
VAID-ADGSPLPFQEVLKRFRRKHDVAKAREDVTVRPVFFDCLHAD------------GD
DLLAEPLTARHDRLESLLAADSD--------SEPDPDPADVEGLSLLWLTD--DPEEIEA
IDADALESGHEGIMLKD-----PDSTYSPGRRGKHWRKRKPDVETLDCIVTGAEWGEGRR
ATFLGTFELSVRAG--------DAGDD---------------------------------
-----LETVGKVATGITDEKLEALTELLEPHIAAEDGQTVDLEPAVVFEVGY--------
-------EEIQTSPTYSSGYALRFPRFQGVRSDKEPADANSLERVERLRDRQ--------
-----
>gi|448346594|ref|ZP_21535479.1| DNA ligase I, ATP-dependent Dnl1 [Natrinema altunense JCM 12890]
------------------------------------------------------------
------------------------------MEFATFADRAATIEAEPADLEVVAHVRDLF
ADAGSD-----------------------LEIVARFAQGRVFPAWDSTTLDIGPSACYDA
IARAAGTNVSGDDVEARLAEVGEIGDVAANYEFGGQQGLGAFTGG------------SGG
NG-----------------------------------GDLTVREVHEALADIAAAEGSGS
QDRKVDLLFGLFNR--CSSEEARYLARIVLSEMRIG--------VGEGTVRDAIAEAFDV
PT---------------------------------------------------------D
RVERALQVSNDYGQVARIARDEGIEGLDAMELDVGRPVQ---AMLAQTGT-VTDALEEWD
EA------AVEWKYDGARIQLHHDPSGLA-------------------------------
------------------------------------------------------------
--------------------------------ESDGST----------------------
------------------------------------------------------------
------------------------------------------------------------
----------------------------------------VETR----------------
------------------VFSRNMEEVTDALPEVVEFAAAHLEEP--------AILDGEV
VAID-EDGSPLPFQEVLKRFRRKHDVAKAREDVSVRPVFFDCLHVG------------GE
DLLAEPLTTRHDRLRSVLVDAD--------ADADSVADDEIEGLSLLWQTG--DPDEIES
IAAEALEAGHEGIMLKN-----PDSTYSPGRRGKNWRKRKPDVETLDCVVTGAEWGEGRR
ATFLGTFELAVR-----------AGDDSEERRSAG-----------------------SA
VEPQTLETVGKVATGITDEKLEELTDLLEPHITVAEGQEVELEPAVVFEVGY--------
-------EEIQSSPTYSSGYALRFPRFVGVRSDKDPEDADSLERLERLHDQ---------
-----
>gi|397772545|ref|YP_006540091.1| DNA ligase I, ATP-dependent Dnl1 [Natrinema sp. J7-2]
------------------------------------------------------------
------------------------------MEFATFADRAGTIEAEPADLEVVAHVRDLF
ADAGSD-----------------------LEVVARFVQGRVFPAWDSTTLDIGPSACYEA
IARAAGTNVSSDDVEARLAEVGEIGDVAANYDFGGQQGLGAFTGG------------GGG
NG-----------------------------------GNLTVREVHETLEDIAAAEGSGS
QDRKVDLLFGLFNR--CSSEEARYLARIVLSEMRIG--------VGEGTVRDAIAEAFDV
PT---------------------------------------------------------D
RVERALQVSNDYGQVARIARDDGLEGLDSTELEVGRPVQ---AMLAQTGT-VTDALEEWE
TA------GVEWKYDGARIQLHHAPN----------------------------------
------------------------------------------------------------
--------------------------------RSNEST----------------------
------------------------------------------------------------
------------------------------------------------------------
----------------------------------------AETR----------------
------------------VFSRNMEEVTDALPEVVEFAAAHLEEP--------AILDGEV
VAID-EDGSPLPFQEVLKRFRRKHDVAKAREDVSVRPVFFDCLHAG------------GE
DLLAEPLTTRHDRLRSVLVDAD--------ADP--VADDEIEGLSLLWRTD--DPDEIES
IAAEALEAGHEGIMLKN-----PDSTYSPGRRGKHWRKRKPDVETLDCVVTGAEWGEGRR
ATVLGTFELAVR-----------TGDDSEERRSAG-----------------------SA
VEPQNLETVGKVATGITDEKLEELTDLLEPHITVAEGQTVELEPAVVFEVGY--------
-------EEIQSSPTYSSGYALRFPRFVGVRSDKSPADADSLERLERLHDQ---------
-----
>gi|448336720|ref|ZP_21525813.1| DNA ligase [Natrinema pallidum DSM 3751]
------------------------------------------------------------
------------------------------MEFATFADRAATIDAEPADLEIVAHVRDLL
AAAEGE-----------------------IEVVTRFVQGRVFPAWDSTTLDIGPSACYEA
IARAAGRNVSSDDIEERLAEMGEIGDVAASYEFGGQQGLGAFTDG------------DGG
TG-----------------------------------DDLTVREVANTLAELAAAEGSGS
HDRKVDLLFGLFNR--ASSEEARYLARLVLSEMRIG--------VGEGTVRDAIAAAFEV
PE---------------------------------------------------------D
RVERALQVSNDYGRVARIARDEGVVGLDAMDLAVGRPVQ---AMLAQAGT-VTDALEEWG
TA------AVEWKYDGARIQLHHDPAGMDD------------------------------
------------------------------------------------------------
---------------------------------GDGST----------------------
------------------------------------------------------------
------------------------------------------------------------
----------------------------------------VETR----------------
------------------VFSRNMEDVTDALPEVVEFAAETLDAP--------AILDGEV
VAVD-DDGSPLPFQEVLKRFRRKHDVAKAREDVSVRPVFFDCLHAG------------GE
DLLEDPLTTRHDGLRSVLADSGTDG----DAG-DAVADEDIEGLSLLWTTD--DPDEIES
IDADALEAGHEGIMLKD-----PGSTYSPGRRGKHWRKRKPDVETIDCVVTGAEWGEGRR
ATFLGTFELAVR-----------TGDD---------------------------------
-----FETVGKVATGITDEKLAELTDLLEPHIAAENGQEVDLEPEVVFEVGY--------
-------EEIQSSPTYSSGYALRFPRFQGVRYDKDPEGADSLERLQRLQA----------
-----
>gi|433591463|ref|YP_007280959.1| ATP-dependent DNA ligase I [Natrinema pellirubrum DSM 15624]
------------------------------------------------------------
------------------------------MEFATFADRAGTIDAEPADLEIVAHVRDLL
AAADDE-----------------------IEVVARFVQGRVFPAWDSTTLDIGPSACYEA
IARAAGQNVSSDDVEDRLADVGEIGDVAASYEFGGQQGLGAFTDG------------DGG
TG-----------------------------------DDLTVREVADTLTELAAAEGSGS
HDRKVDLLFGLFNR--ASSEEARYLARLVLSEMRIG--------VGEGTVRDAIAAAFEV
PE---------------------------------------------------------D
RVERALQVSNDYGRVARIARDEGVVGLDTMDLAVGRPVQ---AMLAQAGT-VTDALEEWG
TA------AVEWKYDGARIQLHHDPAGMDD------------------------------
------------------------------------------------------------
---------------------------------GDGST----------------------
------------------------------------------------------------
------------------------------------------------------------
----------------------------------------VETR----------------
------------------VFSRNMEDVTDALPEVVEFAAETLEAP--------AILDGEV
VAVD-DDGSPLPFQEVLKRFRRKHDVAKARENVSVRPVFFDCLHAD------------GE
DLLADPLTTRHDRLRSVLVDSGADG----DAG-DAVADEDIEGLSLLWTTD--DPDEIES
IDADALEAGHEGIMLKD-----PESTYSPGRRGKHWRKRKPDVETIDCVVTGAEWGEGRR
ATFLGTFELAVR-----------AGDE---------------------------------
-----FETVGKVATGITDEKLEELTDLLEPHIVAEAGQEVDLEPAVVFEVGY--------
-------EEIQSSPTYSSGYALRFPRFLGVRYDKDPEGADSLERLQRLQA----------
-----
>gi|448331085|ref|ZP_21520359.1| DNA ligase I, ATP-dependent Dnl1 [Natrinema versiforme JCM 10478]
------------------------------------------------------------
------------------------------MKFATFADRAGTIDAEPADLEIVAHVRELL
ADAGDE-----------------------IEIVARFAQGRVFPAWDSTTLDIGPSACYEA
IARAAGTNVSSNDVEERLAEVGEIGDVAARYDFGGQQGLGAFTGGGTDDSGAGGGTGGNG
TG-----------------------------------GDLTVREVAETLADLAAAEGSGS
HDRKVDLLFGLFNR--CSSEEARYLARLVLSEMRIG--------VGEGTVRDAIAAAFDV
PK---------------------------------------------------------E
RVERALQVSNDYGRVARIARDEGVDGLDAMELDVGRPVQ---AMLAQAGT-VTDALEEWE
TA------GVEWKYDGARVQLHYDP-----------------------------------
------------------------------------------------------------
---------------------------------GDGET----------------------
------------------------------------------------------------
------------------------------------------------------------
-------------------------------------------R----------------
------------------VFSRNMEDVTDALPEVVEFADERLESP--------VILDGEV
VAID-EDGSPLPFQEVLKRFRRKHDVAKAREDVSVRPVFFDCLHAG------------GE
DLLEEPLTTRHDRLRSVLVDAVDET----GSDAAAIDDEDIEGLSLLWRTD--DPDEIES
IDADALEAGHEGIMLKN-----PESTYSPGRRGKHWRKRKPDVETLDCVVTGAEWGEGRR
ATFLGTFELSVR-----------AGED---------------------------------
-----LETVGKVATGITDEKLEELTDLLEPHIEAEEGQEVDLEPAVVFEVGY--------
-------EEIQSSPTYSSGYALRFPRFQAVRPDKEPANADSIERLERLQGQ---------
-----
>gi|452207603|ref|YP_007487725.1| DNA ligase (ATP) [Natronomonas moolapensis 8.8.11]
------------------------------------------------------------
------------------------------MEFAEFATRAAAVESVSADTDTVGFVAELF
ADAG-----------------------EDLAVVTRFVRGRVFPAHEPTTLDIGPALCYEA
LARAARPNVAAADVEAKLAEIGEIGAVAEELDLGGQRGLASFGD----------------
---------------------------------GDD--GLTVAGVDAELRALAGAEGVGS
TDTKVETLFGLFNR--AGPTEARFLARLVLGNMRIG--------VGEGAVRDATAAAFDV
PS---------------------------------------------------------E
AVERAMQVSNDAGLVAETARSEGEPGLGDVRLAVGRPVE---AMLAQAGS-AVDAIEAWG
SV------AVEPKFDGARVQLHYDGVE---------------------------------
------------------------------------------------------------
------------------------------------------------------------
------------------------------------------------------------
------------------------------------------------------------
------------------------------------------------------------
----------------TRLFSRNLEEVTDALPEVVETVAAALDRP--------AILDGEV
VAVD-EDGSPRPFQDVLRRFRRKHDVAAAREAVPVEFYAFDCLHAD------------GD
DLLDAPLLERRERLSALLGGDDADPG----------------GVADVRIAE--SVEEIAA
REEAALAAGHEGIMLKN-----PESAYTPGDRGRNWLKRKPDVETLDLVVTGAEWGEGRR
ANHFGTFLLSIR-----------DGE----------------------------------
----AFEPIGKVATGITDEELERLHERLVSHVRSESGTDVEIDPAVVFEVGY--------
-------EEIQRSPTYGSGYALRFPRFVAVREDKSPEDADSLERVERLAR----------
-----
>gi|76802375|ref|YP_327383.1| DNA ligase (ATP) [Natronomonas pharaonis DSM 2160]
------------------------------------------------------------
------------------------------MEFAEFAARAAEIESEPADLETVDLVATLC
ADAG-----------------------DDLGTVARFVQGRVFPAHDSTKLDIGPSLCYEA
LAKAAGPNVDSDDIERRLAEVGEIGAVAESLDLGGQQGLAAFGG----------------
---------------------------------GTDREALTVSGVEETLQALAAAAGDGS
TDAKRDRLFDLFNR--AEPTEARFLARLVLGEMRVG--------VGEGTVRDAIAAAFEV
PE---------------------------------------------------------P
DVERALQVANDCGLVAETARDDGAAGLDDIGLVVGRPVK---AMLAQAGT-AVEALDEWG
TA------AVETKYDGARVQVHYDGDS---------------------------------
------------------------------------------------------------
------------------------------------------------------------
------------------------------------------------------------
------------------------------------------------------------
------------------------------------------------------------
----------------ARLFSRNLEEVTEPLPEVVEFVEQSLSVP--------AILDGEV
VAVD-DDGTPRPFQEILRRFRRKHDVAAAREDVSVELYAFDCLHVD------------GE
DLLDTPLSERHDRLESLLAD----------------------GVSPLSYAD--DADEVAD
IEADALDAGHEGIMLKN-----PDSTYTPGSRGKNWLKRKPDVETLDLVVTGAEWGEGRR
ANLLGTFVVSAR-----------ADD----------------------------------
----GYEPVGKVATGITDEELERLHERLQPHVRTEDGTDVDIEPAVVFEVGY--------
-------EEIQQSPTYGSGYALRFPRFVGVREDKSPSDADSLERIDRLTS----------
-----
>gi|448307684|ref|ZP_21497579.1| DNA ligase I, ATP-dependent Dnl1 [Natronorubrum bangense JCM 10635]
------------------------------------------------------------
------------------------------MEFATFADRVAAIDAESADLEIIAHVRELL
EDAG-----------------------DDLAVVARFVQGRVFPAWQSTTLDIGPNTCYEA
IARAAGTNVSADDVEERLAEVGEIGEVAAGYDFGGQQGLGAFT--------------AGG
TS-----------------------------------DALTVREVFETLVDLAATSGSGS
HDTKVDLLFGLFNR--CESAEARYLARLVLSEMRIG--------VGEGAVRDAISEAFDV
PG---------------------------------------------------------E
RVERALQVSNDYGQVARVARDDGLEGLDAMDLEVGRPVQ---AMLAQAGT-VTDALEEWD
EA------AVEWKYDGARVQLHHDPE----------------------------------
------------------------------------------------------------
---------------------------------NGTDA----------------------
------------------------------------------------------------
------------------------------------------------------------
----------------------------------------AETR----------------
------------------VFSRNMEDVTNALPEVVEFAEHTLEEP--------AILDGEV
VAVD-DDGTPLPFQEVLKRFRRKHDVAKAREDVEVRPVFFDCLHAG------------GD
DLLAESLTTRHERLEGLLAD------------DPDQEPESVDGLSLLWRTD--DPDEIES
IDAKALEGGHEGIMLKD-----PDSTYSPGRRGKHWRKRKPDVETLDCVVTGAEWGEGRR
ATFLGTFELSVR-----------ADDGGE-RRSAD-----------------------AA
VDSQNLATVGKVATGITDEKLEELTELLEPHLASEDGQEVDLEPEIVFEVGY--------
-------EEIQTSPTYSSGYALRFPRFQAVRHDKDPRDADSLERLERLREV---------
-----
>gi|448298110|ref|ZP_21488141.1| DNA ligase I, ATP-dependent Dnl1 [Natronorubrum tibetense GA33]
------------------------------------------------------------
------------------------------MEFATFADRAAAIEAEPADLEIVDLVRELL
EDSGT----------------------DDLEIVARFVQGRVFPAWRSRTLDIGPNSCYEA
IARAAGTNVGSDDVEDRLAEVGEIGEVAASYEFGGQRGLGAFTGGTD------GTGDAGG
TG-----------------------------------DELTVREVFETLEELAAAEGSGS
QDRKTDLLFGLFNR--CSSEQARYLARLVLSEMRIG--------VGEGAVRDAISEAFDV
PV---------------------------------------------------------E
GVERALQVSNDYGQVARVAREDGLEGLDAMELEVGRPIQ---AMLAQAGT-VIDALEEWE
EA------AVEWKYDGARIQLHHRPA----------------------------------
------------------------------------------------------------
--------------------------------ESNETA----------------------
------------------------------------------------------------
------------------------------------------------------------
----------------------------------------PETG----------------
------------------VFSRNMEDVTDALPEVVEYAAETLEGP--------VILDGEV
VAVD-DDGAPLPFQEVLKRFRRKHDVEKAREDVTVRPVFFDCLHAE------------GD
DLLEEPLTTRHDRLRAMLADSA----------DPEQNAADIEGLSLLWHTD--DPDEIES
IDAEALEGGHEGIMLKN-----PASTYSPGRRGKHWRKRKPDVETLDCVVTGAEWGEGRR
ATFLGTFELSVR-----------AGDDGAERRSAG-----------------------SA
VESQTLETVGKVATGITDEKLEELTELLEPHIASEDGQAVDLEPEVVFEVGY--------
-------EEIQTSPTYSSGYALRFPRFQAVRHDKDPGDSDSLERLERLRET---------
-----
>gi|429190348|ref|YP_007176026.1| ATP-dependent DNA ligase I [Natronobacterium gregoryi SP2]
------------------------------------------------------------
------------------------------MEFATFADRAAAIEAEPADLAIIEHVQDLL
ADTDGDAESG--------EPR-------TIEIVARFVQGRVFPAWDSTTLDIGPSACYEA
ISRAAGRNVDTNDVEDRLADVGEIGEVAASYEFGGQQGLDAFGAGNG-------------
------------------------------------SGALTVREVYDDLVALAAAEGEGS
EDRKIDALFGLFNR--CSSDEARYLARLVLSEMRIG--------VGEGTVRDAIAAAFDI
PQ---------------------------------------------------------E
HVERALQVSNDYGEVARVARDEGLDGLDAMALEVGRPVQ---AMLAQTGT-VTDALEAWE
EA------AVEWKYDGARIQLHYDPDGLE-------------------------------
------------------------------------------------------------
---------------------------------EGDGT----------------------
------------------------------------------------------------
------------------------------------------------------------
------------------------------------------TR----------------
------------------VFSRNMEDVTAALPEVVEFAEKTLAVP--------VILDGEV
VAVD-DAGDPLPFQEVLKRFRRKHDVAKAREDVAVRPVCFDCLHAD------------GV
DLLEEPLTTRHERLEVVLTG------------DGR--PEDVAGLSLLWLTD--DPDEIES
IDAEALESGHEGIMLKN-----PESAYSPGRRGKNWRKRKPDVETLDCVVTGAEWGEGRR
ATFLGTFELSVRNE--------TTG-----------------------------------
----ELETVGKVATGITDEQLAELTELLEPHIATEEGQEVEIEPAVVFEVGY--------
-------EEIQSSPTYSSGYALRFPRFQAVRDDKAIEGADTLERVERLRS----------
-----
>lcl|39407_187 unnamed protein product
------------------------------------------------------------
------------------------------MEFAALAERAERVAANDGDIETTLAVAALL
ADAGAADGPD----GGEDDSAEGDGPADDLPVVVRFLLGRVFPAHDTRTLDVGPALCREA
IARAAGQNVSAADVEDRLAERGEIGAVAAAYDFGGQRGLAAFGS----------------
-----------------------------------GRDALTVAELDAELRDLAAASGEGS
ESRKRDALFGLFTR--CSPSEAAFLARLVLGEMRLG--------VGEGTVRDAVAEAFLV
RDGEPESADV-----------------------------DSGEAFEPDAAELAAPEDAVA
AVERALQVTNDYGRVAVRARDEGRAGLRAESLRVGRPVQ---AMLAQAGT-ATDAVDAFD
EV------AVETKFDGARVQVHYEPDGDA-------------------------------
------------------------------------------------------------
------------------------------------------------------------
------------------------------------------------------------
------------------------------------------------------------
----------------------------------------PDAGG-----GDGDD-----
-------------ALGPRLYSRNMDDVTEALPEIVEHVAERVDAP--------VILDGEV
VAVD-DEGDPLPFQEVLRRFRRKHDVDRMREAVSLRLHAFDCLHAD------------GD
DLLDRPLRERHDRLRAVLPD----------------------AAAELTLAD--DAETIAA
EERAALDAGHEGVMLKN-----PDAAYTPGDRGRDWLKRKPDVETLDAVVVGAEWGEGRR
AELFGTFLLAVR-----------AED-----DARD------------APDRDAADR-DDD
LAPAGYVTVGKVATGITDEALADLTERLEPHVVDETGTTVAFDPELVVEVGY--------
-------EEIQTSPTYSAGYALRFPRFVGVREDKGVDDADSLARVRRLAGDE--------
-----
>lcl|38016_2407 unnamed protein product
------------------------------------------------------------
------------------------------------------------------------
------------------------------------------------------------
------------------------------------------------------------
------------------------------------------------------------
------------------------------------------------------------
------------------------------------------------------------
------------------------------------------------------------
------------------------------------------------------------
------------------------------------------------------------
------------------------------------------------------------
------------------------------------------------------------
------------------------------------------------------------
------------------------------------------------------------
-----------------MFELVAFAVATGCLLGLSALMVVSLLAP---------------
---------------ERRLWPAGDDDGKRRIYLALSRPLLPAVFATG-----------VL
DWSAGPLAAPWHLGVGAIGV----------------------------------LAAFAV
LSRSAADLGEEATEGRE-----------DELRTDGLYRYTRNPQNVGYVLLFATYAVLAN
SPLVGALAVAVA------------------------------------------------
---------------------------------------VFSVFQVLAEEAW--------
-------LRDTYSDAYDA-YCERVPRFVGVRTLTRALDDD--------------------
-----
>lcl|36546_2639 unnamed protein product
------------------------------------------------------------
------------------------------------------------------------
------------------------------------------------------------
------------------------------------MYVRDAKN----------------
-----------------------------------RDEAWLLDAIDEELRNLAAASGDGS
ESRKRDALFGLFTR--CSPSEAAFLARLVLGEMRLG--------VGEGTVRDAIAEAFLT
SETAHDGDESG--------------------------DDDD-GPADGDGPELTAPDDAVA
AVERALQVTNDYGRVAVRARDEGIAGLREESLRVGRPVQ---AMLAQAGT-ATDALDAFD
EV------AVETKFDGARVQVHYAPHG---------------------------------
------------------------------------------------------------
------------------------------------------------------------
------------------------------------------------------------
------------------------------------------------------------
--------------------------------------AEADDGVPDGDAPGGEG-----
------------TALGPRLYSRNMDDVTDALPEIVEFVADRVDAP--------VILDGEV
VAVV-VD--PLPFQEVLRRFRRKHDIDRMREAVSLRLHAFDCLHAD------------GD
DLLDEPLTARHERLHEFLPD----------------------AAADLTVAA--DTDSIAA
EERAALDAGHEGVMLKN-----PDAAYTPGDRGRDWLKRKPDVETLDAVVVGAEWGEGRR
AELFGTFLLAVR-----------EGDESAAQDAGN-----------DAADRDAGGRDADD
PAPPGYATVGKVATGITDETLADLTERLEPHVVDETGTTVSFDPELVVEVGY--------
-------EEIQTSPTYSAGYALRFPRFVGVREDKGVDDADSLARVRRFAGDD--------
-----
>lcl|36547_2207 unnamed protein product
------------------------------------------------------------
----------------------------------------------MGGVAGLVALAVML
ANNG--------------------------TVQATAAMVPVFGRLPVDPPAGAEFVIEVA
LTVVVVTAAFVPLYKPRPRRILDIVALAHKRTFVAVFALATIG-----------------
-----------------------------------------YFDYTYKVPRLTLVLITPL
LVVVLPAWFIWLRR-----PEARSERAIIVGDDPAQ--------IAEIARGAGLPLLGYL
CP----------------------------------------------------------
------TTVHALTGAQSAAEDPGVGSAGVAHAVDGGRQS---AGLARLGG-----LSRLE
DI------LVEQDIDTVVLAFDEPDR----------------------------------
------------------------------------------------------------
------------------------------------------------------------
------------------------------------------------------------
------------------------------------------------------------
------------------------------------------------------------
------------------------AEFFGALDACYEHGVAAKVHP----------AHADT
VLTDTPDPNASLVDVEIEPWDIQDYMFKRGFDIAFSVTGLLVLTPI--------------
-ITSIAAAIKFEDGGPVLYR-----------------------QERTAVFG----ETFPI
FKFRSMTPEGESATPIDD----AENDRITRVGGILRQTHLDEIPQLWSILRGDMSVVGPR
AVWTEEEHLLED------------------------------------------------
-------------EAETWRKRWFVKPGLTGLAQINDASSVDPGAKLRYDLQY--------
-------VREQ---SFAYDLKIVARQLWKVGEDVVAAVWPWRK-----------------
-----
>lcl|38017_2856 unnamed protein product
------------------------------------------------------------
------------------------------MEFAAFGDRAEALAAEPGDIETTRLVADLL
ATAGGVGGPGGDGTGDSDD----------LATVTRFLLGRVFPAHDTRTLDVGPALCREA
IARAAGPNVTAADVEDRLAEAGEIGAVAAGFEFGGQRGLAAFGE----------------
-----------------------------------GRDRLTVAGVDAALRELAAAVGDGS
ESRKRDALFGLFNR--CEPAEAKLLARLVLGEMRLG--------VGEGAVRDAIAEAFLA
GEAEGDVHADGDAAVD--------------------------GADSDDDPTLRADDDAVA
AAERALQVTNDYGRVAVLARDEGIAGLRAEGLEVGRPVQ---AMLAQAGT-ATDAVEAFG
EV------AVETKFDGARVQIHYVPGV---------------------------------
------------------------------------------------------------
------------------------------------------------------------
------------------------------------------------------------
------------------------------------------------------------
----------------------------------------GGDGGDAAG-----------
-----------GPGLGPRIYSRNMDDVTDALPEIVEYVEARVSDP--------LILDGEV
VAVD-DDGDPLPFQEVLRRFRRKHDVDRMREEVGLRLHAFDCLHAD------------GA
DLLDEPLRVRHDRLRAVLPD----------------------AAASVEFAD--NPAAVEA
AEAAALDAGHEGVMLKN-----PESAYTPGDRGQDWLKRKPDVETLDAVVVGAEWGEGRR
AELFGTFLLGVR-----------AGD----------------------------------
---DEFDTIGKVATGLTDEALADLTERLEPHVVSEAGTEIEIRPEVVLEVGY--------
-------EEIQTSPTYSSGYALRFPRFVGVREDKSVADADSLERVARLARDAE-------
-----
>lcl|38019_804 unnamed protein product
------------------------------------------------------------
------------------------------MTKKRE---------YCDEYQDKTLYIPGP
TEVRED----------------------VIEAMAQPMFGHRMDRMTDLYTTIVED-TKTF
LGTDNEVVILT-------------------------------------------------
---------------------------------ASGTEFWEASTLN-LVDENILVPTCGS
FSERHANVAERLGKD-VDRLEYEWGEAVKPEDVRAH--------LESSETEYDVVATVMN
ESS---------------------------------------------------------
-----TGVRNPIEEIGDVIAE----------YPDTYFVV---DAVSALGG-DHVDIDEHG
---------IDVIFASTQKAFAMPPG----------------------------------
------------------------------------------------------------
------------------------------------------------------------
------------------------------------------------------------
------------------------------------------------------------
------------------------------------------------------------
----------------LAVCVVSDDAYEREVEKGTSSWYGGFRR---------TID----
--YYDRKGQTHSTPAIPVMLAYHRQMKHMLEEG-----------HRARDE--------RH
REMMEYVHEWADEHFAMFPEAG------------------YESQTVACIENTRGIDVAGT
IEA---VSEEYDMAFS--------NGYGSRLGEKTFRIGHMGEHTVESVRELTDAIEDVA
GL----------------------------------------------------------
------------------------------------------------------------
------------------------------------------------------------
-----
>lcl|36174_3894 unnamed protein product
------------------------------------------------------------
------------------------------------------------------------
------------------------------------------------------------
------------------------------------------------------------
------------------------------------------------------------
------------------------------------------------------------
------------------------------------------------------------
-----------------------------MDLEVGRPVQ---AMLAQTGT-VTDALEEWS
EA------AVEWKYDGARVQLHYDP-----------------------------------
------------------------------------------------------------
---------------------------------GAGETDEP-------------------
------------------------------------------------------------
------------------------------------------------------------
---------------------------------------ASETR----------------
------------------VFSRNMEDVTEALPEVVEFAEERLDRP--------AILDGEV
VAVD-EEGSPLPFQEVLKRFRRKHDVAKAREDVTVKPVFFDCLHAD------------GA
DLLESPLTDRHDRLVELLADGD-------DTDSAVDASDEIRGLSLLWQTD--DPEEIEA
IDADALEAGHEGIMLKD-----PDSTYSPGRRGKHWRKRKPDVETLDCVVTGAEWGEGRR
ATFLGTFELSVRTD--------DSGES---------------------------------
-----LETVGKVATGITDETLADLSDLLEPHIAAEEGQEVELAPEVVFEVGY--------
-------EEIQSSPTYSSGYALRFPRFQGVRHDKGPADADSIERLERLQGH---------
-----
>lcl|36548_1817 unnamed protein product
------------------------------------------------------------
------------------------------------------------------------
-------------------------------------------------MDARIREHAEI
IADHSTDIQSGDD-----------------------------------------------
----------------------------------------VVIQLPKEAEDLAVALHEVC
GDRGANPVYLNYSKR-AQRAFKRSADEFTEPSHRRA--------LYEEADVFIIARGGAN
AT----------------------------------------------------------
---EDADVDPETNAAYNRAMEEVKRTRLSKTWCLTQYPT---ASHAQLAGMSTEAYENFV
WD------AVSLDWDEQR------------------------------------------
------------------------------------------------------------
------------------------------------------------------------
------------------------------------------------------------
------------------------------------------------------------
------------------------------------------------------------
------------------EFQSNMVEILDDADEVTIKSGEETDLT--------LDVSGNS
TLND-YGEANLPGGEVFTAPTRDGVDGEVHFDLPLYRYGREIDGVR--------------
----------------------------------------------LRFED----GEVVS
HSAERNEDLLSGILDTD------EGSRRLGELGIG-MNRQIDRFTYNMLFD-EKMGDTVH
MAVGSAYDACLP------------------------------------------------
---------EGDSGNDSAVHVDMIVDVSEDSRLEVDGEVVQRNGTFRWEEGF--------
-------EG---------------------------------------------------
-----
>lcl|36549_994 unnamed protein product
------------------------------------------------------------
-------------------------------------------MSDETRVEWRDWGPEAF
AEADER----------------------DRPVLLSLSATWCEGCHEMDAITYAEPRIAAN
VNEGFVPVRVDVDRHPRVRERYNMGGFPTTAFLTPEGKLLTGAG----------------
-----------------------------------YLDVDGMRQVLESVREMWADKGREA
GRVPRALDADLPPRGEVTDEIESHLAGQLEAKYDAEN-------AGWGTDAKFPLPRTVE
FALK---------------------------------------------RDRNRALRTLD
AVRDHLTDDVDGGFFRYAGTRDWGDVAYEKPLDTNAAVTRAFANAFLYTGDEAYLDPALD
AVS----FLTDELWTGYGVGGSLGPG----------------------------------
------------------------------------------------------------
------------------------------------------------------------
------------------------------------------------------------
------------------------------------------------------------
------------------------------------------------------------
---------------------LGRAYYAAPAADRADLDEPRRDLT--------VFAGGNA
LAAD----ALLAVAAYTDDERAREYADRILDGLERDLLDADSGAVTHYRG--------SD
DAGETDLLEDVARVVGAYVR-----------------------AAGVRGEG---ADVARA
VADRAIDRLHVDGSFVD------GPRSGPGLLDRSFRPLDANVEMASSLLDLAALTGAER
YRDVARETAEAFAG---------ATERLS-------------------------------
---VQVADYGSLAGRLRRGTTVIAVGTEPGSDLHRAAWRVADHEKVIAPNAH--------
------EADAPAPRTVPEGTAVVLAG--DGASEPAETPDELMDRVGDVLA----------
-----
>lcl|36550_3085 unnamed protein product
------------------------------------------------------------
------------------------------------------------------------
------------------------------------------------------------
------------------------------------------------------------
------------------------------------------------------------
------------------------------------------------------------
------------------------------------------------------------
------------------------------------------------------------
------------------------------------------------------------
------------------------------------------------------------
------------------------------------------------------------
------------------------------------------------------------
------------------------------------------------------------
------------------------------------------------------------
------------------------------------------------------------
------------------------------------------------------------
------------------------------------------------------------
------------------------------------------------------------
------------------------------------------------------------
--------------------------------MSEDGTELSIRPAVVLEVGY--------
-------EEIQTSPTYSSGYALRFPRFVGVREDKSVADADTLERVARLAGDEA-------
-----
>lcl|36551_2869 unnamed protein product
------------------------------------------------------------
------------------------------MTDDPEGSGAEDGSAAAADVSLDRFHEALE
AEERPI----------------------ATASEVARRLGTTQSAARDALAALVDRGDVDR
LDVESDPVVFYPTDWGRLASRERVVAFPNRREIVVDRPTQYTRARLSQFAYL--------
-------------------------------VDTTGTEPGTRGYLYRIRQEDVWAAPFDD
ADALVASLRSVLPRR-YDHLE-EWIRDQWRRAHRFR--------LYTHEDDYVVLAAASE
SLMG----------------------------------------------------NVAD
QHLDDDHLRAPISETEAWVNEDAVAEVKRALYDAGYPVE---DDRDLDVG-DPVDIDLTT
DLRPYQETWVETFLERRSGVYVGPPGSGKT------------------------------
------------------------------------------------------------
------------------------------------------------------------
------------------------------------------------------------
------------------------------------------------------------
------------------------------------------------------------
---------------VAAIATIAAVGGETLILVPSRELAGQWREELL-EHS--TIDPADV
GLYHGGQKEIRPITIATYQIAGMDRHRSLFDSRKWGLICFDECHHVTAPV--------YS
RTAELQSKHRLGLSATPVRETG------------------SEEEIYTLIGQPIGADWDAL
FEAGFVQEPEVEIRYVPWRDELAQNEYASADGRERRRVAAENPAKIEEIRYLLAAHRDKK
ALVFIEFLDQGEAIGDALGVPFISGETPHRER----------------------------
-TELFRRFREEGGDGDEPGADGDDLDTLVVSRVGDEGIDLPNAEVAIVASGL--------
-------GGSRRQGSQRAGRTMRPSGSALVYVLATRGSSEEEFAQRQMRHLARKGVRVRE
TNVAE
>lcl|36552_514 unnamed protein product
------------------------------------------------------------
------------------------------MTDDPEGSGAEDGSAAAADVSLDRFHEALE
AEERPI----------------------ATASEVARRLGTTQSAARDALAALVDRGDVDR
LDVESDPVVFYPTDWGRLASRERVVAFPNRREIVVDRPTQYTRARLSQFAYL--------
-------------------------------VDTTGTEPGTRGYLYRIRQEDVWAAPFDD
ADALVASLRSVLPRR-YDHLE-EWIRDQWRRAHRFR--------LYTHEDDYVVLAAASE
SLMG----------------------------------------------------NVAD
QHLDDDHLRAPISETEAWVNEDAVAEVKRALYDAGYPVE---DDRDLDVG-DPVDIDLTT
DLRPYQETWVETFLERRSGVYVGPPGSGKT------------------------------
------------------------------------------------------------
------------------------------------------------------------
------------------------------------------------------------
------------------------------------------------------------
------------------------------------------------------------
---------------VAAIATIAAVGGETLILVPSRELAGQWREELL-EHS--TIDPADV
GLYHGGQKEIRPITIATYQIAGMDRHRSLFDSRKWGLICFDECHHVTAPV--------YS
RTAELQSKHRLGLSATPVRETG------------------SEEEIYTLIGQPIGADWDAL
FEAGFVQEPEVEIRYVPWRDELAQNEYASADGRERRRVAAENPAKIEEIRYLLAAHRDKK
ALVFIEFLDQGEAIGDALGVPFISGETPHRER----------------------------
-TELFRRFREEGGDGDEPGADGDDLDTLVVSRVGDEGIDLPNAEVAIVASGL--------
-------GGSRRQGSQRAGRTMRPSGSALVYVLATRGSSEEEFAQRQMRHLARKGVRVRE
TNVAE
>lcl|38020_2881 unnamed protein product
------------------------------------------------------------
------------------------------MEFAALAERAERVAAHDGDIETTLAVADLL
ADAGDGGAN--------------HGSTDDLPVVVRFLLGRVFPAHDTRTLDVGPALCREA
IARAAGPNVDAADVEDRLAERGEIGAVAAAYDFGGQRGLAAFGS----------------
-----------------------------------GRDALTVAALDEELRNLAAASGDGS
ESRKRDALFGLFTR--CSPSEAAFLARLVLGEMRLG--------VGEGTVRDAIAEAFLT
SETAHDGDESG--------------------------DDDD-GPADGDGPELTAPDDAVA
AVERALQVTNDYGRVAVRARDEGIAGLREESLRVGRPVQ---AMLAQAGT-ATDALDAFD
EV------AVETKFDGARVQVHYAPHG---------------------------------
------------------------------------------------------------
------------------------------------------------------------
------------------------------------------------------------
------------------------------------------------------------
--------------------------------------AEADDGVPDGDAPGGEG-----
------------TALGPRLYSRNMDDVTDALPEIVEFVADRVDAP--------VILDGEV
VAVD-DDGDPLPFQEVLRRFRRKHDIDRMREAVSLRLHAFDCLHAD------------GD
DLLEEPLTARHERLHEFLPD----------------------AAADLTVAA--DTDSIAA
EERAALDAGHEGVMLKN-----PDAAYTPGDRGRDWLKRKPDVETLDAIVVGAEWGEGRR
AELFGTFLLAVR-----------EGDESAAQDAGN-----------DAADRDAGGRDADD
PAPPGYATVGKVATGITDETLADLTERLEPHVVDETGTTVSFDPELVVEVGY--------
-------EEIQTSPTYSAGYALRFPRFVGVREDKGVDDADSLARVRRFAGDD--------
-----
>lcl|38021_2241 unnamed protein product
------------------------------------------------------------
------------------------------------------------------------
------------------------------------------------------------
------------------------------------------------------------
-----------------------------------------MAALDEELRNLAAASGDGS
ESRKRDALFGLFTR--CSPSEAAFLARLVLGEMRLG--------VGEGTVRDAIAEAFLT
SETAHDGAESG--------------------------DDDD-GPADGDGPELTAPDDAVA
AVERALQVTNDYGRVAVRARDEGIAGLREESLRVGRPVQ---AMLAQAGT-ATDALDAFG
EV------AVETKFDGARVQVHYAPHG---------------------------------
------------------------------------------------------------
------------------------------------------------------------
------------------------------------------------------------
------------------------------------------------------------
--------------------------------------AEADDGVPDGDAPGGEG-----
------------TALGPRLYSRNMDDVTDALPEIVEFVADRVDAP--------VILDGEV
VAVD-DDGDPLPFQEVLRRFRRKHDIDRMREAVSLRLHAFDCLHAD------------GD
DLLDEPLTARHERLHEFLPD----------------------AAADLTVAA--DTDSIAA
EERAALDAGHEGVMLKN-----PDAAYTPGDRGRDWLKRKPDVETLDAVVVGAEWGEGRR
AELFGTFLLAVR-----------EGDESAAQNAGN-----------DAADRDAGGRDADD
PAPPGYATVGKVVTGITDETLADLTERLEPHVVDETGTTVSFDPELVVEVGY--------
-------EEIQTSPTYSAGYALRFPRFVGVREDKGVDDADSLARVRRFAGDD--------
-----
>lcl|38022_2133 unnamed protein product
------------------------------------------------------------
------------------------------MEFAALAERAERVAAHDGDIETTLAVADLL
ADAGDGGAN--------------HGSTDDLPVVVRFLLGRVFPAHDTRTLDVGPALCREA
IARAAGPNVDAADVEDRLAERGEIGAVAAAYDFGGQRGLAAFGS----------------
-----------------------------------GRDALTVAALDEELRNLAAASGDGS
ESRKRDALFGLFTR--CSPSEAAFLARLVLGEMRLG--------VGEGTVRDAIAEAFLT
SETAHDGDESG--------------------------DDDDDGPADGDGPELAAPDDAVT
AVERALQVTNDYGRVAVRARDEGIAGLREESLRVGRPVQ---AMLAQAGT-ATDALDAFG
EV------AVETKFDGARVQVHYAPHG---------------------------------
------------------------------------------------------------
------------------------------------------------------------
------------------------------------------------------------
------------------------------------------------------------
--------------------------------------AEADDGVPDGDAPGGEG-----
------------TALGPRLYSRNMDDVTDALPEIVEFVAGRVDAP--------VILDGEV
VAVD-DDGDPLPFQEVLRRFRRKHDIDRMREAVSLRLHAFDCLHAD------------GD
DLLDEPLTARHERLHEFLPD----------------------AAADLTVAA--DTDSIAA
EERAALDAGHEGVMLKN-----PDAAYTPGDRGRDWLKRKPDVETLDAVVVGAEWGEGRR
AELFGTFLLAVR-----------EGDESAAQDAGN-----------DAADRDAGGRDADD
PAPPGYATVGKVATGITDETLADLTERLEPHVVDETGTTVSFDPELVVEVGY--------
-------EEIQTSPTYSAGYALRFPRFVGVREDKGVDDADSLARVRRFAGDD--------
-----
>lcl|23591_679 unnamed protein product
------------------------------------------------------------
------------------------------MEFAALAERAERVAAHDGDIGTTLAVADLL
ADAGDGGAN--------------HGSTDDLPVVVRFLLGRVFPAHDTRTLDVGPALCREA
IARAAGPNVDAADVEDRLAERGEIGAVAAAYDFGGQRGLAAFGS----------------
-----------------------------------GRDALTVAALDEELRNLAAASGDGS
ESRKRDALFGLFTR--CSPSEAAFLARLVLGEMRLG--------VGEGTVRDAIAEAFLT
SETAHDGDESG--------------------------DDDD-GPADGDGPELTAPDDAVA
AVERALQVTNDYGRVAVRARDEGIAGLREESLRVGRPVQ---AMLAQAGT-ATDALDAFG
EV------AVETKFDGARVQVHYAPDG---------------------------------
------------------------------------------------------------
------------------------------------------------------------
------------------------------------------------------------
------------------------------------------------------------
--------------------------------------AEADDGVPDGDAPGGEG-----
------------TALGPRLYSRNMDDVTDALPEIVEFVADRVDAP--------VILDGEV
VAVD-DDGDPLPFQEVLRRFRRKHDIDRMREAVSLRLHAFDCLHAD------------GD
DLLEEPLTARHERLHEFLPD----------------------AAADLTVAA--DTDSIAA
EERAALDAGHEGVMLKN-----PDAAYTPGDRGRDWLKRKPDVETLDAVVVGAEWGEGRR
AELFGTFLLAVR-----------EGDESAAQDAGN-----------DAADRDAGGRDADD
PAPPGYATVGKVATGITDEALADLTERLEPHVVDETGTTVSFDPELVVEVGY--------
-------EEIQTSPTYSAGYALRFPRFVGVREDKGVDDADSLARVRRFAGDG--------
-----
>lcl|36553_1827 unnamed protein product
------------------------------------------------------------
------------------------------MEFAALAERAKRVAAHDGDIETTLAVADLL
ADAGDGGAN--------------HGSTDDLPVVVRFLLGRVFPAHDTRTLDVGPALCREA
IARAAGPNVDAADVEDRLAERGEIGAVAAAYDFGGQRGLAAFGS----------------
-----------------------------------GRDALTVAALDEELRNLAAASGDGS
ESRKRDALFGLFTR--CSPSEAAFLARLVLGEMRLG--------VGEGTVRDAIAEAFLT
SETAHDGDESG--------------------------DDDDDGPADGDSPELAAPDDAVA
AVERALQVTNDYGRVAVRARDEGIAGLREESLRVGRPVQ---AMLAQAGT-ATDALDAFD
EV------AVETKFDGARVQVHYAPHG---------------------------------
------------------------------------------------------------
------------------------------------------------------------
------------------------------------------------------------
------------------------------------------------------------
--------------------------------------AEADDGVPDGDAPGGEG-----
------------TALGPRLYSRNMDDVTDALPEIVEFVADRVDAP--------VILDGEV
VAVD-DDGDPLPFQEVLRRFRRKHDIDRMREAVSLRLHAFDCLHAD------------GD
DLLDEPLTARHERLHEFLPD----------------------AAADLTVAA--DTDSIAA
EERAALDAGHEGVMLKN-----PDAAYTPGDRGRDWLKRKPDVETLDAVVVGAEWGEGRR
AELFGTFLLAVR-----------EGDESAAQDAGN-----------DAADRDAGGRDADD
PAPPGYATVGKVATGITDEALADLTERLEPHVVDETGTTVSFDPELVVEVGY--------
-------EEIQTSPTYSAGYALRFPRFVGVREDKGVDDADSLARVRRFAGDG--------
-----
>lcl|36554_2986 unnamed protein product
------------------------------------------------------------
------------------------------MTDDPEGSGAEDGSAAAADVSLDRFHEALE
AEERPI----------------------ATASEVARRLGTTQSAARDALAALVDRGDVDR
LDVESDPVVFYPTDWGRLASRERVVAFPNRREIVVDRPTQYTRARLSQFAYL--------
-------------------------------VDTTGTEPGTRGYLYRIRQEDVWAAPFDD
ADALVASLRSVLPRR-YDHLE-EWIRDQWRRAHRFR--------LYTHEDDYVVLAAASE
SLMG----------------------------------------------------NVAD
QHLDDDHLRAPISETEAWVNEDAVAEVKRALYDAGYPVE---DDRDLDVG-DPVDIDLTT
DLRPYQETWVETFLERRSGVYVGPPGSGKT------------------------------
------------------------------------------------------------
------------------------------------------------------------
------------------------------------------------------------
------------------------------------------------------------
------------------------------------------------------------
---------------VAAIATIAAVGGETLILVPSRELAGQWREELL-EHS--TIDPADV
GLYHGGQKEIRPITIATYQIAGMDRHRSLFDSRKWGLICFDECHHVTAPV--------YS
RTAELQSKHRLGLSATPVRETG------------------SEEEIYTLIGQPIGADWDAL
FEAGFVQEPEVEIRYVPWRDELAQNEYASADGRERRRVAAENPAKIEEIRYLLAAHRDKK
ALVFIEFLDQGEAIGDALGVPFISGETPHRER----------------------------
-TELFRRFREEGGDGDEPGADGDDLDTLVVSRVGDEGIDLPNAEVAIVASGL--------
-------GGSRRQGSQRAGRTMRPSGSALVYVLATRGSSEEEFAQRQMRHLARKGVRVRE
TNVAE
>lcl|36555_2058 unnamed protein product
------------------------------------------------------------
------------------------------MEFATFAARAERLAAEPGDIGTTLAVADLL
AAAGGGGNAADASDDAEPALRAG----DDLPTVTRFLLGRVFPAHDTRTLDIGPALCREA
IARAAGPNVTAADVEDRLAEAGEIGAVAAGFDFGGQRGLAAFGE----------------
-----------------------------------GRDALTVAEVDGALRELAAASGDGS
ESRKLDALFGLFNR--CDPAEAKFLARLVLGEMRIG--------VGEGTVRDAVAETFLS
ESVGDAGDGEESEPDAGP------------------------AESDDAEPTLCAGDEAVA
AVERALQVTNDYGRVAALARDEGLAGLRAEGLVVGRPVQ---AMLAQAGT-ATDAVEAFG
EV------AVETKFDGARVQVHYVPGD---------------------------------
------------------------------------------------------------
------------------------------------------------------------
------------------------------------------------------------
------------------------------------------------------------
----------------------------------------GGEADDESEADDPEVDGG--
---------TDREALGPRLYSRNMDDVTDALPEIAERVADRVDVP--------VILDGEV
VAVD-EGGDPLPFQEVLRRFRRKHDVDRMREEVSLRLHAFDCLHAD------------GA
DLLDEPLRVRHDRLVDAAPD----------------------AAATLDLAS--DVEAVEA
AEAAALDAGHEGVMLKD-----PDAPYTPGDRGREWLKRKPDVETLDAVVVGAEWGEGRR
AELFGTFLLGVR-----------AGADAADGGTGG-------------------------
--GDEFATVGKVATGLTDEALADLTERLEPHVVSEDGTELSIRPAVVLEVGY--------
-------EEIQTSPTYSSGYALRFPRFVGVREDKSVADADTLERVARLAGDEA-------
-----
>lcl|38023_3010 unnamed protein product
------------------------------------------------------------
------------------------------MEFATFADRAATIEAEPADLEVVAHVRDLF
ADAGSD-----------------------LEVVARFVQGRVFPAWDSTTLDIGPSACYDA
IARAAGTNVSGDDVEARLAEVGEIGDVAANYEFGGQQGLGAFTGG------------SGG
NG-----------------------------------GDLTVREVHEALADIAAAEGSGS
QDRKVDLLFGLFNR--CSSEEARYLARIVLSEMRIG--------VGEGTVRDAIAEAFDV
PT---------------------------------------------------------D
RVERALQVSNDYGQVARIARDDGLEGLDSTELEVGRPVQ---AMLAQTGT-VTDALEEWD
EA------AVEWKYDGARIQLHHDPSGLA-------------------------------
------------------------------------------------------------
--------------------------------ESDGST----------------------
------------------------------------------------------------
------------------------------------------------------------
----------------------------------------VETR----------------
------------------VFSRNMEEVTDALPEVVEFAAAHLEEP--------AILDGEV
VAID-EDGSPLPFQEVLKRFRRKHDVAKAREDVSVRPVFFDCLHVG------------GE
DLLAEPLTTRHDRLRSVLVDAD--------ADADSVADDEIEGLSLLWQTG--DPDEIES
IAAEALEAGHEGIMLKN-----PDSTYSPGRRGKNWRKRKPDVETLDCVVTGAEWGEGRR
ATFLGTFELAVR-----------AGDDSEERRSAG-----------------------SA
VEPQTLETVGKVATGITDEKLEELTDLLEPHITVAEGQEVELEPAVVFEVGY--------
-------EEIQSSPTYSSGYALRFPRFVGVRSDKDPEDADSLERLERVHDQ---------
-----
>lcl|38024_3261 unnamed protein product
------------------------------------------------------------
------------------------------MEFAALAERAERVAAHDGDIETTLAVADLL
ADAGDGGAN--------------HGSTDDLPVVVRFLLGRVFPAHDTRTLDVGPALCREA
IARAAGPNVDAADVEDRLAERGEIGAVAAAYDFGGQRGLAAFGS----------------
-----------------------------------GRDALTVAALDEELRNLAAASGDGS
ESRKRDALFGLFTR--CSPSEAAFLARLVLGEMRLG--------VGEGTVRDAIAEAFLT
SETAHDGDESG--------------------------DDDD-GPADGDGPELTAPDDAVA
AVERALQVTNDYGRVAVRARDEGIAGLREESLRVGRPVQ---AMLAQAGT-ATDALDAFD
EV------AVETKFDGARVQVHYAPHG---------------------------------
------------------------------------------------------------
------------------------------------------------------------
------------------------------------------------------------
------------------------------------------------------------
--------------------------------------AEADDGVPDGDAPGGEG-----
------------TALGPRLYSRNMDDVTDALPEIVEFVADRVDAP--------VILDGEV
VAVD-DDGDPLPFQEVLRRFRRKHDIDRMREAVSLRLHAFDCLHAD------------GD
DLLEEPLTARHERLHEFLPD----------------------AAADLTVAA--DTDSIAA
EERAALDAGHEGVMLKN-----PDAAYTPGDRGRDWLKRKPDVETLDAIVVGAEWGEGRR
AELFGTFLLAVR-----------EGDESAAQDAGN-----------DAADRDAGGRDADD
PAPPGYATVGKVATGITDETLADLTERLEPHVVDETGTTVSFDPELVVEVGY--------
-------EEIQTSPTYSAGYALRFPRFVGVREDKGVDDADSLARVRRFAGDD--------
-----
>lcl|38025_4065 unnamed protein product
------------------------------------------------------------
------------------------------MEFAALAERAERVAAHDGDIETTLAVADLL
ADAGDGGAN--------------HGSTDDLPVVVRFLLGRVFPAHDTRTLDVGPALCREA
IARAAGPNVDAADVEDRLAERGEIGAVAAAYDFGGQRGLAAFGS----------------
-----------------------------------GRDALTVAALDEELRNLAAASGDGS
ESRKRDALFGLFTR--CSPSEAAFLARLVLGEMRLG--------VGEGTVRDAIAEAFLT
SETAHDGAESG--------------------------DDDD-GPADGDGPELTAPDDAVA
AVERALQVTNDYGRVAVRARDEGIAGLREESLRVGRPVQ---AMLAQAGT-ATDALDAFG
EV------AVETKFDGARVQVHYAPHG---------------------------------
------------------------------------------------------------
------------------------------------------------------------
------------------------------------------------------------
------------------------------------------------------------
--------------------------------------AEADDGVPDGDAPGGEG-----
------------TALGPRLYSRNMDDVTDALPEIVEFVADRVDAP--------VILDGEV
VAVD-DDGDPLPFQEVLRRFRRKHDIDRMREAVSLRLHAFDCLHAD------------GD
DLLDEPLTARHERLHEFLPD----------------------AAADLTVAA--DTDSIAA
EERAALDAGHEGVMLKN-----PDAAYTPGDRGRDWLKRKPDVETLDAVVVGAEWGEGRR
AELFGTFLLAVR-----------EGDESAAQNAGN-----------DAADRDAGGRDADD
PAPPGYATVGKVATGITDETLADLTERLEPHVVDETGTTVSFDPELVVEVGY--------
-------EEIQTSPTYSAGYALRFPRFVGVREDKGVDDADSLARVRRFAGDD--------
-----
>lcl|36556_1522 unnamed protein product
------------------------------------------------------------
------------------------------------------------------------
------------------------------------------------------------
------------------------------------------------------------
-----------------------------------------MAALDEELRNLAAASGDGS
ESRKRDALFGLFTR--CSPSEAAFLARLVLGEMRLG--------VGEGTVRDAIAEAFLT
SETAHDGAESG--------------------------DDDD-GPADGDGPELTAPDDAVA
AVERALQVTNDYGRVAVRARDEGIAGLREESLRVGRPVQ---AMLAQAGT-ATDALDAFG
EV------AVETKFDGARVQVHYAPHG---------------------------------
------------------------------------------------------------
------------------------------------------------------------
------------------------------------------------------------
------------------------------------------------------------
--------------------------------------AEADDGVPDGDAPGGEG-----
------------TALGPRLYSRNMDDVTDALPEIVEFVADRVDAP--------VILDGEV
VAVD-DDGDPLPFQEVLRRFRRKHDIDRMREAVSLRLHAFDCLHAD------------GD
DLLDEPLTARHERLHEFLPD----------------------AAADLTVAA--DTDSIAA
EERAALDAGHEGVMLKN-----PDAAYTPGDRGRDWLKRKPDVETLDAVVVGAEWGEGRR
AELFGTFLLAVR-----------EGDESAAQNAGN-----------DAADRDAGGRDADD
PAPPGYATVGKVATGITDETLADLTERLEPHVVDETGTTVSFDPELVVEVGY--------
-------EEIQTSPTYSAGYALRFPRFVGVREDKGVDDADSLARVRRFAGDD--------
-----
>lcl|36557_3001 unnamed protein product
------------------------------------------------------------
------------------------------MEFAALAERAERVAANDGDIETTLAVAALL
ADAGAADG-------GEDDGAERDASTDDLPVVVRFLLGRVFPAHDTRTLDVGPALCREA
IARAAGQNVSAADVEDRLAERGEIGAVAAEYDFGGQRGLAAFGS----------------
-----------------------------------GRDALTVAALDEELRDLAAESGDGS
ESRKRDALFGLFTR--CSPSEAAFLARLVLGEMRLG--------VGEGTVRDAIAEAFLA
PDETPDPGD------------------------------DSGGASESDAPELVASEDAVA
AVERALQVTNDYGRVAVRARDEGIAGLREESLRVGRPVQ---AMLAQAGT-ATDAVDAFG
EV------AVETKFDGARVQVHYAPAGDV-------------------------------
------------------------------------------------------------
------------------------------------------------------------
------------------------------------------------------------
------------------------------------------------------------
----------------------------------------ADAGG-----ADGDG-----
-------------ALGPRLYSRNMDDVTEALPEIVEHVAERVDAP--------VILDGEV
VAVD-DDGDPLPFQEVLRRFRRKHDVERMREAVSLRLHAFDCLHAD------------GD
DLLDEPLRDRHDRLREVLPD----------------------AAADLTLAD--DAEAIAA
AERAALDAGHEGVMLKN-----PAAAYTPGDRGRDWLKRKPDVETLDAVVVGAEWGEGRR
AELFGTFLLAVR-----------AEN-----EANG------------SPDRDVDG-----
PAPAGYATVGKVATGITDEALADLTERLEPHVVDETGTTVAFDPELVVEVGY--------
-------EEIQTSPTYSAGYALRFPRFVGVREDKGVDDADSLARVRRLAGDD--------
-----
>lcl|18174_720 unnamed protein product
------------------------------------------------------------
------------------------------MEFAALAERAEGVAANDGDIETTLAVAELL
ADAGAAGG------------VEGDGPTDDLPVVVRFLLGRVFPAHDTRTLDVGPARCREA
IARAAGPNVSAADVEDRLAERGEIGAVAAAYDFGGQRGLAAFGS----------------
-----------------------------------GRDALTAAAVDEALRGLAAESGDGS
ESRKEDALFGLFTR--CSPSEAAFLARLVLGEMRLG--------VGEGTVRDAIAEAFLA
S-----PGG------------------------------SEAESDAEDEPELRASAEAVA
AVERALQVTNDYGRVAVRARDEGTAGLRGESLRVGRPVQ---AMLAQAGT-AVDAVDSFG
EV------AVETKFDGARVQVHYAPA----------------------------------
------------------------------------------------------------
------------------------------------------------------------
------------------------------------------------------------
------------------------------------------------------------
-----------------------------------------DAG------PGRTE-----
-------------GLGPRLYSRNMDDVTGALPEIVEYVADRVDVP--------IILDGEV
VAVD-DDGDPLPFQEVLRRFRRKHDVDRMRDAVSLRFHAFDCLHAD------------GD
DLLDRPLRDRHDRLRAVLSD----------------------AAADLTLAD--DPEAVAA
EERAALDAGHEGVMLKN-----PEAAYTPGDRGRDWLKRKPDVETLDAVVVGAEWGEGRR
AELFGTFLLAVR-----------ADD----------------------TDPDGDD-----
PAPAGYATVGKVATGVTDEALADLTERLEPQVVDEAGTTVAFDPELVVEVGY--------
-------EEIQTSPTYSAGYALRFPRFVGVREDKGVDDADSLARVRRLAGDD--------
-----
>lcl|18175_2806 unnamed protein product
------------------------------------------------------------
------------------------------------------------------------
------------------------------------------------------------
------------------------------------------------------------
------------------------------------------------------------
------------------------------------------------------------
------------------------------------------------------------
------------------------------------------------------------
------------------------------------------------------------
------------------------------------------------------------
------------------------------------------------------------
------------------------------------------------------------
------------------------------------------------------------
------------------------------------------------------------
------------------------------------------------------------
----------------------------MREAVSLRLHAFDCLHAD------------GD
DLLDRPLRERHERLRAVLPD----------------------AAADLSLAD--DPEAIAA
AERAALDAGHEGVMLKN-----PEAAYTPGDRGRDWLKRKPDVETLDAVVVGAEWGEGRR
AELFGTFLLAVR-----------DDEGDAS-DAAG-----RDAAERDAADRDADA-----
PVPAGYATVGKVATGITDEALADLTERLEPHVVDETGTTVAFDPELVVEVGY--------
-------EEIQTSPTYSAGYALRFPRFVGVREDKGVGDADSLARVRRLAGDD--------
-----
>lcl|18176_1181 unnamed protein product
------------------------------------------------------------
------------------------------MEFAALAERAERVAANDGDIETTLAVADLL
ADAGGAAD---------------DGSTDDLSVVVRFLLGRVFPAHDTRTLDVGPALCREA
IARAAGQNVSAADVEDRLAERGEIGAVAAEYDLGGQRGLAAFGS----------------
-----------------------------------GRDALTVAALDEELRDLAAASGEGS
ESRKRDALFGLFTR--CSPSEAAFLARLVLGEMRLG--------VGEGTVRDAIAEAFLT
ADAEDERAEAGDDNGADD-------------------PDDTGAPDDDEVPELAAPDDAVA
AVERALQVTNDYGRVAVRARDEGVAGLREESLRVGRPVQ---AMLAQAGT-ATDAVDAFG
EV------AVETKFDGARVQVHYDPGGDD-------------------------------
------------------------------------------------------------
------------------------------------------------------------
------------------------------------------------------------
------------------------------------------------------------
----------------------------------------GAGGGDA--AAGGDG-----
-------------ALGPRLYSRNMDDVTEALPEIVEYVAERVDVP--------VILDGEV
VAVD-DDGDPLPFQEVLRRFRRKHDVDRMREAVSLRLHAFDCLHAD------------GD
DLLDRPLRERHDRLRAVLPD----------------------AAADLTLAD--DPEAIAA
AERTALDAGHEGVMLKN-----PEAAYTPGDRGRDWLKRKPDVETLDAVVVGAEWGEGRR
AELFGTFLLAVR-----------DDGGDAS-DAAGRDVAGRDAAERDAADRDADA-----
PVPAGYATVGKVATGITDEALADLTERLEPHIVDETGTTVAFDPELVVEVGY--------
-------EEIQTSPTYSAGYALRFPRFVGVREDKGVDDADSLARVRRLAGDD--------
-----
>lcl|18178_1094 unnamed protein product
------------------------------------------------------------
------------------------------------------------------------
------------------------------------------------------------
------------------------------------------------------------
------------------------------------------------------------
--------------------------------MRLG--------VGEGTVRDAIAEAFLA
S-----PGG------------------------------SEAESDAEDEPELRASAEAVA
AVERALQVTNDYGRVAVRARDEGTAGLRGESLRVGRPVQ---AMLAQAGT-AVDAVDSFG
EV------AVETKFDGARVQVHYAPA----------------------------------
------------------------------------------------------------
------------------------------------------------------------
------------------------------------------------------------
------------------------------------------------------------
-----------------------------------------DAG------PGRTE-----
-------------GLGPRLYSRNMDDVTGALPEIVEYVADRVDVP--------IILDGEV
VAVD-DDGDPLPFQEVLRRFRRKHDVDRMRDAVSLRFHAFDCLHAD------------GD
DLLDRPLRDRHDRLRAVLSD----------------------AAADLTLAD--DPEAVAA
EERAALDAGHEGVMLKN-----PEAAYTPGDRGRDWLKRKPDVETLDAVVVGAEWGEGRR
AELFGTFLLAVR-----------VDD----------------------TDPDGDD-----
PAPAGYATVGKVATGITDEALADLTERLEPQVVDEAGTTVAFDPELVVEVGY--------
-------EEIQTSPTYSAGYALRFPRFVGVREDKGVDDADSLARVRRLAGDD--------
-----
>gi|354611440|ref|ZP_09029396.1| DNA ligase [Halobacterium sp. DL1]
------------------------------------------------------------
------------------------------MEFGSFAAHAADIEAEPADLEVVALVTDLF
ADADDD-----------------------LGVVARFVQGRVFPAHSETKLDIGPRLCYEA
LARAAGTNVSVSDVEDRLAETGDIGEVATSLDLGGQAGLAAFGD-ESGG-----------
-------------------------------------DDLTVTAVFTELEALAAAEGDGS
QDEKVTLLFGLFNR--CSSEEARYLARLVLGEMRIG--------VGEGTVRDAIAAAFDL
PV---------------------------------------------------------D
AVKRALQVSNDYGLVAETARDDGESGLDAMHLEVGRPVQ---AMLAQAGT-VTDALEEWA
EA------AVETKFDGARLQVHWDG-----------------------------------
------------------------------------------------------------
------------------------------------------------------------
------------------------------------------------------------
------------------------------------------------------------
----------------------------------------ENVS----------------
------------------LYSRNMEDVTAALPEVVEFVEEHVEAP--------VILDGEA
VAVS-ADGDPLPFQEILKRFRRKHDVEAMRQEVRVELNAFDCLHA------------GGD
DLLEAPFLERYERLEAVVGD-------------------ES-AVSELLVTD--DPDEIAA
FEERALDSGHEGIMLKD-----PDAAYTPGDRGKHWLKRKPDVETLDLVVTGAEWGEGRR
ASFLGTFLLSAR----------DEDDDA--------------------------------
-----FETIGKVATGITDEELAELTELLEPHIRAEDGQAVDIEPAVVFEVGY--------
-------EEIQESPTYSSGYALRFPRFVTVREDKTSETADTIERVERTAEKQG-------
-----
>gi|383624818|ref|ZP_09949224.1| DNA ligase [Halobiforma lacisalsi AJ5]
------------------------------------------------------------
------------------------------MEFATFADRAAAIEAEPADLEIVAHVRDLL
EDAG-DAENG--------ADDR----IATVEIVARFVQGRVFPAWDSTTLDIGPSACYEA
IARAAGQNVDADDVEERLADVGEIGDVAASYDFGGQRGLDAFAAGDGGSG----------
------------------------------------DDDLTVREVHDELVDLAAAEGEGS
EDRKVDILFGLFNR--CSSDEARYLARLVLSEMRIG--------VGEGTVRDAVAAAFEV
PE---------------------------------------------------------E
RVERALQVSNDYGEVARVARDEGLEGLDAMELAVGRPVQ---AMLAQAGT-VTDALEEWE
EA------AVEWKYDGARIQLHHDPDGLESAAG---------------------------
------------------------------------------------------------
--------------------------------EDDDAT----------------------
------------------------------------------------------------
------------------------------------------------------------
------------------------------------------TR----------------
------------------LFSRNMEDVTGALPEIVEFAEGTLEGP--------AILDGEV
VAVD-DAGNPLRFQEVLKRFRRKHDVAKAREDVAVRPVFFDCLHAD------------GD
DLLEEPLTARHDRLEGVLRD------------DPQQDPDDVDGLSLLWLAD--DPDEIES
IDAEALEAGHEGIMLKN-----PDSAYSPGRRGKNWRKRKPDVETLDCVVTGAEWGEGRR
ATFLGTFELSVRDE--------ATG-----------------------------------
----DLETVGKVATGITDEKLADLTELLEPHIAAEEGQVVDLEPAVVFEVGY--------
-------EEIQTSPTYSSGYALRFPRFQAVRDDKSPEDADTLERVERLRS----------
-----
>gi|385804030|ref|YP_005840430.1| DNA ligase (ATP) [Haloquadratum walsbyi C23]
------------------------------------------------------------
------------------------------MQFDDFANHVITIEAESADLEITSLVSKLL
TTAGNMDDKT-------------------LSIVVRFIKGTVFPAWSSQTLDIGPALLHTT
IAQAAGPNVDSADVENRLAEYGEIGAVAASYDLNGQQGLSAFTPSTP-------------
-------------------------------------DSLTVGHVDKTLRAVASASGDGS
ESRRRNLLFGLFSQ--ASSSEARVLARLILGEMRIG--------VGTGTVRDAIISGFIE
PAADADKKTLESREDAESVPPASQPEMTNKISGDTSPNTSESVQTKESDPDTSSNVDPSA
VVERALQVSNDYGMVATIARNQGQAGLIDISLEVGRPIQ---AMLAQAAD-GVDAVDTWD
AV------AIETKFDGARVQIHTDGE----------------------------------
------------------------------------------------------------
------------------------------------------------------------
------------------------------------------------------------
------------------------------------------------------------
-----------------------------------------SVS----------------
------------------LYSRNMEDVTDPLPEIVEFISQKVTVP--------AILDAEV
VAVS-DDDDPLAFQEVLRRFRRKYDIDAMRESVNLNVYVFDCLHID------------DA
DLLDIPLRERRERLRELFNT--------------------TDALSPFQLTT--DPNVIAQ
ARSKALSNGHEGVMLKD-----PDSTYNPGSRGQHWLKHKPDVETLDLVVTGAEWGEGRR
ANVFGTFVVSAR----------TTADEQ--------------------------------
----QFNSLGKVATGLTDDQLTTLTEQLRPHVRSEDGQTVMIEPAIVVEVGY--------
-------EEIQRSPTYDSGFALRFPRVVGIRHDKAISDVDSLSRIKHLTTGESPD-----
-----
>gi|448488415|ref|ZP_21607251.1| DNA ligase I, ATP-dependent Dnl1 [Halorubrum californiensis DSM 19288]
------------------------------------------------------------
------------------------------MDFGALAERAERVAANDGDIETTLAVADLL
ADAGPAAG--------AEGDGPDGTATDDLPVVVRFLLGRVFPAHDTRTLDVGPALCREA
VARAAGPNVSADDVEDRLAERGEIGAVAAAYDFGGQRGLAAFGS----------------
-----------------------------------GRDALTVADLDAELRDLAAQSGDGS
ESRKRDALFGLFTR--CSPIEAAFLARLVLGEMRLG--------VGEGTVRDAVAEAFLA
PKTPSGDADG-----PGV-------------------ADDAADDADVEDLELAAPGDAVA
AVERALQVTNDYGRVAVRARDEGIAGLREESLRVGRPVQ---AMLAQAGT-ATDAVDAFG
EV------AVETKFDGARVQIHYAPAGDAPAG----------------------------
------------------------------------------------------------
------------------------------------------------------------
------------------------------------------------------------
------------------------------------------------------------
--------------------------------------DAPDRGARAGDAPGDTEGE---
----------AGAELGPRLYSRNMDDVTEALPEIVEYVAERVDVP--------VILDGEV
VAVD-DDGDPLPFQEVLRRFRRKHDVERMREAVSLRLHAFDCLHAD------------GD
DLLDEPLRDRHDRLREVLPD----------------------AAADLALAD--DADAIAA
EERASLDAGHEGVMLKN-----PDAAYTPGDRGRDWLKRKPDVETLDAVVVGAEWGEGRR
AELFGTFLLAVR-----------EGDASAA-QDDG-----NDAGDRSAADHDADD-----
LAPAGYATVGKVATGITDEALADLTERLEPHVVDETGTRVAFDPELVVEVGY--------
-------EEIQTSPTYSAGYALRFPRFVGVREDKGVADADSLARVRRLAGDD--------
-----
>gi|448305598|ref|ZP_21495528.1| ATP-dependent DNA ligase I [Natronorubrum sulfidifaciens JCM 14089]
------------------------------------------------------------
------------------------------MEFATFADRVAAIDAESADLEIVAHVRELL
EDAG-----------------------DDLEIVARFVQGRVFPAWQSRTLDIGPNTCYEA
IARAAGTNVSADDVEERLAEVGEIGEVAAGYDFGGQQGLGAFT--------------AGG
AS-----------------------------------ETLTVREGFETLSELAAAEGAGS
HDTKVDLLFGLFNR--CESVEARYLARLVLSEMRIG--------VGEGAVRDAISEAFDV
PG---------------------------------------------------------E
RVERALQVSNDYGQVARVARDDGLEGLDAMDLEVGRPVQ---AMLAQAGT-VTDALEEWD
EA------AVEWKYDGARVQLHHDP-----------------------------------
------------------------------------------------------------
---------------------------------NGTDA----------------------
------------------------------------------------------------
------------------------------------------------------------
----------------------------------------AETR----------------
------------------VFSRNMEDVTDALPEVVEFAEETLAEP--------AILDGEV
VAVD-DDGAPLPFQEVLKRFRRKHDVAKAREDVEVRPVFFDCLHAG------------GD
DLLAESLTTRHERLEALLAD------------DPNQEPAAVDGLSLCWHTD--DPETIEL
IDNDALEAGHEGIMLKD-----PDSTYSPGRRGKHWRKRKPDVETLDCIVTGAEWGEGRR
ATFLGTFELAVR-----------AGD----------------------------------
----ELETVGKVATGITDETLEELTDLLEPHITAENGQEVDVAPETVFEVGY--------
-------EEIQTSPTYSSGYALRFPRFQGVRHDKDPSDADSLERLERLRA----------
-----
>gi|429190348|ref|YP_007176026.1| ATP-dependent DNA ligase I [Natronobacterium gregoryi SP2]
------------------------------------------------------------
------------------------------MEFATFADRAAAIEAEPADLAIIEHVQDLL
ADTDGDAESG--------EPR-------TIEIVARFVQGRVFPAWDSTTLDIGPSACYEA
ISRAAGRNVDTNDVEDRLADVGEIGEVAASYEFGGQQGLDAFGAGNG-------------
------------------------------------SGALTVREVYDDLVALAAAEGEGS
EDRKIDALFGLFNR--CSSDEARYLARLVLSEMRIG--------VGEGTVRDAIAAAFDI
PQ---------------------------------------------------------E
HVERALQVSNDYGEVARVARDEGLDGLDAMALEVGRPVQ---AMLAQTGT-VTDALEAWE
EA------AVEWKYDGARIQLHYDPDGLE-------------------------------
------------------------------------------------------------
---------------------------------EGDGT----------------------
------------------------------------------------------------
------------------------------------------------------------
------------------------------------------TR----------------
------------------VFSRNMEDVTAALPEVVEFAEKTLAVP--------VILDGEV
VAVD-DAGDPLPFQEVLKRFRRKHDVAKAREDVAVRPVCFDCLHAD------------GV
DLLEEPLTTRHERLEVVLTG------------DGR--PEDVAGLSLLWLTD--DPDEIES
IDAEALESGHEGIMLKN-----PESAYSPGRRGKNWRKRKPDVETLDCVVTGAEWGEGRR
ATFLGTFELSVRNE--------TTG-----------------------------------
----ELETVGKVATGITDEQLAELTELLEPHIATEEGQEVEIEPAVVFEVGY--------
-------EEIQSSPTYSSGYALRFPRFQAVRDDKAIEGADTLERVERLRS----------
-----
>gi|385804030|ref|YP_005840430.1| DNA ligase (ATP) [Haloquadratum walsbyi C23]
------------------------------------------------------------
------------------------------MQFDDFANHVITIEAESADLEITSLVSKLL
TTAGNMDDKT-------------------LSIVVRFIKGTVFPAWSSQTLDIGPALLHTT
IAQAAGPNVDSADVENRLAEYGEIGAVAASYDLNGQQGLSAFTPSTP-------------
-------------------------------------DSLTVGHVDKTLRAVASASGDGS
ESRRRNLLFGLFSQ--ASSSEARVLARLILGEMRIG--------VGTGTVRDAIISGFIE
PAADADKKTLESREDAESVPPASQPEMTNKISGDTSPNTSESVQTKESDPDTSSNVDPSA
VVERALQVSNDYGMVATIARNQGQAGLIDISLEVGRPIQ---AMLAQAAD-GVDAVDTWD
AV------AIETKFDGARVQIHTDGE----------------------------------
------------------------------------------------------------
------------------------------------------------------------
------------------------------------------------------------
------------------------------------------------------------
-----------------------------------------SVS----------------
------------------LYSRNMEDVTDPLPEIVEFISQKVTVP--------AILDAEV
VAVS-DDDDPLAFQEVLRRFRRKYDIDAMRESVNLNVYVFDCLHID------------DA
DLLDIPLRERRERLRELFNT--------------------TDALSPFQLTT--DPNVIAQ
ARSKALSNGHEGVMLKD-----PDSTYNPGSRGQHWLKHKPDVETLDLVVTGAEWGEGRR
ANVFGTFVVSAR----------TTADEQ--------------------------------
----QFNSLGKVATGLTDDQLTTLTEQLRPHVRSEDGQTVMIEPAIVVEVGY--------
-------EEIQRSPTYDSGFALRFPRVVGIRHDKAISDVDSLSRIKHLTTGESPD-----
-----
