# Supplementary material for: Inteins as indicators of gene flow in the halobacteria
Source: Front Microbiol. 2014 Jun 26;5:299. doi: 10.3389/fmicb.2014.00299 (PMC4071816; doi:10.3389/fmicb.2014.00299)
Supplement: Supplementary file 1 [file DataSheet1.ZIP › data_file1/halobacterial_intein_w_extein_alignments/pol-II.fullset]

>gi|345006133|ref|YP_004808986.1| DNA polymerase II large subunit [halophilic archaeon DL31]
---MKPEDEQYFERIEDRLDQAIDRAERARSQGRDPQTEIEIPVARDMADRVENILGIPG
VAERVRELEE--EMSREEAALELVEDFVDGSVGDYDSREGKVEGAVRTAVALLTEGVVAA
PIEGIDRAELLQNDDGTEFINVYYAGPIRSAGGTAQALSVLVADYARALLGIEEFHARSD
EVERYAEEVALYEKETGLQYTPKDKETKFIAEHLPIMLDGEAAGD---------------
-----------------EEVSGFRDLERVDTNSARGGMCLVLAEGIALKAPKIQRYTRQL
DEVDWPWLQDLIDGTYDDAAADEGEAGD-----------EDDPAGVEGHEEGAEPG----
-------------------------------------DSEGPVRAEPVSKFLRDLIAGRP
VFGHPSESGGFRLRYGRSRNHGFATAGVHPATMHLVDDFLATGTQIKTERPGKAAGVVPV
DSIEGPTVRLANGDVRRINDPAEALEIRNGVDEILDLGEYLVNYGEFIENNHPLVPASYA
VEWWEQEFADAGADVQALRDDPLVDVEHPDAETALSWVDEYDCPIHPEYTYLWHDVTVTE
YDALATAAADGHRE----------------------------------------------
-DDELVLERTPDVTRALERLLIEHTQTED------EIRVPEHRALLRSLGVTEDLER---
------------------------------------------EWRPADLSQRARAWGADD
GVETSEGAVADGGVAVPDDAVEHGSTGNQTESDSAVEHSSSSRPSADDTAEEADAAEVAE
TVEDSPAVTLPGTNAIKAVNEVTSFKVRERAPTRIGNRMGRPEKSESRDLSPAVHTMFPI
GEAGGSQRDVAKAAKD-RTDAG-RGVIEVSLGDRKCPDCEEHTYRNQCPDCGGHTEPHYE
CDDCGIVVKPDESGRVECPRCEWEVESPERQTIDLNSEFHEAMESIGER-----------
-------------------EGSFSILKGVKGLMSANETPEPMQKGVLRAKHGVSSFKDG-
TVRYDMTDLPVTSVRPEELDTTAEQFRGLGYETDIDGEPLRHDDQLIELKVQDIVLPDGA
AEHMIRTADFVDDLLERFYGLDPFYEVEDREELVGELVFGMAPHTSAAVVGRVVGFTSAA
VGYAHPYFHAAKRRNCFHPDTKLWFRDESDSWHHDDIRTFVEERLDEDTADSDDFGTLVQ
ELDG----DVFVPSIDDGGNEVVKPIEAVSKHPASEHMVRVETRSGREITVTPDHE---L
CRWTDG-VDSVTVTELETGDEIPIPATGSDKQ----------------------------
------------------------------------------------------------
------------------------------------------------------------
------------------------------------------------------------
------------------------------------------------------------
------------------------------------------------------------
------------------------------------------------------------
------------------------------------------------------------
------------------------------------------------------------
-----------------------------------PTSVHSDTELVTVADGGAPETDAVA
SIEYVASDLAHTYCLTVAETHTLVAN-----DMYSAQCDGDEDCVMLLLDGLLNFSKEFL
PDQRGG------------------------------------------------------
------------------------------------------------------------
------------------------------------------------------------
------------------------------------------------------------
------------------------------------------------------------
------------------------------------------------------------
------------------------------------------------------------
------------------------------------------------------------
------------------------------------------------------------
----------KMDAPLVMSSRIDPSEIDDEAHNMDIVRQYPAEFYEATLTMEDPEAVEDL
VQIGEDTLDTDEEYHGFDHTHDTSDIALGPALSAYKTLGDMETKMDAQLELSRKLRAVDE
TDVAERVIENHFLPDLIGNLRAFSRQETRCLDCGEKYRRMPLTGDCRECGGRMTLTVHEG
SVNKYMDIAIRVAEEFGCRDYTKQRLEVLEHSLESVFVNDKNKQSGIADFM--------
>gi|448664277|ref|ZP_21684080.1| DNA polymerase II large subunit [Haloarcula amylolytica JCM 13557]
---MREADEQYFETLETQLEAAFDVAERAKERGGDPKPEVEIPTARDMADRVENILGIDG
VAERVRELEG--QMSREEAALELVEDFVEGTVGDYDSREGKVEGAVRTAVALLTEGVVAA
PIEGIDRVELLENDDGTEFINVYYAGPIRSAGGTAQALSVLVADYARALLGIDQYKAREE
EIGRYAEEIDLYDKDTGLQYSPKEKETKFIAEHMPIMLDGEATGD---------------
-----------------EEVSGYRDLERVDSNSPRGGMCLVLAEGIALKAPKIQRYTRNL
DEVDWPWLQDLIDGTIGKDE--------------ADQADGSEDASGDDASEGADDGGED-
----------------------------------DADEQSGPPRVEPADKYLRDLIAGRP
VFSHPSKAGGFRLRYGRSRNHGFATAGVHPATMHLVDDFLATGTQIKTERPGKAAGVVPV
DTIEGPTVRLANGDVRRIDDAEEALEVRNGVEKILDLGEYLVNYGEFVENNHPLAPASYT
VEWWEQDLDAAGADVQAMQDSPHVDLADPSAEEAIEWATDYDAPLHPKYTYLWHDVSVDQ
VCALADAVEDAQVA-----------------QADGAYADPEVNG---------TAGETYS
DDGALVLPRTDAVQETLEHLLVEHTQDDD------TITVTDWVPLVRTLGFS--------
-------------------------------------RSLERDWTPADLSERAKTYGESE
SLDAIGVAEDAERED---------------------------------------------
-----------GQNAIEAINEIAPFQVRERAPTRIGNRMGRPEKSERRDLSPAVHTLSPI
GEAGGAQRDVAKATKHADGMSDTPGRVEVEIARRRCPDCGTETHQANCVDCGGTTEPVYV
CPDCEAEVERDESGRAECSRCETLASPTQYKVLDLQEAYRDALQNVGER-----------
-------------------ETAFEQLKAVKGLTSEEKVPEPMEKGILRAKHDVSAFKDG-
TVRYDMTDLPVTAVRASELDVSAERLRGLGYTEDIHGDPLTHGDQLVELKVQDIVLSDGA
AEHMLQTARFVDDLLEQYYGLERFYEFDDREDLVGELVFGMAPHTSAATVGRVVGFTSAA
VGYAHPYFHAAKRRNCFHPDTRLWYEDEGGSWEYGPIEELVEDR--LDDPEEDDFGTLVQ
ELDGE----VTVSSLGEDG-PCRQPVDAVSKHPAPDHLVEISV-GDRTLRVTPDHT---M
LRAGPD-------GIEEVPASDLTPGDELPAYDGGETTTMTARGEAS-------------
------------------------------------------------------------
------------------------------------------------------------
------------------------------------------------------------
------------------------------------------------------------
------------------------------------------------------------
------------------------------------------------------------
------------------------------------------------------------
------------------------------------------------------------
----------------------------------------------TAATDGAAPTDTVE
TVEYVESDVDHVYCLTVADTHRVAVE-----GTYVGQCDGDEDCVMLLMDGLLNFSKSYL
PNQRGG------------------------------------------------------
------------------------------------------------------------
------------------------------------------------------------
------------------------------------------------------------
------------------------------------------------------------
------------------------------------------------------------
------------------------------------------------------------
------------------------------------------------------------
------------------------------------------------------------
----------QMDAPLVMSSRIDPSEIDDEAHNMDIMASYPREFYEATREMKDPTEVEDV
MKIAEETLGTDREYTEFRHTHDTANIAAGPDLSAYKTLGSMEDKMDAQLEISRKLRAVVE
SDVAERIIEYHFLPDLIGNLRAFSRQETRCLDCGESFRRAPLTGDCRECGGRVNLTVHEG
SVNKYIDTAIRVADEFGARDYTKQRLKILERKIESVFENDHNKQSGIADFM--------
>gi|448680093|ref|ZP_21690532.1| DNA polymerase II large subunit [Haloarcula argentinensis DSM 12282]
---MREADEQYFETLETQLEAAFDVAERAKERGGDPKPEVEIPTARDMADRVENILGIDG
VAERVRELEG--QMSREEAALELVEDFVEGTVGDYDSREGKVEGAVRTAVALLTEGVVAA
PIEGIDRVELLENDDGTEFINVYYAGPIRSAGGTAQALSVLVADYARALLGIDQYKARDD
EIGRYAEEIDLYDKDTGLQYSPKEKETKFIAENMPIMLDGEATGD---------------
-----------------EEVSGYRDLERVDSNSPRGGMCLVLAEGIALKAPKIQRYTRNL
DEVDWPWLQDLIDGTIGKDE--------------ADEENGAADANGDDGGDGADDDGGD-
----------------------------------EADGQAGPPRVDPADKYLRDLIAGRP
VFSHPSKAGGFRLRYGRSRNHGFATAGVHPATMHLVDDFLATGTQIKTERPGKAAGVVPV
DTIEGPTVRLANGDVRRIDDAEEALAVRNGVEKILDLGEYLVNYGEFVENNHPLAPASYT
VEWWEQDLAAADADVQAMQDSPHIDLADPSAEEAIEWATEYDAPLHPKYTYLWHDVSVDQ
MCALADAVEDAQVA-----------------QADGAYADPEMDG---------TAGNAHS
DDGALILPRSDAVQQTLEHLLVEHTQDEE------TITVTDWVPLVRTLGFS--------
-------------------------------------RSLERDWTPSDLSEHARTYGDSE
SLDAIGVAEDAERED---------------------------------------------
-----------GQNAIKAINEIAPFQVRERAPTRIGNRMGRPEKSERRDLSPAVHTLSPI
GEAGGAQRDVAKATKHADGMSDTPGRIEVEVARRRCPDCGTETHQANCAECSGTTEPVYV
CPDCEAEVERDESGRAECGRCETLASPTQYKVLDLQEAYRDALQTVGER-----------
-------------------ETAFEQLKAVKGLTSEEKVPEPMEKGILRAKHDVSAFKDG-
TVRYDMTDLPVTAVRAAELDVSAERLRGLGYEEDIHGDPLTHDDQLVELKVQDIVLSDGA
AEHMLQTARFVDDLLEQYYGLERFYEFDDREDLVGELVFGMAPHTSAATVGRVVGFTSAA
VGYAHPYFHAAKRRNCFHPDTRLWYEDEGGNWEYGTIEELVESR--LDDPEEDDFGTLVQ
ELDGD----LTVSSLGENG-PCRQPVDAVSKHPAPDHLVEVTV-GDRTLRVTPDHT---M
LRAGSD-------GIEEVPASDLAAGDDLPAYDGGETTTMTARGEAS-------------
------------------------------------------------------------
------------------------------------------------------------
------------------------------------------------------------
------------------------------------------------------------
------------------------------------------------------------
------------------------------------------------------------
------------------------------------------------------------
------------------------------------------------------------
----------------------------------------------TAATDGAAPTDTVE
AVEYVESDVDHVYCLTVADTHRVAVE-----GTYVGQCDGDEDCVMLLMDGLLNFSKSYL
PNQRGG------------------------------------------------------
------------------------------------------------------------
------------------------------------------------------------
------------------------------------------------------------
------------------------------------------------------------
------------------------------------------------------------
------------------------------------------------------------
------------------------------------------------------------
------------------------------------------------------------
----------QMDAPLVMSSRIDPSEIDDEAHNMDIMETYPREFYEATREMKDPTEVEDV
MKIAEETLGTDREYTEFRHTHDTTNIAAGPDLSAYKTLGSMEDKMDAQLEISRKLRAVVE
SDVAERIIEYHFLPDLIGNLRAFSRQEVRCLDCGESFRRAPLTGDCRECGGRVNLTVHEG
SVNKYIDTAIRVADEFGARDYTKQRLKILERKIESVFENDHNKQSGIADFM--------
>gi|448655316|ref|ZP_21682168.1| DNA polymerase II large subunit [Haloarcula californiae ATCC 33799]
---MREADEQYFETLETQLEAAFDVAERAKERGGDPKPEVEIPTARDMADRVENILGIDG
VAERVRELEG--QMSREEAALELVEDFVEGTVGDYDSREGKVEGAVRTAVALLTEGVVAA
PIEGIDRVELLENDDGTEFINVYYAGPIRSAGGTAQALSVLVADYARALLGIDQYKARDD
EIGRYAEEIDLYDKDTGLQYSPKEKETKFIAEHMPIMLDGEATGD---------------
-----------------EEVSGYRDLERVDSNSPRGGMCLVLAEGIALKAPKIQRYTRNL
DEVDWPWLQDLIDGTIGKDE--------------ADEGDGAEDANGDDGGDGADDDGGD-
----------------------------------EADEQAGPPRVEPADKYLRDLIAGRP
VFSHPSKAGGFRLRYGRSRNHGFATAGVHPATMHLVDDFLATGTQIKTERPGKAAGVVPV
DTIEGPTVRLANGDVRRIDDAEEALAVRNGVEKILDLGEYLVNYGEFVENNHPLAPASYT
VEWWEQDLAAAGADVQAMQDSPHIDLADPSAEEAIEWATDYDAPLHPKYTYLWHDVSIEQ
VCALADAVEDAQVA-----------------QTDGAYADPEMDG---------TAGDAHS
DDGVLVLPRSDAVQQTLEHLLIEHTQDED------TITVTDWVPLVRTLGFS--------
-------------------------------------RSLERDWTREDLSEHARTYGESE
SLDAIGVAEDAERED---------------------------------------------
-----------GQNAIKAINEVAPFQVRERAPTRIGNRMGRPEKSERRDLSPAVHTLSPI
GEAGGAQRDVAKATKHADDMSDTPGQVEVEVARRRCPDCGTETHQANCAECGGTTEPVYV
CPDCEAEVERDESGRAECGRCETLASPTQYKVLDLQEAYRDALQSVGER-----------
-------------------ETAFEQLKAVKGLTSEEKVPEPMEKGILRAKHDVSAFKDG-
TVRYDMTDLPVTAVRASELDVSAERLRGLGYTEDIHGDPLTHEDQLVELKVQDIVLSDGA
AEHMLQTARFVDDLLEQYYGLERFYEFDDREDLVGELVFGMAPHTSAATVGRVVGFTSAA
VGYAHPYFHAAKRRNCFHPDTRLWYEDENDDWEYGTIEELVESR--LDDPQKDDFGTLVQ
ELDGD----LTVSSLGENG-PCRQPVDAVSKHPAPDHLVEVAV-GDRTLRVTPDHT---M
LQAGPD-------GIEEVPASDLAAGDDLPAYDGGETTTMTARGEAS-------------
------------------------------------------------------------
------------------------------------------------------------
------------------------------------------------------------
------------------------------------------------------------
------------------------------------------------------------
------------------------------------------------------------
------------------------------------------------------------
------------------------------------------------------------
----------------------------------------------TAATDGAAPTDTVE
AVEYVESDVDHVYCLTVADTHRVAVE-----GTYVGQCDGDEDCVMLLMDGLLNFSKSYL
PNQRGG------------------------------------------------------
------------------------------------------------------------
------------------------------------------------------------
------------------------------------------------------------
------------------------------------------------------------
------------------------------------------------------------
------------------------------------------------------------
------------------------------------------------------------
------------------------------------------------------------
----------QMDAPLVMSSRIDPSEIDDEAHNMDIMDAYPREFYEATREMKDPTEVEDV
MKIAEETLGTDREYTEFRHTHDTANIAAGPDLSAYKTLGSMEDKMDAQLEISRKLRAVVE
SDVAERIIEYHFLPDLIGNLRAFSRQEVRCLDCGESFRRAPLTGDCRECGGRVNLTVHEG
SVNKYIDTAIRVADEFGARDYTKQRLKILERKIGSVFENDHNKQSGIADFM--------
>gi|344213333|ref|YP_004797653.1| DNA polymerase II large subunit [Haloarcula hispanica ATCC 33960]
---MREADEQYFETLETQLEAAFDVAERAKERGGDPKPEVEIPTARDMADRVENILGIDG
VAERVRELEG--QMSREEAALELVEDFVEGTVGDYDSREGKVEGAVRTAVALLTEGVVAA
PIEGIDRVELLENDDGTEFINVYYAGPIRSAGGTAQALSVLVADYARALLGIDQYKARDD
EIGRYAEEIDLYDKDTGLQYSPKEKETKFIAEHMPIMLDGEATGD---------------
-----------------EEVSGYRDLERVDSNSPRGGMCLVLAEGIALKAPKIQRYTRNL
DEVDWPWLQDLIDGTIGKDE--------------ADQADGSDDADSDDGSEGANEDSED-
----------------------------------ESDEQAGPPRVEPADKYLRDLIAGRP
VFSHPSKAGGFRLRYGRSRNHGFATAGVHPATMHLVDDFLATGTQIKTERPGKAAGVVPV
DTIEGPTVRLANGDVRRIDDAEEALEVRNGVEKILDLGEYLVNYGEFVENNHPLAPASYT
VEWWEQDLNAAGADVQAMQDSPHVDLADPSAEEAIEWATDYDVPLHPKYTYLWHDVSVDQ
VCALADAVEDAKVA-----------------QADGAYADPEAEADD-------TAGETYS
DDGALVLPRTDAVQRTLEHLLVEHTQDDD------RITVTDWVPLVRTLGFS--------
-------------------------------------RSLERDWTPADLSERARTYGESE
SLDAIGVAEDAERED---------------------------------------------
-----------GQNAIEVINEIAPFQVRERAPTRIGNRMGRPEKSERRDLSPAVHTLSPI
GEAGGAQRDVAKATKHADGMSDTPGHVEVEIARRRCPDCGTETHQAGCPDCGGTTEPVYV
CPDCEAEVERDESGRAECTRCETLASPTQYKVLDLQEAYRDALQNVGER-----------
-------------------ETAFEQLKAVKGLTSEEKVPEPMEKGILRAKHDVSAFKDG-
TVRYDMTDLPVTAVRASELDVSAERLRGLGYTEDIHGDPLTHDDQLVELKVQDIVLSDGA
AEHMLQTARFVDDLLEQYYGLERFYEFDDREDLVGELVFGMAPHTSAATVGRVVGFTSAA
VGYAHPYFHAAKRRNCFHPDTRLWYEDENDDWEYGTIEELVENR--LDDPDEDDFGTLVQ
ELDGD----LTVSSLGENG-PCRQPVDAVSKHPAPDHLVEISV-GDRTLRVTPDHT---M
LRAGSD-------GIEEVPAGDLTAGDELPAYDGGETTTMTARGEAS-------------
------------------------------------------------------------
------------------------------------------------------------
------------------------------------------------------------
------------------------------------------------------------
------------------------------------------------------------
------------------------------------------------------------
------------------------------------------------------------
------------------------------------------------------------
----------------------------------------------TAATDGAAPTDTVE
TVEYVESNVDHVYCLTVADTHRVAVE-----GTYVGQCDGDEDCVMLLMDGLLNFSKSYL
PNQRGG------------------------------------------------------
------------------------------------------------------------
------------------------------------------------------------
------------------------------------------------------------
------------------------------------------------------------
------------------------------------------------------------
------------------------------------------------------------
------------------------------------------------------------
------------------------------------------------------------
----------QMDAPLVMSSRIDPSEIDDEAHNMDIMESYPREFYEATREMKDPTEVEDV
MKIAEETLGTDREYTEFRHTHDTANIAAGPDLSAYKTLGSMEDKMDAQLEISRKLRAVVE
SDVAERIIEYHFLPDLIGNLRAFSRQETRCLDCGESFRRAPLTGDCRECGGRVNLTVHEG
SVNKYIDTAIRVADEFGARDYTKQRLKILERKIESVFENDHNKQSGIADFM--------
>gi|15791139|ref|NP_280963.1| DNA polymerase II large subunit [Halobacterium sp. NRC-1]
---MRPTDETYFETLETGLDDAFEVAEAARERGEDPTPNVEIPVAKDMADRVENILGIDG
VAERVRDLDG--EMSREEAALELVADFVDGRVGDYDTDAGKIEGAVRTAVALLTEGVVAA
PIEGIDRVEVNDNDDGTQYVAVYYAGPIRSAGGTAQALSVLVADYARAMLGIDAFKPRDD
EIERYAEEVDLYDSETGLQYSPKDAETTFITEHCPVMLDGEATGN---------------
-----------------EEVDGFRDLERIDTNSPRGGMCLVLAEGIALKAPKIQRYTRNL
DEVAWPWLQDLIDGTIGA----------------DDADEDTPDAGSDSDATDEGDAPSA-
-----------------------------------STDAEEPPRAAPSDKFLRDLIAGRP
VFGHPSKNGGFRLRYGRARNHGNATAGVHPATMHLLDDFLATGTQIKTERPGKAAGIVPV
DSIEGPTVKLANGDVRHINDPADALDVRNGVAEILDVGEYLVNYGEFVENNHELAPASYA
PEWWIQDLDAAGADVQALRDSPYVDLTAPTADQAMAWATDYDAPLHPAYTYLWHDIDVEQ
FRALADAVADAHTD-----------------ASDDDD-----------------------
-RGVLVLDHTTTVRETLEALLVTHHQGDD------TIRVDDWLPLARSLGVT--------
-------------------------------------ESLDREWET--LSEAAAEWPN--
------------------------------------------------------------
--------------AVRAVNEVAPFSVQERAPTRIGNRMGRPEKSESRDLSPAVHTLFPI
GDAGGSQRDVADAARYAPDMSDTPGEIPVRVGDRVCPSCDEHTYESRCPDCGDWTDPHYE
CRDCGAVATPDESGRVECPNCGRDLDNVTTQVIDINDEYHGALRAVGER-----------
-------------------ENAFDQLKGVKGLLSAEKTPEPMAKGVLRAKHDVTAFKDG-
TVRYDMTDLPVTAVTPAELDVTAGQFRELGYNQDIHGDPLEHDDQLVELRVQDVVLSDGA
ADHMLKTADFVDDLLTQYYGLDAFYDLDDRDDLVGELVFGMAPHTSAAVVGRVAGFTSAS
VGYAHPYFHAAKRRNCFHPETNVWFRDESGEWHHDPIETLVEARLDPDTADEDDFGALVQ
ALDGD----VFVPSVTEDGEETLQRVEAVSKHPAPDHLLAVETKRGRELTVTPDHS---M
RRWTGDGIERVDARELTAGDALPAPTQVPGDGETATSELRSE------------------
------------------------------------------------------------
------------------------------------------------------------
------------------------------------------------------------
------------------------------------------------------------
------------------------------------------------------------
------------------------------------------------------------
-------------------------------------------------SLDGTHPQ---
------------------------------------------------------------
-------------------------------------------RRFGDGGS--VRTDEVV
SVEPVRSSVDHTYSLTVAETNTLVAN-----GLFTGQCDGDEDCVMLLMDGLINFSKSYL
PDKRGG------------------------------------------------------
------------------------------------------------------------
------------------------------------------------------------
------------------------------------------------------------
------------------------------------------------------------
------------------------------------------------------------
------------------------------------------------------------
------------------------------------------------------------
------------------------------------------------------------
----------RMDAPLVMSSRIDPAEIDDEAHNIDIDREYPREFYEATRELADPEDVADL
ITLAESTVGTDEEYTGFGHTHATSNIHLGPSLSAYKTLGSMMDKMDAQLELARKLRSVAE
TDVAERVIEYHFLPDLIGNLRAFSRQETRCLDCGEKYRRMPLSGDCRECGGRVNLTVHEG
SVNKYMDTAMRVATEYDCREYTKQRLEIMDRRLESVFEDDTNKQSGISDFM--------
>gi|448589219|ref|ZP_21649378.1| DNA polymerase II large subunit [Haloferax elongans ATCC BAA-1513]
---MREEEERYFGRIEGRLDEAFEVARAAKQQGHDPKQDVEIPVAKDMADRVENILGIDG
VAERVRELEG--EMSREEAALELVTDFVDGNVGDYDSREGKVEGAVRTAVALLTEGVVAA
PIEGIDRVEILENDDGTEFVNVYYAGPIRSAGGTAQALSVLVADYARSLLGIDEYKGRDD
EIERYVEEVNLYDKETGLQYSPKDKETRFIATNMPIMLDGEATGD---------------
-----------------EEVSGFRDLERVDTNSARGGMCLVMAEGIALKAPKIQRYTRQL
DEVEWPWLQDLIDGTIGKDDGKNDESEA-------EADSESDDGDEDDADAAEDDD----
----------------------------------AHDEPEGPPRVDPATKFLRDLIAGRP
VFGHPSAPGGFRLRYGRARNHGFATAGVHPATMHIVDDFIATGTQIKTERPGKAGGVVPV
DSIEGPTVRLANGDVRRIDDPEEAEELQNGVEKIIDLGEYLVNFGEFVENNHPLAPASYV
FEWWIQDFEATDANVQALRDDPTVSLEDPTVEEALAWADEYDAPLHPKFTYLWHDISVEQ
YDALTDAVAAGEIV---------------AAEADGGQSRSSRAGGDRADGGDIAVEPEDG
NEGTLVVENTPEIRETLENLLVEHRQTDE------ELRIPIWRPLARSLGLADDRE----
-----------------------------------------RTWSLDDLSARAREW--DD
------------------------------------------------------------
-----------GDNAVEAVNELAPFEVRERAPTRIGGRMGRPEKSERRDLSPAVHTLFPI
GEAGGSQRDVGDAARK-FGDSGKRGEVSVRLGKRKCPDCGQFGFKPKCSNCGGHTKPHYE
CDDCGTVIQPDESGRVYCDRCEWDVESAEWQTIDLNTEYRDALESVGER-----------
-------------------ESSFEILKGVKGLTSSNKTPEPIEKGILRAKHDVSSFKDG-
TVRYDMTDLPVTAVRPEELDVTADHFRELGYETDIDGEPLRFDDQLVELKVQDIVLSNGA
AKHMMQTANFVDDLLEQFYGLEPFYKMDERDDLIGELVFGMAPHTSAAVVGRVIGFTTAA
VGYAHPYFHAAKRRNCFHPETKVWYRDEADSWHYDDIRTFVEDRLDDPETD--DFGTLVQ
ELNG----EVSVPSIGPHGNEVLQPVEAVSKHQSPDHMIRVETRSGREITVTPDHE---M
HVFEDGRLVSKRASEVSSEDYTVTPERLTTVAPSVDTPRFDLLEEFFAMDDFPIDRLTIR
GLERDQLYDLFESKLADDWEGAFYPLQSTAEHLGLTKKGLSNYLYRESLPVSLLREFFDT
DEELLSYVPDNVKLGLTRDRTSIDRYVTLDEDLATLLGYYAAEGFTRVQET------PKG
TVNQTTICGTELEARSFFVEVLENAFGVEPYRENE--AKVTVSG----------------
------------------------------------------------------------
------------------------------------------------------------
------------------------------------------------------------
-------RLLRTFFDTILDAGVLATEKRVPRVMFNAPDYIVEAYLNGYFSGDGCVSKNAL
KVSATTVSRELKEDVVALLKRLGITAQVNIHDPVPLCGKFPDHYEIGD--------ESKS
AQSYVVYVTSSDAVMFSQQIGFHLTRKDEKLRRQVDTITPAARRVFDGGD-GDYLVESVA
SVEYVAADTDHTYCLTVAETHSLVAN-----DLSQKQCDGDEDCVMLLMDGLLNFSKEFL
PDKRGG------------------------------------------------------
------------------------------------------------------------
------------------------------------------------------------
------------------------------------------------------------
------------------------------------------------------------
------------------------------------------------------------
------------------------------------------------------------
------------------------------------------------------------
------------------------------------------------------------
----------QMDAPLVMSSRIDPSEIDDEAHNMDIVRQYPREFYEATRRMEDPDDWEDE
VTIAEEYLGTDREYTGFDHTHDTTDIAAGPDLSAYKTLGSMMDKMDAQLFLARKLRAVDE
TDVAERVIEYHFLPDLIGNLRAFSRQETRCLDCGEKYRRMPLTGDCRECGGRVNLTVHQG
SVNKYMDTAIQVAEEFDCRDYTKQRLEVLEKSLESIFENDKNKQSGIADFM--------
>gi|448597827|ref|ZP_21654752.1| DNA polymerase D polymerase subunit DP2 [Haloferax alexandrinus JCM 10717]
---MREEETRYFRRIEARLDEAFDLAEAAKATGYDPKTEVEIPVAKDMADRVENILGIDG
VAERVRELEG--EMSREEAALELVTDFVDGNVGDYDSREGKVEGAVRTAVALLTEGVVAA
PIEGIDRVEILENDDGTEFVNVYYAGPIRSAGGTAQALSVLVADYARSLLDIDEYKARTD
EVERYVEEINLYDKETGLQYSPKDKESRFIAENMPIMLDGEATGD---------------
-----------------EEVSGYRDLERVDTNSARGGMCLVMAEGIALKAPKIQRYTRQL
DEVDWPWLQDLIDGTIGKDDD-NAANAD-------DAGDDGDE-AEAETDPDAEAD----
--------------------------------DAESDAPDGPTRVEPATKFLRDLIAGRP
VFGHPSAPGGFRLRYGRARNHGFATAGVHPATMHIVDDFIATGTQIKTERPGKAGGVVPV
DSIEGPTVRLANGDVRRIDDPEEAKELQNGVEKILDLGEYLVNFGEFVENNHPLAPASYV
FEWWIQEFEATEANVQALRDDPAVDLEEPSVEQALSWATEFDAPLHPVYTYLWHDISVER
FDALADAVAAGEIV---------------AAEADGGTTAALEHDN----------EPERG
LEGTLVLDNAPEIREALEHLLVAHRQTDE------ALRVPVWRPLARSLGLTDDRE----
-----------------------------------------RTWELDDLSERARTW--DD
------------------------------------------------------------
-----------GDNAVEAVNEVAPFTVRERAPTRIGNRMGRPEKSERRDLSPAVHTLFPI
GEAGGSQRDVGDAARH-RGESGKRGQISVRLGQRKCPDCGAFGFKSKCPDCGGHTEPHYE
CDDCGTVLEPDESGRVYCERCEWDVESAEWQDVDLNSEYRDALERVGER-----------
-------------------ESSFQILKGVKGLTSANKTPEPIEKGVLRAKHDVSSFKDG-
TVRYDMTDLPVTAVRPEELDVTADHFRELGYETDIDGEPLRFDDQLVELKVQDIVLSNGA
AQHMMQTADFVDDLLDQFYGLDRFYEIEERDDLIGELVFGMAPHTSAAVVGRVVGFTTAA
VGYAHPYFHAAKRRN---------------------------------------------
------------------------------------------------------------
------------------------------------------------------------
------------------------------------------------------------
------------------------------------------------------------
------------------------------------------------------------
------------------------------------------------------------
------------------------------------------------------------
------------------------------------------------------------
------------------------------------------------------------
------------------------------------------------------------
------------------------------------------------------------
-------------------------------------CDGDEDCVMLLMDGLLNFSKEYL
PDKRGG------------------------------------------------------
------------------------------------------------------------
------------------------------------------------------------
------------------------------------------------------------
------------------------------------------------------------
------------------------------------------------------------
------------------------------------------------------------
------------------------------------------------------------
------------------------------------------------------------
----------QMDAPLVMSSRIDPSEIDDEAHNMDIVRQYPREFYEATLRMEDPDDWEDE
VTIAEEYLGTDREYTGFDHTHDTTDIAAGPDLSAYKTLGSMMDKMDAQLFLARKLRAVDE
TDVAERVIEYHFLPDLIGNLRAFSRQETRCLDCGEKYRRMPLSGDCRECGGRVNLTVHQG
SVNKYMDTAIQVAEEFDCRDYTKQRLEVLEKSLESVFENDKNKQSGIADFM--------
>gi|448558323|ref|ZP_21632997.1| DNA polymerase II large subunit [Haloferax sp. ATCC BAA-644]
---MREEETRYFRRIEARLDEAFDLAEAAKATGYDPKTEVEIPVAKDMADRVENILGIDG
VAERVRELEG--EMSREEAALELVTDFVDGNVGDYDSREGKVEGAVRTAVALLTEGVVAA
PIEGIDRVEILENDDGTEFVNVYYAGPIRSAGGTAQALSVLVADYARSLLDIDEYKARTD
EVERYVEEINLYDKETGLQYSPKDKESRFIAENMPIMLDGEATGD---------------
-----------------EEVSGYRDLERVDTNSARGGMCLVMAEGIALKAPKIQRYTRQL
DEVDWPWLQDLIDGTIGKDDGDADADAD-------DAGDDGDEADEAEADPDAETD----
--------------------------------DAESDAPDGPTRVEPATKFLRDLIAGRP
VFGHPSAPGGFRLRYGRARNHGFATAGVHPATMHIVDDFIATGTQIKTERPGKAGGVVPV
DSIEGPTVRLANGDVRRIDDPEEAKELQNGVEKILDLGEYLVNFGEFVENNHPLAPASYV
FEWWIQEFEATEANVQALRDDPAVDLEEPSVEQALSWATEFDAPLHPTYTYLWHDISVER
FDALADAVAAGDVV---------------AAEADGGTAGALEHDN----------EPERG
LEGTLVLDNTPEIREALEHLLVAHRQTDE------TLRVPVWRPLARSLGLTDDRE----
-----------------------------------------RTWELPDLSERARGW--DD
------------------------------------------------------------
-----------GDNAVEAVNEVAPFVVRERAPTRIGNRMGRPEKSERRDLSPAVHTLFPI
GEAGGSQRDVGDAARH-RGESGKRGQISVRLGQRKCPDCGAFGFKSKCSECGGHTEPHYE
CDDCGSVIEPDESGRVYCERCEWDVESAEWQDIDLNTEYRNALERVGER-----------
-------------------ESSFQILKGVKGLTSANKTPEPIEKGVLRAKHDVSSFKDG-
TVRYDMTDLPVTAVRPEELDVTADHFRELGYETDIDGEPLRFDDQLVELKVQDIVLSNGA
AQHMMQTADFVDDLLDQFYGLDRFYEIDERDDLIGELVFGMAPHTSAAVVGRVVGFTTAA
VGYAHPYFHAAKRRNCFHPETKVWFRDETDRWRYDEVRTLVEERLDDPETD--DFGTLVQ
ELDG----DVYVPSLSRGGRETIKPVEAVSKHVAQDHLVRIETRGGRELTVTPDHT---V
IRASDGGFTRVPAHDLDEGDALPSPKRVDIDA---DPTQFDLLDEFLNGESIPAEDLMIR
GLGADRIRSLFDEHTESNGY-----VKPVAERLGRGDSTVYNWVSRDSVPASVFVEIFGD
AETVVDVLPRDISLGVRRDTATVSRVLDIDEAFGTVLGYYAAEGFARASP---------G
NFYQTTVCIPDELARERILDTVSEALGVDAFEENE--WKVTISS----------------
------------------------------------------------------------
------------------------------------------------------------
------------------------------------------------------------
-------RLVQSLFADVIGCGSRAEDKRVPDSILTGPKPVLRSFLSAYFSGDGSASSDRV
EIRAHTVSDDLKRDLVAALKRFGIAAKTYSERRTPRTGAVAEFYDED---------EVPT
FDSWVLKLTSENAVRFAEEAGFHLPRKSEALASALDDTDIRSQRLFSDG--GDTWLDEVV
SVEYLESDIDHTYSLTVEDTNSLVAN-----DLHVAQCDGDEDCVMLLMDGLLNFSKEYL
PDKRGG------------------------------------------------------
------------------------------------------------------------
------------------------------------------------------------
------------------------------------------------------------
------------------------------------------------------------
------------------------------------------------------------
------------------------------------------------------------
------------------------------------------------------------
------------------------------------------------------------
----------QMDAPLVMSSRIDPSEIDDEAHNMDIVRQYPREFYEATLRMEDPDDWEDE
VTIAEEYLGTDREYTGFDHTHDTTDIAAGPDLSAYKTLGSMMDKMDAQLFLARKLRAVDE
TDVAERVIEYHFLPDLIGNLRAFSRQETRCLDCGEKYRRMPLSGDCRECGGRVNLTVHQG
SVNKYMDTAIQVAEEFDCRDYTKQRLEVLEKSLESVFENDKNKQSGIADFM--------
>gi|448551184|ref|ZP_21629326.1| DNA polymerase II large subunit [Haloferax sp. ATCC BAA-645]
---MREEETRYFRRIEARLDEAFDLAEAAKATGYDPKTEVEIPVAKDMADRVENILGIDG
VAERVRELEG--EMSREEAALELVTDFVDGNVGDYDSREGKVEGAVRTAVALLTEGVVAA
PIEGIDRVEILENDDGTEFVNVYYAGPIRSAGGTAQALSVLVADYARSLLDIDEYKARTD
EVERYVEEINLYDKETGLQYSPKDKESRFIAENMPIMLDGEATGD---------------
-----------------EEVSGYRDLERVDTNSARGGMCLVMAEGIALKAPKIQRYTRQL
DEVDWPWLQDLIDGTIGKDDGDADADAD-------DAGDDGDEADEAEADPDAETD----
--------------------------------DAESDAPDGPTRVEPATKFLRDLIAGRP
VFGHPSAPGGFRLRYGRARNHGFATAGVHPATMHIVDDFIATGTQIKTERPGKAGGVVPV
DSIEGPTVRLANGDVRRIDDPEEAKELQNGVEKILDLGEYLVNFGEFVENNHPLAPASYV
FEWWIQEFEATEANVQALRDDPAVDLEEPSVEQALSWATEFDAPLHPTYTYLWHDISVER
FDALADAVAAGDVV---------------AAEADGGTAGALEHDN----------EPERG
LEGTLVLDNTPEIREALEHLLVAHRQTDE------TLRVPVWRPLARSLGLTDDRE----
-----------------------------------------RTWELPDLSERARGW--DD
------------------------------------------------------------
-----------GDNAVEAVNEVAPFVVRERAPTRIGNRMGRPEKSERRDLSPAVHTLFPI
GEAGGSQRDVGDAARH-RGESGKRGQISVRLGQRKCPDCGAFGFKSKCSECGGHTEPHYE
CDDCGSVIEPDESGRVYCERCEWDVESAEWQDIDLNTEYRNALERVGER-----------
-------------------ESSFQILKGVKGLTSANKTPEPIEKGVLRAKHDVSSFKDG-
TVRYDMTDLPVTAVRPEELDVTADHFRELGYETDIDGEPLRFDDQLVELKVQDIVLSNGA
AQHMMQTADFVDDLLDQFYGLDRFYEIDERDDLIGELVFGMAPHTSAAVVGRVVGFTTAA
VGYAHPYFHAAKRRNCFHPETKVWFRDETDRWRYDEVRTLVEERLDDPETD--DFGTLVQ
ELDG----DVYVPSLSRGGRETIKPVEAVSKHVAQDHLVRIETRGGRELTVTPDHT---V
IRASDGGFTRVPAHDLDEGDALPSPKRVDIDA---DPTQFDLLDEFLNGESIPAEDLMIR
GLGADRIRSLFDEHTESNGY-----VKPVAERLGRGDSTVYNWVSRDSVPASVFVEIFGD
AETVVDVLPRDISLGVRRDTATVSRVLDIDEAFGTVLGYYAAEGFARASP---------G
NFYQTTVCIPDELARERILDTVSEALGVDAFEENE--WKVTISS----------------
------------------------------------------------------------
------------------------------------------------------------
------------------------------------------------------------
-------RLVQSLFADVIGCGSRAEDKRVPDSILTGPKPVLRSFLSAYFSGDGSASSDRV
EIRAHTVSDDLKRDLVAALKRFGIAAKTYSERRTPRTGAVAEFYDED---------EVPT
FDSWVLKLTSENAVRFAEEAGFHLPRKSEALASALDDTDIRSQRLFSDG--GDTWLDEVV
SVEYLESDIDHTYSLTVEDTNSLVAN-----DLHVAQCDGDEDCVMLLMDGLLNFSKEYL
PDKRGG------------------------------------------------------
------------------------------------------------------------
------------------------------------------------------------
------------------------------------------------------------
------------------------------------------------------------
------------------------------------------------------------
------------------------------------------------------------
------------------------------------------------------------
------------------------------------------------------------
----------QMDAPLVMSSRIDPSEIDDEAHNMDIVRQYPREFYEATLRMEDPDDWEDE
VTIAEEYLGTDREYTGFDHTHDTTDIAAGPDLSAYKTLGSMMDKMDAQLFLARKLRAVDE
TDVAERVIEYHFLPDLIGNLRAFSRQETRCLDCGEKYRRMPLSGDCRECGGRVNLTVHQG
SVNKYMDTAIQVAEEFDCRDYTKQRLEVLEKSLESVFENDKNKQSGIADFM--------
>gi|448544172|ref|ZP_21625485.1| DNA polymerase II large subunit [Haloferax sp. ATCC BAA-646]
---MREEETRYFRRIEARLDEAFDLAEAAKATGYDPKTEVEIPVAKDMADRVENILGIDG
VAERVRELEG--EMSREEAALELVTDFVDGNVGDYDSREGKVEGAVRTAVALLTEGVVAA
PIEGIDRVEILENDDGTEFVNVYYAGPIRSAGGTAQALSVLVADYARSLLDIDEYKARTD
EVERYVEEINLYDKETGLQYSPKDKESRFIAENMPIMLDGEATGD---------------
-----------------EEVSGYRDLERVDTNSARGGMCLVMAEGIALKAPKIQRYTRQL
DEVDWPWLQDLIDGTIGKDDGDADADAD-------DAGDDGDEADEAEADPDAETD----
--------------------------------DAESDAPDGPTRVEPATKFLRDLIAGRP
VFGHPSAPGGFRLRYGRARNHGFATAGVHPATMHIVDDFIATGTQIKTERPGKAGGVVPV
DSIEGPTVRLANGDVRRIDDPEEAKELQNGVEKILDLGEYLVNFGEFVENNHPLAPASYV
FEWWIQEFEATEANVQALRDDPAVDLEEPSVEQALSWATEFDAPLHPTYTYLWHDISVER
FDALADAVAAGDVV---------------AAEADGGTAGALEHDN----------EPERG
LEGTLVLDNTPEIREALEHLLVAHRQTDE------TLRVPVWRPLARSLGLTDDRE----
-----------------------------------------RTWELPDLSERARGW--DD
------------------------------------------------------------
-----------GDNAVEAVNEVAPFVVRERAPTRIGNRMGRPEKSERRDLSPAVHTLFPI
GEAGGSQRDVGDAARH-RGESGKRGQISVRLGQRKCPDCGAFGFKSKCSECGGHTEPHYE
CDDCGSVIEPDESGRVYCERCEWDVESAEWQDIDLNTEYRNALERVGER-----------
-------------------ESSFQILKGVKGLTSANKTPEPIEKGVLRAKHDVSSFKDG-
TVRYDMTDLPVTAVRPEELDVTADHFRELGYETDIDGEPLRFDDQLVELKVQDIVLSNGA
AQHMMQTADFVDDLLDQFYGLDRFYEIDERDDLIGELVFGMAPHTSAAVVGRVVGFTTAA
VGYAHPYFHAAKRRNCFHPETKVWFRDETDRWRYDEVRTLVEERLDDPETD--DFGTLVQ
ELDG----DVYVPSLSRGGRETIKPVEAVSKHVAQDHLVRIETRGGRELTVTPDHT---V
IRASDGGFTRVPAHDLDEGDALPSPKRVDIDA---DPTQFDLLDEFLNGESIPAEDLMIR
GLGADRIRSLFDEHTESNGY-----VKPVAERLGRGDSTVYNWVSRDSVPASVFVEIFGD
AETVVDVLPRDISLGVRRDTATVSRVLDIDEAFGTVLGYYAAEGFARASP---------G
NFYQTTVCIPDELARERILDTVSEALGVDAFEENE--WKVTISS----------------
------------------------------------------------------------
------------------------------------------------------------
------------------------------------------------------------
-------RLVQSLFADVIGCGSRAEDKRVPDSILTGPKPVLRSFLSAYFSGDGSASSDRV
EIRAHTVSDDLKRDLVAALKRFGIAAKTYSERRTPRTGAVAEFYDED---------EVPT
FDSWVLKLTSENAVRFAEEAGFHLPRKSEALASALDDTDIRSQRLFSDG--GDTWLDEVV
SVEYLESDIDHTYSLTVEDTNSLVAN-----DLHVAQCDGDEDCVMLLMDGLLNFSKEYL
PDKRGG------------------------------------------------------
------------------------------------------------------------
------------------------------------------------------------
------------------------------------------------------------
------------------------------------------------------------
------------------------------------------------------------
------------------------------------------------------------
------------------------------------------------------------
------------------------------------------------------------
----------QMDAPLVMSSRIDPSEIDDEAHNMDIVRQYPREFYEATLRMEDPDDWEDE
VTIAEEYLGTDREYTGFDHTHDTTDIAAGPDLSAYKTLGSMMDKMDAQLFLARKLRAVDE
TDVAERVIEYHFLPDLIGNLRAFSRQETRCLDCGEKYRRMPLSGDCRECGGRVNLTVHQG
SVNKYMDTAIQVAEEFDCRDYTKQRLEVLEKSLESVFENDKNKQSGIADFM--------
>gi|433432075|ref|ZP_20407736.1| DNA polymerase II large subunit, partial [Haloferax sp. BAB2207]
------------------------------------------------------------
------------------------------------------------------------
------------------------------------------------------------
------------------------------------------------------------
------------------------------------------------------------
------------------------------------------------------------
------------------------------------------------------------
------------------------------------------------------------
------------------------------------------------------------
------------------------------------------------------------
------------------------------------------------------------
-----------EIREALEHLLVAHRQTDE------ALRVPVWRPLARSLGLTDDRE----
-----------------------------------------RTWELDDLSERARTW--DD
------------------------------------------------------------
-----------GDNAVEAVNEVAPFTVRERAPTRIGNRMGRPEKSERRDLSPAVHTLFPI
GEAGGSQRDVGDAARH-RGESGKRGQISVRLGQRKCPDCGAFGFKSKCPDCGGHTEPHYE
CDDCGSVIEPDESGRVYCERCEWDVESAEWQDVDLNTEYRDALERVGER-----------
-------------------ESSFQILKGVKGLTSANKTPEPIEKGVLRAKHDVSSFKDG-
TVRYDMTDLPVTAVRPEELDVTADHFRELGYETDIDGEPLRFDDQLVELKVQDIVLSNGA
AQHMMQTADFVDDLLDQFYGLDRFYEIEERDDLIGELVFGMAPHTSAAVVGRVVGFTTAA
VGYAHPYFHAAKRRN---------------------------------------------
------------------------------------------------------------
------------------------------------------------------------
------------------------------------------------------------
------------------------------------------------------------
------------------------------------------------------------
------------------------------------------------------------
------------------------------------------------------------
------------------------------------------------------------
------------------------------------------------------------
------------------------------------------------------------
------------------------------------------------------------
-------------------------------------CDGDEDCVMLLMDGLLNFSKEYL
PDKRGG------------------------------------------------------
------------------------------------------------------------
------------------------------------------------------------
------------------------------------------------------------
------------------------------------------------------------
------------------------------------------------------------
------------------------------------------------------------
------------------------------------------------------------
------------------------------------------------------------
----------QMDAPLVMSSRIDPSEIDDEAHNMDIVRQYPREFYEATLRMEDPDDWEDE
VTIAEEYLGTDREYTGFDHTHDTTDIAAGPDLSAYKTLGSMMDKMDAQLFLARKLRAVDE
TDVAERVIEYHFLPDLIGNLRAFSRQETRCLDCGEKYRRMPLSGDCRECGGRVNLTVHQG
SVNKYMDTAIQVAEEFDCRDYTKQRLEVLEKSLESVFENDKNKQSGIADFM--------
>gi|448622277|ref|ZP_21668971.1| DNA polymerase D polymerase subunit DP2 [Haloferax denitrificans ATCC 35960]
---MREEETRYFRRIEARLDEAFDLAEAAKATGYDPKTEVEIPVAKDMADRVENILGIDG
VAERVRELEG--EMSREEAALELVTDFVDGNVGDYDSREGKVEGAVRTAVALLTEGVVAA
PIEGIDRVEILENDDGTEFVNVYYAGPIRSAGGTAQALSVLVADYARSLLDIDEYKARTD
EVERYVEEVNLYDKETGLQYSPKDKESRFIAENMPIMLDGEATGD---------------
-----------------EEVSGYRDLERVDTNSARGGMCLVMAEGIALKAPKIQRYTRQL
DEVDWPWLQDLIDGTIGKDDG-KAAKAD-------DAGDDADEADDAEADPDADAD----
--------------------------------DAESDAPDGPNRVEPATKFLRDLIAGRP
VFGHPSAPGGFRLRYGRARNHGFATAGVHPATMHIVDDFIATGTQIKTERPGKAGGVVPV
DSIEGPTVRLANGDVRRIDDPEEAEELQNGVEKILDLGEYLVNFGEFVENNHPLAPASYV
FEWWIQDFEATEANVQALRDDPAVDLEEPSVEDALSWATEFDAPLHPVYTYLWHDISVER
FDALADAVAAGEVV---------------AAEADGGTTAALEHDN----------EPERG
LEGTLVLDNTPEIREALEHLLVAHRQTDE------TLRVPVWRPLARSLGLTDDRE----
-----------------------------------------RTWELDDLSERAREW--DD
------------------------------------------------------------
-----------GDNAVEAVNEVAPFTVRERAPTRIGNRMGRPEKSERRDLSPAVHTLFPI
GEAGGSQRDVGDAARH-RGESGKRGQISVRLGRRKCPDCGAFGFKSKCPDCGGHTEPHYE
CDDCGTVLEPDESGRVYCERCDWDVESAEWQDIDLNTEYRDALERVGER-----------
-------------------ESSFQILKGVKGLTSANKTPEPIEKGVLRAKHDVSSFKDG-
TVRYDMTDLPVTAVRPEELDVTADHFRELGYETDIDGEPLRFDDQLVELKVQDIVLSNGA
ARHMMQTADFVDDLLEQFYGLDRFYEIEERDDLIGELVFGMAPHTSAAVVGRVVGFTTAA
VGYAHPYFHAAKRRN---------------------------------------------
------------------------------------------------------------
------------------------------------------------------------
------------------------------------------------------------
------------------------------------------------------------
------------------------------------------------------------
------------------------------------------------------------
------------------------------------------------------------
------------------------------------------------------------
------------------------------------------------------------
------------------------------------------------------------
------------------------------------------------------------
-------------------------------------CDGDEDCVMLLMDGLLNFSKEYL
PDKRGG------------------------------------------------------
------------------------------------------------------------
------------------------------------------------------------
------------------------------------------------------------
------------------------------------------------------------
------------------------------------------------------------
------------------------------------------------------------
------------------------------------------------------------
------------------------------------------------------------
----------QMDAPLVMSSRIDPSEIDDEAHNMDIVRQYPREFYEATLRMEDPDDWEDE
VTIAEEYLGTDREYTGFDHTHDTTDIAAGPDLSAYKTLGSMMDKMDAQLFLARKLRAVDE
TDVAERVIEYHFLPDLIGNLRAFSRQETRCLDCGEKYRRMPLSGDCRECGGRVNLTVHQG
SVNKYMDTAIQVAEEFDCRDYTKQRLEVLEKSLESVFENDKNKQSGIADFM--------
>gi|389845557|ref|YP_006347796.1| DNA polymerase II large subunit [Haloferax mediterranei ATCC 33500]
---MREEDSQYFERIEDRLDEAFDLARTAKATGYDPKTDVEIPVAKDMADRVENILGIDG
VAARVRELEG--EMSREEAALELVTDFVDGNVGDYDSREGKVEGAVRTAVALLTEGVVAA
PIEGIDRVEILENDDGTEFVNVYYAGPIRSAGGTAQALSVLVADYARSLLGIDEYKARTD
EVERYVEEINLYDKETGLQYSPKDKETRFIAENMPIMLDGEATGD---------------
-----------------EEVSGFRDLERVDTNSSRGGMCLVMAEGIALKAPKIQRYTRQL
DEVDWPWLQDLIDGTIGKDSDEDGKADE-------PSDDEDG-ENETESDAEAESDADE-
--------------------------------DADSDAPNGPTRVEPATKFLRDLIAGRP
VFGHPSAPGGFRLRYGRARNHGFATAGVHPATMHIVDDFIATGTQIKTERPGKAGGVVPV
DSIEGPTVRLANGDVRRIDDPEEAEELQNGVEKIIDLGEYLVNFGEFVENNHPLAPASYV
FEWWIQDFEATDANVQALRDDPTVDLEDPNVEEALSWATEFDAPLHPKFTYLWHDISVEQ
FDALADAVAAGDIA---------------AAEVDGGTTSALQADN----------EPERG
EEGTLVLEHTPEIREALEHLLVEHRQTDE------TLRVPIWRPLACSLGLTDDRE----
-----------------------------------------RTWELADLPDRVREW--DD
------------------------------------------------------------
-----------GDNATEAVNEVAPFTVRERAPTRIGNRMGRPEKSERRDLSPAVHTLFPI
GEAGGSQRDVGDAARH-RGESGKRGEISVRLGRRKCPDCGAFGFKSKCSDCGGHTQPHYE
CDDCGTVIEPDESGRVYCDRCEWEVESAAWQEIDLNTEYRNALERVGER-----------
-------------------EASFKILKGVKGLTSANKTPEPIEKGILRAKHDVSSFKDG-
TVRYDMTDLPVTAVRPEELDVTADHFRELGYETDIDGEPLRFDDQLVELKVQDIVLSTGA
AEHMMQTADFVDDLLEQFYGVDRFYEIEERDDLIGELVFGMAPHTSAAVVGRVVGFTTAA
VGYAHPYFHAAKRRNCFHPDTTVWYKDEADCWHYDDIRTLVEDRLNDPETG--DFGTLVQ
ELDG----EVYVPSLTRDGHETVKTVEAVSKHVAPDQLVRVETRAGRELTVTPDHT---M
IRANDNDFERVPAHELSVGDDVPSPKSMEIEA---EPVEIDLLAEFLAGDSIPPEDLMVR
GLRKERIKTLFDANTADTGY-----LKPTAELLECSDSTVYNWVSRDSVPASVFVELLGD
VVAVVETLPSDISLGVRRDTATVSRTLEIDEEFGTVLGYYAAEGFTRADP---------G
SFYQTTICIPDEIARDQITETLHETLGVEAFEENE--WKLTISS----------------
------------------------------------------------------------
------------------------------------------------------------
------------------------------------------------------------
-------RLIKSLFADILELGARARDKQIPDTILSGPSTVLRSFLAAYFSGDGSASRDRV
EIRAHTVSDDLKRDLVAALKRFGIAAKTYSERRVPQSGAVAEFYDA-----------VPE
FDSWVLKITSENALRFADKIGFHLPRKETTLSNAIDNIDVRTQRLLSDG--GEIWLDEVV
STEYVESDIEHTYCLTVEETNSLVAN-----DLYVGQCDGDEDCVMLLMDGLLNFSKEYL
PDKRGG------------------------------------------------------
------------------------------------------------------------
------------------------------------------------------------
------------------------------------------------------------
------------------------------------------------------------
------------------------------------------------------------
------------------------------------------------------------
------------------------------------------------------------
------------------------------------------------------------
----------QMDAPLVMSSRIDPSEIDDEAHNMDIVRQYPREFYEATLRMEDPDDWEDE
VTIAEEYLGTDREYTGFDHTHDTTDIAAGPDLSAYKTLGSMMDKMDAQLFLARKLRAVDE
TDVAERVIEYHFLPDLIGNLRAFSRQETRCLDCGEKYRRMPLTGECRECGGRVNLTVHQG
SVNKYMDTAIQVADEFDCRDYTKQRLEVLKTKLESIFENDKNKQSGIADFM--------
>gi|292654242|ref|YP_003534139.1| DNA polymerase D polymerase subunit DP2 [Haloferax volcanii DS2]
---MREEETRYFRRIEARLDEAFDLAEAAKATGYDPKTEVEIPVAKDMADRVENILGIDG
VAERVRELEG--EMSREEAALELVTDFVDGNVGDYDSREGKVEGAVRTAVALLTEGVVAA
PIEGIDRVEILENDDGTEFVNVYYAGPIRSAGGTAQALSVLVADYARSLLDIDEYKARTD
EVERYVEEINLYDKETGLQYSPKDKESRFIAENMPIMLDGEATGD---------------
-----------------EEVSGYRDLERVDTNSARGGMCLVMAEGIALKAPKIQRYTRQL
DEVDWPWLQDLIDGTIGKDDD-NAANAD-------DAGDDGDE-AEAETDPDAEAD----
--------------------------------DAESDAPDGPTRVEPATKFLRDLIAGRP
VFGHPSAPGGFRLRYGRARNHGFATAGVHPATMHIVDDFIATGTQIKTERPGKAGGVVPV
DSIEGPTVRLANGDVRRIDDPEEAKELQNGVEKILDLGEYLVNFGEFVENNHPLAPASYV
FEWWIQEFEATEANVQALRDDPAVDLEEPSVEQALSWATEFDAPLHPVYTYLWHDISVER
FDALADAVAAGEIV---------------AAEADGGTTAALEHDN----------EPEHG
LEGTLVLDNAPEIREALEHLLVAHRQTDE------ALRVPVWRPLARSLGLTDDRE----
-----------------------------------------RTWELDDLSERARTW--DD
------------------------------------------------------------
-----------GDNAVEAVNEVAPFNVRERAPTRIGNRMGRPEKSERRDLSPAVHTLFPI
GEAGGSQRDVGDAARH-RGESGKRGQISVRLGQRKCPDCGAFGFKSKCPDCGGHTEPHYE
CDDCGSVIEPDESGRVYCERCEWDVESAEWQDVDLNSEYRDALERVGER-----------
-------------------ESSFQILKGVKGLTSANKTPEPIEKGVLRAKHDVSSFKDG-
TVRYDMTDLPVTAVRPEELDVTADHFRELGYETDIDGEPLRFDDQLVELKVQDIVLSNGA
AQHMMQTADFVDDLLDQFYGLDRFYEIEERDDLIGELVFGMAPHTSAAVVGRVVGFTTAA
VGYAHPYFHAAKRRN---------------------------------------------
------------------------------------------------------------
------------------------------------------------------------
------------------------------------------------------------
------------------------------------------------------------
------------------------------------------------------------
------------------------------------------------------------
------------------------------------------------------------
------------------------------------------------------------
------------------------------------------------------------
------------------------------------------------------------
------------------------------------------------------------
-------------------------------------CDGDEDCVMLLMDGLLNFSKKYL
PDKRGG------------------------------------------------------
------------------------------------------------------------
------------------------------------------------------------
------------------------------------------------------------
------------------------------------------------------------
------------------------------------------------------------
------------------------------------------------------------
------------------------------------------------------------
------------------------------------------------------------
----------QMDAPLVMSSRIDPSEIDDEAHNMDIVRQYPREFYEATLRMEDPDDWEDE
VTIAEEYLGTDREYTGFDHTHDTTDIAAGPDLSAYKTLGSMMDKMDAQLFLARKLRAVDE
TDVAERVIEYHFLPDLIGNLRAFSRQETRCLDCGEKYRRMPLSGDCRECGGRVNLTVHQG
SVNKYMDTAIQVAEEFDCRDYTKQRLEVLEKSLESVFENDKNKQSGIADFM--------
>gi|313124946|ref|YP_004035210.1| DNA polymerase type ii, large subunit [Halogeometricum borinquense DSM 11551]
---MHEDDERYFARIEDRLDEAFDLARAAKGQGRDPQPEVEIPVAKDMADRVENILGIPG
VAERVRELEG--QMSREEAALELVNDFVEGSVGDYDSRAGKVEGAVRTAVALLTEGVVAA
PIEGIDRVEILENDDGTEFVNVYYAGPIRSAGGTAQALSVLVADYARSLLGIEEYKARDI
EVERYAEEIDLYDKETGLQYSPKDKETKFIAEHMPIMLDGEATGD---------------
-----------------EEVSGFRDLERVDTNSARGGMCLVMAEGIALKAPKIQRYTRQL
DEVDWPWLQDLIDGTIGKDDGDKADADD-------DGDDEEADAEDDEADDGETPD----
-----------------------------------SPEPAGPARVDPATKYLRDLIAGRP
VFGHPSEAGGFRLRYGRSRNHGFATAGVHPATMHLVDDFLATGTQIKTERPGKAGGVIPV
DSIEGPTVRLANGDVRRIDDPEEALEVRNGVEEIIDLGEYLVNFGEFVENNHPLAPASYV
YEWWVQEFEAAGAPIQALEDDPSVDLEHPTPERAFEWATEYDCHLHPDYTYLWHDVSVAE
FEALADAVSSGRIA---------------DVEADGGVVVRPTDTD--------------P
TDGILELDRTEDVTRTLEQLLVEHTQTEE------TLRIPEWRPLVRSLGLTEELEQ---
--------------------------------------------TWDDLSAEAREW--DG
------------------------------------------------------------
-----------GDNAVKAVNEVAPFDVRERAPTRIGNRMGRPEKSESRDLSPAVHTLFPI
GEMGGSQRDVGEAARE-RNERGARGEVNVLVGDRQCPDCGTQTYKNVCPECETHTEPHYE
CEECGTVVEPDESGRVFCERCEREVESPDWYAIDIGAELRAALENLGER-----------
-------------------ESSYPILKGVKGLTSSNKTPEPIEKGVLRAKHGVSSFKDG-
TVRYDMTDLPVTSVRPAELDVTADHFRELGYETDINGEPLQFDDQLVELKVQDIVLSDGA
AEHMLKTADFVDDLLTEFYGLEPFYEVSERDDLVGELVFGMAPHTSAAVVGRVVGFTSAA
VGYAHPYFHAAKRRN---------------------------------------------
------------------------------------------------------------
------------------------------------------------------------
------------------------------------------------------------
------------------------------------------------------------
------------------------------------------------------------
------------------------------------------------------------
------------------------------------------------------------
------------------------------------------------------------
------------------------------------------------------------
------------------------------------------------------------
------------------------------------------------------------
-------------------------------------CDGDEDCVMLLMDGLLNFSKEFL
PDKRGG------------------------------------------------------
------------------------------------------------------------
------------------------------------------------------------
------------------------------------------------------------
------------------------------------------------------------
------------------------------------------------------------
------------------------------------------------------------
------------------------------------------------------------
------------------------------------------------------------
----------QMDAPLVMSSRIDPSEIDDEAHNMDIVRQYPTEFYEATLEMADPGEVEDL
IQLGEDTLGTDDEYRGFDHTHDTSDIALGPDLSAYKTLGSMMDKMDAQLELARKLRAVDE
TDVAERVIEYHFLPDLIGNLRAFSRQETRCLDCGEKYRRMPLTGDCRECGGRVNLTVHQG
SVNKYMDTAIQVAEEFDCRPYTKQRLEVLEKSLESVFENDKNKASKLGDFM--------
>gi|448582845|ref|ZP_21646349.1| DNA polymerase II large subunit [Haloferax gibbonsii ATCC 33959]
---MREEDSRYFRRIESRLDEAFDLAEAAKATGYDPKTEVEIPVAKDMADRVENILGIDG
VAERVRELEG--EMSREEAALELVTDFVDGNVGDYDSREGKVEGAVRTAVALLTEGVVAA
PIEGIDRVEILENDDGTEFVNVYYAGPIRSAGGTAQALSVLVADYARSLLDIDEYKARTD
EVERYVEEINLYDKETGLQYSPKDKESRFIAQNMPIMLDGEATGD---------------
-----------------EEVSGYRDLERVDTNSARGGMCLVAAEGIALKAPKIQRYTRQL
DEVDWPWLQDLIDGTIGKDDE-DAAKAD-------DAGEDSDETDDADAGADADAE----
--------------------------------DAESGAPDGPTRVEPATKFLRDLIAGRP
VFGHPSAPGGFRLRYGRARNHGFATAGVHPATMHIVDDFIATGTQIKTERPGKAGGVVPV
DSIEGPTVRLANGDVRRIDDPEEAEELQNGVEKILDLGEYLVNFGEFVENNHPLAPASYV
FEWWIQDFETTEANVQALRDDPAVDLEEPSVEQALSWATEFDAPLHPTYTYLWHDISVER
FDALADAVAAGDVV---------------AAEADGGTAGALEHEN----------EPERG
LEGTLVLDNTPEIREALEHLLVAHRQTDE------TLRVPVWRPLARSLGLTDDRE----
-----------------------------------------RTWELADLSERAREW--DD
------------------------------------------------------------
-----------GDNAVEAVNEVAPFTLRERAPTRIGNRMGRPEKSERRDLSPAVHTLFPI
GEAGGSQRDVGDAARH-RGESGGRGQISVRLGRRKCPDCGAFGFKSKCPDCGGHTEPHYE
CDDCGSVIEPDESGRVYCERCEWDVESAEWQDIDLNTEYRNALERVGER-----------
-------------------ESSFQILKGVKGLTSANKTPEPIEKGVLRAKHDVSSFKDG-
TVRYDMTDLPVTAVRPEELDVTADHFRELGYETDIDGEPLRFDDQLVELKVQDIVLSNGA
AQHMMQTADFVDDLLEQFYGLDRFYEIEERDDLIGELVFGMAPHTSAAVVGRVVGFTTAA
VGYAHPYFHAAKRRNCFHPETKVWYRDETDRWRYDEIRTLVEERLDDPDTD--DFGTLVQ
ELDG----DVYVPSLARDGRETMKPVEAVSKHVAQDHLVRIETRSGRELTVTPDHT---L
IRAGDGGFTRIPAHELDEGDALPSPKCVDIDA---DPAQFDLLAEFLNGGTIPAEDLMIR
GLGADRIRSLFDEHTEASGY-----LKPVAERLGRSDSTVYNWVSRDSVPASVFVEVLGD
VETVVDVLPRELSLGVRRDTATVSRVLDIDEAFGTVLGYYAAEGFTRASP---------G
NFYQTTVCIPDEIARERILDTVREALGVDAFEENE--WKVTISS----------------
------------------------------------------------------------
------------------------------------------------------------
------------------------------------------------------------
-------RLVQSLFADVIGCGSRAEDKRVPDSILTGPKPVLRSFLSAYFSGDGSASSDRV
EIRAHTVSDDLKRDLVAALKRFGIAAKTYSERRTPQTGAVAEFYDGD---------EVPT
FDSWVLKVTSENAVRFAEEVGFHLPRKSEALASALDDTDIRSQRLFSDG--GDTWLDEVV
SVEYLESDIDHTYSLTVEDTNSLVAN-----DLHVAQCDGDEDCVMLLMDGLLNFSKEYL
PDKRGG------------------------------------------------------
------------------------------------------------------------
------------------------------------------------------------
------------------------------------------------------------
------------------------------------------------------------
------------------------------------------------------------
------------------------------------------------------------
------------------------------------------------------------
------------------------------------------------------------
----------QMDAPLVMSSRIDPSEIDDEAHNMDIVRQYPREFYEATLRMEDPDDWEDD
VTIAEEFLGTDREYTGFDHTHDTTNIAAGPDLSAYKTLGSMMDKMDAQLFLARKLRAVDE
TDVAERVIEYHFLPDLIGNLRAFSRQETRCLDCGEKYRRMPLSGDCRECGGRVNLTVHQG
SVNKYMDTAIQVAEEFDCRDYTKQRLEVLEKSLESVFENDKNKQSGIADFM--------
>gi|448287353|ref|ZP_21478565.1| DNA polymerase type ii, large subunit [Halogeometricum borinquense DSM 11551]
---MHEDDERYFARIEDRLDEAFDLARAAKGQGRDPQPEVEIPVAKDMADRVENILGIPG
VAERVRELEG--QMSREEAALELVNDFVEGSVGDYDSRAGKVEGAVRTAVALLTEGVVAA
PIEGIDRVEILENDDGTEFVNVYYAGPIRSAGGTAQALSVLVADYARSLLGIEEYKARDI
EVERYAEEIDLYDKETGLQYSPKDKETKFIAEHMPIMLDGEATGD---------------
-----------------EEVSGFRDLERVDTNSARGGMCLVMAEGIALKAPKIQRYTRQL
DEVDWPWLQDLIDGTIGKDDGDKADADD-------DGDDEEADAEDDEADDGETPD----
-----------------------------------SPEPAGPARVDPATKYLRDLIAGRP
VFGHPSEAGGFRLRYGRSRNHGFATAGVHPATMHLVDDFLATGTQIKTERPGKAGGVIPV
DSIEGPTVRLANGDVRRIDDPEEALEVRNGVEEIIDLGEYLVNFGEFVENNHPLAPASYV
YEWWVQEFEAAGAPIQALEDDPSVDLEHPTPERAFEWATEYDCHLHPDYTYLWHDVSVAE
FEALADAVSSGRIA---------------DVEADGGVVVRPTDTD--------------P
TDGILELDRTEDVTRTLEQLLVEHTQTEE------TLRIPEWRPLVRSLGLTEELEQ---
--------------------------------------------TWDDLSAEAREW--DG
------------------------------------------------------------
-----------GDNAVKAVNEVAPFDVRERAPTRIGNRMGRPEKSESRDLSPAVHTLFPI
GEMGGSQRDVGEAARE-RNERGARGEVNVLVGDRQCPDCGTQTYKNVCPECETHTEPHYE
CEECGTVVEPDESGRVFCERCEREVESPDWYAIDIGAELRAALENLGER-----------
-------------------ESSYPILKGVKGLTSSNKTPEPIEKGVLRAKHGVSSFKDG-
TVRYDMTDLPVTSVRPAELDVTADHFRELGYETDINGEPLQFDDQLVELKVQDIVLSDGA
AEHMLKTADFVDDLLTEFYGLEPFYEVSERDDLVGELVFGMAPHTSAAVVGRVVGFTSAA
VGYAHPYFHAAKRRN---------------------------------------------
------------------------------------------------------------
------------------------------------------------------------
------------------------------------------------------------
------------------------------------------------------------
------------------------------------------------------------
------------------------------------------------------------
------------------------------------------------------------
------------------------------------------------------------
------------------------------------------------------------
------------------------------------------------------------
------------------------------------------------------------
-------------------------------------CDGDEDCVMLLMDGLLNFSKEFL
PDKRGG------------------------------------------------------
------------------------------------------------------------
------------------------------------------------------------
------------------------------------------------------------
------------------------------------------------------------
------------------------------------------------------------
------------------------------------------------------------
------------------------------------------------------------
------------------------------------------------------------
----------QMDAPLVMSSRIDPSEIDDEAHNMDIVRQYPTEFYEATLEMADPGEVEDL
IQLGEDTLGTDDEYRGFDHTHDTSDIALGPDLSAYKTLGSMMDKMDAQLELARKLRAVDE
TDVAERVIEYHFLPDLIGNLRAFSRQETRCLDCGEKYRRMPLTGDCRECGGRVNLTVHQG
SVNKYMDTAIQVAEEFDCRPYTKQRLEVLEKSLESVFENDKNKASKLGDFM--------
>gi|409722596|ref|ZP_11270032.1| DNA polymerase D polymerase subunit DP2 [Halococcus hamelinensis 100A6]
---MRPEDEHYFERLESGLDEALGVAETARGMGGDPTPEVEIPVAKDMADRVENILGIEG
VADRVRELEG--QMSREEAALELAEDFAEGRVGDYETQAGTIEGAVRTAVALLTEGVVAA
PIEGIDRVELADNPDGTQFVRVFYAGPIRSAGGTAQALSVLVADYTRALLGLGAYEAREE
EVERYAEEIDLYDSETGLQYSPKDEETKFIAENCPVMLDGEATGQ---------------
-----------------EEVSGFRDLERVGTNNPRGGMCLVLAEGIAQKAPKIERYTAEL
DEVDWPWLDDLIAGTIGE-------------DEGHDEPAGSESAEPAGDGTDESEAEEV-
-----------------------------------EDEPTGPVRPDAAGKYLRDLIAGRP
VFGHPSRPGGFRLRYGRSRNNGFATAGVHPATMHLVDDFLATGTQLKTERPGKAAGVVPV
DSIEGPTVRLANGEVRRIDDPEDALECRNGVEAILDLGEYLVNYGEFVENNHPLAPASYT
YEWWIQEFEATGADVRALRDSPRVDLGEPSPSEAIEWATEYDAPLHPQYTYCWHDISVEA
FESLAEAVVAGEYV-----------------EGM--------------------------
----LALEPLPEVRETLEDLLVPHSQAGD------ALRIPNSAALVRSLGID--------
-------------------------------------EGLERTWES--LSTAAHEWPN--
------------------------------------------------------------
--------------AMKAAREVAPFSLRERAPTRIGGRMGRPEKSEKRELSPAVHTLFPI
GEAGGSQRDVSEAAD--HDHEGTRGAVPVQVGRRECVDCDTRTYETRCPDCGSLTEPRYE
CPDCEIEVEPDESGRAECPRCEGEATPTEWRVVNIRDEYESALREVGER-----------
-------------------ENAFDILKGVKGLTSELKTPEPMEKGVLRAKHGVSAFKDG-
TIRYDMTDLPVTSVKPAELDVSVEQFRELGYHEDMQGDPLRHDDQLVELRVQDVVLSDGA
AEHLLKTADFVDDLLTQYYGLDPFYGFDDRDDLVGELVFGMAPHTSAAVVGRVIGFTSAA
VGYAHPYFHASKRRN---------------------------------------------
------------------------------------------------------------
------------------------------------------------------------
------------------------------------------------------------
------------------------------------------------------------
------------------------------------------------------------
------------------------------------------------------------
------------------------------------------------------------
------------------------------------------------------------
------------------------------------------------------------
------------------------------------------------------------
------------------------------------------------------------
-------------------------------------CDGDEDCVMLLMDGLLNFSKAYL
PDKRGG------------------------------------------------------
------------------------------------------------------------
------------------------------------------------------------
------------------------------------------------------------
------------------------------------------------------------
------------------------------------------------------------
------------------------------------------------------------
------------------------------------------------------------
------------------------------------------------------------
----------RMDAPLVMSSRIDPSEIDDEAHNMDVVDSYPKEFYEATLEMADPGAVD--
IEIAEANVGTDEEYTGFRHTTETSNLALGPALSAYKTLGSMTDKMDAQLELARKLRAVDE
TDVAERIIEYHFLPDLIGNLRAFSRQKTRCLDCGTKYRRMPLSGECRECGGRVNLTVHEG
SVKKYIGTATRVAEEYDCRDYTKQRLEVLEMTLESVFENDKNKQSGIADFM--------
>gi|448722099|ref|ZP_21704639.1| DNA polymerase D polymerase subunit DP2 [Halococcus hamelinensis 100A6]
---MRPEDEHYFERLESGLDEALGVAETARGMGGDPTPEVEIPVAKDMADRVENILGIEG
VADRVRELEG--QMSREEAALELAEDFAEGRVGDYETQAGTIEGAVRTAVALLTEGVVAA
PIEGIDRVELADNPDGTQFVRVFYAGPIRSAGGTAQALSVLVADYTRALLGLGAYEAREE
EVERYAEEIDLYDSETGLQYSPKDEETKFIAENCPVMLDGEATGQ---------------
-----------------EEVSGFRDLERVGTNNPRGGMCLVLAEGIAQKAPKIERYTAEL
DEVDWPWLDDLIAGTIGE-------------DEGHDEPAGSESAEPAGDGTDESEAEEV-
-----------------------------------EDEPTGPVRPDAAGKYLRDLIAGRP
VFGHPSRPGGFRLRYGRSRNNGFATAGVHPATMHLVDDFLATGTQLKTERPGKAAGVVPV
DSIEGPTVRLANGEVRRIDDPEDALECRNGVEAILDLGEYLVNYGEFVENNHPLAPASYT
YEWWIQEFEATGADVRALRDSPRVDLGEPSPSEAIEWATEYDAPLHPQYTYCWHDISVEA
FESLAEAVVAGEYV-----------------EGM--------------------------
----LALEPLPEVRETLEDLLVPHSQAGD------ALRIPNSAALVRSLGID--------
-------------------------------------EGLERTWES--LSTAAHEWPN--
------------------------------------------------------------
--------------AMKAAREVAPFSLRERAPTRIGGRMGRPEKSEKRELSPAVHTLFPI
GEAGGSQRDVSEAAD--HDHEGTRGAVPVQVGRRECVDCDTRTYETRCPDCGSLTEPRYE
CPDCEIEVEPDESGRAECPRCEGEATPTEWRVVNIRDEYESALREVGER-----------
-------------------ENAFDILKGVKGLTSELKTPEPMEKGVLRAKHGVSAFKDG-
TIRYDMTDLPVTSVKPAELDVSVEQFRELGYHEDMQGDPLRHDDQLVELRVQDVVLSDGA
AEHLLKTADFVDDLLTQYYGLDPFYGFDDRDDLVGELVFGMAPHTSAAVVGRVIGFTSAA
VGYAHPYFHASKRRN---------------------------------------------
------------------------------------------------------------
------------------------------------------------------------
------------------------------------------------------------
------------------------------------------------------------
------------------------------------------------------------
------------------------------------------------------------
------------------------------------------------------------
------------------------------------------------------------
------------------------------------------------------------
------------------------------------------------------------
------------------------------------------------------------
-------------------------------------CDGDEDCVMLLMDGLLNFSKAYL
PDKRGG------------------------------------------------------
------------------------------------------------------------
------------------------------------------------------------
------------------------------------------------------------
------------------------------------------------------------
------------------------------------------------------------
------------------------------------------------------------
------------------------------------------------------------
------------------------------------------------------------
----------RMDAPLVMSSRIDPSEIDDEAHNMDVVDSYPKEFYEATLEMADPGAVD--
IEIAEANVGTDEEYTGFRHTTETSNLALGPALSAYKTLGSMTDKMDAQLELARKLRAVDE
TDVAERIIEYHFLPDLIGNLRAFSRQKTRCLDCGTKYRRMPLSGECRECGGRVNLTVHEG
SVKKYIGTATRVAEEYDCRDYTKQRLEVLEMTLESVFENDKNKQSGIADFM--------
>gi|448532447|ref|ZP_21621273.1| DNA polymerase II large subunit [Halorubrum hochstenium ATCC 700873]
---MRPDDERYFAQIEERLDEAWDVAETAKEQGRDPEPEIEIPVARDMADRVENILGIDG
VAERVRDLEG--EMSREEAALELVTDFVDGNVGDYDSREGKIEGAVRTAVALLTEGVVAA
PIEGIDRVELLENDDGTEFVNVYYAGPIRSAGGTAQALSVLVADYARSLLGVDEYKPRDV
EVERYAEEIALYDKETGLQYTPKDKESKFIAKHIPVMLDGEATSD---------------
-----------------EEVSGFRDLERIDTNSARGGMCLVAAEGIALKAPKIQRYTRNL
DEVDWPWLQDLIDGTIGKDGAGDGDE-------AANGNGDADADEGSEGDAGADDAGSDG
EG-----------------------------DGSNAEEPAGPVRADPSQKFLRDLIAGRP
VFTHPSEAGGFRLRYGRARNHGFATGGVHPATMHIVDDFLAAGTQIKTERPGKAHGVVPV
DSIEGPTVRLANGEVRRIDDPEEAKEVRNGIEKVLDLGEYLVNYGEFIENNHPLAPASYA
PEWWVQEFEAAGADVAALRDDPHVDLEHPGVDEALAWATEYDCPLHPEYTYLWHDVSVDA
FEALAEAVAAGDVV----------------------------------------------
-EGVLAVERTDPVQDALESLLVEHAATPD------ALRIPTWRPLARSLGVDDG------
---------------------------------------LRKEWDEADLSDAAREYAD--
------------------------------------------------------------
-----------GENAIRAVNEVAPFEVRERAPTRIGNRMGRPEKSESRDLSPAVHTLFPI
NEAGGPQRDVAEAAN-VMDDTGHRGRHDLEVSDRVCPDCGEHTYAALCPDCETHTEPHYE
CGDCGTVCEPDEAGRVECPNCEWEVTAATYQEVDVNDAYRSALETVGER-----------
-------------------ESAFEILKGVQGLTSRNKTPEPIEKGVLRAKNGVTSFKDG-
TVRYDMTDLPVTAVKPEELDVTADHFRELGYETDIDGEPLRHDDQVVELRVQDIVLSDGA
AEHMLKTADFVDDLLEQFYGLDRFYEVNERDDLVGELVFGMAPHTSAATVGRVVGFTSAA
VGYAHPYFHAAKRRNCFHPETEIAYLED-GERREISIEKFVESRL--EDPRTDDFGTLV-
--QEL-DGDVRVPSIDEHGNTTTRSVTAVSKHPTQDHLVRIRTRSGRTIRVTPDHT---M
LRVADGEIYQTPARELAAGDRVPEANPRNPERATDA---PAASAD---------------
------------------------------------------------------------
------------------------------------------------------------
------------------------------------------------------------
------------------------------------------------------------
------------------------------------------------------------
------------------------------------------------------------
------------------------------------------------------------
------------------------------------------------------------
---------------------------------------------------GGVDTDEIV
ETEIVESDVEYTYNLTVSGTHTLAAN-----GLWVQQCDGDEDCVMLLMDGLLNFSKEFL
PDQRGG------------------------------------------------------
------------------------------------------------------------
------------------------------------------------------------
------------------------------------------------------------
------------------------------------------------------------
------------------------------------------------------------
------------------------------------------------------------
------------------------------------------------------------
------------------------------------------------------------
----------RMDAPLVMSSRIDPSEIDDEAHNVDIVREYPVELYEASRELADPEEVEEL
IQIGEDTLGTDDEYHGFDHTHDTTDIAMGPDLSAYKTLGDMMEKMDAQLELARKLRAVDE
TDVAERVIEYHFLPDIIGNLRAFSRQETRCLDCGEKYRRMPLTGECRECGGRVNLTVHEG
SVSKYVDTAIEVAERFGCRPYTKQRLKVLDQSLESIFEDDTNKQSGIADFM--------
>gi|448683617|ref|ZP_21692334.1| DNA polymerase II large subunit [Haloarcula japonica DSM 6131]
---MREADEQYFETLETQLEAAFDVAERAKERGGDPKPEVEIPTARDMADRVENILGIDG
VAERVRELEG--QMSREEAALELVEDFVEGTVGDYDSREGKVEGAVRTAVALLTEGVVAA
PIEGIDRVELLENDDGTEFINVYYAGPIRSAGGTAQALSVLVADYARALLGIDQYKARDD
EIGRYAEEIDLYDKDTGLQYSPKEKETKFIAEHMPIMLDGEATGD---------------
-----------------EEVSGYRDLERVDSNSPRGGMCLVLAEGIALKAPKIQRYTRNL
DEVDWPWLQDLIDGTIGKDE--------------ADEEDGADEANGDDGGDGADDDGAD-
----------------------------------DGDEQAGPPRVEPADKYLRDLIAGRP
VFSHPSKAGGFRLRYGRSRNHGFATAGVHPATMHLVDDFLATGTQIKTERPGKAAGVVPV
DTIEGPTVRLANGDVRRIDDAEEALEVRNGVEKILDPGEYLVNYGEFVENNHPLAPASYT
VEWWEQDLDAAGADVQAMQDSPHIDLTDPSAEEAIEWATEYDAPLHPKYTYLWHDVSVDQ
MCALADAVEEAQVA-----------------QADGAYADPEMDG---------TAGDAHS
DDGALVLPRSDAVQGTLEHLLVEHTQDED------TVTVTDWVPLVRTLGFS--------
-------------------------------------RSLERDWTPSDLSEHARTYGDSE
SLDAIGVAEDAERED---------------------------------------------
-----------GQNAIKAINEVAPFQIRERAPTRIGNRMGRPEKSERRDLSPAVHTLSPI
GEAGGAQRDVAKATKHADGMSDTPGQVEVEVARRRCPDCGTETHQAGCPDCGGTTEPVYV
CPDCEAEVERDESGRAECSRCETLASPTQYKVLDLQEAYRDALQNVGER-----------
-------------------ETAFEQLKAVKGLTSEEKVPEPMEKGILRAKHDVSAFKDG-
TVRYDMTDLPVTAVRASELDVSAERLRGLGYTEDIHGDPLTHEDQLVELKVQDIVLSDGA
AEHMLQTARFVDDLLEQYYGLERFYEFDDREDLVGELVFGMAPHTSAATVGRVVGFTSAA
VGYAHPYFHAAKRRNCFHPDTRLWYEDENDDWEYGTIEELVENR--LDNPEEDDFGTLVQ
ELDGD----LTVSSLSENG-PCRQPVDAVSKHPAPDHLVEVTV-GDRTLRVTPDHT---M
LRAGSD-------GIEEVPASDLTAGDDLPAYDGGETTTMTARGEAS-------------
------------------------------------------------------------
------------------------------------------------------------
------------------------------------------------------------
------------------------------------------------------------
------------------------------------------------------------
------------------------------------------------------------
------------------------------------------------------------
------------------------------------------------------------
----------------------------------------------TAATDGAAPTDTVE
AVEYVESDVDHVYCLTVADTHRVAVE-----GTYVGQCDGDEDCVMLLMDGLLNFSKSYL
PNQRGG------------------------------------------------------
------------------------------------------------------------
------------------------------------------------------------
------------------------------------------------------------
------------------------------------------------------------
------------------------------------------------------------
------------------------------------------------------------
------------------------------------------------------------
------------------------------------------------------------
----------QMDAPLVMSSRIDPSEIDDEAHNMDIMETYPREFYEATREMKDPTEVEDV
MKIAEETLGTDREYTEFRHTHDTTNIAAGPDLSAYKTLGSMEDKMDAQLEISRKLRAVVE
SDVAERIIEYHFLPDLIGNLRAFSRQEVRCLDCGESFRRAPLTGDCRECGGRVNLTVHEG
SVNKYIDTAIRVADEFGARDYTKQRLKILERKIESVFENDHNKQSGIADFM--------
>gi|448297740|ref|ZP_21487783.1| DNA polymerase D polymerase subunit DP2 [Halalkalicoccus jeotgali B3]
---MHEEDERYFERIESRLDEAFDRAERARERGGDPRPEVEIPVAKDMADRVENILGIPG
VAERVRELEE--EMSREEAALALAEDFAEGRVGEYETKGGKIEGAVRTAVALLTEGVVAA
PIEGIDRVELLENDDGTECVRVFYAGPIRSAGGTAQALSVLVADYARTLLDVSEYQARDD
EIERYAEEVGLYDKTTGLQYSPKDKETKFIARNCPVLLDGESTGD---------------
-----------------AEVSGFRDLERVGTNNPRGGMCLVLAEGIALKAPKIQRYTREL
DEVDWPWLQDLIDGTIGE-------------------SDDSDEDGGESTEEGDVASDPE-
-----------------------------------SDEPAGPPRVEPATKFLRDLIAGRP
VFSHPSRPGGFRLRYGRARNHGFATGGIHPATMHIVDDFLATGTQIKTERPGKAHGIIPV
DTIEGPTVRLANGEVRRIDDPAEALDVQNGVEKIIDAGEYLVNFGEFVENNHPLAPASYS
FEWWIQEFEESAANVQALADSPHVDLESPTVEEALDWAVEYDAPLHPNYTYLWHDLSTSE
FEALADAIDGAEVT-----------------AGE--------------------------
----LELTRTQVVREALETLLVEHRQTAE------TLSVPEWRALVATMGFS--------
-------------------------------------EELIREWDS--LSEEAHAWDDGT
------------------------------------------------------------
-------------NAMKAVEEVAPFTVRERAPTRIGNRMGRPEKSEKRELSPAVHTLFPI
GEAGGSQRNVAKAARHAPDMRDTPGEVEVSIGRRECADCGTRTFRGDCPDCGGNTFPHYE
CPDCGTELEPDEAGRVECPRCEVEGTSVDRQVIDLDGIYHDALSAINER-----------
-------------------EGSFEMLKGVKGLTSSHKTPEPMEKGVLRAKHGVSAFKDG-
TIRYDMTDLPVSSVRPEELDISVDEFRRLGYHEDIAGEPLEHDDQLVELKVQDIVLSDGA
AEHLLKTADFVDDLLERYYGLDPFYEVSEREELVGELVFGMAPHTSAAVVGRVVGFTSAA
VGYAHPYFHASKRRN---------------------------------------------
------------------------------------------------------------
------------------------------------------------------------
------------------------------------------------------------
------------------------------------------------------------
------------------------------------------------------------
------------------------------------------------------------
------------------------------------------------------------
------------------------------------------------------------
------------------------------------------------------------
------------------------------------------------------------
------------------------------------------------------------
-------------------------------------CDGDEDCVMLLMDGLLNFSKEYL
PDKRGG------------------------------------------------------
------------------------------------------------------------
------------------------------------------------------------
------------------------------------------------------------
------------------------------------------------------------
------------------------------------------------------------
------------------------------------------------------------
------------------------------------------------------------
------------------------------------------------------------
----------QMDAPLVMSSRIDPAEIDDEAHNMDVVERYPLEFYEATLELADPGEVD--
IRLAEESVGTDDQYRGFSHTHDTSNIALGPDLSAYKTLGSMMDKMDAQLELARKLRAVDE
TDVAERVIEYHFLPDLIGNLRAFSSQETRCLSCGKKYRRMPLSGDCRECGGTVNLTVHEG
SVSKYMDTATRVAEEYGCREYTKQRLAILDRSLESVFENDKNKQSGIADFM--------
>gi|448466881|ref|ZP_21599303.1| DNA polymerase II large subunit [Halorubrum kocurii JCM 14978]
---MRPDDERYFARIEDRLDEAWDAAEAAKRQGHDPKPEIEIPIARDMADRVENILGIDG
VAERVRELEG--EMSREEAALELVTDFVEGTVGDYDSRAGKVEGAVRTAVALLTEGVVAA
PIEGIDRVELLQNDDGTEFVNVYYAGPIRSAGGTAQALSVLVADYARSLLDIDEYKPRDV
EVERYAEEIALYDKETGLQYTPKDKESKFIAQHMPVMLDGEATGD---------------
-----------------EEVSGFRDLERVDTNSARGGMCLVAAEGIALKAPKIQRYTRDL
DEVDWPWLQDLIDGTIGKDGGGASDED------ADAEADDGDAEGDEADESGGDDADEPG
DAADGTD------------------------PGSEATEPDGPLRAKPSQKFLRDLIAGRP
VFTHPSEAGGFRLRYGRARNHGFATGGVHPATMHLVDDFLAAGTQIKTERPGKAHGVVPV
DSIEGPTVRLANGEVRRIDDPEEAKEVRNGVEKVLDLGEYLVNYGEFVENNHPLAPASYV
SEWWVQEFEVAGADVQAMRDDPHVDLEHPEVDEALAWAREYDCPLHPEYTYLWHDVSVDA
FEALAEAVAAGDVV----------------------------------------------
-EGVLAIERTETTRATLESLLIEHAATPD------ALRVPTWRPLARSLGVDDG------
---------------------------------------LRKAWDAADLSAAAREWDD--
------------------------------------------------------------
-----------GENAVKAVNEVAPFEVRERAPTRIGNRMGRPEKSESRDLSPAVHTLFPI
NEAGGPQRDVAEAAS-VMDDSGHRGRLELEVSDRVCPECGEHTYRARCPDCEVHTNLHYE
CGDCGTVCEPDEAGRVECPRCEWEVTAATYQEVDLNDAYRSALANVGER-----------
-------------------ESAFEILKGVQGLTSRDKTPEPIEKGVLRAKNGVTSFKDG-
TVRYDMTDLPVTSVRAEELDVTADHLREIGYETDIDGEPLRHDDQLVELRVQDIVLSDGA
AEHMLKTADFVDDLLEQFYGLDRFYEVNERDDLVGELVFGMAPHTSAATVGRVVGFTSAA
VGYAHPYFHAAKRRNCFHPETEIEYRDDAGWHR-ETIEDFVEDRLD--DPETDDFGTLV-
--DEL-NDDVKVPSIDEHGNGSTQSVTAVSKHPSQDHLVRIETRRGRSIRVTPDHTMLRV
VDGGVQKIAANELEVGDTVPASPPQQNASMDAATRTATDGGIETDEVTSVSF--------
--------------LESGVEYTYNLTVAETHTLAANDLSVAQCDGDEDCVMLLMDGLLNF
SKEFLPDQRGGSVSEDSRLVARDPQGRIRYLTFDEFWNELESPIDVDGKFK--------K
RTCVREGWQTYTFDENHESSLQPIEKAIRYRADDDETLLRVETQFGRSLDITSNHSLFRY
DDGIEEVAGDDLDVGDLILAPQQLDVETQAGTVVDVAECVDDPYVFIDDPVESYLCEVWD
ESAWGSDARAAFDGGLSYRLSKKKVALRTLRDIEGVSRNWRSDLNPRIGRKGSSKGIARH
IPMNDDFSWLLGLFAAEGSTSSVRPTITNADEEIVRQTERVIKDTLGVEPSIRWSNKAYE
IGFPAVFEDVLFELGFRDEESYDSSEKVVPEPIRRGDRSTVRSFLRGFIVGDGSETSDDN
HTNIAFHTTSEDLKDGIVFLLHRLGIVANVSTRDREPPRQRIYSVTVSG---------GA
SDNPLRRVLDGEDPYQRKSLTVGIPEELFEIRQMDISDITEIIPKYLKRRENISLEKLES
IVETLDERGLPPAAREKLDAVRPLVDGDLSYLRVSNIDRVDYDGHLYDLQVGGEPVFTAN
WLYAHN------------------------------------------------------
------------------------------------------------------------
------------------------------------------------------------
------------------------------------------------------------
------------------------------------------------------------
------------------------------------------------------------
------------------------------------------------------------
------------------------------------------------------------
------------------------------------------------------------
----------SMDAPLVMSSRIDPSEIDDEAHNVDIAREYPREFYDATLQMADPESVEDL
IQIGEDTLGTDEEYHGFGHTHDTTDIAMGPDLSAYKTLGDMMEKMDAQLELARKLRAVDE
TDVAERVIEYHFLPDIIGNLRAFSRQETRCLDCGEKYRRMPLTGDCRECGGRVNLTVHEG
SVSKYVDTAIEVADRFGCRPYTKQRLKVLDQSLESIFEDDTNKQSGIADFM--------
>gi|448696187|ref|ZP_21697748.1| DNA polymerase II large subunit [Halobiforma lacisalsi AJ5]
---MREEDERYFERLESQLEEAFDVAETAKERGADPEPEVEIPTARDMADRVENILGIDG
VAERVRELEG--EMSREEAALELAKDFAEGRVGDYETKAGKVEGAVRTAVALLTEGVVAA
PIEGIDKVEILANDDGTEFVNVYYAGPIRSAGGTAQALSVLVADYTRALVGIDQYKARDE
EIERYAEEIALYDKETGLQYTPKDKETKFIAEHMPIMLDGEATGD---------------
-----------------EEVSGFRDLERVDTNSARGGMCLVLAEGIALKAPKIQRYTRNL
EEVDWPWLQDLIDGTYYDDAGDEEG-----------ADEEDAADGEEEDAEAD-----DE
A--------------------------------SEPDEPEGPPRVDESKKFLRDLIAGRP
VFSHPCAEGGFRLRYGRARNHGFATAGVHPAAMHLVDDFLATGTQIKTERPGKAAGVVPV
DSIEGPTVKLANGDVRRIDDPEEAKEIRNGVEKILDLGEYLVNYGEFVENNHPLAPASYT
YEWWVQDLAAAGADVQAFEDDPRIDLEFPDPEEALEWATEHDAPLHPEYTYLWHDLSVAA
FCNLADAVAEGRIE-----------------GDGDGSVNGNGD-----------------
-DSILVLEYADDVADALETIVLEHRQRP----GDDRIEIDDWRPFVRSLGCKPRRAVADG
AALEPEVDDEGAG---------------------EPAVELERTWSEDDLSERARTWGQED
------------------------------------------------------------
-----------GENAIEAVNEVAPFEVRERAPTRIGNRMGRPEKSERRDLSPPVHTLFPI
GEAGGSQRNVADAAKHAETMSDTPGVVELQVGRQRCPNCETETFKNRCPDCNERTEPDYR
CPDCDQSLEPDEAGRVECDRCEIEGTCVETREVDVNEEFRSALESVGER-----------
-------------------ENAFDILKGVKGLSSTNKIPEPMEKGILRAKHDVSAFKDG-
TVRYDMTDLPVTSVRASELDVDVGQLQALGYEEDIHGEPLTHEDQLVELKVQDIVLSDGA
AEHMMQTADFIDDLLEQYYGLEPFYELEDRQDLVGELVFGMAPHTSAATVGRVIGFTSAA
VGYAHPYFHAAKRRNCFHPETKIWYQNKDGERAYESIEAIVEDR--LTDPETDDFGTVVQ
DVDG-----ISVPSVTEDGTPVERPVEAVSKHPAPDHLVRVETRSGRTLTVTPDHT---F
RRWTPAGLESVDARELSAGDELPSPKSLGFEGESKSIDLLEAFIEADSIPNDSLVVRGLG
SDRIKNLLDDATPEQAYLKPVADRLGVSQSTVYNWVNRDSVPFG---------PLLSLFD
AAELLERIPDDVTLGMKRDTAAIQRRFEIDESVATVLGYYAAEGFTRRED----------
-GSFYQTTICTPDEAARNEIIETFDDALSVDAFEENEWKVTVSS----------------
------------------------------------------------------------
------------------------------------------------------------
------------------------------------------------------------
-------RLVSALFADVLELGATAETKRIPDYVLDSPRSQLQAFLAAYFSGDGSPASDRI
EIRAHTISDDLAADLVAALKRFGIAATTYRETRQPSTGAVAEFY-DDE---------PVP
EFESWVLKITSENAARFAERIGFHLERKQETITEVLETTECRTQRLFADGGKTWL-DEVV
SVEIVESDIEYTYCLTVEDTNTLVAN-----DIYVGQCDGDEDCVMLLLDGLLNFSKSFL
PDKRGG------------------------------------------------------
------------------------------------------------------------
------------------------------------------------------------
------------------------------------------------------------
------------------------------------------------------------
------------------------------------------------------------
------------------------------------------------------------
------------------------------------------------------------
------------------------------------------------------------
----------KMDAPLVMSSRIDPSEIDDEAHNMDIVSQYPREFYEATREQADPEAVD--
IQIGEDTLGTDGEYTGFEHTHDTTDIAMGPDLSAYKTLGSMMEKMDAQLELSRKLEAVDE
TDVAERVIEYHFLPDLIGNLRAFSRQETRCLDCGEKFRRMPLTGDCRECGGQVNLTVHQG
SVNKYMQTAIQVAEEYDCRPYTKQRLEVLEKSLESIFENDKNKQSGIEDFM--------
>gi|448578812|ref|ZP_21644188.1| DNA polymerase D polymerase subunit DP2 [Haloferax larsenii JCM 13917]
---MREEEERYFGRIEGRLDEAFEVARAAKQQGHDPKRDVEIPVAKDMADRVENILGIDG
VAERVRELEG--EMSREEAALELVTDFVDGNVGDYDSREGKVEGAVRTAVALLTEGVVAA
PIEGIDRVEILENDDGTEFVNVYYAGPIRSAGGTAQALSVLVADYARSLLGIDEYKGRDD
EIERYVEEINLYDKETGLQYSPKDKETRFIATNMPIMLDGEATGD---------------
-----------------EEVSGFRDLERVDTNSARGGMCLVMAEGIALKAPKIQRYTRQL
DEVEWPWLQDLIDGTIGKDDGKKDESEA-------EAESEAGDADEDDADAAEADD----
----------------------------------AHDEPEGPPRVEPATKFLRDLIAGRP
VFGHPSAPGGFRLRYGRARNHGFATAGVHPATMHIVDDFIATGTQIKTERPGKAGGVVPV
DSIEGPTVRLANGDVRRIDDPEEAEELQNGVEKIIDLGEYLVNFGEFVENNHPLAPASYV
FEWWIQDFETTDANVQALRDDPTVSLDDPTVEEALAWAEQYDAPLHPKFTYLWHDISVEQ
YDALTDVVAAGEIV---------------AAEADGGQPRGSRAGGGRADGGGIAVEPEDG
NEGTLVVENTPEIRETLENLLVEHRQTDE------ELRIPIWRPLARSLGLADDRA----
-----------------------------------------RTWSLDDLSARAREW--ED
------------------------------------------------------------
-----------GDNAVEAVNEIAPFEVRERAPTRIGGRMGRPEKSERRDLSPAVHTLFPI
GEAGGSQRDVGDAARK-FGESGKRGEVSVRLGKRKCPDCGQFGFKPKCSNCGGHTKPHYE
CDDCGTVIQPDESGRVYCDRCEWDVESAEWQTVDLNTEYRDALESVGER-----------
-------------------ESSFEILKGVKGLTSSNKTPEPIEKGVLRAKHDVSSFKDG-
TVRYDMTDLPVTAVRPEELDVTADHFRELGYETDIDGEPLRFDDQLVELKVQDIVLSKGA
AKHMMQTANFVDDLLEQFYGLEPFYKMDERDDLIGELVFGMAPHTSAAVVGRVVGFTTAA
VGYAHPYFHAAKRRN---------------------------------------------
------------------------------------------------------------
------------------------------------------------------------
------------------------------------------------------------
------------------------------------------------------------
------------------------------------------------------------
------------------------------------------------------------
------------------------------------------------------------
------------------------------------------------------------
------------------------------------------------------------
------------------------------------------------------------
------------------------------------------------------------
-------------------------------------CDGDEDCVMLLMDGLLNFSKEFL
PDKRGG------------------------------------------------------
------------------------------------------------------------
------------------------------------------------------------
------------------------------------------------------------
------------------------------------------------------------
------------------------------------------------------------
------------------------------------------------------------
------------------------------------------------------------
------------------------------------------------------------
----------QMDAPLVMSSRIDPSEIDDEAHNMDIVRQYPREFYEATRRMEDPDDWEDE
VTIAEEYLGTDREYTGFDHTHDTTDIAAGPDLSAYKTLGSMMDKMDAQLFLARKLRAVDE
TDVAERVIEYHFLPDLIGNLRAFSRQETRCLDCGEKYRRMPLTGECRECGGRVNLTVHQG
SVNKYMDTAIQVAEEFDCRDYTKQRLEVLEKSLESIFENDKNKQSGIADFM--------
>gi|448401547|ref|ZP_21571696.1| DNA polymerase II, large subunit DP2 [Haloterrigena limicola JCM 13563]
---MRPEDERYFERLESQLDDAFDVAERAKQRGGDPKPEVEIPTARDMADRVENILGIDG
VAERVRELEG--EMSREEAALELAEDFAEGRVGDYETKAGKVEGAVRTAVALLTEGVVAA
PIEGIDKVEIIQNDDGSEFVNVYYAGPIRSAGGTAQALSVLVADYTRALVGIEQYKARDE
EIERYAEEISLYDKETGLQYTPKDKETKFIAEHMPIMLDGEATGD---------------
-----------------EEVSGFRDLERVDTNSARGGMCLVLAEGIALKAPKIQRYTRNL
DEVDWPWLQDLIDGTYYDDAADEESD--------ADADDEEDGDGEDADADGDEPAGDGD
D--------------------------------TDADVPDGPPRVEESTKFLRDLIAGRP
VFSHPCAEGGFRLRYGRARNHGFATAGVHPAAMHLVDDFLATGTQIKTERPGKAAGVVPV
DSIEGPTIKLANGDVRRIDDPQDALEIRNGVEKILDLGEYLVNYGEFVENNHPLAPAAYT
YEWWVQDLEAAGADVQALEDDPRIDLEFPEPEEALEWAIEYDAPLHPEYTYLWHDLSVDA
FCTLSEAVAAGRVE-----------------DD---------------------------
---TLVLDYTEPVREALETIVIEHRQREGE--SDGRIEVDDWRPFVRTLGCEPRQTVADG
ATLEPEQ---------------------------EPTVELERTWTVDDLSERARTWGHEA
D-----------------------------------------------------------
-----------GDNAIEAVNEVAPFQVRERAPTRIGNRMGRPEKSESRDLSPAVHTLFPI
GEAGGTQRNVADAATHAETMSDTPGVVELQVGRQRCETCDTETFKNRCPDCNERTTPDYR
CPDCDQRLEPDDAGRVECDRCEREGTCVETREIDVHEEYRDALESVGER-----------
-------------------ENAFEILKGVKGLSSQNKVPEPIEKGILRAKHDVSAFKDG-
TVRYDMTDLPVTSVRASELDVDVGQLQALGYEEDIHGEPLTHEDQLVELKVQDIVLSDGA
AEHMLQTADFIDDLLEQYYGLEPFYEFEDRQDLVGELVFGMAPHTSAATVGRVIGFTSAA
VGYAHPYFHAAKRRN---------------------------------------------
------------------------------------------------------------
------------------------------------------------------------
------------------------------------------------------------
------------------------------------------------------------
------------------------------------------------------------
------------------------------------------------------------
------------------------------------------------------------
------------------------------------------------------------
------------------------------------------------------------
------------------------------------------------------------
------------------------------------------------------------
-------------------------------------CDGDEDCVMLLLDGLLNFSKSFL
PDQRGG------------------------------------------------------
------------------------------------------------------------
------------------------------------------------------------
------------------------------------------------------------
------------------------------------------------------------
------------------------------------------------------------
------------------------------------------------------------
------------------------------------------------------------
------------------------------------------------------------
----------KMDAPLVMSSRIDPSEIDDEAHNMDVVSQYPREFYLATREQADPEDVD--
VQIAEENLGTDLEYTGFDHTHDTTNIAMGPDLSAYKTLGSMMDKMDAQLELSRKLVAVDE
TDVAERVIEYHFLPDLIGNLRAFSRQETRCLDCGEKFRRMPLTGDCRECGGRVNLTVHKG
SVNKYMQTAIQVAEEYDCRDYTKQRLEVLERSLESIFENDKNKQSGIEDFM--------
>gi|448457098|ref|ZP_21595672.1| DNA polymerase D polymerase subunit DP2 [Halorubrum lipolyticum DSM 21995]
---MRPDDERYFARIEDRLDEAWDVAEAAKEQGHDPKPEIEIPIARDMADRVENILGIDG
VAERVRELEG--EMSREEAALELVTDFVEGTVGDYDSRAGKVEGAVRTAVALLTEGVVAA
PIEGIDRVELLENDDGTEFVNVYYAGPIRSAGGTAQALSVLVADYARSLLGIDEYKPRDV
EVERYAEEIALYDKETGLQYTPKDKESKFIAQHIPIMLDGEATSD---------------
-----------------EEVSGFRDLERVGTNSARGGMCLVAAEGIALKAPKIQRYTRDL
DEVDWPWLQDLIDGTIGKDGGGASDED------AGEADGAADGDGDSEADDGEGDGSDGD
GADDGSV------------------------PDSGGAEPDGPLRAKPSQKFLRDLIAGRP
VFTHPSESGGFRLRYGRARNHGFATGGVHPATMHLVDDFLAAGTQIKTERPGKAHGVVPV
DSIEGPTVRLANGEVRRIDDPEEAKEIRNGVEKVLDLGEYLVNYGEFVENNHPLAPASYV
YEWWVQEFSAAGADVQAMRDDPHVDLEHPEVDEALAWAREYDCPLHPEYTYLWHDVSVEA
FEALADAVADGDVV----------------------------------------------
-EGVLAIERTETTQHALESLLVEHVATPD------ALRVPTWRPLARSLGVDDG------
---------------------------------------LRKTWEEGDLSPAARSWDD--
------------------------------------------------------------
-----------GENAVKAVNEVAPFEVRERAPTRIGNRMGRPEKSESRDLSPAVHTLFPI
NEAGGPQRDVAEAAS-VMDDSGHRGRLEVEVSDRVCPECNEHTYRARCPDCEVHTEPHYE
CGDCGTVCEPDEAGRVECPRCEWEVRAATYQEVDLNDAYRSALANVGER-----------
-------------------ESAFEILKGVQGLTSRNKTPEPIEKGVLRAKNGVTSFKDG-
TVRYDMTDLPVTSVRPEELDVTADHLREIGYETDIDGEPLRHDDQLVELRVQDIVLSDGA
AEHMLKTADFVDDLLEQFYGLDRFYEVNERDDLVGELVFGMAPHTSAATVGRVVGFTSAA
VGYAHPYFHAAKRRN---------------------------------------------
------------------------------------------------------------
------------------------------------------------------------
------------------------------------------CDGDEDCVMLLMDGLLNF
SKTFLPDQRGG-------------------------------------------------
------------------------------------------------------------
------------------------------------------------------------
------------------------------------------------------------
------------------------------------------------------------
------------------------------------------------------------
------------------------------------------------------------
------------------------------------------------------------
------------------------------------------------------------
------------------------------------------------------------
------------------------------------------------------------
------------------------------------------------------------
------------------------------------------------------------
------------------------------------------------------------
------------------------------------------------------------
------------------------------------------------------------
------------------------------------------------------------
------------------------------------------------------------
----------RMDAPLVMSSRIDPSEIDDEAHNVDIAREYPREFYDATLEMADPESVEDL
IQIGEDTLGTDEEYHGFGHTHDTTDIAMGPDLSAYKTLGDMMEKMDAQLELARKLRAVDE
TDVAERVIEYHFLPDIIGNLRAFSRQETRCLDCGEKYRRMPLSGDCRECGGRVNLTVHQG
SVNKYVDTAIEVADRFGCRPYTKQRLKVLEQSLESIFEDDTNKQSGIADFM--------
>gi|448451127|ref|ZP_21592693.1| DNA polymerase II large subunit [Halorubrum litoreum JCM 13561]
---MRPDDERYFARIEERLDEAWDVAEAAKEQGRDPEPEIEIPVARDMADRVENILGIDG
VAERVRDLEG--EMSREEAALELVTDFVDGSVGDYDSREGKIEGAVRTAVALLTEGVVAA
PIEGIDRVELLENDDGTEFVNVYYAGPIRSAGGTAQALSVLVADYARSLLGIDEYKPRDV
EVERYAEEIALYDKDTGLQYTPKDKESKFIAKHIPVMLDGEATSD---------------
-----------------EEVSGFRDLERVDTNSARGGMCLVAAEGIALKAPKIQRYTRDL
DEVDWPWLQDLIDGTIGKDGAGDGD--------AAEAEEDAADAEGGDGGEGGDGESDEA
EG-----------------------------EPENGAEADGPPRADPSQKFLRDLIAGRP
VFTHPSEAGGFRLRYGRARNHGFATGGVHPATMHIVDDFLAAGTQIKTERPGKAHGVVPV
DSIEGPTVRLANGEVRRIDDPEEAKEVRNGIEKVLDLGEYLVNYGEFVENNHPLAPASYA
PEWWVQEFEAAGADVQAMGDDPHVDLDHPDVDEALAWAREYDCPLHPEYTYLWHDVSVDA
FEALADAVAAGEVV----------------------------------------------
-EGVLAVERTEAVRDALESLLLEHAATPD------ALRIPTWRPLARSLGIDDG------
---------------------------------------LRKEWDADDLSRAAREYAD--
------------------------------------------------------------
-----------GENAIRAVNEVAPFEIRERAPTRIGNRMGRPEKSESRDLSPAVHTLFPI
NEAGGPQRDVAEAAN-VMDDTGHRGRHELQVSDRVCPDCGEHTYAALCPDCETHTEPHYE
CNDCGTVCEPDEAGRVECPNCEWEVTAATYQEVDVNDAYRSALETVGER-----------
-------------------ESAFEILKGVQGLTSRNKTPEPIEKGVLRAKNGVTSFKDG-
TVRYDMTDLPVTAVKPAELDVTADHFRELGYETDIDDEPLRHDDQVVELRVQDIVLSDGA
AEHMLKTADFVDDLLEQFYGLDRFYEVNERDDLVGELVFGMAPHTSAATVGRVVGFTSAA
VGYAHPYFHAAKRRNCFHPETKIWYEDETGSLRYDEIDDFVETYLDQSEIEFDDFGTAIG
ELEGV-DGDLSVPAVTADGERVSRPVEAVSKHEAPDHMIQVRTTSGRSITVTPDHG-VHV
YDGEQDEIVSRDAQDLDTTDKLVVPDSIGSDDSGRSQQRFDLLAEFIRSEAVPTDRLMIK
GLDKDRLYDLFEDTFADDWEGRFYPLQSMTEVFDTNKKTLSNYLYRESFPASYLEQCFSS
TDDLLAFVPDDVTLGMKRDRTEIDRTVDLNQRVATLLGYYAAEGFAREQET--------P
KGTIHQTTICGTETEAREFFLNALREEFGVDPYEENNAKVTVSG----------------
------------------------------------------------------------
------------------------------------------------------------
------------------------------------------------------------
-------RLLRAFFDSVLDAGVRAESKRVPDSIFDAPEKTVGAYLSGYFSGDGGVDKGSL
RITATTVSEELREDLLALLRRLDIHATVDRPKRVLLHEKFPEFYDESDM---------RL
TSQTYVISVSSRDAVRFSEIAGFHLSRKHDRLMENVSSVDPYAPKVSDGGSGEYLVEGVD
EVEIVESDVDHVYCLTVEETHSLVAN-----DLSVDQCDGDEDCVMLLMDGLLNFSKEFL
PDQRGG------------------------------------------------------
------------------------------------------------------------
------------------------------------------------------------
------------------------------------------------------------
------------------------------------------------------------
------------------------------------------------------------
------------------------------------------------------------
------------------------------------------------------------
------------------------------------------------------------
----------RMDAPLVMSSRIDPSEIDDEAHNVDIVREYPLELYEASRELADPEAVEEL
IQIGEDTLGTDDEYHGFDHTHDTTDIAMGPDLSAYKTLGDMMEKMDAQLELARKLRAVDE
TDVAERVIEYHFLPDIIGNLRAFSRQETRCLDCGEKYRRMPLTGECRECGGRVNLTVHEG
SVSKYVDTAIEVAERFGCRPYTKQRLKVLEGSLESIFEDDTNKQSGIADFM--------
>gi|300709490|ref|YP_003735304.1| DNA polymerase D polymerase subunit DP2 [Halalkalicoccus jeotgali B3]
---MHEEDERYFERIESRLDEAFDRAERARERGGDPRPEVEIPVAKDMADRVENILGIPG
VAERVRELEE--EMSREEAALALAEDFAEGRVGEYETKGGKIEGAVRTAVALLTEGVVAA
PIEGIDRVELLENDDGTECVRVFYAGPIRSAGGTAQALSVLVADYARTLLDVSEYQARDD
EIERYAEEVGLYDKTTGLQYSPKDKETKFIARNCPVLLDGESTGD---------------
-----------------AEVSGFRDLERVGTNNPRGGMCLVLAEGIALKAPKIQRYTREL
DEVDWPWLQDLIDGTIGE-------------------SDDSDEDGGESTEEGDVASDPE-
-----------------------------------SDEPAGPPRVEPATKFLRDLIAGRP
VFSHPSRPGGFRLRYGRARNHGFATGGIHPATMHIVDDFLATGTQIKTERPGKAHGIIPV
DTIEGPTVRLANGEVRRIDDPAEALDVQNGVEKIIDAGEYLVNFGEFVENNHPLAPASYS
FEWWIQEFEESAANVQALADSPHVDLESPTVEEALDWAVEYDAPLHPNYTYLWHDLSTSE
FEALADAIDGAEVT-----------------AGE--------------------------
----LELTRTQVVREALETLLVEHRQTAE------TLSVPEWRALVATMGFS--------
-------------------------------------EELIREWDS--LSEEAHAWDDGT
------------------------------------------------------------
-------------NAMKAVEEVAPFTVRERAPTRIGNRMGRPEKSEKRELSPAVHTLFPI
GEAGGSQRNVAKAARHAPDMRDTPGEVEVSIGRRECADCGTRTFRGDCPDCGGNTFPHYE
CPDCGTELEPDEAGRVECPRCEVEGTSVDRQVIDLDGIYHDALSAINER-----------
-------------------EGSFEMLKGVKGLTSSHKTPEPMEKGVLRAKHGVSAFKDG-
TIRYDMTDLPVSSVRPEELDISVDEFRRLGYHEDIAGEPLEHDDQLVELKVQDIVLSDGA
AEHLLKTADFVDDLLERYYGLDPFYEVSEREELVGELVFGMAPHTSAAVVGRVVGFTSAA
VGYAHPYFHASKRRN---------------------------------------------
------------------------------------------------------------
------------------------------------------------------------
------------------------------------------------------------
------------------------------------------------------------
------------------------------------------------------------
------------------------------------------------------------
------------------------------------------------------------
------------------------------------------------------------
------------------------------------------------------------
------------------------------------------------------------
------------------------------------------------------------
-------------------------------------CDGDEDCVMLLMDGLLNFSKEYL
PDKRGG------------------------------------------------------
------------------------------------------------------------
------------------------------------------------------------
------------------------------------------------------------
------------------------------------------------------------
------------------------------------------------------------
------------------------------------------------------------
------------------------------------------------------------
------------------------------------------------------------
----------QMDAPLVMSSRIDPAEIDDEAHNMDVVERYPLEFYEATLELADPGEVD--
IRLAEESVGTDDQYRGFSHTHDTSNIALGPDLSAYKTLGSMMDKMDAQLELARKLRAVDE
TDVAERVIEYHFLPDLIGNLRAFSSQETRCLSCGKKYRRMPLSGDCRECGGTVNLTVHEG
SVSKYMDTATRVAEEYGCREYTKQRLAILDRSLESVFENDKNKQSGIADFM--------
>gi|448573677|ref|ZP_21641160.1| DNA polymerase D polymerase subunit DP2 [Haloferax lucentense DSM 14919]
---MREEETRYFRRIEARLDEAFDLAEAAKATGYDPKTEVEIPVAKDMADRVENILGIDG
VAERVRELEG--EMSREEAALELVTDFVDGNVGDYDSREGKVEGAVRTAVALLTEGVVAA
PIEGIDRVEILENDDGTEFVNVYYAGPIRSAGGTAQALSVLVADYARSLLDIDEYKARTD
EVERYVEEVNLYDKETGLQYSPKDKESRFIAENMPIMLDGEATGD---------------
-----------------EEVSGYRDLERVDTNSARGGMCLVMAEGIALKAPKIQRYTRQL
DEVDWPWLQDLIDGTIGKDDD-NAANAD-------DAGDDGDE-AEAETDPDAEAD----
--------------------------------DAESDAPDGPTRVEPATKFLRDLIAGRP
VFGHPSAPGGFRLRYGRARNHGFATAGVHPATMHIVDDFIATGTQIKTERPGKAGGVVPV
DSIEGPTVRLANGDVRRIDDPEEAKELQNGVEKILDLGEYLVNFGEFVENNHPLAPASYV
FEWWIQEFEATEANVQALRDDPAVDLEEPSVEQALSWATEFDAPLHPVYTYLWHDISVER
FDALADAVAAGEIV---------------AAEADGGTTAALEHDN----------EPERG
LEGTLVLDNTPEIREALEHLLVAHRQTDE------ALRVPVWRPLARSLGLTDDRE----
-----------------------------------------RTWELDDLSERARTW--DD
------------------------------------------------------------
-----------GDNAVEAVNEVAPFTVRERAPTRIGNRMGRPEKSERRDLSPAVHTLFPI
GEAGGSQRDVGDAARH-RGESGKRGQISVRLGQRKCPDCGAFGFKSKCPDCGGHTEPHYE
CDDCGTVLEPDESGRVYCERCEWDVESAEWQDVDLNSEYRDALERVGER-----------
-------------------ESSFQILKGVKGLTSANKTPEPIEKGVLRAKHDVSSFKDG-
TVRYDMTDLPVTAVRPEELDVTADHFRELGYETDIDGEPLRFDDQLVELKVQDIVLSNGA
AQHMMQTADFVDDLLDQFYGLDRFYEIEERDDLIGELVFGMAPHTSAAVVGRVVGFTTAA
VGYAHPYFHAAKRRN---------------------------------------------
------------------------------------------------------------
------------------------------------------------------------
------------------------------------------------------------
------------------------------------------------------------
------------------------------------------------------------
------------------------------------------------------------
------------------------------------------------------------
------------------------------------------------------------
------------------------------------------------------------
------------------------------------------------------------
------------------------------------------------------------
-------------------------------------CDGDEDCVMLLMDGLLNFSKEYL
PDKRGG------------------------------------------------------
------------------------------------------------------------
------------------------------------------------------------
------------------------------------------------------------
------------------------------------------------------------
------------------------------------------------------------
------------------------------------------------------------
------------------------------------------------------------
------------------------------------------------------------
----------QMDAPLVMSSRIDPSEIDDEAHNMDIVRQYPREFYEATLRMEDPDDWEDE
VTIAEEYLGTDREYTGFDHTHDTTDIAAGPDLSAYKTLGSMMDKMDAQLFLARKLRAVDE
TDVAERVIEYHFLPDLIGNLRAFSRQETRCLDCGEKYRRMPLSGDCRECGGRVNLTVHQG
SVNKYMDTAIQVAEEFDCRDYTKQRLEVLEKSLESVFENDKNKQSGIADFM--------
>gi|448616828|ref|ZP_21665538.1| DNA polymerase II large subunit [Haloferax mediterranei ATCC 33500]
---MREEDSQYFERIEDRLDEAFDLARTAKATGYDPKTDVEIPVAKDMADRVENILGIDG
VAARVRELEG--EMSREEAALELVTDFVDGNVGDYDSREGKVEGAVRTAVALLTEGVVAA
PIEGIDRVEILENDDGTEFVNVYYAGPIRSAGGTAQALSVLVADYARSLLGIDEYKARTD
EVERYVEEINLYDKETGLQYSPKDKETRFIAENMPIMLDGEATGD---------------
-----------------EEVSGFRDLERVDTNSSRGGMCLVMAEGIALKAPKIQRYTRQL
DEVDWPWLQDLIDGTIGKDSDEDGKADE-------PSDDEDG-ENETESDAEAESDADE-
--------------------------------DADSDAPNGPTRVEPATKFLRDLIAGRP
VFGHPSAPGGFRLRYGRARNHGFATAGVHPATMHIVDDFIATGTQIKTERPGKAGGVVPV
DSIEGPTVRLANGDVRRIDDPEEAEELQNGVEKIIDLGEYLVNFGEFVENNHPLAPASYV
FEWWIQDFEATDANVQALRDDPTVDLEDPNVEEALSWATEFDAPLHPKFTYLWHDISVEQ
FDALADAVAAGDIA---------------AAEVDGGTTSALQADN----------EPERG
EEGTLVLEHTPEIREALEHLLVEHRQTDE------TLRVPIWRPLACSLGLTDDRE----
-----------------------------------------RTWELADLPDRVREW--DD
------------------------------------------------------------
-----------GDNATEAVNEVAPFTVRERAPTRIGNRMGRPEKSERRDLSPAVHTLFPI
GEAGGSQRDVGDAARH-RGESGKRGEISVRLGRRKCPDCGAFGFKSKCSDCGGHTQPHYE
CDDCGTVIEPDESGRVYCDRCEWEVESAAWQEIDLNTEYRNALERVGER-----------
-------------------EASFKILKGVKGLTSANKTPEPIEKGILRAKHDVSSFKDG-
TVRYDMTDLPVTAVRPEELDVTADHFRELGYETDIDGEPLRFDDQLVELKVQDIVLSTGA
AEHMMQTADFVDDLLEQFYGVDRFYEIEERDDLIGELVFGMAPHTSAAVVGRVVGFTTAA
VGYAHPYFHAAKRRNCFHPDTTVWYKDEADCWHYDDIRTLVEDRLNDPETG--DFGTLVQ
ELDG----EVYVPSLTRDGHETVKTVEAVSKHVAPDQLVRVETRAGRELTVTPDHT---M
IRANDNDFERVPAHELSVGDDVPSPKSMEIEA---EPVEIDLLAEFLAGDSIPPEDLMVR
GLRKERIKTLFDANTADTGY-----LKPTAELLECSDSTVYNWVSRDSVPASVFVELLGD
VVAVVETLPSDISLGVRRDTATVSRTLEIDEEFGTVLGYYAAEGFTRADP---------G
SFYQTTICIPDEIARDQITETLHETLGVEAFEENE--WKLTISS----------------
------------------------------------------------------------
------------------------------------------------------------
------------------------------------------------------------
-------RLIKSLFADILELGARARDKQIPDTILSGPSTVLRSFLAAYFSGDGSASRDRV
EIRAHTVSDDLKRDLVAALKRFGIAAKTYSERRVPQSGAVAEFYDA-----------VPE
FDSWVLKITSENALRFADKIGFHLPRKETTLSNAIDNIDVRTQRLLSDG--GEIWLDEVV
STEYVESDIEHTYCLTVEETNSLVAN-----DLYVGQCDGDEDCVMLLMDGLLNFSKEYL
PDKRGG------------------------------------------------------
------------------------------------------------------------
------------------------------------------------------------
------------------------------------------------------------
------------------------------------------------------------
------------------------------------------------------------
------------------------------------------------------------
------------------------------------------------------------
------------------------------------------------------------
----------QMDAPLVMSSRIDPSEIDDEAHNMDIVRQYPREFYEATLRMEDPDDWEDE
VTIAEEYLGTDREYTGFDHTHDTTDIAAGPDLSAYKTLGSMMDKMDAQLFLARKLRAVDE
TDVAERVIEYHFLPDLIGNLRAFSRQETRCLDCGEKYRRMPLTGECRECGGRVNLTVHQG
SVNKYMDTAIQVADEFDCRDYTKQRLEVLKTKLESIFENDKNKQSGIADFM--------
>gi|257386828|ref|YP_003176601.1| DNA polymerase II, large subunit DP2 [Halomicrobium mukohataei DSM 12286]
---MREVDERYFDRLESQLDDAFEVAQAAKRRGGDPVPEVEIPTARDMADRVENILGIDG
VAERVRELEG--EMSREEAALELVSDFVEGEVGDYDSKAGKVEGAVRTAVALLTEGVVAA
PIEGIDRVEILENDDGTEFVNVYYAGPIRSAGGTAQALSVLVADYARALLGIEEYEARDE
EINRYAEEIELYDKETGLQYSPKEKESKFIAEHMPIMLDGEATGD---------------
-----------------EEVSGFRDLERVDTNSARGGMCLVAAEGIALKAPKIQRYTRNL
EEVDWPWLQDLIDGTIGKDG--------------DEDGEEDAADEGDDGDE--DEGDET-
----------------------------------STSEDDGPPRADPSTKFLRDLIAGRP
VFSHPSEPGGFRLRYGRARNHGNATAGVHPATMHLVDDFLATGTQIKTERPGKAAGVVPV
DTIEGPTVKLANGDVRRVDDPAEAIEVRNGVEKVLDLGEYLVNYGEFVENNHPLVPASYT
VEWWRQEFDDAGGDVQALQDDVHVDLADPTAEEALRWATDYDAPLHPKYTYCWHDVTVDA
VGALAAAVEDAERA-----------------ETDGAVAP--------------TPSPDRG
TDGDLVLPNREPVAQTLEHLLVEHTQRED------TIVVPDWEPLVRTLGFD--------
-------------------------------------AALEREWSLGDLSEHARTYAD--
------------------------------------------------------------
-----------GDNAIEAINEIAPFRLRERAPTRIGNRMGRPEKSEERELSPAVHTLFPI
DEAGGAQRSVADATKHAEKMNDQQGLVEVEVGRRRCRDCGTETFRGRCPDCNGVTDAVYV
CPDCDSEVEPDESGRAECAHCETMAYPTQYEAIDLGEEFRDALGAVGER-----------
-------------------ETAFDIVKGVEGLTSKEKIPEPMEKGILRAKHDVSAFKDG-
TVRYDMTDLPVTAVRASELDVSVDQLRGLGYEADIHGDPLRHEDQLVELRVQDVVLSDGA
AEHMLQTAAFVDDLLEQYYGLDRFYELDDREDLVGELVFGMAPHTSAATVGRVVGFTSAA
VGYAHPYFHAAKRRNCFHPESRLWYEDEAGDWQYGPIADLVEER--LDDPREDDFGTLVE
ELDGE----VTVPSVDADGRPCRKPVEAVSKHHAPDHMVRIEV-GDRSLRVTPDHT---M
LRRSGD-------GLEEAPASELSAGDELPAYDGGETTVMTASDAPQP------------
------------------------------------------------------------
------------------------------------------------------------
------------------------------------------------------------
------------------------------------------------------------
------------------------------------------------------------
------------------------------------------------------------
------------------------------------------------------------
------------------------------------------------------------
----------------------------------------------SAGADDGVPFDEVV
SVEYVDSDTNHVYCLTVADTHRVAIE-----GTYSGQCDGDEDCVMLLMDGLLNFSKTFL
PNQRGG------------------------------------------------------
------------------------------------------------------------
------------------------------------------------------------
------------------------------------------------------------
------------------------------------------------------------
------------------------------------------------------------
------------------------------------------------------------
------------------------------------------------------------
------------------------------------------------------------
----------RMDAPLVMSSRIDPSEIDDEAHNMDIMREYPREFYEATREMADPEDVEDV
MTIAEETLGTDHEYTGFDHTHDTTDIALGPDLSAYKTLGSMTDKMDAQLDLSRTLRAVDE
TDVAERIIEYHFLPDLIGNLRAFSRQEVRCLDCGEKYRRMPLTGDCRECGGRVNLTVHEG
SVNKYIDTATMVAEEFDCREYTKQRLEILDKSIKRVFENDKNKQSGIADFM--------
>gi|448725534|ref|ZP_21707989.1| DNA polymerase II large subunit [Halococcus morrhuae DSM 1307]
------------------------------------------------------------
------------------------------------------------------------
------------------------------------------------------------
------------------------------------MLDGEATGQ---------------
-----------------EEVSGFRDLERVGTNSARGGMCLVLGEGIAQKAPKIERYTSEL
DEVDWPWLDDLIAGTIDG---------------ADEEAD-EPDDEDASDESAEEAIEET-
-----------------------------------DDEPAGPLRPDPSEKFLRDLIAGRP
VFGHPSEAGGFRLRYGRARNHGFATAGVHPATMHLVDDFLATGTQLKTERPGKAAGVVPV
DSIEGPTVRLANGDVRRIDDPAEALELRNGVEAIIDLGEYLVNYGEFVENNHPLAPASYT
YDWWIQEFEATAADVRALADSTRVDLEHPTPAEAIEWAVEYDAPLHPDYTYCWHDISVEA
FATLREAVAAGEFV-----------------DGR--------------------------
----LALEPRPAVREALEALLIPHSQAGD------ALRIANPMPFVRSLGFD--------
-------------------------------------ESLDDATNG--LSEAAREWPN--
------------------------------------------------------------
--------------AMEAVREVAPFALRERAPTRIGGRMGRPEKSETRELSPAVHTLFPI
GEAGGNQRDMSKATEYVHDEGGERGVVPVEIGRRECVDCGERSYETRCPDCGAPTEPRYE
CPDCEIAVEPDESGQVECPRCGSEAWPTEWQSVNLREEYQGALDAVGER-----------
-------------------ESAFDIMKGVKGLTSELKTPEPMEKGVLRAKHGVSTFKDG-
TVRYDMTDLPVTSVRPAELDVSVEQFRELGYHEDMNGDPLRHDDQLVELKVQDVVLSNGA
AEHMLKTADFVDDLLESYYGLESFYELDDRDDLVGELVFGMAPHTSAAVVGRVIGFTSAA
VGYAHPYFHASKRRNCFHPETKLWVEDEGDWRHERISSLVEES---LDDPREDDFGTLVE
ELDGE----VRVPSIDDDGKRVRKPIEAVSKHTAPDHLIEIETRSGCELTVTPDHS---M
VRWD-GGIEDIEAHELEIGDTIPSPKRIDYDGEAASVDLLDAFLDIDAVPNDELVIRGIG
SEDLKSLFDDATEAEGH--------VKPVAEALDCSDSTVYNWIGRDSVPVSVLVALLDD
-TALLDRLPEDVSLSVKRDKTAVARTLEIDEGFATLLGYYAAEGFTRREA----------
-GNFYQTTICTPDDAARRDVIDAFEEVLGVEAYEESEWKVTASS----------------
------------------------------------------------------------
------------------------------------------------------------
------------------------------------------------------------
-------RLVATLFADVFAAGTRAETKRIPDCMTNAPTPQLGAFLAAYFSGDGSVSSDRI
EIRATTVSDELKRDLVAALKRFGVAAKTYEERRVPSTGAVAEFHDGSV---------PEY
HSWTCKITSENVVRFAEEIGFHLDRKSRTLATVLDTVDVR-TQRLLGDGGSADVWLDEVV
RVDIMESTVDHVYSLTVAETNRLVAN-----DLFVGQCDGDEDCVMLLLDGLLNFSKAYL
PDKRGG------------------------------------------------------
------------------------------------------------------------
------------------------------------------------------------
------------------------------------------------------------
------------------------------------------------------------
------------------------------------------------------------
------------------------------------------------------------
------------------------------------------------------------
------------------------------------------------------------
----------RMDAPLVMSSRIDPAEIDDEAHNMDVVESYPKEFYEATLEMADPGSVD--
IEIAEESVGTESEYSGFRHTHDTSNLALGPSLSAYKTLGSMTEKMDAQLELARKLRAVDE
TDVAERIIEYHFLPDLIGNLRAFSRQETRCLDCGTKYRRMPLTGECRECGGDVNLTVHEG
SVKKYIGTATRVAEEYGTRDYTKQRLEVLERTLESVFENDKNKQSGIADFM--------
>gi|448611305|ref|ZP_21661939.1| DNA polymerase D polymerase subunit DP2 [Haloferax mucosum ATCC BAA-1512]
---MREEDTQYFARIEDRLDEAFDLARAAKSTGYDPKTDVEIPVAKDMADRVENILGIDG
VAERVRELEG--EMSREEAALELVTDFVDGNVGDYDSREGKVEGAVRTAVALLTEGVVAA
PIEGIDRVEILENDDGTEFVNVYYAGPIRSAGGTAQALSVLVADYARSLLGIDEYKARTD
EVERYVEEINLYDKETGLQYSPKDKETRFIAENMPIMLDGEATGD---------------
-----------------EEVSGFRDLERVDTNSARGGMCLVMAEGIALKAPKIQRYTRQL
DEVEWPWLQDLIDGTIGKDDDTDEGSDE-------GADDESATESEAGVEDDTEAESGG-
--------------------------------DADADGPDGSVRVDPATKFLRDLIAGRP
VFGHPSAPGGFRLRYGRARNHGFATAGVHPATMHIVDDFIATGTQIKTERPGKAGGVVPV
DSIDGPLVRLANGDVRRIDDPEEAKELQNGVEKIIDLGEYLVNFGEFVENNHPLAPASYV
FEWWIQDFEETDANVQALRDDPTIDLEDPTVETALSWATAFDAPLHPKFTYLWHDISVAE
FDALTDAVADGELV---------------AAEVDGGTSAPLEADN----------EPEHG
EEGTLVLERTPAIRETLEHLLVEHRQTDE------TLRVPIWRPLARTLGLSDDRE----
-----------------------------------------RTWSMEDLSIRAREW--DD
------------------------------------------------------------
-----------GDNAIEAVNEVAPFTVRERAPTRIGNRMGRPEKSERRDLSPAVHTLFPI
GEAGGSQRNVGDAARH-RGESGRRGEISVRIGQRKCPDCGAFGFKAKCSNCGGHTEPHYE
CDDCGSVVEPDESGRVYCDRCEWEVESATWQEIDLNAEFRDALERVGER-----------
-------------------EASFDILKGVKGLTSANKTPEPIEKGILRAKHDVSSFKDG-
TVRYDMTDLPVTAVRPEELDVTADHFRELGYETDIDGELLRFDDQLVELKVQDIVLSTGA
AEHMMQTAHFVDDLLDQFYGVERFYEIEDRDDLIGELVFGMAPHTSAAVVGRVVGFTTAA
VGYAHPYFHAAKRRN---------------------------------------------
------------------------------------------------------------
------------------------------------------------------------
------------------------------------------------------------
------------------------------------------------------------
------------------------------------------------------------
------------------------------------------------------------
------------------------------------------------------------
------------------------------------------------------------
------------------------------------------------------------
------------------------------------------------------------
------------------------------------------------------------
-------------------------------------CDGDEDCVMLLMDGLLNFSKEYL
PDKRGG------------------------------------------------------
------------------------------------------------------------
------------------------------------------------------------
------------------------------------------------------------
------------------------------------------------------------
------------------------------------------------------------
------------------------------------------------------------
------------------------------------------------------------
------------------------------------------------------------
----------QMDAPLVMSSRIDPSEIDDEAHNMDIVRQYPKEFYEATLRMEDPDDWEDE
VTIAEEYLGTDREYTGFDHTHDTTDIAAGPDLSAYKTLGSMMDKMDAQLFLARKLRAVDE
TDVAERVIEYHFLPDLIGNLRAFSRQETRCLDCGEKYRRMPLTGECRECGGRVNLTVHQG
SVNKYMDTAIQVAEEFDCRDYTKQRLEVLETKLESIFENDKNKQSGIADFM--------
>gi|448721266|ref|ZP_21703834.1| DNA polymerase II large subunit [Halobiforma nitratireducens JCM 10879]
---MREEDERYFQRLESQLESAFDVAEEAKERGADPEPEVEIPTARDMADRVENILGIDG
VAERVRELEG--EMSREEAALELAEDFAEGRVGDYETKAGKVEGAVRTAVALLTEGVVAA
PIEGIDKVEILENDDGTEFVNVYYAGPIRSAGGTAQALSVLVADYTRALVGIDQYKARDD
EIERYAEEIALYDKETGLQYCPKDKEAKFIAKNLPIMLDGEATGD---------------
-----------------EEVSGFRDLERVDTNSARGGMCLVLGEGIALKAPKIQRYTRNL
EEVDWPWLQDLIDGNYGD---GDDGA-----ENEGADDGEEADEDDGKASDDESGAETG-
----------------------------------EGDEPAGPPRVDESKKFLRDLIAGRP
VFSHPCAEGGFRLRYGRARNHGFATAGVHPAAMHLVDDFLATGTQIKTERPGKAAGVVPV
DSIEGPTVKLANGDVRRIDDPEDALEIRNGVEKILDLGEYLVNYGEFVENNHPLAPASYT
YEWWLQDLAAAGADIQALQDDPAIDLEFPDPEEALEWALEYDAPLHPEYTYLWHDISVDA
FCDLADAVADGQVE-----------------ADGDGSVNGN------------------G
DDSILVLAYDDAVAAALETIVIEHRQRED----EGRIEVDDWRPFVRTVGCEPRQAVTDG
AALEADADGRDEDPEAR---------------AEQPTTELERTWAVDDLSERARTWGH--
EED---------------------------------------------------------
-----------GDNAVEAVNEVAPFEIRERAPTRIGNRMGRPEKSESRDLSPAVHTLFPI
GEAGGTQRNVADAAKHAETMSDTPGIVEVQVGRQRCPDCDTETFKNRCPECNARTEPDYR
CPDCDQELEPDDAGRVECDRCEIEGTCVENRDIDVNDEYRSALETVGER-----------
-------------------ENAFDILKGVKGLSSTNKVPEPIEKGILRAKHDVSSFKDG-
TVRYDMTDLPVTSVRASELDIDVGQLQALGYEEDIHGEPLTHEDQLVELKVQDIVLSDGA
AEHMMQTADFIDDLLEQYYGLEPFYELEDRQDLVGELVFGMAPHTSAATVGRVIGFTSAA
VGYAHPYFHAAKRRNCFHPETTIRYVDESGTEREASIATFVESR--LTDPREDDFGTLIQ
DLDGS----ITVPSIDDDGRHVTRSVEAVSKHPAPDHLIRVETRSGRSLTVTPDHT---M
VVWNAGL-----------------------------------------------------
------------------------------------------------------------
------------------------------------------------------------
------------------------------------------------------------
------------------------------------------------------------
------------------------------------------------------------
------------------------------------------------------------
------------------------------------------------------------
------------------------------------------------------------
-------------ERVAASELEAGDEIPTPAGADSANGANSSARTVGITDGGRPEVDIVE
RAEIVPSDVEYTYCLTVSDTNTLVAN-----GLHTAQCDGDEDCVMLLMDGLLNFSRSYL
PDKRGGSVAEDSRLIAFDPDGNLRFMTFDEFWDELDVPIEIDGKFQKKTAALEGWTTYAF
NDDHEAAPKPIEKAIRYEADDDEELLRISTQFGRELEITTDHSLFRYDDGIEEVAGSDLE
EGDLIVAPQNLDVEPIETMIDALECVSEPYVLLDDEHEGWLTEVWNNAERGGDTRVAFDG
GLSYRLSKKKVRRETLEEIEAEHGDADLPDECSVGWQGSSDCIDRYIDIDEEFAWLIGMF
VAEGTLSGTRPAIHNADEDLVDRLVKTTESVLGCEPSVRWSNKAYEVAFPAVFFDVLHEL
GFEDCDSYDSSEKIVPDCILRAERDIVLAFLRGFIAGDGSESSDDNHTSIGFHTTSEDVK
DGIVFCCHRLGLVANVSRRERDSSRQPIYTVSVSGGASRNPLEQILDGDEPYHPKSLVVS
IPDELMEIREMEIKGIKQLVPKYLKRRDNISLEKLEDIVDELEERDLPDEAEPKLEAIRP
LVDGDLSYLRITDIERVEYDGYLYDLQVGGDPIFTANWLYAHN-----------------
----------SMDAPLVMSSRIDPSEIDDEAHNMDIVSQYPREFYEATLEQADPEAVD--
IQIGEDTLGTDGEYTGFEHTHDTTDIAMGPDLSAYKTLGSMMEKMDAQLELSRKLEAVDE
TDVAERVIEYHFLPDLIGNLRAFSRQETRCLDCGEKFRRMPLTGDCRECGGQVNLTVHQG
SVNKYMQTAIQVAEEYDCRDYTKQRLEVLEKSLESIFENDKNKQSGIEDFM--------
>gi|448417158|ref|ZP_21579176.1| DNA polymerase type ii, large subunit [Halosarcina pallida JCM 14848]
---MHEDDERYFARIEDRLDEAFDLARAAKEQGRDPRPEVEIPVAKDMADRVENILEIPG
VAERVRELEG--EMSREEAALELVNDFVEGSVGDYDSRAGKVEGAVRTAVALLTEGVVAA
PIEGIDRVEILENDDGTEFVNVYYAGPIRSAGGTAQALSVLVADFARSLLGIDEYKARDI
ETERYAEEVALYDKETGLQYSPKDKETKFIAEHMPIMLDGEATGD---------------
-----------------EEVSGFRDLERVDTNSARGGMCLVLAEGIALKAPKIQRYTRQL
DEVDWPWLQDLIDGTYYDDGGEGEGESD-------GADADDADADGGGADDADDADD---
----------------------------------DSPEPPGPARVEPAAKYLRDLIAGRP
VFGHPSESGGFRLRYGRSRNHGFATAGVHPATMHLVDDFLATGTQIKTERPGKAGGVIPV
DSIEGPTVRLANGDVRRIDDPAEALEIRNGVEEILDLGEYLVNFGEFVENNHPLAPASYV
YEWWVQEFESAGGPVQALEDDPGVDLEHPNPEKAFEWATEYDCHLHPDYTYVWHDISVAE
FETLADAAASGRIAGVDEGRSSGPRTQSDEVESDGGMVVRPDAPD--------------A
ADGVLELDRTPDLSRILERLLVEHTRTEE------TLRVPNWRLLVRSLGLSELLER---
--------------------------------------------EWTDLSPEAREW--EG
------------------------------------------------------------
-----------GDNAVKAVNEVAPFDVRERAPTRIGNRMGRPEKSESRDLSPAVHTLFPI
TEMGGNQRDVGEAARA-RNDRGQRGKLDVLVGDRACPDCGQHTYKNRCPDCEVHTEPHFE
CEDCGTVIEPDESGRVYCERCEREVESVDWFTVDLATELRSALESVGER-----------
-------------------ESSYPILKGVKGLTSANKTPEPIEKGVLRAKHGVSSFKDG-
TVRYDMTDLPVTSVRPAELDVTVDHFRELGYETDIDGEPLRFDDQLVELKVQDVVLSDGA
AEHMLKTADFVDDLLTKFYGLEPFYQVEERDELIGELVFGMAPHTSAAVVGRVVGFTSAA
VGYAHPYFHAAKRRN---------------------------------------------
------------------------------------------------------------
------------------------------------------------------------
------------------------------------------------------------
------------------------------------------------------------
------------------------------------------------------------
------------------------------------------------------------
------------------------------------------------------------
------------------------------------------------------------
------------------------------------------------------------
------------------------------------------------------------
------------------------------------------------------------
-------------------------------------CDGDEDCVMLLMDGLLNFSKEYL
PDKRGG------------------------------------------------------
------------------------------------------------------------
------------------------------------------------------------
------------------------------------------------------------
------------------------------------------------------------
------------------------------------------------------------
------------------------------------------------------------
------------------------------------------------------------
------------------------------------------------------------
----------QMDAPLVMSSRIDPSEIDDEAHNMDIVRRYPESFYEASLRMADPGEVEDD
IKLGEDTLGTDEEYRGFEHTHDTSDIALGPDLSAYKTLGSMMDKMDAQLELARKLRAVDE
TDVAERVIEYHFLPDLIGNLRAFSRQQTRCLDCGEKYRRMPLTGDCRECGGRVNLTVHRG
SVNKYMDTAIQVAEEFGCRDYTKQRLEVLEKSLESVFENDKNKASKLGDFM--------
>gi|322368014|ref|ZP_08042583.1| DNA polymerase II, large subunit DP2 [Haladaptatus paucihalophilus DX253]
---MRDEDRQYFERLESRLDEAFDVAEAAKERSGDPQPEVEIPVAQDMADRVENILGIEN
VAERVRELEG--EMSREEAALELAKDFADGNVGDYETRAGKIEGAVRTAVALLTEGVVAA
PIEGIDRVELLENDDGTEFVNVYYAGPIRSAGGTAQALSVLVADYTRALIGLGEYKARDD
EIERYAEEINLYDSETGLQYSPKDKESKFIAKNMPVMLDGEATGD---------------
-----------------EEVSGFRDLDRVDTNSARGGMCLVLAEGIALKAPKIQRYTRNL
DEIDWPWLQDLIDGTIGKDDGKS----------KEDNANADDDADDDEEEEGAESEAEG-
-----------------------------------DHKLHGPPRVEEATKFLRDLIAGRP
VFTHPCRPGGFRLRYGRARNHGFATAGVQPATMHLVDDFLATGTQIKTERPGKAGGVIPV
DTIEGPTVRLANGDVRRIDDTDEALEIRNGVEEILDLGEYLVNYGEFVENNHPLPPASYV
FEWWVQDFEHAGADVQAMRDDPHIDLEDPSAAEALAWATEYDAPLHPKYTYLWHDISVTD
FEALAEAVESGEVR-----------------DGR--------------------------
----LVLSNTETVRTALEHLLVEHRQ-GE------VLEIPDWEPLIRSLGFD--------
-------------------------------------ADLTRAWES--LSDEAREWGENE
PGD---------------------------------------------------------
-------------NAVKAVNEVAPFSVRERAPTRIGNRMGRPEKSEKREMSPAVHTLFPL
GEAGGDQRDVAKAAAHTEGMSGKRGQIEVQIGRRECEECGHETFKCLCPECGGNTYPVYR
CPDCETRVEPDQAGRAECPRCEVPATSVEWQTIEMNDEFRGALESVGER-----------
-------------------PNVFDTLKGVKGLTSAHKTPEPIEKGVLRAKHGVSAFKDG-
TIRYDMTDLPVTSVRASELDVEPGQLRALGYEEDIHGEPLQHDDQLVELRVQDIVLSDGA
ATHLLKTADFVDQLLEDYYGLEPFYDMDERDDLVGELVFGMAPHTSAAVVGRVIGFTSAA
VGYAHPYFHAAKRRNCFHPETKVWYRDQDDEWRYDEIRQLVEER--LENPREDDLGALVQ
ELDCE----VLVPSIDEDGNVVRKPIEAVSKHPAPNHLVEIETRSGREITVTPDHS---M
LRWSGNGPEEIEARELKAGASVPGFLGEAGSRFSEGDTSSGAVAD---------------
------------------------------------------------------------
------------------------------------------------------------
------------------------------------------------------------
------------------------------------------------------------
------------------------------------------------------------
------------------------------------------------------------
------------------------------------------------------------
------------------------------------------------------------
--------------------------------------------------GGSFERDEVT
RVEIVQSEISNTYCVTVRDTHNLVAN-----GIATKQCDGDEDCVMLLMDGLLNFSKEFL
PDKRGG------------------------------------------------------
------------------------------------------------------------
------------------------------------------------------------
------------------------------------------------------------
------------------------------------------------------------
------------------------------------------------------------
------------------------------------------------------------
------------------------------------------------------------
------------------------------------------------------------
----------QMDAPLVMSSRIDPSEIDDEAHNMDIVDRYPREFYEATLEMVDPEDVD--
ITIAEEYLGTDREYTGFRHTHDTSNIALGPDLSAYKTLGSMMDKMNAQLELARKTRAVDQ
TDVAERVIEGHFLPDLIGNLRAFSRQETRCLDCGVKYRRMPLSGDCRECGGRVNLTVHQG
SVNKYMDTAIQVADEYDCREYTKQRLQILERSLESVFENDKNKQSGIADFM--------
>gi|448560454|ref|ZP_21633902.1| DNA polymerase II large subunit [Haloferax prahovense DSM 18310]
---MREEDSRYFRRIEARLDEAFDLAEAAKATGYDPRTEVEIPVAKDMADRVENILGIDG
VAERVRELEG--EMSREEAALELVTDFVDGNVGDYDSREGKIEGAVRTAVALLTEGVVAA
PIEGIDRVEILENDDGTEFVNVYYAGPIRSAGGTAQALSVLVADYARSLLDIDEYKARTD
EVERYVEEINLYDKETGLQYSPKDKESRFIAENMPIMLDGEATGD---------------
-----------------EEVSGYRDLERVDTNSARGGMCLVAAEGIALKAPKIQRYPRQL
DEVDWPWLQDLIDGTIGKDDE-DAEKAD-------DAGDDPD---ADEADADPADD----
--------------------------------DVESDAPDGPTRVEPATKFLRDLIAGRP
VFGHPSARGGFRLRYGRARNHGFATAGVHPATMHIVDDFIATGTQIKTERPGKAGGVVPV
DSIEGPTVRLANGDVRRIDDPEEAEELQNGVEKILDLGEYLVNFGEFVENNHPLAPASYV
FEWWIQDFETTEANVQALRDDPAVDLEEPSVEQALSWATEFDAPLHPTYTYLWHDISVER
FDTLADAVAAGDVV---------------AAEADGGTAGALEHEN----------EPERG
LEGTLVLDNTPEIREALEHLLVAHRQTDE------TLRVPVWRPLARSLGLTDDRE----
-----------------------------------------RTWELADLSERAREW--DD
------------------------------------------------------------
-----------GDNAVEAVNEVVPFTVRERAPTRIGNRMGRPEKSERRDLSPAVHTLFPI
GEAGGSQRDVGDAARH-RGESGRRGQISVRLGRRKCPDCGAFGFKSKCPDCGGHTEPHYE
CDDCGTVIEPDESGRVYCERCEWDVESAEWQEIDLNTEYRDALERVGER-----------
-------------------ESSFQILKGVKGLTSANKTPEPIEKGVLRAKHDVSSFKDG-
TVRYDMTDLPVTAVRPEELDVTADHFRELGYETDIDGEPLRFDDQLVELKVQDIVLSNGA
AQHMMQTADFVDDLLEQFYGLDRFYEIEERDDLIGELVFGMAPHTSAAVVGRVVGFTTAA
VGYAHPYFHAAKRRNCFHPETKVWFRDESDRWRYDEVRSLVEERLDDPETD--DFGTLVQ
ELDG----NVYVPSLDRDGRETMKPVEAVSKHVAQDHLVRIETRGGRELTVTPDHT---V
IRADDGGFTRIPAHELDEGDALPSPKRVDIDA---GPAQFDLLAEFLHGESIPVEDLMIR
GLGADRIRSLFDEHTEASGY-----LKPVAERLGRSDSTVYNWIARDSVPASVFVAVLGD
VETVVDVLPRELSLGVRRDTATVSRVLDIDEAFGTVLGYYAADGFTRASP---------G
NFYQTTICIPDELAREHILDTVSEALGVDAFEENE--WKVTISS----------------
------------------------------------------------------------
------------------------------------------------------------
------------------------------------------------------------
-------RLVQSLFADVIGCGSRAEDKRVPESILTGPEPVLRSFLSAYFSGDGSASSDRV
EIRAHTVSDDLKRDLVAALKRFGIASKTYSERRTPQTGAVAEFYDGD---------EVPT
FDSWVLKVTSENVVRFAEEVGFHLPRKSEALASALDDTDIRSQRLFSDG--GDTWLDEVV
SVEYLESDVDHTYSLTVEDTNSLVAN-----DLHVAQCDGDEDCVMLLMDGLLNFSKEYL
PDKRGG------------------------------------------------------
------------------------------------------------------------
------------------------------------------------------------
------------------------------------------------------------
------------------------------------------------------------
------------------------------------------------------------
------------------------------------------------------------
------------------------------------------------------------
------------------------------------------------------------
----------QMDAPLVMSSRIDPSEIDDEAHNMDIVRQYPREFYEATLRMEDPDDWEDE
VTIAEEYLGTDREYTGFDHTHDTTDIAAGPDLSAYKTLGSMMDKMDAQLFLARKLRAVDE
TDVAERVIEYHFLPDLIGNLRAFSRQETRCLDCGEKYRRMPLSGDCRECGGRVNLTVHQG
SVNKYMDTAIQVAEEFDCRDYTKQRLEVLEKSLESVFENDKNKQSGIADFM--------
>gi|336252904|ref|YP_004596011.1| DNA polymerase II large subunit [Halopiger xanaduensis SH-6]
---MREEDEQYFQTLESRLDEAFDVAETAKQRGGDPKPEVEIPTARDMADRVENILGIDG
VAERVRELEG--EMSREEAALELAEDFAEGRVGDYETKAGKVEGAVRTAVALLTEGVVAA
PIEGIDKVEILENDDGTEFVNVYYAGPIRSAGGTAQALSVLVADYTRALVGIDQFKARDE
EIERYAEEIALYDKETGLQYTPKDKETKFIAKHMPIMLDGEATGD---------------
-----------------EEVSGFRDLERVDTNSARGGMCLVMAEGIALKAPKIQRYTRNL
DEVDWPWLQDLIDGTYYDDAGDEESE-----DEADDADEESADDGDDAAAEDA-----DD
G--------------------------------TESDEPQGPPRVDKSKKFLRDLIAGRP
VFSHPCAEGGFRLRYGRARNHGFATAGVHPAAMHLVDDFLATGTQIKTERPGKAAGVVPV
DSIEGPTVKLANGDVRRIDDPEDALEIRNGVEKILDLGEYLVNYGEFVENNHPLAPASYT
YEWWVQDLEAAGADVQALEDDPRIDLEFPDPEEAVEWAVEYDAPLHPEYTYLWHDISVDA
FCNLAAAVAEGRIE-----------------QDGDGSVNGNGD-----------------
-DSILVLEHDDAVADALETIVLEHRQRE----GEDRIEIDDWRPFVRTVGCEPRQAVADG
AALEPDPDGRGEEPERE-----------PDTDPEEPTVELERTWTDDDLSERARTWGHEA
E-----------------------------------------------------------
-----------GDNAIEAVNEVAPFEVRERSPTRIGNRMGRPEKSESRDLSPAVHTLFPI
GEAGGTQRNVADAAKHAETMQDTPGIVEVQVGRQRCPDCDTETFKNRCPDCNARTEPDYR
CPDCDERLEPDDAGRVECDRCEVEGTCVEPREIDVNEEFRSALESVGER-----------
-------------------ENAFEILKGVKGLSSTNKVPEPIEKGILRAKHDVSTFKDG-
TVRYDMTDLPVTAVRASELDVDVGQLQALGYDADIHGEPLTHEDQLIELKVQDIVLSDGA
AEHMIKTADFIDDLLEQYYGLEPFYKIDDRQDLVGELVFGMAPHTSAATVGRVIGFTSAA
VGYAHPYFHAAKRRN---------------------------------------------
------------------------------------------------------------
------------------------------------------------------------
------------------------------------------------------------
------------------------------------------------------------
------------------------------------------------------------
------------------------------------------------------------
------------------------------------------------------------
------------------------------------------------------------
------------------------------------------------------------
------------------------------------------------------------
------------------------------------------------------------
-------------------------------------CDGDEDCVMLLLDGLLNFSKSFL
PDQRGG------------------------------------------------------
------------------------------------------------------------
------------------------------------------------------------
------------------------------------------------------------
------------------------------------------------------------
------------------------------------------------------------
------------------------------------------------------------
------------------------------------------------------------
------------------------------------------------------------
----------KMDAPLVMSSRIDPSEIDDEAHNMDIVRQYPREFYEATREQADPEEVD--
IQIAEDTLGTDGEYTGFEHTHDTTDIAMGPDLSAYKTLGSMMEKMDAQLELSRKLEAVDE
TDVAERVIEYHFLPDLIGNLRAFSRQETRCLDCGEKFRRMPLTGECRECGGQVNLTVHQG
SVNKYMQTAIQVAEEYDCRDYTKQRLEVLERSLESIFENDKNKQSGIEDFM--------
>gi|110669331|ref|YP_659142.1| DNA polymerase II large subunit [Haloquadratum walsbyi DSM 16790]
---MRDADKQYFETLESHLEQAFARARQAKGQGYDPKPEVEIPVARDMADRVENILAIPD
VAERIRELDD--ERSREEVALELVTDFVEGTVGDYDTREGKIEGAVRTAVALLTEGVVAA
PIEGIDRVEILSDDDGSEFVNVYYAGPIRSAGGTAQALSVLVADYARSLLDIDEYSARTD
ETERYAEEVSLYDRETGLQYSPKDKETKFITKHMPIMLDGEATGN---------------
-----------------EEVSGYRDLERVDTNAARGGMCLVLAEGIALKAPKIQRYTRQL
AEVEWPWLQDLIDDTIGSDEHSNNSVKNG----EADIVKTDKDTNESETEDGIDNDDYN-
--------------------------------DSGLEPANSP-RADATNKYLRDLIAGRP
VFGHPSAAGAFRLRYGRARNHGFATAGVHPATMHIVDDFIATGTQLKTERPGKAGGVVPV
DSIKGPTVRLANGDVRCINDPEEAEKLQNGVEKILDLGEYLVNFGEFIENNHPLAPAAYV
FEWWIQEFEASNADVQALRDDPTVDLESPTFENAMRWAKKHDIPLHPAYTYLWHDISVTE
FDHLADAVAAGEIT---------------MNEVSDTNSASGNTSLR----------ANTN
TDDTLTIDTTPAIRETMERLLIEHHQDSD------SIHIPAWRALALSLGIKIESDND--
------------------------------------TGIGDRMWSLTDLSKHARKQ--DD
------------------------------------------------------------
-----------GKSAIAAVNEVAPFQVRERAPTRIGSRMGRPEKSEDRDLSPAVHTLFPI
GEAGGNQRNLSDAAQS-FGDNTERGQISVQLGKRRCPYCETVGFELQCAECGRHTEPQFV
CRECESVLSPDESGRVHCDRCERDVTSAEWQDIDLHQRYRDALDRVDER-----------
-------------------ESSFEILKGVKGLTSSNKTPEPLEKGILRAKHGVSSFKDG-
TVRYDMTDLPVTAVRPKELDVTAAHFRELGYQTDINGNPLQFDDQLVELKVQDIVLPDGA
AEHMMKTADFVDDLLEQFYELNQFYQIDERDDLIGELVFGMAPHTSAAVVGRIVGFTSAA
VGYAHPYFHAAKRRNCFHPETKIWFRDTDNEWHHETIQTFVEDRLDDPEID--AVGTLVQ
EVDDNTDREISVPSIDDNGNERLQSVTAVSKHRAPNHLVQIETISGREITITPDHE---M
HIFEQGNLVSKQASKITSGEYAVIPKRLQTISPSSHTPQHDLLREFLTRDELTADRLIIH
TSDPVRLCNRVFPEEVTSCKDAVEIMQNTACHLDKNKETLIGWLGEGRIPVALLRGFVET
DEALLMSIPDDVQIGLRGEKVRIDRHIGFTEELTSLLGYYAAAGIVHTQTNPISYESAQQ
EQSRITFYNIDTQTQTDLLNALNSVFEIEPIQYNLDGEILGVPG----------------
------------------------------------------------------------
------------------------------------------------------------
------------------------------------------------------------
-------ELIRRVFDTVFDVGTQPSHKRIPQALFDASESHITSYLRCFFSTHDSLTTDTR
DISATTVSREFKEDIIAALRRLGITAEVTTQQSRSVPEVLPDWYAIDDITHHDADNSLNL
TRSYVISIASSDAVTLQRDRQAQEQIKYDAQGLIANNNAIHQSRQVTDGGRKDYITEPIT
DIEYVDADIDYTYCLTVSETHSLIVN-----DLSQKQCDGDEDCVMLLMDGLLNFSREYL
PDKRGGSVAADSRLVAVSPDDKIVFTTIEDFWKKLNTPIERNGKFRKRTCVSEGWQTYAF
DENHEASLRPIEKAIRYTADESEQLRRITTQLGRSLDITDEHSLFRYDDGIEEVAGDDLT
AGDIIVAPRTLDVEVTQTTLDLSEYIHDNERCPSEQTGSGELNLASKSAISDSRNKETPG
VTHNILPQRSKFTDEMTTLSPTAVGGLESEQNETLRVGESTGAIERYINVDDSFGWLLGQ
FIAQRSISTDALTMTVHTAAEKHAERIVATSDSVFGIKPTVNSIERGYEIVFPSVFDTIV
SGLTAKEQSEPEQDVDHTHTDEIGIPECILHAPDDIVLSFLQGFILAENAQRKGNAASEA
SEMVSESETTVTLETPSVGVKDGLVFLCHRLGVITDISEKSGEEYSVHFEESRYTVSIAT
EGKTNPLDQILNGERPTMPEGVSVPVPDALLTIHESIANSPHIDQVIPDTVVQQETVSLE
TLQSLLTGLSTVDLPAQLEAKRDELTLLTEGDLSYLRVESVECVDYDGYLYDLQVGGEPV
FTANWLYAHNSMDAPLVMSSRIDPSEIDDEAHNMDIVRQYPREFYEATRRMEDPDEWEEE
VTIAEEYLDTDNEYTGFNHTHDTTDIAAGPDLSAYKTLDSMMDKMDAQLELARKLRAVDE
TDVAERVIEYHFLPDLIGNLRAFSRQQTRCLDCGESYRRMPLTGECRECGGRVNLTVHEG
SVNKYMDTAIHIAEEFDCREYTKQRLEVLERSLESIFEDDTNKQSGIADFM--------
>gi|448476313|ref|ZP_21603477.1| DNA polymerase type ii, large subunit [Halorubrum aidingense JCM 13560]
---MRPDDERYFARIEERLDEALDVAETAKGQGYDPKPEVEIPVARDMADRVENILGIDG
VAERVRELEG--EMSREEAALELVTDFVEGTVGDYDSRAGKVEGAVRTAVALLTEGVVAA
PIEGIDRVELLENDDGTEFVNVYYAGPIRSAGGTAQALSVLVADYARSLLGIDEYKPRDI
EVERYAEEIALYDKETGLQYTPKDKESKFIAKHIPVMLDGEATGD---------------
-----------------EEVSGFRDLERVDTNSARGGMCLVAAEGIALKAPKIQRYTRNL
DEVDWPWLQDLIDGTIGKDGDGDGDE--------AADDAGDGSEAEGDDAGAADGAQTGD
GSGEGAN------------------------GDAPPDEPAGPLRAEPAQKFLRDLIAGRP
VFTHPSEAGGFRLRYGRARNHGFATGGVHPATMHLVDDFLAAGTQIKTERPGKAHGVVPV
DSIEGPTVRLANGEVRRIDDPEEAKAVRNGVEKVLDLGEYLVNYGEFVENNHPLAPASYV
YEWWVTEFEAAGADVQAMQDDPHVDLEHPGVDEALDWAREYDCPLHPEYTYLWHDVSVAA
FEALADAVADGDVI----------------------------------------------
-EGVLAIERTEPVQHALESLLIEHAATPD------ALRIPTWRPLARSLGIDDG------
---------------------------------------LRKSWESTDLSAAARSWDD--
------------------------------------------------------------
-----------GNNAVKAVNEVAPFEIRERAPTRIGNRMGRPEKSESRDLSPAVHTLFPI
NEAGGPQRDVAEAAR-TMDDRGRRGRLEVEVSDRVCPDCDGHTYQARCPDCGVHTAPHYE
CGDCGTVCEPDESGRVVCPRCEWEVTAATYQEVDVNDAYHSALENVGEREASFEXTAATY
QEVDVNDAYHSALENVGEREASFEILKGVQGLTSRNKTPEPMEKGVLRAKNGVTSFKDG-
TVRYDMTDLPVTSVRPEELDVTADHLREIGYETDIDGEPLRHDDQLVELRVQDIVLSDGA
AEHMLKTADFVDDLLEQFYGLPRFYEVNERDDLVGELVFGMAPHTSAATVGRVVGFTSAA
VGYAHPYFHAAKRRN---------------------------------------------
------------------------------------------------------------
------------------------------------------------------------
------------------------------------------------------------
------------------------------------------------------------
------------------------------------------------------------
------------------------------------------------------------
------------------------------------------------------------
------------------------------------------------------------
------------------------------------------------------------
------------------------------------------------------------
------------------------------------------------------------
-------------------------------------CDGDEDCVMLLMDGLLNFSKEFL
PDQRGG------------------------------------------------------
------------------------------------------------------------
------------------------------------------------------------
------------------------------------------------------------
------------------------------------------------------------
------------------------------------------------------------
------------------------------------------------------------
------------------------------------------------------------
------------------------------------------------------------
----------RMDAPLVMSSRIDPSEIDDEAHNMDIVREYPREFYEATLEMADPETVEDR
IQLGEDTLGTDEEYHGFDHTHDTTDIAMGPDLSAYKTLGDMMEKMDAQLELARKLRAVDE
TDVAERVIEYHFLPDIIGNLRAFSRQETRCLDCGEKYRRMPLSGDCRECGGRVNLTVHQG
SVNKYVDTAIEVADRFGCRPYTKQRLKVLEESLESIFEDDTNKQSGIADFM--------
>gi|448482766|ref|ZP_21605537.1| DNA polymerase II large subunit, partial [Halorubrum arcis JCM 13916]
---MRPDDERYFARIEERLDEAWDVAEAAKEQGRDPEPEIEIPVARDMADRVENILGIDG
VAERVRDLEG--EMSREEAALELVTDFVDGSVGDYDSREGKIEGAVRTAVALLTEGVVAA
PIEGIDRVELLENDDGTEFVNVYYAGPIRSAGGTAQALSVLVADYARSLLGIDEYKPRDV
EVERYAEEIALYDKDTGLQYTPKDKESKFIAKHIPVMLDGEATSD---------------
-----------------EEVSGFRDLERVDTNSARGGMCLVAAEGIALKAPKIQRYTRDL
DEVDWPWLQDLIDGTIGKDGAGDGD--------AAEAEEDAADAEGGDGGEGGDGESDEA
EG-----------------------------EPENGAEADGPPRADPSQKFLRDLIAGRP
VFTHPSEAGGFRLRYGRARNHGFATGGVHPATMHIVDDFLAAGTQIKTERPGKAHGVVPV
DSIEGPTVRLANGEVRRIDDPEEAKEVRNGIEKVLDLGEYLVNYGEFVENNHPLAPASYA
PEWWVQEFEAAGADVQAMGDDPHVDLDHPDVDEALAWAREYDCPLHPEYTYLWHDVSVDA
FEALADAVAAGEVV----------------------------------------------
-EGVLAVERTEAVRDALESLLLEHAATPD------ALRIPTWRPLARSLGIDDG------
---------------------------------------LRKEWDADDLSRAAREYAD--
------------------------------------------------------------
-----------GENAIRAVNEVAPFEIRERAP----------------------------
------------------------------------------------------------
------------------------------------------------------------
------------------------------------------------------------
------------------------------------------------------------
------------------------------------------------------------
------------------------------------------------------------
------------------------------------------------------------
------------------------------------------------------------
------------------------------------------------------------
------------------------------------------------------------
------------------------------------------------------------
------------------------------------------------------------
------------------------------------------------------------
------------------------------------------------------------
------------------------------------------------------------
------------------------------------------------------------
------------------------------------------------------------
------------------------------------------------------------
------------------------------------------------------------
------------------------------------------------------------
------------------------------------------------------------
------------------------------------------------------------
------------------------------------------------------------
------------------------------------------------------------
------------------------------------------------------------
------------------------------------------------------------
------------------------------------------------------------
------------------------------------------------------------
------------------------------------------------------------
------------------------------------------------------------
-----------------------------------------------------------
>gi|448497747|ref|ZP_21610561.1| DNA polymerase type ii, large subunit [Halorubrum coriense DSM 10284]
---MRPDDERYFARIEERLDEAWDVAETAKGQGRDPEPEIEIPIARDMADRVENILGIDG
VAERVRDLEG--EMSREEAALELVTDFVDGNVGDYDSREGKIEGAVRTAVALLTEGVVAA
PIEGIDRVELLENDDGTEFVNVYYAGPIRSAGGTAQALSVLVADYARALLDVDEYKPRDV
EVERYAEEIALYDKDTGLQYTPKDKESKFIAKHIPVMLDGEATSD---------------
-----------------EEVSGFRDLERVDTNSARGGMCLVAAEGIALKAPKIQRYTRDL
EEVDWPWLQDLIDGTIGKDGAGDGDE-------PDAEPADGADEDG-DPDAPE----SEP
EA-----------------------------DGPAETGVDGPVRADPSQKFLRDLIAGRP
VFTHPSEAGGFRLRYGRARNHGFATGGVHPATMHIVDDFLAAGTQIKTERPGKAHGVVPV
DSIEGPTVRLANGEVRRIDDPEEAKELRNGVEKVLDLGEYLVNYGEFVENNHPLAPASYA
PEWWVQEFEAAGADVRALRDDPHVDLEHPGVDRALSWAREYDCPLHPEYTYLWHDVSVDA
FAALADAVAAGDVV----------------------------------------------
-EGVLAIERTDPVQDALESLLIEHAATPD------ALRISTWRPLARSLGIDDG------
---------------------------------------LRKEWDADDLSAAAREYAD--
------------------------------------------------------------
-----------GENAIRAVNEVAPFEVRERAPTRIGNRMGRPEKSESRDLSPAVHTLFPI
NEAGGPQRDVAEAAN-VMDDTGRRGRHELEVSDRVCPDCGEHTYAALCPDCETHTEPHYE
CNDCGTVCEPDEAGRVECPNCEWEVTAATYQEVDVNDAYRSALETVGER-----------
-------------------ESAFEILKGVQGLTSRNKTPEPVEKGVLRAKNGVTSFKDG-
TVRYDMTDLPVTAVRPEELDVTADHFRELGYETDVDGEPLRHDDQVVELRVQDIVLSDGA
AEHMLKTADFVDDLLEQFYGLDRFYEVNERDDLVGELVFGMAPHTSAATVGRVVGFTSAA
VGYAHPYFHAAKRRN---------------------------------------------
------------------------------------------------------------
------------------------------------------------------------
------------------------------------------------------------
------------------------------------------------------------
------------------------------------------------------------
------------------------------------------------------------
------------------------------------------------------------
------------------------------------------------------------
------------------------------------------------------------
------------------------------------------------------------
------------------------------------------------------------
-------------------------------------CDGDEDCVMLLMDGLLNFSKEFL
PDQRGG------------------------------------------------------
------------------------------------------------------------
------------------------------------------------------------
------------------------------------------------------------
------------------------------------------------------------
------------------------------------------------------------
------------------------------------------------------------
------------------------------------------------------------
------------------------------------------------------------
----------RMDAPLVMSSRIDPSEIDDEAHNVDIVREYPLELYEASRELADPEEVEAL
IQIGEDTLGTDDEYHGFDHTHDTTDIAMGPDLSAYKTLGDMMEKMDAQLELARKLRAVDE
TDVAERVIEYHFLPDIIGNLRAFSRQETRCLDCGEKYRRMPLTGECRECGGRVNLTVHEG
SVSKYVDTAIEVAERFDCRPYTKQRLKVLDQSLESIFEDDTNKQSGIADFM--------
>gi|448526846|ref|ZP_21619982.1| DNA polymerase II large subunit [Halorubrum distributum JCM 10118]
---MRPDDERYFARIEERLDEAWDVAEAAKEQGRDPEPEIEIPVARDMADRVENILGIDG
VAERVRDLEG--EMSREEAALELVTDFVDGSVGDYDSREGKIEGAVRTAVALLTEGVVAA
PIEGIDRVELLENDDGTEFVNVYYAGPIRSAGGTAQALSVLVADYARSLLGIDEYKPRDV
EVERYAEEIALYDKDTGLQYTPKDKESKFIAKHIPVMLDGEATSD---------------
-----------------EEVSGFRDLERVDTNSARGGMCLVAAEGIALKAPKIQRYTRDL
DEVDWPWLQDLIDGTIGKDGAGDGD--------AAEAEEDAADAEGGDGEEGGDGESDEA
EG-----------------------------EPENGAEADGPPRADPSQKFLRDLIAGRP
VFTHPSEAGGFRLRYGRARNHGFATGGVHPATMHIVDDFLAAGTQIKTERPGKAHGVVPV
DSIEGPTVRLANGEVRRIDDPEEAKEVRNGIEKVLDLGEYLVNYGEFVENNHPLAPASYA
PEWWVQEFEAAGADVQAMGDDPHVDLDHPDVDEALAWAREYDCPLHPEYTYLWHDVSVDA
FEALADAVAAGEVV----------------------------------------------
-EGVLAVERTEAVRDALESLLLEHAATPD------ALRIPTWRPLARSLGIDDG------
---------------------------------------LRKEWDADDLSRAAREYAD--
------------------------------------------------------------
-----------GENAIRAVNEVAPFEIRERAPTRIGNRMGRPEKSESRDLSPAVHTLFPI
NEAGGPQRDVAEAAN-VMDDTGHRGRHELQVSDRVCPDCGEHTYAALCPDCETHTDPHYE
CNDCGTVCEPDEAGRVECPNCEWEVTAATYQEVDVNDAYRSALETVGER-----------
-------------------ESAFEILKGVQGLTSRNKTPEPIEKGVLRAKNGVTSFKDG-
TVRYDMTDLPVTAVKPAELDVTADHFRELGYETDVDGEPLRHDDQVVELRVQDIVLSDGA
AEHMLKTADFVDDLLEQFYGLDRFYEVNERDDLVGELVFGMAPHTSAATVGRVVGFTSAA
VGYAHPYFHAAKRRNCFHPETKIWYEDETGSLRYDEIDDFVETYLDQSEIEFDDFGTAIG
ELEGV-DGDLSVPAVTADGERVSRPVEAVSKHEAPDHMIQVRTTSGRSITVTPDHG-VHV
YDGEQDEIVSRDAQDLDTTDKLVVPDSIGSDDSGRSQQRFDLLAEFIRSEAVPTDRLMIK
GLDKDRLYDLFEDTFADDWEGRFYPLQSMTEVFDTNKKTLSNYLYRESFPASYLEQCFSS
TDDLLAFVPDDVTLGMKRDRTEIDRTVDLNQRVATLLGYYAAEGFAREQET--------P
KGTIHQTTICGTETEAREFFLNALREEFGVDPYEENNAKVTVSG----------------
------------------------------------------------------------
------------------------------------------------------------
------------------------------------------------------------
-------RLLRAFFDSVLDAGVRAESKRVPDSIFDAPEKTVGAYLSGYFSGDGGVDKGSL
RITATTVSEELREDLLALLRRLDIHATVDRPKRVLLHEKFPEFYDESDM---------RL
TSQTYVISVSSRDAVRFSEIAGFHLSRKHDRLMENVSSVDPYAPKVSDGGSGEYLVEGVD
EVEIVESDVDHVYCLTVEETHSLVAN-----DLSVDQCDGDEDCVMLLMDGLLNFSKEFL
PDQRGG------------------------------------------------------
------------------------------------------------------------
------------------------------------------------------------
------------------------------------------------------------
------------------------------------------------------------
------------------------------------------------------------
------------------------------------------------------------
------------------------------------------------------------
------------------------------------------------------------
----------RMDAPLVMSSRIDPSEIDDEAHNVDIVREYPLELYEASRELADPEEVEEL
IQIGEDTLGTDDEYHGFDHTHDTTDIAMGPDLSAYKTLGDMMEKMDAQLELARKLRAVDE
TDVAERVIEYHFLPDIIGNLRAFSRQETRCLDCGEKYRRMPLTGECRECGGRVNLTVHEG
SVSKYVDTAIEVAERFGCRPYTKQRLKVLEGSLESIFEDDTNKQSGIADFM--------
>gi|448512402|ref|ZP_21616391.1| DNA polymerase II large subunit [Halorubrum distributum JCM 9100]
---MRPDDERYFARIEERLDEAWDVAEAAKEQGRDPEPEIEIPVARDMADRVENILGIDG
VAERVRDLEG--EMSREEAALELVTDFVDGSVGDYDSREGKIEGAVRTAVALLTEGVVAA
PIEGIDRVELLENDDGTEFVNVYYAGPIRSAGGTAQALSVLVADYARSLLGIDEYKPRDV
EVERYAEEIALYDKDTGLQYTPKDKESKFIAKHIPVMLDGEATSD---------------
-----------------EEVSGFRDLERVDTNSARGGMCLVAAEGIALKAPKIQRYTRDL
DEVDWPWLQDLIDGTIGKDGAGDGD--------AAEAEEDAADAEGGDGEEGGDGESDEA
EG-----------------------------EPENGAEADGPPRADPSQKFLRDLIAGRP
VFTHPSEAGGFRLRYGRARNHGFATGGVHPATMHIVDDFLAAGTQIKTERPGKAHGVVPV
DSIEGPTVRLANGEVRRIDDPEEAKEVRNGIEKVLDLGEYLVNYGEFVENNHPLAPASYA
PEWWVQEFEAAGADVQAMGDDPHVDLDHPDVDEALAWAREYDCPLHPEYTYLWHDVSVDA
FEALADAVAAGEVV----------------------------------------------
-EGVLAVERTEAVRDALESLLLEHAATPD------ALRIPTWRPLARSLGIDDG------
---------------------------------------LRKEWDADDLSRAAREYAD--
------------------------------------------------------------
-----------GENAIRAVNEVAPFEIRERAPTRIGNRMGRPEKSESRDLSPAVHTLFPI
NEAGGPQRDVAEAAN-VMDDTGHRGRHELQVSDRVCPDCGEHTYAALCPDCETHTDPHYE
CNDCGTVCEPDEAGRVECPNCEWEVTAATYQEVDVNDAYRSALETVGER-----------
-------------------ESAFEILKGVQGLTSRNKTPEPIEKGVLRAKNGVTSFKDG-
TVRYDMTDLPVTAVKPAELDVTADHFRELGYETDVDGEPLRHDDQVVELRVQDIVLSDGA
AEHMLKTADFVDDLLEQFYGLDRFYEVNERDDLVGELVFGMAPHTSAATVGRVVGFTSAA
VGYAHPYFHAAKRRNCFHPETKIWYEDETGSLRYDEIDDFVETYLDQSEIEFDDFGTAIG
ELEGV-DGDLSVPAVTADGERVSRPVEAVSKHEAPDHMIQVRTTSGRSITVTPDHG-VHV
YDGEQDEIVSRDAQDLDTTDKLVVPDSIGSDDSGRSQQRFDLLAEFIRSEAVPTDRLMIK
GLDKDRLYDLFEDTFADDWEGRFYPLQSMTEVFDTNKKTLSNYLYRESFPASYLEQCFSS
TDDLLAFVPDDVTLGMKRDRTEIDRTVDLNQRVATLLGYYAAEGFAREQET--------P
KGTIHQTTICGTETEAREFFLNALREEFGVDPYEENNAKVTVSG----------------
------------------------------------------------------------
------------------------------------------------------------
------------------------------------------------------------
-------RLLRAFFDSVLDAGVRAESKRVPDSIFDAPEKTVGAYLSGYFSGDGGVDKGSL
RITATTVSEELREDLLALLRRLDIHATVDRPKRVLLHEKFPEFYDESDM---------RL
TSQTYVISVSSRDAVRFSEIAGFHLSRKHDRLMENVSSVDPYAPKVSDGGSGEYLVEGVD
EVEIVESDVDHVYCLTVEETHSLVAN-----DLSVDQCDGDEDCVMLLMDGLLNFSKEFL
PDQRGG------------------------------------------------------
------------------------------------------------------------
------------------------------------------------------------
------------------------------------------------------------
------------------------------------------------------------
------------------------------------------------------------
------------------------------------------------------------
------------------------------------------------------------
------------------------------------------------------------
----------RMDAPLVMSSRIDPSEIDDEAHNVDIVREYPLELYEASRELADPEEVEEL
IQIGEDTLGTDDEYHGFDHTHDTTDIAMGPDLSAYKTLGDMMEKMDAQLELARKLRAVDE
TDVAERVIEYHFLPDIIGNLRAFSRQETRCLDCGEKYRRMPLTGECRECGGRVNLTVHEG
SVSKYVDTAIEVAERFGCRPYTKQRLKVLEGSLESIFEDDTNKQSGIADFM--------
>gi|257052693|ref|YP_003130526.1| DNA polymerase II large subunit [Halorhabdus utahensis DSM 12940]
---MRDADERYFARLEDELDTAMDVARSARERGGDPTTDVEIPVAKDMADRVENILGIDG
VAERVRDLEG--EMSREEAALALVEDFVAGTVGDYDTKAGKIEGAVRTAVALLTEGVVAA
PIEGIDRVEILDNDDGTQFVNVYYAGPIRSAGGTAQALSVLVADYARTLLDIDEYHARDE
EIGRYVEEIELYDEDTGLQYSPKEKETRHITDHMPIMLDGEATGG---------------
-----------------EEVSGYRDLERVDSNSARGGMCLVLAEGIALKAPKIQRYTRQL
DDVEWPWLQDLIDGTIGADE--------------SEDETGG-EEDEDGSADGERDTQDD-
----------------------------------DASTVDGPPRAEPSKKYLRDLIAGRP
VFSHPSESGGFRLRYGRARNHGNATAGVHPATMHLVDDFLATGTQIKTERPGKAAGVVPV
DTIEGPTVRLANGDVRRIDDPEEAKEVRNGVESVLDLGEYLVNYGEFIENNHPLAPASYT
VEWWVQEFEAAGADVQAMTDSVEIDLDDPTPSRALQWAREYDAPLHPKYTYVYHDVSVEA
IDALADAIADGEIV-----------------TGDGATAEPGDHA----------DRAGTA
T-GDLVLPRSEIARRTLESLLVEHTQTDA------SLIVPTWRPLVETLGFN--------
-------------------------------------DDLTRPWTLSDLSEAARTYDD--
------------------------------------------------------------
-----------GENAIEAVNEIAPFDVRERAPTRIGNRMGRPEKSEERELSPAVHTLFPI
GEAGGNQRDVAKAAGHADEMGDAPGEVELEVGRRRCTDCATETYQARCPDCNGITETIYV
CPDCDREVDPDESGRAECPRCETIASPTRMTTIDVGEVYQQAMDSVGER-----------
-------------------EVAFDVLKGVKGLTSKEKMPEPMEKGVLRAKHDISAFKDG-
TVRYDMTDLPVTSVRPAELDVTVEQFRELGYEADIQGDPLIHDDQLVELNVQDVVLSDGA
AEHMLKTAAFIDDLLESYYGLDPYYELEDRDDLVGELVFGMAPHTSAATVGRVVGFTSAA
VGYAHPYFHAAKRRN---------------------------------------------
------------------------------------------------------------
------------------------------------------------------------
------------------------------------------------------------
------------------------------------------------------------
------------------------------------------------------------
------------------------------------------------------------
------------------------------------------------------------
------------------------------------------------------------
------------------------------------------------------------
------------------------------------------------------------
------------------------------------------------------------
-------------------------------------CDGDEDCVMLLLDGLLNFSVKYL
PNQRGG------------------------------------------------------
------------------------------------------------------------
------------------------------------------------------------
------------------------------------------------------------
------------------------------------------------------------
------------------------------------------------------------
------------------------------------------------------------
------------------------------------------------------------
------------------------------------------------------------
----------RMDAPLVMSSRIDPAEIDDEAHNIDIVEQYPLELYEATREMAHPEDVD--
VKIAEDTLGTDEEYTGFAHTHDTSNIALGPDLSAYKTLGSMEDKMDAQLEISRKLRAVDE
TDVAERIIEYHFLPDLIGNLRAFSRQDVRCLGCGEKYRRMPLTGTCRECGGDVNLTVHEG
SVNKYIDTATRVAEEFGAREYTKQRLEILDRAIKRVFEDDTSRQTGIGDFM--------
>gi|55379319|ref|YP_137169.1| DNA polymerase II large subunit [Haloarcula marismortui ATCC 43049]
---MREADEQYFETLETQLEAAFDVAERAKERGGDPKPEVEIPTARDMADRVENILGIDG
VAERVRELEG--QMSREEAALELVEDFVEGTVGDYDSREGKVEGAVRTAVALLTEGVVAA
PIEGIDRVELLENDDGTEFINVYYAGPIRSAGGTAQALSVLVADYARALLGIDQYKAREE
EIGRYAEEIDLYDKDTGLQYSPKEKETKFIAEHMPIMLDGEATGD---------------
-----------------EEVSGYRDLERVDSNSPRGGMCLVLAEGIALKAPKIQRYTRNL
DEVDWPWLQDLIDGTIGKDE--------------ADEGDSAEDANGDDAGEGADDDGGD-
----------------------------------EADEQAGPPRVEPADKYLRDLIAGRP
VFSHPSKSGGFRLRYGRSRNHGFATAGVHPATMHLVDDFLATGTQIKTERPGKAAGVVPV
DTIEGPTVRLANGDVRRIDDAEEALAVRNGVEKILDLGEYLVNYGEFVENNHPLAPASYT
VEWWEQDLAAAGADVQAMQDSPHIDLADPSAEEAIEWATEYDAPLHPKYTYLWHDVSIEQ
VCALADAVEDAQVA-----------------QADGAYADPEMDG---------TAGDAHS
DDGALVLPRSDAVQQTLEHLLIGHTQDEE------TITVTDWVPLVRTLGFS--------
-------------------------------------RSLERDWTREDLSEHARTYGESE
SLDAIGVAEDAERED---------------------------------------------
-----------GQNAIKAINEVAPFQVRERAPTRIGNRMGRPEKSERRDLSPAVHTLSPI
GEAGGAQRDVAKATKHADDMSDTPGQVEVEVARRRCPDCGTETHQANCAECSGTTEPVYV
CPDCEAEVERDESGRAECGRCETLASPTQYKVLDLQEAYRDALQNVGER-----------
-------------------ETAFEQLKAVKGLTSEEKVPEPMEKGILRAKHDVSAFKDG-
TVRYDMTDLPVTAVRASELDVSAERLRGLGYTEDIHGDPLTHEDQLVELKVQDIVLSDGA
AEHMLQTARFVDDLLEQYYGLERFYEFDDREDLVGELVFGMAPHTSAATVGRVVGFTSAA
VGYAHPYFHAAKRRNCFHPDTRLWYEDENDDWEYGTIEELVESR--LDDPQEDDFGTLVQ
ELDGD----LTVSSLGENG-PCRQPVDAVSKHPAPDHLVEVAV-GDRTLRVTPDHT---M
LRAGPD-------GIEEVPASDLAAGDDLPAYDGGETTTMTARGEAS-------------
------------------------------------------------------------
------------------------------------------------------------
------------------------------------------------------------
------------------------------------------------------------
------------------------------------------------------------
------------------------------------------------------------
------------------------------------------------------------
------------------------------------------------------------
----------------------------------------------TAATDGAAPTDTVE
AVEYVESDVDHVYCLTVADTHRVAVE-----GTYVGQCDGDEDCVMLLMDGLLNFSKSYL
PNQRGG------------------------------------------------------
------------------------------------------------------------
------------------------------------------------------------
------------------------------------------------------------
------------------------------------------------------------
------------------------------------------------------------
------------------------------------------------------------
------------------------------------------------------------
------------------------------------------------------------
----------QMDAPLVMSSRIDPSEIDDEAHNMDIMDAYPREFYEATREMKDPTEVEDV
MKIAEETLGTDREYTEFRHTHDTANIAAGPDLSAYKTLGSMEDKMDAQLEISRKLRAVVE
SDVAERIIEYHFLPDLIGNLRAFSRQEVRCLDCGESFRRAPLTGDCRECGGRVNLTVHEG
SVNKYIDTAIRVADEFGARDYTKQRLKILERKIESVFENDHNKQSGIADFM--------
>gi|222478588|ref|YP_002564825.1| DNA polymerase II large subunit [Halorubrum lacusprofundi ATCC 49239]
---MRPDDERYFAQIEDRLDEAWDVAEAAKEQGHDPKPKIEIPIARDMADRVENILGIDG
VAERVRELEG--EMSREEAALELVTDFVEGTVGDYDSRAGKVEGAVRTAVALLTEGVVAA
PIEGIDRVELLENDDGTEFVNVYYAGPIRSAGGTAQALSVLVADYARSLLDIDEYKPRDV
EVERYAEEISLYDKETGLQYSPKDKESKFIAQHMPVMLDGEATGD---------------
-----------------EEVSGFRDLERVDTNSARGGMCLVAAEGIALKAPKIQRYTRDL
DEVDWPWLQDLIDGTIGKDGGGASDEA------PENAGAEGDDD---SEDTAGNESD---
-GDDADD------------------------ADSETDGPAGPLRPKSSQKFLRDLIAGRP
VFTHPSEAGGFRLRYGRARNHGFATGGVHPATMHLVDDFLAAGTQIKTERPGKAHGVIPV
DSIEGPTVRLANGEVRRIDDPEEAKEIRNGVEKVLDLGEYLVNYGEFVENNHPLAPASYV
YEWWVQEFETAGADVQAMRDDPHVDLEHPDVDEALAWAREYDCPLHPEYTYLWHDVSVDA
FEALADAVAAGDVV----------------------------------------------
-EGVLAIERTETTQHALESLLVQHVATPD------ALRIPTWRPLARSLGIDDG------
---------------------------------------LRKTWSADDLSAAAREWDD--
------------------------------------------------------------
-----------GENAVKAINEVAPFEIRERAPTRIGNRMGRPEKSESRDLSPAVHTLFPI
NEAGGPQRDVAEAAG-TMDDSGHRGRLDLEVSDRVCPDCGEHTYRAQCPDCGVHTDLHYE
CGDCGTVCEPDEAGRVECPRCEWEVTAATYQEVDLNDAYRSALETVGER-----------
-------------------ESAFEILKGVQGLTSRNKTPEPIEKGVLRAKNGVTSFKDG-
TVRYDMTDLPVTSVRAEELDITADHLREIGYETDIDGEPLRHDDQLVELRVQDIVLSDGA
AEHMLKTAGFVDDLLEQFYGLDRFYEFNERDDLVGELVFGMAPHTSAATVGRVVGFTSAA
VGYAHPYFHAAKRRNCFHPETEIEYRDDAGWHR-ETIEKFVEERLN--DPQTDDFGTLV-
--NEL-DGNVEVPSIDEHGNKSTQPVTAVSKHLSQDHLVQVETQRGRSIRVTPDHTMLRV
ADGGVQKVAANELEIGDSVPTTTLRHEMSVGATVDVTTDGGIEADTVASVDF--------
--------------LESDIEHTYNLTVAETHTLAANDLLVAQCDGDEDCVMLLMDGLLNF
SKTFLPDQRGG-------------------------------------------------
------------------------------------------------------------
------------------------------------------------------------
------------------------------------------------------------
------------------------------------------------------------
------------------------------------------------------------
------------------------------------------------------------
------------------------------------------------------------
------------------------------------------------------------
------------------------------------------------------------
------------------------------------------------------------
------------------------------------------------------------
------------------------------------------------------------
------------------------------------------------------------
------------------------------------------------------------
------------------------------------------------------------
------------------------------------------------------------
------------------------------------------------------------
----------RMDAPLVMSSRIDPSEIDDEAHNVDIAREYPREFYDATLEMADPESVEDL
IQIGEDTLGTDEEYHGFGHTHDTTDIAMGPDLSAYKTLGDMMEKMDAQLELARKLRAVDE
TDVAERVIEYHFLPDIIGNLRAFSRQKTRCLDCGEKYRRMPLSGDCRECGGRVNLTVHEG
SVSKYVDTAIEVADRFGCRPYTKQRLKVLDQSLESIFEDDTNKQSGIADFM--------
>gi|448731408|ref|ZP_21713708.1| DNA polymerase D polymerase subunit DP2 [Halococcus saccharolyticus DSM 5350]
---MRADDERYFERIESQLDEAFAVAETARGKGGDPTPEIEIPVAKDMADRVENILGIEG
VADRVRELEG--EMSREEAALELAADFAEGRVGDYETDAGKIEGAVRTAVALLTEGVVAA
PIEGIDRVDLAENPDGTEFVRVFYAGPIRSAGGTAQALSVLVADYTRALLGLAEYEAREE
EVERYAEEVDLYDAETGLQYSPKDAETKFIARNSPVMLDGEATGQ---------------
-----------------EEVSGFRDLERVGTNNPRGGMCLVLAEGIAQKAPKIERYTTDL
DEVDWPWLDDLIAGTIGKSAGNDDDADGSDADDAEDQAD-EADDGDETDDESESAADE--
-----------------------------------DSEPDGPLRPEPSTKFLRDLIAGRP
VFGHPSEAGGFRLRYGRARNHGFATAGVHPATMHLVDDFLATGTQLKTERPGKAAGVVPV
DSIEGPTVRLANGDVRRIDDPEEALELRNGVEAILDLGEYLVNYGEFVENNHPLAPASYT
HEWWIQEFDATDANVQALADSTRVDLEHPTPEEAIEWAIEYDAPLHPEYTYCWHDLSVES
FKTLADAVAAGELV-----------------KGE--------------------------
----LALEPAPEVRDALEALLVPHNQAAD------ALRITEFRALVRSLGFD--------
-------------------------------------ENCDRTWER--LSTEASAWPN--
------------------------------------------------------------
--------------AMKAAREVAPFALRERAPTRIGGRMGRPEKSEQRELSPAVHTLFPI
GEAGGNQRDVSAAAEHVHDDVGERGVVPVQVGRRECVDCGERSYETRCPDCGGVTEPRYE
CRDCEIAVEPDESGRAECPRCGSEATPTEWRTVDIREEFHDALDAVGER-----------
-------------------ESAFDMVKGVKGLTSKLKTPEPMEKGVLRAKHGVSSFKDG-
TVRYDMTDLPVTSVRPAELDVSVDQFRELGYHEDIDGDPLRHADQLVELRVQDIVLSNGA
AEHLLRTADFVDDLLDRYYGLDSFYDFDDRDDLVGELVFGMAPHTSAAVVGRVVGFTSAA
VGYAHPYFHASKRRN---------------------------------------------
------------------------------------------------------------
------------------------------------------------------------
------------------------------------------------------------
------------------------------------------------------------
------------------------------------------------------------
------------------------------------------------------------
------------------------------------------------------------
------------------------------------------------------------
------------------------------------------------------------
------------------------------------------------------------
------------------------------------------------------------
-------------------------------------CDGDEDCVMLLMDGLLNFSKEYL
PDKRGG------------------------------------------------------
------------------------------------------------------------
------------------------------------------------------------
------------------------------------------------------------
------------------------------------------------------------
------------------------------------------------------------
------------------------------------------------------------
------------------------------------------------------------
------------------------------------------------------------
----------RMDAPLVMSSRIDPAEIDDEAHNMDVVERYPREFYEATLEMAEPGSVD--
IEIAEESIGTDTEYTGFRHTHDTSNLALGPSLSAYKTLGAMTEKMDAQLELARKLRAVDE
TDVAERIIEYHFLPDLIGNLRAFSRQETRCLDCGTKYRRMPLTGECRECGGGVNLTVHEG
SVKKYIDTATRVAEEYGTRDYTKQRLEVLDKTLESVFENDKNKQSGIADFM--------
>gi|448444676|ref|ZP_21589966.1| DNA polymerase II large subunit [Halorubrum saccharovorum DSM 1137]
---MRPDDERYFARIEDRLDEAWDVAEAAKEQGHDPKPEIEIPIARDMADRVENILGIDG
VAERVRELEG--EMSREEAALELVTDFVEGTVGDYDSRAGKVEGAVRTAVALLTEGVVAA
PIEGIDRVELLENDDGTEFVNVYYAGPIRSAGGTAQALSVLVADYARSLLDIDEYKPRDV
EVERYAEEIALYDKETGLQYTPKDKESKFIAQHMPVMLDGEATGD---------------
-----------------EEVSGFRDLERVDTNSARGGMCLVAAEGIALKAPKIQRYTRDL
DEVDWPWLQDLIDGTIGKDGGGASDEA------AEDADAETDDGEDAGTDPNEADDA---
-ADDPES------------------------DDSEAAEPDGPLRANSSQKFLRDLIAGRP
VFTHPSEAGGFRLRYGRARNHGFATGGVHPATMHLVDDFLAAGTQIKTERPGKAHGVVPV
DSIEGPTVRLANGEVRRIDDPEEAKEIRNGVEKVLDLGEYLVNYGEFVENNHPLAPASYV
YEWWVQEFEAAGADVQAMEDDPHVDLEHPDVDEALAWAREYDCPLHPEYTYLWHDVSVDA
FEALADAVAAGDVV----------------------------------------------
-EGVLAIERTDATQTALESLLVEHVATPD------ALRIPTWRPLARSLGVDDG------
---------------------------------------LRKTWDASDLSTAAREWDD--
------------------------------------------------------------
-----------GENAVKAVNEVAPFEVRERAPTRIGNRMGRPEKSESRDLSPAVHTLFPI
NEAGGPQRDVTEAAS-VMDDSGHRGRLELEVSDRVCPECGEHTYRAQCPDCEVHTDLHYE
CGGCGTVCEPDEAGRVECPRCEWEVTAATDQEVDLNDAYRSALENVGER-----------
-------------------ESAFEILKGVQGLTSRNKTPEPIEKGILRAKNGVTSFKDG-
TVRYDMTDLPVTSVRPEELDVTADHLREIGYETDIDGEPLRHDDQLVELRVQDIVLSDGA
AEHMLKTADFVDDLLEQYYDLPRFYEVNERDDLVGELVFGMAPHTSAATVGRVVGFTSAA
VGYAHPYFHAAKRRNCFHPETEIEYRDGAGWHR-ETIEEFVEDRLD--DPETDDFGTLV-
--DEL-DADVYVRSIDEHGEPTVQPVTAVSKHRSQDHLVEVRTTGGRSLRVTPDHTMLRV
DSDGLRDVRASELSAGDDIPCPAGADPSSVTGETTALADGGVVTDEISTVEP--------
--------------VASDVDHTYCVTVAETHSLVTNNLYSKQCDGDEDCVMLLMDGLLNF
SKTFLPDQRGG-------------------------------------------------
------------------------------------------------------------
------------------------------------------------------------
------------------------------------------------------------
------------------------------------------------------------
------------------------------------------------------------
------------------------------------------------------------
------------------------------------------------------------
------------------------------------------------------------
------------------------------------------------------------
------------------------------------------------------------
------------------------------------------------------------
------------------------------------------------------------
------------------------------------------------------------
------------------------------------------------------------
------------------------------------------------------------
------------------------------------------------------------
------------------------------------------------------------
----------RMDAPLVMSSRIDPSEIDDEAHNVDIAREYPREFYDATLEMADPESVEDL
IQIGEDTLGTDEEYHGFGHTHDTTDIAMGPDLSAYKTLGDMMEKMDAQLELARKLRAVDE
TDVAERVIEYHFLPDIIGNLRAFSRQETRCLDCGEKYRRMPLSGDCRECGGRVNLTVHEG
SVNKYVDTAIEVADRFGCRPYTKQRLKVLDQSLESIFEDDTNKQSGIADFM--------
>gi|399576242|ref|ZP_10769999.1| DNA polymerase type ii, large subunit [Halogranum salarium B-1]
---MRPADERYFARIEGRLDEAFERAEAAREQGYDPATEIEIPVAKDMADRVENILGIPG
VAERVRELEG--EMSREEAALELVTDFVEGSVGDYDTDAGKVEGAVRTAVALLTEGVVAA
PIEGIDRVEILQNDDGTEFVNVYYAGPIRSAGGTAQALSVLVADYARSLLGIDEYKARTD
EVERYAEEVALYDKETGLQYSPKDKETKFIAEHMPIMLDGEATGD---------------
-----------------EEVSGFRDLERVDTNSARGGMCLVMAEGIALKAPKIQRYTRQL
DEVDWPWLQDLIDGTYYDSDGGDEADADA----D-DSEEADADADEVEGDDDLEPD----
-------------------------------------EPQGPPRVEPATKYLRDLIAGRP
VFGHPSEAGGFRLRYGRARNHGFATAGVHPATMHLVDDFLATGTQIKTERPGKAGGVIPV
DSIEGPTVRLANGDVRRIDDPETALELRNGVEKILDLGEYLVNYGEFVENNHPLAPASYT
HEWWLQDLEHVGVDVQAMEDDPHIDLEQPDIEEALEWADEYDAPLHPAYTYLWHDITVEQ
FEMLADAVAAGDVV----------------------------------------------
-EGVLAIEHTETTRTALEAILLPHSQTPD------ALRIPEWRPFVRTLGLSDGLQK---
--------------------------------------------EWDDLSESARAW--DD
------------------------------------------------------------
-----------GNNAMKAIEEVAPFTVQERAPTRIGARMGRPEKSESRDLSPAVHTLFPI
SEAGGSQRNVADAARL-MNDKGQRGVMDLLIGARECTDCGHHTYKTKCTECGSHTEPRFV
CEECDIEAEPDESGRVECPRCEREIESLEWQTVDLNSEFHSAMETVGER-----------
-------------------EASFKILKGVKGLTSAHKTPEAIEKGVLRAKNGVTAFKDG-
TVRYDMTDLPVTSVRPDELDVTADHFRQLGYEEDIDGEPLRFDDQLVELKVQDIVLSDGA
AEHMLKTADFVDDLLEKFYDLPPFYEVNERDDLIGELVFGMAPHTSAATVGRVVGFTSAA
VGYAHPYFHAAKRRN---------------------------------------------
------------------------------------------------------------
------------------------------------------------------------
------------------------------------------------------------
------------------------------------------------------------
------------------------------------------------------------
------------------------------------------------------------
------------------------------------------------------------
------------------------------------------------------------
------------------------------------------------------------
------------------------------------------------------------
------------------------------------------------------------
-------------------------------------CDGDEDCVMLLMDGLLNFSKEFL
PDKRGG------------------------------------------------------
------------------------------------------------------------
------------------------------------------------------------
------------------------------------------------------------
------------------------------------------------------------
------------------------------------------------------------
------------------------------------------------------------
------------------------------------------------------------
------------------------------------------------------------
----------KMDAPLVMSSRIDPSEIDDEAHNMDIVRQYPREFYEATREMADPGEVEDI
VTIAEDNLGTDLEYTGFDHTHDTTNIALGPDLSAYKTLGSMMDKMDAQLLLSRKLRAVDE
TDVAERVIEGHFLPDLIGNLRAFSRQETRCLDCGEKYRRMPLTGDCRECGGRVNLTVHQG
SVNKYMDVAIEVAEEFGCREYTKQRLAILERSLESVFENDKNKQSGIADFM--------
>gi|448732219|ref|ZP_21714500.1| DNA polymerase D polymerase subunit DP2 [Halococcus salifodinae DSM 8989]
-----------------------------------------------MADRVENILGIEG
VADRVRELEG--EMSREEAALELATDFAEGRVGDYETDAGKIEGAVRTAVALLTEGVVAA
PIEGIDRVELAANPDGSEFVRVFYAGPIRSAGGTAQALSVLVADYTRALLGLAEYEAREE
EVERYAEEVDLYGSETGLQYSPKDAETKFIARNSPVMLDGEATGQ---------------
-----------------EEVSGFRDLERVGTNNPRGGMCLVLAEGIAQKAPKIERYTTDL
DEVDWPWLDDLIAGTVGKTDDGD--------ADATEDPD-EVDDGDETDDEPESAADE--
-----------------------------------DSEPDGPLRPEPSTKFLRDLIAGRP
VFGHPSEAGGFRLRYGRARNHGFATAGVHPATMHLVDDFLATGTQLKTERPGKAAGVVPV
DSIEGPTVRLANGDVRRIDDPETALELRNGVEAILDLGEYLVNYGEFVENNHPLAPASYT
HDWWIQEFDATDANVQALADSTRVDLEHPSSEEAIEWAIEFDAPLHPEYTYCWHDISVEQ
FTTLADAVAAGELV-----------------DGE--------------------------
----LALEPAPEVRDALEDLLVPHNQAAD------ALRVAEYQALVRSLGFD--------
-------------------------------------ENCDRTWDA--LSEGARAWSN--
------------------------------------------------------------
--------------AMKAAREVAPFALRERAPTRIGGRMGRPEKSEQRELSPAVHTLFPI
GEAGGNQRDVSKAAEYVHDDVGERGVVPVQVGRRECVDCGEQSYETRCPDCGGVTEPRYE
CRDCEIAVEPDESGRAECPRCGSEATPTEWRTVDIREEFHDALDAVGER-----------
-------------------ESAFDMVKGVKGLTSKLKTPEPMEKGVLRAKHGVSSFKDG-
TVRYDMTDLPVTSVRPAELDVSVDQFRELGYHEDIDGQPLHHADQLVELRVQDVVLSNGA
AEHLLRTADFVDDLLEKYYGLDTFYDFDDRDDLVGELVFGMAPHTSAAVVGRVVGFTSAA
VGYAHPYFHASKRRN---------------------------------------------
------------------------------------------------------------
------------------------------------------------------------
------------------------------------------------------------
------------------------------------------------------------
------------------------------------------------------------
------------------------------------------------------------
------------------------------------------------------------
------------------------------------------------------------
------------------------------------------------------------
------------------------------------------------------------
------------------------------------------------------------
-------------------------------------CDGDEDCVMLLMDGLLNFSKEYL
PDKRGG------------------------------------------------------
------------------------------------------------------------
------------------------------------------------------------
------------------------------------------------------------
------------------------------------------------------------
------------------------------------------------------------
------------------------------------------------------------
------------------------------------------------------------
------------------------------------------------------------
----------RMDAPLVMSSRIDPAEIDDEAHNMDVVERYPREFYESTLEMADPGSVD--
IEIAEESIGTDTEYTGFRHTHDTSNLALGPSLSAYKTLGAMTEKMDAQLELARKLRAVDE
TDVAERIIEYHFLPDLIGNLRAFSRQETRCLDCGTKYRRMPLTGECRECGGGVNLTVHEG
SVKKYIDTATRVAEEYGTRDYTKQRLEVLDRTLESVFENDKNKQSGIADFM--------
>gi|169236894|ref|YP_001690094.1| DNA polymerase II large subunit [Halobacterium salinarum R1]
---MRPTDETYFETLETGLDDAFEVAEAARERGEDPTPNVEIPVAKDMADRVENILGIDG
VAERVRDLDG--EMSREEAALELVADFVDGRVGDYDTDAGKIEGAVRTAVALLTEGVVAA
PIEGIDRVEVNDNDDGTQYVAVYYAGPIRSAGGTAQALSVLVADYARAMLGIDAFKPRDD
EIERYAEEVDLYDSETGLQYSPKDAETTFITEHCPVMLDGEATGN---------------
-----------------EEVDGFRDLERIDTNSPRGGMCLVLAEGIALKAPKIQRYTRNL
DEVAWPWLQDLIDGTIGA----------------DDADEDTPDAGSDSDATDEGDAPSA-
-----------------------------------STDAEEPPRAAPSDKFLRDLIAGRP
VFGHPSKNGGFRLRYGRARNHGNATAGVHPATMHLLDDFLATGTQIKTERPGKAAGIVPV
DSIEGPTVKLANGDVRHINDPADALDVRNGVAEILDVGEYLVNYGEFVENNHELAPASYA
PEWWIQDLDAAGADVQALRDSPYVDLTAPTADQAMAWATDYDAPLHPAYTYLWHDIDVEQ
FRALADAVADAHTD-----------------ASDDDD-----------------------
-RGVLVLDHTTTVRETLEALLVTHHQGDD------TIRVDDWLPLARSLGVT--------
-------------------------------------ESLDREWET--LSEAAAEWPN--
------------------------------------------------------------
--------------AVRAVNEVAPFSVQERAPTRIGNRMGRPEKSESRDLSPAVHTLFPI
GDAGGSQRDVADAARYAPDMSDTPGEIPVRVGDRVCPSCDEHTYESRCPDCGDWTDPHYE
CRDCGAVATPDESGRVECPNCGRDLDNVTTQVIDINDEYHGALRAVGER-----------
-------------------ENAFDQLKGVKGLLSAEKTPEPMAKGVLRAKHDVTAFKDG-
TVRYDMTDLPVTAVTPAELDVTAGQFRELGYNQDIHGDPLEHDDQLVELRVQDVVLSDGA
ADHMLKTADFVDDLLTQYYGLDAFYDLDDRDDLVGELVFGMAPHTSAAVVGRVAGFTSAS
VGYAHPYFHAAKRRNCFHPETNVWFRDESGEWHHDPIETLVEARLDPDTADEDDFGALVQ
ALDGD----VFVPSVTEDGEETLQRVEAVSKHPAPDHLLAVETKRGRELTVTPDHS---M
RRWTGDGIERVDARELTAGDALPAPTQVPGDGETATSELRSE------------------
------------------------------------------------------------
------------------------------------------------------------
------------------------------------------------------------
------------------------------------------------------------
------------------------------------------------------------
------------------------------------------------------------
-------------------------------------------------SLDGTHPQ---
------------------------------------------------------------
-------------------------------------------RRFGDGGS--VRTDEVV
SVEPVRSSVDHTYSLTVAETNTLVAN-----GLFTGQCDGDEDCVMLLMDGLINFSKSYL
PDKRGG------------------------------------------------------
------------------------------------------------------------
------------------------------------------------------------
------------------------------------------------------------
------------------------------------------------------------
------------------------------------------------------------
------------------------------------------------------------
------------------------------------------------------------
------------------------------------------------------------
----------RMDAPLVMSSRIDPAEIDDEAHNIDIDREYPREFYEATRELADPEDVADL
ITLAESTVGTDEEYTGFGHTHATSNIHLGPSLSAYKTLGSMMDKMDAQLELARKLRSVAE
TDVAERVIEYHFLPDLIGNLRAFSRQETRCLDCGEKYRRMPLSGDCRECGGRVNLTVHEG
SVNKYMDTAMRVATEYDCREYTKQRLEIMDRRLESVFEDDTNKQSGISDFM--------
>gi|448389196|ref|ZP_21565608.1| DNA polymerase II large subunit [Haloterrigena salina JCM 13891]
---MREVDERYFERLESQLDEAFDVAERAKERGADPKPKVEIPTARDMADRVENILGIDG
VAERVRELEG--EMSREEAALELAEDFAEGRVGDYESKAGKVEGAVRTAVALLTEGVVAA
PIEGIDKVEILENDDGTEFVNVYYAGPIRSAGGTAQALSVLVADYTRALVGIEQFNARDD
EIERYAEEIALYDKETGLQYTPKDKETKFIAKHMPIMLDGEATGD---------------
-----------------EEVSGFRDLERVDTNSARGGMCLVMAEGIALKAPKIQRYTRNL
DEIDWPWLQDLIDGTYYEDAADEGDG-----E--DGADADDDGDA-ESEGEDS-----AD
G--------------------------------DDADGPQGPPRVEESTKFLRDLIAGRP
VFSHPCANGGFRLRYGRARNHGFATAGVHPAAMHLVDDFLATGTQIKTERPGKAAGVVPV
DSLEGPTVKLANGDVRRIDDPEDALEIRNGVEKILDLGEYLVNYGEFVENNHPLAPASYT
YEWWVQDLAAAGADVQALEDDPRIDLEFPDPEEAVEWAIEYDAPLHPEYTYLWHDISVDA
FCDLAAAVADGRIE-----------------QDGDGSVNGNGD-----------------
-DSILVLEHDDAVADALETIVIEHRQR-----DGDRIEVDDWRPFVRTVGCEPRQAVADG
AALEPDVDPDERK------------------REEEPIVELERTWADDDLSERARNWGQED
EPD---------------------------------------------------------
-----------GANAIEAVNEVAPFQVRERAPTRIGNRMGRPEKSESRDLSPPVHTLFPI
GEAGGAQRNVADAAKHAETMSDTPGVVELQVGRQRCPDCATETFKNRCPDCDARTEPDYR
CPDCDESLEPDDAGRVECDRCEREGTCVEVREIDVNDEFRSALESVGER-----------
-------------------ENAFDILKGVKGLSSTNKIPEPIEKGILRAKHDVSAFKDG-
TVRYDMTDLPVTSVRASELDIDVGQLQALGYEEDIHGEPLTHEDQLVELKVQDIVLSDGA
AEHMLQTADFIDDLLEQYYGLEPFYEFEDRQELVGELVFGMAPHTSAATVGRVIGFTSAA
VGYAHPYFHAAKRRNCFHPETKIWYQDENGERTYEPIETIVEQR--LTDPTEDDIGTLVQ
DVDG-----LSVPSITSDGTTVERSVESISKHPAPDHLVRIETRSGRTLTVTPDHT---F
HRWTPSGLESIDAHALSAGDELPSPKSIDFEGTTQSIDLLDAFIDAEAIPNESLVVRELG
SDRIKALLDDATSENAYLKPVAERLDVSESTVYNWVNRDSVPIA---------PLLSLFG
RKELLERIPDDVTLGVKRDTASVRRHFEIDESIATLLGYYAAEGFTRREN----------
-GSFYQTTICTPDAVARDEIIDTFSDALSIDAFEENEWKITVSS----------------
------------------------------------------------------------
------------------------------------------------------------
------------------------------------------------------------
-------RLVSTLFTDVLELGSTAETKRIPDYLFDSPQSHLRAFLAAYFSGDGSASSDRI
EIRAHTISDELANDLVAALKRFGIAAKTYRETRQPSTGAVSEFYGDEE---------EIP
EFETRVLKITSQNAARFADRIGFHLERKQETIDDVLETTELRSQRLFADGGDVWF-DEVT
SVEIVESDIDHTYCLTVDDTNTLVAN-----DLFVGQCDGDEDCVMLLLDGLLNFSKSFL
PDQRGG------------------------------------------------------
------------------------------------------------------------
------------------------------------------------------------
------------------------------------------------------------
------------------------------------------------------------
------------------------------------------------------------
------------------------------------------------------------
------------------------------------------------------------
------------------------------------------------------------
----------KMDAPLVMSSRIDPSEIDDEAHNMDVVSQYPREFFLATREQADPEDVD--
VEIAEDTLGTDTEYTGFEHTHDTTDIAMGPDLSAYKTLGSMMDKMDAQLELSRKLEAVDE
TDVAERVIEYHFLPDLIGNLRAFSRQETRCLDCGEKFRRMPLTGDCRECGGRVNLTVHKG
SVNKYMQTAIQVAEEYDCRDYTKQRLEVLERSLESIFENDKNKPTTIADFMGGGPGSDT
>gi|448638540|ref|ZP_21676390.1| DNA polymerase II large subunit [Haloarcula sinaiiensis ATCC 33800]
---MREADEQYFETLETQLEAAFDVAERAKERGGDPKPEVEIPTARDMADRVENILGIDG
VAERVRELEG--QMSREEAALELVEDFVEGTVGDYDSREGKVEGAVRTAVALLTEGVVAA
PIEGIDRVELLENDDGTEFINVYYAGPIRSAGGTAQALSVLVADYARALLGIDQYKARDD
EIGRYAEEIDLYDKDTGLQYSPKEKETKFIAEHMPIMLDGEATGD---------------
-----------------EEVSGYRDLERVDSNSPRGGMCLVLAEGIALKAPKIQRYTRNL
DEVDWPWLQDLIDGTIGKDE--------------ADEGDGAEDANDDDGGDGADDDGGD-
----------------------------------EADEQAGPPRVEPADKYLRDLIAGRP
VFSHPSKAGGFRLRYGRSRNHGFATAGVHPATMHLVDDFLATGTQIKTERPGKAAGVVPV
DTIEGPTVRLANGDVRRIDDAEEALAVRNGVEKILDLGEYLVNYGEFVENNHPLAPASYT
VEWWEQDLAAAGADVQAMQDSPHIDLADPSAEEAIEWATDYDAPLHPKYTYLWHDVSIEQ
VCALADAVEDAQVA-----------------QADGAYADPEMDG---------TAGDAHS
DDGALVLPRSDAVQQTLEHLLIGHTQDEE------TITVTDWVPLVRTLGFS--------
-------------------------------------RSLERDWTREDLSEHARTYGESE
SLDAIGVAEDAERED---------------------------------------------
-----------GQNAIKAINEVAPFQVRERAPTRIGNRMGRPEKSERRDLSPAVHTLSPI
GEAGGAQRDVAKATKHADDMSDTPGQVEVEVARRRCPDCGTETHQANCAECSGTTEPVYV
CPDCEAEVERDESGRAECGRCETLASPTQYRVLDLQEAYRDALQNVGER-----------
-------------------ETAFEQLKAVKGLTSEEKVPEPMEKGILRAKHDVSAFKDG-
TVRYDMTDLPVTAVRASELDVSAERLRGLGYTEDIHGDPLTHEDQLVELKVQDIVLSDGA
AEHMLQTARFVDDLLEQYYGLERFYEFDDREDLVGELVFGMAPHTSAATVGRVVGFTSAA
VGYAHPYFHAAKRRNCFHPDTRLWYEDENDDWEYGTIEELVESR--LDDPQEDDFGTLVQ
ELDGD----LTVSSLGENG-PCRQPVDAVSKHPAPDHLVEVTV-GDRTLRVTPDHT---M
LRAGPD-------GIEEVPASDLAAGDDLPAYDGGETTTMTARGEAS-------------
------------------------------------------------------------
------------------------------------------------------------
------------------------------------------------------------
------------------------------------------------------------
------------------------------------------------------------
------------------------------------------------------------
------------------------------------------------------------
------------------------------------------------------------
----------------------------------------------TAATDGAAPTDTVE
AVEYVESDVDHVYCLTVADTHRVAVE-----GTYVGQCDGDEDCVMLLMDGLLNFSKSYL
PNQRGG------------------------------------------------------
------------------------------------------------------------
------------------------------------------------------------
------------------------------------------------------------
------------------------------------------------------------
------------------------------------------------------------
------------------------------------------------------------
------------------------------------------------------------
------------------------------------------------------------
----------QMDAPLVMSSRIDPSEIDDEAHNMDIMDAYPREFYEATREMKDPTEVEDV
MKIAEETLGTDREYTEFRHTHDTANIAAGPDLSAYKTLGSMEDKMDAQLEISRKLRAVVE
SDVAERIIEYHFLPDLIGNLRAFSRQEVRCLDCGESFRRAPLTGDCRECGGRVNLTVHEG
SVNKYIDTAIRVADEFGARDYTKQRLKILERKIESVFENDHNKQSGIADFM--------
>gi|448607217|ref|ZP_21659362.1| DNA polymerase II large subunit [Haloferax sulfurifontis ATCC BAA-897]
---MREEETRYFRRIEARLDEAFELAEAAKATGYDPKTEVEIPVAKDMADRVENILGIDG
VAERVRELEG--EMSREEAALELVTDFVDGNVGDYDSREGKVEGAVRTAVALLTEGVVAA
PIEGIDRVEILENDDGTEFVNVYYAGPIRSAGGTAQALSVLVADYARSLLDIDEYKARSD
EVERYVEEVNLYDKETGLQYSPKDKESRFIAENMPIMLDGEATGD---------------
-----------------EEVSGYRDLERVDTNSARGGMCLVMAEGIALKAPKIQRYTRQL
DEVDWPWLQDLIDGTIGKDDG-KAAKAD-------DAGDDADEADEADADPDADAD----
--------------------------------DAESDAPDGPTRVEPATKFLRDLIAGRP
VFGHPSAPGGFRLRYGRARNHGFATAGVHPATMHIVDDFIATGTQIKTERPGKAGGVVPV
DSIEGPTVRLANGDVRRIDDPEEAEELQNGVEKILDLGEYLVNFGEFVENNHPLAPASYV
FEWWIQDFEATEANVQALRDDPAVDLEDPTVEDALSWAAEFDAPLHPVYTYLWHDISVER
FDALADAVAAGEVV---------------AAEADGGTTAPLEHDN----------EPERG
LEGTLVLDNTPEIREALEHLLVAHRQTDE------TLRVPVWRPLARSLGLTDDRE----
-----------------------------------------RTWELDDLSEHARTW--DG
------------------------------------------------------------
-----------GDNAVEAVNEVAPFTVRERAPTRIGNRMGRPEKSERRDLSPAVHTLFPI
GEAGGSQRDVGDAARH-RGESGKRGQISVRLGRRKCPDCGAFGFKSKCPDCGGHTEPHYE
CDDCGTVLEPDESGRVYCERCDWDVESAEWQDIDLNTEYRDALERVGER-----------
-------------------ESSFQILKGVKGLTSANKTPEPIEKGVLRAKHDVSSFKDG-
TVRYDMTDLPVTAVRPEELDVTADHFRELGYETDIDGEPLRFDDQLVELKVQDIVLSNGA
AQHMMQTADFVDDLLEQFYGLERFYEIEERDDLIGELVFGMAPHTSAAVVGRVVGFTTAA
VGYAHPYFHAAKRRNCFHPETKVWYRDETDRWRYDEVRTLVEERLDEPETD--DFGTLVQ
ELDG----DVYVPSLTRSGRETIKPVEAVSKHVAQNHLVRIETRGGRELTVTPDHT---V
IRADKGGFTRIPAHELDEGDALPSPKRVDIDA---DPAQFDLLAEFLHGESIPAEDLMVR
GLGADRIRSLFDEHTEANGY-----LKPVAERLGRSESTVYNWVSRDSVPASVFVEVLGD
VETVVDVLPRELSLGVRRDTATVSRVLDIDESFGTVLGYYAAEGFTRASH---------G
NLYQTTICIPDELARKRILDTVSEALGVDAFEENE--WKVTVSS----------------
------------------------------------------------------------
------------------------------------------------------------
------------------------------------------------------------
-------RLVQSLFADVIGCGSRAEDKRVPDSVLTGPEPVLRSFLSAYFSGDGSASSDRV
EIRAHTVSDDLKRDLVAALKRFGIASKTYSERRTPQTGAVAEFYDGD---------EVPT
FDSWVLKLTSENAVRFAEEVGFHPPRKSEALASALDDTGVRSQRLFSDG--GDTWLDEVV
SVEYLESDIDHTYSLTVEDTNSLVAN-----DLHVAQCDGDEDCVMLLMDGLLNFSKEYL
PDKRGG------------------------------------------------------
------------------------------------------------------------
------------------------------------------------------------
------------------------------------------------------------
------------------------------------------------------------
------------------------------------------------------------
------------------------------------------------------------
------------------------------------------------------------
------------------------------------------------------------
----------QMDAPLVMSSRIDPSEIDDEAHNMDIVRQYPREFYEATLRMEDPDDWEDE
VTIAEEYLGTDREYTGFDHTHDTTDIAAGPDLSAYKTLGSMMDKMDAQLFLARKLRAVDE
TDVAERVIEYHFLPDLIGNLRAFSRQETRCLDCGEKYRRMPLSGDCRECGGRVNLTVHQG
SVNKYMDTAIQVAEEFDCRDYTKQRLEVLEKSLESVFENDKNKQSGIADFM--------
>gi|448434446|ref|ZP_21586246.1| DNA polymerase type ii, large subunit [Halorubrum tebenquichense DSM 14210]
---MRPDDERYFAQIEERLDEAWDVAEAAKEQGRDPEPEIEIPVARDMADRVENILGIDG
VAERVRDLEG--EMSREEAALELVTDFVDGNVGDYDSREGKIEGAVRTAVALLTEGVVAA
PIEGIDRVELLENDDGTEFVNVYYAGPIRSAGGTAQALSVLVADYARALLGVDEYKPRDI
EVERYAEEIALYDKDTGLQYTPKDKESKFIAKHIPVMLDGEATSD---------------
-----------------EEVSGFRDLERVDTNSARGGMCLVAAEGIALKAPKIQRYTRNL
DEVDWPWLQDLIDGTIGKDGAGDGD-----------GAADDDADEGGEGEGDADDAGSDG
EG-----------------------------DSSSADEPAGSVRADPSQKFLRDLIAGRP
VFTHPSEAGGFRLRYGRARNHGFATGGVHPATMHIVDDFLAAGTQIKTERPGKAHGVVPV
DSIEGPTVRLANGEVRRIDDPEEAKEIRNGIEKVLDLGEYLVNYGEFIENNHPLAPASYA
PEWWVQEFEAAGADVAALRDDPHVDLEHPGVDEALSWAREHDCPLHPEYTYLWHDVSVDA
FEALADAVAAGDVV----------------------------------------------
-EGVLAVERTDPVQDALESLLVEHAATPD------ALRIPTWRPLARSLGVDDG------
---------------------------------------LRKEWDEADLSDAAREYAD--
------------------------------------------------------------
-----------GENAIRAVNEVAPFEVRERAPTRIGNRMGRPEKSESRDLSPAVHTLFPI
NEAGGPQRDVAEAAN-VMDDTGHRGRHDLEVSDRVCPNCGEHTYAALCPDCETHTEPHYE
CNDCGTVCEPDEAGRVECPNCEWEVTAATYQEVDVNDAYRSALETVGER-----------
-------------------ESAFEILKGVQGLTSRNKTPEPIEKGVLRAKNGVTSFKDG-
TVRYDMTDLPVTAVKPEELDVTADHFRELGYETDVDGEPLRHDDQVVELRVQDIVLSDGA
AEHMLKTADFVDDLLEQFYGLDRFYEVNERDDLVGELVFGMAPHTSAATVGRVVGFTSAA
VGYAHPYFHAAKRRN---------------------------------------------
------------------------------------------------------------
------------------------------------------------------------
------------------------------------------------------------
------------------------------------------------------------
------------------------------------------------------------
------------------------------------------------------------
------------------------------------------------------------
------------------------------------------------------------
------------------------------------------------------------
------------------------------------------------------------
------------------------------------------------------------
-------------------------------------CDGDEDCVMLLMDGLLNFSKEFL
PDQRGG------------------------------------------------------
------------------------------------------------------------
------------------------------------------------------------
------------------------------------------------------------
------------------------------------------------------------
------------------------------------------------------------
------------------------------------------------------------
------------------------------------------------------------
------------------------------------------------------------
----------RMDAPLVMSSRIDPSEIDDEAHNVDIVREYPVELYEASRELADPEEVEDL
IQIGEDTLGTDDEYHGFDHTHDTTDIAMGPDLSAYKTLGDMMEKMDAQLELARKLRAVDE
TDVAERVIEYHFLPDIIGNLRAFSRQETRCLDCGEKYRRMPLTGECRECGGRVNLTVHEG
SVSKYVDTAIEVAERFGCRPYTKQRLKVLDQSLESIFEDDTNKQSGIADFM--------
>gi|448427551|ref|ZP_21583866.1| DNA polymerase II large subunit [Halorubrum terrestre JCM 10247]
---MRPDDERYFARIEERLDEAWDVAEAAKEQGRDPEPEIEIPVARDMADRVENILGIDG
VAERVRDLEG--EMSREEAALELVTDFVDGSVGDYDSREGKIEGAVRTAVALLTEGVVAA
PIEGIDRVELLENDDGTEFVNVYYAGPIRSAGGTAQALSVLVADYARSLLGIDEYKPRDV
EVERYAEEIALYDKDTGLQYTPKDKESKFIAKHIPVMLDGEATSD---------------
-----------------EEVSGFRDLERVDTNSARGGMCLVAAEGIALKAPKIQRYTRDL
DEVDWPWLQDLIDGTIGKDGAGDGD--------AAEAEEDAADAEGGDG------ESDEA
EG-----------------------------EPENGAEADGPPRADPSQKFLRDLIAGRP
VFTHPSEAGGFRLRYGRARNHGFATGGVHPATMHIVDDFLAAGTQIKTERPGKAHGVVPV
DSIEGPTVRLANGEVRRIDDPEEAKEVRNGIEKVLDLGEYLVNYGEFVENNHPLAPASYA
PEWWVQEFEAAGADVQAMGDDPHVDLDHPDVDEALAWAREYDCPLHPEYTYLWHDVSVDA
FEALADAVAAGEVV----------------------------------------------
-EGVLAVERTEAVRDALESLLLEHAATPD------ALRIPTWRPLARSLGIDDG------
---------------------------------------LRKEWDADDLSRAAREYAD--
------------------------------------------------------------
-----------GENAIRAVNEVAPFEIRERAPTRIGNRMGRPEKSESRDLSPAVHTLFPI
NEAGGPQRDVAEAAN-VMDDTGHRGRHELQVSDRVCPDCGEHTYAALCPDCETHTEPHYE
CNDCGTVCEPDEAGRVECPNCEWEVTAATYQEVDVNDAYRSALETVGER-----------
-------------------ESAFEILKGVQGLTSRNKTPEPIEKGVLRAKNGVTSFKDG-
TVRYDMTDLPVTAVKPAELDVTADHFRELGYETDIDGEPLRHDDQVVELRVQDIVLSDGA
AEHMLKTADFVDDLLEQFYGLDRFYEVNERDDLVGELVFGMAPHTSAATVGRVVGFTSAA
VGYAHPYFHAAKRRNCFHPETEIEYRDDAGRHR-ETIETFVEDRLD--DPRTDDFGTLV-
--EEL-DGAIEVPSIDERGNKVTQSVTAVSKHPSQDHLIQIETRRGRSIRVTPDHTMLRV
VDGAVQKVAANELEVGDSVPSSPSQQNVSMDAATSTATDGGIETDEITSVSF--------
--------------LESDVEYTYNLTVAETHTLAANDLSVAQCDGDEDCVMLLMDGLLNF
SKEYLPDQRGGSVAEDSRLVARDPQGRIRYLTFQEFWNELESPVEVDGKFK--------K
RTCVHEGWQTYTFDEGHESSLQPIEKAIRYRADEDETLLRVETQFGRSLDITPNHSLFRY
DDGIEEVAGDDLEVGDLVVAPQQFDVEPQAGNVVDVAECVDDPYVFIDESVESYLREVWD
EAPWGSDARAAFDGGLSYRLSKKKVALRTLRDIEGVSRNWRAEWNPQIGRKGSSKGVSRY
IPMNEDFSWLLGLFAAEGSTSSVRPTITNADEEVVRRAERIITDTLGVEPSVRWSNKAYE
IGFPAVFEDVLFELGFRDEESYDSSEKVVPEPIRRGDRSVVRSFLRGFITGDGSETTDKN
HTSIRFHTTSEDLKDGIVFLLHRLGIVANVSTRDRETPRQPIYTVTVSG---------GA
SDNPLRRVLDGEDPYQSKSLTVGVPEELLEIRRMDISGITELIPKYLKRRENISLEQLES
IVETLDERDLPTAAREMLETIRPLVDGDLAYLRVTDVDRIDYDGHLYDLQVGGDPVFTAN
WLYAHN------------------------------------------------------
------------------------------------------------------------
------------------------------------------------------------
------------------------------------------------------------
------------------------------------------------------------
------------------------------------------------------------
------------------------------------------------------------
------------------------------------------------------------
------------------------------------------------------------
----------SMDAPLVMSSRIDPSEIDDEAHNVDIVREYPLELYEASRELADPEAVEEL
IQIGEDTLGTDDEYHGFDHTHDTTDIAMGPDLSAYKTLGDMMEKMDAQLELARKLRAVDE
TDVAERVIEYHFLPDIIGNLRAFSRQETRCLDCGEKYRRMPLTGECRECGGRVNLTVHEG
SVSKYVDTAIEVAERFGCRPYTKQRLKVLEGSLESIFEDDTNKQSGIADFM--------
>gi|448738019|ref|ZP_21720050.1| DNA polymerase II large subunit [Halococcus thailandensis JCM 13552]
---MRADDERYFEGIEGQLDEAIAIAEEARGKGGDPTPEIEIPVAKDMADRVENILGIEG
VAERVRELEG--EMSREEAALELAADFAEGRVGDYETQAGTIEGAVRTAVALLTEGVVAA
PIEGIDRVELADNPDGTQFVRVFYAGPIRSAGGTAQALSVLVADYTRSLLGLGSYQPRDE
EVERYAEEVDLYDSETGLQYSPKDAETKFIARHSPVMLDGEATGQ---------------
-----------------EEVSGFRDLERVGTNSARGGMCLVLGEGIAQKAPKIERYTSEL
DEVDWPWLDDLIAGTIDG---------------ADEEADDEPDGEDTSDESTEEASEEP-
-----------------------------------DDEPVGPLRPDPSEKFLRDLIAGRP
VFGHPSEAGGFRLRYGRARNHGFATAGVHPATMHLVDDFLATGTQLKTERPGKAAGVVPV
DSIEGPTVRLANGDVRRIDDPAEALELRNGVEAILDLGEYLVNYGEFVENNHPLAPASYT
DDWWIQEFEATAADVRALADSTRVDLEHPTPAEAIEWAVEYDAPLHPDYTYCWHDISVDA
FTTLREAVAAGEFV-----------------DDK--------------------------
----LALEPRPAVREALEALLIPHSQAGD------ALRIPDPMPFVRSLGFD--------
-------------------------------------ESLDSTAGE--LSKEAREWPN--
------------------------------------------------------------
--------------AMEAVREVAPFALRERAPTRIGGRMGRPEKSETRELSPAVHTLFPI
GEAGGNQRDVSKATEYVHDEGGERGVVPVEIGRRECVDCGERSYETRCPDCGAPTEPRYE
CPDCEIAVEPDESGQVECPRCGSEAWPTEWQAVNLREEYQDALDAVGER-----------
-------------------ESAFDIMKGVKGLTSELKTPEPMEKGVLRAKHGVSTFKDG-
TVRYDMTDLPVTSVRPAELDVSVEQFRELGYHEDMNGDPLRHDDQLVELKVQDVVLSNGA
AEHMLRTADFVDDLLESYYGLESFYELDDRDDLVGELVFGMAPHTSAAVVGRVIGFTSAA
VGYAHPYFHASKRRNCFHPETKLWVEDEGSWRHERISSLVEES---LEDPREDDFGTLVE
ELDGE----IRVPSIDDNGERVRKPIEAVSKHTAPDHLIEIETRSGRELTVTPDHS---M
VRWD-GGIEDIEAYELETGDSIPSPKRIDYDGEAASIDLLDAFLDADAVPNDELVIRGIG
SEDLKSLFDDATEAEGH--------VKPVAEALDCSGSTVYNWISRDSVPASVLVTLIGD
-TALLDRLPADVSLSVKRDKTAVARTLEIDEGFATLLGYYAAEGFTRREA----------
-GEFYQTTICTPDDAARRDVIDAFEEALGVEAYEESEWKVTASS----------------
------------------------------------------------------------
------------------------------------------------------------
------------------------------------------------------------
-------RLVATLFADVFAAGTRAETKRIPDCMTNAPIPQLKAFLAAYFSGDGSVSSDRI
EIRATTVSDELKRDLVAALKRFGVAAKTYEERRVPSTGAVAEFHDGPV---------PEY
RSWTCKITSENVVRFAEEIGFHLDRKSRTLATVLDSVDVR-TQRVLGDGGSADVWLDEVV
QVDIVESTGDHVYSLTVAETNRLVAN-----DLFVGQCDGDEDCVMLLLDGLLNFSKAYL
PDKRGG------------------------------------------------------
------------------------------------------------------------
------------------------------------------------------------
------------------------------------------------------------
------------------------------------------------------------
------------------------------------------------------------
------------------------------------------------------------
------------------------------------------------------------
------------------------------------------------------------
----------RMDAPLVMSSRIDPAEIDDEAHNMDVVESYPKEFYEATLEMAEPGSVD--
IEIAEESVGTEGEYSGFRHTHDTSNLALGPSLSAYKTLGSMTEKMDAQLELARKLRAVDE
TDVAERIIEYHFLPDLIGNLRAFSRQETRCLDCGTKYRRMPLTGECRECGGDVNLTVHEG
SVKKYIGTATRVAEEYGTRDYTKQRLEVLERTLESVFENDKNKQSGIADFM--------
>gi|448381145|ref|ZP_21561412.1| DNA polymerase II, large subunit DP2 [Haloterrigena thermotolerans DSM 11522]
---MREEDEQYFERLEDQLESAFDVAERAKERGGDPKPEVEIPTARDMADRVENILGIDG
VAERVRELEG--KMSREEAALELAEDFAEGRVGDYETKAGKVEGAVRTAVALLTEGVVAA
PIEGIDKVEILENDDGTEFVNVYYAGPIRSAGGTAQALSVLVADYTRALVGIDQYGPREE
EIERYAEEIALYDKETGLQYCPKAKEAKFIAKHLPIMLDGEATGD---------------
-----------------EEVSGFRDLERVDTNSARGGMCLVLGEGIALKAPKIQRYTRNL
DEIDWPWLQDLIDGNYSDDGD--EDD-----AA--DEADSDDDADETAAEESE-DSDD--
----------------------------------TADEPEGPPRVDTSEKFLRDLIAGRP
VFSHPCAEGGFRLRYGRARNHGFATAGVHPAAMHLVDDFLATGTQIKTERPGKAAGVVPV
DSIEGPTVKLANGDVRRIDDPEDALEIRNGVEKILDLGEYLVNYGEFVENNHPLAPASYT
YEWWVQDLAAAGADVQALEDDPRIDLEFPDPEEALEWATEYDAPLHPEYTYLWHDISVDA
FRDLAAAVAEGRIE-----------------RDGDGSVNGNGD-----------------
-DSILVLASDDGVADALETIVIEHRQRP----DDDRIEIDDWRPFVRSVGCEPRQAVADG
AALEPDQ---------------------------RPEIELERTWTDGDLSERARTWGHET
E-----------------------------------------------------------
-----------GDNAIEAVNEVAPFRVRERAPTRIGNRMGRPEKSESRDLSPAVHTLFPI
GEAGGTQRNVADAAKHAETMSDTPGVVELEVGRKRCDSCGTETFKNRCPDCDERTTPDYR
CPDCDQRLEPDEAGRVECDHCEREGSCVETREIDVNDEFRSALESVGER-----------
-------------------ENAFEILKGVKGLSSQNKVPEPIEKGILRAKHDVSAFKDG-
TVRYDMTDLPVTSVRASELDVDVGQLQALGYEEDIHGEPLTHEDQLVELKVQDIVLSDGA
AEHMLQTADFIDDLLEQYYGLESFYEFEDRQDLVGELVFGMAPHTSAATVGRVIGFTSAA
VGYAHPYFHAAKRRN---------------------------------------------
------------------------------------------------------------
------------------------------------------------------------
------------------------------------------------------------
------------------------------------------------------------
------------------------------------------------------------
------------------------------------------------------------
------------------------------------------------------------
------------------------------------------------------------
------------------------------------------------------------
------------------------------------------------------------
------------------------------------------------------------
-------------------------------------CDGDEDCVMLLLDGLLNFSKTFL
PDQRGG------------------------------------------------------
------------------------------------------------------------
------------------------------------------------------------
------------------------------------------------------------
------------------------------------------------------------
------------------------------------------------------------
------------------------------------------------------------
------------------------------------------------------------
------------------------------------------------------------
----------KMDAPLVMSSRIDPSEIDDEAHNMDVVSQYPREFYLATREQADPEDVD--
IEIAEKNLGTDLEYTGFDHTHDTTDIAMGPDLSAYKTLGSMMDKMDAQLELSRKLEAVDE
TDVAERVIEYHFLPDLIGNLRAFSRQETRCLDCGEKFRRMPLTGDCRECGGRVNLTVHKG
SVNKYMQTAIQVADEYDCRPYTKQRLEVLERSLESIFENDKNKQSGIEDFM--------
>gi|335437193|ref|ZP_08559975.1| DNA polymerase II large subunit [Halorhabdus tiamatea SARL4B]
---MREEDERYFARLEDELDRAMDVAREARERGGDPTTDVEIPVAKDMADRVENILGIDG
VAERVRDLEG--EMSREEAALALVEDFVEGSVGDYDTKAGKIEGAVRTAVALLTEGVVAA
PIEGIDRVEILDNDDGTQFVNVYYAGPIRSAGGTAQALSVLVADYARTLLDIDEYHAREE
EIGRYVEEIELYDEDTGLQYSPKDKETRHIAENMPIMLDGEATGD---------------
-----------------EEVSGYRDLERVDSNSARGGMCLVMAEGIALKAPKIQRYTRQL
DDVEWPWLQALIDGTIGEDT--------------DDE-----PEEADASDADEPDDVED-
----------------------------------APDETEGPPRADPSKKYLRDLIAGRP
VFSHPSESGGFRLRYGRARNHGNATAGVHPATMHLVDDFLATGTQIKTERPGKAAGVVPV
DTIEGPTVRLANGDVRRIDDPEEAKEVRNGVEKVLDLGEYLVNYGEFVENNHPLAPASYT
LEWWIQEFEAAGADVQAMEDSVEIDLDDPTPAQALEWAREYDAPLHPKYTYVYHDVSVEA
IDALADAIAEGEIV-----------------TGDGAAAEPPAGK----------EATETA
TTGDLVLPRSETATRTLESLLVEHTQTDA------SLIVPTWRPLVETLGFA--------
-------------------------------------DGLSRTWTIEDLSERARGYDD--
------------------------------------------------------------
-----------GDNAIEAVNEIAPFDVRERAPTRIGNRMGRPEKSEERELSPAVHTLFPI
GEAGGNQRDVAKAAGHADEMGDAPGEVDLEVGRRRCTDCATETYQARCPDCGGTTETVYV
CPDCDREVEPDESGRAECPRCETLASPTRTTTIDVGEVYQQAMESVGER-----------
-------------------EVAFDVLKGVKGLTSEEKTPEPMEKGVLRAKHDISAFKDG-
TVRYDMTDLPVTSVRPAELDVTVEQFRELGYEQDIRGDPLVHDDQLVELNVQDVVLSDGA
AEHMLKTADFIDDLLESYYGLEPYYELEDRDDLVGELVFGMAPHTSAATVGRVIGFTSAA
VGYAHPYFHAAKRRN---------------------------------------------
------------------------------------------------------------
------------------------------------------------------------
------------------------------------------------------------
------------------------------------------------------------
------------------------------------------------------------
------------------------------------------------------------
------------------------------------------------------------
------------------------------------------------------------
------------------------------------------------------------
------------------------------------------------------------
------------------------------------------------------------
-------------------------------------CDGDEDCVMLLLDGLLNFSVKYL
PNQRGG------------------------------------------------------
------------------------------------------------------------
------------------------------------------------------------
------------------------------------------------------------
------------------------------------------------------------
------------------------------------------------------------
------------------------------------------------------------
------------------------------------------------------------
------------------------------------------------------------
----------RMDAPLVMSSRIDPAEIDDEAHNIDIVEEYPLELYEATREMAHPEEVD--
VKIAEDTLGTEDEYTGFAHTHDTSNIALGPDLSAYKTLGSMEDKMDAQLEISRKLRAVDE
TDVAERIIEYHFLPDLIGNLRAFSRQDVRCLECGEKYRRMPLTGTCRECGGDVNLTVHEG
SVNKYIDTATRVAEEFGAREYTKQRLEILDRSIKRVFEDDTSKQTGIGDFM--------
>gi|284166946|ref|YP_003405225.1| DNA polymerase II, large subunit DP2 [Haloterrigena turkmenica DSM 5511]
---MREADERYFERLESQLDEAFDVAERAKERGADPKPEVEIPTARDMADRVENILGIDG
VAERVRELEG--EMSREEAALELAEDFAEGRVGDYESKAGKVEGAVRTAVALLTEGVVAA
PIEGIDKVEILENDDGTEFVNVYYAGPIRSAGGTAQALSVLVADYTRALVGIEQFSARDE
EIERYAEEIALYDKETGLQYTPKDKETKFIAKHMPIMLDGEATGD---------------
-----------------EEVSGFRDLERVDTNSARGGMCLVMAEGIALKAPKIQRYTRNL
DEIDWPWLQDLIDGTYYDDAADEGDG-----E--DDADEDEAAD--ESEGEDP-----AD
G--------------------------------DDADEPQGPPRVEESTKFLRDLIAGRP
VFSHPCAEGGFRLRYGRARNHGFATAGVHPAAMHLVDDFLATGTQIKTERPGKAAGVVPV
DSIEGPTVKLANGDVRRIDDPEDALEIRNGVEKILDLGEYLVNYGEFVENNHPLAPASYT
YEWWVQDLAAAGADVQALEDDPRIDLEFPEPEEALEWAVEYDAPLHPEYTYLWHDISVDA
FCDLAAAVAEGRIE-----------------QDGDGSVNGNGD-----------------
-DSILVLAYADVVADALETIVIEHRQRP----DADRIEIDDWRPFVRTVGCEPRRAVADG
AALDLDADRDG--------------------GEEEPSIELERTWSADDLSERARNWGRED
EPD---------------------------------------------------------
-----------GANAIEAVNEVAPFQVRERAPTRIGNRMGRPEKSESRDLSPPVHTLFPI
GEAGGAQRNVADAAKHAETMSDTPGVVELQVGRQRCPDCATETFKNRCPDCDARTEPDYR
CPDCDESLEPDDAGRVECDRCEREGTCVENREVDVNDEFRSALESVGER-----------
-------------------ENAFDILKGVKGLTSSNKIPEPIEKGILRAKHDVSAFKDG-
TVRYDMTDLPVTSVRASELDVDVGQLQALGYEEDIHGEPLTHEDQLVELKVQDIVLSDGA
AEHMLQTADFIDDLLEQYYGLEPFYEFEDRQELVGELVFGMAPHTSAATVGRVIGFTSAA
VGYAHPYFHAAKRRN---------------------------------------------
------------------------------------------------------------
------------------------------------------------------------
------------------------------------------------------------
------------------------------------------------------------
------------------------------------------------------------
------------------------------------------------------------
------------------------------------------------------------
------------------------------------------------------------
------------------------------------------------------------
------------------------------------------------------------
------------------------------------------------------------
-------------------------------------CDGDEDCVMLLLDGLLNFSKSFL
PDQRGG------------------------------------------------------
------------------------------------------------------------
------------------------------------------------------------
------------------------------------------------------------
------------------------------------------------------------
------------------------------------------------------------
------------------------------------------------------------
------------------------------------------------------------
------------------------------------------------------------
----------KMDAPLVMSSRIDPSEIDDEAHNMDVVSQYPREFYLATREQADPEEVD--
VQIAEENLGTDLEYTGFEHTHDTTDIAMGPDLSAYKTLGSMMDKMDAQLELSRKLEAVDE
TDVAERVIEYHFLPDLIGNLRAFSRQETRCLDCGEKFRRMPLTGDCRECGGRVNLTVHKG
SVNKYMQTAIKVADEYDCRDYTKQRLEVLERSLESIFENDKNKQSGIEDFM--------
>gi|448632941|ref|ZP_21673939.1| DNA polymerase II large subunit [Haloarcula vallismortis ATCC 29715]
---MREADEQYFETLETQLEAAFDVAERAKERGGDPKPEVEIPTARDMADRVENILGIDG
VAERVRELEG--QMSREEAALELVDDFVEGTVGDYDSREGKVEGAVRTAVALLTEGVVAA
PIEGIDRVELLENDDGTEFINVYYAGPIRSAGGTAQALSVLVADYARALLGIDQYKAREE
EIGRYAEEIDLYDKDTGLQYSPKEKETKFIAEHMPIMLDGEATGD---------------
-----------------EEVSGYRDLERVDSNSPRGGMCLVLAEGIALKAPKIQRYTRNL
DEVDWPWLQDLIDGTIGKDE--------------ADQGDGSEDESGDNASERDEDDGED-
----------------------------------GATEQAGPPRVEPADKYLRDLIAGRP
VFSHPSKAGGFRLRYGRSRNHGFATAGVHPATMHLVDDFLATGTQIKTERPGKAAGVVPV
DTIEGPTVRLANGDVRRIDDAEEALEVRNGVEKILDLGEYLVNYGEFVENNHPLAPASYT
VEWWEQDLDAAGADVQAMRDSPHIDLADPSAEEAIEWATDYDAPLHPKYTYLWHDVSVDG
VCALADAVEDGQIA-----------------QADGAYADPEMDG---------TAGETYS
DDGALILPRSDAVQQTLEHLLVEHTQDED------TITVTDWVPLVRTLGFS--------
-------------------------------------RSLERDWTPSDLSERARTYGESE
SLDAIGVAEDAERED---------------------------------------------
-----------GQNAVVAVNEIAPFQIRERAPTRIGNRMGRPEKSERRDLSPAVHTLSPI
GEAGGAQRDVAKATKHADDMSDTPGQVEVEIARRRCPDCGTETHQANCPECDGTTEPVYV
CPDCESEVERDESGRAECPRCETLASPTQYKVLDLQEAYRDALQNVGER-----------
-------------------ETAFEQLKAVKGLTSEEKVPEPMEKGILRAKHDVSAFKDG-
TVRYDMTDLPVTAVRAAELDVSAERLRGLGYREDIHGDPLTHEDQLVELKVQDIVLSDGA
AEHMLQTARFVDDLLEQYYGLERFYEFDDREDLVGELVFGMAPHTSAATVGRVVGFTSAA
VGYAHPYFHAAKRRNCFHPETRLWYEDESGDWEYGTIEELVEER--LDDPEEDDFGTLVQ
ELDGD----LTVSSLGDDG-PCRKPVDAVSKHPAPDHLVRIDV-GDRTLRVTPDHT---M
LRAGPD-------GIEEIPASDLTAGDELPAYDGGETTTMTARDAES-------------
------------------------------------------------------------
------------------------------------------------------------
------------------------------------------------------------
------------------------------------------------------------
------------------------------------------------------------
------------------------------------------------------------
------------------------------------------------------------
------------------------------------------------------------
----------------------------------------------TEATDGAAPTDTVE
AVEYVESDVDHVYCLTVADTHRVAVE-----GTYVGQCDGDEDCVMLLMDGLLNFSKSYL
PNQRGG------------------------------------------------------
------------------------------------------------------------
------------------------------------------------------------
------------------------------------------------------------
------------------------------------------------------------
------------------------------------------------------------
------------------------------------------------------------
------------------------------------------------------------
------------------------------------------------------------
----------QMDAPLVMSSRIDPSEIDDEAHNMDIMETYPREFYEATREMKDPTEVEDI
MKIAEETLGTDREYTEFRHTHDTTNIAAGPDLSAYKTLGSMEDKMDAQLEISRKLRAVVE
SDVAERIIEYHFLPDLIGNLRAFSRQEVRCLDCGESFRRAPLTGDCRECGGRVTLTVHEG
SVNKYIDTAIRVADEFGARDYTKQRLKILERKIESVFENDHNKQSGIADFM--------
>gi|448376018|ref|ZP_21559302.1| DNA polymerase II large subunit [Halovivax asiaticus JCM 14624]
---MREVDERYFETLEAELDDAFDVAERARSRGGDPEPEVEIPVARDMADRVENILGIEG
VAERVRELEG--EMSREEAALELAVDFAEGRVGDYETKAGKVEGAVRTAVALLTEGVVAA
PIEGIDRVEFLENGDGTEFVNVYYAGPIRSAGGTAQALSVLVADYTRALVGLETYQARDE
EIERYAEEISLYDSETGLQYTPKDKETKFIAKHLPIMLDGEATGD---------------
-----------------EEVSGFRDLERVDTNSARGGMCLVLAEGIALKAPKIQRYTSQL
DEVDWPWLQDLIDGTYYDDADGEADE-----ADGEDGASNGDGGDGGERGDGDEDDSSAD
EVATE----------------------SKDDAPVEAVDFDGPERVEESTKFLRDLIAGRP
VFSHPCAEGGFRLRYGRARNHGFATAGVHPAAMHLLDDFLATGTQIKTERPGKAAGVVPV
DSIEGPTVRLANGDVRQIDDPEVALELRNGVEKILDLGEYLVNYGEFVENNHPLAPASYV
PEWWVQDLAAAGVDVQALQDDPSIDLDHPTIERALEWAETYDAPLHPAYTFLWHDLSVAA
FCDLAAAVAAGRIE-----------------DTDAG------------------------
--PVLELDHTDATRDALETIVIEHRQRED------HIEIDDPRPFVRSLGCRITKTG---
--------------------------------------RIERDWADDDLSEHARTWGTAE
P-----------------------------------------------------------
-----------GDNAVEAVTEVAPFEIRERAPTRVGNRMGRPEKSESRDMSPAVHTLFPI
GEAGGAQRDVAKAGSHADTMADTPGVVEIQVGRTRCPECDTESYDHRCPECDARTEPDYR
CPSCDERIRPDEAGRVECDRCEKTATCVEPRPIDLNAAYRDALESVGER-----------
-------------------ENAYDILKGVKGLTSTDKLPEPIEKGILRAKHDVSSFKDG-
TVRYDMTDLPVTSVRASELDVTVGQLEALGYKEDIHGEPLAHEDQLVELKVQDIVLSDGA
AEHMLQTADFIDDLLEQYYGLEPYYELEGRDELVGELVFGMAPHTSAATVGRVIGFTSAA
VGYAHPYFHAAKRRN---------------------------------------------
------------------------------------------------------------
------------------------------------------------------------
------------------------------------------------------------
------------------------------------------------------------
------------------------------------------------------------
------------------------------------------------------------
------------------------------------------------------------
------------------------------------------------------------
------------------------------------------------------------
------------------------------------------------------------
------------------------------------------------------------
-------------------------------------CDGDEDCVMLLLDGLLNFSKSFL
PDKRGG------------------------------------------------------
------------------------------------------------------------
------------------------------------------------------------
------------------------------------------------------------
------------------------------------------------------------
------------------------------------------------------------
------------------------------------------------------------
------------------------------------------------------------
------------------------------------------------------------
----------RMDAPLVMSSRIDPSEIDDEAHNMDIVSRYPREFYEASLEMADPGEVD--
IQIGEDTLGTDGEYTGFQHTHDTTDIAMGPDLSAYKTLGSMMDKMDAQLEISRKLRAVDE
TDVAERVIEYHFLPDLIGNLRAFSRQETRCLDCGEKFRRMPLTEVCRECGGNVNLTVHEG
SVNKYMDTAIQVAEEFGCRDYTKQRLEVLETSLESIFENDKNKQSGIADFM--------
>gi|433640033|ref|YP_007285793.1| DNA polymerase type II, large subunit [Halovivax ruber XH-70]
---MREVDERYFETLEAELDDAFDVAERARSRGGDPEPEVEIPVARDMADRVENILGIEG
VAERVRELEG--EMSREEAALELAVDFAEGRVGDYETKAGKVEGAVRTAVALLTEGVVAA
PIEGIDRVEFLENSDGSEFVNVYYAGPIRSAGGTAQALSVLVADYTRALVGLETYQARDE
EIERYAEEISLYDSETGLQYTPKDKETKFIAKHLPIMLDGEATGD---------------
-----------------EEVSGFRDLERVDTNSARGGMCLVLAEGIALKAPKIQRYTSQL
DEVDWPWLQDLIDGTYYDDADGEADE-----ADGEDGASNGNDGDGDEGGDGDEDDSSDD
EAATE----------------------SEDDASVEAVDYDGPERVEESTKFLRDLIAGRP
VFSHPCAEGGFRLRYGRARNHGFATAGVHPAAMHLLDDFLATGTQIKTERPGKAAGVVPV
DSIEGPTVRLANGDVRQIDDPEVALELRNGVEKILDLGEYLVNYGEFVENNHPLAPASYV
PEWWVQDLAAAGVDVQALQDDPSIDLDHPTIERALEWAETYDAPLHPAYTFLWHDLSVEA
FCDLAATVAAGRIE-----------------DTDAG------------------------
--PVLELDHTDATRDALETVVIEHRQRED------HIEIDDPRPFVRSLGCRITKTG---
--------------------------------------RIERDWVDEDLSEHARTWGTAE
P-----------------------------------------------------------
-----------GDNAVEAVTEVAPFEIRERAPTRVGNRMGRPEKSESRDMSPAVHTLFPI
GEAGGAQRDVAKAGSHADTMADTPGVVEIQVGRTRCPECDTESYDHRCPECDTRTEPDYR
CPSCDERIRPDEAGRVECDRCEKTATCVEPRPIDLNAAYRDALESVGER-----------
-------------------ENAYDILKGVKGLTSTDKLPEPIEKGILRAKHDVSSFKDG-
TVRYDMTDLPVTSVRASELDVTVGQLEALGYEEDIHGEPLAHEDQLVELKVQDIVLSDGA
AAHMLQTADFIDDLLEQYYGLEPYYELEGRDELVGELVFGMAPHTSAATVGRVIGFTSAA
VGYAHPYFHAAKRRN---------------------------------------------
------------------------------------------------------------
------------------------------------------------------------
------------------------------------------------------------
------------------------------------------------------------
------------------------------------------------------------
------------------------------------------------------------
------------------------------------------------------------
------------------------------------------------------------
------------------------------------------------------------
------------------------------------------------------------
------------------------------------------------------------
-------------------------------------CDGDEDCVMLLLDGLLNFSKSFL
PDKRGG------------------------------------------------------
------------------------------------------------------------
------------------------------------------------------------
------------------------------------------------------------
------------------------------------------------------------
------------------------------------------------------------
------------------------------------------------------------
------------------------------------------------------------
------------------------------------------------------------
----------RMDAPLVMSSRIDPSEIDDEAHNMDIVSQYPREFYEASLEMVDPGEVD--
IQIGEDTLGTDGEYTGFQHTHDTTDIAMGPDLSAYKTLGSMMDKMDAQLEISRKLRAVDE
TDVAERVIEYHFLPDLIGNLRAFSRQETRCLDCGEKFRRMPLTEVCRECGGNVNLTVHEG
SVNKYMDTAIQVAEEFGCRDYTKQRLEVLETSLESIFENDKNKQSGIADFM--------
>gi|448367029|ref|ZP_21554979.1| DNA polymerase II, large subunit DP2, partial [Natrialba aegyptia DSM 13077]
------------------------------------------------------------
------------------------------------------------------------
------------------------------------------------------------
------------------------------------------------------------
---------------------------------------------------KIQRYTRNL
DEIDWPWLQDLIDGNYAATSDD---------ADAGTEDEAGDEDES-EGADGATDDEPAE
DDEGT---------------ANADGDE-----SDDVDGPAGPPRVGESKKFLRDLIAGRP
VFSHPCAKGGFRLRYGRSRNHGFATAGVHPAAMHLVDDFLATGTQIKTERPGKAAGVVPV
DSIEGPTVKLANGDVRQIDDPAAAKEIRNGVEKILDLGEYLVNYGEFIENNHPLAPASYT
PEWWIQDLEAAGADVQALEDDPRVDLEHPDPEEALAWATDFDAPLHPEYTYLWHDLAVAD
FCTLAKAVAAGRVE-----------------SEGDAGAGGNDDSN----------DTDAD
ADDTLVLEFSDAVCDALETIVIEHRQRED------RIEIDEWRPLARSLGCEIRRTATDG
ASRSAASGDGPVTDPA------------SAETDAATAIELERTWTDADLSERARTWSHED
EPD---------------------------------------------------------
-----------GANAIEAVNEVAPVDIRERAPTRIGNRMGRPEKSERRDLSPPVHTLFPI
GEAGGAQRNVADAAKHAETMSDTPGVVELQIGRQQCPNCGTETFKNRCPDCETRTEPDYR
CPDCDQSLEPDEAGRVECGRCEVDGTCVEPREIDINDEFRSALESVGER-----------
-------------------ENAFEILKGVKGLTSSTKIPEPIEKGILRAKHDVSAFKDG-
TVRYDMTDLPVTSVRASELDIDVGQLQALGYTEDVHGDPLTHEDQLVELNVQDIVLSDGA
AEHMLKTADFIDDLLEQYYGLEPFYEFEDRDELVGELVFGMAPHTSAATVGRVIGFTSAA
VGYAHPYFHAAKRRN---------------------------------------------
------------------------------------------------------------
------------------------------------------------------------
------------------------------------------------------------
------------------------------------------------------------
------------------------------------------------------------
------------------------------------------------------------
------------------------------------------------------------
------------------------------------------------------------
------------------------------------------------------------
------------------------------------------------------------
------------------------------------------------------------
-------------------------------------CDGDEDCVMLLMDGLLNFSRSFL
PDKRGG------------------------------------------------------
------------------------------------------------------------
------------------------------------------------------------
------------------------------------------------------------
------------------------------------------------------------
------------------------------------------------------------
------------------------------------------------------------
------------------------------------------------------------
------------------------------------------------------------
----------RMDAPLVMSSRIDPAEIDDEAHNMDIVSQYPREFYLATLEQADPESVD--
IQIGEDTLGTDGEYTGFSHTHDTSNIAMGPDLSAYKTLGSMMDKMDAQLELSRKLAAVDE
TDVAERVIEYHFLPDLIGNLRAFSRQETRCLDCGEKFRRMPLTGDCRECGGRVNLTVHEG
SVNKYMQTAIQVAEEYDCRDYTKQRLEVLEKSLESVFENDKNKQSGIEDFM--------
>gi|448364145|ref|ZP_21552739.1| DNA polymerase II, large subunit DP2 [Natrialba asiatica DSM 12278]
---MRAEDEQYFDRLESQLDEAFDVAERAKQRGGDPEPEVEIPTARDMADRVENILGIDG
VADRVRELEG--EMSREEAALELAEDFAEGRVGDYETKAGKIEGAVRTAVALLTEGVVAA
PIEGIDRVEILSNDDGTEFVNVYYAGPIRSAGGTAQALSVLVADYTRALVGIDQYDTREE
EVERYAEEIALYHKETGLQYCPKDKEAKFIAKHLPIMLDGEATGDEEVSGFRDLERVDTN
SARGGMCLVLGEGIALKAPXSGFRDLERVDTNSARGGMCLVLGEGIALKAPKIQRYTRNL
DEVDWPWLQDLIDGNYAATSDG---------ADADTEDEPDDEDES-EGADGATDDEPPE
DDEAIP--------------ANADGDE-----SAGVDGPAGPPRVGESKKFLRDLIAGRP
VFSHPCAKGGFRLRYGRSRNHGFATAGVHPAAMHLVDDFLATGTQIKTERPGKAAGVVPV
DSIEGPTVKLANGDVRQIDDPTEAKEIRNGVEKILDLGEYLVNYGEFIENNHPLAPASYT
PEWWIQDLEAAGADVQALEDDPRIDLEHPDPEEALAWAADFDAPLHPEYTYLWHDLPVAD
FCTLAEAVAAGRVE-----------------SEDDAAAGRNDNSN------------DAD
TDDTLVLEFSDAVCDALETIVIEHRQRED------LIEIDDWRPLARSLGCEIRRTATDG
ASRSAASGDESATDPT------------AAEMDVATAIELERTWTETDLSERARTWSHED
EPD---------------------------------------------------------
-----------GANAIEAVNEVAPVDIRERAPTRIGNRMGRPEKSERRDLSPPVHTLFPI
SEAGGAQRNVADAAKHAETMSDTPGVVELRIGRQQCPNCGTETFKNRCPDCETRTEPDYR
CPDCDQSLEPDDAGRVECDRCEIDGTCVEPREIDINDEFRSALESVGER-----------
-------------------ENAFEILKGVKGLTSSTKIPEPIEKGILRAKHDVSAFKDG-
TVRYDMTDLPVTSVRASELDIDVGQLQALGYTEDVHGDPLTHEDQLVELNVQDIVLSDGA
AEHMLKTADFIDDLLEQYYGLEPFYEFEDRQDLVGELVFGMAPHTSAATIGRVIGFTSAA
VGYAHPYFHAAKRRN---------------------------------------------
------------------------------------------------------------
------------------------------------------------------------
------------------------------------------------------------
------------------------------------------------------------
------------------------------------------------------------
------------------------------------------------------------
------------------------------------------------------------
------------------------------------------------------------
------------------------------------------------------------
------------------------------------------------------------
------------------------------------------------------------
-------------------------------------CDGDEDCVMLLMDGLLNFSRSFL
PDKRGG------------------------------------------------------
------------------------------------------------------------
------------------------------------------------------------
------------------------------------------------------------
------------------------------------------------------------
------------------------------------------------------------
------------------------------------------------------------
------------------------------------------------------------
------------------------------------------------------------
----------RMDAPLVMSSRIDPAEIDDEAHNMDIVSQYPREFYLATLEQADPESVD--
IQIGEDTLGTDGEYTGFSHTHDTSNIAMGPDLSAYKTLGSMMDKMDAQLELSRKLEAVDE
TDVAERVIEYHFLPDLIGNLRAFSRQETRCLDCGEKFRRMPLTGDCRECGGRVNLTVHEG
SVNKYMQTAIQVAKEYDCRDYTKQRLEVLEKSLESVFENDKNKQSGIEDFM--------
>gi|448357016|ref|ZP_21545724.1| DNA polymerase II, large subunit DP2 [Natrialba chahannaoensis JCM 10990]
---MRTEDERYFEQLESQLEAAFEVAEEAKERGGDPEPDVEIPTARDMADRVENILGIDG
VAERVRELEG--EMSREEAALELAEDFAEGRVGDYETKAGKVEGAVRTAVALLTEGVVAA
PIEGIDRVEILTNDDGTEFVNVYYAGPIRSAGGTAQALSVLVADYTRALVGIEQYDARQE
EIERYAEEIALYDKETGLQYCPKDKEAKFIAKHLPIMLDGEATGD---------------
-----------------EEVSGFRDLERVDTNSARGGMCLVLGEGIALKAPKIQRYTRNL
DEIDWPWLQDLIDGNYAADAE-----------DDEDADNADTEDGN---DEGDSDEESET
DAEGAA--------------ETDEVDPDDETSDEDSDDDEGPPRVGKSEKFLRDLIAGRP
VFSHPCAAGGFRLRYGRARNHGFATAGVHPAAMHLVDDFLATGTQIKTERPGKAAGVVPV
DSIEGPTVKLANGDVRQVDDPAEAKEIRNGVEAILDLGEYLVNYGEFVENNHPLAPASYT
PEWWIQDIEAAGADIQALQDDPRIDLEHPDPDEAIEWALEYNAPLHPMYTYLWHDLTVEA
FCALADAVAAGRVE-----------------RRLDETGGG--------------------
-VDILVLEYTEATREALETIVIEHRQREGSGEDDGRIEIDDWRPLARSLGCEIRRTATDG
SSHSPGAN---VSPDG------------PDASTPSATIELERTWSDDDLSECARTWGHED
QPD---------------------------------------------------------
-----------GSNAVEAVNEVAPFDIRERSPTRIGNRMGRPEKSERRDLSPPVHTLFPI
SEAGGAQRNVADAAKHAETMSDTPGIVEIQIGRQQCPSCGTETFKNRCPDCETRTEPDYR
CPDCEQSLDPDDSGRVECGRCEIEGTCVETREVDINDEFRSALESVGER-----------
-------------------ENAFEILKGVKGLTSSNKVPEPIEKGVLRAKHDVSAFKDG-
TVRYDMTDLPVTSVRANELDIDVGQLQALGYEEDIHGEPLVHEDQLVELNVQDIVLSDGA
AEHMMQTADFIDDLLEQYYGLEPFYELEDRQDLVGELVFGMAPHTSAATVGRVIGFTSAA
VGYAHPYFHAAKRRN---------------------------------------------
------------------------------------------------------------
------------------------------------------------------------
------------------------------------------------------------
------------------------------------------------------------
------------------------------------------------------------
------------------------------------------------------------
------------------------------------------------------------
------------------------------------------------------------
------------------------------------------------------------
------------------------------------------------------------
------------------------------------------------------------
-------------------------------------CDGDEDCVMLLMDGLLNFSRSFL
PDKRGG------------------------------------------------------
------------------------------------------------------------
------------------------------------------------------------
------------------------------------------------------------
------------------------------------------------------------
------------------------------------------------------------
------------------------------------------------------------
------------------------------------------------------------
------------------------------------------------------------
----------RMDAPLVMSSRIDPSEIDDEAHNMDIVSQYPREFYLATLEQADPEDVD--
IQIGEDTLGTDGEYTGFEHTHDVTDIAMGPDLSAYKTLGSMMDKMNAQLELSRKLAAVDE
TDVAERVIEYHFLPDLIGNLRAFSRQETRCLDCGEKFRRMPLTGDCRECGGRVNLTVHQG
SVNKYMQTAIEVAEEYDCRDYTKQRLEVLEKSLESIFENDKNKQSGIEDFM--------
>gi|448354616|ref|ZP_21543372.1| DNA polymerase II large subunit [Natrialba hulunbeirensis JCM 10989]
---MRTEDERYFEQLESQLEEAFDVAEEAKERGSDPEPDVEIPTARDMADRVENILGIDG
VAERVRELEG--EMSREEAALELAEDFAEGRVGDYETKAGKVEGAVRTAVALLTEGVVAA
PIEGIDRVEILTNDDGTEFVNVYYAGPIRSAGGTAQALSVLVADYTRALVGIEQYDARQE
EIERYAEEIALYDKETGLQYCPKDKEAKFIAKHLPIMLDGEATGD---------------
-----------------EEVSGFRDLERVDTNSARGGMCLVLGEGIALKAPKIQRYTRNL
DEIDWPWLQDLIDGNYAADVEV---------DEDEDADDAAAEDETGEQDEGDSDEESGA
DAETDE--------------ADPDTADDGDTPADDSDDAEGPPRVGKSEKFLRDLIAGRP
VFSHPCAAGGFRLRYGRARNHGFATAGVHPAAMHLVDDFLATGTQIKTERPGKAAGVVPV
DSIEGPTVKLANGDVRQVDDPAEAKEIRNGVEAILDLGEYLVNYGEFVENNHPLAPASYT
PEWWIQDIEAAGVDIQALQDDPRIDLEHPDPDEAIEWALEYDAPLHPMYTYLWHDLPVED
FCALADAVAAGRVE-----------------QAEDGIGGDGA------------------
ETGTLVLEYTEPTREALETIVIEHRQREGSDEDDGRIEIDDWRPLARSLGCEIRRTATDG
SSRSPGAN---VSPDG------------PDASTSSATIELERTWADDDLSTRARTWGHED
QPD---------------------------------------------------------
-----------GSNAVEAVNEVAPFEIRERSPTRVGNRMGRPEKSERRDLSPPVHTLFPI
SEAGGAQRNVADAAKHAETMSDTPGVVDVQIGRHQCPSCGTETFKNRCPDCETRTEPDYR
CPDCEQSLEPDDAGRVECGRCEIEGTCVETREVDINDEFRSALESVGER-----------
-------------------ENAFEILKGVKGLTSSNKVPEPIEKGILRAKHDVSAFKDG-
TVRYDMTDLPVTSVRASELDIDVGQLQALGYEEDIHGEPLVHEDQLVELNVQDIVLSDGA
AEHMMQTAAFIDDLLEQYYGLEPFYELEDRQDLVGELVFGMAPHTSAATVGRVIGFTSAA
VGYAHPYFHAAKRRNCFHPETNLWYQNENDAWGYESIETVVEER--LTEPGTDDFGTLVQ
DVDGL----TVPSVSADGTPTERPVTAVSKHPAPDHLVRVETRSGRTITVTPDHTF---H
RWTPAGL-------------EAVDARMLSPGDELPSPKSIDFEGTQKSIDLLDAFIETDA
IPNDSLVIRGLGSDRITELLDDATTEQAYLKPVAERLDLSQSTVYNWVNRDSVPVGPLLS
LFETDEFLERIPDDITLGVKRDSASVQRQFTIDESVATLLGYYTAEGFSRQ--------E
DGSFYQTTICTPDDVARDEIMDAFDRALSIDAFEENEWKVTVSS----------------
------------------------------------------------------------
------------------------------------------------------------
------------------------------------------------------------
-------RLVAVLFADVLNLGTTAETKRIPNSILDSPQSQLRAFLAAYFSGDGSTSSDRI
DIRAHTVSDELADDLVAALKRFGIAAKAYRETRCPSTGAVAEFYADDG---------PVP
EFETWILKITSENAARFADRIGFHLERKQDTITDVLEQTECRTQRLFADGGETWL-DEVV
STEIVESNTDYTYCLTVEETNTLVAN-----DVFVGQCDGDEDCVMLLMDGLLNFSRSFL
PDKRGG------------------------------------------------------
------------------------------------------------------------
------------------------------------------------------------
------------------------------------------------------------
------------------------------------------------------------
------------------------------------------------------------
------------------------------------------------------------
------------------------------------------------------------
------------------------------------------------------------
----------RMDAPLVMSSRIDPSEIDDEAHNMDIVSQYPREFYLATLEQADPEDVD--
IQIGEDTLGTDGEYTGFEHTHDVTDIAMGPDLSAYKTLGSMMDKMDAQLELSRKLAAVDE
TDVAERVIEYHFLPDLIGNLRAFSRQETRCLDCGEKFRRMPLTGDCRECGGRVNLTVHQG
SVNKYMQTAIEVAEEYDCRDYTKQRLEVLEKSLESIFENDKNKQSGIEDFM--------
>gi|289581662|ref|YP_003480128.1| DNA polymerase II, large subunit DP2 [Natrialba magadii ATCC 43099]
---MRAEDERYFEQLESQLEEAFDVAERAKERGGDPEPDVEIPTARDMADRVENILGIDG
VAERVRELEG--EMSREEAALELAEDFAEGRVGDYETKAGKVEGAVRTAVALLTEGVVAA
PIEGIDRVEILTNDDGTEFVNVYYAGPIRSAGGTAQALSVLVADYTRALVGIEQYEARQE
EVERYAEEISLYDKETGLQYCPKDKEAKFIAKHLPIMLDGEATGD---------------
-----------------EEVSGFRDLERVDTNSARGGMCLVLGEGIALKAPKIQRYTRNL
DEIDWPWLQDLIDGNYAADASDGDDT-----ADAAGSDDGSNEADTDENAENDGDDTDGD
ETEADE--------------SSDEAAVTDETDTSDSE-PVGPPRAEPSKKFLRDLIAGRP
VFTHPSSPGGFRLRYGRARNHGFATGGIHPATMHLVDDFLATGTQIKTERPGKAHGIIPV
DSIDGPTVKLANGDVRRIDDPEEAKEIRNGVEKILDTGEYLVNYGEFVENNHPLAPASYV
YEWWIQDMATAGADVQALEDDPRIDLEFPDPAEALEWATEYDAPLHPQYTYLWHDISVES
FCTLADAVAEGWVE-----------------AEPREGAGTGAN-----------------
-DDTLVLECTESVQEALETLILEHRQRPD----ENRIEIDDWRPFARTLGCEPRQAVADG
AALDSDVGDADSDQASDSNSNSNSDSNPNAAHDNTLPIELERTWDDDDLSERARTWGHED
EAD---------------------------------------------------------
-----------GANAIEAVNEVAPFEVRERAPTRIGNRMGRPEKSERRDLSPPVHTLFPI
GEAGGAQRNVADAAKHAETMSDTPGIVEIQIGRQQCPSCGTETFKNRCPDCETRTEPDYR
CPDCDQSLEPDDSGRVECGRCEIEGTCVEPREIDINDEFRSALESVGER-----------
-------------------ENAFEILKGVKGLTSQNKIPEPIEKGILRAKHDVSAFKDG-
TVRYDMTDLPVTSVRANELDIDVGQLQALGYEEDIHGDPLTHEDQLVELNVQDIVLSDGA
AEHMMQTADFIDDLLEQYYGLEPFYEIDDRQELVGELVFGMAPHTSAATVGRVIGFTSAA
VGYAHPYFHAAKRRNCFHPETEIVYREGESRSIYDKQQLESDDG--LPPEERPQRDSIRT
FVEDR----LENPEQDDFGTEYQELDDDVWVLSYTGVCCPKRVTTVSKHPAPDHLL---S
ITTESG------------------------------------------------------
------------------------------------------------------------
------------------------------------------------------------
------------------------------------------------------------
------------------------------------------------------------
------------------------------------------------------------
------------------------------------------------------------
------------------------------------------------------------
-------------------------------RKLRVTPDHTMLRFDED---------SSD
RLSQEYWKAETVSAQELSPGDELPTPSPVGERTVDDFLFGPVKEINDFPPAVTGW-DVIS
DIEIIESDTDYVYCLEVESSNTLSAN-----GIITGQCDGDEDCVMLLLDGLLNFSKSFL
PDKRGG------------------------------------------------------
------------------------------------------------------------
------------------------------------------------------------
------------------------------------------------------------
------------------------------------------------------------
------------------------------------------------------------
------------------------------------------------------------
------------------------------------------------------------
------------------------------------------------------------
----------KMDAPLVMSSRIDPSEIDDEAHNMDIVSQYPREFYLATREQADPEEVD--
IQIGEDTLGTDGEYTGFEHTHDTTDIAMGPDLSAYKTLGSMMDKMDAQLELSRKLAAVDE
TDVAERVIEYHFLPDLIGNLRAFSRQETRCLDCGEKFRRMPLTGDCRECGGRVNLTVHQG
SVNKYMQTAIQVAEEYDCRDYTKQRLEVLEKSLESIFENDKNKQSGIEDFM--------
>gi|448351192|ref|ZP_21540001.1| DNA polymerase II, large subunit DP2 [Natrialba taiwanensis DSM 12281]
---MRAEDEQYFDRLESQLDEAFDVAERAKQRGGDPEPEVEIPTARDMADRVENILGIDG
VADRVRELEG--EMSREEAALELAEDFAEGRVGDYETKAGKIEGAVRTAVALLTEGVVAA
PIEGIDRVEILSNDDGTEFVNVYYAGPIRSAGGTAQALSVLVADYTRALVGIDQYDTREE
EVERYAEEIALYHKETGLQYCPKDKEAKFIAKHLPIMLD---------------------
-----------------XP--LFRSEQWVDTNSARGGMCLVLGEGIALKAPKIQRYTRNL
DEVDWPWLQDLIDGNYAATSDD---------ADAGTEDEADDEDES-EGADGATDDEPAE
DDGDP---------------ANADGDE-----SADVDGPAGPPRVGESKKFLRDLIAGRP
VFSHPCAKGGFRLRYGRSRNHGFATAGVHPAAMHLVDDFLATGTQIKTERPGKAAGVVPV
DSIEGPTVKLANGDVRQIDDPTEAKEIRNGVEKILDLGEYLVNYGEFIENNHPLAPASYT
PEWWIQDLEAAGADVQALEDDPRIDLEHPDPEEALVWATDFDAPLHPEYTYLWHDLPVVD
FCTLAEAVAAGRVE-----------------SEGDAGAGGND-----------------D
ADDTLVLEFSDAVCDALETIVIEHRQRED------RIEIDDWRPLARSLGCEIRRTATDG
ASRSAASGDEPATDPA------------SAETDAATAIELERTWTDADLSERSRTWSHED
EPD---------------------------------------------------------
-----------GANAIEAVNEVAPVDIRERAPTRIGNRMGRPEKSERRDLSPPVHTLFPI
GEAGGAQRNVADAAKHAETMSDTPGVVELRIGRQQCPNCGTETFKNRCPDCETRTEPDYR
CPDCDQSLEPDEAGRVECDRCEVDGTCVEPREIDINDEFRSALESVGER-----------
-------------------ENAFEILKGVKGLTSSTKIPEPIEKGILRAKHDVSAFKDG-
TVRYDMTDLPVTSVRASELDIDVGQLQALGYTEDVHGDPLTHEDQLVELNVQDIVLSDGA
AEHMLKTADFIDDLLEQYYGLDPFYEFEDRDELVGELVFGMAPHTSAATVGRVIGFTSAA
VGYAHPYFHAAKRRN---------------------------------------------
------------------------------------------------------------
------------------------------------------------------------
------------------------------------------------------------
------------------------------------------------------------
------------------------------------------------------------
------------------------------------------------------------
------------------------------------------------------------
------------------------------------------------------------
------------------------------------------------------------
------------------------------------------------------------
------------------------------------------------------------
-------------------------------------CDGDEDCVMLLMDGLLNFSRSFL
PDKRGG------------------------------------------------------
------------------------------------------------------------
------------------------------------------------------------
------------------------------------------------------------
------------------------------------------------------------
------------------------------------------------------------
------------------------------------------------------------
------------------------------------------------------------
------------------------------------------------------------
----------RMDAPLVMSSRIDPAEIDDEAHNMDIVSQYPREFYLATLEQADPESVD--
IQIGEDTLGTDGEYTGFSHTHDTSNIAMGPDLSAYKTLGSMMDKMDAQLELSRKLAAVDE
TDVAERVIEYHFLPDLIGNLRAFSRQETRCLDCGEKFRRMPLTGDCRECGGRVNLTVHEG
SVNKYMQTAIQVAEEYDCRDYTKQRLEVLEKSLESVFENDKNKQSGIEDFM--------
>gi|448320805|ref|ZP_21510290.1| DNA polymerase II large subunit [Natronococcus amylolyticus DSM 10524]
---MREEDERYFRRLEAQLDTAFDVAERAKERGGDPEPEVEIPVAKDMADRVENILGIDD
VAERVRELEG--EMSREEAALALAEDFAEGRVGDYETRAGKVEGAVRTAVALLTEGVVAA
PIEGIDRVELLENDDGTEFVNVYYAGPIRSAGGTAQALSVLVADYTRALVGIEQYNARSE
EVERYAEEIGLYDKETGLQYTPKDKETKFIAKHLPIMLDGEATGD---------------
-----------------EEVSGFRDLERVDTNNARGGMCLVLAEGIALKAPKIQRYTSAL
DEIDWPWLQDLIDGNYADEAADAP-------EDEDGEADEAS-------DDGGGGENE--
---------------------------------TEPAEPEGPVRAKSSQKFLRDLIAGRP
VFSHPSAAGGFRLRYGRARNHGFATGGVHPATMHLLDDFLATGTQIKTERPGKAHGIVPV
DTIDGPTVKLANGDVRRIDDPQEALEIRNGVERILDAGEYLVNYGEFVENNHPLSPASYV
FEWWIQDLEAAGADVQALEDDPRIDLENPDADRALEWATSYDAPLHPQYTYLWHDVSVAE
FRTLADAVANGRVE-----------------RADGG------------------------
-DGTLVLAHDETVRGALEAIIVEHRQRPDD----GRIEIDDWKPFAHTVGCEPRETVADG
AAADP------------------------DARDRRPTVELERTWSDDDLSERARTWGHEE
E-----------------------------------------------------------
-----------GDNAIEAVNEVAPFTVRERAPTRIGNRMGRPEKSERRDLSPPVHTLFPI
GEAGGPQRNVADAAKHAETMSDTPGVVELEIGRQRCENCGTETFKNRCPDCNERTTPDYR
CPDCETQIEPDEAGRVECGHCEVEATCVERREVDLNEQYRDALKSVGER-----------
-------------------ENAFEILKGVKGLTSTTKVPEPIEKGVLRAKHDVSSFKDG-
TVRYDMTDLPVTSVRATELDVDIGQLQALGYETDIHGDPLVHEDQLVELKVQDIVLSDGA
AEHMMQTADFIDDLLEQYYGLEPFYELEDRQELVGELVFGMAPHTSAATVGRVVGFTSAA
VGYAHPYFHAAKRRN---------------------------------------------
------------------------------------------------------------
------------------------------------------------------------
------------------------------------------------------------
------------------------------------------------------------
------------------------------------------------------------
------------------------------------------------------------
------------------------------------------------------------
------------------------------------------------------------
------------------------------------------------------------
------------------------------------------------------------
------------------------------------------------------------
-------------------------------------CDGDEDCVMLLMDGLLNFSESFL
PNQRGG------------------------------------------------------
------------------------------------------------------------
------------------------------------------------------------
------------------------------------------------------------
------------------------------------------------------------
------------------------------------------------------------
------------------------------------------------------------
------------------------------------------------------------
------------------------------------------------------------
----------KMDAPLVMSSRIDPSEIDDEAHNMDIASQYPREFYEATLEQADPGEVD--
IRIGEDTLGTDLEYTGFEHTHDVTDIAMGPDLSAYKTLGSMMEKMNAQLELSRKLRAVDE
TDVAERVIEYHFLPDLIGNLRAFSRQETRCLDCGEKFRRMPLTGDCRECGGRVNLTVHQG
SVNKYMQTAIQVADEYDCRDYTKQRLEVLEKSLESIFENDKNKQSGIEDFM--------
>gi|448342406|ref|ZP_21531357.1| DNA polymerase II, large subunit DP2 [Natrinema gari JCM 14663]
---MRPEDERYFRRLEDQLDDAFDVAERAKERGGDPKPAVEIPVAKDMADRVENILGIDG
VAERVRELEG--QMSREEAALELAADFAEGRVGDYETRAGKVEGAVRTAVALLTEGVVAA
PIEGIDKVEILENDDGTEFVNVYYAGPIRSAGGTAQALSVLVADYTRALVGIEQFNARQE
EVERYAEEIALYDKETGLQYCPKAKEAKFIAKHLPIMLDGEATGD---------------
-----------------EEVSGFRDLERVDTNSARGGMCLVLGEGIALKAPKIQRYTRNL
DEIDWPWLQDLIDGNYDDGDEDDAAD-----DD--DTDDAAS--DAAAADMDDSADGDD-
---------------------------------DTADEPEGPPRVDTSEKFLRDLIAGRP
VFSHPCAEGGFRLRYGRARNHGFATAGVHPAAMHLVDDFLATGTQIKTERPGKAAGVVPV
DSIEGPTVKLANGDVRRIDDPEDALEIRNGVEKILDLGEYLVNYGEFVENNHPLAPASYT
SEWWVQDLAAAGVDVQALEDDPRIDLEFPDPEEAVEWATEYDAPLHPEYTYLWHDISVDA
FCDLAAAVAEGRIE-----------------RDGDGSVDGNGD-----------------
-DSILVLASDDVVADALETIVIEHRQRP----DADRIEIDDWRPFVRSVGCEPRQAVADG
AALEPDQ---------------------------QPGIELERPWSDDDLSERARTWGHET
E-----------------------------------------------------------
-----------GDNAIEAVNEVAPFRVRERAPTRIGNRMGRPEKSESRDLSPAVHTLFPI
GEAGGTQRNVADAAKHAETMSDTPGVVELEVGRQRCDSCGTETFKNRCPDCDERTTPDYR
CPDCDQRLEPDEAGRVECDHCEREGTCVETREIDVNEEFRSALESVGER-----------
-------------------ENAFEILKGVKGLSSQIKVPEPIEKGILRAKHDVSSFKDG-
TVRYDMTDLPVTSVRASELDIDVGQLQALGYEEDIHGDPLTHEDQLVELKVQDIVLSDGA
AEHMLRTADFIDDLLEQYYGLEPFYEFEDRQDLVGELVFGMAPHTSAATVGRVIGFTSAA
VGYAHPYFHAAKRRN---------------------------------------------
------------------------------------------------------------
------------------------------------------------------------
------------------------------------------------------------
------------------------------------------------------------
------------------------------------------------------------
------------------------------------------------------------
------------------------------------------------------------
------------------------------------------------------------
------------------------------------------------------------
------------------------------------------------------------
------------------------------------------------------------
-------------------------------------CDGDEDCVMLLLDGLLNFSKTFL
PDQRGG------------------------------------------------------
------------------------------------------------------------
------------------------------------------------------------
------------------------------------------------------------
------------------------------------------------------------
------------------------------------------------------------
------------------------------------------------------------
------------------------------------------------------------
------------------------------------------------------------
----------KMDAPLVMSSRIDPAEIDDEAHNMDVVTQYPRDFYLATREQADPEDVD--
IEIAEANLGTDLEYTGFDHTHDTTNIAMGPDLSAYKTLGSMMDKMDAQLELSRKLEAVDE
TDVAERVIEYHFLPDLIGNLRAFSRQETRCLDCGEKFRRMPLTGDCRECGGRVNLTVHKG
SVNKYMQTAIQVAEEYDCRDYTKQRLEVLERSLESIFENDKNKQSGIEDFM--------
>gi|448315755|ref|ZP_21505395.1| DNA polymerase II large subunit [Natronococcus jeotgali DSM 18795]
---MRAEDERYFERLESQLDEAFDVAERAKERGGDPEPEVEIPVAKDMADRVENILGIDG
VAERVRELEG--EMSREEAALVLAEDFAEGEVGDYETKAGKVEGAVRTAVALLTEGVVAA
PIEGIDKVEILTNDDGTEFVNVYYAGPIRSAGGTAQALSVLVADYTRALVGIEQYAARDE
EVERYAEEIGLYDKETGLQYTPKDDETKFIAEHMPIMLDGEATGD---------------
-----------------EEVSGFRDLERVDTNGARGGMCLVLAEGIALKAPKIQRYTRNL
EEIDWPWLQDLIDGNYGADDGD---------EDEADDAEEPA-------DDGD-AEDEPA
T--------------------------------DESGNSAGPPRVGESKKFLRDLIAGRP
VFSHPCAEGGFRLRYGRARNHGFATAGVHPAAMHLVDDFLATGTQIKTERPGKAAGVVPV
DSIEGPTVKLANGDVRRIDDPEEAKAIRNGVEKILDLGEYLVNYGEFVENNHPLAPASYA
PEWWIQDLEAAGADVRALRDDPRIDLTDPDADRALEWAREYDAPLHPAYTYLWHDLSVED
FCTLAAAVADARLD-----------------DAG--------------------------
--ETLVLERTDAVREALETIVIEHRQRED------RLEVDDWQPFARSVGCEIRRTSADG
ASERAADA---------------------DSALEEPTVELERTWSEDDLSVRARTWGHER
E-----------------------------------------------------------
-----------GDNAIEAVNEVAPFRVRERAPTRIGNRMGRPEKSERRDLSPPVHTLFPI
GEAGGPQRNVADAAKHAETMSDTPGVVELQIGRQRCENCGTETFENRCPDCNERTTPDYR
CPDCDSRVDPDEAGRVECDRCEVEATCVEVREVDLNAEYRDALESVGER-----------
-------------------ENAFEILKGVKGLTSTTKVPEPIEKGVLRAKHDVSTFKDG-
TVRYDMTDLPVTSVRASELDVDVGQLRALGYETDLRGDPLVHDDQLVELKVQDIVLSDGA
AEHMLKTADFIDDLLESYYGLDPFYELEDRQDLVGELVFGMAPHTSAATVGRVIGFTSAA
VGYAHPYFHAAKRRN---------------------------------------------
------------------------------------------------------------
------------------------------------------------------------
------------------------------------------------------------
------------------------------------------------------------
------------------------------------------------------------
------------------------------------------------------------
------------------------------------------------------------
------------------------------------------------------------
------------------------------------------------------------
------------------------------------------------------------
------------------------------------------------------------
-------------------------------------CDGDEDCVMLLMDGLLNFSESFL
PNQRGG------------------------------------------------------
------------------------------------------------------------
------------------------------------------------------------
------------------------------------------------------------
------------------------------------------------------------
------------------------------------------------------------
------------------------------------------------------------
------------------------------------------------------------
------------------------------------------------------------
----------KMDAPLVMSSRIDPSEIDDEAHNMDIVSRYPREFYEATVEQADPEEVD--
IRIGEDTLGTDGEYTGFEHTHDVTDIAMGPDLSAYKTLGSMMEKMDAQLELSRKLRSVDE
TDVAERVIEYHFLPDLIGNLRAFSRQETRCLDCGEKFRRMPLTGDCRECGGRVNLTVHQG
SVNKYMQTAIQVADEYDCRDYTKQRLEVLERSLESIFENDKNKQSGIEDFM--------
>gi|435849237|ref|YP_007311487.1| DNA polymerase type II, large subunit [Natronococcus occultus SP4]
---MREEDERYFRRLESQLDTAFDVAERAKERGADPEPEVEIPVAKDMADRVENILGIDG
VAERVRELEG--EMSREEAALELAEDFAEGRVGDYETKAGKVEGAVRTAVALLTEGVVAA
PIEGIDKVELLENDDGTEFVNVYYAGPIRSAGGTAQALSVLVADYTRALVGIEQYDARQE
EVERYAEEIGLYDKETGLQYTPKDKETKFIATHLPIMLDGEATGD---------------
-----------------EEVSGFRDLERVDTNNARGGMCLVLAEGIALKAPKIQRYTSAL
DEIDWPWLQDLIDGNYEADAEDG--------PDDAETDEDAE-------DEAESLEDEDA
L--------------------------------DESDDPAGPPRVGTSKKFLRDLIAGRP
VFSHPCSEGGFRLRYGRARNHGFATAGVHPAAMHLVDDFLATGTQIKTERPGKAAGVVPV
DTIAGPTVKLANGDVRRIDDPEEAKEIRNGVEEILDLGEYLVNYGEFVENNHPLAPASYT
PEWWIQDLAAAGADVQALEDDPRIDLTDPDADRVLEWATEYDAPLHPAYTYLWHDLSVEN
FCTLADAVADGRVT-----------------NAG--------------------------
--ETLVLEHTDTVREALETIVIEHRQRED------RLEVDDWRPLARSLGCEIRRASADG
A------------------------------VLEEPTVELERTWSDDDLSERARTWGHED
EPD---------------------------------------------------------
-----------GANAIEAVAEVAPFDVRERAPTRVGNRMGRPEKSERRDLSPPVHTLFPI
GEAGGPQRNVADAAKHAETMSDTPGVVELQIGRQRCENCGTETFENRCPDCNERTTPDYR
CPDCDSQIEPDEAGRVECGRCEVEATCVETREVDLNAQYRDALGSVGER-----------
-------------------ENAFEILKGVKGLTSTTKVPEPIEKGVLRAKHDVSAFKDG-
TVRYDMTDLPVTAVRASELDVDVGQLQALGYEEDIHGEPLVHEDQLVELKVQDVVLSDGA
AEHMIQTAAFIDDLLEQYYGLEPFYELEDRQDLVGELVFGMAPHTSAATVGRVIGFTSAA
VGYAHPYFHAAKRRNCFHPRTKVWYRDEADEWHHERIETLVEQR--LDDPERDDFGTLVQ
ELDGE----LAVPSIDDTGTLTEQPIDAVSKHPAPDHLVRLETRSGREITLTPDHE---V
HVSENGELRSKRAGNLTTEDYAVVPEDLDIVEGTDDPRVFDLLEEFLETDAVDSSRLMIK
GLEKDRLYDLFEDRLGEEWDGQFYPLTSTAEQFGLSKKTFSNYLYRESFPAALLLDLFDS
REALLEFVPDDVSLGMRRDRTEIDRFVELDERVGTLLGYYAAEGFAREQET--------P
KGRIHQTTICGTETEAREFYVEVLREAFGVEPYRENEAKVTVSG----------------
------------------------------------------------------------
------------------------------------------------------------
------------------------------------------------------------
-------RLLRVFFESVLEAGIFAETKRVPQPIFDASDEVVAAYLRGYFSGDGGVDSNGL
LVSATTVSRELKEDVLALLSRLGICGRVTVTDPVPPSEKFPELYAADD---------SSM
TATSYVLEISSEDATRFAETVGFHLTRKDDRLRSQIDAITPRGRRVFDGGAESALVEPIS
TVEYVESTVDSVYCLTVAETHSLVAN-----NMSQKQCDGDEDCVMLLLDGLLNFSKSFL
PDKRGG------------------------------------------------------
------------------------------------------------------------
------------------------------------------------------------
------------------------------------------------------------
------------------------------------------------------------
------------------------------------------------------------
------------------------------------------------------------
------------------------------------------------------------
------------------------------------------------------------
----------KMDAPLVMSSRIDPSEIDDEAHNMDIVSQYPREFYLATLEQADPDAVD--
IQVGEDTLGTDGEYTGFEHTHDVTDIAMGPDLSAYKTLGSMMEKMDAQLELSRKLRAVDE
TDVAERVIEYHFLPDLIGNLRAFSRQETRCLDCGEKFRRMPLTGDCRECGGRVNLTVHQG
SVNKYMQTAIQVADEYDCRDYTKQRLEVLEKSLESIFEDDKNKQSGIEDFM--------
>gi|448312517|ref|ZP_21502260.1| DNA polymerase II large subunit [Natronolimnobius innermongolicus JCM 12255]
---MREADERYFERLESQLEAAMDVAEEAKQRGADPEPEVEIPTARDMADRVENILGIDG
VAERVRELEG--EMSREEAALELAKDFAEGRVGDYETKAGKVEGAVRTAVALLTEGVVAA
PIEGIDKVEILENDDGSEFVNVYYAGPIRSAGGTAQALSVLVADYTRALVGMGQYEARDE
EVERYAEEIGLYDKETGLQYTPKDKETKFIAEHMPIMLDGEATGD---------------
-----------------EEVSGFRDLDRVDTNSARGGMCLVLAEGIALKAPKIQRYTRNL
DEIDWPWLQDLIDGNYGDSSDADAES-----EDAVEHAGDDAAEDEDEAPDSADDGDD--
----------------------------------DADESAGPPRVEKSKKFLRDLIAGRP
VFSHPCAKGGFRLRYGRARNHGFATAGVHPAAMHLVDDFLATGTQIKTERPGKAAGVVPV
DTIEGPTVKLANGDVRRIDDPEEALEIRNGVEKIVDLGEYLVNYGEFIENNHPLAPASYT
DEWWIQDLAAAGADVQAFEDDPRIDLENPDADEALEWALEYDAPLHPAYTYLWHDISVDE
FCELTDAVAAGRIE-----------------GADDDEIGGDEA----------------D
ADGTLVLPYEESTAAILEALIVEHRQREG----DDRIEIDDWLPFARTVGCEPRRAVADG
AALDPDGR------------------------EDEPIVELERTWSDDDLSERAREWGHES
EDP---------------------------------------------------------
-----------GANAIEAVNEVAPFRVRERAPTRIGNRMGRPEKSESRDLSPAVHTLFPI
GEAGGTQRNVADAAKHAETMRDTPGVVEVQIGRQRCPDCHEETFKNRCPECSARTKPDYR
CPDCDDRVEPDEAGRVECGRCEVEATCVETREIDINEEFRNALESVGER-----------
-------------------ENAFDILKGVKGLTSTTKVPEPIEKGILRAKHDVSSFKDG-
TVRYDMTDLPVTSVRASELDVDVGQLQALGYEEDIHGEPLTHEDQLVELKVQDIVLSDGA
AEHMLQTANFIDDLLEQYYGLEPFYELEDRQELVGELVFGMAPHTSAATVGRVVGFTSAA
VGYAHPYFHAAKRRNCFHPETTVRYEDEAGIAREESIEAFVESR--LTDPREDDFGTLVQ
ELEQS----ITVPSIDDDGRRVRRPVDAVSKHPAPDHLIRVETRNGRSLTVTPDHT---M
VVWNDGL-----------------------------------------------------
------------------------------------------------------------
------------------------------------------------------------
------------------------------------------------------------
------------------------------------------------------------
------------------------------------------------------------
------------------------------------------------------------
------------------------------------------------------------
------------------------------------------------------------
-------------ERIAASELEPGDEIPTPNRSPTDIG---ATAATGVTDGGRPPVDIVD
RTEPLPADTDYTYCLTVSGTHTLVAN-----DLYSAQCDGDEDCVMLLMDGLINFSRSFL
PSSRGG------------------------------------------------------
------------------------------------------------------------
------------------------------------------------------------
------------------------------------------------------------
------------------------------------------------------------
------------------------------------------------------------
------------------------------------------------------------
------------------------------------------------------------
------------------------------------------------------------
----------RMDAPLVMSSRIDPSEIDDEAHNMDIVSQYPREFYLATREQADPESVD--
IQIGEDTLGTDGEYTGFEHTHDTTDIAMGPDLSAYKTLGSMMDKMDAQLELSRKLEAVDE
TDVAERVIEYHFLPDLIGNLRAFSRQETRCLDCGEKFRRMPLTGDCRECGGRVNLTVHKG
SVNKYMQTAIQVADEYDCRDYTKQRLEVLEKSLESIFENDKNKPTTIADFMGGGPGDG-
>gi|448346963|ref|ZP_21535842.1| DNA polymerase II large subunit [Natrinema altunense JCM 12890]
---MRPEDERYFRRLEDQLDDAFDVAERAKERGGDPKPEVEIPVAKDMADRVENILGIDG
VAERVRELEG--QMSREEAALELAADFAEGRVGDYETRAGKVEGAVRTAVALLTEGVVAA
PIEGIDKVEILENDDGTEFVNVYYAGPIRSAGGTAQALSVLVADYTRALVGIEQFNARQE
EVERYAEEIALYDKETGLQYCPKAKEAKFIANHLPIMLDGEATGD---------------
-----------------EEVSGFRDLERVDTNSARGGMCLVLGEGIALKAPKIQRYTRNL
DEIDWPWLQDLIDGNYYDDETEAADD-----GD--DADDTAS--ADADADADDGADGNDG
D--------------------------------DTADDPEGPPRVDTSEKFLRDLIAGRP
VFSHPCAEGGFRLRYGRARNHGFATAGVHPAAMHLVDDFLATGTQIKTERPGKAAGVVPV
DSIEGPTVKLANGDVRRIDDPEDALEIRNGVEKILDLGEYLVNYGEFVENNHPLAPASYT
YEWWVQDLAAAGVDVQALEDDPRVDLEFPDPEEAVEWALEHDAPLHPEYTYLWHDIDVDA
LRDLAAAVAEGRIE-----------------RDGDGSVDGNGD-----------------
-DSVLVLASDDAVADALETIVIEHRQRP----DDDRIEIDDWRPFVRSVGCEPRRTAADG
AALEREER--------------------------ATTIELERTWSDDDLSERARTWGHVT
E-----------------------------------------------------------
-----------GDNAIEAVNEVAPFRVRERAPTRIGNRMGRPEKSESRDLSPAVHTLFPI
GEAGGTQRNVADAAKHAETMSDTPGVVELEVGRQRCDSCGAETFKNRCPDCDDRTTPDYR
CPDCDQSIEPDEAGRVECDRCEREGTCVETREIDVNDEFRSALESVGER-----------
-------------------ENAFEILKGVKGLSSQIKVPEPIEKGILRAKHDVSSFKDG-
TVRYDMTDLPVTSVRASELDIDVGQLQALGYEEDIHGEPLTHEDQLVELKVQDIVLSDGA
AEHMLRTADFIDDLLEQYYGLESFYEFEDRQDLVGELVFGMAPHTSAATVGRVIGFTSAA
VGYAHPYFHAAKRRNCFHPETKLWSQNHNSEWGYESIETIVEER--LTDPEEDDFGTLVQ
DVDG-----LSVPSVTADGTPVERPVETVSKHPAPDHLVRVETRSGRTITVTQDHT---F
RRWTPAGLESVDARELSAGDELPSPKSIDFEGTTKSIDLLKAFLEADAIPNDSLVIRGLG
SEQIKDLLDDATPNQAYLKPVAERLGVSQSTVYNWVSRDSVPVG---------PLLAFFD
AAELRDRIPDDVTLGMKRDTAAIERQFEIDDSVATLLGYYASEGFTRRED----------
-GSFYQTTICTPDRAARDDIVDAFTDALSIDAFEENEWKVTVSS----------------
------------------------------------------------------------
------------------------------------------------------------
------------------------------------------------------------
-------RLVSALFADVLDLGATAETKRIPDSVLDSSRSQLRAFLAAYFSGDGSTSSERI
EIRAHTISDELATDLVAALKRFGIAAKTYRETRRPSTGAVAEFYSDDE---------PVP
EFESWVLKITSENAARFADRIGFHLERKQETLTNVLETTELRSQRLFADGGDTWL-DEVV
SVEIVESDVEYTYCLTVEETNTLVAN-----DLYVGQCDGDEDCVMLLLDGLLNFSKTFL
PDQRGG------------------------------------------------------
------------------------------------------------------------
------------------------------------------------------------
------------------------------------------------------------
------------------------------------------------------------
------------------------------------------------------------
------------------------------------------------------------
------------------------------------------------------------
------------------------------------------------------------
----------KMDAPLVMSSRIDPSEIDDEAHNMDVVTQYPRDFYLATREQADPEDVD--
VEIAEENLGTDLEYTGFDHTHDTTNIAMGPDLSAYKTLGSMMDKMDAQLELSRKLEAVDE
TDVAERVIEYHFLPDLIGNLRAFSRQETRCLDCGEKFRRMPLTGDCRECGGRVNLTVHKG
SVNKYMQTAIQVADEYDCRDYTKQRLEVLERSLESIFENDKNKQSGIEDFM--------
>gi|397772177|ref|YP_006539723.1| DNA polymerase II, large subunit DP2 [Natrinema sp. J7-2]
---MRPEDERYFRRLEDQLDDAFDVAERAKERGGDPKPEVEIPVAKDMADRVENILGIDG
VAERVRELEG--QMSREEAALELAADFAEGRVGDYETRAGKVEGAVRTAVALLTEGVVAA
PIEGIDKVEILENDDGTEFVNVYYAGPIRSAGGTAQALSVLVADYTRALVGIEQFNARQE
EVERYAEEIALYDKETGLQYCPKAKEAKFIAKHLPIMLDGEATGD---------------
-----------------EEVSGFRDLERVDTNSARGGMCLVLGEGIALKAPKIQRYTRNL
DEIDWPWLQDLIDGNYDDGDEDDAAD-----DD--DTDDAAS--DAAAADMDDSADGDD-
---------------------------------DTADEPEGPPRVDTSEKFLRDLIAGRP
VFSHPCAEGGFRLRYGRARNHGFATAGVHPAAMHLVDDFLATGTQIKTERPGKAAGVVPV
DSIEGPTVKLANGDVRRIDDPEDALEIRNGVEKILDLGEYLVNYGEFVENNHPLAPASYT
SEWWVQDLAAAGVDVQALEDDPRIDLEFPDPEEAVEWATEYDAPLHPEYTYLWHDISVDA
FCDLAAAVAEGRIE-----------------RDGDGSVDGNGD-----------------
-DSILVLASDDVVADALETIVIEHRQRP----DADRIEIDDWRPFVRSVGCEPRQAVADG
AALEPDQ---------------------------QPGIELERPWSDDDLSERARTWGHET
E-----------------------------------------------------------
-----------GDNAIEAVNEVAPFRVRERAPTRIGNRMGRPEKSESRDLSPAVHTLFPI
GEAGGTQRNVADAAKHAETMSDTPGVVELEVGRQRCDSCGTETFKNRCPDCDERTTPDYR
CPDCDQRLEPDEAGRVECDHCEREGTCVETREIDVNEEFRSALESVGER-----------
-------------------ENAFEILKGVKGLSSQIKVPEPIEKGILRAKHDVSSFKDG-
TVRYDMTDLPVTSVRASELDIDVGQLQALGYEEDIHGDPLTHEDQLVELKVQDIVLSDGA
AEHMLRTADFIDDLLEQYYGLEPFYEFEDRQDLVGELVFGMAPHTSAATVGRVIGFTSAA
VGYAHPYFHAAKRRN---------------------------------------------
------------------------------------------------------------
------------------------------------------------------------
------------------------------------------------------------
------------------------------------------------------------
------------------------------------------------------------
------------------------------------------------------------
------------------------------------------------------------
------------------------------------------------------------
------------------------------------------------------------
------------------------------------------------------------
------------------------------------------------------------
-------------------------------------CDGDEDCVMLLLDGLLNFSKTFL
PDQRGG------------------------------------------------------
------------------------------------------------------------
------------------------------------------------------------
------------------------------------------------------------
------------------------------------------------------------
------------------------------------------------------------
------------------------------------------------------------
------------------------------------------------------------
------------------------------------------------------------
----------KMDAPLVMSSRIDPAEIDDEAHNMDVVTQYPRDFYLATREQADPEDVD--
IEIAEANLGTDLEYTGFDHTHDTTNIAMGPDLSAYKTLGSMMDKMDAQLELSRKLEAVDE
TDVAERVIEYHFLPDLIGNLRAFSRQETRCLDCGEKFRRMPLTGDCRECGGRVNLTVHKG
SVNKYMQTAIQVAEEYDCRDYTKQRLEVLERSLESIFENDKNKPTSLADFMGGGPGKDE
>gi|448337391|ref|ZP_21526469.1| DNA polymerase II, large subunit DP2 [Natrinema pallidum DSM 3751]
---MRPEDERYFRRLEDQLDDAFDVAERAKERGGDPKPEVEIPVAKDMADRVENILGIDG
VAERVRELEC--QMSREEAALELAEDFAEGRVGDYETRAGKVEGAVRTAVALLTEGVVAA
PIEGIDKVEILENDDGTEFVNVYYAGPIRSAGGTAQALSVLVADYTRALVGIEQFNARQE
EVERYAEEIALYDKETGLQYCPKAKEAKFIANHLPIMLDGEATGD---------------
-----------------EEVSGFRDLERVDTNSARGGMCLVLGEGIALKAPKIQRYTRNL
DEIDWPWLQDLIDGN-YDDEAEAADD-----GD--DADDVSSDDADVDADTDDGDDGDDG
D--------------------------------DTADDPEGPPRVDTSEKFLRDLIAGRP
VFSHPCAEGGFRLRYGRARNHGFATAGVHPAAMHLVDDFLATGTQIKTERPGKAAGVVPV
DSIEGPTVKLANGDVRRIDDPEDALEIRNGVEKILDLGEYLVNYGEFVENNHPLAPASYT
YEWWVQDLAAAGVDVQALEDDPRIDLEFPDPEEAVEWATEYDAPLHPEYTYLWHDISVDA
FCDLAAAVAEGRIE-----------------RDGDGSVDGNGD-----------------
-DSILVLASDDTVADALETIVIEHRQRP----GEDRIEIDDWRPFVRSVGFEPRRTAADG
AALEREER--------------------------ATAIELERTWSDDDLSDRARTWGHEA
A-----------------------------------------------------------
-----------GDNAIEAVNEVAPFQVRERAPTRIGNRMGRPEKSESRDLSPAVHTLFPI
GEAGGTQRNVADAAKHAETMSDTPGVVELEVGRQRCNSCGTETFKNRCPDCDDRTTPDYR
CPDCDQSLEPDEAGRVECDRCEREGTCVETREIDVNDEFRSALESVGER-----------
-------------------ENAFEILKGVKGLSSRIKVPEPIEKGILRAKHDVSSFKDG-
TVRYDMTDLPVTSVRASELDIDVGQLQALGYEEDIHGEPLTHEDQLVELKVQDIVLSDGA
AEHMLRTAGFIDDLLEQYYGLGSFYEFEDRQDLVGELVFGMAPHTSAATVGRVIGFTSAA
VGYAHPYFHAAKRRN---------------------------------------------
------------------------------------------------------------
------------------------------------------------------------
------------------------------------------------------------
------------------------------------------------------------
------------------------------------------------------------
------------------------------------------------------------
------------------------------------------------------------
------------------------------------------------------------
------------------------------------------------------------
------------------------------------------------------------
------------------------------------------------------------
-------------------------------------CDGDEDCVMLLLDGLLNFSKTFL
PDQRGG------------------------------------------------------
------------------------------------------------------------
------------------------------------------------------------
------------------------------------------------------------
------------------------------------------------------------
------------------------------------------------------------
------------------------------------------------------------
------------------------------------------------------------
------------------------------------------------------------
----------KMDAPLVMSSRIDPSEIDDEAHNMDVVTQYPRDFYLATREQADPEDVD--
IEIAEENLGTDLEYTGFDHTHDTTNIAMGPDLSAYKTLGSMMDKMDAQLELSRKLEAVDE
TDVAERVIEYHFLPDLIGNLRAFSRQETRCLDCGEKFRRMPLTGDCRECGGRVNLTVHKG
SVNKYMQTAIQVADEYDCRDYTKQRLEVLERSLESIFENDKNKQSGIEDFM--------
>gi|433592975|ref|YP_007282471.1| DNA polymerase type II, large subunit [Natrinema pellirubrum DSM 15624]
---MREEDEQYFERLEDQLESAFDVAERAKERGGDPKPEVEIPTARDMADRVENILGIDG
VAERVRELEG--KMSREEAALELAEDFAEGRVGDYETKAGKVEGAVRTAVALLTEGVVAA
PIEGIDKVEILENDDGTEFVNVYYAGPIRSAGGTAQALSVLVADYTRALVGIDQYGPREE
EIERYAEEIALYDKETGLQYCPKAKEAKFIAKHLPIMLDGEATGD---------------
-----------------EEVSGFRDLERVDTNSARGGMCLVLGEGIALKAPKIQRYTRNL
DEIDWPWLQDLIDGNYYDDGD--ADD-----EA--DGDD-ESDESETDDEADA-SEAD--
----------------------------------AADEPEGPPRVDTSEKFLRDLIAGRP
VFSHPCAEGGFRLRYGRARNHGFATAGVHPAAMHLVDDFLATGTQIKTERPGKAAGVVPV
DSIEGPTVKLANGDVRRIDDPEDALEIRNGVEKILDLGEYLVNYGEFVENNHPLAPASYT
YEWWVQDLAAAGADVQALEDDPRIDLEFPDPEEALEWATEYDAPLHPEYTYLWHDISVDA
FRDLAAAVAEGRIE-----------------RDGDGSVNGNGD-----------------
-DSILVLASDDGVADALETIVIEHRQRP----DDDRIEIDDWRPFVRSVGCEPRQAVADG
AALEPEQ---------------------------QPSIELERTWTDGDLSERARTWGHET
E-----------------------------------------------------------
-----------GDNAIEAVNEVAPFRVRERAPTRIGNRMGRPEKSESRDLSPAVHTLFPI
GEAGGTQRNVADAAKHAETMSDTPGVVELEVGRKRCDSCGTETFKNRCPDCEERTTPDYR
CPDCDQRLEPDEAGRVECDHCEREGSCVETREIDVNDEFRSALESVGER-----------
-------------------ENAFEILKGVKGLSSQNKVPEPIEKGILRAKHDVSAFKDG-
TVRYDMTDLPVTSVRASELDVDVGQLQALGYEEDIHGEPLTHEDQLVELKVQDIVLSDGA
AEHMLQTADFIDDLLEQYYGLESFYEFEDRQDLVGELVFGMAPHTSAATVGRVIGFTSAA
VGYAHPYFHAAKRRNCFHPDTEIWYRDEADEWHHGPIETLVEER--LDDPESDDFGTLVQ
ELDGD----VAVPSIDDSGSLTRKPVEAVSKHPAPDHLVRLETRSGREITLTPDHE---V
HVYEDGQLQSKRAAQLTTEDHAVVPEHLDVVDTDDDPRVFDLLDEFLEVDSVDPSRLMIK
GLEKDRLYELFEDRLGDGWDGQFYPLTSTAEYFDLSKKTFSNYLYRESFPADLLLELFDS
RQELLEFVPADVQLGMRRDRTEIDRFVELNERVSTLLGYYAAEGFAREQET--------P
KGAIHQTTICGTEAEARDFYIDVFREEFGTEPYRENEAKVTVSG----------------
------------------------------------------------------------
------------------------------------------------------------
------------------------------------------------------------
-------RLTRVFFDSVLKAGIFAETKRVPQPIFDASDEIVAAYLRGYFSGDGGVDANAL
LVSATTVSAELKEDLLALLSRLGICGRATITDPVPLCEKFPDFYELDD---------PSM
SAPTYVLDISSEDASQFAEIVGFHLSRKDDLLQSHVEDIVPTGRRVFDGGDDAYLVEPIS
SVEYIESTVDSVYCLTVAETHSLVAN-----NMSQKQCDGDEDCVMLLLDGLLNFSKSFL
PDQRGG------------------------------------------------------
------------------------------------------------------------
------------------------------------------------------------
------------------------------------------------------------
------------------------------------------------------------
------------------------------------------------------------
------------------------------------------------------------
------------------------------------------------------------
------------------------------------------------------------
----------KMDAPLVMSSRIDPSEIDDEAHNMDVVSQYPREFFLATREQADPEDVD--
IEIAEVNLGTDLEYTGFDHTHDTTDIAMGPDLSAYKTLGSMMDKMDAQLELSRKLEAVDE
TDVAERVIEYHFLPDLIGNLRAFSRQETRCLDCGEKFRRMPLTGDCRECGGRVNLTVHKG
SVNKYMQTAIQVADEYDCRPYTKQRLEVLERSLESIFENDKNKQSGIEDFM--------
>gi|448330485|ref|ZP_21519765.1| DNA polymerase II large subunit [Natrinema versiforme JCM 10478]
---MRPEDERYFEGLEDQLDEALDVAERAKKRGGDPKPEVEIPVAKDMADRVENILGIAG
VAERVRELEG--QMSREEAALELAEDFAEGRVGDYETKAGKIEGAVRTAVALLTEGVVAA
PIEGIDRVEILENDDGTEFVNVYYAGPIRSAGGTAQALSVLVADYTRALVGIEQYNIRQE
EVERYAEEIALYDKETGLQYCPKAKEAKFIAKHLPIMLDGEATGD---------------
-----------------EEVSGFRDLERVDTNSARGGMCLVLGEGIALKAPKIQRYTRNL
DEVDWPWLQDLIDGNYSDDEDETADD-----ES--DGDDADEASAESHEDEVA-DDAADN
D--------------------------------GDADEPEGPPRVETSEKFLRDLIAGRP
VFSHPCARGGFRLRYGRARNHGFATAGVHPAAMHLVDDFLATGTQIKTERPGKAAGVVPV
DSLEGPTVKLANGDVRRIDDPEDALEIRNGVEAILDLGEYLVNYGEFVENNHPLAPASYT
YEWWVQDLEAAGADVQALEDDPRIDLEFPDPAEALEWATEYDAPLHPEYTSLWHDISVDA
FRTLAAAVADGRVE-----------------GDLDG------------------------
-DSTLVLDYTESVRDVLERIVLEHRQRP----DEDRIEIDDWRPFVRTVGCEPRRTAADG
AALEP-------------------------------AVELERTWTDDDLSERARTWGTET
E-----------------------------------------------------------
-----------GDNAIEAVNEVAPFRVRERAPTRVGNRMGRPEKSESRDLSPAVHTLFPI
GEAGGTQRNVADAAKHAKTMSDTPGVVELQIGRQRCESCGTETFKNRCPDCNARTTPDYR
CPDCDQRLEPDEAGRVECDHCEREGTCVEPREIDVHEEYRDALESVGER-----------
-------------------ENAFEILKGVKGLTSSTKIPEPIEKGILRAKHDVSSFKDG-
TVRYDMTDLPVTSVRASELDIDVGQLQALGYEADIHGEPLTHEDQLVELKVQDIVLSNGA
AEHMLQTAAFIDDLLEQYYGLEPYYEFEDRQDLVGELVFGMAPHTSAATVGRVIGFTSAA
VGYAHPYFHAAKRRNCFHPETKVWFRDEGDEWHHEPIETLVEER--LDDPVTDDFGTLVQ
ELDGD----VTVPSIDEDGNLTREPVEAVSKHPAPDHLVRLETRSGREITLTPDHE---V
HVYEDGRLQSKQAAQLTTEDHAVVPEHLDVIDTDDASHAFDLLEEFLEVDSVDQSRLMIK
GLEKDRLYELFEERLGDEWDGQFYPLTSTAEYFDLSKKTFSNYLYRESFPADLLLELFSS
RQELLEFVPDDVQLGMRRDRTEIDRFVELNERVGTLLGYYAAEGFAREQET--------P
KGKIHQTTICGTEAEARDFYVDVLREEFGVDPYRENEAKVTVSG----------------
------------------------------------------------------------
------------------------------------------------------------
------------------------------------------------------------
-------RLVRVFFDSVLAAGIFAETKRVPQPIFDAPDEIVAAYLRGYFSGDGGVDANAL
LVSATTVSSELKEDLLALLSRLGICGRATITDPVPLHEKFPEFYQTDD---------PSM
TALSYVLEISSEDASRFAETVGFHLSRKDDLLQSHIDEIVPRGRRVFDGGDDAYLVERIS
SVEYTESTVDSVYCLTVAETHSLIAN-----NMSQKQCDGDEDCVMLLLDGLLNFSKSFL
PDQRGG------------------------------------------------------
------------------------------------------------------------
------------------------------------------------------------
------------------------------------------------------------
------------------------------------------------------------
------------------------------------------------------------
------------------------------------------------------------
------------------------------------------------------------
------------------------------------------------------------
----------KMDAPLVMSSRIDPSEIDDEAHNMDVVSQYPREFYLATREQADPEDVD--
VEIAEENLGTDLEYTGFEHTHDTTDIAMGPDLSAYKTLGSMMDKMDAQLELSRKLAAVDE
TDVAERVIEYHFLPDLIGNLRAFSRQETRCLDCGEKFRRMPLTGDCRECGGRVNLTVHKG
SVNKYMQTAIQVAEEYDCRDYTKQRLEVLERSLESIFENDKNKQSGIEDFM--------
>gi|452208604|ref|YP_007488726.1| DNA-directed DNA polymerase D large subunit (intein-containing) [Natronomonas moolapensis 8.8.11]
---MRPDDERYFERLEEDLDEALSVAREARRRGGDPTEDVEIPIAKDMADRVENILGIDG
VAHRVREMEDDPDLSREEAALELAADFAEGTVGDYDTRAGKIEGAVRTAVALLTEGVVAA
PIEGIDRVELLENDDGTEFVNIYYAGPIRSAGGTAQALSVLVADYTRTLLGIEEYDTRSD
EVERYAEELSLYDNETGLQYAPKDKEAKFIAEHMPVMLDGEATGD---------------
-----------------EEVSGFRDLERVDTNNARGGMCLVLGEGIAQKAPKIQRYTSQL
AEVEWPWLQDLIDGNYGGDA--------------AEGEGDGDRENATADGENATADGENA
TANNGGAESNESGGVEETSGANGGAETDETGEAGGAEAHDGPPRPDPADKFLRDLIAGRP
VFGHPSEVGGFRLRYGRARNHGFATAGVHPATMHLVDDFLATGTQIKTERPGKAAGVVPV
DTIEGPTVRLANGDVRRIDDPEEALEIRNGVEAILDLGEYLVNYGEFVENNHPLSPAGYA
PEWWRRDLEAAGADVQALSDSPRVDLEHPETEQALEWIERYDAPLHPEYTYLWHDLDVER
FEALVEAVSAGHWA-----------------EADGATVGETTAEH-----------RPTD
SGRTLVVGHTDPVREALEVLLVEHEQGEE------TLTISDAVPLVRSLGLS--------
-------------------------------------DDLERTW--EALSPEARRWDG--
------------------------------------------------------------
-----------GGNAMKAVNEVAPFEIRERAPTRIGCRMGRPEKSEKRDLSPAVHTLFPI
NEAGGPQRNVADAAKHADSMRDTPGELEVQVGRRRCPDCSVSTFRARCPECSGVTEPHYV
CYNCDIDVEPDESGRAICPNCESEADAVQRTTIDVDEEYRSALENVGER-----------
-------------------ENAFGVLKGVQGLSSEHKVPEPIEKGILRAKNDVSAFKDG-
TVRYDMTDLPVTSVRPAELDVSVGQLKSLGYEEDIHGQPLTHEEQLIELRVQDVVLSEGA
AEHMLRTADFVDDLLEQYYGMERYYELDDREDLIGELVFGMAPHTSAAVVGRVIGFTSAA
VGYAHPYFHAAKRRNCFHPETKLRYEDDDG-WHYEKIETLVESR--LEDPESDDFGALVQ
QLDGD----VYVPSVTEGGREIIRPVAAVSKHVAPEHLIKIETEGGRTLRVTPDHT---M
LRLGNRSETESAVGIERVPASGVEVGDLLPRDTRKQSMAASAEQSMAASAEQSMAASAEQ
SMAASAEQSMAASAEQSM------------------------------------------
------------------------------------------------------------
------------------------------------------------------------
------------------------------------------------------------
------------------------------------------------------------
------------------------------------------------------------
------------------------------------------------------------
------------------------------------------------------------
----------AASAEQSIAASAEQSIAASAEQSMAASAESTEWAPKPHRADGGNGIDTVT
SVEYKKYDIENTYCLTVERTNTVSAD-----GVYTGQCDGDEDCVMLLMDGIINFSKSFL
PNQRGG------------------------------------------------------
------------------------------------------------------------
------------------------------------------------------------
------------------------------------------------------------
------------------------------------------------------------
------------------------------------------------------------
------------------------------------------------------------
------------------------------------------------------------
------------------------------------------------------------
----------RMDAPLVMSSRIDPTEIDDEAHNMDIVSEYPREFYEATREMADPDEVGEL
IRIGENTLGTDDQYRGFQHTHDTVDIAAGPDLSAYKTLGDMMEKMNAQLELSRKLRSVDE
TDVAERVIEYHFLPDIIGNLRAFSRQETRCLDCGEKFRRVPLTGDCRECGGRVNLTVHEG
SVKKYIDTAIQVAKEYGCREYTKQRLQILDRAVESVFEDDTNRPTTLGDYM--------
>gi|76800890|ref|YP_325898.1| DNA polymerase II large subunit [Natronomonas pharaonis DSM 2160]
---MREDDEQYFRRLESDLDTALSVAREARKRGGDPTEDIEIPIAKDMADRVENILGIDG
VAERVREMEADPDLSREEAALELAADFANDEVGDYETRAGKVEGAVRTAVALLTEGVVAA
PIEGIDRVELLENDDGTEFINIYYAGPIRSAGGTAQALSVLVADYTRTLIGIDEYKARND
ETERYAEELSLYDDETGLQYAPKDEETKFIAEHMPIMLDGEATGD---------------
-----------------EEVSGFRDLERVDTNSARGGMCLVLGEGIAQKAPKIQRYTSQL
DEVDWPWLQDLIDGTYKTGE--------------DTDEADADSDDGTDEDAADDSDIDDS
SAG------------------------DEE-----ADAPSGPPRPDPQKKFLRDLIAGRP
VFGHPSEPGGFRLRYGRARNHGFATAGVHPAAMHLIDDFLATGTQIKTERPGKAAGVVPV
DTIEGPTVKLANGDVRRVDDPEEALEIRNGVEAILDLGEYLVNYGEFVENNHPLSPAAYA
PEWWTQDLAAAGADVQALADSPRVDLEHPSAEQALEWAERYDAPLHPEYTYLWHDLDVER
FEALAAAASEGHWA-----------------ETDGAQQ--TRPPD-----------GAAE
S--TLVVPRSEPVREALEVLLVEHTQGEE------TLTVPDAEPLVRSLGLT--------
-------------------------------------EGLERTW--DELSTAARSYDD--
------------------------------------------------------------
-----------GDNAVRAVNEVAPFEVRERAPTRIGCRMGRPEKSEKRDLSPAVHTLFPI
GEAGGSQRDIAEAATHAESMQDTPGEVEVQVGRRQCPACDTETFRARCPDCESVTDPRYV
CYDCNIDVDPDESGRAICPNCEREADAVQNRTVNVHEEYRSALSNVGER-----------
-------------------ENAFDVLKGVKGLSSEHKVPEPIEKGVLRAKHGVSAFKDG-
TVRYDMTDLPVTSVRAAELDVTADQLRSLGYETDIHGEPLTHEDQLVELRVQDVVLSNGA
AEHMLRTADFVDDLLEQYYGLEPFYDAEDRDDIVGELVFGMAPHTSAAVVGRVIGFTSAA
VGYAHPYFHAAKRRN---------------------------------------------
------------------------------------------------------------
------------------------------------------------------------
------------------------------------------------------------
------------------------------------------------------------
------------------------------------------------------------
------------------------------------------------------------
------------------------------------------------------------
------------------------------------------------------------
------------------------------------------------------------
------------------------------------------------------------
------------------------------------------------------------
-------------------------------------CDGDEDCVMLLLDGLLNFSKTFL
PDQRGG------------------------------------------------------
------------------------------------------------------------
------------------------------------------------------------
------------------------------------------------------------
------------------------------------------------------------
------------------------------------------------------------
------------------------------------------------------------
------------------------------------------------------------
------------------------------------------------------------
----------RMDAPLVMSSRIDPAEIDDEAHNMDIVSSYPRAFFEATREMADPGEVESL
IQLGEDTLGTADEYRGFEHTHDTVDLAAGPDLSAYKTLGDMMEKMDAQLELSRKLRSVDE
TDVAERVIEYHFLPDIIGNLRAFSRQETRCLDCGEKYRRVPLTGDCRECGGRVNLTVHQG
SVNKYIDTAIQVAEEYGCREYTKQRLRILDRAVESIFEDDTNKQSGIADFM--------
>gi|448307156|ref|ZP_21497056.1| DNA polymerase II large subunit [Natronorubrum bangense JCM 10635]
---MREEDTRYFQRLESQLDEAFDVAERAKARGGDPKPEVEIPVAKDMADRVENILGIDG
VAERVRELEG--QMSREEAALELAKDFAEGRVGDYETKAGKIEGAVRTAVALLTEGVVAA
PIEGIDRVELLQNDDGTEFVNVYYAGPIRSAGGTAQALSVLVADYTRALVGVEQYNARQD
EIERYAEEIALYDKETGLQYTPKAKEAKFIAKNLPIMLDGEATGD---------------
-----------------EEVSGFRDLERVDTNSARGGMCLVLGEGIALKAPKIQRYTRNL
DEVDWPWLQDLIDGNYAADDGAAD-------GEDADEDDGDD-----ESDESDADETESA
D--------------------------------DAADESDGPPRAEPSTKFLRDLIAGRP
VFSHPSANGGFRLRYGRARNHGFATGGIHPATMHLVDDFLATGTQIKTERPGKAHGIIPV
DSIDGPTVKLANGDVRRIDDPEEALEIRNGVEKILDTGEYLVNYGEFVENNHPLAPASYV
SEWWIQDMDAAGADIQALEDDPRVDLEFPDAEQALEWAMAYDAPLHPQYTYLWHDLSVEH
YCDLAAAVADGRVE-----------------DDADG------------------------
-DGTLVLEYTASTRDALEALIIEHRQREDA----GRIEIDDWRPFARTLGCEPRQAVTDG
ATLDP------------------------EGREQASTIELERTWSSDDLSERARTWGHEA
E-----------------------------------------------------------
-----------GDNAIEAANEIAPFQVRERAPTRIGNRMGRPEKSERRDLSPPVHTLFPI
GEAGGAQRNVANAAKHTETMSDTPGVVEVQIGRQRCPNCETETFKNRCPDCNTRTVPDYR
CPDCDQRIEPDEAGRVECGHCDREATCVESREVDIHEEYRAALESVGER-----------
-------------------ENAFEILKGVKGLSSANKIPEPIEKGVLRAKHDVSSFKDG-
TVRYDMTDLPVTSVRASELDIDVGQLQALGYEEDIHGDPLTHEDQLVELKVQDIVLSDGA
AEHMLQIADFIDDLLEQYYGLERFYEFEDRQDLVGELVFGMAPHTSAATVGRVIGFTTAA
VGYAHPYFHAAKRRNCFHPETKVWFQDEADEWHHEPIETLVETR--LTDPEQDDFGTLVQ
ELDGT----VTVPSIDDTGSLSQKPVEAVSKHPAPDHLVRYETRSGREITLTPDHD---V
HVYEDGELRSKRASELTTADHAVVPEHLDIVDTDTEPHTFDLLEEFLDIDTVDSSRLMIK
GLEKDRLYERFEETISPEWDGAFYPLTSTADYFGLNKKTFSHYLYRDSFPADLLLDLFDS
REEFLEFVPDDVSLGMRHDRTEIDRHVTLNERVGTLLGYYAAEGFARAQAT--------P
KGTIHQTTICGTEAEAREFYVDVLRDEFGVEPYHENDAKVTASG----------------
------------------------------------------------------------
------------------------------------------------------------
------------------------------------------------------------
-------RLLRAFFDSVLEAGIFAETKRVPQPLFDAADGIIAAYLRGYFSGDGGVDANAL
LVSATTVSSELKEDLLALLSRLGICGRVTITDPVPLCEKFPEFYEIDD---------PSM
TATSYVLEISSEDAMQFAETVGFHLSRKDSRLQSHVENTVPTGRRVFDGGDDAYLVESIS
SVDYVESTVDSVYCLTVSETHSLVAN-----NMSQKQCDGDEDCVMLLLDGLLNFSKSFL
PDQRGG------------------------------------------------------
------------------------------------------------------------
------------------------------------------------------------
------------------------------------------------------------
------------------------------------------------------------
------------------------------------------------------------
------------------------------------------------------------
------------------------------------------------------------
------------------------------------------------------------
----------KMDAPLVMSSRIDPSEIDDEAHNMDIVSQYPREFYLATREQADPESVE--
IQIGEDTLGTDGEYTGFEHTHDTTDIAMGPDLSAYKTLGSMMDKMDAQLELSRKLESVDE
TDVAERVIEGHFLPDLIGNLRAFSRQETRCLDCGEKFRRMPLTGDCRECGGRVNLTVHEG
SVNKYMQTAIQVAEEYDCRDYTKQRLEVLEQSLESIFENDKNKQSGIEDFM--------
>gi|448302451|ref|ZP_21492431.1| DNA polymerase II, large subunit DP2 [Natronorubrum tibetense GA33]
------------------------------------------------------------
------------------------------------------------------------
------------------------------------------------------------
------------------------------------------------------------
-----------------------------------------------------------M
DEVDWPWLQDLIDGNYADDEGDTA-------DDGGADGDGDETESNAETDGSDGNADDAD
D--------------------------------EAVDESAGPPRADPSAKFLRDLIAGRP
VFSHPSAEGGFRLRYGRARNHGFATGGVHPATMHLVDDFLATGTQIKTERPGKAHGVIPV
DSIDGPTVKLANGDVRRIDDPEEALEIRNGVEKILDTGEYLVNYGEFVENNHPLAPASYV
YEWWIQDMADAGADTQALEDDPRIDLEFPDADEALEWATEYDAPLHPQYTYLWHDISVET
FCDLATTVADGCVE-----------------NDSDG------------------------
-DGTLVIEYSESTAVALETIIIEHRQRPDE----DRIEIDDWRPFARTLGCEPRQAVTDG
AALDA------------------------DGQDGVPSVELERTWSDGDLSERARTWGHET
E-----------------------------------------------------------
-----------GDNAIEAVNEVAPFEVRERAPTRIGNRMGRPEKSERRDLSPPVHTLFPI
GEAGGAQRNVANAAKHAETMSDTPGVVEVQIGRNRCPDCETETFKNRCPECEARTKPDYR
CPDCDQRIEPDEAGRVECGHCEREATCVENIDVDIHEEYRNALESVGER-----------
-------------------ENAFEILKGVKGLSSNTKVPEPIEKGILRAKHDVSTFKDG-
TVRYDMTDLPVTSVRAAELDIDVGQLQALGYEEDMRGDPLTHEDQLVELKVQDIVLSDGA
AEHMMQTADFIDDLLEQYYGLERFYEIDDRQELVGELVFGMAPHTSAATVGRVIGFTSAA
VGYAHPYFHAAKRRN---------------------------------------------
------------------------------------------------------------
------------------------------------------------------------
------------------------------------------------------------
------------------------------------------------------------
------------------------------------------------------------
------------------------------------------------------------
------------------------------------------------------------
------------------------------------------------------------
------------------------------------------------------------
------------------------------------------------------------
------------------------------------------------------------
-------------------------------------CDGDEDCVMLLMDGLLNFSTSFL
PDQRGG------------------------------------------------------
------------------------------------------------------------
------------------------------------------------------------
------------------------------------------------------------
------------------------------------------------------------
------------------------------------------------------------
------------------------------------------------------------
------------------------------------------------------------
------------------------------------------------------------
----------KMDAPLVMSSRIDPSEIDDEAHNMDIVSQYPREFYLATLEQADPESVE--
IQMGEDTLGTDHEYTGFEHTHDTTDIAMGPDLSAYKTLGSMMDKMDAQLELSRKLESVDE
TDVAERVIEYHFLPDLIGNLRAFSRQETRCLDCGEKFRRMPLTGDCRECGGRVNLTVHKG
SVNKYMQTAIQVADEYDCRDYTKQRLEVLEKALESIFENDKNKQSGIEDFM--------
>gi|429191431|ref|YP_007177109.1| DNA polymerase type II, large subunit [Natronobacterium gregoryi SP2]
---MREENERYFRRIESQLEDAFDVAEEAKERGADPEPEVEIPTARDMADRVENILGIDG
VAERVRELEG--EMSREEAALELAKDFAEGRVGDYETKAGKVEGAVRTAVALLTEGVVAA
PIEGIDKVELLENDDGTEFVNVYYAGPIRSAGGTAQALSVLVADYTRALVGIDQYKARGE
EIERYAEEIALYDKETGLQYCPKDTEAKFIATHLPIMLDGEATGD---------------
-----------------EEVSGFRDLERVDTNSARGGMCLVLGEGIALKAPKIQRYTRNL
EEVDWPWLQDLIDGNYGD---EDDGG-----EED-----AEPDEDDEKADDAETDEDAP-
----------------------------------ATDEPEGPPRVGESKKFLRDLIAGRP
VFSHPCADGGFRLRYGRARNHGFATAGVHPAAMHLVDDFLATGTQIKTERPGKAAGVVPV
DSIEGPTVKLANGDVRRIDDPENALEIRNGVEKILDLGEYLVNYGEFVENNHPLAPASYT
YEWWIQDVEAAGVDIQALEDDPRIDLEFPNPEEALEWALEYDAPLHPEYTYLWHDISVET
FCTLAEAAADGRIE-----------------RDGDGSVNGN------------------G
DDSILVLEYAENVAAALETIVLEHRQRPD----EDRIEIDDWRPFVHSVGCNPRRTAADG
ATVEAEAN--------------------------APEVELERAWSDDDLSERARTWG---
QEA---------------------------------------------------------
-----------GDNAVEAVNEVAPFEIRERAPTRVGNRMGRPEKSESRDLSPAVHTLFPI
GEAGGTQRNVADAAKHAETMSDTPGVVEVEIGRQRCPDCDTETFKNRCPDCNARTEPDYR
CPDCEQELEPDDAGRVECDRCEIEGTCVENREIDINDEFRSALESVGER-----------
-------------------ENAFDILKGVKGLSSTNKIPEPIEKGILRAKHDVSSFKDG-
TVRYDMTDLPVTSVRASELDVDVGQLQALGYEEDIHGEPLSHEDQLVELKVQDIVLSDGA
AEHMMQTADFIDDLLEQYYGLEPFYELENRQDLVGELVFGMAPHTSAATVGRVIGFTSAA
VGYAHPYFHAAKRRN---------------------------------------------
------------------------------------------------------------
------------------------------------------------------------
------------------------------------------------------------
------------------------------------------------------------
------------------------------------------------------------
------------------------------------------------------------
------------------------------------------------------------
------------------------------------------------------------
------------------------------------------------------------
------------------------------------------------------------
------------------------------------------------------------
-------------------------------------CDGDEDCVMLLMDGLLNFSISFL
PDKRGG------------------------------------------------------
------------------------------------------------------------
------------------------------------------------------------
------------------------------------------------------------
------------------------------------------------------------
------------------------------------------------------------
------------------------------------------------------------
------------------------------------------------------------
------------------------------------------------------------
----------RMDAPLVMSSRIDPSEIDDEAHNMDIVSQYPREFYEATLEQADPEAVD--
IQIGEDTLGTDGEYTGFEHTHDTTDIAMGPDLSAYKTLGSMMDKMDAQLELSRKLEAVDE
TDVAERVIEYHFLPDLIGNLRAFSRQETRCLNCGEKFRRMPLTGDCRECGGQVNLTVHQG
SVNKYMQTAIQVAEEYDCRPYTKQRLEVLEKSLESIFENDKNKQSGIEDFM--------
>lcl|39407_2969 unnamed protein product
---MRPDDERYFARIEERLDEAWDVAETAKEQGRDPEPEIEIPVARDMADRVENILGIDG
VAERVRDLEG--EMSREEAALELVTDFVDGSVGDYDSREGKIEGAVRTAVALLTEGVVAA
PIEGIDRVELLENDDGTEFVNVYYAGPIRSAGGTAQALSVLVADYARSLLGIDEYKPRDI
EVERYAEEIALYDKDTGLQYTPKDKESKFIAKHIPVMLDGEATSD---------------
-----------------EEVSGFRDLERVDTNSARGGMCLVAAEGIALKAPKIQRYTRDL
EEVDWPWLQDLIDGTIGKDGAGDGDET------GGESVDGDGDAEDGDD-AAADGEPGDA
EV-----------------------------ESENEAEADGPPRADPSQKFLRDLIAGRP
VFTHPSEAGGFRLRYGRARNHGFATGGVHPATMHIVDDFLAAGTQIKTERPGKAHGVVPV
DSIEGPTVRLANGEVRRIDDPEEAKEVRNGIEKVLDLGEYLVNYGEFVENNHPLAPASYA
PEWWVQEFEAAGADVQAMGDDPHVDLEHPDVDEALAWAREYDCPLHPEYTYLWHDVSVEA
FAALADAVAAGEVV----------------------------------------------
-EGVLAIERTDAVRDALESLLVEHGATPD------ALRIPTWRPLARSLGIDDG------
---------------------------------------LRKEWDADDLSAAARGYAD--
------------------------------------------------------------
-----------GENAIRAVNEVAPFEVRERAPTRIGNRMGRPEKSESRDLSPAVHTLFPI
NEAGGPQRDVAEAAN-VMDDTGHRGRHELQVSDRVCPDCGEHTYAALCPDCETHTEPHYE
CNDCGTVCEPDEAGRVECPNCEWEVTAATYQEVDVNDAYRSALETVGER-----------
-------------------ESAFEILKGVQGLTSRNKTPEPIEKGVLRAKNGVTSFKDG-
TVRYDMTDLPVTAVKPAELDVTADHFRELGYETDVDGEPLRHDDQVVELRVQDIVLSDGA
AEHMLKTADFVDDLLEQFYGLDRFYEVNERDDLVGELVFGMAPHTSAATVGRVVGFTSAA
VGYAHPYFHAAKRRNCFHPETEIEYRDDAGRHR-ETIETFVEDRLD--DPRTDDFGTLV-
--EEL-DGAIEVPSIDERGNKVTQSVTAVSKHPSQDHLIRIETRRGRSIRVTPDHTMLRV
VDGAVQKVAANELEVGDSVPSSPSHQNVSMDAATGTATDGGIETDEVTSVSF--------
--------------LESDVEYTYNLTVAETHTLAANDLSVAQCDGDEDCVMLLMDGLLNF
SKEFLPDQRGG-------------------------------------------------
------------------------------------------------------------
------------------------------------------------------------
------------------------------------------------------------
------------------------------------------------------------
------------------------------------------------------------
------------------------------------------------------------
------------------------------------------------------------
------------------------------------------------------------
------------------------------------------------------------
------------------------------------------------------------
------------------------------------------------------------
------------------------------------------------------------
------------------------------------------------------------
------------------------------------------------------------
------------------------------------------------------------
------------------------------------------------------------
------------------------------------------------------------
----------RMDAPLVMSSRIDPSEIDDEAHNVDIVREYPLELYEASRELADPEEVEEL
IQIGEDTLGTDDEYHGFDHTHDTTDIAMGPDLSAYKTLGDMMEKMDAQLELARKLRAVDE
TDVAERVIEYHFLPDIIGNLRAFSRQETRCLDCGEKYRRMPLTGECRECGGRVNLTVHEG
SVSKYVDTAIEVAERFDCRPYTKQRLKVLEGSLESIFEDDTNKQSGIADFM--------
>lcl|38015_572 unnamed protein product
------------------------------------------------------------
------------------------------------------------------------
------------------------------------------------------------
------------------------------------------------------------
------------------------------------------------------------
------------------------------------------------------------
------------------------------------------------------------
------------------------------------------------------------
------------------------------------------------------------
------------------------------------------------------------
------------------------------------------------------------
------------------------------------------------------------
------------------------------------------------------------
------------------------------------------------------------
------------------------------------------------------------
------------------------------------------------------------
------------------------------------------------------------
------------------------------------------------------------
------------------------------------------------------------
----------------------------------------MAPHTSAATVGRVVGFTSAA
VGYAHPYFHAAKRRNCFHPDTRLWYEDENDDWEYGTIEELVENR--LDDPDEDDFGTLVQ
ELDGD----LTVSSLGENG-PCRQPVDAVSKHPAPDHLVEISV-GDRTLRVTPDHT---M
LRAGSD-------GIEEVPAGDLTAGDELPAYDGGETTTMTARGEAS-------------
------------------------------------------------------------
------------------------------------------------------------
------------------------------------------------------------
------------------------------------------------------------
------------------------------------------------------------
------------------------------------------------------------
------------------------------------------------------------
------------------------------------------------------------
----------------------------------------------TAATDGAAPTDTVE
TVEYVESNVDHVYCLTVADTHRVAVE-----GTYVGQCDGDEDCVMLLMDGLLNFSKSYL
PNQRGG------------------------------------------------------
------------------------------------------------------------
------------------------------------------------------------
------------------------------------------------------------
------------------------------------------------------------
------------------------------------------------------------
------------------------------------------------------------
------------------------------------------------------------
------------------------------------------------------------
----------QMDAPLVMSSRIDPSEIDDEAHNMDIMSSYPREFYEATREMKDPTEVEDV
MKIAEETLGTDREYTEFRHTHDTANIASGPDLSAYKTLGDMVDKMDAQLEISRKLRAVDE
TDVAERIIEYHFLPDIIGNLRAFSRQEVRCLDCGESFRRAPLTGDCRECGGRVNLTVHEG
SVNKYIDTAIRVADEFGGRDYTKQRLKILERKIESVFENDHNKQSGIADFM--------
>lcl|38016_1117 unnamed protein product
---MRPDDERYFARIEERLDEAWDVAETAKEQGRDPEPEIEIPVARDMADRVENILGIDG
VAERVRDLEG--EMSREEAALELVTDFVDGSVGDYDSREGKIEGAVRTAVALLTEGVVAA
PIEGIDRVELLENDDGTEFVNVYYAGPIRSAGGTAQALSVLVADYARSLLGIDEYKPRDI
EVERYAEEIALYDKDTGLQYTPKDKESKFIAKHIPVMLDGEATSD---------------
-----------------EEVSGFRDLERVDTNSARGGMCLVAAEGIALKAPKIQRYTRDL
EEVDWPWLQDLIDGTIGKDGAGDGDET------GGESVDGDGDAEDGDD-AAADGEPGDA
EV-----------------------------ESENEAEADGPPRADPSQKFLRDLIAGRP
VFTHPSEAGGFRLRYGRARNHGFATGGVHPATMHIVDDFLAAGTQIKTERPGKAHGVVPV
DSIEGPTVRLANGEVRRIDDPEEAKEVRNGIEKVLDLGEYLVNYGEFVENNHPLAPASYA
PEWWVQEFEAAGADVQAMGDDPHVDLEHPDVDEALAWAREYDCPLHPEYTYLWHDVSVEA
FAALADAVAAGEVV----------------------------------------------
-EGVLAIERTDAVRDALESLLVEHGATPD------ALRIPTWRPLARSLGIDDG------
---------------------------------------LRKEWDADDLSAAARGYAD--
------------------------------------------------------------
-----------GENAIRAVNEVAPFEVRERAPTRIGNRMGRPEKSESRDLSPAVHTLFPI
NEAGGPQRDVAEAAN-VMDDTGHRGRHELQVSDRVCPDCGEHTYAALCPDCETHTEPHYE
CNDCGTVCEPDEAGRVECPNCEWEVTAATYQEVDVNDAYRSALETVGER-----------
-------------------ESAFEILKGVQGLTSRNKTPEPIEKGVLRAKNGVTSFKDG-
TVRYDMTDLPVTAVKPAELDVTADHFRELGYETDVDGEPLRHDDQVVELRVQDIVLSDGA
AEHMLKTADFVDDLLEQFYGLDRFYEVNERDDLVGELVFGMAPHTSAATVGRVVGFTSAA
VGYAHPYFHAAKRRNCFHPETEIEYRDDAGRHR-ETIETFVEDRLD--DPRTDDFGTLV-
--EEL-DGAIEVPSIDERGNKVTQSVTAVSKHPSQDHLIRIETRRGRSIRVTPDHTMLRV
VDGAVQKVAANELEVGDSVPSSPSHQNVSMDAATGTATDGGIETDEVTSVSF--------
--------------LESDVEYTYNLTVAETHTLAANDLSVAQCDGDEDCVMLLMDGLLNF
SKEFLPDQRGG-------------------------------------------------
------------------------------------------------------------
------------------------------------------------------------
------------------------------------------------------------
------------------------------------------------------------
------------------------------------------------------------
------------------------------------------------------------
------------------------------------------------------------
------------------------------------------------------------
------------------------------------------------------------
------------------------------------------------------------
------------------------------------------------------------
------------------------------------------------------------
------------------------------------------------------------
------------------------------------------------------------
------------------------------------------------------------
------------------------------------------------------------
------------------------------------------------------------
----------RMDAPLVMSSRIDPSEIDDEAHNVDIVREYPLELYEASRELADPEEVEEL
IQIGEDTLGTDDEYHGFDHTHDTTDIAMGPDLSAYKTLGDMMEKMDAQLELARKLRAVDE
TDVAERVIEYHFLPDIIGNLRAFSRQETRCLDCGEKYRRMPLTGECRECGGRVNLTVHEG
SVSKYVDTAIEVAERFDCRPYTKQRLKVLEGSLESIFEDDTNKQSGIADFM--------
>lcl|36546_488 unnamed protein product
---MRPDDERYFARIEERLDEAWDVAETAKEQGRDPEPEIEIPIARDMADRVENILGIDG
VAERVRELEG--EMSREEAALELVTDFVDGNVGDYDSREGKIEGAVRTAVALLTEGVVAA
PIEGIDRVELLENDDGTEFVNVYYAGPIRSAGGTAQALSVLVADYARSLLDVDEYKPRDV
EVERYAEEIALYDKDTGLQYTPKDKESKFIAKHIPVMLDGEATSD---------------
-----------------EEVSGFRDLERVDTNSARGGMCLVAAEGIALKAPKIQRYTRDL
EEVDWPWLQDLIDGTIGKDGAGDGGA-------AADEDTEGGTGDG-DGDAEADDA-ADT
EG-----------------------------DESAADDAAGPPRADPSQKFLRDLIAGRP
VFTHPSEAGGFRLRYGRARNHGFATGGVHPATMHIVDDFLAAGTQIKTERPGKAHGVVPV
DSIEGPTVRLANGEVRRIDDPEEAKELRNGVEKVLDLGEYLVNYGEFVENNHPLAPASYA
PEWWVQEFEAAGADVRALRDDPHVDLEHPGVDRALSWAREHDCPLHPEYTYLWHDVSVDA
FAALADAIAAGEVV----------------------------------------------
-EGVLAIERTDQVQDTLESLLIEHAATPD------ALRIPTWRPLARSLGIDDG------
---------------------------------------LRKEWDPADLSPAAREYAD--
------------------------------------------------------------
-----------GENAIRAVNEVAPFEVRERAPTRIGNRMGRPEKSESRDLSPAVHTLFPI
NEAGGPQRDVAEAAN-VMDDTGRRGRHELEVSDRVCPDCGEHTYAALCPDCETHTEPHYE
CNDCGTVCEPDEAGRVECPNCEWEVTAAGYQEVDVNDAYRTALETVGER-----------
-------------------ESAFEILKGVQGLTSRNKTPEPIEKGVLRAKNGVTSFKDG-
TVRYDMTDLPVTAVRPEELDVTADHFRELGYETDIDGEPLRHDDQVVELRVQDIVLSDGA
AEHMLKTADFVDDLLEQFYGLDRFYEVNERDDLVGELVFGMAPHTSAATVGRVVGFTSAA
VGYAHPYFHAAKRRNCFHPETKIWYEDEAGKWHYDPIETLVEDRLDAETAEEDDFGTLV-
--QKL-DDDVYVPSVTEDGEKTLQRAEALSKHPSPDHLVRVETKSGQELTVTPDHS---M
RRWTGDGIERVSARELTTEDALPAPKQISVDGETAT---FDLLAEFLDADAVSNDDLMIR
GLGESNL-----KQLLDDATDAENYLKPVAELLDVSQSTVYNWVSRDSISAGVLTELYDC
-DTVVERVPTDVTLGIRRDSASISRQFDVDETVGTMLGYYAAEGFTRQEA----------
-GSFYQTTICTPDDVPRDEIIDVFDDVFDVEAFEENEWKITVSS----------------
------------------------------------------------------------
------------------------------------------------------------
------------------------------------------------------------
-------RLVTTLFSDVLDAGSRAETKLIPDCVLSAPDSILRTFLAAYFSGDGSTSSERV
EVRAHTVSDDLQSDLIAALKRFGIATKVYREERTPKTGAVAEFYDGEQ------------
SFESWVLKITSQNAVRFADRVGFHLGRKDETLTDVLDRVDTRTQRLF-GDGGDVWVDEVV
SVEMVQSDIEFTYCLTVEETNTLVAN-----DVYSGQCDGDEDCVMLLMDGLLNFSKEFL
PDQRGG------------------------------------------------------
------------------------------------------------------------
------------------------------------------------------------
------------------------------------------------------------
------------------------------------------------------------
------------------------------------------------------------
------------------------------------------------------------
------------------------------------------------------------
------------------------------------------------------------
----------RMDAPLVMSSRIDPSEIDDEAHNVDIVREYPKELYEASREMADPEAVEEL
IQIGEDTLGTDDEYHGFDHTHDTTDIAMGPDLSAYKTLGDMMEKMDAQLELARKLRAVDE
TDVAERVIEYHFLPDIIGNLRAFSRQETRCLDCGEKYRRMPLTGECRECGGRVNLTVHEG
SVSKYVDTAIEVAERFDCRPYTKQRLKVLDQSLESIFEDDTNKQSGIADFM--------
>lcl|36547_2107 unnamed protein product
---MRPDDERYFARIEERLDEAWDVAEAAKEQGRDPEPEIEIPVARDMADRVENILGIDG
VAERVRDLEG--EMSREEAALELVTDFVDGSVGDYDSREGKIEGAVRTAVALLTEGVVAA
PIEGIDRVELLENDDGTEFVNVYYAGPIRSAGGTAQALSVLVADYARSLLGIDEYKPRDV
EVERYAEEIALYDKDTGLQYTPKDKESKFIAKHIPVMLDGEATSD---------------
-----------------EEVSGFRDLERVDTNSARGGMCLVAAEGIALKAPKIQRYTRDL
DEVDWPWLQDLIDGTIGKDGAGDGD--------AAEAEEDAADAEGGDG------EPGDA
EA-----------------------------ESDNEAEADGPPRADPSQKFLRDLIAGRP
VFTHPSEAGGFRLRYGRARNHGFATGGVHPATMHIVDDFLAAGTQIKTERPGKAHGVVPV
DSIEGPTVRLANGEVRRIDDPEEAKEVRNGIEKVLDLGEYLVNYGEFVENNHPLAPASYA
PEWWVQEFEAAGADVQAMGDDPHVDLDHPDVDEALAWAREYDCPLHPEYTYLWHDVSVDA
FEALADAVAAGEVV----------------------------------------------
-EGVLAVERTEAVRDALESLLLEHAATPD------ALRIPTWRPLARSLGIDDG------
---------------------------------------LRKEWDADDLSRAAREYAD--
------------------------------------------------------------
-----------GENAIRAVNEVAPFEIRERAPTRIGNRMGRPEKSESRDLSPAVHTLFPI
NEAGGPQRDVAEAAN-VMDDTGHRGRHELQVSDRVCPDCGEHTYAALCPDCETHTEPHYE
CNDCGTVCEPDEAGRVECPNCEWEVTAATYQEVDVNDAYRSALETVGER-----------
-------------------ESAFEILKGVQGLTSRNKTPEPIEKGVLRAKNGVTSFKDG-
TVRYDMTDLPVTAVKPAELDVTADHFRELGYETDIDGEPLRHDDQVVELRVQDIVLSDGA
AEHMLKTADFVDDLLEQFYGLDRFYEVNERDDLVGELVFGMAPHTSAATVGRVVGFTSAA
VGYAHPYFHAAKRRN---------------------------------------------
------------------------------------------------------------
------------------------------------------------------------
------------------------------------------CDGDEDCVMLLMDGLLNF
SKTFLPDQRGG-------------------------------------------------
------------------------------------------------------------
------------------------------------------------------------
------------------------------------------------------------
------------------------------------------------------------
------------------------------------------------------------
------------------------------------------------------------
------------------------------------------------------------
------------------------------------------------------------
------------------------------------------------------------
------------------------------------------------------------
------------------------------------------------------------
------------------------------------------------------------
------------------------------------------------------------
------------------------------------------------------------
------------------------------------------------------------
------------------------------------------------------------
------------------------------------------------------------
----------RMDAPLVMSSRIDPSEIDDEAHNVDIVREYPLELYEASRELADPEAVEEL
IQIGEDTLGTDDEYHGFDHTHDTTDIAMGPDLSAYKTLGDMMEKMDAQLELARKLRAVDE
TDVAERVIEYHFLPDIIGNLRAFSRQETRCLDCGEKYRRMPLTGECRECGGRVNLTVHEG
SVSKYVDTAIEVAERFDCRPYTKQRLKVLEQSLESIFEDDTNKQSGIADFM--------
>lcl|38017_613 unnamed protein product
---MRQDDERYFARIEDRLDEAWDVAEAAKRQGHDPKPEIEIPIARDMADRVENILGIDG
VAERVRELEG--EMSREEAALELVTDFVEGTVGDYDSRAGKVEGAVRTAVALLTEGVVAA
PIEGIDRVELLENDDGSEFVNVYYAGPIRSAGGTAQALSVLVADYARSLLDIDEYKPRDV
EVERYAEEIALYDKETGLQYTPKDKESKFIAQHMPVMLDGEATGD---------------
-----------------EEVSGFRDLERVDTNSARGGMCLVAAEGIALKAPKIQRYTRDL
DEVDWPWLQDLIDGTIGKDGAGASDEA------AADADGEADAESAESDDTG-DDAD---
DATDGGA------------------------ADSEAAEPDGPLRPKPSQKFLRDLIAGRP
VFTHPSESGGFRLRYGRARNHGFATGGVHPATMHLVDDFLAAGTQIKTERPGKAHGVVPV
DSIEGPTVRLANGEVRRIDDPEEAKEIRNGVEKVLDLGEYLVNYGEFVENNHPLAPASYV
YEWWVQEFEAAGADVQAMRDDPHIDLEHPDVDEALAWAREYDCPLHPTYTYLWHDVSVDA
FEALADAVAAGDVV----------------------------------------------
-EGVLALERTETTQHALESLLIEHVATPD------ALRVPVWRPLARSLGVDDG------
---------------------------------------LRKTWEAGDISAAAREWDD--
------------------------------------------------------------
-----------GENAVKAVNEVAPFEVRERAPTRIGNRMGRPEKSESRDLSPAVHTLFPI
NEAGGPQRDVAEAAS-VMDDTGHRGRLDLEVSDRVCPECGEHTYRAQCPDCEIHTDLHYE
CGDCGTVCEPDEAGRVECPRCEWEVTAATRQEVDLNDAYRSALGNVGER-----------
-------------------ESAFEILKGVQGLTSRNKTPEPIEKGVLRAKNGVTSFKDG-
TVRYDMTDLPVTSVRPEELDVTADHLREIGYETDIDGEPLRHDDQLVELRVQDIVLSDGA
AEHMLKTADFVDDLLEQFYDIPRFYEVNERDDLVGELVFGMAPHTSAATVGRVVGFTSAA
VGYAHPYFHAAKRRN---------------------------------------------
------------------------------------------------------------
------------------------------------------------------------
------------------------------------------CDGDEDCVMLLMDGLLNF
SKSFLPDQRGG-------------------------------------------------
------------------------------------------------------------
------------------------------------------------------------
------------------------------------------------------------
------------------------------------------------------------
------------------------------------------------------------
------------------------------------------------------------
------------------------------------------------------------
------------------------------------------------------------
------------------------------------------------------------
------------------------------------------------------------
------------------------------------------------------------
------------------------------------------------------------
------------------------------------------------------------
------------------------------------------------------------
------------------------------------------------------------
------------------------------------------------------------
------------------------------------------------------------
----------RMDAPLVMSSRIDPSEIDDEAHNVDIAREYPREFYDATLEMPDPESVEDL
IQIGEDTLGTDEEYHGFGHTHDTTDIAMGPDLSAYKTLGDMMEKMDAQLELARKLRAVDE
TDVAERVIEYHFLPDIIGNLRAFSRQETRCLDCGEKYRRMPLSGDCRECGGRVNLTVHQG
SVNKYVDTAIEVADRFGCRPYTKQRLKVLDQSLESIFEDDTNKQSGIADFM--------
>lcl|38019_2115 unnamed protein product
---MRADDERYFARLEERLDEAFEVAGTAKAQGKDPKPEIEIPVARDMADRVENILGIDG
VAERVRELEG--EMSREEAALELVTDFVEGTVGDYDSRAGKIEGAVRTAVALLTEGVVAA
PIEGIDRVELLENDDGTEFINVYYAGPIRSAGGTAQALSVLVADYARALLGIDEYHARTE
EVERYAEEIALYDRETGLQYTPKDEEAKFIAENIPIMLDGEATGD---------------
-----------------EEVSGFRDLERVDTNSARGGMCLVAAEGIALKAPKIQRYTRDL
EEVDWPWLQDLIDGTIGKDG-GDGE---------EEGGGDDAGEGDGGDDGTTDGNADEA
SG-------------------------------DDAADPAGPPRPKPSRKFLRDLIAGRP
VFTHPSEAGGFRLRYGRARNHGFATAGVHPATMHLVDDFLATGTQIKTERPGKAAGVVPV
DSIEGPTVKLANGEVRRIDDPEEALAVRNGVEEILDLGEYLVNYGEFVENNHPLAPASYV
YEWWVQEFAAAGADVQALADDPNVDLERPEPGAALEWAEAYDCPLHPAYTYLWHDVSVAD
VEALAEAVAGGEVV----------------------------------------------
-EGVLAIEHTERVARALETLLVEHAATPD------ALRIPTWRPLARSLGVDDG------
---------------------------------------LRKEWTPEDLPREAREWDG--
------------------------------------------------------------
-----------GDDAVKAVNAVAPFAVRERAPVRIGNRMGRPEKSESRDLSPAVHTLFPI
NEAGGPQRDVAEAAR-TMDDRGRRGHLELEVADRACPDCGTHTYRSACPDCGTHTEPHYE
CGDCGTVCEPDEAGRVECPRCEWEVTAATRQEVDLNDAYRSALESVGER-----------
-------------------ESAFEILKGVQGLTSTNKTPEPIEKGILRAKNGVTSFKDG-
TVRYDMTDLPVTSVRPEELDVTADHFRELGYETDIDGDPLRHDDQLVELKVQDVVLSDGA
AEHMLRTADFVDDLLEQFYDLPRFYEVNERDDLVGELVFGMAPHTSAATVGRVIGFTSAA
VGYAHPYFHAAKRRNCFHPATTIAYLEE-GERREISIEAFVESRLG--DPETDDFGTLV-
--QEL-DGDVRVPSIDERGNGTTRSVTAVSKHPSQDHFVRIRTRSGRTIRVTPDHT---M
LRVADGEIRRTPARELAVGDRVPAAHS---------------------------------
----------------------------------------GEREQSTDASAASADGGVDV
DEIVEAELVESG------------------------------------------------
------------------------------------------------------------
------------------------------------------------------------
------------------------------------------------------------
------------------------------------------------------------
------------------------------------------------------------
------------------------------------------------------------
------------------------------------------------------------
--------VEYTYNITVSDTHRLSAN-----ELWVEQCDGDEDCVMLLMDGLLNFSKTFL
PNQRGG------------------------------------------------------
------------------------------------------------------------
------------------------------------------------------------
------------------------------------------------------------
------------------------------------------------------------
------------------------------------------------------------
------------------------------------------------------------
------------------------------------------------------------
------------------------------------------------------------
----------KMDAPLVMSSRIDPSEIDDEAHNMDIVRRYPLEFYEATREMADPEVVEDR
IKLGEDTLGTDDEYRGFDHTHDTTDIAMGPDLSAYKTLGDMMEKMNAQLELARKLRAVDE
TDVAERVIEYHFLPDIIGNLRAFSRQETRCLDCGEKYRRMPLSGDCRECGGRVNLTVHEG
SVSKYVDTAIEVAERFDCRPYTKQRLYVLEDALESIFEDDTNKQSGIADFM--------
>lcl|36174_557 unnamed protein product
---MREADRQYFSRLESQLDEAFDVAETAKQRGADPEPEVEIPVAKDMADRVENILGIDG
VAERVRELEG--QMSREEAALALAEDFAEGDVGDYETRAGKIEGAVRTAVALLTEGVVAA
PIEGIDKVELLENDDGTEFVNVYYAGPIRSAGGTAQALSVLVGDYTRALVGIDQYNARSE
EVERYAEEISLYDKETGLQYSPKDPETKFIAKHLPIMLDGEATGD---------------
-----------------EEVSGFRDLERVDTNSARGGMCLVLAEGIALKAPKIQRYTSQL
EEIDWPWLQDLIDGNYYEDDGDDEDT-----TDESEANADDETDTDGEADAEAAGDEDG-
----------------------------------PLPESAGPVRPDPSKKFLRDLIAGRP
VFSHPSAKGGFRLRYGRSRNHGFATGGVHPATMHLVDDFLATGTQIKTERPGKAHGVVPV
DSIEGPTVKLANGDVRRIDDPEEALEIRNGVEEILDIGEYLVNYGEFVENNHPLAPASYV
FEWWIQDMDEAGADAQALLDDPRIDAEHPPAETALEWAEEYDAPLHPEYTYLWHDLAVDD
FCALAEAVANARIE-----------------NAG--------------------------
--ETLVVERSETVRDALETIIVEHRQRED------RLEVDDWLPLARTLGVVRDEAG---
--------------------------------------ELTRTWTDDDLSERARTWGRSE
KTDSGGERDSSG------------------------------------------------
-----------GENAIEAVNEVAPFTVRERAPTRIGNRMGRPEKSESRDLSPAVHTLFPI
GEAGGAQRDIAKAGKHADTMSDTPGVVEIQIGRQRCVSCETETFKNRCPDCGARTEPDYR
CPSCDSAIEPDEAGRVECDRCDTEATCVEPREIDLNEEYRDALETVGER-----------
-------------------ENAFDILKGVKGLTSADKIPEPMEKGILRAKHDVSSFKDG-
TVRYDMTDLPVTSVRASELDVDVGQLQALGYEEDIHGEALVHEDQLVELKVQDIVLSDGA
AEHMLQTADFIDDLLEQYYGLEPFYELEEREELVGELVFGMAPHTSAATVGRVIGFTSAA
VGYAHPYFHAAKRRN---------------------------------------------
------------------------------------------------------------
------------------------------------------------------------
------------------------------------------------------------
------------------------------------------------------------
------------------------------------------------------------
------------------------------------------------------------
------------------------------------------------------------
------------------------------------------------------------
------------------------------------------------------------
------------------------------------------------------------
------------------------------------------------------------
-------------------------------------CDGDEDCVMLLMDGLLNFSMSFL
PDQRGG------------------------------------------------------
------------------------------------------------------------
------------------------------------------------------------
------------------------------------------------------------
------------------------------------------------------------
------------------------------------------------------------
------------------------------------------------------------
------------------------------------------------------------
------------------------------------------------------------
----------KMDAPLVMSSRIDPSEIDDEAHNIDVVSRYPREFYEATLEMADPGEVD--
VQIAEETLGTDQEYTGFEHTHDTSDIAMGPDLSAYKTLGSMMDKMDAQLELSRKLEAVDE
TDVAERVIEYHFLPDLIGNLRAFSRQETRCLDCGEKFRRMPLTETCRECGGRVNLTVHQG
SVNKYMQTAIEVAEEYDCRPYTKQRLEVLEKSLESIFENDKNKQSGIEDFM--------
>lcl|36548_3421 unnamed protein product
------------------------------------------------------------
------------------------------------------------------------
------------------------------------------------------------
------------------------------------------------------------
------------------------------------------------------------
------------------------------------------------------------
------------------------------------------------------------
------------------------------------------------------------
---------------------------------MLDLGEYLVNYGEFVENNHPLAPASYA
PEWWVQEFEAAGADVQAMGDDPHVDLDHPDVDEALAWAREHDCPLHPEYTYLWHDVSVDA
FEALADAVAAGEVV----------------------------------------------
-EGVLAVERTEAVRDALESLLLEHAATPD------ALRIPTWRPLARSLGIDDG------
---------------------------------------LRKEWDADDLSRAAREYAD--
------------------------------------------------------------
-----------GENAVRAVNEVAPFEIRERAPTRIGNRMGRPEKSESRDLSPAVHTLFPI
NEAGGPQRDVAEAAN-VMDDTGHRGRHELQVSDRVCPDCGEHTYAALCPDCETHTEPHYE
CNDCGTVCEPDEAGRVECPNCEWEVTAATYQEVDVNDAYRSALETVGER-----------
-------------------ESAFEILKGVQGLTSRNKTPEPIEKGVLRAKNGVTSFKDG-
TVRYDMTDLPVTAVKPAELDVTADHFRELGYETDIDGEPLRHDDQVVELRVQDIVLSDGA
AEHMLKTADFVDDLLEQFYGLDRFYEVNERDDLVGELVFGMAPHTSAATVGRVVGFTSAA
VGYAHPYFHAAKRRNCFHPETKIWYEDETGSLRYDEIDDFVETYLDQSEIEFDDFGTAIG
ELEGV-DGDLSVPAVTADGERVSRPVEAVSKHEAPDHMIQVRTTSGRSITVTPDHG-VHV
YDGEQDEIVSRDAQDLDTTDKLVVPDSIGSDDSGRSQQRFDLLAEFIRSEAVPTDRLMIK
GLDKDRLYDLFEDTFADDWEGRFYPLQSMTEVFDTNKKTLSNYLYRESFPASYLEQCFSS
TDDLLAFVPDDVTLGMKRDRTEIDRTVDLNQRVATLLGYYAAEGFAREQET--------P
KGTIHQTTICGTETEAREFFLNALREEFGVDPYEENNAKVTVSG----------------
------------------------------------------------------------
------------------------------------------------------------
------------------------------------------------------------
-------RLLRAFFDSVLDAGVRAESKRVPDSIFDAPEKTVGAYLSGYFSGDGGVDKGSL
RITATTVSEELREDLLALLRRLDIHATVDRPKRVLLHEKFPEFYDESDM---------RL
TSQTYVISVSSRDAVRFSEIAGFHLSRKHDRLMENVSSVDPYAPKVSDGGSGEYLVEGVD
EVEIVESDVDHVYCLTVEETHSLVAN-----DLSVDQCDGDEDCVMLLMDGLLNFSKEFL
PDQRGG------------------------------------------------------
------------------------------------------------------------
------------------------------------------------------------
------------------------------------------------------------
------------------------------------------------------------
------------------------------------------------------------
------------------------------------------------------------
------------------------------------------------------------
------------------------------------------------------------
----------RMDAPLVMSSRIDPSEIDDEAHNVDIVREYPLELYEASRELADPEAVEEL
IQIGEDTLGTDDEYHGFDHTHDTTDIAMGPDLSAYKTLGDMMEKMDAQLELARKLRAVDE
TDVAERVIEYHFLPDIIGNLRAFSRQETRCLDCGEKYRRMPLTGECRECGGRVNLTVHEG
SVSKYVDTAIEVAERFGCRPYTKQRLKVLEGSLESIFEDDTNKQSGIADFM--------
>lcl|36549_901 unnamed protein product
MFGAAAEDEGDGLRLFDVLDEDALVAADVLLGDGAGEAEVVRLDVVEVGDDAA-----AG
RAGEALEVVG---LRAADGEDALLREVVLRHVVDAVTDEDDVGADVGEVVDHLAELLLLL
VEELLELVGVSDVDLGVDLRLLHFDGAVEQR-----------------------------
------------------------------------------------------------
------------------------------------------------------------
------------------------------------------------------------
------------------------------------------------------------
------------------------HVGVLDREGHVLVDALLVDDDALDELG---------
-LVDGAADDLLDGDVLRVD-AVVVLDREDGVDDELG------------------------
------------------------------------------------------EEVLGV
LRALARHRRLGDLD----------------------------------------------
-------ERVAVVRGDVDGLLVEDLLGLLG------------------------------
------------------------------------------------------------
------------------------------------------------------------
-------------------------------GLSVPLREGRRVDVLVEELLGLVEELTGD
HDRGGGAVADLLLLR-LGDLDDHVGRR---------------------------------
------------------------------------------------------------
----------------------------------------VVDVHLLQDGDAVVRDDDG-
-----PAGVDEHLVHPFRAERGADGLR----------------DRLAGRDVHVLRVLSGG
TLRLFR--KYDHGLIAHPLTL---------------------------------------
------------------------------------------------------------
------------------------------------------------------------
------------------------------------------------------------
------------------------------------------------------------
------------------------------------------------------------
------------------------------------------------------------
------------------------------------------------------------
------------------------------------------------------------
------------------------------------------------------------
------------------------------------------------------------
------------------------------------------------------------
------------------------------------------------------------
------------------------------------------------------------
------------------------------------------------------------
------------------------------------------------------------
------------------------------------------------------------
------------------------------------------------------------
------------------------------------------------------------
------------------------------------------------------------
------------------------------------------------------------
------------------------------------------------------------
------------------------------------------------------------
------------------------------------------------------------
------------------------------------------------------------
------------------------------------------------------------
-----------------------------------------------------------
>lcl|36550_1124 unnamed protein product
---MRPDDERYFARIEDRLDEALALAETAKGQGYDPEPEVEIPVARDMADRVENILGIDG
VAERVRELEG--EMSREEAALELVTDFVEGTVGDYDSRAGKVEGAVRTAVALLTEGVVAA
PIEGIDRVELLENDDGTEFVNVYYAGPIRSAGGTAQALSVLVADYARSLLGIDEYKPRDV
EVERYAEEIALYDKETGLQYTPKDKESKFIAEHIPIMLDGEATSD---------------
-----------------EEVSGFRDLERVDTNSARGGMCLVAAEGIALKAPKIQRYTRDL
DEVDWPWLQDLIDGTIGKDGSGESD---------ADASADDGSEAP-DGESGGEGDDSDA
ESDEGG-------------------------VETAGDEPDGPPRAKPSQKFLRDLIAGRP
VFTHPSEAGGFRLRYGRARNHGFATGGVHPATMHLVDDFLAAGTQIKTERPGKAHGVVPV
DSIEGPTVRLANGEVRRIDDPEEAKEVRNGVEKVLDLGEYLVNYGEFVENNHPLAPASYV
YEWWVKEFADAGADVQAMADDPHVDLERPDADEALEWAREYDCPLHPEYTYLWHDVSVAA
FEALAEAVADGDVV----------------------------------------------
-EGVLAIECTEATRTALEALLVEHAATPD------ALRIPTWRPLARSLGVDDG------
---------------------------------------LRKTWDDGDLSAAAREWDG--
------------------------------------------------------------
-----------GENAVKAVNEVAPFEIRERAPTRIGNRMGRPEKSESRDLSPAVHTLFPI
NEAGGPQRDVAEAAS-VMDDSGHRGRLELQVSDRVCPDCGEHTYKARCPDCEVHTEPHYE
CNDCGTVCEPDEAGRVECPRCEWEVRAATYQEVDVNDAYRSALETVGER-----------
-------------------EASFEILKGVQGLTSRNKTPEPMEKGILRAKNGVTSFKDG-
TVRYDMTDLPVTSVRPEELDVTADHLREIGYETDIDGEPLRHDDQLVELRVQDIVLSDGA
AEHMLRTADFVDDLLEQFYGLPRFYEVNERDDLVGELVFGMAPHTSAATVGRVVGFTSAA
VGYAHPYFHAAKRRNCFHPETKLWYEDETGHLRYDTIAEFVEAYLGQSDVEFDDFGTAIG
KLEGV-DGDLHAPALTSDGDRVSRPIEAVSKHPAPDHLVRIRTETGRSITVTPDHG-VHV
YDADRDEIVGTEARDLAPSDRVVVPDSVGSDGGERGSRRFDLLGEFLESDAVPTDRLMVK
GLDKDRMYELFEDAFADDWDGRFYPLQSMTEVFDTNKKTLSNYLYRESFPVSYLRRCFAS
TEELLEFVPEDATLGMKRDRTEIDRFVELNDRVATLLGYYAAEGFAREQET--------P
KGTIHQTTICGTETEARAFFLDVLREEFGTDPYEENHAKVTVSG----------------
------------------------------------------------------------
------------------------------------------------------------
------------------------------------------------------------
-------RLLRAFFDSVLDGGVYARTKRVPDPIFDASESIVGAYLRGYFSGDGGVDEGSL
RITATTVSEELREDLLGLLRRLGIHATVDRPDRVRLHDKFPEFYDEDDP---------RL
NAQTYVLSVSSRDAVRFAEVAGFHLSRKGDRLAENVSSVEPYASTVSDGGAGDYGTEAIA
EIDTVESDTDHVYCLTVEDTHSLVAN-----DLSVDQCDGDEDCVMLLMDGLLNFSKEFL
PDQRGG------------------------------------------------------
------------------------------------------------------------
------------------------------------------------------------
------------------------------------------------------------
------------------------------------------------------------
------------------------------------------------------------
------------------------------------------------------------
------------------------------------------------------------
------------------------------------------------------------
----------RMDAPLVMSSRIDPSEIDDEAHNMDIVREYPREFYEATLELTDPEELEDR
IQLGEDTLGTDEEYHGFDHTHDTTDIAMGPDLSAYKTLGDMMEKMDAQLALARKIRAVDE
TDVAERVIEYHFLPDIIGNLRAFSRQETRCLDCGEKYRRMPLSGDCRECGGRVNLTVHQG
SVNKYVDTAIEVADRFGCRPYTKQRLKVLEESLESIFEDDTNKQSGIADFM--------
>lcl|36551_1525 unnamed protein product
---MRPDDERYFARIEDRLDEALALAETAKGQGYDPEPEVEIPVARDMADRVENILGIDG
VAERVRELEG--EMSREEAALELVTDFVEGTVGDYDSRAGKVEGAVRTAVALLTEGVVAA
PIEGIDRVELLENDDGTEFVNVYYAGPIRSAGGTAQALSVLVADYARSLLGIDEYKPRDV
EVERYAEEIALYDKETGLQYTPKDKESKFIAEHIPIMLDGEATSD---------------
-----------------EEVSGFRDLERVDTNSARGGMCLVAAEGIALKAPKIQRYTRDL
DEVDWPWLQDLIDGTIGKDGSGESD---------ADASADDGSEAP-DGESGGEGDDSDA
ESDEGG-------------------------VETAGDEPDGPPRAKPSQKFLRDLIAGRP
VFTHPSEAGGFRLRYGRARNHGFATGGVHPATMHLVDDFLAAGTQIKTERPGKAHGVVPV
DSIEGPTVRLANGEVRRIDDPEEAKEVRNGVEKVLDLGEYLVNYGEFVENNHPLAPASYV
YEWWVKEFADAGADVQAMADDPHVDLERPDADEALEWAREYDCPLHPEYTYLWHDVSVAA
FEALAEAVADGDVV----------------------------------------------
-EGVLAIECTEATRTALEALLVEHAATPD------ALRIPTWRPLARSLGVDDG------
---------------------------------------LRKTWDDGDLSAAAREWDG--
------------------------------------------------------------
-----------GENAVKAVNEVAPFEIRERAPTRIGNRMGRPEKSESRDLSPAVHTLFPI
NEAGGPQRDVAEAAS-VMDDSGHRGRLELQVSDRVCPDCGEHTYKARCPDCEVHTEPHYE
CNDCGTVCEPDEAGRVECPRCEWEVRAATYQEVDVNDAYRSALETVGER-----------
-------------------EASFEILKGVQGLTSRNKTPEPIEKGILRAKNGVTSFKDG-
TVRYDMTDLPVTSVRPEELDVTADHLREIGYETDIDGEPLRHDDQLVELRVQDIVLSDGA
AEHMLRTADFVDDLLEQFYGLPRFYEVNERDDLVGELVFGMAPHTSAATVGRVVGFTSAA
VGYAHPYFHAAKRRNCFHPETKLWYEDEKGHLRYDTVAEFVEAYLGQSDVEFDDFGTAIG
KLEGV-DGDLHAPALTSDGDRVSRPIEAVSKHPAPDHLVRIRTETGRSITVTPDHG-VHV
YDADRDEIVGTEARDLSPSDRVVVPDSVGSDGGERGSRRFDLLGEFLESDAVPTDRLMVK
GLDKDRLYELFEDAFADDWDGRFYPLQSMTEVFDTNKKTLSNYLYRESFPVSYLRRCFAS
TEELLEFVPEDATLGMKRDRTEIDRFVELNDRVATLLGYYAAEGFAREQET--------P
KGTIHQTTICGTETEARAFFLDVLREEFGTDPYEENHAKVTVSG----------------
------------------------------------------------------------
------------------------------------------------------------
------------------------------------------------------------
-------RLLRAFFDSVLDGGVYARTKRVPDPIFDASESIVGAYLRGYFSGDGGVDEGSL
RITATTVSEELREDLLGLLRRLGIHATVDRPDRVRLHDKFPEFYDEDDP---------RL
NAQTYVLSVSSRDAVRFAEVAGFHLSRKADRLAENVSSVEPYASTVSDGGAGDYGTEAIA
EIDTVESDTDHVYCLTVEDTHSLVAN-----DLSVDQCDGDEDCVMLLMDGLLNFSKEFL
PDQRGG------------------------------------------------------
------------------------------------------------------------
------------------------------------------------------------
------------------------------------------------------------
------------------------------------------------------------
------------------------------------------------------------
------------------------------------------------------------
------------------------------------------------------------
------------------------------------------------------------
----------RMDAPLVMSSRIDPSEIDDEAHNMDIVREYPREFYEATLELTDPEELEDR
IQLGEDTLGTDEEYHGFDHTHDTTDIAMGPDLSAYKTLGDMMEKMDAQLALARKIRAVDE
TDVAERVIEYHFLPDIIGNLRAFSRQETRCLDCGEKYRRMPLSGDCRECGGRVNLTVHQG
SVNKYVDTAIEVADRFGCRPYTKQRLKVLEESLESIFEDDTNKQSGIADFM--------
>lcl|36552_1317 unnamed protein product
---MRPDDERYFARIEDRLDEALALAETAKGQGYDPEPEVEIPVARDMADRVENILGIDG
VAERVRELEG--EMSREEAALELVTDFVEGTVGDYDSRAGKVEGAVRTAVALLTEGVVAA
PIEGIDRVELLENDDGTEFVNVYYAGPIRSAGGTAQALSVLVADYARSLLGIDEYKPRDV
EVERYAEEIALYDKETGLQYTPKDKESKFIAEHIPIMLDGEATSD---------------
-----------------EEVSGFRDLERVDTNSARGGMCLVAAEGIALKAPKIQRYTRDL
DEVDWPWLQDLIDGTIGKDGSGESD---------ADASADDGSEAP-DGESGGEGDDSDA
ESDEGG-------------------------VETAGDEPDGPPRAKPSQKFLRDLIAGRP
VFTHPSEAGGFRLRYGRARNHGFATGGVHPATMHLVDDFLAAGTQIKTERPGKAHGVVPV
DSIEGPTVRLANGEVRRIDDPEEAKEVRNGVEKVLDLGEYLVNYGEFVENNHPLAPASYV
YEWWVKEFADAGADVQAMADDPHVDLERPDADEALEWAREYDCPLHPEYTYLWHDVSVAA
FEALAEAVADGDVV----------------------------------------------
-EGVLAIECTEATRTALEALLVEHAATPD------ALRIPTWRPLARSLGVDDG------
---------------------------------------LRKTWDDGDLSAAAREWDG--
------------------------------------------------------------
-----------GENAVKAVNEVAPFEIRERAPTRIGNRMGRPEKSESRDLSPAVHTLFPI
NEAGGPQRDVAEAAS-VMDDSGHRGRLELQVSDRVCPDCGEHTYKARCPDCEVHTEPHYE
CNDCGTVCEPDEAGRVECPRCEWEVRAATYQEVDVNDAYRSALETVGER-----------
-------------------EASFEILKGVQGLTSRNKTPEPMEKGILRAKNGVTSFKDG-
TVRYDMTDLPVTSVRPEELDVTADHLREIGYETDIDGEPLRHDDQLVELRVQDIVLSDGA
AEHMLRTADFVDDLLEQFYGLPRFYEVNERDDLVGELVFGMAPHTSAATVGRVVGFTSAA
VGYAHPYFHAAKRRNCFHPETKLWYEDETGHLRYDTIAEFVEAYLGQSDVEFDDFGTAIG
KLEGV-DGDLHAPALTSDGDRVSRPIEAVSKHPAPDHLVRIRTETGRSITVTPDHG-VHV
YDADRDEIVGTEARDLAPSDRVVVPDSVGSDGGERGSRRFDLLGEFLESDAVPTDRLMVK
GLDKDRMYELFEDAFADDWDGRFYPLQSMTEVFDTNKKTLSNYLYRESFPVSYLRRCFAS
TEELLEFVPEDATLGMKRDRTEIDRFVELNDRVATLLGYYAAEGFAREQET--------P
KGTIHQTTICGTETEARAFFLDVLREEFGTDPYEENHAKVTVSG----------------
------------------------------------------------------------
------------------------------------------------------------
------------------------------------------------------------
-------RLLRAFFDSVLDGGVYARTKRVPDPIFDASESIVGAYLRGYFSGDGGVDEGSL
RITATTVSEELREDLLGLLRRLGIHATVDRPDRVRLHDKFPEFYDEDDP---------RL
NAQTYVLSVSSRDAVRFAEVAGFHLSRKADRLAENVSSVEPYASTVSDGGAGDYGTEAIA
EIDTVESDTDHVYCLTVEDTHSLVAN-----DLSVDQCDGDEDCVMLLMDGLLNFSKEFL
PDQRGG------------------------------------------------------
------------------------------------------------------------
------------------------------------------------------------
------------------------------------------------------------
------------------------------------------------------------
------------------------------------------------------------
------------------------------------------------------------
------------------------------------------------------------
------------------------------------------------------------
----------RMDAPLVMSSRIDPSEIDDEAHNMDIVREYPREFYEATLELTDPEELEDR
IQLGEDTLGTDEEYHGFDHTHDTTDIAMGPDLSAYKTLGDMMEKMDAQLALARKIRAVDE
TDVAERVIEYHFLPDIIGNLRAFSRQETRCLDCGEKYRRMPLSGDCRECGGRVNLTVHQG
SVNKYVDTAIEVADRFGCRPYTKQRLKVLEESLESIFEDDTNKQSGIADFM--------
>lcl|38020_1128 unnamed protein product
---MRPDDERYFARIEERLDEAWDVAETAKEQGRDPEPEIEIPIARDMADRVENILGIDG
VAERVRELEG--EMSREEAALELVTDFVDGNVGDYDSREGKIEGAVRTAVALLTEGVVAA
PIEGIDRVELLENDDGTEFVNVYYAGPIRSAGGTAQALSVLVADYARSLLDVDEYKPRDV
EVERYAEEIALYDKDTGLQYTPKDKESKFIAKHIPVMLDGEATSD---------------
-----------------EEVSGFRDLERVDTNSARGGMCLVAAEGIALKAPKIQRYTRDL
EEVDWPWLQDLIDGTIGKDGAGDGGA-------AADEDTESGTRDG-DGDAEADDA-ADT
EG-----------------------------DESAADDAAGPPRADPSQKFLRDLIAGRP
VFTHPSEAGGFRLRYGRARNHGFATGGVHPATMHIVDDFLAAGTQIKTERPGKAHGVVPV
DSIEGPTVRLANGEVRRIDDPEEAKELRNGVEKVLDLGEYLVNYGEFVENNHPLAPASYA
PEWWVQEFEAAGADVRALRDDPHVDLEHPGVDRALSWAREHDCPLHPEYTYLWHDVSVDA
FAALADAIAAGEVV----------------------------------------------
-EGVLAIERTDQVQDTLESLLIEHAATPD------ALRIPTWRPLARSLGIDDG------
---------------------------------------LRKEWDPADLSPAAREYAD--
------------------------------------------------------------
-----------GENAIRAVNEVAPFEVRERAPTRIGNRMGRPEKSESRDLSPAVHTLFPI
NEAGGPQRDVAEAAN-VMDDTGRRGRHELEVSDRVCPDCGEHTYAALCPDCETHTEPHYE
CNDCGTVCEPDEAGRVECPNCEWEVTAAGYQEVDVNDAYRTALETVGER-----------
-------------------ESAFEILKGVQGLTSRNKTPEPIEKGVLRAKNGVTSFKDG-
TVRYDMTDLPVTAVRPEELDVTADHFRELGYETDIDGEPLRHDDQVVELRVQDIVLSDGA
AEHMLKTADFVDDLLEQFYGLDRFYEVNERDDLVGELVFGMAPHTSAATVGRVVGFTSAA
VGYAHPYFHAAKRRNCFHPETKIWYEDEAGKWHYDPIETLVEDRLDAETAEEDDFGTLV-
--QKL-DDDVYVPSVTEDGEKTLQRAEALSKHPSPDHLVRVETKSGQELTVTPDHS---M
RRWTGDGIERVSARELTTEDALPAPKQISVDGETAT---FDLLAEFLDADAVSNDDLMIR
GLGESNL-----KQLLDDATDAENYLKPVAELLDVSQSTVYNWVSRDSISAGVLIELYDC
-DTVVERVPTDVTLGIRRDSASISRQFDVDETVGTMLGYYAAEGFTRQEA----------
-GSFYQTTICTPDDVPRDEIIDVFDDVFDVEAFEENEWKITVSS----------------
------------------------------------------------------------
------------------------------------------------------------
------------------------------------------------------------
-------RLVTTLFSDVLDAGSRAETKLIPDCVLSAPDSILRTFLAAYFSGDGSTSSERV
EVRAHTVSDDLQSDLIAALKRFGIATKVYREERTPKTGAVAEFYDGEQ------------
SFESWVLKITSQNAVRFADRVGFHLGRKDETLTDVLDRVDTRTQRLF-GDGGDVWVDEVV
SVEMVQSDIEFTYCLTVEETNTLVAN-----DVYSGQCDGDEDCVMLLMDGLLNFSKEFL
PDQRGG------------------------------------------------------
------------------------------------------------------------
------------------------------------------------------------
------------------------------------------------------------
------------------------------------------------------------
------------------------------------------------------------
------------------------------------------------------------
------------------------------------------------------------
------------------------------------------------------------
----------RMDAPLVMSSRIDPSEIDDEAHNVDIVREYPKELYEASREMADPEAVEEL
IQIGEDTLGTDDEYHGFDHTHDTTDIAMGPDLSAYKTLGDMMEKMDAQLELARKLRAVDE
TDVAERVIEYHFLPDIIGNLRAFSRQETRCLDCGEKYRRMPLTGECRECGGRVNLTVHEG
SVSKYVDTAIEVAERFDCRPYTKQRLKVLDQSLESIFEDDTNKQSGIADFM--------
>lcl|38021_1263 unnamed protein product
---MRPDDERYFARIEERLDEAWDVAETAKEQGRDPEPEIEIPIARDMADRVENILGIDG
VAERVRELEG--EMSREEAALELVTDFVDGNVGDYNSREGKIEGAVRTAVALLTEGVVAA
PIEGIDRVELLENDDGTEFVNVYYAGPIRSAGGTAQALSVLVADYARSLLDVDEYKPRDV
EVERYAEEIALYDKDTGLQYTPKDKESKFIAKHIPVMLDGEATSD---------------
-----------------EEVSGFRDLERVDTNSARGGMCLVAAEGIALKAPKIQRYTRDL
EEVDWPWLQDLIDGTIGKDGAGDGGA-------AADEDTESGTGDG-DGDAEADDA-ADT
EG-----------------------------DESAADDAAGPPRADPSQKFLRDLIAGRP
VFTHPSEAGGFRLRYGRARNHGFATGGVHPATMHIVDDFLAAGTQIKTERPGKAHGVVPV
DSIEGPTVRLANGEVRRIDDPEEAKELRNGVEKVLDLGEYLVNYGEFVENNHPLAPASYA
PEWWVQEFEAAGADVRALRDDPHVDLEHPGVDRALSWAREHDCPLHPEYTYLWHDVSVDA
FAALADAIAAGEVV----------------------------------------------
-EGVLAIERTDQVQDTLESLLIEHAATPD------ALRIPTWRPLARSLGIDDG------
---------------------------------------LRKEWDPADLSPAAREYAD--
------------------------------------------------------------
-----------GENAIRAVNEVAPFEVRERAPTRIGNRMGRPEKSESRDLSPAVHTLFPI
NEAGGPQRDVAEAAN-VMDDTGRRGRHELEVSDRVCPDCGEHTYAALCPDCETHTEPHYE
CNDCGTVCEPDEAGRVECPNCEWEVTAAGYQEVDVNDAYRTALETVGER-----------
-------------------ESAFEILKGVQGLTSRNKTPEPIEKGVLRAKNGVTSFKDG-
TVRYDMTDLPVTAVRPEELDVTADHFRELGYETDIDGEPLRHDDQVVELRVQDIVLSDGA
AEHMLKTADFVDDLLEQFYGLDRFYEVNERDDLVGELVFGMAPHTSAATVGRVVGFTSAA
VGYAHPYFHAAKRRNCFHPETKIWYEDEAGKWHYDPIETLVEDRLDAETAEEDDFGTLV-
--QKL-DDDVYVPSVTEDGEKTLQRAEALSKHPSPDHLVRVETKSGQELTVTPDHS---M
RRWTGDGIERVSARELTTEDALPAPKQISVDGETAT---FDLLAEFLDADAVSNDDLMIR
GLGESNL-----KQLLDDATDAENYLKPVAELLDVSQSTVYNWVSRDSISAGVLIELYDC
-DTVVERVPTDVTLGIRRDSASISRQFDVDETVGTMLGYYAAEGFTRQEA----------
-GSFYQTTICTPDDVPRDEIIDVFDDVFDVEAFEENEWKITVSS----------------
------------------------------------------------------------
------------------------------------------------------------
------------------------------------------------------------
-------RLVTTLFSDVLDAGSRAETKLIPDCVLSAPDSILRTFLAAYFSGDGSTSSERV
EVRAHTVSNDLQSDLIAALKRFGIATKVYREERTPKTGAVAEFYDGEQ------------
SFESWVLKITSQNAVRFADRVGFHLGRKDETLTDVLDRVDTRTQRLF-GDGGDVWVDEVV
SVEMVQSDIEFTYCLTVEETNTLVAN-----DVYSGQCDGDEDCVMLLMDGLLNFSKEFL
PDQRGG------------------------------------------------------
------------------------------------------------------------
------------------------------------------------------------
------------------------------------------------------------
------------------------------------------------------------
------------------------------------------------------------
------------------------------------------------------------
------------------------------------------------------------
------------------------------------------------------------
----------RMDAPLVMSSRIDPSEIDDEAHNVDIVREYPKELYEASREMADPEAVEEL
IQIGEDTLGTDDEYHGFDHTHDTTDIAMGPDLSAYKTLGDMMEKMDAQLELARKLRAVDE
TDVAERVIEYHFLPDIIGNLRAFSRQETRCLDCGEKYRRMPLTGECRECGGRVNLTVHEG
SVSKYVDTAIEVAERFDCRPYTKQRLKVLDQSLESIFEDDTNKQSGIADFM--------
>lcl|38022_2253 unnamed protein product
---MRPDDERYFARIEERLDEAWDVAETAKEQGRDPEPEIEIPIARDMADRVENILGIDG
VAERVRELEG--EMSREEAALELVTDFVDGNVGDYDSREGKIEGAVRTAVALLTEGVVAA
PIEGIDRVELLENDDGTEFVNVYYAGPIRSAGGTAQALSVLVADYARSLLDVDEYKPRDV
EVERYAEEIALYDKDTGLQYTPKDKESKFIAKHIPVMLDGEATSD---------------
-----------------EEVSGFRDLERVDTNSARGGMCLVAAEGIALKAPKIQRYTRDL
EEVDWPWLQDLIDGTIGKDGAGDGGA-------AADEDTESGTGDG-DGDAEADDA-ADT
EG-----------------------------DESAADDAAGPPRADPSQKFLRDLIAGRP
VFTHPSEAGGFRLRYGRARNHGFATGGVHPATMHIVDDFLAAGTQIKTERPGKAHGVVPV
DSIEGPTVRLANGEVRRIDDPEEAKELRNGVEKVLDLGEYLVNYGEFVENNHPLAPASYA
PEWWVQEFEAAGADVRALRDDPHVDLEHPGVDRALSWAREHDCPLHPEYTYLWHDVSVDA
FAALADAIAAGEVV----------------------------------------------
-EGVLAIERTDQVQDTLESLLIEHAATPD------ALRIPTWRPLARSLGIDDG------
---------------------------------------LRKEWDPADLSPAAREYAD--
------------------------------------------------------------
-----------GENAIRAVNEVAPFEVRERAPTRIGNRMGRPEKSESRDLSPAVHTLFPI
NEAGGPQRDVAEAAN-VMDDTGRRGRHELEVSDRVCPDCGEHTYAALCPDCETHTEPHYE
CNDCGTVCEPDEAGRVECPNCEWEVTAAGYQVVDVNDAYRTALETVGER-----------
-------------------ESAFEILKGVQGLTSRNKTPEPIEKGVLRAKNGVTSFKDG-
TVRYDMTDLPVTAVRPEELDVTADHFRELGYETDIDGEPLRHDDQVVELRVQDIVLSDGA
AEHMLKTADFVDDLLEQFYGLDRFYEVNERDDLVGELVFGMAPHTSAATVGRVVGFTSAA
VGYAHPYFHAAKRRNCFHPETKIWYEDEAGKWHYDPIETLVEDRLDAETAEEDDFGTLV-
--QKL-DDDVYVPSVTEDGEKTLQRAEALSKHPSPDHLVRVETKSGQELTVTPDHS---M
RRWTGDGIERVSARELTTEDALPAPKQISVDGETAT---FDLLAEFLDADAVSNDDLMIR
GLGESNL-----KQLLDDATDAENYLKPVAELLDVSQSTVYNWVSRDSISAGVLIELYDC
-DTVVERVPTDVTLGIRRDSASISRQFDVDETVGTMLGYYAAEGFTRQEA----------
-GSFYQTTICTPDDVPRDEIIDVFDDVFDVEAFEENEWKITVSS----------------
------------------------------------------------------------
------------------------------------------------------------
------------------------------------------------------------
-------RLVTTLFSDVLDAGSRAETKLIPDCVLSAPDSILRTFLAAYFSGDGSTSSERV
EVRAHTVSDDLQSDLIAALKRFGIATKVYREERTPKTGAVAEFYDGEQ------------
SFESWVLKITSQNAVRFADRVGFHLGRKDETLTDVLDRVDTRTQRLF-GDGGDVWVDEVV
SVEMVQSDIEFTYCLTVEETNTLVAN-----DVYSGQCDGDEDCVMLLMDGLLNFSKEFL
PDQRGG------------------------------------------------------
------------------------------------------------------------
------------------------------------------------------------
------------------------------------------------------------
------------------------------------------------------------
------------------------------------------------------------
------------------------------------------------------------
------------------------------------------------------------
------------------------------------------------------------
----------RMDAPLVMSSRIDPSEIDDEAHNVDIVREYPKELYEASREMADPEAVEEL
IQIGEDTLGTDDEYHGFDHTHDTTDIAMGPDLSAYKTLGDMMEKMDAQLELARKLRAVDE
TDVAERVIEYHFLPDIIGNLRAFSRQETRCLDCGEKYRRMPLTGECRECGGRVNLTVHEG
SVSKYVDTAIEVAERFDCRPYTKQRLKVLDQSLESIFEDDTNKQSGIADFM--------
>lcl|23591_3289 unnamed protein product
---MRPDDERYFARIEERLDEAWDVAETAKEQGRDPEPEIEIPIARDMADRVENILGIDG
VAERVRELEG--EMSREEAALELVTDFVDGNVGDYDSREGKIEGAVRTAVALLTEGVVAA
PIEGIDRVELLENDDGTEFVNVYYAGPIRSAGGTAQALSVLVADYARSLLDVDEYKPRDV
EVERYAEEIALYDKDTGLQYTPKDKESKFIAKHIPVMLDGEATSD---------------
-----------------EEVSGFRDLERVDTNSARGGMCLVAAEGIALKAPKIQRYTRDL
EEVDWPWLQDLIDGTIGKDGAGDGG--------AAADEDTESGTGDGDGDAEADDAADTE
GD------------------------------ESAADDAAGPPRADPSQKFLRDLIAGRP
VFTHPSEAGGFRLRYGRARNHGFATGGVHPATMHIVDDFLAAGTQIKTERPGKAHGVVPV
DSIEX----RHDAHRRRLPRGRHADQDR--------------------------------
---------AAGEGARRRPGRLHRGPHGP--------ARERRGP----------------
------------------------------------------------------------
---------------------------------------PDRRPRG--------------
------------------------------------------------------------
------------------------------------------------------------
-------------------GEGAPQRRREGP--RPG-RVPRQLRGVRREQPPARARLVRP
RVVGPG----------------------VRGGRRRRPRAPRR------------------
-----------PARRPRTPRCR-----------------PGALVGARTR-----------
-------------------------------LPAPPRVHLPLARRVGRRVRGARRRDRGW
RGRRGRPRDRAHGSGPRHAGVTADRTR---------GDPGRPPD-------PDVAAARAV
ARDRRRPPEGVG-PRGPFPRGPGVRRRRERD--------------PRGQRGRPLRSARAG
P---HPHR----------------------------------------------------
------------------------------------------------------------
------------------------------------------------------------
------------------------------------------------------------
------------------------------------------------------------
------------------------------------------------------------
------------------------------------------------------------
------------------------------------------------------------
------------------------------------------------------------
------------------------------------------------------------
------------------------------------------------------------
------------------------------------------------------------
------------------------------------------------------------
------------------------------------------------------------
------------------------------------------------------------
------------------------------------------------------------
------------------------------------------------------------
------------------------------------------------------------
------------------------------------------------------------
------------------------------------------------------------
------------------------------------------------------------
------------------------------------------------------------
------------------------------------------------------------
------------------------------------------------------------
------------------------------------------------------------
-----------------------------------------------------------
>lcl|36553_82 unnamed protein product
---MRPDDERYFARIEERLDEAWDVAETAKEQGRDPEPEIEIPIARDMADRVENILGIDG
VAERVRELEG--EMSREEAALELVTDFVDGNVGDYDSREGKIEGAVRTAVALLTEGVVAA
PIEGIDRVELLENDDGTEFVNVYYAGPIRSAGGTAQALSVLVADYARSLLDVDEYKPRDV
EVERYAEEIALYDKDTGLQYTPKDKESKFIAKHIPVMLDGEATSD---------------
-----------------EEVSGFRDLERVDTNSARGGMCLVAAEGIALKAPKIQRYTRDL
EEVDWPWLQDLIDGTIGKDGAGDGGA-------AADEDTESGTGDG-DGDAEADDA-ADT
EE-----------------------------DESAADDAAGPPRADPSQKFLRDLIAGRP
VFTHPSEAGGFRLRYGRARNHGFATGGVHPATMHIVDDFLAAGTQIKTERPGKAHGVVPV
DSIEGPTVRLANGEVRRIDDPEEAKELRNGVEKVLDLGEYLVNYGEFVENNHPLAPASYA
PEWWVQEFEAAGADVRALRDDPHVDLEHPDVDRALSWAREHDCPLHPEYTYLWHDVSVDA
FAALADAIAAGEVV----------------------------------------------
-EGVLAIERTDQVQDTLESLLIEHAATPD------ALRIPTWRPLARSLGIDDG------
---------------------------------------LRKEWDPADLSPAAREYAD--
------------------------------------------------------------
-----------GENAIRAVNEVAPFEVRERAPTRIGNRMGRPEKSESRDLSPAVHTLFPI
NEAGGPQRDVAEAAN-VMDDTGRRGRHELEVSDRVCPDCGEHTYAALCPDCETHTEPHYE
CNDCGTVCEPDEAGRVECPNCEWEVTAAGYQVVDVNDAYRTALETVGER-----------
-------------------ESAFEILKGVQGLTSRNKTPEPIEKGVLRAKNGVTSFKDG-
TVRYDMTDLPVTAVRPEELDVTADHFRELGYETDIDGEPLRHDDQVVELRVQDIVLSDGA
AEHMLKTADFVDDLLEQFYGLDRFYEVNERDDLVGELVFGMAPHTSAATVGRVVGFTSAA
VGYAHPYFHAAKRRNCFHPETKIWYEDEAGKWHYDPIETLVEDRLDAETAEEDDFGTLV-
--QKL-DDDVYVPSVTEDGEKTLQRAEALSKHPSPDHLVRVETKSGQELTVTPDHS---M
RRWTGDGIERVSARELTTEDALPAPKQISVDGETAT---FDLLAEFLDADAVSNDDLMIR
GLGESNL-----KQLLDDATDAENYLKPVAELLDVSQSTVYNWVSRDSISAGVLIELYDC
-DTVVERVPTDVTLGIRRDSASISRQFDVDETVGTMLGYYAAEGFTRQEA----------
-GSFYQTTICTPDDVPRDEIIDVFDDVFDVEAFEENEWKITVSS----------------
------------------------------------------------------------
------------------------------------------------------------
------------------------------------------------------------
-------RLVTTLFSDVLDAGSRAETKLIPDCVLSAPDSILRTFLAAYFSGDGSTSSERV
EVRAHTVSDDLQSDLIAALKRFGIATKVYREERTPKTGAVAEFYDGEQ------------
SFESWVLKITSQNAVRFADRVGFHLGRKDETLTDVLDRVDTRTQRLF-GDGGDVWVDEVV
SVEMVQSDIEFTYCLTVEETNTLVAN-----DVYSGQCDGDEDCVMLLMDGLLNFSKEFL
PDQRGG------------------------------------------------------
------------------------------------------------------------
------------------------------------------------------------
------------------------------------------------------------
------------------------------------------------------------
------------------------------------------------------------
------------------------------------------------------------
------------------------------------------------------------
------------------------------------------------------------
----------RMDAPLVMSSRIDPSEIDDEAHNVDIVREYPKELYEASREMADPEAVEEL
IQIGEDTLGTDDEYHGFDHTHDTTDIAMGPDLSAYKTLGDMMEKMDAQLELARKLRAVDE
TDVAERVIEYHFLPDIIGNLRAFSRQETRCLDCGEKYRRMPLTGECRECGGRVNLTVHEG
SVSKYVDTAIEVAERFDCRPYTKQRLKVLDQSLESIFEDDTNKQSGIADFM--------
>lcl|36554_2230 unnamed protein product
---MRPDDERYFARIEDRLDEALALAETAKGQGYDPEPEVEIPVARDMADRVENILGIDG
VAERVRELEG--EMSREEAALELVTDFVEGTVGDYDSRAGKVEGAVRTAVALLTEGVVAA
PIEGIDRVELLENDDGTEFVNVYYAGPIRSAGGTAQALSVLVADYARSLLGIDEYKPRDV
EVERYAEEIALYDKETGLQYTPKDKESKFIAEHIPIMLDGEATSD---------------
-----------------EEVSGFRDLERVDTNSARGGMCLVAAEGIALKAPKIQRYTRDL
DEVDWPWLQDLIDGTIGKDGSGESD---------ADASADDGSEAP-DGESGGEGDDSDA
ESDEGG-------------------------VETAGDEPDGPPRAKPSQKFLRDLIAGRP
VFTHPSEAGGFRLRYGRARNHGFATGGVHPATMHLVDDFLAAGTQIKTERPGKAHGVVPV
DSIEGPTVRLANGEVRRIDDPEEAKEVRNGVEKVLDLGEYLVNYGEFVENNHPLAPASYV
YEWWVKEFADAGADVQAMADDPHVDLERPDADEALAWAREYDCPLHPEYTYLWHDVSVAA
FEALAEAVADGDVV----------------------------------------------
-EGVLAIECTEATRTALEALLVEHAATPD------ALRIPTWRPLARSLGVDDG------
---------------------------------------LRKTWDDGDLSAAAREWDG--
------------------------------------------------------------
-----------GENAVKAVNEVAPFEIRERAPTRIGNRMGRPEKSESRDLSPAVHTLFPI
NEAGGPQRDVAEAAS-VMDDSGHRGRLELQVSDRVCPDCGEHTYKARCPDCEVHTEPHYE
CNDCGTVCEPDEAGRVECPRCEWEVRAATYQEVDVNDAYRSALETVGER-----------
-------------------EASFEILKGVQGLTSRNKTPEPMEKGILRAKNGVTSFKDG-
TVRYDMTDLPVTSVRPEELDVTADHLREIGYETDIDGEPLRHDDQLVELRVQDIVLSDGA
AEHMLRTADFVDDLLEQFYGLPRFYEVNERDDLVGELVFGMAPHTSAATVGRVVGFTSAA
VGYAHPYFHAAKRRNCFHPETKIWFEDETGQLRYDSIDDFVETYLDQSDVDFDDFGTAIG
ELEGV-DGNLSVPAVTADGERVSRPVEAVSKHEAPDHLVRIRTVSGRSITVTPDHG-VHV
YDGEQDEIVGTEARDLDTTDKLVIPDSIGRDDTSRDPQRFDLLAEFIRSEAVPTDRLMIK
GLDKDRLYELFEDAFADDWEGQFYPLKSMTEVFGTNKKTLSNYLYRESFPASYLQRCFSS
LDDLLAFVPEDVTLGMKRDRTEIDRVVDLNERVATVLGYYAAEGFAREQET--------P
KGAIHQTTICGTEAEAREFFLDALRDEFGVDPYEENHAKVTVSG----------------
------------------------------------------------------------
------------------------------------------------------------
------------------------------------------------------------
-------RLLRAFFDSVLDAGVYAETKRVPNPILDAPEAIVGAYLSGYFSGDGGVDKGSL
RITATTVSEELREDLIALLRRLDIHATVDRPERVRLHEKFPEFYDESDK---------RL
TSQTYVIAVSSHDAIRFSEIAGFHLSRKNDRLMENVSSVEPYAPKVSDGGSGEYLVENVD
EVEIVESDVENVYCLTVEETHSLVAN-----DLSVDQCDGDEDCVMLLMDGLLNFSKEFL
PDQRGG------------------------------------------------------
------------------------------------------------------------
------------------------------------------------------------
------------------------------------------------------------
------------------------------------------------------------
------------------------------------------------------------
------------------------------------------------------------
------------------------------------------------------------
------------------------------------------------------------
----------RMDAPLVMSSRIDPSEIDDEAHNMDIVREYPREFYEATLELTDPEELEDR
IQLGEDTLGTDEEYHGFDHTHDTTDIAMGPDLSAYKTLGDMMEKMDAQLALARKIRAVDE
TDVAERVIEYHFLPDIIGNLRAFSRQETRCLDCGEKYRRMPLSGDCRECGGRVNLTVHQG
SVNKYVDTAIEVADRFGCRPYTKQRLKVLEESLESIFEDDTNKQSGIADFM--------
>lcl|36555_1228 unnamed protein product
---MRPDDERYFARIEDRLDEALALAETAKGQGYDPEPEVEIPVARDMADRVENILGIDG
VAERVRELEG--EMSREEAALELVTDFVEGTVGDYDSRAGKVEGAVRTAVALLTEGVVAA
PIEGIDRVELLENDDGTEFVNVYYAGPIRSAGGTAQALSVLVADYARSLLGIDEYKPRDV
EVERYAEEIALYDKETGLQYTPKDKESKFIAEHIPIMLDGEATSD---------------
-----------------EEVSGFRDLERVDTNSARGGMCLVAAEGIALKAPKIQRYTRDL
DEVDWPWLQDLIDGTIGKDGSGESD---------ADASADDGSEAP-DGESGGEGDDSDA
ESDEGG-------------------------VETAGDEPDGPPRAKPSQKFLRDLIAGRP
VFTHPSEAGGFRLRYGRARNHGFATGGVHPATMHLVDDFLAAGTQIKTERPGKAHGVVPV
DSIEGPTVRLANGEVRRIDDPEEAKEVRNGVEKVLDLGEYLVNYGEFVENNHPLAPASYV
YEWWVKEFADAGADVQAMADDPHVDLERPDADEALEWAREYDCPLHPEYTYLWHDVSVAA
FEALAEAVADGDVV----------------------------------------------
-EGVLAIECTEATRTALEALLVEHAATPD------ALRIPTWRPLARSLGVDDG------
---------------------------------------LRKTWDDGDLSAAAREWDG--
------------------------------------------------------------
-----------GENAVKAVNEVAPFEIRERAPTRIGNRMGRPEKSESRDLSPAVHTLFPI
NEAGGPQRDVAEAAS-VMDDSGHRGRLELQVSDRVCPDCGEHTYKARCPDCEVHTEPHYE
CNDCGTVCEPDEAGRVECPRCEWEVRAATYQEVDVNDAYRSALETVGER-----------
-------------------EASFEILKGVQGLTSRNKTPEPMEKGILRAKNGVTSFKDG-
TVRYDMTDLPVTSVRPEELDVTADHLREIGYETDIDGEPLRHDDQLVELRVQDIVLSDGA
AEHMLRTADFVDDLLEQFYGLPRFYEVNERDDLVGELVFGMAPHTSAATVGRVVGFTSAA
VGYAHPYFHAAKRRNCFHPETKIWFEDETGQLRYDSIDDFVETYLDQSDVDFDDFGTAIG
ELEGV-DGNLSVPAVTADGERVSRPVEAVSKHEAPDHLVRIRTVSGRSITVTPDHG-VHV
YDGEQDEIVGTEARDLDTTDKLVIPDSIGRDDTSRDPQRFDLLAEFIRSEAVPTDRLMIK
GLDKDRLYELFEDAFADDWEGQFYPLKSMTEVFGTNKKTLSNYLYRESFPASYLQRCFSS
LDDLLAFVPEDVTLGMKRDRTEIDRVVDLNERVATVLGYYAAEGFAREQET--------P
KGAIHQTTICGTEAEAREFFLDALRDEFGVDPYEENHAKVTVSG----------------
------------------------------------------------------------
------------------------------------------------------------
------------------------------------------------------------
-------RLLRAFFDSVLDAGVYAETKRVPNPILDAPEAIVGAYLSGYFSGDGGVDKGSL
RITATTVSEELREDLIALLRRLDIHATVDRPERVRLHEKFPEFYDESDK---------RL
TSQTYVIAVSSHDAIRFSEIAGFHLSRKNDRLMENVSSVEPYAPKVSDGGSGEYLVENVD
EVEIVESDVENVYCLTVEETHSLVAN-----DLSVDQCDGDEDCVMLLMDGLLNFSKEFL
PDQRGG------------------------------------------------------
------------------------------------------------------------
------------------------------------------------------------
------------------------------------------------------------
------------------------------------------------------------
------------------------------------------------------------
------------------------------------------------------------
------------------------------------------------------------
------------------------------------------------------------
----------RMDAPLVMSSRIDPSEIDDEAHNMDIVREYPREFYEATLELTDPEELEDR
IQLGEDTLGTDEEYHGFDHTHDTTDIAMGPDLSAYKTLGDMMEKMDAQLALARKIRAVDE
TDVAERVIEYHFLPDIIGNLRAFSRQETRCLDCGEKYRRMPLSGDCRECGGRVNLTVHQG
SVNKYVDTAIEVADRFGCRPYTKQRLKVLEESLESIFEDDTNKQSGIADFM--------
>lcl|38023_828 unnamed protein product
---MRPEDERYFRRLEDQLDDAFDVAERAKERGGDPKPEVEIPVAKDMADRVENILGIDG
VAERVRELEG--QMSREEAALELAADFAEGRVGDYETRAGKVEGAVRTAVALLTEGVVAA
PIEGIDKVEILENDDGTEFVNVYYAGPIRSAGGTAQALSVLVADYTRALVGIEQFNARQE
EVERYAEEIALYDKETGLQYCPKAKEAKFIANHLPIMLDGEATGD---------------
-----------------EEVSGFRDLERVDTNSARGGMCLVLGEGIALKAPKIQRYTRNL
DEIDWPWLQDLIDGNYYDDETEAADD-----GD--DADDTAS--ADADADADDGADGNDG
D--------------------------------DTADDPEGPPRVDTSEKFLRDLIAGRP
VFSHPCAEGGFRLRYGRARNHGFATAGVHPAAMHLVDDFLATGTQIKTERPGKAAGVVPV
DSIEGPTVKLANGDVRRIDDPEDALEIRNGVEKILDLGEYLVNYGEFVENNHPLAPASYT
YEWWVQDLAAAGVDVQALEDDPRVDLEFPDPEEAVEWALEHDAPLHPEYTYLWHDIDVDA
LRDLAAAVAEGRIE-----------------RDGDGSVDGNGD-----------------
-DSVLVLASDDAVADALETIVIEHRQRP----DDDRIEIDDWRPFVRSVGCEPRRTAADG
AALEREER--------------------------ATTIELERTWSDDDLSERARTWGHVT
E-----------------------------------------------------------
-----------GDNAIEAVNEVAPFRVRERAPTRIGNRMGRPEKSESRDLSPAVHTLFPI
GEAGGTQRNVADAAKHAETMSDTPGVVELEVGRQRCDSCGTETFKNRCPDCDDRTTPDYR
CPDCDQSIEPDEAGRVECDRCEREGTCVETREIDVNDEFRSALESVGER-----------
-------------------ENAFEILKGVKGLSSQIKVPEPIEKGILRAKHDVSSFKDG-
TVRYDMTDLPVTSVRASELDIDVGQLQALGYEEDIHGEPLTHEGQLVELKVQDIVLSDGA
AEHMLRTADFIDDLLEQYYGLESFYEFEDRQDLVGELVFGMAPHTSAATVGRVIGFTSAA
VGYAHPYFHAAKRRNCFHPETKLWSQNHNSEWGYESIETIVEER--LTDPEEDDFGTLVQ
DVDG-----LSVPSVTADGTPVERPVETVSKHPAPDHLVRVETRSGRTITVTQDHT---F
RRWTPAGLESVDARELSAGDELPSPKSIDFEGTTKSIDLLKAFLEADAIPNDSLVIRGLG
SEQIKDLLDDATPNQAYLKPVAERLGVSQSTVYNWVSRDSVPVG---------PLLAFFD
AAELRDRIPDDVTLGMKRDTAAIERQFEIDDSVATLLGYYASEGFTRRED----------
-GSFYQTTICTPDRAARDDIVDAFTDALSIDAFEENEWKVTVSS----------------
------------------------------------------------------------
------------------------------------------------------------
------------------------------------------------------------
-------RLVSALFADVLDLGATAETKRIPDSVLDSSRSQLRAFLAAYFSGDGSTSSERI
EIRAHTISDELATDLVAALKRFGIAAKTYRETRRPSTGAVAEFYSDDE---------PVP
EFESWVLKITSENAARFADRIGFHLERKQETLTNVLETTELRSQRLFADGGDTWL-DEVV
SVEIVESDVEYTYCLTVEETNTLVAN-----DLYVGQCDGDEDCVMLLLDGLLNFSKTFL
PDQRGG------------------------------------------------------
------------------------------------------------------------
------------------------------------------------------------
------------------------------------------------------------
------------------------------------------------------------
------------------------------------------------------------
------------------------------------------------------------
------------------------------------------------------------
------------------------------------------------------------
----------KMDAPLVMSSRIDPSEIDDEAHNMDVVTQYPRDFYLATREQADPEDVD--
VEIAEENLGTDLEYTGFDHTHDTTNIAMGPDLSAYKTLGSMMDKMDAQLELSRKLEAVDE
TDVAERVIEYHFLPDLIGNLRAFSRQETRCLDCGEKFRRMPLTGDCRECGGRVNLTVHKG
SVNKYMQTAIQVADEYDCRDYTKQRLEVLERSLESIFENDKNKQSGIEDFM--------
>lcl|38024_3055 unnamed protein product
---MRPDDERYFARIEERLDEAWDVAETAKEQGRDPEPEIEIPIARDMADRVENILGIDG
VAERVRELEG--EMSREEAALELVTDFVDGNVGDYDSREGKIEGAVRTAVALLTEGVVAA
PIEGIDRVELLENDDGTEFVNVYYAGPIRSAGGTAQALSVLVADYARSLLDVDEYKPRDV
EVERYAEEIALYDKDTGLQYTPKDKESKFIAKHIPVMLDGEATSD---------------
-----------------EEVSGFRDLERVDTNSARGGMCLVAAEGIALKAPKIQRYTRDL
EEVDWPWLQDLIDGTIGKDGAGDGGA-------AADEDTESGTGDG-DGDAEADDA-ADT
EG-----------------------------DESAADDAAGPPRADPSQKFLRDLIAGRP
VFTHPSEAGGFRLRYGRARNHGFATGGVHPATMHIVDDFLAAGTQIKTERPGKAHGVVPV
DSIEGPTVRLANGEVRRIDDPEEAKELRNGVEKVLDLGEYLVNYGEFVENNHPLAPASYA
PEWWVQEFEAAGADVRALRDDPHVDLEHPGVDRALSWAREHDCPLHPEYTYLWHDVSVDA
FAALADAIAAGEVV----------------------------------------------
-EGVLAIERTDQVQDTLESLLIEHAATPD------ALRIPTWRPLARSLGIDDG------
---------------------------------------LRKEWDPADLSPAAREYAD--
------------------------------------------------------------
-----------GENAIRAVNEVAPFEVRERAPTRIGNRMGRPEKSESRDLSPAVHTLFPI
NEAGGPQRDVAEAAN-VMDDTGRRGRHELEVSDRVCPDCGEHTYAALCPDCETHTEPHYE
CNDCGTVCEPDEAGRVECPNCEWEVTAAGYQEVDVNDAYRTALETVGER-----------
-------------------ESAFEILKGVQGLTSRNKTPEPIEKGVLRAKNGVTSFKDG-
TVRYDMTDLPVTAVRPEELDVTADHFRELGYETDIDGEPLRHDDQVVELRVQDIVLSDGA
AEHMLKTADFVDDLLEQFYGLDRFYEVNERDDLVGELVFGMAPHTSAATVGRVVGFTSAA
VGYAHPYFHAAKRRNCFHPETKIWYEDEAGKWHYDPIETLVEDRLDAETAEEDDFGTLV-
--QKL-DDDVYVPSVTEDGEKTLQRAEALSKHPSPDHLVRVETKSGQELTVTPDHS---M
RRWTGDGIERVSARELTTEDALPAPKQISVDGETAT---FDLLAEFLDADAVSNDDLMIR
GLGESNL-----KQLLDDATDAENYLKPVAELLDVSQSTVYNWVSRDSISAGVLIELYDC
-DTVVERVPTDVTLGIRRDSASISRQFDVDETVGTMLGYYAAEGFTRQEA----------
-GSFYQTTICTPDDVPRDEIIDVFDDVFDVEAFEENEWKITVSS----------------
------------------------------------------------------------
------------------------------------------------------------
------------------------------------------------------------
-------RLVTTLFSDVLDAGSRAETKLIPDCVLSAPDSILRTFLAAYFSGDGSTSSERV
EVRAHTVSDDLQSDLIAALKRFGIATKVYREERTPKTGAVAEFYDGEQ------------
SFESWVLKITSQNAVRFADRVGFHLGRKDETLTDVLDRVDTRTQRLF-GDGGDVWVDEVV
SVEMVQSDIEFTYCLTVEETNTLVAN-----DVYSGQCDGDEDCVMLLMDGLLNFSKEFL
PDQRGG------------------------------------------------------
------------------------------------------------------------
------------------------------------------------------------
------------------------------------------------------------
------------------------------------------------------------
------------------------------------------------------------
------------------------------------------------------------
------------------------------------------------------------
------------------------------------------------------------
----------RMDAPLVMSSRIDPSEIDDEAHNVDIVREYPKELYEASREMADPEAVEEL
IQIGEDTLGTDDEYHGFDHTHDTTDIAMGPDLSAYKTLGDMMEKMDAQLELARKLRAVDE
TDVAERVIEYHFLPDIIGNLRAFSRQETRCLDCGEKYRRMPLTGECRECGGRVNLTVHEG
SVSKYVDTAIEVAERFDCRPYTKQRLKVLDQSLESIFEDDTNKQSGIADFM--------
>lcl|38025_2731 unnamed protein product
---MRPDDERYFARIEERLDEAWDVAETAKEQGRDPEPEIEIPIARDMADRVENILGIDG
VAERVRELEG--EMSREEAALELVTDFVDGNVGDYDSREGKIEGAVRTAVALLTEGVVAA
PIEGIDRVELLENDDGTEFVNVYYAGPIRSAGGTAQALSVLVADYARSLLDVDEYKPRDV
EVERYAEEIALYDKDTGLQYTPKDKESKFIAKHIPVMLDGEATSD---------------
-----------------EEVSGFRDLERVDTNSARGGMCLVAAEGIALKAPKIQRYTRDL
EEVDWPWLQDLIDGTIGKDGAGDGGA-------AADEDTESGTGDG-DGDAEADDA-ADT
EG-----------------------------DESAADDAAGPPRADPSQKFLRDLIAGRP
VFTHPSEAGGFRLRYGRARNHGFATGGVHPATMHIVDDFLAAGTQIKTERPGKAHGVVPV
DSIEGPTVRLANGEVRRIDDPEEAKELRNGVEKVLDLGEYLVNYGEFVENNHPLAPASYA
PEWWVQEFEAAGADVRALRDDPHVDLEHPGVDRALSWAREHDCPLHPEYTYLWHDVSVDA
FAALADAIAAGEVV----------------------------------------------
-EGVLAIERTDQVQDTLESLLIEHAATPD------ALRIPTWRPLARSLGIDDG------
---------------------------------------LRKEWDPADLSPAAREYAD--
------------------------------------------------------------
-----------GENAIRAVNEVAPFEVRERAPTRIGNRMGRPEKSESRDLSPAVHTLFPI
NEAGGPQRDVAEAAN-VMDDTGRRGRHELEVSDRVCPDCGEHTYAALCPDCETHTEPHYE
CNDCGTVCEPDEAGRVECPNCEWEVTAAGYQEVDVNDAYRTALETVGER-----------
-------------------ESAFEILKGVQGLTSRNKTPEPIEKGVLRAKNGVTSFKDG-
TVRYDMTDLPVTAVRPEELDVTADHFRELGYETDIDGEPLRHDDQVVELRVQDIVLSDGA
AEHMLKTADFVDDLLEQFYGLDRFYEVNERDDLVGELVFGMAPHTSAATVGRVVGFTSAA
VGYAHPYFHAAKRRNCFHPETKIWYEDEAGKWHYDPIETLVEDRLDAETAEEDDFGTLV-
--QKL-DDDVYVPSVTEDGEKTLQRAEALSKHPSPDHLVRVETKSGQELTVTPDHS---M
RRWTGDGIERVSARELTTEDALPAPKQISVDGETAT---FDLLAEFLDADAVSNDDLMIR
GLGESNL-----KQLLDDATDAENYLKPVAELLDVSQSTVYNWVSRDSISAGVLIELYDC
-DTVVERVPTDVTLGIRRDSASISRQFDVDETVGTMLGYYAAEGFTRQEA----------
-GSFYQTTICTPDDVPRDEIIDVFDDVFDVEAFEENEWKITVSS----------------
------------------------------------------------------------
------------------------------------------------------------
------------------------------------------------------------
-------RLVTTLFSDVLDAGSRAETKLIPDCVLSAPDSILRTFLAAYFSGDGSTSSERV
EVRAHTVSNDLQSDLIAALKRFGIATKVYREERTPKTGAVAEFYDGEQ------------
SFESWVLKITSQNAVRFADRVGFHLGRKDETLTDVLDRVDTRTQRLF-GDGGDVWVDEVV
SVEMVQSDIEFTYCLTVEETNTLVAN-----DVYSGQCDGDEDCVMLLMDGLLNFSKEFL
PDQRGG------------------------------------------------------
------------------------------------------------------------
------------------------------------------------------------
------------------------------------------------------------
------------------------------------------------------------
------------------------------------------------------------
------------------------------------------------------------
------------------------------------------------------------
------------------------------------------------------------
----------RMDAPLVMSSRIDPSEIDDEAHNVDIVREYPKELYEASREMADPEAVEEL
IQIGEDTLGTDDEYHGFDHTHDTTDIAMGPDLSAYKTLGDMMEKMDAQLELARKLRAVDE
TDVAERVIEYHFLPDIIGNLRAFSRQETRCLDCGEKYRRMPLTGECRECGGRVNLTVHEG
SVSKYVDTAIEVAERFDCRPYTKQRLKVLDQSLESIFEDDTNKQSGIADFM--------
>lcl|36556_4711 unnamed protein product
---MRPDDERYFARIEERLDEAWDVAEAAKEQGRDPEPEIEIPVARDMADRVENILGIDG
VAERVRDLEG--EMSREEAALELVTDFVDGSVGDYDSREGKIEGAVRTAVALLTEGVVAA
PIEGIDRVELLENDDGTEFVNVYYAGPIRSAGGTAQALSVLVADYARSLLGIDEYKPRDV
EVERYAEEIALYDKDTGLQYTPKDKESKFIAKHIPVMLDGEATSD---------------
-----------------EEVSGFRDLERVDTNSARGGMCLVAAEGIALKAPKIQRYTRDL
DEVDWPWLQDLIDGTIGKDGAGDGD--------AAEAEEDAADAEGGDGGEGGDGESDEA
EG-----------------------------EPENGAEADGPPRADPSQKFLRDLIAGRP
VFTHPSEAGGFRLRYGRARNHGFATGGVHPATMHIVDDFLAAGTQIKTERPGKAHGVVPV
DSIEGPTVRLANGEVRRIDDPEEAKEVRNGIEKVLDLGEYLVNYGEFVENNHPLAPASYA
PEWWVQEFEAAGADVQAMGDDPHVDLDHPDVDEALAWAREYDCPLHPEYTYLWHDVSVDA
FEALADAVAAGEVV----------------------------------------------
-EGVLAVERTDAVRDALESLLVEHAATPD------ALRIPTWRPLARSLGIDDG------
---------------------------------------LRKEWDADDLSRAAREYAD--
------------------------------------------------------------
-----------GENAIRAVNEVAPFEIRERAPTRIGNRMGRPEKSESRDLSPAVHTLFPI
NEAGGPQRDVAEAAN-VMDDTGHRGRHELQVSDRVCPDCGEHTYAALCPDCETHTDPHYE
CNDCGTVCEPDEAGRVECPNCEWEVTAATYQEVDVNDAYRSALETVGER-----------
-------------------ESAFEILKGVQGLTSRNKTPEPIEKGVLRAKNGVTSFKDG-
TVRYDMTDLPVTAVKPAELDVTADHFRELGYETDIDGEPLRHDDQVVELRVQDIVLSDGA
AEHMLKTADFVDDLLEQFYGLDRFYEVNERDDLVGELVFGMAPHTSAATVGRVVGFTSAA
VGYAHPYFHAAKRRNCFHPETKIWYEDETGSLRYDEIDDFVETYLDQSEIEFDDFGTAIG
ELEGV-DGDLSVPAVTADGERVSRPVEAVSKHEAPDHMIQVRTTSGRSITVTPDHG-VHV
YDGEQDEIVSRDAQDLDTTDKLVVPDSIGSDDSGRSQQRFDLLAEFIRSEAVPTDRLMIK
GLDKDRLYDLFEDTFADDWEGRFYPLQSMTEVFDTNKKTLSNYLYRESFPASYLEQCFSS
TDDLLAFVPDDVTLGMKRDRTEIDRTVDLNQRVATLLGYYAAEGFAREQET--------P
KGTIHQTTICGTETEAREFFLNALREEFGVDPYEENNAKVTVSG----------------
------------------------------------------------------------
------------------------------------------------------------
------------------------------------------------------------
-------RLLRAFFDSVLDAGVRAESKRVPDSIFDAPEKTVGAYLSGYFSGDGGVDKGSL
RITATTVSEELREDLLALLRRLDIHATVDRPKRVLLHEKFPEFYDESDM---------RL
TSQTYVISVSSRDAVRFSEIAGFHLSRKHDRLMENVSSVDPYAPKVSDGGSGEYLVEGVD
EVEIVESDVDHVYCLTVEETHSLVAN-----DLSVDQCDGDEDCVMLLMDGLLNFSKEFL
PDQRGG------------------------------------------------------
------------------------------------------------------------
------------------------------------------------------------
------------------------------------------------------------
------------------------------------------------------------
------------------------------------------------------------
------------------------------------------------------------
------------------------------------------------------------
------------------------------------------------------------
----------RMDAPLVMSSRIDPSEIDDEAHNVDIVREYPLELYEASRELADPEAVEEL
IQIGEDTLGTDDEYHGFDHTHDTTDIAMGPDLSAYKTLGDMMEKMDAQLELARKLHAVDE
TDVAERVIEYHFLPDIIGNLRAFSRQETRCLDCGEKYRRMPLTGECRECGGRVNLTVHEG
SVSKYVDTAIEVAERFGCRPYTKQRLKVLEGSLESIFEDDTNKQSGIADFM--------
>lcl|36557_2168 unnamed protein product
---MRPDDERYFARIEERLDEAWDVAEAAKEQGRDPEPEIEIPVARDMADRVENILGIDG
VAERVRDLEG--EMSREEAALELVTDFVDGSVGDYDSREGKIEGAVRTAVALLTEGVVAA
PIEGIDRVELLENDDGTEFVNVYYAGPIRSAGGTAQALSVLVADYARSLLGIDEYKPRDV
EVERYAEEIALYDKDTGLQYTPKDKESKFIAKHIPVMLDGEATSD---------------
-----------------EEVSGFRDLERVDTNSARGGMCLVAAEGIALKAPKIQRYTRDL
DEVDWPWLQDLIDGTIGKDGAGDGD--------AAEAE----------------------
-G-----------------------------EPENGAEADGPPRADPSQKFLRDLIAGRP
VFTHPSEAGGFRLRYGRARNHGFATGGVHPATMHIVDDFLAAGTQIKTERPGKAHGVVPV
DSIEGPTVRLANGEVRRIDDPEEAKEVRNGIEKVLDLGEYLVNYGEFVENNHPLAPASYA
PEWWVQEFEAAGADVQAMGDDPHVDLDHPDVDEALAWAREYDCPLHPEYTYLWHDVSVDA
FEALADAVAAGEVV----------------------------------------------
-EGVLAVERTDAVRDALESLLVEHAATPD------ALRIPTWRPLARSLGIDDG------
---------------------------------------LRKEWDADDLSRAAREYAD--
------------------------------------------------------------
-----------GENAIRAVNEVAPFEIRERAPTRIGNRMGRPEKSESRDLSPAVHTLFPI
NEAGGPQRDVAEAAN-VMDDTGHRGRHELQVSDRVCPDCGEHTYAALCPDCETHTDPHYE
CNDCGTVCEPDEAGRVECPNCEWEVTAATYQEVDVNDAYRSALETVGER-----------
-------------------ESAFEILKGVQGLTSRNKTPEPIEKGVLRAKNGVTSFKDG-
TVRYDMTDLPVTAVKPAELDVTADHFRELGYETDIDGEPLRHDDQVVELRVQDIVLSDGA
AEHMLKTADFVDDLLEQFYGLDRFYEVNERDDLVGELVFGMAPHTSAATVGRVVGFTSAA
VGYAHPYFHAAKRRNCFHPETKIWYEDETGSLRYDEIDDFVETYLDQSEIEFDDFGTAIG
ELEGV-DGDLSVPAVTADGERVSRPVEAVSKHEAPDHMIQVRTTSGRSITVTPDHG-VHV
YDGEQDEIVSRDAQDLDTTDKLVVPDSIGSDDSGRSQQRFDLLAEFIRSEAVPTDRLMIK
GLDKDRLYDLFEDTFADDWEGRFYPLQSMTEVFDTNKKTLSNYLYRESFPASYLEQCFSS
TDDLLAFVPDDVTLGMKRDRTEIDRTVDLNQRVATLLGYYAAEGFAREQET--------P
KGTIHQTTICGTETEAREFFLNALREEFGVDPYEENNAKVTVSG----------------
------------------------------------------------------------
------------------------------------------------------------
------------------------------------------------------------
-------RLLRAFFDSVLDAGVRAESKRVPDSIFDAPEKTVGAYLSGYFSGDGGVDKGSL
RITATTVSEELREDLLALLRRLDIHATVDRPKRVLLHEKFPEFYDESDM---------RL
TSQTYVISVSSRDAVRFSEIAGFHLSRKHDRLMENVSSVDPYAPKVSDGGSGEYLVEGVD
EVEIVESDVDHVYCLTVEETHSLVAN-----DLSVDQCDGDEDCVMLLMDGLLNFSKEFL
PDQRGG------------------------------------------------------
------------------------------------------------------------
------------------------------------------------------------
------------------------------------------------------------
------------------------------------------------------------
------------------------------------------------------------
------------------------------------------------------------
------------------------------------------------------------
------------------------------------------------------------
----------RMDAPLVMSSRIDPSEIDDEAHNVDIVREYPLELYEASRELADPEAVEEL
IQIGEDTLGTDDEYHGFDHTHDTTDIAMGPDLSAYKTLGDMMEKMDAQLELARKLHAVDE
TDVAERVIEYHFLPDIIGNLRAFSRQETRCLDCGEKYRRMPLTGECRECGGRVNLTVHEG
SVSKYVDTAIEVAERFGCRPYTKQRLKVLEGSLESIFEDDTNKQSGIADFM--------
>lcl|18174_2167 unnamed protein product
---MRPDDERYFARIEERLDEAWDVAEAAKEQGRDPEPEIEIPVARDMADRVENILGIDG
VAERVRDLEG--EMSREEAALELVTDFVDGNVGDYDSREGKIEGAVRTAVALLTEGVVAA
PIEGIDRVELLENDDGTEFVNVYYAGPIRSAGGTAQALSVLVADYARSLLDVDEYKPRDV
EVERYAEEIALYDKDTGLQYTPKDKESKFIAEHIPVMLDGEATSD---------------
-----------------EEVSGFRDLERVDTNSARGGMCLVAAEGIALKAPKIQRYTRDL
EEVDWPWLQDLIDGTIGTDGAGDGD--------AAEAEAADGDDAEGG-DGESDGVEGES
G---------------------------------TDAEPEGPLRAEPSQKFLRDLIAGRP
VFTHPSEAGGFRLRYGRARNHGFATGGVHPATMHIVDDFLAAGTQIKTERPGKAHGVVPV
DSIEGPTVRLANGEVRRIDDPEEAKAVRNGIEEVLDLGEYLVNYGEFVENNHPLAPASYA
PEWWVQEFEAAGADVQAMGDDPHVDLERPAVEEALSWAREYDCPLHPEYTYLWHDVSVAA
FATLADAVAAGDVV----------------------------------------------
-EGVLAVERTDPVQDALESLLVEHAATPD------ALRIPTWRPLARSLGVDDG------
---------------------------------------LRKEWDEGDLSAAARGYAD--
------------------------------------------------------------
-----------GENAIRAVNEVAPFEVRERAPTRVGNRMGRPEKSESRDLSPAVHTLFPI
NEAGGPQRDVAEAAN-VMDDTGHRGRHELEVSDRVCPDCGEHTYAALCPDCETHTEPYYE
CGDCGTVCEPDEAGRVECPRCEWEVTAATRREVDVNDAYRSALENVGER-----------
-------------------ESAFEILKGVQGLTSRNKTPEPIEKGVLRAKNGVTSFKDG-
TVRYDMTDLPVTAVKPAELDVTADHFRELGYETDIDGEPLRHDDQVVELRVQDIVLSDGA
AEHMLKTADFVDDLLEQFYGLDRFYEVNERDDLVGELVFGMAPHTSAATVGRVVGFTSAA
VGYAHPYFHAAKRRNCFHPETKIWYEDETGQLRYDEIEAFVETYLDRSDVEFDDFGTAVG
KLEDV-DGDLRVPSLTADGDRVSRSVEAVSKHDAPNHLVRVRTESGRSITVTPDHG-VHV
YDDERDEVASREARELDANDRLVIPDSIGSDDISRDPQRFDLLAEFVRSDAVPTDRLMIK
GLDKDRLYDLFEDAFADDWDGRFYPLQSMTEVFETNKKTLSNYLYRESFPVSYLQQCFSS
LDEMLAFVPDDVTLGMKRDRTEIDRFVDLNERVATLLGYYAAEGFAREQET--------P
KGTIHQTTICGTETEAREFFLNVLREEFGVDPYEENHAKVTVSG----------------
------------------------------------------------------------
------------------------------------------------------------
------------------------------------------------------------
-------RLLRAFFDSVLDSGVYAHTKRVPDRIFGAPDEIVGAYLSGYFSGDGSVDDGSL
RITATTVSEELREDLIGLLRRLDIHATVDRPKRVQLHDKFPEFYDESDP---------RM
TAQTYVLSVSSHDAVRFSEIAGFHLSRKRDRLMGNVSSVEPYAPKVSDGGSGEYLVENVD
EVEVVESDVEHVYCLTVEDTHSLVAN-----DLSVDQCDGDEDCVMLLMDGLLNFSKEFL
PDQRGG------------------------------------------------------
------------------------------------------------------------
------------------------------------------------------------
------------------------------------------------------------
------------------------------------------------------------
------------------------------------------------------------
------------------------------------------------------------
------------------------------------------------------------
------------------------------------------------------------
----------RMDAPLVMSSRIDPSEIDDEAHNVDIVREYPLELYEASRELADPEEVEEL
IQIGEDTLGTDDEYHGFDHTHDTTDIAMGPDLSAYKTLGDMMEKMDAQLELARKLRAVDE
TDVAERVIEYHFLPDIIGNLRAFSRQETRCLDCGEKYRRMPLTGECRECGGRVNLTVHEG
SVSKYVDTAIEVAERFDCRPYTKQRLKVLEGSLESIFEDDTNKQSGIADFM--------
>lcl|18175_497 unnamed protein product
------------------------MAETAKEQGRDPEPEIEIPVARDMADRVENILGIDG
VAERVRDLEG--EMSREEAALELVTDFVDGNVGDYDSREGKIEGAVRTAVALLTEGVVAA
PIEGIDRVELLENDDGTEFVNVYYAGPIRSAGGTAQALSVLVADYARSLLDVDEYKPRDV
EVERYAEEIALYDKETGLQYTPKDKESKFIAKHIPVMLDGEATSD---------------
-----------------EEVSGFRDLERVDTNSARGGMCLVAAEGIALKAPKIQRYTRNL
DEVDWPWLQDLIDGTIGKDGAGDGDAP------ASDGADGDADEDGDDA----DGEPDEP
AA-----------------------------DPAADDSPDGPPRADPSQKFLRDLIAGRP
VFTHPSEAGGFRLRYGRARNHGFATGGVHPATMHIVDDFLAAGTQIKTERPGKAHGVVPV
DSIEGPTVRLANGEVRRIDDPEEAKAVSNGVEKVLDLGEYLVNYGEFVENNHPLAPASYA
PEWWVQEFEAAGADVQAMGDDPHVDLEHPDVDRALAWARKYDCPLHPEYTYLWHDVSVDA
FAALADAVAAGEVA----------------------------------------------
-DGILAIERTEPVRDALESLLVEHAATPD------ALRIPTWRPLARSLGIDDG------
---------------------------------------LRRGWDADDLSAAAREYAD--
------------------------------------------------------------
-----------GENAIRAVNEVAPFEVRERAPTRIGNRMGRPEKSESRDLSPAVHTLFPI
NEAGGPQRDVAEAAN-VMDDTGRRGRHELEVSDRVCPDCGEHTYAALCPDCETHTEPHYE
CNDCGTVCEPDEAGRVECPNCEWEVTAASYQEVDVNDAYRSALERVGER-----------
-------------------ESAFEILKGVQGLTSRNKTPEPIEKGVLRAKNGVTSFKDG-
TVRYDMTDLPVTAVRPEELDVTADHFRELGYETDIDGEPLRHDDQVVELRVQDIVLSDGA
AEHMLKTADFVDDLLEQFYGLDRFYEVNERDDLVGELVFGMAPHTSAATVGRVVGFTSAA
VGYAHPYFHAAKRRN---------------------------------------------
------------------------------------------------------------
------------------------------------------------------------
------------------------------------------CDGDEDCVMLLMDGLLN-
------------------------------------------------------------
------------------------------------------------------------
------------------------------------------------------------
------------------------------------------------------------
------------------------------------------------------------
------------------------------------------------------------
------------------------------------------------------------
------------------------------------------------------------
------------------------------------------------------------
------------------------------------------------------------
------------------------------------------------------------
------------------------------------------------------------
------------------------------------------------------------
------------------------------------------------------------
------------------------------------------------------------
------------------------------------------------------------
------------------------------------------------------------
------------------------------------------------------------
------------------SRRRNSG-----------TRTRPVSYDTTKSKRSSRG-----
TSIGLRSSSTTSERP-------SANWNMSTATCAFRR-----------------------
------------------------------------------------------------
-----------------------------------------------------------
>lcl|18176_2081 unnamed protein product
---MRPDDERYFARIEERLDEAWDVAETAKKQGRDPEPEIEIPVARDMADRVENILGIDG
VAERVRELEG--EMSREEAALELVTDFVDGNVGDYDSREGKIEGAVRTAVALLTEGVVAA
PIEGIDRVELLENDDGTEFVNVYYAGPIRSAGGTAQALSVLVADYARSLLDVDEYKPRDV
EVERYAEEIALYDKETGLQYTPKDKESKFIAKHIPVMLDGEATSD---------------
-----------------EEVSGFRDLERVDTNSARGGMCLVAAEGIALKAPKIQRYTRNL
DEVDWPWLQDLIDGTIGKDGAGDGDAP------ASEGADGDADEDGDDA----DGEPDEP
AA-----------------------------DPAADDSPDGPPRADPSQKFLRDLIAGRP
VFTHPSEAGGFRLRYGRARNHGFATGGVHPATMHIVDDFLAAGTQIKTERPGKAHGVVPV
DSIEGPTVRLANGEVRRIDDPEEAKAVSNGVEKVLDLGEYLVNYGEFVENNHPLAPASYA
PEWWVQEFEAAGADVQAMGDDPHVDLEHPDVDRALAWAREYDCPLHPEYTYLWHDVSVDA
FAALADAIAAGEVA----------------------------------------------
-DGVLAIERTEPVRDALESLLVEHAATPD------ALRIPTWRPLARSLGIDDG------
---------------------------------------LRREWDADDLSAAAREYAD--
------------------------------------------------------------
-----------GENAIRAVNEVAPFEVRERAPTRIGNRMGRPEKSESRDLSPAVHTLFPI
NEAGGPQRDVAEAAG-VMDDTGRRGRHELEVSDRVCPDCGEHTYAALCPDCETHTEPHYE
CNDCGTVCEPDEAGRVECPNCEWEVTAASYQEVDVNDAYRSALERVGER-----------
-------------------ESAFEILKGVQGLTSRNKTPEPIEKGVLRAKNGVTSFKDG-
TVRYDMTDLPVTAVRPEELDVTADHFRELGYETDIDGEPLRHDDQVVELRVQDIVLSDGA
AEHMLKTADFVDDLLEQFYGLDRFYEVNERDDLVGELVFGMAPHTSAATVGRVVGFTSAA
VGYAHPYFHAAKRRNCFHPETEIEYRDDTGWHR-ETIETFVEDRLD--DPRTDDFGTLI-
--EEL-DGSIEVPSIDERGHETTQSVTAVSKHPSQDHFVRIETQCGRSIRVTPDHTMLRV
ADGGVEKVAANELAVGDTVPASPSHRSVSADTATSTATDGGIETDEVASVSF--------
--------------LESDVEYTYNLTVAETHTLAANDLSVAQCDGDEDCVMLLMDGLLNF
SKEFLPDQRGG-------------------------------------------------
------------------------------------------------------------
------------------------------------------------------------
------------------------------------------------------------
------------------------------------------------------------
------------------------------------------------------------
------------------------------------------------------------
------------------------------------------------------------
------------------------------------------------------------
------------------------------------------------------------
------------------------------------------------------------
------------------------------------------------------------
------------------------------------------------------------
------------------------------------------------------------
------------------------------------------------------------
------------------------------------------------------------
------------------------------------------------------------
------------------------------------------------------------
----------RMDAPLVMSSRIDPSEIDDEAHNVDIVREYPLELYEASRELADPGEVEEL
IQIGEDTLGTDDEYHGFDHTHDTTDIAMGPDLSAYKTLGDMMEKMDAQLELARKLRAVDE
TDVAERVIEYHFLPDIIGNLRAFSRQETRCLDCGEKYRRMPLTGDCRECGGRVNLTVHEG
SVSKYVDTAIEVAERFDCRPYTKQRLKVLEGSLESIFEDDTNKQSGIADFM--------
>lcl|18178_2455 unnamed protein product
---MRPDDERYFARIEERLDEAWDVAEAAKEQGRDPEPEIEIPVARDMADRVENILGIDG
VAERVRDLEG--EMSREEAALELVTDFVDGNVGDYDSREGKIEGAVRTAVALLTEGVVAA
PIEGIDRVELLENDDGTEFVNVYYAGPIRSAGGTAQALSVLVADYARSLLDVDEYKPRDV
EVERYAEEIALYDKDTGLQYTPKDKESKFIAEHIPVMLDGEATSD---------------
-----------------EEVSGFRDLERVDTNSARGGMCLVAAEGIALKAPKIQRYTRDL
EEVDWPWLQDLIDGTIGKDGAGDGD--------AAEAEAADGDDAEGG-DGESDGVEGES
G---------------------------------TDAEPEGPLRAEPSQKFLRDLIAGRP
VFTHPSEAGGFRLRYGRARNHGFATGGVHPATMHIVDDFLAAGTQIKTERPGKAHGVVPV
DSIEGPTVRLANGEVRRIDDPEEAKAVRNGIEEVLDLGEYLVNYGEFVENNHPLAPASYA
PEWWVQEFEAAGADVQAMGDDPHVDLERPAVEEALSWAREYDCPLHPEYTYLWHDVSVAA
FATLADAVAAGDVV----------------------------------------------
-EGVLAIERTDPVQDALESLLVEHAATPD------ALRIPTWRPLARSLGVDDG------
---------------------------------------LRKEWDEGDLSAAARGHAD--
------------------------------------------------------------
-----------GENAIRAVNEVAPFEVRERAPTRVGNRMGRPEKSESRDLSPAVHTLFPI
NEAGGPQRDVAEAAN-VMDDTGHRGRHELEVSDRVCPDCGEHTYAALCPDCETHTEPYYE
CGDCGTVCEPDEAGRVECPRCEWEVTAATRREVDVNDAYRSALENVGER-----------
-------------------ESAFEILKGVQGLTSRNKTPEPIEKGVLRAKNGITSFKDG-
TVRYDMTDLPVTAVKPAELDVTADHFRELGYETDIDGEPLRHDDQVVELRVQDIVLSDGA
AEHMLKTADFVDDLLEQFYGLDRFYEVNERDDLVGELVFGMAPHTSAATVGRVVGFTSAA
VGYAHPYFHAAKRRNCFHPETKIWYEDETGQLRYDEIEAFVETYLDRSDVEFDDFGTAVG
KLEDV-DGDLRVPSLTADGDRVSRSVEAVSKHDAPNHLVRVRTESGRSITVTPDHG-VHV
YDDERDEVASREARELDANDRLVIPDSIGSDDISRDPQRFDLLAEFVRSDAVPTDRLMIK
GLDKDRLYDLFEDAFADDWDGRFYPLQSMTEVFETNKKTLSNYLYRESFPVSYLQQCFSS
LDEMLAFVPDDVTLGMKRDRTEIDRFVDLNERVATLLGYYAAEGFAREQET--------P
KGTIHQTTICGTETEAREFFLNVLREEFGVDPYEENHAKVTVSG----------------
------------------------------------------------------------
------------------------------------------------------------
------------------------------------------------------------
-------RLLRAFFDSVLDSGVYAHTKRVPDRIFGAPDEIVGAYLSGYFSGDGSVDDGSL
RITATTVSEELREDLIGLLRRLDIHATVDRPKRVQLHDKFPEFYDESDP---------RM
TAQTYVLSVSSHDAVRFSEIAGFHLSRKRDRLMGNVSSVEPYAPKVSDGGSGEYLVENVD
EVEVVESDVEHVYCLTVEDTHSLVAN-----DLSVDQCDGDEDCVMLLMDGLLNFSKEFL
PDQRGG------------------------------------------------------
------------------------------------------------------------
------------------------------------------------------------
------------------------------------------------------------
------------------------------------------------------------
------------------------------------------------------------
------------------------------------------------------------
------------------------------------------------------------
------------------------------------------------------------
----------RMDAPLVMSSRIDPSEIDDEAHNVDIVREYPLELYEASRELADPEAVEEL
IQTGEDTLGTDDEYHGFDHTHDTTDIAMGPDLSAYKTLGDMMEKMDAQLELARKLRAVDE
TDVAERVIEYHFLPDIIGNLRAFSRQETRCLDCGEKYRRMPLTGECRECGGRVNLTVHEG
SVSKYVDTAIEVAERFDCRPYTKQRLKVLEGSLESIFEDDTNKQSGIADFM--------
>gi|354609925|ref|ZP_09027881.1| DNA polymerase II, large subunit DP2 [Halobacterium sp. DL1]
---MRPVDEAYFESLESRLDEAFDVAERAKERGEDPKPEVEIPVAKDMADRVENILGIDG
VAERVRELEG--QMSREEAALELVEDFVEGSVGDYETDAGKVEGAVRTAVALLTEGVVAA
PIEGIDRVEVNQNDDGTEYVAVYYAGPIRSAGGTAQALSVLVADYARSLLDIDEFKPRDD
EVERYAEEVSLYDSETGLQYSPMAKETKFIARNCPVMLDGEATGN---------------
-----------------EEVDGFRDLERIETNAARGGMCLVLAEGIALKAPKIQRYTRNL
DEVEWPWLQDLIDGTIGE----------------DSEADQAAATEEASGDVAGDDPEGA-
-----------------------------------SEDPEGPPRVDGSGKFLRDLIAGRP
VFGHPSKEGGFRLRYGRARNHGNATAGVHPATMHLLDDFLATGTQIKTELPGKAAGVVPV
DSIEGPTVKLANGDVRRIDGIEEALEVRNGVVEILDVGEYLVNYGEFVENNHELAPASYA
PEWWIQEFEAAGADVQALRDSPYVDLEAPDADQAIEWATEYDAPLHPAYNYLWHDITVEQ
FETLAEAVADGRIE-----------------DDD--------------------------
----LVLQNSAAVRETLEALIVEHHQGEE------AVRISDWVPLARTLGIT--------
-------------------------------------ESLDREWDD--LPSEACEWPN--
------------------------------------------------------------
--------------AMKAVNEVAPFEVRERAPTRIGNRMGRPEKSESRDLSPAVHTLFPI
GEAGGPQRDVGEAARHAPDMSDTPGEVDVQLGERVCPDCDEHTYEARCSDCGTWTDPHYE
CWDCGAVAEPDESGRVECPSCERDVDNVETQTVDVQDEYRSALKNVGER-----------
-------------------ENAFDVLKGVQGLMSSEKVPEPMEKGVLRAKHDVSAFKDG-
TVRYDMTDLPVTSVRPSELDVTVEHFRDLGYDEDIHGDPLEHDDQLVELRVQDVVLSDGA
AEHMLKTADFVDDLLTQYYGLDAFYEFEERDDLVGELVFGMAPHTSAAVVGRVVGFTSAA
VGYAHPYFHASKRRNCFHPETKVWYEDEAEEWRHDTIETLVEDRLDPETADEDDFGTLVQ
ELDGD----VIVPSVTEDGEVVRKPVETVSKHPAPDHMVRIRTRSGRELTVTPDHE---V
HVFDEGNLHSKRASDVTDANSLVTPTHVDVPGSPARFDLLQEFAESDEVPNESLMVKGLD
KDVLYDLFSEVLADDWDG---QFYPLKSTAEFLGLTKKALSNYLYRESLPVSLLVDLLGS
PAAVAARIPNDVTLGMKRDTVEVDRFVSLDEDFATLLGYYAAEGFTREQET--------P
KGTIHQTTISGVEAEARDFFVETFASTLGVEAYRENDVKVTVSG----------------
------------------------------------------------------------
------------------------------------------------------------
------------------------------------------------------------
-------RLTRVFFETVLDCGAGAADKRVPPCIFDAPDDHVSAFLGGYFSGDGTVDKNTL
DVAATTVSRELKEDLLALLTRLGIAARVSTNDPVPLVEKFPDFYDIDD---------EAL
SAKSYVIHVTSSDAVRLAETIDLHLSRKRERLAAHVAQIEPSSRRVFDGGSGDYFVDEVE
DVSIVEADVDQTYCLTVTDTHSLIAN-----DTSQKQCDGDEDCVMLLLDGLLNFSKSFL
PDKRGG------------------------------------------------------
------------------------------------------------------------
------------------------------------------------------------
------------------------------------------------------------
------------------------------------------------------------
------------------------------------------------------------
------------------------------------------------------------
------------------------------------------------------------
------------------------------------------------------------
----------QMDAPLVMSSRIDPSEIDDEAHNMDIATEYPMEFFEATRELADPEEVEDL
VQIAESTLGTDHEYTGFGHTHDTSTIHLGPELSAYKTLGSMMDKMDAQLELARKLRAVDE
TDVAERVIEYHFLPDLIGNLRAFSRQETRCLDCGEKYRRMPLTGDCRECGGRVNLTVHEG
SVNKYMDTAIQVAEDYDCREYTKQRLALLDRKLESVFENDKNRPSTIGDFM--------
>gi|383620119|ref|ZP_09946525.1| DNA polymerase II, large subunit DP2 [Halobiforma lacisalsi AJ5]
---MREEDERYFERLESQLEEAFDVAETAKERGADPEPEVEIPTARDMADRVENILGIDG
VAERVRELEG--EMSREEAALELAKDFAEGRVGDYETKAGKVEGAVRTAVALLTEGVVAA
PIEGIDKVEILANDDGTEFVNVYYAGPIRSAGGTAQALSVLVADYTRALVGIDQYKARDE
EIERYAEEIALYDKETGLQYTPKDKETKFIAEHMPIMLDGEATGD---------------
-----------------EEVSGFRDLERVDTNSARGGMCLVLAEGIALKAPKIQRYTRNL
EEVDWPWLQDLIDGTYYDDAGDEEG-----------ADEEDAADGEEEDAEAD-----DE
A--------------------------------SEPDEPEGPPRVDESKKFLRDLIAGRP
VFSHPCAEGGFRLRYGRARNHGFATAGVHPAAMHLVDDFLATGTQIKTERPGKAAGVVPV
DSIEGPTVKLANGDVRRIDDPEEAKEIRNGVEKILDLGEYLVNYGEFVENNHPLAPASYT
YEWWVQDLAAAGADVQAFEDDPRIDLEFPDPEEALEWATEHDAPLHPEYTYLWHDLSVAA
FCNLADAVAEGRIE-----------------GDGDGSVNGNGD-----------------
-DSILVLEYADDVADALETIVLEHRQRP----GDDRIEIDDWRPFVRSLGCKPRRAVADG
AALEPEVDDEGAG---------------------EPAVELERTWSEDDLSERARTWGQED
------------------------------------------------------------
-----------GENAIEAVNEVAPFEVRERAPTRIGNRMGRPEKSERRDLSPPVHTLFPI
GEAGGSQRNVADAAKHAETMSDTPGVVELQVGRQRCPNCETETFKNRCPDCNERTEPDYR
CPDCDQSLEPDEAGRVECDRCEIEGTCVETREVDVNEEFRSALESVGER-----------
-------------------ENAFDILKGVKGLSSTNKIPEPMEKGILRAKHDVSAFKDG-
TVRYDMTDLPVTSVRASELDVDVGQLQALGYEEDIHGEPLTHEDQLVELKVQDIVLSDGA
AEHMMQTADFIDDLLEQYYGLEPFYELEDRQDLVGELVFGMAPHTSAATVGRVIGFTSAA
VGYAHPYFHAAKRRNCFHPETKIWYQNKDGERAYESIEAIVEDR--LTDPETDDFGTVVQ
DVDG-----ISVPSVTEDGTPVERPVEAVSKHPAPDHLVRVETRSGRTLTVTPDHT---F
RRWTPAGLESVDARELSAGDELPSPKSLGFEGESKSIDLLEAFIEADSIPNDSLVVRGLG
SDRIKNLLDDATPEQAYLKPVADRLGVSQSTVYNWVNRDSVPFG---------PLLSLFD
AAELLERIPDDVTLGMKRDTAAIQRRFEIDESVATVLGYYAAEGFTRRED----------
-GSFYQTTICTPDEAARNEIIETFDDALSVDAFEENEWKVTVSS----------------
------------------------------------------------------------
------------------------------------------------------------
------------------------------------------------------------
-------RLVSALFADVLELGATAETKRIPDYVLDSPRSQLQAFLAAYFSGDGSPASDRI
EIRAHTISDDLAADLVAALKRFGIAATTYRETRQPSTGAVAEFY-DDE---------PVP
EFESWVLKITSENAARFAERIGFHLERKQETITEVLETTECRTQRLFADGGKTWL-DEVV
SVEIVESDIEYTYCLTVEDTNTLVAN-----DIYVGQCDGDEDCVMLLLDGLLNFSKSFL
PDKRGG------------------------------------------------------
------------------------------------------------------------
------------------------------------------------------------
------------------------------------------------------------
------------------------------------------------------------
------------------------------------------------------------
------------------------------------------------------------
------------------------------------------------------------
------------------------------------------------------------
----------KMDAPLVMSSRIDPSEIDDEAHNMDIVSQYPREFYEATREQADPEAVD--
IQIGEDTLGTDGEYTGFEHTHDTTDIAMGPDLSAYKTLGSMMEKMDAQLELSRKLEAVDE
TDVAERVIEYHFLPDLIGNLRAFSRQETRCLDCGEKFRRMPLTGDCRECGGQVNLTVHQG
SVNKYMQTAIQVAEEYDCRPYTKQRLEVLEKSLESIFENDKNKQSGIEDFM--------
>gi|385804896|ref|YP_005841296.1| DNA-directed DNA polymerase D large subunit (intein-containing) [Haloquadratum walsbyi C23]
---MRDADKQYFETLESHLEQAFARARQAKGQGYDPKPEVEIPVARDMADRVENILAIPD
VAERIRELDD--ERSREEVALELVTDFVEGTVGDYDTREGKIEGAVRTAVALLTEGVVAA
PIEGIDRVEILSNDDGSEFVNVYYAGPIRSAGGTAQALSVLVADYARSLLDIDEYSARTD
ETERYAEEVSLYDRETGLQYSPKDKETKFITKHMPIMLDGEATGN---------------
-----------------EEVSGYRDLERVDTNAARGGMCLVLAEGIALKAPKIQRYTRQL
AEVEWPWLQDLIDDTIGSDEHSNNSVKNG----EADIIKTDKDTNESETKDGIDSDDYN-
--------------------------------DSGLEPANSP-RADATNKYLRDLIAGRP
VFGHPSAAGAFRLRYGRARNHGFATAGVHPATMHIVDDFIATGTQLKTERPGKAGGVVPV
DSIKGPTVRLANGDVRCINDPEEAEKLQNGVEKILDLGEYLVNFGEFIENNHPLAPAAYV
FEWWIQEFEASNADVQALRDDPTVDLESPTFENAMRWAKKHDIPLHPAYTYLWHDISVTE
FDHLADAVATGEIT---------------TNEVSDTNSASGNTSLR----------VNTN
TDDTLTIDTTPAIRETMERLLIEHHQDSD------SIHIPAWRALALSLGIKIESDND--
------------------------------------TGIGDRMWSLTDLSKHARKQ--DD
------------------------------------------------------------
-----------GKSAIAAVNEVAPFQVRERAPTRIGSRMGRPEKSEDRDLSPAVHTLFPI
GEAGGNQRNLSDAAQS-FGDNTERGQISVQLGKRRCPYCETVGFELQCAECGRHTEPQFV
CRECESVLSPDESGRVHCDRCERDVTSAEWQDIDLHQRYRDALDRVDER-----------
-------------------ESSFEILKGVKGLTSSNKTPEPLEKGILRAKHGVSSFKDG-
TVRYDMTDLPVTAVRPKELDVTAAHFRELGYQTDINGNPLQFDDQLVELKVQDIVLPDGA
AEHMMKTADFVDDLLEQFYELDQFYQIDERDDLIGELVFGMAPHTSAAVVGRIVGFTSAA
VGYAHPYFHAAKRRNCFHPETKIWFRDTDNEWHHETIQTFVEDRLDDPEID--AVGTLVQ
EVDDNTDREISVPSIDDNGNERLQSVTAVSKHRAPNHLVQIETISGREITITPDHE---M
HIFEQGNLVSKQASKITSGEYAVIPKRLQTISPSSHTPQHDLLREFLTRDELTADWLIIH
TSDPVRLCNRVFPEEVTSCKDAVEIMQNTACHLDENKETLIGWLDEGTIPVVLLRRFVET
DEALLMSTPDDVQIGLRGEKVRIDRHIGFTEELTSLLGYYAAAGIVHAQTNPISYESAQQ
EQSRITFYNIDTQTQTDLLNALNSVFEIEPIQYNSDGEILGVPG----------------
------------------------------------------------------------
------------------------------------------------------------
------------------------------------------------------------
-------ELIRRVFDTVFDVGTQPSHKRIPQALFDASESHITSYLRCFFSTHDSLTTDTR
DISATTVSREFKEDIIAALRRLGITAEVTTQQSRSVPEVLPDWYAIDDTTHHDANNSLNL
TRSYVISIASSDAVTLQRDRQAQEQTKYDAQGLIANNNAIHQSRQVTDGGRKDYITEPIT
DIEYVDADIDYTYCLTVSETHSLIVN-----DLSQKQCDGDEDCVMLLMDGLLNFSREYL
PDKRGGSVAADSRLVAVSPDDKIVFTTIEDFWKKLNTPIERNGKFRKRTCVSEGWQTYAF
DENHEASLRPIEKAIRYKADESKQLRRVTTQFGRSLDITDEHSLFRYDDGIEEVAGDDLT
AGDIIVAPRTLDVETIQTTLDLSEYIHDYERCPGEQTRSEELNLASKSVISNPRNKESPV
VTHNVSSQRSRSTDEMTTLSPTAVGGLESKQNETLRVGESAEPVERYIDVDDSFGWLLGQ
FIAQRSISTDALTSAIHTAAKKHAERIVAASDSVFDINPTVNSTERGCEVVFPPVFDTIV
SGLTAKEQSEPEQDINHTHTDEIGIPECILHAPDDIVLSFLQGFILGENAQRKGNAASEV
SEIVSESETTVTLNTTSVGIKDGLVFLCHRLGIIARISEKSGGEYSAHFEESRYTVSIAT
EGKTNPLDQILDGERPTMPEGVSVPVPDALLTIHESIANSPHIDQVIPDTVVQQETVSLE
TLQSLLTELSTVDLPAQLEAKRDELTLLTGGDLSYLRVESVECIDYDGYLYDLQVGGEPV
FTANWLYAHNSMDAPLVMSSRIDPSEIDDEAHNMDIVRQYPREFYEATRRMEDPDEWEEE
VTIAEEYLDTDNEYTGFNHTHDTTDIAAGPDLSAYKTLDSMMDKMDAQLELARKLRAVDE
TDVAERVIEYHFLPDLIGNLRAFSRQQTRCLDCGESYRRMPLTGECRECGGRVNLTVHEG
SVNKYMDTAIHIAEEFDCREYTKQRLEVLERSLESIFEDDTNKQSGIADFM--------
>gi|448494720|ref|ZP_21609535.1| DNA polymerase II large subunit [Halorubrum californiensis DSM 19288]
---MRPDDERYFARIEERLDEAWDVAETAKEQGRDPEPEIEIPVARDMADRVENILGIDG
VAERVRDLEG--EMSREEAALELVTDFVDGSVGDYDSREGKIEGAVRTAVALLTEGVVAA
PIEGIDRVELLENDDGTEFVNVYYAGPIRSAGGTAQALSVLVADYARSLLDVDEYKPRDV
EVERYAEEIALYDKDTGLQYTPKDKESKFIAKHIPVMLDGEATSD---------------
-----------------EEVSGFRDLERVDTNSARGGMCLVAAEGIALKAPKIQRYTRDL
DEVDWPWLQDLIDGTIGKDGAGDGD--------AAGDEGSDGDESGSGEDGDPDEAESES
AA-----------------------------DDPTEAGADGPLRAEPSQKFLRDLIAGRP
VFTHPSEAGGFRLRYGRARNHGFATGGVHPATMHIVDDFLAAGTQIKTERPGKAHGVVPV
DSIEGPTVRLANGEVRQIDDPEEAKEIRNGVEKVLDLGEYLVNYGEFVENNHPLAPASYA
PEWWVQEFEAAGADVRALRDDPHVDLEHPDVDRAFSWAEEYDCPLHPEYTYLWHDVSVDA
VTALADAVAAGDVV----------------------------------------------
-EGVLAVERTDEVQHALESLLVEHAATPD------ALRIPTWRPLARSLGIDDG------
---------------------------------------LRKEWDVEDLSAAARQYAD--
------------------------------------------------------------
-----------GENAIRAVNEVAPFEVRERAPTRIGNRMGRPEKSESRDLSPAVHTLFPI
NEAGGPQRDVAEAAN-VMDDTGHRGRHELEVSDRVCPDCGEHTYAALCPDCEVHTEPHYE
CGDCGTVCEPDEAGRVECPNCEWEVTAATYQEVDVNDAYRTALETVGER-----------
-------------------ESAFEILKGVQGLTSRNKTPEPIEKGVLRAKNGVTSFKDG-
TVRYDMTDLPVTAVRPEELDVTADHFRELGYETDIDGEPLRHDDQVVELRVQDIVLSDGA
AEHMLKTADFVDDLLEQFYGLDRFYEVNERDDLVGELVFGMAPHTSAATVGRVIGFTSAA
VGYAHPYFHAAKRRNCFHPKTKIWYEDETGQLRYDEIETFVETYLDRSDVEFDDFGTAVG
ELEHV-DGDLRVPSLTADGDRVSRPVEAVSKHEAPEHLVQVRTESGRSITVTPDHG-VHV
YDGERDAVAGKEAREIDADDRLVIPDSVGADDIDRDSRRFDLLAKFVRSDAVPNDRLMIK
GLDKDRLYELFEDAFADDWEGRFYPLQSMTEVFETNKKTLSNYLYRESFPVSSLQRCFTS
LDEMLAFVPDDVALGMKRDRTEIDRFVDLNRRVATLLGYYAAEGFAREQET--------P
KGTIHQTTICGTETESREFFLDVLREEFGVDPYEENHAKVTVSG----------------
------------------------------------------------------------
------------------------------------------------------------
------------------------------------------------------------
-------RLLRAFFDSVLDSGVYAHTKRVPDQIFDAPDEVVGAYLSGYFSGDGSVDDGSL
RITATTVSEELREDLVGLLRRLEIHASVDRPERVHLHDKFPEFYDESDT---------RM
TAQTYVLSVSSEDAVRFSEIAGFHLSRKQDRLRENVSSVEPYARKASDGGSGEYLVENVA
DVETVESDVEHVYCLTVEETHSLVAN-----DLSVDQCDGDEDCVMLLMDGLLNFSKEFL
PDQRGG------------------------------------------------------
------------------------------------------------------------
------------------------------------------------------------
------------------------------------------------------------
------------------------------------------------------------
------------------------------------------------------------
------------------------------------------------------------
------------------------------------------------------------
------------------------------------------------------------
----------RMDAPLVMSSRIDPSEIDDEAHNVDIVREYPKELYEASREMADPEAVEEL
IQIGEDTLGTDDEYHGFDHTHDTTDIAMGPDLSAYKTLGDMMEKMDAQLELARKLRAVDE
TDVAERVIEYHFLPDIIGNLRAFSRQETRCLDCGEKYRRMPLTGECRECGGRVNLTVHEG
SVSKYVDTAIEVAERFDCRPYTKQRLKVLDGSLESIFEDDTNKQSGIADFM--------
>gi|448304049|ref|ZP_21493994.1| DNA polymerase II large subunit [Natronorubrum sulfidifaciens JCM 14089]
---MREEDTRYFQRLEDQLDEAFDVAERAKQRGGDPEPEVEIPVAKDMADRVENILGIDG
VAERVRELEG--QMSREEAALELAEDFAEGRVGDYETKAGKIEGAVRTAVALLTEGVVAA
PIEGIDRVELLQNDDGTEFVNVYYAGPIRSAGGTAQALSVLVADYTRALVGVEQYNARQD
EIERYAEEIALYDKETGLQYTPKAKEAKFIAKNLPIMLDGEATGD---------------
-----------------EEVSGFRDLERVDTNSARGGMCLVLGEGIALKAPKIQRYTRNL
DEVDWPWLQDLIDGNYTADGGAAD-------EEDADAGDGDD-----ESDESDDDAESAD
D--------------------------------DSDTESDGPPRAEPSAKFLRDLIAGRP
VFSHPSAKGGFRLRYGRARNHGFATGGIHPATMHLVDDFLATGTQIKTERPGKAHGIIPV
DSIDGPTVKLANGDVRRIDDPEEALEIRNGVEKILDTGEYLVNYGEFVENNHPLAPASYV
SEWWIQDMDAAGADIQALEDDPRIDLEFPEAEQALEWAMAYDAPLHPQYTYLWHDLSVDH
YCDLADAVADGRVE-----------------DDADD------------------------
-DGTLVLEYTASTRDALEALIIEHRQREDA----GRIEIDDWRPFARTLGCEPRQAVTDG
ATLDP------------------------EGHEQASTIELERTWSSDDLSERARTWGHEA
E-----------------------------------------------------------
-----------GDNAIEAVNEVAPFKVRERAPTRIGNRMGRPEKSERRDLSPPVHTLFPI
GEAGGAQRNVANAAKHTETMSDTPGVVEVQIGRQRCPNCETETFKNRCPDCNTRTTPDYR
CPDCDQRIEPDEAGRVECGRCDREATCVESREVDIHEEYRNALESVGER-----------
-------------------ENAFEILKGVKGLSSANKIPEPIEKGVLRAKHDVSSFKDG-
TIRYDMTDLPVTSVRASELDIDVGQLQALGYEEDIHGDPLTHEDQLVELKVQDIVLSDGA
AEFMLQTAAFIDDLLEQYYGLERFYEFEDRQDLVGELVFGMAPHTSAATVGRVIGFTTAA
VGYAHPYFHAAKRRNCFHPETKVWYQDEADEWHHEPIETLVETR--LTDPEQDDFGTLVQ
ELDGN----VTVPSIDDAGSLSRKPVEAVSKHPAPDHLVRYETRSGREITLTPDHD---V
HVYEDGELRSKRASELTTADHAVVPEHLDIVDTDTEPHTFDLLEEFLDIDTVDSSRLMIK
GLEKDRLYERFEETISPEWDGTFYPLTSTADYFGLSKKTFSNYLYRESFPADLLLDLFDS
REAFLEFVPDDVSLGMRHDRTEIDRHVTLNERVGTLLGYYAAEGFARAQAT--------P
KGTIHQTTICGTEAEAREFYVDVLRDEFGVEPYHENDAKVTASG----------------
------------------------------------------------------------
------------------------------------------------------------
------------------------------------------------------------
-------RLLRAFFDSVLEAGIFAETKRVPQPLFDAADEVIAAYLRGYFSGDGGVDANAL
LVSATTVSSELKEDLLALLSRLGICGRVTITDPVPLCEKFPEFYEIDD---------PSM
TATSYVLEISSEDAMQFAETVGFHLSRKDSRLQSHVENIVPTGRRVFDGGDDAYLVESIS
SVEYVESTVDSVYCLTVSETHSLVAN-----NMSQKQCDGDEDCVMLLLDGLLNFSKSFL
PDQRGG------------------------------------------------------
------------------------------------------------------------
------------------------------------------------------------
------------------------------------------------------------
------------------------------------------------------------
------------------------------------------------------------
------------------------------------------------------------
------------------------------------------------------------
------------------------------------------------------------
----------KMDAPLVMSSRIDPSEIDDEAHNMDIVSQYPREFYLATREQADPESVE--
IQIGEDTLGTDGEYTGFEHTHDTTDIAMGPDLSAYKTLGSMMDKMDAQLELSRKLESVDE
TDVAERVIEGHFLPDLIGNLRAFSRQETRCLDCGEKFRRMPLTGDCRECGGRVNLTVHEG
SVNKYMQTAIQVADEYDCRDYTKQRLEVLERSLESIFENDKNKQSGIEDFM--------
>gi|429191431|ref|YP_007177109.1| DNA polymerase type II, large subunit [Natronobacterium gregoryi SP2]
---MREENERYFRRIESQLEDAFDVAEEAKERGADPEPEVEIPTARDMADRVENILGIDG
VAERVRELEG--EMSREEAALELAKDFAEGRVGDYETKAGKVEGAVRTAVALLTEGVVAA
PIEGIDKVELLENDDGTEFVNVYYAGPIRSAGGTAQALSVLVADYTRALVGIDQYKARGE
EIERYAEEIALYDKETGLQYCPKDTEAKFIATHLPIMLDGEATGD---------------
-----------------EEVSGFRDLERVDTNSARGGMCLVLGEGIALKAPKIQRYTRNL
EEVDWPWLQDLIDGNYGD---EDDGG-----EED-----AEPDEDDEKADDAETDEDAP-
----------------------------------ATDEPEGPPRVGESKKFLRDLIAGRP
VFSHPCADGGFRLRYGRARNHGFATAGVHPAAMHLVDDFLATGTQIKTERPGKAAGVVPV
DSIEGPTVKLANGDVRRIDDPENALEIRNGVEKILDLGEYLVNYGEFVENNHPLAPASYT
YEWWIQDVEAAGVDIQALEDDPRIDLEFPNPEEALEWALEYDAPLHPEYTYLWHDISVET
FCTLAEAAADGRIE-----------------RDGDGSVNGN------------------G
DDSILVLEYAENVAAALETIVLEHRQRPD----EDRIEIDDWRPFVHSVGCNPRRTAADG
ATVEAEAN--------------------------APEVELERAWSDDDLSERARTWG---
QEA---------------------------------------------------------
-----------GDNAVEAVNEVAPFEIRERAPTRVGNRMGRPEKSESRDLSPAVHTLFPI
GEAGGTQRNVADAAKHAETMSDTPGVVEVEIGRQRCPDCDTETFKNRCPDCNARTEPDYR
CPDCEQELEPDDAGRVECDRCEIEGTCVENREIDINDEFRSALESVGER-----------
-------------------ENAFDILKGVKGLSSTNKIPEPIEKGILRAKHDVSSFKDG-
TVRYDMTDLPVTSVRASELDVDVGQLQALGYEEDIHGEPLSHEDQLVELKVQDIVLSDGA
AEHMMQTADFIDDLLEQYYGLEPFYELENRQDLVGELVFGMAPHTSAATVGRVIGFTSAA
VGYAHPYFHAAKRRN---------------------------------------------
------------------------------------------------------------
------------------------------------------------------------
------------------------------------------------------------
------------------------------------------------------------
------------------------------------------------------------
------------------------------------------------------------
------------------------------------------------------------
------------------------------------------------------------
------------------------------------------------------------
------------------------------------------------------------
------------------------------------------------------------
-------------------------------------CDGDEDCVMLLMDGLLNFSISFL
PDKRGG------------------------------------------------------
------------------------------------------------------------
------------------------------------------------------------
------------------------------------------------------------
------------------------------------------------------------
------------------------------------------------------------
------------------------------------------------------------
------------------------------------------------------------
------------------------------------------------------------
----------RMDAPLVMSSRIDPSEIDDEAHNMDIVSQYPREFYEATLEQADPEAVD--
IQIGEDTLGTDGEYTGFEHTHDTTDIAMGPDLSAYKTLGSMMDKMDAQLELSRKLEAVDE
TDVAERVIEYHFLPDLIGNLRAFSRQETRCLNCGEKFRRMPLTGDCRECGGQVNLTVHQG
SVNKYMQTAIQVAEEYDCRPYTKQRLEVLEKSLESIFENDKNKQSGIEDFM--------
>gi|385804896|ref|YP_005841296.1| DNA-directed DNA polymerase D large subunit (intein-containing) [Haloquadratum walsbyi C23]
---MRDADKQYFETLESHLEQAFARARQAKGQGYDPKPEVEIPVARDMADRVENILAIPD
VAERIRELDD--ERSREEVALELVTDFVEGTVGDYDTREGKIEGAVRTAVALLTEGVVAA
PIEGIDRVEILSNDDGSEFVNVYYAGPIRSAGGTAQALSVLVADYARSLLDIDEYSARTD
ETERYAEEVSLYDRETGLQYSPKDKETKFITKHMPIMLDGEATGN---------------
-----------------EEVSGYRDLERVDTNAARGGMCLVLAEGIALKAPKIQRYTRQL
AEVEWPWLQDLIDDTIGSDEHSNNSVKNG----EADIIKTDKDTNESETKDGIDSDDYN-
--------------------------------DSGLEPANSP-RADATNKYLRDLIAGRP
VFGHPSAAGAFRLRYGRARNHGFATAGVHPATMHIVDDFIATGTQLKTERPGKAGGVVPV
DSIKGPTVRLANGDVRCINDPEEAEKLQNGVEKILDLGEYLVNFGEFIENNHPLAPAAYV
FEWWIQEFEASNADVQALRDDPTVDLESPTFENAMRWAKKHDIPLHPAYTYLWHDISVTE
FDHLADAVATGEIT---------------TNEVSDTNSASGNTSLR----------VNTN
TDDTLTIDTTPAIRETMERLLIEHHQDSD------SIHIPAWRALALSLGIKIESDND--
------------------------------------TGIGDRMWSLTDLSKHARKQ--DD
------------------------------------------------------------
-----------GKSAIAAVNEVAPFQVRERAPTRIGSRMGRPEKSEDRDLSPAVHTLFPI
GEAGGNQRNLSDAAQS-FGDNTERGQISVQLGKRRCPYCETVGFELQCAECGRHTEPQFV
CRECESVLSPDESGRVHCDRCERDVTSAEWQDIDLHQRYRDALDRVDER-----------
-------------------ESSFEILKGVKGLTSSNKTPEPLEKGILRAKHGVSSFKDG-
TVRYDMTDLPVTAVRPKELDVTAAHFRELGYQTDINGNPLQFDDQLVELKVQDIVLPDGA
AEHMMKTADFVDDLLEQFYELDQFYQIDERDDLIGELVFGMAPHTSAAVVGRIVGFTSAA
VGYAHPYFHAAKRRNCFHPETKIWFRDTDNEWHHETIQTFVEDRLDDPEID--AVGTLVQ
EVDDNTDREISVPSIDDNGNERLQSVTAVSKHRAPNHLVQIETISGREITITPDHE---M
HIFEQGNLVSKQASKITSGEYAVIPKRLQTISPSSHTPQHDLLREFLTRDELTADWLIIH
TSDPVRLCNRVFPEEVTSCKDAVEIMQNTACHLDENKETLIGWLDEGTIPVVLLRRFVET
DEALLMSTPDDVQIGLRGEKVRIDRHIGFTEELTSLLGYYAAAGIVHAQTNPISYESAQQ
EQSRITFYNIDTQTQTDLLNALNSVFEIEPIQYNSDGEILGVPG----------------
------------------------------------------------------------
------------------------------------------------------------
------------------------------------------------------------
-------ELIRRVFDTVFDVGTQPSHKRIPQALFDASESHITSYLRCFFSTHDSLTTDTR
DISATTVSREFKEDIIAALRRLGITAEVTTQQSRSVPEVLPDWYAIDDTTHHDANNSLNL
TRSYVISIASSDAVTLQRDRQAQEQTKYDAQGLIANNNAIHQSRQVTDGGRKDYITEPIT
DIEYVDADIDYTYCLTVSETHSLIVN-----DLSQKQCDGDEDCVMLLMDGLLNFSREYL
PDKRGGSVAADSRLVAVSPDDKIVFTTIEDFWKKLNTPIERNGKFRKRTCVSEGWQTYAF
DENHEASLRPIEKAIRYKADESKQLRRVTTQFGRSLDITDEHSLFRYDDGIEEVAGDDLT
AGDIIVAPRTLDVETIQTTLDLSEYIHDYERCPGEQTRSEELNLASKSVISNPRNKESPV
VTHNVSSQRSRSTDEMTTLSPTAVGGLESKQNETLRVGESAEPVERYIDVDDSFGWLLGQ
FIAQRSISTDALTSAIHTAAKKHAERIVAASDSVFDINPTVNSTERGCEVVFPPVFDTIV
SGLTAKEQSEPEQDINHTHTDEIGIPECILHAPDDIVLSFLQGFILGENAQRKGNAASEV
SEIVSESETTVTLNTTSVGIKDGLVFLCHRLGIIARISEKSGGEYSAHFEESRYTVSIAT
EGKTNPLDQILDGERPTMPEGVSVPVPDALLTIHESIANSPHIDQVIPDTVVQQETVSLE
TLQSLLTELSTVDLPAQLEAKRDELTLLTGGDLSYLRVESVECIDYDGYLYDLQVGGEPV
FTANWLYAHNSMDAPLVMSSRIDPSEIDDEAHNMDIVRQYPREFYEATRRMEDPDEWEEE
VTIAEEYLDTDNEYTGFNHTHDTTDIAAGPDLSAYKTLDSMMDKMDAQLELARKLRAVDE
TDVAERVIEYHFLPDLIGNLRAFSRQQTRCLDCGESYRRMPLTGECRECGGRVNLTVHEG
SVNKYMDTAIHIAEEFDCREYTKQRLEVLERSLESIFEDDTNKQSGIADFM--------
