# Supplementary material for: Inteins as indicators of gene flow in the halobacteria
Source: Front Microbiol. 2014 Jun 26;5:299. doi: 10.3389/fmicb.2014.00299 (PMC4071816; doi:10.3389/fmicb.2014.00299)
Supplement: Supplementary file 1 [file DataSheet1.ZIP › data_file1/halobacterial_intein_w_extein_alignments/polB.fullset]

>gi|345004576|ref|YP_004807429.1| DNA polymerase B region [halophilic archaeon DL31]
-----------------------------------------MNESEQQGLGDFAVPD---
-----------KGRPDEEAAVVAGDAGQTVS--EVVDAADLKFPESTG-TVDLLVTQVDY
SVEGNGGTEYPVVHVFGR----TADDKQ----------------EHVRILGMEPYFYVP-
-------------TEDIEGR-------------ALPEEYDAILDTREENPNGD-------
-------SFQSIRGKPLTKVIGQTPRDVGQIREEFEEHYEGDILFPNRFLIDKDVSSGLQ
VPERRLEDGRIQVRYDDEELVAVDAPEETTLRVNTFDIEVDDRNGFPEDGEEPIVCLTSH
DSYDDEYVVWLYDAPDAEVD--APDELAGYEPIADS-------------GTVDVRTFDEE
AAMLDAFVEYIQET---DPDLLTGWN----------------------------------
------------------------------------------------------------
------------------------------------------------------------
------------------------------------------------------------
------------------------------------------------------------
------------------------------------------------------------
------------------------------------------------------------
---------------------------------------------------------FED
FDMPYVLDRMELVDPS--TEYDLSIGRLSRIGEVWRSDWGGPDVKGRVVFDLLYGYKQIV
ITELESFRLDAIGERELDVGKEHYSGDIGDLWEQDPEQLLEYNLRDVELCVEIDRKQDVV
AFWNEVRSLVGSKIEDAPTAGDAVDMYVLHKAYGEFALPSKGQQEAAEEFEGGAVFEPIT
GVRENVTVLDLKCFSGDTDVLTPAGPRNITELSVDDEIYTLNPDTFECEVKPVVETHAYE
NSFGELHHLSGNTHDFKITENHRFLASKARGWDEQTPADFEFAEYREFTDTERYAFPNHE
PMAGESPATFDMLGEVDGGHVVVYTDDDLRIFRNTVPEAVQGELELAHGSSEAMGLQQKV
GKYLIPLETYREHREVVDAHADDLFLMFGRGHRETPLAFEMADWLELLGWYVTEGSIDHA
AGRLTLHQKDAGDRRRVQDLLDRMAVNYSVDERGINVSNRYLTDWLAENCGTGYANKQLP
DWVFDLDGDLLQGLLDTLVRGDGSVTDSGLQTFWTKSDDLKRAAVDIAVRCGEKPTVSKQ
SDGTWYVSIGKRGSFQKSTNGSVEPHSGEVYCVTAADNHVVLAGRNGQYQWVGQSLYPMS
MATINSSPETKVDPGEYDGETYHAPDG---THFRKEPDGIMREMIDELLTEREEKKRLRD
EHEPGSEPYEQYDKQQGSVKVVMNCFSPDTDVLTPKGVRNIRELDVGDEVYSLDPETEEM
EVKPVTETHAYPEYDGELVDMQTSTIDLRVTPNHRMLVRKNETN--GITEDGYSFVEAGE
LDDATNYELPHGWTTDHGDELGTVDLVDYVEGEYEVWVRPEVHGHTFAAELGYYPETVTK
NDVGQAGYVLDAEEYAEHRAYIESVCEQSFIHREFGRKWIPRTFDGDDFLDLLAWYSTEG
SVYTSEEKQFEENHRGSATTVKIAQQKPAVADGGASVEGPSRPESDHAAIGELLDRMGFD
CYVDERSYQFTSRLLGETLERLCGGDSFEKQIPEFVFDLSERQKRCFLETLIAGDGDRQP
NSWRYTTASDRLRDDVLRLCTHLGLTANYG-------------------------KNSGS
WRIYVTEDAKNTLRMHRSSSRSTAEAGVYCVSVADNHSLLAGRNGTFQFVGQSLYG---V
SGWDRFR-LYDTEGAAAVTATGREVIEFTETASEEIGHDVAYGD----------------
------------------------------------------------------------
------------------------------------------------------------
------------------------------------------------------------
------------------------------------------------------------
------------------------------------------------------------
------------------------------------------------------------
------------------------------------------------------------
---TDSVMLSLG---------------------PDVDKQE------AIEQSFSIEEHINE
RYDDFAAEELNADS-----HRFEIEFEKLYRRFFQAGKKKRYAGHIIWKEGKDVDDIDIT
GF-EYKRSDIAPITKRVQKQVIDMIVRG----EDLDEIKEYLHEVINEFQEG-NVDLEQV
GIPGGIGKRLDAYDTDTAQVRGAKYANMVLGTNFQRGSKPKRLYLKKVHPAFWQDIESGA
EALDPQTDPLYAEFKRDPD----VICFEYPEEVPDSFEIDWDIMLDKTLKGPIERVIEAL
GLSWDEVKSGQEQTGLGEWA
>gi|448671160|ref|ZP_21687152.1| DNA polymerase B elongation subunit [Haloarcula amylolytica JCM 13557]
-----------------------------------------MSDGTQGTLGDFEQDAEE-
-----------DRPVADEAAAIAGNGGSDTGGTSVVDLDERQFPPVEE-TVEFVVTQVDY
TIEGQGDDEFPVVHVFGR----TDDNEP----------------IHARVFDFKPYFYAP-
-------------TDSVTED--------------ELRQYDSITGWEEADEDGE-------
-------PYESIRGERLTKIFGQTPRDVGQIRDDFDH-YEADILFPNRLLIDKDITSGVR
VPAR-ELD-DDSLKVHHEEIRPVEA--HADPRVNTFDIEVDDRHGFPEDGEEPIICLTSH
DSYRDEYVVWLYESPDGIN---GPEALAGYDPIRED-------------FEADVRVFDEE
EAMLEAFVDYIVDT---DPDVLTGWN----------------------------------
------------------------------------------------------------
------------------------------------------------------------
------------------------------------------------------------
------------------------------------------------------------
------------------------------------------------------------
------------------------------------------------------------
---------------------------------------------------------FDD
FDAPYFLDRLEELQSY-NHDYDLRIDRLSRVDEVWRSGWGGPDIKGRVVFDLLYAYKRTQ
FTELESYRLDAVGEQELGVGKERYTGDIGDLWEQDPEQLLEYNLRDVELCVELDREQDII
DFWDEVRTFVGCKLEDATTPGDAVDMYVLHKLHGEFALPSKGQQE-SEDYEGGAVFDPIT
GVRENVTVLDLK------------------------------------------------
------------------------------------------------------------
------------------------------------------------------------
------------------------------------------------------------
------------------------------------------------------------
------------------------------------------------------------
------------------------------------------------------SLYPMC
MVTTNASPETKVDPDTYDGDTYRAPNG---THFRKEPDGVIREMVDELLSEREEKKAERN
SFDPDNPEYERFDRQQAAVKVIMNCFTPDTDVLTPEGVRNIRDLEIGDEVYSLDPETEEM
EVKPVVETQSYPDYRGDLVDIETSKMDFRVTPNHRMLVRKNDKN--GITEDGWKFKEAGD
LYDYCNYEMPHDWDFQHRDRFG--------------------------------------
-------------------ETIDIVQLAREYTETGITLSDGGTMAAAKYGTPNISRKVST
NDFLEFLAWYITEGSVYESKTSNYRINIAQEHTGR-----------REKIETLVDQFVEY
WYTDERSVSFSSRIWAELLTELCGSGSDSKRIPELVFEASESQKQQFLETLIQGDGDWQK
NAWRFSTISQQLRDDILRLCTHLGLTASY-------------------------NRDGAV
WRIYCTEDAKNSFRMHRDGSESTAGNGVYCVTVKDNNTLIAGRNGKFQNVGNSLYG---V
LGWDRFR-LYDKEMGAAVTATGREVIDYTDEVVANEGYEVVYGD----------------
------------------------------------------------------------
------------------------------------------------------------
------------------------------------------------------------
------------------------------------------------------------
------------------------------------------------------------
------------------------------------------------------------
------------------------------------------------------------
---TDSVMLQLGNVGPDDVEGDVEITDEMREKHPEMDDDELELIATTIQKGFELEETINA
SYDEFAMEQLNAEF-----HRFEIEFEKLYRRFFQAGKKKRYAGNIVWKEGKHVDDIDIT
GF-EYQRSDIAPITKRVQKEVIDRIVRG----EDAESIKQYVSDVIEDYQAG-NVDYDDV
GIPGGIGKKLDNYDTDTAQVRGAKYANLLLGTNFQSGSKPKRLYLDRVHSDFFQRIEE-E
EGLDPQRDPLYGEFRRDPD----VICFEYADQIPEEFEIDWDKMLDKTLKGPIARILEAM
DISWEEVKSGQEQTGLGSFM
>gi|448681161|ref|ZP_21691307.1| DNA polymerase elongation subunit [Haloarcula argentinensis DSM 12282]
-----------------------------------------MSDGTQGTLGDFEQDAEE-
-----------DRPVADEAAAIAGNGGSDSGDTSVVDIDERQFPPVEE-TVEFVVTQVDY
TIEGQGDDEFPVVHVFGR----TDDNEP----------------VHARVFDFQPYFYAP-
-------------TDSVSED--------------ELRQYDSITGWEEADGDGE-------
-------PYESIRGERLTKIFGQTPRDVGQIRDDFDH-YEADILFPNRLLIDKDITSGVR
VPAR-ELD-DGSLKVHHEEITPVEA--HADPRVNTFDIEVDDRQGFPEDGEEPIICLTSH
DSYRDEYVVWLYESPDGVN---GPEALAGYDPIRED-------------FEADVRVFDEE
EAMLEAFVDYIVDT---DPDVLTGWN----------------------------------
------------------------------------------------------------
------------------------------------------------------------
------------------------------------------------------------
------------------------------------------------------------
------------------------------------------------------------
------------------------------------------------------------
---------------------------------------------------------FDD
FDAPYFLDRLEELQSY-NHDYDLQIDRLSRVDEVWRSGWGGPDIKGRVVFDLLYAYKRTQ
FTELESYRLDAVGEQELGVGKERYTGDIGDLWEQDPEQLLEYNLRDVELCVELDREQDII
DFWDEVRTFVGCKLEDATTPGDAVDMYVLHKLHGEFALPSKGQQE-SEDYEGGAVFDPIT
GVRENVTVLDLK------------------------------------------------
------------------------------------------------------------
------------------------------------------------------------
------------------------------------------------------------
------------------------------------------------------------
------------------------------------------------------------
------------------------------------------------------SLYPMC
MVTTNASPETKVDPEIYDGDTYRAPNG---THFRKEPDGVIREMVDELLSEREEKKAQRN
SFDPDNPEYERFDRQQAAVKVIMN------------------------------------
------------------------------------------------------------
------------------------------------------------------------
------------------------------------------------------------
------------------------------------------------------------
------------------------------------------------------------
------------------------------------------------------------
----------------------------------------------------SLYG---V
LGWDRFR-LYDKEMGAAVTATGREVIDYTDEVVADEGYEVVYGD----------------
------------------------------------------------------------
------------------------------------------------------------
------------------------------------------------------------
------------------------------------------------------------
------------------------------------------------------------
------------------------------------------------------------
------------------------------------------------------------
---TDSVMLQLGDIGPEDVDGDATVTDEMREKHPEMGDDELELVAATIQKGFELEETIND
SYDEFAMERLNASD-----HRFQIEFEKLYRRFFQAGKKKRYAGNIVWKEGKHVDDIDIT
GF-EYQRSDIAPITKRVQKEVIDRIVRG----EDAESIKQYVSDVIEDYQDG-NVNYDDV
GIPGGIGKKLDNYDTDTAQVRGAKYANLLLGTNFQSGSKPKRLYLDRVHSDFFQRIEK-E
EGLDPQRDPLYGEFRRDPD----VICFEYADQIPEEFEIDWDKMLDKTLKGPIARILEAM
DISWEEVKSGQEQTGLGSFM
>gi|448648520|ref|ZP_21679651.1| cytochrome c-type biogenesis protein CcdA [Haloarcula californiae ATCC 33799]
------------------------------------------------------------
------------------------------------------------------------
------------------------------------------------------------
------------------------------------------------------------
------------------------------------------------------------
------------------------------------------------------------
------------------------------------------------------------
------------------------------------------------------------
------------------------------------------------------------
------------------------------------------------------------
------------------------------------------------------------
------------------------------------------------------------
------------------------------------------------------------
------------------------------------------------------------
------------------------------------------------------------
------------------------------------------------------------
------------------------------------------------------------
------------------------------------------------------------
------------------------------------------------------------
------------------------------------------------------------
------------------------------------------------------------
------------------------------------------------------------
------------------------------------------------------------
------------------------------------------------------------
------------------------------------------------------------
------------------------------------------------------------
------------------------------------------------------------
------------------------------------------------------------
------------------------------------------------------------
------------------------------------------------------------
------------------------------------------------------------
------------------------------------------------------------
------------------------------------------------------------
------------------------------------------------------------
------------------------------------------------------------
------------------------------------------------------------
------------------------------------------------------------
------------------------------------------------------------
------------------------------------------------------------
------------------------------------------------------------
------------------------------------------------------------
------------------------------------------------------------
---MAAVSLLAS---------------------------------FAAGAVTVFTPCCLP
VLPPLLSGSVGHRL------KPLTIVAGSIVSFTLVGLLTGYLGTLTSDSLRAPAFLVII
AFGAVMADDDLHEAYAATASKISGRVDG------ISVLSSAAHPLVAGFTLGFVIGILWL
PCVGPVLGAVLAYAGTTGDVSQSGLLLFSYGAGFG---------LPMLGVAYGSKVAG--
---GRVRDALPGVEQTETVR-------RLAGYLLLLSGVALLFQLDRVLLSNI-------
--------------------
>gi|344212611|ref|YP_004796931.1| DNA polymerase elongation subunit [Haloarcula hispanica ATCC 33960]
-----------------------------------------MSDGTQGTLGDFEQDADE-
-----------DRPVADEAAAIAGNGGSDTGGTSVVDIDERQFPPVEE-TVEFVVTQVDY
TIEGQGDDEFPVVHVFGR----TDDNEP----------------IHARVFDFKPYFYAP-
-------------TDSVTED--------------ELRQYDSITDWKAADEDGE-------
-------PYESIRGERLTKIFGQTPRDVGQIRDDFDH-YEADILFPNRLLIDKDITSGVR
VPAR-ELD-DGSLKVHHEEITPVEA--HAEPRVNTFDIEVDDRHGFPEDGEEPIICLTSH
DSYRDEYVVWLYESPDGIN---GPEALAGYEPIRED-------------FEADVRVFDEE
EAMLEAFVDYIVDT---DPDVLTGWN----------------------------------
------------------------------------------------------------
------------------------------------------------------------
------------------------------------------------------------
------------------------------------------------------------
------------------------------------------------------------
------------------------------------------------------------
---------------------------------------------------------FDD
FDAPYFLDRLEELQSY-NHDFDLQIDRLSRVDEVWRSGWGGPDIKGRVVFDLLYAYKRTQ
FTELESYRLDAVGEQELGVGKERYTGDIGDLWEQDPEQLLEYNLRDVELCVELDREQDII
DFWDEVRTFVGCKLEDATTPGDAVDMYVLHKLHGEFALPSKGQQE-SEDYEGGAVFDPIT
GVRENVTVLDLK------------------------------------------------
------------------------------------------------------------
------------------------------------------------------------
------------------------------------------------------------
------------------------------------------------------------
------------------------------------------------------------
------------------------------------------------------SLYPMC
MVTTNASPETKVDPDAYDGDTYRAPNG---THFRKEPDGVIREMVDELLSEREEKKTKRN
EFDPENPDYGRLDRQQAAVKVIMN------------------------------------
------------------------------------------------------------
------------------------------------------------------------
------------------------------------------------------------
------------------------------------------------------------
------------------------------------------------------------
------------------------------------------------------------
----------------------------------------------------SLYG---V
LGWDRFR-LYDKEMGAAVTATGREVIDYTDEVVADEGYEVVYGD----------------
------------------------------------------------------------
------------------------------------------------------------
------------------------------------------------------------
------------------------------------------------------------
------------------------------------------------------------
------------------------------------------------------------
------------------------------------------------------------
---TDSVMLQLGDVGPNDVEGDVEITDEMREKHPEMGDDELELIATTIQKGFELEETINA
SYDEFAMEQLNAEF-----HRFEIEFEKLYRRFFQAGKKKRYAGNIVWKEGKHVDDIDIT
GF-EYQRSDIAPITKRVQKEVIDRIVRG----EDAESIKQYVSDVIEDYQDG-NVNYDDV
GIPGGIGKKLDNYDTDTAQVRGAKYANLLLGTNFQSGSKPKRLYLDRVHSDFFQRIED-E
EGLDPQRDPLYGEFRRDPD----VICFEYADQIPEEFEIDWDKMLDKTLKGPIARILEAM
DISWEEVKSGQEQTGLGSFM
>gi|15789745|ref|NP_279569.1| DNA polymerase B1 [Halobacterium sp. NRC-1]
--------------------------------------MGNTELSEFMHES--DGADDPG
-----------EDAIQEEAAVVAGDADPVV--NEVLTAEADALPDATG-EVELMVTQVDY
TIEGSGDRERPVLHVFGRT----TDDEA----------------EHVRVHGFRPYFYAP-
-------------TATLSED---------------DLTDDVITGTEDG------------
--------YESIRGEALTKIFGRTPRDVGNIRDAFDH-YEADILFPNRLLIDKDITDGVR
VPAR-RAD-DGALYVHHDEIAACEV--AADLRVNTFDIEVNDRNGFPEDGEEPVVCLTSH
DSYRDEYVAWLYAAPDATVD--APTAVPGYDPLT-------------DDADIDVRVFDTE
EAMHDAFLSYIEDT---NPDVLTGWN----------------------------------
------------------------------------------------------------
------------------------------------------------------------
------------------------------------------------------------
------------------------------------------------------------
------------------------------------------------------------
------------------------------------------------------------
---------------------------------------------------------FDD
FDAPYLIDRLDELDP--RTDHDLDSDRLSRVSEVWTSGWGGPNVKGRVVFDLLYAYQRTK
YSELDSYRLDAVGEQELGVGKERYPGDIGDLWEDDPERLLEYNLRDVELCVEIDRKQSIV
AFWDEARKLVGCKLEDATTPGDAVDMYVLHKAFGNFVLPSKGQQDA-EEFEGGAVFDPIT
GVRENVSVLDLK------------------------------------------------
------------------------------------------------------------
------------------------------------------------------------
------------------------------------------------------------
------------------------------------------------------------
------------------------------------------------------------
------------------------------------------------------SLYPMS
MVTINASPETKVDPEEFDGDTYRTPT---GVHFRKEPDGIIREMVDELLTEREEKKARRD
DHEPDSEDYERYDRQQAAVKVIMN------------------------------------
------------------------------------------------------------
------------------------------------------------------------
------------------------------------------------------------
------------------------------------------------------------
------------------------------------------------------------
------------------------------------------------------------
----------------------------------------------------SLYG---V
FGWDRFR-LYDRAMSAGVTSTNREVIDFTEQAAEEFGYEVAYGD----------------
------------------------------------------------------------
------------------------------------------------------------
------------------------------------------------------------
------------------------------------------------------------
------------------------------------------------------------
------------------------------------------------------------
------------------------------------------------------------
---TDSVMLELG---------------------DDMTKAE------AIAESFDIEDHINA
AYDEFAREQLHADD-----HRFQIEFEKLYRRFFQAGKKKRYAGHIVWKEGKDVDDVDIT
GF-EYQRSDIAPITKRVQKEVIDLVVRE----GDVDAVEEYVHGVIEEFQEG-DADLDDI
GIPGGIGKRLDNYETDTAQVRGAKYANLLLGTNFDRGSKPKRLYLAKVHPDFWGHVED-E
QGIDTSTSDRYREFRRDP----DVICYEYADQIPDTFVVDYDKMLDKTLKGPIERILEAL
DLSWDEVKSGQTQTGLGQFT
>gi|448590184|ref|ZP_21650152.1| DNA polymerase B exonuclease [Haloferax elongans ATCC BAA-1513]
--------------------------------------------MTQTGLDE------FG
EDDAGGVGDTRPDEEAAI---VAGDAGQHVS--GVIDTDEVRFPDPQG-TVELAVTQVDY
TIEGSGRNEYPVIHIFGR----TADDDEP---------------EHVRVLGFEPYFYAP-
-------------TASLD-D--------------ELLDKDVITRTEDG------------
--------YESIRGEDLTRIHTRTPRDVGQIRDEFDH-YEADILFPNRLLIDKDIKSGVR
LPDRRLEDG--SIQVPHQEVEPAAV--EANLRVNTFDIEVNDRNGFPEDGEEPIICLTSH
DSYLDEYIVWHAVAPDGEG--KRPGSLPNYDFLNDD-------------SEVEVRTFDDE
DAMLDAFLTYIEET---NPDILTGWN----------------------------------
------------------------------------------------------------
------------------------------------------------------------
------------------------------------------------------------
------------------------------------------------------------
------------------------------------------------------------
------------------------------------------------------------
---------------------------------------------------------FED
FDAPYFLDRLDVLNPT--SDYDLDPDRMSRLGEVWRSGWGGPDIKGRVVFDLLYAYKRTQ
FTELESYRLDAVGELELDVGKERYSGDIGDLWEQDPERLLEYNLRDVELCVEIDRKQDIV
AFWDEVRTFVGCKLEDAPTPGDTVDIYVLHKVHGEFALPSKGKQES-EDYEGGAVFDPIT
GVKENVTVLDLK------------------------------------------------
------------------------------------------------------------
------------------------------------------------------------
------------------------------------------------------------
------------------------------------------------------------
------------------------------------------------------------
------------------------------------------------------SLYPMC
MVTVNASPETKVDPETYDGETFHAPNG---THFRQEPDGMIREMVDELLAEREEKKSLRN
GHDPGTSEYEQFDRQQAAVKVIMN------------------------------------
------------------------------------------------------------
------------------------------------------------------------
------------------------------------------------------------
------------------------------------------------------------
------------------------------------------------------------
------------------------------------------------------------
----------------------------------------------------CFTPDTDV
LTPDGIRNIRDLDVGDDVYSLDPETMRMEVKPVVETHEYPDYRGEMVDIQTSKTDFSVTP
NHRMLVRKDDKNGAS-WDDFRFVEAGDLNESSHYELPHG---------------------
----WEGPDGTHLDTVDFTELLDDGYEVWAKNEVHGHTLAAEIGWYPDKMQKQGESGTGY
VFSAEEFEEHR-EYLDEVCSEFYVHSERGRKWIPRFYDANDFLDLLAWYITEGSVYTSED
KTFGENVRGSSTTVNIAQDAIADGGGHDDHTAIGELLDRMGFNYYVDEKGFKFTSRALGG
WLEDTCGGNSFEKHIPDLVFDASHEQKERFLDTLVAGDGDRQVNSWRYTTSSERLRDDVL
RLCAHLGKTASYNHDSGSWRIYCTEDAKNSFRMHRSGGRSEAEDGAYCVTVADNHTLLAG
RNGKFQFVGQSLYGVLGWDRFRLYDKEMGAAVTATGRSVIEHTESAANDAGYEVAYG---
--DTDSVMLEVGHVSPDDVDGDVEVTDEMREAHPEMSEAELESLAATILKGYELEEQINE
SYDEFALEQLDAHH-----HRFQIEFEKLYRRFFQAGKKKRYAGHIVWKEGKDVDDIDIT
GF-EYKRSDIAQITKEVQKEVIDMIVHG----EDTEVIKDYLHDIITDFQSG-NLPLDEV
GIPGGIGKKLTAYETPTAHVRGAQYANAFLGTNFGRGSKPKRLYLKKVHPSWFRKMEN-Q
EDFDPQRDDRYRAFKRDPD----VICFEYADQVPDEFEVDWDTMLDKTLEGPISRIIEAL
GMSWDEVKSGQEQTGLGSFV
>gi|448596888|ref|ZP_21654026.1| DNA polymerase B1 [Haloferax alexandrinus JCM 10717]
--------------------------------------------MTQTGLTD------FG
GNDADGAGDARPDEEAAI---VAGDAGQHVS--DVIDTDEVRFPDPDG-TVELAVTQVDY
TIEGAGRDEYPVIHIFGR----TADDET----------------EHVRVLGFRPYFYAP-
-------------TDGLD-D--------------DALDKDVITGTEDG------------
--------YESIRGEELTKIFGRTPRDVGQIRDEFDH-YEADILFPNRLLIDKDIKGGVS
VPERRLDDG--TIQIPHQEVAPAEV--NANLRVNTFDIEVNDRNGFPEDGEEPIICLTSH
DSYRDEYVVWHAVADEGLG--KRPDALPNYDFLGED-------------GDVEVRTFDEE
AEMLDAFLTYIEET---DPDILTGWN----------------------------------
------------------------------------------------------------
------------------------------------------------------------
------------------------------------------------------------
------------------------------------------------------------
------------------------------------------------------------
------------------------------------------------------------
---------------------------------------------------------FED
FDAPYFLDRLEEVDKR--TDLNLDYNRISRLGEVWRGGWGGPDIKGRVVFDLLYAYKRTQ
FTELESYRLDAVGELELDAGKERYSGDIGDLWEEDPERLLEYNLRDVELCVEIDRKQDII
AFWDEVRTFVGCKLEDAPTPGDTVDIYVLHKVHGEFALPSKGKQES-EDYEGGAVFDPIT
GVKENVTVLDLK------------------------------------------------
------------------------------------------------------------
------------------------------------------------------------
------------------------------------------------------------
------------------------------------------------------------
------------------------------------------------------------
------------------------------------------------------SLYPMC
MVTINASPETKVDPERYDGEMFRAPNG---THFQQEPDGMIREMVDELLTEREEKKSLRN
SHDPGSSEYEQFDRQQAAVKVIMN------------------------------------
------------------------------------------------------------
------------------------------------------------------------
------------------------------------------------------------
------------------------------------------------------------
------------------------------------------------------------
------------------------------------------------------------
----------------------------------------------------SLYG---V
LGWDRFR-LYDKEMGAAVTATGRKVIEFTEQAANQIGYDVAYGDSVTGDRPVVVRDPGGT
VRILPIEDLFARGTT-ESEVLIAADGDVVASATPGKTRRALDGWDALSVNEAGEAEWQPI
AQAIRHKTDKPVVNLQHKFGESTTTRDHSYVVPGEHGLTTVSPDDVAEPYRVSGVPDVEP
VEQVDVYEVLR-GYEREYEDGRSVGSDNSITKRKQIHADDEYVWFGHEHHRDVDSTVKVK
RFVDIDSEDGAALIRLLGAYVSEGSASTGETATSKFGASIAESDREWLAQLQRDYSRLFE
NTTADIITSDRRAERTVEYQTDTGGASVTYNDETLKLQMMNELAAVFFREFAGQTSRGKR
IPSFVFHLPEEKQDLFLTLLVEGDGSREFPRYTEAYAQRNFDFETTSRELAAGLSMLLTQ
RGQKHSLKYRDSKDSYTIRTCSTYREGRDPVLTEVDHDGYVYDLSVEENENFVDGVGGIV
LHNTDSVMLELG---------------------PDVSKEE------AIEQSFDIEEHINA
AYDDFACDELGADE-----HRFQIEFEKLYRRFFQAGKKKRYAGHIVWKEGKDVDDIDIT
GF-EYKRSDIAQITKEVQKNVIDMIVHG----EDTEVIKDYLHDIITDFEAG-NLPLEQV
GIPGGIGKRLSAYETPTAHVRGAQYANAFLGTNFGRGSKPKRVYLKKVHPSWFREMET-G
E-FDPQVDDRYREFKRDPD----VICFEYADQIPEEFEVDWETMLTKTLEGPISRVIEAL
GMSWDEVKSGQEQTGLGSFM
>gi|448559668|ref|ZP_21633742.1| DNA polymerase elongation subunit (family b) [Haloferax sp. ATCC BAA-644]
--------------------------------------------MTQTGLTD------FG
GNDADGAGDARPDEEAAI---VAGDAGQHVS--DVVDTDEVRFPDPDG-TVELAVTQVDY
TIEGAGRDEYPVIHIFGR----RADDET----------------EHVRVLGFRPYFYAP-
-------------TDSLD-D--------------DDLDKDVITGSEDG------------
--------YESIRGEELTKIFGRTPRDVGQIRDEFDH-YEADILFPNRLLIDKDIKGGVS
VPERRLDDG--TIQIPHQEVAPAEV--DANLRVNTFDIEVNDRNGFPEEGEEPIVCLTSH
DSYRDEYVVWHAVADEGLG--KRPDSLPNYDFLGED-------------GDVEVRTFDEE
AAMLDAFLTYIEET---DPDILTGWN----------------------------------
------------------------------------------------------------
------------------------------------------------------------
------------------------------------------------------------
------------------------------------------------------------
------------------------------------------------------------
------------------------------------------------------------
---------------------------------------------------------FED
FDAPYFLDRLEEVDKR--TDLNLDYNRISRLGEVWRGGWGGPDIKGRVVFDLLYAYKRTQ
FTELESYRLDAVGELELDAGKERYSGDIGDLWEEDPERLLEYNLRDVELCVEIDRKQDII
AFWDEVRTFVGCKLEDAPTPGDTVDIYVLHKVHGEFALPSKGKQES-EDYEGGAVFDPIT
GVKENVTVLDLK------------------------------------------------
------------------------------------------------------------
------------------------------------------------------------
------------------------------------------------------------
------------------------------------------------------------
------------------------------------------------------------
------------------------------------------------------SLYPMC
MVTINASPETKVDPERYDGEMFRAPNG---THFQQEPDGMIREMVDELLTEREEKKSLRN
SHDPGSSQYEQFDRQQAAVKVIMN------------------------------------
------------------------------------------------------------
------------------------------------------------------------
------------------------------------------------------------
------------------------------------------------------------
------------------------------------------------------------
------------------------------------------------------------
----------------------------------------------------SLYG---V
LGWDRFR-LYDKEMGAAVTATGRKVIEFTEQAANQIGYDVAYGD----------------
------------------------------------------------------------
------------------------------------------------------------
------------------------------------------------------------
------------------------------------------------------------
------------------------------------------------------------
------------------------------------------------------------
------------------------------------------------------------
---TDSVMLELG---------------------PDVSKEE------AIEQSFDIEEHINA
AYDDFARDELGADE-----HRFQIEFEKLYRRFFQAGKKKRYAGHIVWKEGKDVDDIDIT
GF-EYKRSDIAQITKEVQKNVIDMIVHG----EDTEVIKDYLHDIITDFEAG-NLPLEQV
GIPGGIGKRLSAYETPTAHVRGAQYANAFLGTNFGRGSKPKRVYLKKVHPSWFREMET-G
E-FDPQVDDRYREFKRDPD----VICFEYADQIPEEFEVDWETMLTKTLEGPISRVIEAL
GMSWDEVKSGQEQTGLGSFM
>gi|448549978|ref|ZP_21628583.1| DNA polymerase elongation subunit (family b) [Haloferax sp. ATCC BAA-645]
--------------------------------------------MTQTGLTD------FG
GNDADGAGDARPDEEAAI---VAGDAGQHVS--DVVDTDEVRFPDPDG-TVELAVTQVDY
TIEGAGRDEYPVIHIFGR----RADDET----------------EHVRVLGFRPYFYAP-
-------------TDSLD-D--------------DDLDKDVITGSEDG------------
--------YESIRGEELTKIFGRTPRDVGQIRDEFDH-YEADILFPNRLLIDKDIKGGVS
VPERRLDDG--TIQIPHQEVAPAEV--DANLRVNTFDIEVNDRNGFPEEGEEPIVCLTSH
DSYRDEYVVWHAVADEGLG--KRPDSLPNYDFLGED-------------GDVEVRTFDEE
AAMLDAFLTYIEET---DPDILTGWN----------------------------------
------------------------------------------------------------
------------------------------------------------------------
------------------------------------------------------------
------------------------------------------------------------
------------------------------------------------------------
------------------------------------------------------------
---------------------------------------------------------FED
FDAPYFLDRLEEVDKR--TDLNLDYNRISRLGEVWRGGWGGPDIKGRVVFDLLYAYKRTQ
FTELESYRLDAVGELELDAGKERYSGDIGDLWEEDPERLLEYNLRDVELCVEIDRKQDII
AFWDEVRTFVGCKLEDAPTPGDTVDIYVLHKVHGEFALPSKGKQES-EDYEGGAVFDPIT
GVKENVTVLDLK------------------------------------------------
------------------------------------------------------------
------------------------------------------------------------
------------------------------------------------------------
------------------------------------------------------------
------------------------------------------------------------
------------------------------------------------------SLYPMC
MVTINASPETKVDPERYDGEMFRAPNG---THFQQEPDGMIREMVDELLTEREEKKSLRN
SHDPGSSQYEQFDRQQAAVKVIMN------------------------------------
------------------------------------------------------------
------------------------------------------------------------
------------------------------------------------------------
------------------------------------------------------------
------------------------------------------------------------
------------------------------------------------------------
----------------------------------------------------SLYG---V
LGWDRFR-LYDKEMGAAVTATGRKVIEFTEQAANQIGYDVAYGD----------------
------------------------------------------------------------
------------------------------------------------------------
------------------------------------------------------------
------------------------------------------------------------
------------------------------------------------------------
------------------------------------------------------------
------------------------------------------------------------
---TDSVMLELG---------------------PDVSKEE------AIEQSFDIEEHINA
AYDDFARDELGADE-----HRFQIEFEKLYRRFFQAGKKKRYAGHIVWKEGKDVDDIDIT
GF-EYKRSDIAQITKEVQKNVIDMIVHG----EDTEVIKDYLHDIITDFEAG-NLPLEQV
GIPGGIGKRLSAYETPTAHVRGAQYANAFLGTNFGRGSKPKRVYLKKVHPSWFREMET-G
E-FDPQVDDRYREFKRDPD----VICFEYADQIPEEFEVDWETMLTKTLEGPISRVIEAL
GMSWDEVKSGQEQTGLGSFM
>gi|448542658|ref|ZP_21624743.1| DNA polymerase elongation subunit (family b) [Haloferax sp. ATCC BAA-646]
--------------------------------------------MTQTGLTD------FG
GNDADGAGDARPDEEAAI---VAGDAGQHVS--DVVDTDEVRFPDPDG-TVELAVTQVDY
TIEGAGRDEYPVIHIFGR----RADDET----------------EHVRVLGFRPYFYAP-
-------------TDSLD-D--------------DDLDKDVITGSEDG------------
--------YESIRGEELTKIFGRTPRDVGQIRDEFDH-YEADILFPNRLLIDKDIKGGVS
VPERRLDDG--TIQIPHQEVAPAEV--DANLRVNTFDIEVNDRNGFPEEGEEPIVCLTSH
DSYRDEYVVWHAVADEGLG--KRPDSLPNYDFLGED-------------GDVEVRTFDEE
AAMLDAFLTYIEET---DPDILTGWN----------------------------------
------------------------------------------------------------
------------------------------------------------------------
------------------------------------------------------------
------------------------------------------------------------
------------------------------------------------------------
------------------------------------------------------------
---------------------------------------------------------FED
FDAPYFLDRLEEVDKR--TDLNLDYNRISRLGEVWRGGWGGPDIKGRVVFDLLYAYKRTQ
FTELESYRLDAVGELELDAGKERYSGDIGDLWEEDPERLLEYNLRDVELCVEIDRKQDII
AFWDEVRTFVGCKLEDAPTPGDTVDIYVLHKVHGEFALPSKGKQES-EDYEGGAVFDPIT
GVKENVTVLDLK------------------------------------------------
------------------------------------------------------------
------------------------------------------------------------
------------------------------------------------------------
------------------------------------------------------------
------------------------------------------------------------
------------------------------------------------------SLYPMC
MVTINASPETKVDPERYDGEMFRAPNG---THFQQEPDGMIREMVDELLTEREEKKSLRN
SHDPGSSQYEQFDRQQAAVKVIMN------------------------------------
------------------------------------------------------------
------------------------------------------------------------
------------------------------------------------------------
------------------------------------------------------------
------------------------------------------------------------
------------------------------------------------------------
----------------------------------------------------SLYG---V
LGWDRFR-LYDKEMGAAVTATGRKVIEFTEQAANQIGYDVAYGD----------------
------------------------------------------------------------
------------------------------------------------------------
------------------------------------------------------------
------------------------------------------------------------
------------------------------------------------------------
------------------------------------------------------------
------------------------------------------------------------
---TDSVMLELG---------------------PDVSKEE------AIEQSFDIEEHINA
AYDDFARDELGADE-----HRFQIEFEKLYRRFFQAGKKKRYAGHIVWKEGKDVDDIDIT
GF-EYKRSDIAQITKEVQKNVIDMIVHG----EDTEVIKDYLHDIITDFEAG-NLPLEQV
GIPGGIGKRLSAYETPTAHVRGAQYANAFLGTNFGRGSKPKRVYLKKVHPSWFREMET-G
E-FDPQVDDRYREFKRDPD----VICFEYADQIPEEFEVDWETMLTKTLEGPISRVIEAL
GMSWDEVKSGQEQTGLGSFM
>gi|433418984|ref|ZP_20405143.1| hypothetical protein D320_02977 [Haloferax sp. BAB2207]
------------------------------------------------------------
------------------------------------------------------------
------------------------------------------------------------
------------------------------------------------------------
------------------------------------------------------------
------------------------------------------------------------
------------------------------------------------------------
------------------------------------------------------------
------------------------------------------------------------
------------------------------------------------------------
------------------------------------------------------------
------------------------------------------------------------
------------------------------------------------------------
------------------------------------------------------------
------------------------------------------------------------
------------------------------------------------------------
------------------------------------------------------------
------------------------------------------------------------
------------------------------------------------------------
------------------------------------------------------------
------------------------------------------------------------
------------------------------------------------------------
------------------------------------------------------------
------------------------------------------------------------
------------------------------------------------------------
------------------------------------------------------------
------------------------------------------------------------
------------------------------------------------------------
------------------------------------------------------------
------------------------------------------------------------
------------------------------------------------------------
------------------------------------------------------------
------------------------------------------------------------
------------------------------------------------------------
------------------------------------------------------------
------------------------------------------------------------
------------------------------------------------------------
------------------------------------------------------------
------------------------------------------------------------
------------------------------------------------------------
------------------------------------------------------------
------------------------------------------------------------
-----------------------------------MSDDG------QLDADADSDADADS
TPDANPDADADPDE-------------------------------VDWEMAPDSD-----
----------------------------------------------ADFPAD----PERV
AFLREIADDIYGESSESRQVSAILYR--------------------------VSDLY---
----------------DPD----------GDTSPEEIYLNVRHIMDIKAQGGIDR-----
--------------------
>gi|448625266|ref|ZP_21671033.1| DNA polymerase elongation subunit (family b) [Haloferax denitrificans ATCC 35960]
--------------------------------------------MTQTGLTD------FG
GNDADGAGDARPDEEAAI---VAGDAGQHVS--DVIDTDEVRFPDPDG-TVELAVTQVDY
TIEGAGRDEYPVIHIFGR----TADDET----------------EHVRVLGFRPYFYAP-
-------------TDSLD-D--------------DALDKDVITGTEDG------------
--------FESIRGEELTKIFGRTPRDVGQIRDEFDH-YEADILFPNRLLIDKDIKSGVR
VPARRLDDGDGTIQIPHQEVAPAEV--DANLRVNTFDIEVNDRNGFPEEGEEPIICLTSH
DSYRDEYVVWHAVAEDGLG--KRPDALPNYDFLGED-------------AEVDVRTFDEE
AEMLDAFLAYIEET---DPDVLTGWN----------------------------------
------------------------------------------------------------
------------------------------------------------------------
------------------------------------------------------------
------------------------------------------------------------
------------------------------------------------------------
------------------------------------------------------------
---------------------------------------------------------FED
FDAPYFLDRLEEVDPT--TDLNLDYNRMSRLGEVWRGGWGGPDIKGRVVFDLLYAYKRTQ
FTELESYRLDAVGELELDAGKERYSGDIGDLWEEDPERLLEYNLRDVELCVEIDRKQDII
AFWDEVRTFVGCKLEDAPTPGDTVDIYVLHKVHGEFALPSKGKQES-EDYEGGAVFDPIT
GVKENVTVLDLK------------------------------------------------
------------------------------------------------------------
------------------------------------------------------------
------------------------------------------------------------
------------------------------------------------------------
------------------------------------------------------------
------------------------------------------------------SLYPMC
MVTINASPETKVDPESYDGEMFRAPNG---THFQQEPDGMIREMVDELLTEREEKKSLRN
SHDPGSSQYEQFDRQQAAVKVIMN------------------------------------
------------------------------------------------------------
------------------------------------------------------------
------------------------------------------------------------
------------------------------------------------------------
------------------------------------------------------------
------------------------------------------------------------
----------------------------------------------------SLYG---V
LGWDRFR-LYDKEMGAAVTATGRKVIEFTEQAANQIGYDVAYGD----------------
------------------------------------------------------------
------------------------------------------------------------
------------------------------------------------------------
------------------------------------------------------------
------------------------------------------------------------
------------------------------------------------------------
------------------------------------------------------------
---TDSVMLELG---------------------PDVSKQE------AIEQSFDIEEHINA
AYDDFARDELGADE-----HRFQIEFEKLYRRFFQAGKKKRYAGHIVWKEGKHVDDIDIT
GF-EYKRSDIAQITKEVQKNVIDMIVHG----EDTEVIKDYLHDIITDFEAG-NLPLEQA
GIPGGIGKRLSAYETPTAHVRGAQYANAFLGTNFGRGSKPKRVYLKKVHPSWFREMEA-G
E-FDPQVDDLYREFKRDPD----VICFEYADQIPEEFEVDWETMLTKTLEGPISRVIEAL
GMSWDEVKSGQEQTGLGSFM
>gi|389846296|ref|YP_006348535.1| DNA polymerase I [Haloferax mediterranei ATCC 33500]
----------------------------------------MTTPDGQLTLGQ------CA
GKESGGTGDTRPDEEAAI---VAGDAGQHVS--DVIDTDEVRFPDPDG-TVEIAVTQVDY
TIEGAGRDEYPVLHIFGR----TADNET----------------EHVRVLGFRPYFYAP-
-------------TDSLD-D--------------ELLDKDVITGTEPG------------
--------YESIRGEELTKIFGRTPRDVGQIRDEFDH-YEADILFPNRLLIDKDINDGVR
VPARRLDDG--TIQIPHQEIEPTSV--EADLRVNTFDIEVNDRNGFPEDGEEPIICLTSH
DSYRDEYIVWHAVAPDGEG--KRPDSLPGYDYLRDG-------------SAVEVRTFDEE
DAMLDAFVSYLEKT---DPDIFTGWNCLPEDTRVLLADGTERKICDVEVGDTVVGSDNQQ
TTVAEVTNTWESKKEVKEFELADGTTLQTSDEHRIMVGDDEAVDWKEGRDVQVGDYVLKP
RKLRVDDIRVPTLADLVPDHCQRFTDQDSVKAFKKHLPYGAVSELSDEFGVAKGTHYHPH
TDTWTPERCEQAAERYDIPMPDGGRSYRRTG-VDLDRELTAHELYLAGLVLTDGTMSEDD
GIRFYNTRTELHDQFPGGNSLTADGKGCFKQGVLDYATMHAFNGLGIPFGDKNAGEVDLS
TIYRLPERYIAQFLAGVIDGDGCISSSVTIAAENKSIGKWYVRLLQRLGVYAQQREHIVR
IPDSAREIDRLKQFVLPHMSHPEKVGRLAAFEGGQSGATENIPYALFDAATGTDEKRIGN
DKWRRGINLKRYETKADDWEEYVFVEVTDISRVGVETTYDLETTTHNFVAEDCLVHNCDD
FDIPYFLDRLDVLNPT--SDYDLDYNRMSRLGEVWRGGWGGPDIKGRVVFDLLYAYKRTQ
FTELESYRLDAVGELELDVGKERYSGDIGDLWEQDPERLLEYNLRDVELCVEIDRKQDII
AFWDEVRTFVGCKLEDAPTPGDTVDIYVLHKVHGEFALPSKGKQES-EDYEGGAVFDPIT
GVKENVTVLDLK------------------------------------------------
------------------------------------------------------------
------------------------------------------------------------
------------------------------------------------------------
------------------------------------------------------------
------------------------------------------------------------
------------------------------------------------------SLYPMC
MVTINASPETKVDPESYDGDMFRAPNG---THFQQEPDGMIREMVDELLTEREEKKALRN
EHDPGSSEYGQFDRQQQAVKVIMN------------------------------------
------------------------------------------------------------
------------------------------------------------------------
------------------------------------------------------------
------------------------------------------------------------
------------------------------------------------------------
------------------------------------------------------------
----------------------------------------------------SLYG---V
LGWDRFR-LYDKEMGAAVTATGREVIEFTEQAANEIGYEVAYGD----------------
------------------------------------------------------------
------------------------------------------------------------
------------------------------------------------------------
------------------------------------------------------------
------------------------------------------------------------
------------------------------------------------------------
------------------------------------------------------------
---TDSVMLELG---------------------PDVSTEE------AIEQSFEIEEHINA
AYDDFAQEALDAGE-----HRFQIEFEKLYRRFFQAGKKKRYAGHIVWKEGKDVDDIDIT
GF-EYKRSDIAQITKEVQKNVIDMIVHG----QDTEDIKEYLHDIITDFQSG-NLPLEEA
GIPGGIGKRLTAYETPTAHVRGAQYANAFLGTNFGRGSKPKRVYLKKVHPSWFRKLED-G
D-FDPQMDDLYRDFKRDPD----VICFEYADQIPDEFEVDWDTMLDKTLQGPISRVIEAL
GMSWDEVKSGQEQTGLGSFM
>gi|292655021|ref|YP_003534918.1| DNA polymerase B1 [Haloferax volcanii DS2]
--------------------------------------------MTQTGLTD------FG
GNDTDGAGDARPDEEAAI---VAGDAGQHVS--DVVDTDEVRFPDPDG-TVELAVTQVDY
TIEGAGRDEYPVIHIFGR----TADDET----------------EHVRVLGFRPYFYAP-
-------------TDSLD-D--------------GDLDKDVITGTEDG------------
--------YESIRGEELTKIFGRTPRDVGQIRDEFDH-YEADILFPNRLLIDKDIKGGVS
VPERRLDDG--TIQIPHQEVAPAEV--DANLRVNTFDIEVNDRNGFPEEGEEPIICLTSH
DSYRDEYVVWHAVADEGLG--KRPDTLPNYDFLGED-------------GDVEVRTFDEE
AAMLDAFLTYIEET---DPDILTGWN----------------------------------
------------------------------------------------------------
------------------------------------------------------------
------------------------------------------------------------
------------------------------------------------------------
------------------------------------------------------------
------------------------------------------------------------
---------------------------------------------------------FED
FDAPYFLDRLEEVDER--TDLNLDYNRISRLGEVWRGGWGGPDIKGRVVFDLLYAYKRTQ
FTELESYRLDAVGELELDAGKERYSGDIGDLWEEDPERLLEYNLRDVELCVEIDRKQDII
AFWDEVRTFVGCKLEDAPTPGDTVDIYVLHKVHGEFALPSKGKQES-EDYEGGAVFDPIT
GVKENVTVLDLK------------------------------------------------
------------------------------------------------------------
------------------------------------------------------------
------------------------------------------------------------
------------------------------------------------------------
------------------------------------------------------------
------------------------------------------------------SLYPMC
MVTINASPETKVDPERYDGEMFRAPNG---THFQQEPDGMIREMVDELLTEREEKKSLRN
SHDPGSSEYEQFDRQQAAVKVIMN------------------------------------
------------------------------------------------------------
------------------------------------------------------------
------------------------------------------------------------
------------------------------------------------------------
------------------------------------------------------------
------------------------------------------------------------
----------------------------------------------------SLYG---V
LGWDRFR-LYDKEMGAAVTATGRKVIEFTEQAANQIGYDVAYGDSVTGDRPVVVRDPGGT
VRILPIEDLFARGTT-ESEVLIAADGDVVASATPGKTRRALDGWDALSVNEDGEAEWQPI
AQAIRHNTDKPVVNLQHKFGESTTTRDHSYVVPGEDGLTTVSPDDVAEPYRVSGVPDVEP
VEQVDVYEVLR-GYEREYEDGRSVGSDNSITKRKQIHADDEYVWFGHEHHRDVDSTVKVK
RFVDIDSEDGAALIRLLGAYVPEGSASTGETATSKFGASLAESDREWLAQLQRDYSRLFE
NTTAGIITSDRRAERTVEYQTDTGGASVTYNDETLKLQMMNELAAVFFREFAGQTSRGKR
IPSFVFHLPEEKQDLFLTLLVEGDGSREFPRYTEAYAQRNFDFETTSRELAAGLSMLLTQ
RGQKHSLKYRDSKDSYTIRTCSTYREGRDPVLTEADHDGYVYDLSVEENENFVDGVGGIV
LHNTDSVMLELG---------------------PDVSKQE------AIEQSFDIEEHINA
AYDDFARDELGADE-----HRFQIEFEKLYRRFFQAGKKKRYAGHIVWKEGKDVDDIDIT
GF-EYKRSDIAQITKEVQKNVIDMIVHG----EETEVINDYLHDIITDFESG-NLPLEQA
GIPGGIGKRLSAYETPTAHVRGAQYANAFLGTNFGRGSKPKRVYLKKVHPSWFREMET-G
E-FDPQVDDLYREFKRDPD----VICFEYADQIPAAFEVDWDTMLTKTLEGPISRVIEAL
GMSWDEVKSGQEQTGLGSFM
>gi|313127095|ref|YP_004037365.1| DNA polymerase elongation subunit (family b) [Halogeometricum borinquense DSM 11551]
--------------------------------------------MKQAGLTDGNWG--GG
DDT---ADDTRPDAEAEH---VAGNGSQHVS--DVIDAEDIKFPDADG-TVELAVTQVDY
TIEGSGRNEYPVIHVFGR----TRENKT----------------EHVRVLGFEPYFYAP-
-------------TDSLD-D--------------DLLDKDVITRTDEG------------
--------YESIRGEELTKICTQTPRDVGQIRDEFEH-YEADILFPNRLLIDKDIESGIC
VPARRLDDEEGTIQIPHDEVVPIDV--DADLRVNTFDIEVDDRSGFPEEGEEPIICLTSH
DSYRDEYIAWLYNAPEAGDGVESPTDLGDYEPLDED-------------TDIEIRSFDRE
GAMLDAFVTYIEET---DPDVLTGWN----------------------------------
------------------------------------------------------------
------------------------------------------------------------
------------------------------------------------------------
------------------------------------------------------------
------------------------------------------------------------
------------------------------------------------------------
---------------------------------------------------------FDD
FDMPYFLDRLDVVNPT--SEYDLDPDRLSRVNEVWRGGWGGPDVKGRVVFDLLYAYKRTQ
FTELESYRLDAVGELELDVGKERYSGSIGDLWEQEPKRLLEYNVRDVELCVEIDRKQDVI
AFWDEVRTFVGCKLEDATTPGDTVDIYVLHKVHGEFALPSKGQQES-EDYEGGAVFDPIT
GVKENVTVLDLK------------------------------------------------
------------------------------------------------------------
------------------------------------------------------------
------------------------------------------------------------
------------------------------------------------------------
------------------------------------------------------------
------------------------------------------------------SLYPMC
MVTINASPETKVDPESYDGDMFQAPNG---THFRKEPDGIIREMVDELLAEREEKKRLRN
DHDPGTSAYEQFDRQQQAVKVIMN------------------------------------
------------------------------------------------------------
------------------------------------------------------------
------------------------------------------------------------
------------------------------------------------------------
------------------------------------------------------------
------------------------------------------------------------
----------------------------------------------------SLYG---V
LGWDRFR-LYDKEMGAAVTATGREVIDFTDQTAGEMGYSVAYGD----------------
------------------------------------------------------------
------------------------------------------------------------
------------------------------------------------------------
------------------------------------------------------------
------------------------------------------------------------
------------------------------------------------------------
------------------------------------------------------------
---TDSVMLELG---------------------PDVSKEE------AIEQSFEIEERINE
AYDNFARDELGVDVDGGEEHRFQIEFEKLYRRFFQAGTKKRYAGHIVWKEGKDVDDIDIT
GF-EYKRSDIAQITKEVQKNVIDMIVHG----EDTDDIKDYVHEVITDFQEG-NLPLDEV
GIPGGIGKRLEAYDTATAQVRGAMYANEFLGTNFGRGSKPKRLYLSKVHPSWFRRVED-E
EGFNPQRDSLYGEFKRDPD----VICFEYADQVPDDFSVDWDTMLDKTLEGPIARIIEAL
GMSWDEVKSGQQQTGLGSFM
>gi|448582073|ref|ZP_21645577.1| DNA polymerase B1 [Haloferax gibbonsii ATCC 33959]
--------------------------------------------MTQTGLTD------FG
GNDADGAGDARPDEEAAI---VAGDAGQHVS--DVIDTDEVRFPDPDG-TVELAVTQVDY
TIEGAGRDEYPVIHIFGR----TADDET----------------EHVRVLGFRPYFYAP-
-------------TDSLD-D--------------DALDKDVITGTEDG------------
--------YESIRGEELTKIYGRTPRDVGQIRDEFDH-YEADILFPNRLLIDKDIKSGVR
VPERRLDDG--SIQVPHQEVAPAAV--DASLRVNTFDIEVNDRNGFPEEGEEPIICLTSH
DSYRDEYVVWHAVADEGLG--KRPESLPNYEFLGED-------------ADVEVRTFDEE
AAMLDAFLSYIEET---DPDILTGWN----------------------------------
------------------------------------------------------------
------------------------------------------------------------
------------------------------------------------------------
------------------------------------------------------------
------------------------------------------------------------
------------------------------------------------------------
---------------------------------------------------------FED
FDAPYFLDRLEEVDRR--TDLNLDYNRMSRLGEVWRGGWGGPDIKGRVVFDLLYAYKRTQ
FTELESYRLDAVGELELDAGKERYSGDIGDLWEEDPERLLEYNLRDVELCVEIDRKQDII
AFWDEVRTFVGCKLEDAPTPGDTVDIYVLHKVHGEFALPSKGKQES-EDYEGGAVFDPIT
GVKENVTVLDLK------------------------------------------------
------------------------------------------------------------
------------------------------------------------------------
------------------------------------------------------------
------------------------------------------------------------
------------------------------------------------------------
------------------------------------------------------SLYPMC
MVTINASPETKVDPERYDGEMFRAPNG---THFQQEPDGMIREMVDELLTEREEKKSLRN
SHDPGSSEYEQFDRQQAAVKVIMN------------------------------------
------------------------------------------------------------
------------------------------------------------------------
------------------------------------------------------------
------------------------------------------------------------
------------------------------------------------------------
------------------------------------------------------------
----------------------------------------------------SLYG---V
LGWDRFR-LYDKEMGAAVTATGRKVIEFTEQAANQIGYDVAYGDSVTGDRPVVVRDPGGT
VRILPIEDLFARGTT-ESEVLIAADGDVVASATPGKTRRALDGWDALSVNEDGEAEWQPI
AQAIRHNTDKPVVNLQHKFGESTTTRDHSYVVPGEDGLTTVSPDDVAEPYRVSGVPDVEP
VEQVDVYEVLR-GYEREYEDGRSVGSDNSITKRKQIHADDEYVWFGHEHHRDVDSTVKVK
RFVDIDSEDGAALIRLLGAYVSEGSASTGETATSKFGASIAESDREWLAQLQRDYSRLFE
NTTAGIITSDRRAERTVEYQTDTGGASVTYNDETLKLQMMNELAAVFFREFAGQTSRGKR
IPSFVFHLPEEKQDLFLTLLVEGDGSREFPRYTEAYAQRNFDFETTSRELAAGLSMLLTQ
RGQKHSLKYRDSKDSYTIRTCSSYREGRDPVLTEVDHDGYVYDLSVEENENFVDGVGGIV
LHNTDSVMLELG---------------------PDVSKQE------AIEQSFDIEEHINA
AYDDFARDELGADE-----HRFQIEFEKLYRRFFQAGKKKRYAGHIVWKEGKDVDDIDIT
GF-EYKRSDIAQITKEVQKNVIDMIVHG----EETEVIKDYLHDIITDFESG-NLPLEQA
GIPGGIGKRLSAYETPTAHVRGAQYANAFLGTNFGRGSKPKRVYLRKVHPSWFREMET-G
E-FDPQVDDLYREFKRDPD----VICFEYADQIPEAFEVDWDTMLTKTLEGPISRVIEAL
GMSWDEVKSGQEQTGLGSFM
>gi|448288437|ref|ZP_21479636.1| DNA polymerase elongation subunit (family b) [Halogeometricum borinquense DSM 11551]
-----------------------MEGGWDAEKPKFLPGSAERIGMKQAGLTDGNWG--GG
DDT---ADDTRPDAEAEH---VAGNGSQHVS--DVIDAEDIKFPDADG-TVELAVTQVDY
TIEGSGRNEYPVIHVFGR----TRENKT----------------EHVRVLGFEPYFYAP-
-------------TDSLD-D--------------DLLDKDVITRTDEG------------
--------YESIRGEELTKICTQTPRDVGQIRDEFEH-YEADILFPNRLLIDKDIESGIC
VPARRLDDEEGTIQIPHDEVVPIDV--DADLRVNTFDIEVDDRSGFPEEGEEPIICLTSH
DSYRDEYIAWLYNAPEAGDGVESPTDLGDYEPLDED-------------TDIEIRSFDRE
GAMLDAFVTYIEET---DPDVLTGWN----------------------------------
------------------------------------------------------------
------------------------------------------------------------
------------------------------------------------------------
------------------------------------------------------------
------------------------------------------------------------
------------------------------------------------------------
---------------------------------------------------------FDD
FDMPYFLDRLDVVNPT--SEYDLDPDRLSRVNEVWRGGWGGPDVKGRVVFDLLYAYKRTQ
FTELESYRLDAVGELELDVGKERYSGSIGDLWEQEPKRLLEYNVRDVELCVEIDRKQDVI
AFWDEVRTFVGCKLEDATTPGDTVDIYVLHKVHGEFALPSKGQQES-EDYEGGAVFDPIT
GVKENVTVLDLK------------------------------------------------
------------------------------------------------------------
------------------------------------------------------------
------------------------------------------------------------
------------------------------------------------------------
------------------------------------------------------------
------------------------------------------------------SLYPMC
MVTINASPETKVDPESYDGDMFQAPNG---THFRKEPDGIIREMVDELLAEREEKKRLRN
DHDPGTSAYEQFDRQQQAVKVIMN------------------------------------
------------------------------------------------------------
------------------------------------------------------------
------------------------------------------------------------
------------------------------------------------------------
------------------------------------------------------------
------------------------------------------------------------
----------------------------------------------------SLYG---V
LGWDRFR-LYDKEMGAAVTATGREVIDFTDQTAGEMGYSVAYGD----------------
------------------------------------------------------------
------------------------------------------------------------
------------------------------------------------------------
------------------------------------------------------------
------------------------------------------------------------
------------------------------------------------------------
------------------------------------------------------------
---TDSVMLELG---------------------PDVSKEE------AIEQSFEIEERINE
AYDNFARDELGVDVDGGEEHRFQIEFEKLYRRFFQAGTKKRYAGHIVWKEGKDVDDIDIT
GF-EYKRSDIAQITKEVQKNVIDMIVHG----EDTDDIKDYVHEVITDFQEG-NLPLDEV
GIPGGIGKRLEAYDTATAQVRGAMYANEFLGTNFGRGSKPKRLYLSKVHPSWFRRVED-E
EGFNPQRDSLYGEFKRDPD----VICFEYADQVPDDFSVDWDTMLDKTLEGPIARIIEAL
GMSWDEVKSGQQQTGLGSFM
>gi|409723339|ref|ZP_11270613.1| DNA-directed DNA polymerase type II, partial [Halococcus hamelinensis 100A6]
----------------------------------------------------------GR
-----------R-------------RRGSD--AEIVDPTERRYPDATG-TVEMAITQVDY
TVEGSGERETPIIHVFGRT----ADGEV----------------EHVRVHEFRPYFYAP-
-------------TDTLSG----------------DLD-ERLTGSEDEDEDGEP------
--------YESIRGERLTKVFGQTPRDVGQLRDRYDH-YEADILFPNRFLIDKDVKSGVR
VPER-RGS-DDALVVPHDEVEAVPM--TADVRVCTFDIEVDDRSGFPEEGEEPIICLSSH
DSRDDEYITWLYE-APEGAD--GPDDLAGYAGIE-------------EEIEATVKNYDSE
EEMLDAFLAYVENT---DPDVLTGWN----------------------------------
------------------------------------------------------------
------------------------------------------------------------
------------------------------------------------------------
------------------------------------------------------------
------------------------------------------------------------
------------------------------------------------------------
---------------------------------------------------------FAD
FDAPYLIDRLEVLGGAKCEGYDLDPDRLSRVNEVWRSDWQGPNIKGRVVFDLLYAYQRTQ
FSELDSYRLDAVGEVELGVGKERYAGSIGDLWEENPERLLEYNLRDVEICVEIDRQQGVI
PFWKEVASFVGCKLEDATTPGDAVDMYVLHEAHGRFALPSKGQQQT-EDFEGGAVFDPIT
GVKEMVSVLDLK------------------------------------------------
------------------------------------------------------------
------------------------------------------------------------
------------------------------------------------------------
------------------------------------------------------------
------------------------------------------------------------
------------------------------------------------------SLYPMS
MVTINASPETQVDPETYDGETYRTPT---GIHFRKEPDGMIREMVDELLTEREEKKQRRD
EHTPGTGEYGRLDRQQQAVKVIMN------------------------------------
------------------------------------------------------------
------------------------------------------------------------
------------------------------------------------------------
------------------------------------------------------------
------------------------------------------------------------
------------------------------------------------------------
----------------------------------------------------SLYG---V
FGWDRFR-LYDRAMSAGVTSTNREVISFTEQAANELDYQVAYGD----------------
------------------------------------------------------------
------------------------------------------------------------
------------------------------------------------------------
------------------------------------------------------------
------------------------------------------------------------
------------------------------------------------------------
------------------------------------------------------------
---TDSVMLELG---------------------TDVSKEE------AIEQAFTIEDHINE
AYDAFAEEALNADE-----HRFQIEFEKLYRRFFQAGKKKRYAGHIIWKEGKDVDDVDIT
GF-EYKRSDIAPITKRVQHEVIDRIVHG----EDLDEVKNYVRDVIEQFEAD-EVDVEAI
GIPGGIGKRLDDYDTDTAQVRGAKYANLLLGTNFQRGSKPKRLYLDRVDDRFFQRIES-E
-RPDIGEDDRYREFKRDVSDGKGVICFEFADQIPDEFAIDRDKMLDKTLKGPIARVLEAL
GISWEEVRSGQTQTGLGSFM
>gi|448724257|ref|ZP_21706765.1| DNA-directed DNA polymerase type II [Halococcus hamelinensis 100A6]
--------------------------------------MTTPG--TQTTLGG-SAGSGGE
-----------RSAAEAAARTVAG-DGGSD--AEIVDPTERRYPDATG-TVEMAITQVDY
TVEGSGERETPIIHVFGRT----ADGEV----------------EHVRVHEFRPYFYAP-
-------------TDTLSG----------------DLD-ERLTGSEDEDEDGEP------
--------YESIRGERLTKVFGQTPRDVGQLRDRYDH-YEADILFPNRFLIDKDVKSGVR
VPER-RGS-DDALVVPHDEVEAVPM--TADVRVCTFDIEVDDRSGFPEEGEEPIICLSSH
DSRDDEYITWLYE-APEGAD--GPDDLAGYAGIE-------------EEIEATVKNYDSE
EEMLDAFLAYVENT---DPDVLTGWN----------------------------------
------------------------------------------------------------
------------------------------------------------------------
------------------------------------------------------------
------------------------------------------------------------
------------------------------------------------------------
------------------------------------------------------------
---------------------------------------------------------FAD
FDAPYLIDRLEVLGGAKCEGYDLDPDRLSRVNEVWRSDWQGPNIKGRVVFDLLYAYQRTQ
FSELDSYRLDAVGEVELGVGKERYAGSIGDLWEENPERLLEYNLRDVEICVEIDRQQGVI
PFWKEVASFVGCKLEDATTPGDAVDMYVLHEAHGRFALPSKGQQQT-EDFEGGAVFDPIT
GVKEMVSVLDLK------------------------------------------------
------------------------------------------------------------
------------------------------------------------------------
------------------------------------------------------------
------------------------------------------------------------
------------------------------------------------------------
------------------------------------------------------SLYPMS
MVTINASPETQVDPETYDGETYRTPT---GIHFRKEPDGMIREMVDELLTEREEKKQRRD
EHTPGTGEYGRLDRQQQAVKVIMN------------------------------------
------------------------------------------------------------
------------------------------------------------------------
------------------------------------------------------------
------------------------------------------------------------
------------------------------------------------------------
------------------------------------------------------------
----------------------------------------------------SLYG---V
FGWDRFR-LYDRAMSAGVTSTNREVISFTEQAANELDYQVAYGD----------------
------------------------------------------------------------
------------------------------------------------------------
------------------------------------------------------------
------------------------------------------------------------
------------------------------------------------------------
------------------------------------------------------------
------------------------------------------------------------
---TDSVMLELG---------------------TDVSKEE------AIEQAFTIEDHINE
AYDAFAEEALNADE-----HRFQIEFEKLYRRFFQAGKKKRYAGHIIWKEGKDVDDVDIT
GF-EYKRSDIAPITKRVQHEVIDRIVHG----EDLDEVKNYVRDVIEQFEAD-EVDVEAI
GIPGGIGKRLDDYDTDTAQVRGAKYANLLLGTNFQRGSKPKRLYLDRVDDRFFQRIES-E
-RPDIGEDDRYREFKRDVSDGKGVICFEFADQIPDEFAIDRDKMLDKTLKGPIARVLEAL
GISWEEVRSGQTQTGLGSFM
>gi|448532172|ref|ZP_21621246.1| DNA polymerase B region [Halorubrum hochstenium ATCC 700873]
--------------------------------------------MTQSGLSDFSSTGDAG
DGADGDTDTEREELAAQEAAVVAGGGRGRVS--DVVDVDEAKFPESTG-TVELMITQVDY
AVEGYGSDEYPVVHVFGR----RPAANVD--------DAEHDAVEHVRVLGVEPYFYVP-
-------------TADLDSD--------------PVEEYDVVIGTREEGPDGE-------
-------PYESIRGEPLTRIVTRTPRDVGNIRDDFRTTFEADILFPNRFLIDNGINGGIR
VEERRLDDEDGTIQVHQGHLEPADV--DADLRVNTFDIEVDDRRGFPEDGEEPIICLTSH
DSYDDEYVVWLYDAPEAEVP--SPEDLPDYEGIVGEEDGNGEDA----ALDFEVRTFEEE
AAMLDAFVAYIDET---DPDVLTGWN----------------------------------
------------------------------------------------------------
------------------------------------------------------------
------------------------------------------------------------
------------------------------------------------------------
------------------------------------------------------------
------------------------------------------------------------
---------------------------------------------------------FED
FDAPYVLDRLEVLDDG--SQYDLSVDRLSRIGEVWRSGWGGPDIKGRVVFDLLYAYKRTM
FTELESYRLDAVGERELGVGKERYTGDIGDLWEQDPERLLEYSIRDVELCVEIDRTQDVI
AFWDDARKIVGCKLEDATTPGDAVDMYVLHMAYGNFALPSKGQQEA-EEFEGGAVFEPIS
GVREMVSVLDLK------------------------------------------------
------------------------------------------------------------
------------------------------------------------------------
------------------------------------------------------------
------------------------------------------------------------
------------------------------------------------------------
------------------------------------------------------SLYPMS
MVTINASPETKVDPEEYDGETYRTPTG---VHFRKEPDGIIREMVNELLDEREEKKALRN
EHDPGTEAYEQYDRQQGAVKVLMN------------------------------------
------------------------------------------------------------
------------------------------------------------------------
------------------------------------------------------------
------------------------------------------------------------
------------------------------------------------------------
------------------------------------------------------------
----------------------------------------------------SLYG---V
FGWDRFR-LYDREMSAGVTSTNREVIAFTADVTDELDRKVTYGD----------------
------------------------------------------------------------
------------------------------------------------------------
------------------------------------------------------------
------------------------------------------------------------
------------------------------------------------------------
------------------------------------------------------------
------------------------------------------------------------
---TDSVMLSLG----------------------DLSKED------AIETSFEIADHINS
RYDDFAREELNADS-----HRFEIEFEKLYRRFFQAGKKKRYAGHIVWKEGKDVDDIDIT
GF-EYKRSDIAGITKEVQQNVIETIVTGDNIDEDMQEVKSYLVDVIAEVLDG-EISVEEI
GIPGGIGKKLDAYETPTAQVRGAKYANMMLGTNFGSGSKPKRLYIEKVHPDFWARMED-E
EDLDPQRDRLYGEFKRDPD----VICFEYADQVPEEFEVDWEKMLDKTLKGPIERVIEAL
GMSWEEVKTGQEQTGLGSFM
>gi|448684971|ref|ZP_21693058.1| DNA polymerase elongation subunit [Haloarcula japonica DSM 6131]
-----------------------------------------MSDGTQGTLGDFEQGADE-
-----------DRPVADEAAAIAGNGGSDGGDTSVVDIDERQFPPVEE-TVEFVVTQVDY
TIEGQGDGESPVVHVFGR----TDDNEP----------------VHARVFDFQPYFYAP-
-------------TDSVTED--------------ELRQYDSITGWEEADEGGE-------
-------PYESIRGERLTKIFGQTPRDVGQIRDDFDH-YEADILFPNRLLIDKDITSGVR
VPAR-ELDNDDSLKVHHEEIQPVEA--HADPRVNTFDIEVDDRHGFPEDGEEPIICLTSH
DSYRDEYVVWLYESPDGID---GPEALAGYDPIRED-------------FEADVRVFEEE
EAMLEAFVDYIVDT---DPDVLTGWN----------------------------------
------------------------------------------------------------
------------------------------------------------------------
------------------------------------------------------------
------------------------------------------------------------
------------------------------------------------------------
------------------------------------------------------------
---------------------------------------------------------FDD
FDAPYFLDRLEELQSY-NHDFDLQIDRLSRVDEVWRSGWGGPDIKGRVVFDLLYAYKRTQ
FTELESYRLDAVGEQELGVGKERYTGDIGDLWEQDPEQLLEYNLRDVELCVELDREQDII
DFWDEVRTFVGCKLEDATTPGDAVDMYVLHKLHGEFALPSKGQQE-SEDYEGGAVFDPIT
GVRENVTVLDLK------------------------------------------------
------------------------------------------------------------
------------------------------------------------------------
------------------------------------------------------------
------------------------------------------------------------
------------------------------------------------------------
------------------------------------------------------SLYPMC
MVTTNASPETKVDPEIYDGDTYRAPNG---THFRKEPDGVIREMVDELLTEREEKKAERN
SFDPDNPEYERFDRQQAAVKVIMN------------------------------------
------------------------------------------------------------
------------------------------------------------------------
------------------------------------------------------------
------------------------------------------------------------
------------------------------------------------------------
------------------------------------------------------------
----------------------------------------------------SLYG---V
LGWDRFR-LYDKEMGAAVTATGREVIDYTDEVVADEGYEVVYGD----------------
------------------------------------------------------------
------------------------------------------------------------
------------------------------------------------------------
------------------------------------------------------------
------------------------------------------------------------
------------------------------------------------------------
------------------------------------------------------------
---TDSVMLQLGDITAADVEGSVEVTDEIREKHPTMDEAELETLAATIQKGFELEETIND
SYDEFAMQRLNATD-----HRFQIEFEKLYRRFFQAGKKKRYAGNIVWKEGKHVDDIDIT
GF-EYQRSDIAPITKRVQKEVIDRIVRG----ADAESIKQYVSDVIEDYQDG-NVNYDDV
GIPGGIGKKLDNYDTDTAQVRGAKYANLLLGTNFQSGSKPKRLYLDRVHSDFFQRIEE-E
EGLDPQRDPLYGEFRRDPD----VICFEYADQIPEEFEIDWDKMLDKTLKGPIARILEAM
DISWEEVKSGQEQTGLGSFM
>gi|448295480|ref|ZP_21485547.1| DNA-directed DNA polymerase type II [Halalkalicoccus jeotgali B3]
---------------------------------------------MEQSGLSAYADADES
-----------EGRPAAEARAVAG-NGDTT--GEVVDIDERRFPPVEE-TVDLGVTQVNY
TVEEGADGEYPVVHVFGRD----DAGEA----------------HHVRIYEFRPYFYAP-
-------------SASLTDE--------------DLSD-------SRITGTEEG------
--------YESIRGEKLTRIFGQTPRDVGNMRDRFDH-YEADILFPNRLLIDKGINSGIR
VPDR-RDD-DGSVRVHHEEIEPVEA--EADLRVHNFDIEVDDRSGFPEEGEEPIVCLTSH
DSTREEYIGWLYVAPAGDGT--SPADLPDYAPIS-------------EDVEIEIHAFESE
EAMLDAYLSYITET---DPDVLTGWN----------------------------------
------------------------------------------------------------
------------------------------------------------------------
------------------------------------------------------------
------------------------------------------------------------
------------------------------------------------------------
------------------------------------------------------------
---------------------------------------------------------VDD
FDAPYLIDRLDRLD--PATDYDLSMERLSRVNEVWRSDWQGPNIKGRVVFDLLYAYKRTQ
FTELDSYRLDAVAETELGVGKERYAGDIGDLWEQDPERLLEYNVRDVELCVEIDARQGII
PFWDEVRTFVGCKLEDAPTPGDTVDMYVLHKVHGEFALPSKGRVDS-EEYEGGAVFDPIT
GVKENVTVLDLK------------------------------------------------
------------------------------------------------------------
------------------------------------------------------------
------------------------------------------------------------
------------------------------------------------------------
------------------------------------------------------------
------------------------------------------------------SLYPMC
MVTINASPETKAEPD-YEGETYRAPN---GMEFKRQPDGIIRSMVDELLTERDRKKSRRA
EHSPGSGEYERFDRQQGAVKVIMN------------------------------------
------------------------------------------------------------
------------------------------------------------------------
------------------------------------------------------------
------------------------------------------------------------
------------------------------------------------------------
------------------------------------------------------------
----------------------------------------------------SLYG---V
LGWERFR-LYDKDVAGAVTATGRDVIEFTEESANELGYQVTYGD----------------
------------------------------------------------------------
------------------------------------------------------------
------------------------------------------------------------
------------------------------------------------------------
------------------------------------------------------------
------------------------------------------------------------
------------------------------------------------------------
---TDSVMLELG---------------------AGVDRQS------AIEQSFEIEKHING
SYDEFASEVLDAED-----HRFQIEFEKLYRRFFQAGRKKRYAGHIIWKEGKDVDDIDIT
GF-EYKRSDIAPITKEVQKDVIEMIVLG----EDLEEVKSYVHDVVTDFQEG-EIDLDRI
AVPGGIGKRLDNYDTDTAQVRGAKYANLLLGTNFTRGSKPKRLYLRKVHPKFFRRMEN-E
RGLDPQRDRLYAEFKRDP----DVICFEYEDQLPEEFEVDWEKMLEKTLKGPISRVLEAL
DISWDEVKSGQQQTGLGSFM
>gi|448467055|ref|ZP_21599333.1| DNA polymerase B region [Halorubrum kocurii JCM 14978]
--------------------------------------------MTQSGLSDFSSAGAAG
DEPGDGTEAEREDLAAQEAAVVAGGGRGRVS--DVVDVDEAKFPESTG-TVELMITQIDY
AVEGYGSDEYPVVHVFGR----RPVE--N-------GD---DAVEHLRVLGVEPYFYVP-
-------------TADLDRD--------------PVEEYDVVIGTREENPNGE-------
-------PYESIRGEPLTRIVTRTPRDVGNIRDDFETSFEADILFPNRFLIDNGLNGGLR
VEERRLDDGEGTIQVHEGHLEPADV--EADLRVNTFDIEVDDRRGFPEDGEEPIICLTSH
DSYDDEYVVWLYDAPEAEIP--PPEDLPDYEGIVGDGE----------DLDFRVRTFEAE
AAMLDAFVEYLQET---DADLMTGWN----------------------------------
------------------------------------------------------------
------------------------------------------------------------
------------------------------------------------------------
------------------------------------------------------------
------------------------------------------------------------
------------------------------------------------------------
---------------------------------------------------------FED
FDAPYLLDRMEVLDDG--SQYDLSVDRLSRIGEVWRSGWGGPDIKGRVVFDLLYAYKRTM
FTELESYRLDAVGERELGVGKERYTGDIGDLWEQDPERLLEYSIRDVELCVEIDRKQDVI
AFWDEVRTFVGCKIEDAPTPGDTVDMYVLHKAFGKFALPTKGQQES-EEFEGGAVFDPIT
GVKEMVTVQDLK------------------------------------------------
------------------------------------------------------------
------------------------------------------------------------
------------------------------------------------------------
------------------------------------------------------------
------------------------------------------------------------
------------------------------------------------------SLYPMC
MVTINAGPETKVDPAEYDGETYVAPNG---THFQKEPDGIMREMVDELLSEREEKKALRN
DHDPGTEPYEQYDRQQASVKVIMN------------------------------------
------------------------------------------------------------
------------------------------------------------------------
------------------------------------------------------------
------------------------------------------------------------
------------------------------------------------------------
------------------------------------------------------------
----------------------------------------------------SLYG---V
TGWDRFR-LYDKEGAAAVTATGREVIDFTEEAANELNYQVAYGD----------------
------------------------------------------------------------
------------------------------------------------------------
------------------------------------------------------------
------------------------------------------------------------
------------------------------------------------------------
------------------------------------------------------------
------------------------------------------------------------
---TDSVMISLS----------------------DMSKEE------AIETSFEIEDHINE
RYDDFAREGLNADE-----HRFQIEFEKLYRRFFQAGKKKRYAGHIIWKEGKDVDDIDIT
GF-EYKRSDIAQITKEVQQNVIETIVTGDDIDEDMEEVKAYLVDVIARVLDG-NVDLDEI
GIPGGIGKKLDAYDTPTAQVRGAKYANLMLGTNFGSGSKPKRLYIEKVHPDFWQRMEE-E
VGLDPQRDHLYGEFKRDPD----VICFEYADQVPDEFEVDWEKMLDKTLKGPIERVIEAL
GMSWEEVKTGQEQTGLGSFM
>gi|448695655|ref|ZP_21697480.1| DNA-directed DNA polymerase [Halobiforma lacisalsi AJ5]
-----------------------------------------MTEAGQTGLAEFSSPPES-
-----------EDRPEEEAVAVAGDG-GGA--ADVIDVVEETLPESDG-ELDLAVMQVDY
TVAGYGDEERPIMHVFGR----TPDGEL----------------EHVQVVGFRPYFYAP-
-------------TDSLERP--------------PEEEYDRLTGSEETDDDGE-------
-------PYESIRGERLTRIFGQTPRDVGKVRDEFEH-YEADILFPNRFLIDKDIRSGLR
VPER-RAE-DGSLVVPHEEVEPADV--DADPRICTFDIEVDDRSGFPEDGEEPIVCLTSH
DSYRDEYVMWLYEAPIGDGE--IPAEIEEYDPIEGE-------------IDHEVRAFEEE
EAMLEAFVDYVEET---DPDVLTGWN----------------------------------
------------------------------------------------------------
------------------------------------------------------------
------------------------------------------------------------
------------------------------------------------------------
------------------------------------------------------------
------------------------------------------------------------
---------------------------------------------------------FED
FDAPYFLDRLEELQG--THDYDLEIDRLSRVDEVWRSNWGGPDIKGRVVFDLLYGYQRMV
FSELDSYRLDAVGEEELGVGKERYAGDIGDLWEDDPTQLLEYNLRDVELCVELDRQQEII
PFWDEVRSFVGCKLEDAPTPGDAVDMYVLHQAYGRFALPSKGQQEGGEEYEGGAVFEPIT
GVKENVTVLDLK------------------------------------------------
------------------------------------------------------------
------------------------------------------------------------
------------------------------------------------------------
------------------------------------------------------------
------------------------------------------------------------
------------------------------------------------------SLYPMC
MVTINASPETKVDPETYDGETYEAPTG---THFRKEPDGVNREMIEELLAEREEKKSLRD
EHEPGTPEYEQYDRQQGAVKVIMN------------------------------------
------------------------------------------------------------
------------------------------------------------------------
------------------------------------------------------------
------------------------------------------------------------
------------------------------------------------------------
------------------------------------------------------------
----------------------------------------------------SLYG---V
SGWEQFR-LYDKEAASAITATGRDVIEFTETAANELDYEVAYGD----------------
------------------------------------------------------------
------------------------------------------------------------
------------------------------------------------------------
------------------------------------------------------------
------------------------------------------------------------
------------------------------------------------------------
------------------------------------------------------------
---TDSVMLELG---------------------PDVSKDE------ALEQSFEIEEYINE
RYEDFAREDLNAED-----HRFQIEFEKLYRRFFQAGKKKRYAGHITWKEGKDVDTIDIV
GF-EYQRSDIAPITKEVQHEVIETIVKE----GDVEGAKEYVNGVIEDVLAG-DVSLEDI
AIPGGIGKRLDNYDTDTAQVRGAKYANLLLDTNFQRGSKPKRLYLERVDPAFFRRMES-E
EGFDPQRDPLYGAFKRDPD----VICFEYEDQIPEEFEVDYDKMLEKTLKGPIERILEAL
DVSWEEVKSGQEQTGLDSFM
>gi|448574867|ref|ZP_21641390.1| DNA polymerase B exonuclease [Haloferax larsenii JCM 13917]
--------------------------------------------MTQTGLTE------FG
GNDADSVGDARPDGEAAIAEVVAGDADQYVA--DIIDTDEVRFPDPQG-TVELAVTQVDY
TIEGSGRNEYPVIHIFGR----TAEDDTP---------------EHIRVLGFEPYFYAP-
-------------TESLD-D--------------DLLDKDVITRTEDG------------
--------YESIRGEELTRIHTRTPRDVGQIRDEFDH-YEADILFPNRLLIDKDIKSGVR
VPDRRLDDG--SIQVPHQEVEPADV--EANLRVNTFDIEVNDRNGFPEDGEEPIICLTSH
DSYLDEYIVWHAVADEGLG--KRPESLPNYDFLNDD-------------SEVEVRTFDDE
DAMLDAFLTYIEET---DPDILTGWN----------------------------------
------------------------------------------------------------
------------------------------------------------------------
------------------------------------------------------------
------------------------------------------------------------
------------------------------------------------------------
------------------------------------------------------------
---------------------------------------------------------FED
FDAPYFLDRLDVRNPT--SDYDLDPDRMSRLGEVWRSGWGGPDIKGRVVFDLLYAYKRTQ
FTELESYRLDAVGELELDVGKERYSGDIGDLWEQDPERLLEYNLRDVELCVEIDRKQDIV
AFWDEVRTFVGCKLEDAPTPGDTVDIYVLHKVHGEFALPSKGKQES-EDYEGGAVFDPIT
GVKENVTVLDLK------------------------------------------------
------------------------------------------------------------
------------------------------------------------------------
------------------------------------------------------------
------------------------------------------------------------
------------------------------------------------------------
------------------------------------------------------SLYPMC
MVTVNASPETKVDPETYDGETFHAPNG---THFRQEPDGMIREMVDELLAEREEKKGLRN
DHEPGTSEYEQFDRQQAAVKVIMN------------------------------------
------------------------------------------------------------
------------------------------------------------------------
------------------------------------------------------------
------------------------------------------------------------
------------------------------------------------------------
------------------------------------------------------------
----------------------------------------------------CFSSDTDV
LTPSGVRNIRDLDVGDEVYSLDPETMRMEVKPVVETHEYPDYRGEMVDIETSKIDFSVTP
NHRMLVRKDDKNGAS-WDDFQFVEAGDLNESSHYELPHG---------------------
----WEGPTGTSLETVDLTELLDGDYEVWAKNEVHGHTLAAELGWYPDKMEKQGEPGTGY
VFSAEEFEEHR-AYLDEVCSVFYVHSERGRKWIPRFYDADDFLELLAWYITEGSVYTSED
KAFGENFRGSSTTVNIAQDAVADGGGHDDHTAIGELLDRMGFDYYVDGKGFQFTSRVLGR
WLETTCGDNSFEKRIPDLVFDASHEQKERFLDTLVAGDGDRQVNSWRYTTSSERLRDDVL
RLCAHLGKTASYNHDSGSWRVYCTEDAKNSFRMHRSGGQSEAEDGAYCVTVADNHTLLAG
RNGTFQFVGQSLYGVLGWDRFRLYDKEMGAAVTATGRSVIEHTESAANDAGYDVAYG---
--DTDSVMLEVGHISPEDVEGDIEVTDEMREAHPEMSEAELESLAATIEKGYELEEHING
SYDEFALEELDAHH-----HRFQIEFEKLYRRFFQAGKKKRYAGHIVWKEGKDVDDIDIT
GF-EYKRSDIAQITKEVQKEVIDMIVHG----EDTEVIKDYLYDIITDFQAG-NLPLEEV
GIPGGIGKKLTAYETPTAHVRGAQYANAFLGTNFGRGSKPKRLYLKKVHPSWFRKMEN-E
EGFDPQRDDRYRAFKRDPD----VICFEYADQIPDEFEVDWDTMLDKTLEGPISRIIEAL
GMSWDEVKSGQEQTGLGSFV
>gi|448397650|ref|ZP_21569683.1| DNA-directed DNA polymerase [Haloterrigena limicola JCM 13563]
-----------------------------------------MTEAGQTGLTDFGGESDDS
-----------DDRPAEEAVAVAGNGGTDA--TEVIDVLEETLPEPEG-ELELAVMQVDY
TIAGYGDEERPIMHVFGR----TPDGEL----------------EHVQVVGFKPYFYAP-
-------------TETLERP--------------PEEQYDRLTGSREYDHDGE-------
-------PYESIRGEKLTKIFGQTPRDVGQVRDDFEH-YEADILFPNRFLIDKDIRSGVR
VPER-RAD-DDSLVVPHDEVEAADV--DAEPRVNTFDIEVDDRSGFPEDGEEPIVCLTSH
DSYRDEYIMWLYEAPIGDGP--IPDEIDDYDPIEGA-------------IDHEVRSFAEE
EAMLEAFIEYIEDT---DPDLLTGWN----------------------------------
------------------------------------------------------------
------------------------------------------------------------
------------------------------------------------------------
------------------------------------------------------------
------------------------------------------------------------
------------------------------------------------------------
---------------------------------------------------------FED
FDAPYFLDRLEELDGP-HHDYDLSIDRLSRVDEVWRSNWGGPDIKGRIVFDLLYGYQRMV
FSELDSYRLDAVGEVELGVGKERYAGDIGDLWEDDPTRLLEYNLRDVELCVELDRQQEII
PFWDEVRSFVGCKLEDAPTPGDAVDMYVLHEAHGRFALPSKGQQEAGDEYEGGAVFEPIT
GVKENVTVLDLK------------------------------------------------
------------------------------------------------------------
------------------------------------------------------------
------------------------------------------------------------
------------------------------------------------------------
------------------------------------------------------------
------------------------------------------------------SLYPMC
MTTINASPETKVDPDEYDGETYVAPTG---THFRKEPDGVNREMITELLDEREEKKALRN
EHEPGTPEYEQYDRQQGAVKVIMN------------------------------------
------------------------------------------------------------
------------------------------------------------------------
------------------------------------------------------------
------------------------------------------------------------
------------------------------------------------------------
------------------------------------------------------------
----------------------------------------------------SLYG---V
SGWDKFR-LYDKEAAAAITATGRDVIEFTDEAANELDYQVTYGD----------------
------------------------------------------------------------
------------------------------------------------------------
------------------------------------------------------------
------------------------------------------------------------
------------------------------------------------------------
------------------------------------------------------------
------------------------------------------------------------
---TDSVMLELG---------------------PDVSKDD------ALEQSFEIEEYINE
RYDDFAIEELNAEE-----HRFQIEFEKLYRRFFQAGKKKRYAGHIVWKEGKDVDDIDIV
GF-EYQRSDIAPITKEVQHEVIEMIVRE----GDIEGAKEYVNGVIEDVLAG-DVSLEEI
AIPGGIGKRLDNYDTDTAQVRGAKYANLLLGTNFQRGSKPKRLYLERVDPSFFERLED-N
EGFDARTDPLYGAFKRDPD----VICFEYEDQIPDAFEVDYDTMLEKTLQGPIERILEAL
GVSWEEVKSGQEQKGLDSFM
>gi|448457072|ref|ZP_21595646.1| DNA polymerase B elongation subunit [Halorubrum lipolyticum DSM 21995]
--------------------------------------------MTQSGLSDFSSSGDAG
DGSEDGTEAEREELAAQEAAVVAGGGRGHVS--DVVDVDEAKFPESTG-TVELMITQIDY
AVEGYGSDEYPVVHVFGR----RPAENVG-------GDGEEDTVEHLRVLGVEPYFYVP-
-------------TADLDRD--------------PVEEYDVVIGTREENVDGE-------
-------PYESIRGEALTRIVTRTPRDVGNIRDDFATSFEADILFPNRFLIDNGLNGGLR
VEERRLDDGEGTIQVHEGMLEPAAV--DAEMRVNTFDIEVDDRRGFPEDGEEPIICLTSH
DSYDDEYVVWLYDAPEAEVP--PPEDLPDYEGIVGDGE----------ELEFRVETFEAE
AAMLDAFIEYIDDT---DPDLLTGWN----------------------------------
------------------------------------------------------------
------------------------------------------------------------
------------------------------------------------------------
------------------------------------------------------------
------------------------------------------------------------
------------------------------------------------------------
---------------------------------------------------------FED
FDAPYVLDRLEVLDDG--SQYDLSVDRLSRIGEVWRSGWGGPDIKGRVVFDLLYAYKRTM
FTELESYRLDAVGERELGVGKERYTGDIGDLWEQDPERLLEYSIRDVELCVEIDRKQDVI
AFWDEVRTFVGCKIEDAPTPGDTVDMYVLHKAFGKFALPTKGQQES-EDFEGGAVFDPIT
GVKEMVTVQDLK------------------------------------------------
------------------------------------------------------------
------------------------------------------------------------
------------------------------------------------------------
------------------------------------------------------------
------------------------------------------------------------
------------------------------------------------------SLYPMC
MVTINAGPETKVDPDQYDGETYVAPNG---THFRKEPDGIMREMVDELLSEREEKKSLRN
DHDPGTEPYEQYDRQQASVKVIMNCFTPDTEVVTPDGVRSITELEVGDAVYSLDPETEEM
AVKTVEETHAYPDYRGDLVDIETSKIDFRVTPNHRMLVRKNETN--GITEDGYGFVEAGD
LDGATNYELPHDWDGPDGERVKEVDLTELVDGEYEVWVRPSVHGHTFTAELGWTPRRVPK
ADVGETGYVFTAAEFEEHREYVESVCERSYVHREPGRKWIPRTFDGDDFLELLAWYVTEG
NVYTSEEKRFGDNLRGSATTIQIAQDAVADGGDSDHE-----------TIGDLLDRMRLD
YYVDDRSYQFTSELLGDFLRDRCGDGSFEKRLPDRVFEATRAQKRAFLETLIDGDGDRQT
GSWRYTTSSEELRDDVLRLCAHLGLTASYN-------------------------RDSGS
WRIYVTEDGKNTLRMHRSGSRSEAEDGVYCVTVEDNHTLLAGRNGKFQFVGQSLYG---V
TGWDRFR-LYDKEGAAAVTATGREVIDFTEEAAEELNYQVAYGD----------------
------------------------------------------------------------
------------------------------------------------------------
------------------------------------------------------------
------------------------------------------------------------
------------------------------------------------------------
------------------------------------------------------------
------------------------------------------------------------
---TDSVMLSLS----------------------DMSKEK------AIETSFEIEDHINE
RYDDFARDELNAEF-----HRFQIEFEKLYRRFFQAGKKKRYAGHIIWKEGKDVDDIDIT
GF-EYKRSDIAGITKEVQQNVIETIVTGDDIDEDLEEVKAYLVDVIARVLDG-DMDLDEI
GIPGGIGKKLDAYDTPTAQVRGAKYANLMLGTNFGSGSKPKRLYIEKVHPDFWQRMED-E
EGLDPQRDHLYGEFKRDPD----VICFEYADQVPDEFEVDWEKMLDKTLQGPIERVIEAL
GMSWEEVKTGQEQTGLGSFM
>gi|448451085|ref|ZP_21592651.1| DNA polymerase B elongation subunit [Halorubrum litoreum JCM 13561]
--------------------------------------------MTQSGLSDFSSTGDAG
DGADGDTDTEREELAAQEAAAVAGGGRGHVS--DVVDVDEAKFPESTG-TVELMITQIDY
AVEGYGSDEYPVVHVFGR----RPAAHVE--------DADHDVVEHLRVLGVEPYFYVP-
-------------TADLDRD--------------PVEEYDVVIGTREENPDGE-------
-------PYESIRGEPLTRIVTRTPRDVGNIRDDFETSFEADILFPNRFLIDNGINGGIR
VEERRLDDGEGTIQVHEGHLEPAEV--DADLRVNTFDIEVDDRRGFPEDGEEPIICLTSH
DSYDDEYVVWLYDAPEAEIP--PPEDLPDYEGIVDG-DG---------ELDFRVRTFEEE
AAMLDAFVEYIDET---DPDLLTGWN----------------------------------
------------------------------------------------------------
------------------------------------------------------------
------------------------------------------------------------
------------------------------------------------------------
------------------------------------------------------------
------------------------------------------------------------
---------------------------------------------------------FED
FDAPYVLDRLEVLDDG--SQYDLDVDRLSRIGEVWRSGWGGPDVKGRVVFDLLYAYKRTM
FTELESYRLDAVGERELGVGKERYTGDIGDLWEQDPERLLEYSIRDVELCVEIDRKQDVI
AFWDEVRTFVGCKIEDAPTPGDTVDMYVLHKAFGKFALPTKGQQES-EDFEGGAVFDPIT
GVKQMVTVQDLK------------------------------------------------
------------------------------------------------------------
------------------------------------------------------------
------------------------------------------------------------
------------------------------------------------------------
------------------------------------------------------------
------------------------------------------------------SLYPMC
MVTINAGPETKVDPDEYDGETYVAPNG---THFRKQPDGIMREMVDELLSEREEKKALRN
DHDPGTEPYEQYDRQQASVKVIMNCFTPDTEVVTPDGVRSITDLEVGDAVYSLDPDTEEM
ELKTVEETHAYPDYRDELVDIETSKIDFRVTPNHRMLVRKNETN--GITEDGYSFVEAGD
LDRATNYELPHDWDGPDGERIDEVDLTELVDGEYEVWVRPSVHGHTFTAELGWTPRRVPK
ADVGETGYVFTAAEFEEHREYVESVCETSFVHRESGRKWIPRTFDGDDFLELLAWYVTEG
NVYTSEEKRFGDNLRGSATTIQIAQDAVADGGDSDHE-----------TIGDLLDRMGLD
YYVDDRSYQFTSALLGDLLRDRCGDGSFKKRIPDRVFEATRTQKRAFLETLIDGDGDRQS
GSWRYTTSSERLRDDVLRLCAHLGLTASYN-------------------------RDSGS
WRIYVTEDAKNTLRMHRSGSRSEAEDGVYCVTVEDNHTLLAGRNGKFQFVGQSLYG---V
TGWDRFR-LYDKEGAAAVTATGREVIDFTEEAAEELNYQVSYGD----------------
------------------------------------------------------------
------------------------------------------------------------
------------------------------------------------------------
------------------------------------------------------------
------------------------------------------------------------
------------------------------------------------------------
------------------------------------------------------------
---TDSVMLSLS----------------------DMSKEE------AIETSFEIEDHINE
RYDDFARDELNADD-----HRFQIEFEKLYRRFFQAGKKKRYAGHIVWKEGKDVDDIDIT
GF-EYKRSDIAGITKEVQQNVIETIVTGDDIDEDMEEVKEYLVDVIARVLDG-DMDLDEV
GIPGGIGKKLDAYDTPTAQVRGAKYANLMLGTNFGSGSKPKRLYIEKVHPDFWARMED-E
EGLDPQRDHLYGEFKRDPD----VICFEYADQVPEEFEVDWEKMLDKTLKGPIERVIEAL
GMSWEEVKTGQEQTGLGSFM
>gi|300711794|ref|YP_003737608.1| DNA-directed DNA polymerase type II [Halalkalicoccus jeotgali B3]
---------------------------------------------MEQSGLSAYADADES
-----------EGRPAAEARAVAG-NGDTT--GEVVDIDERRFPPVEE-TVDLGVTQVNY
TVEEGADGEYPVVHVFGRD----DAGEA----------------HHVRIYEFRPYFYAP-
-------------SASLTDE--------------DLSD-------SRITGTEEG------
--------YESIRGEKLTRIFGQTPRDVGNMRDRFDH-YEADILFPNRLLIDKGINSGIR
VPDR-RDD-DGSVRVHHEEIEPVEA--EADLRVHNFDIEVDDRSGFPEEGEEPIVCLTSH
DSTREEYIGWLYVAPAGDGT--SPADLPDYAPIS-------------EDVEIEIHAFESE
EAMLDAYLSYITET---DPDVLTGWN----------------------------------
------------------------------------------------------------
------------------------------------------------------------
------------------------------------------------------------
------------------------------------------------------------
------------------------------------------------------------
------------------------------------------------------------
---------------------------------------------------------VDD
FDAPYLIDRLDRLD--PATDYDLSMERLSRVNEVWRSDWQGPNIKGRVVFDLLYAYKRTQ
FTELDSYRLDAVAETELGVGKERYAGDIGDLWEQDPERLLEYNVRDVELCVEIDARQGII
PFWDEVRTFVGCKLEDAPTPGDTVDMYVLHKVHGEFALPSKGRVDS-EEYEGGAVFDPIT
GVKENVTVLDLK------------------------------------------------
------------------------------------------------------------
------------------------------------------------------------
------------------------------------------------------------
------------------------------------------------------------
------------------------------------------------------------
------------------------------------------------------SLYPMC
MVTINASPETKAEPD-YEGETYRAPN---GMEFKRQPDGIIRSMVDELLTERDRKKSRRA
EHSPGSGEYERFDRQQGAVKVIMN------------------------------------
------------------------------------------------------------
------------------------------------------------------------
------------------------------------------------------------
------------------------------------------------------------
------------------------------------------------------------
------------------------------------------------------------
----------------------------------------------------SLYG---V
LGWERFR-LYDKDVAGAVTATGRDVIEFTEESANELGYQVTYGD----------------
------------------------------------------------------------
------------------------------------------------------------
------------------------------------------------------------
------------------------------------------------------------
------------------------------------------------------------
------------------------------------------------------------
------------------------------------------------------------
---TDSVMLELG---------------------AGVDRQS------AIEQSFEIEKHING
SYDEFASEVLDAED-----HRFQIEFEKLYRRFFQAGRKKRYAGHIIWKEGKDVDDIDIT
GF-EYKRSDIAPITKEVQKDVIEMIVLG----EDLEEVKSYVHDVVTDFQEG-EIDLDRI
AVPGGIGKRLDNYDTDTAQVRGAKYANLLLGTNFTRGSKPKRLYLRKVHPKFFRRMEN-E
RGLDPQRDRLYAEFKRDP----DVICFEYEDQLPEEFEVDWEKMLEKTLKGPISRVLEAL
DISWDEVKSGQQQTGLGSFM
>gi|448572066|ref|ZP_21640155.1| DNA polymerase B1 [Haloferax lucentense DSM 14919]
--------------------------------------------MTQTGLTD------FG
GNDADGAGDARPDEEAAI---VAGDAGQHVS--DVIDTDEVRFPDPDG-TVELAVTQVDY
TIEGAGRDEYPVIHIFGR----TADDET----------------EHVRVLGFRPYFYAP-
-------------TDGLD-D--------------DALDKDVITGTEDG------------
--------YESIRGEELTKIFGRTPRDVGQIRDEFDH-YEADILFPNRLLIDKDIKGGVS
VPERRLDDG--TIQIPHQEVAPAEV--NANLRVNTFDIEVNDRNGFPEDGEEPIICLTSH
DSYRDEYVVWHAVADEGLG--KRPDALPNYDFLGED-------------GDVEVRTFDEE
AEMLDAFLTYIEET---DPDILTGWN----------------------------------
------------------------------------------------------------
------------------------------------------------------------
------------------------------------------------------------
------------------------------------------------------------
------------------------------------------------------------
------------------------------------------------------------
---------------------------------------------------------FED
FDAPYFLDRLEEVDKR--TDLNLDYNRISRLGEVWRGGWGGPDIKGRVVFDLLYAYKRTQ
FTELESYRLDAVGELELDAGKERYSGDIGDLWEEDPERLLEYNLRDVELCVEIDRKQDII
AFWDEVRTFVGCKLEDAPTPGDTVDIYVLHKVHGEFALPSKGKQES-EDYEGGAVFDPIT
GVKENVTVLDLK------------------------------------------------
------------------------------------------------------------
------------------------------------------------------------
------------------------------------------------------------
------------------------------------------------------------
------------------------------------------------------------
------------------------------------------------------SLYPMC
MVTINASPETKVDPERYDGEMFRAPNG---THFQQEPDGMIREMVDELLTEREEKKSLRN
SHDPGSSEYEQFDRQQAAVKVIMN------------------------------------
------------------------------------------------------------
------------------------------------------------------------
------------------------------------------------------------
------------------------------------------------------------
------------------------------------------------------------
------------------------------------------------------------
----------------------------------------------------SLYG---V
LGWDRFR-LYDKEMGAAVTATGRKVIEFTEQAANQIGYDVAYGDSVTGDRPVVVRDPGGT
VRILPIEDLFARGTT-ESEVLIAADGDVVASATPGKTRRALDGWDALSVNEAGEAEWQPI
AQAIRHKTDKPVVNLQHKFGESTTTRDHSYVVPGEDGLTTVSPDDVAEPYRVSGVPDVEP
VEQVDVYEVLR-GYEREYEDGRSVGSDNSITKRKQIHADDEYVWFGHEHHRDVDSTVKVK
RFVDIDSEDGAALIRLLGAYVSEGSASTGETATSKFGASIAESDREWLAQLQRDYSRLFE
NTTAGIITSDRRAERTVEYQTDTGGASVTYNDETLKLQMMNELAAVFFREFAGQTSRGKR
IPSFVFHLPEEKQDLFLTLLVEGDGSREFPRYTEAYAQRNFDFETTSRELAAGLSMLLTQ
RGQKHSLKYRDSKDSYTIRTCSTYREGRDPVLTEVDHDGYVYDLSVEENENFVDGVGGIV
LHNTDSVMLELG---------------------PDVSKEE------AIEQSFDIEEHINA
AYDDFACDELGADE-----HRFQIEFEKLYRRFFQAGKKKRYAGHIVWKEGKDVDDIDIT
GF-EYKRSDIAQITKEVQKNVIDMIVHG----EDTEVIKDYLHDIITDFEAG-NLPLEQV
GIPGGIGKRLSAYETPTAHVRGAQYANAFLGTNFGRGSKPKRVYLKKVHPSWFREMET-G
E-FDPQVDDRYREFKRDPD----VICFEYADQIPEEFEVDWETMLTKTLEGPISRVIEAL
GMSWDEVKSGQEQTGLGSFM
>gi|448616085|ref|ZP_21664795.1| DNA polymerase I [Haloferax mediterranei ATCC 33500]
----------------------------------------MTTPDGQLTLGQ------CA
GKESGGTGDTRPDEEAAI---VAGDAGQHVS--DVIDTDEVRFPDPDG-TVEIAVTQVDY
TIEGAGRDEYPVLHIFGR----TADNET----------------EHVRVLGFRPYFYAP-
-------------TDSLD-D--------------ELLDKDVITGTEPG------------
--------YESIRGEELTKIFGRTPRDVGQIRDEFDH-YEADILFPNRLLIDKDINDGVR
VPARRLDDG--TIQIPHQEIEPTSV--EADLRVNTFDIEVNDRNGFPEDGEEPIICLTSH
DSYRDEYIVWHAVAPDGEG--KRPDSLPGYDYLRDG-------------SAVEVRTFDEE
DAMLDAFVSYLEKT---DPDIFTGWNCLPEDTRVLLADGTERKICDVEVGDTVVGSDNQQ
TTVAEVTNTWESKKEVKEFELADGTTLQTSDEHRIMVGDDEAVDWKEGRDVQVGDYVLKP
RKLRVDDIRVPTLADLVPDHCQRFTDQDSVKAFKKHLPYGAVSELSDEFGVAKGTHYHPH
TDTWTPERCEQAAERYDIPMPDGGRSYRRTG-VDLDRELTAHELYLAGLVLTDGTMSEDD
GIRFYNTRTELHDQFPGGNSLTADGKGCFKQGVLDYATMHAFNGLGIPFGDKNAGEVDLS
TIYRLPERYIAQFLAGVIDGDGCISSSVTIAAENKSIGKWYVRLLQRLGVYAQQREHIVR
IPDSAREIDRLKQFVLPHMSHPEKVGRLAAFEGGQSGATENIPYALFDAATGTDEKRIGN
DKWRRGINLKRYETKADDWEEYVFVEVTDISRVGVETTYDLETTTHNFVAEDCLVHNCDD
FDIPYFLDRLDVLNPT--SDYDLDYNRMSRLGEVWRGGWGGPDIKGRVVFDLLYAYKRTQ
FTELESYRLDAVGELELDVGKERYSGDIGDLWEQDPERLLEYNLRDVELCVEIDRKQDII
AFWDEVRTFVGCKLEDAPTPGDTVDIYVLHKVHGEFALPSKGKQES-EDYEGGAVFDPIT
GVKENVTVLDLK------------------------------------------------
------------------------------------------------------------
------------------------------------------------------------
------------------------------------------------------------
------------------------------------------------------------
------------------------------------------------------------
------------------------------------------------------SLYPMC
MVTINASPETKVDPESYDGDMFRAPNG---THFQQEPDGMIREMVDELLTEREEKKALRN
EHDPGSSEYGQFDRQQQAVKVIMN------------------------------------
------------------------------------------------------------
------------------------------------------------------------
------------------------------------------------------------
------------------------------------------------------------
------------------------------------------------------------
------------------------------------------------------------
----------------------------------------------------SLYG---V
LGWDRFR-LYDKEMGAAVTATGREVIEFTEQAANEIGYEVAYGD----------------
------------------------------------------------------------
------------------------------------------------------------
------------------------------------------------------------
------------------------------------------------------------
------------------------------------------------------------
------------------------------------------------------------
------------------------------------------------------------
---TDSVMLELG---------------------PDVSTEE------AIEQSFEIEEHINA
AYDDFAQEALDAGE-----HRFQIEFEKLYRRFFQAGKKKRYAGHIVWKEGKDVDDIDIT
GF-EYKRSDIAQITKEVQKNVIDMIVHG----QDTEDIKEYLHDIITDFQSG-NLPLEEA
GIPGGIGKRLTAYETPTAHVRGAQYANAFLGTNFGRGSKPKRVYLKKVHPSWFRKLED-G
D-FDPQMDDLYRDFKRDPD----VICFEYADQIPDEFEVDWDTMLDKTLQGPISRVIEAL
GMSWDEVKSGQEQTGLGSFM
>gi|257388933|ref|YP_003178706.1| DNA polymerase B exonuclease [Halomicrobium mukohataei DSM 12286]
-----------------------------------------MSEQGQQDLGAFVDSDDTD
-D---------ERDVAQEAAAVAGTSAS---TADVVDASDRLFEDVEE-TVSMAVTQIDY
TIEGRGDDEYPVIHVFGR----TESEDA----------------VHARVYDFRPYFYAP-
-------------AENVTEE--------------RLRGYDSITGWEETDADGD-------
-------PYESIRGERLVKIFGRTPRDVGQIRDEFDH-YEADILFPNRFLIDKGLTSGVE
VPLR-EDD-DGSLRVHHAEVAPANV--QATPRVNVFDIEVDDRSGFPEDGEEPIVCLTSH
DSYRDEYVLWLYEAPDGIE---GPDHLPDYEPIEGE-------------IDAEIRRFTEE
EAMLEAFVDYIDET---DPDILSGWN----------------------------------
------------------------------------------------------------
------------------------------------------------------------
------------------------------------------------------------
------------------------------------------------------------
------------------------------------------------------------
------------------------------------------------------------
---------------------------------------------------------FDD
FDAPYFLDRLEELQGP-HHDYDLSVDRLSRVDEVWRSGWGGPDIKGRVVFDLLYAYQRTQ
FSELDSYRLDAVGEVELGVGKERYPGDIGDLWEDDPERLLEYNLRDVELCVELDRDQDIV
AFWDEVRTFVGCKLEDATTPGDAVDMYVLHKLHGEFALPSKGQQE-SEDYEGGAVFDPIT
GVRENVTVLDLK------------------------------------------------
------------------------------------------------------------
------------------------------------------------------------
------------------------------------------------------------
------------------------------------------------------------
------------------------------------------------------------
------------------------------------------------------SLYPMC
MVTTNASPETKVDPEAYDGDTYRAPNG---THFRKEPDGAIREMVDELLSEREEKKSLRN
DHDPKEDAYERYDRQQAAVKVIMNCFTPDTEVVTPEGVRDITDLEVGDEVYSLDPETMRM
EVKPVVETHDYPDYRGDLVDIETSKIDFRVTPNHRMLVRKNETN--GITEDEYGFVEAGE
LDRATNYELPHDWDGPDGERLNEVDLVDILEGAFEVWCDNDDHGHTLAAEVGYRPDKMQK
QGEDGTGYVFDAESFREHRAYIDESCSGFYVHSERGRKWIPRFYDGDDFLELLAWYITEG
SIYTSADKQFGEHFRGSSTTVNIAQDAVPDGGSGDD----------HTRIGSLLDGMGFD
AYVDEKGYQFTSKLLGDLFERLCGSDSFEKRIPEFVFETSQAQKRTFLDTLIAGDGDWQT
NSWRYSTASERLRDDVLRLCAHLGLTASY-------------------------NEDSGT
YRIYVTEDSKNTLRMHRSGGESTAENGVHCVTVEDNHTLLAGRNGKFQFVGQSLYG---V
LGWDRFR-LYDKEMGAAVTATGRKVIDYTDEVVAREGYEVVYGD----------------
------------------------------------------------------------
------------------------------------------------------------
------------------------------------------------------------
------------------------------------------------------------
------------------------------------------------------------
------------------------------------------------------------
------------------------------------------------------------
---TDSVMLQVGDIGPDDVEGDVVVTDEMRAKHPEMDDGELETVAATIQKGFELEETINE
AYDDFALEELNAQF-----HRFQIEFEKLYRRFFQAGKKKRYAGHIVWKEGKDVDDIDIT
GF-EYQRSDIAPITKRVQKEVIDMIVHG----EDADTIKEYVHDVIEDYQAG-NVDPEDV
GIPGGIGQKLDSYDTDTAQVRGAKYANMLLGTNFQSGSKPKRLYLDRVHDDFFQRIEA-E
KGLDPAEDPLYGEFRRDPD----VICFEFADQIPEEFEVDWEKMLDKTLKGPIARILEAM
GISWDEVKSGQEQTGLGQFM
>gi|448726255|ref|ZP_21708665.1| DNA-directed DNA polymerase [Halococcus morrhuae DSM 1307]
-----------------------------------MTVMTGTDATQQATLGDSAADETAA
-----------AGTAAAAARTVAG-DGGDE--AELVDPSARRYPDPDG-TLDLAVTQVDY
TIEGSGKKETPIIHVFGRT----EEGEA----------------EHVRVHGFRPYFYAP-
-------------TANMDG----------------EFDHDRITGSEATDENGEP------
--------YESIRGEKLTKVFGQTPRDVGQIRDRFDH-YEADILFPNRFLIDKDIGGGVR
VPVR-RAS-DDALVVPHEEVEATEM--EADARVCTFDIEVDDRSGFPEDGEETIICLSSH
DSRTDEYIVWLYE-ASDGI---GPDELDGYEGIE-------------DEIDAIVNCYGSE
EAMLAAFLDYIDDT---DPDILTGWN----------------------------------
------------------------------------------------------------
------------------------------------------------------------
------------------------------------------------------------
------------------------------------------------------------
------------------------------------------------------------
------------------------------------------------------------
---------------------------------------------------------FTD
FDAPYLLDRLEVLGGADCESHDLDPNRLSRVNEVWRSDWQGPDVKGRVVFDLLYAYQRTQ
FSELDSYRLDAVGEVELGVGKERYAGSIGDLWEENPERLLEYNLRDVELCVEIDRQQDVI
PFWQEVASFVGCKLEDATTPGDTVDMYVLHEAHGKFALPSKGQQEA-EDYEGGAVFEPIT
GVREMVAVLDLK------------------------------------------------
------------------------------------------------------------
------------------------------------------------------------
------------------------------------------------------------
------------------------------------------------------------
------------------------------------------------------------
------------------------------------------------------SLYPMC
MVTTNASPETKVDPERYDGETYHAPN---GTHFRKKPDGIIREMVDELLAERDEKKARRA
DHSPGSGAYERFDRQQSAVKVIMN------------------------------------
------------------------------------------------------------
------------------------------------------------------------
------------------------------------------------------------
------------------------------------------------------------
------------------------------------------------------------
------------------------------------------------------------
----------------------------------------------------SLYG---V
LGWERFR-LYDREMGAAVTATGREVIEHTENAANELNYQVAYGD----------------
------------------------------------------------------------
------------------------------------------------------------
------------------------------------------------------------
------------------------------------------------------------
------------------------------------------------------------
------------------------------------------------------------
------------------------------------------------------------
---TDSVMLELG---------------------GDVAKES------AIEQAGTIEGHIND
SYDAFASEQLGADN-----HRFEIEFEKLYRRFFQAGKKKRYAGHIVWKEGQDVDDVDIT
GF-EYKRSDIAPITKNVQHEVIDRIVHG----EDLDDVKRYVRGVIERFEDG-DVDIDEV
GVPGGIGKRLGNYDTDTAQVRGAKYANLLLGTNFQRGSKPKRLYLDRVDDRFFQRIES-D
-QPEIAEDDLYREFKRDVSNGDGVICFEYADQIPDEFAIDWPKMLDKTLKGPIARVLEAL
DISWDEVKSGQTQTGLGSFT
>gi|448613296|ref|ZP_21663176.1| DNA polymerase elongation subunit (family b) [Haloferax mucosum ATCC BAA-1512]
----------------------------------------MPTREDQSTFAQ------FD
ENGSG-AGDTRPDEEAAI---VAGDAGQHVS--DVIDTDEVRFPDPDG-TVDLAVTQVDY
TIEGAGRNEYPVVHLFGR----TADNEA----------------EHVRVLGFRPYFYAP-
-------------TDSLD-D--------------DLLDKDVITGTDAG------------
--------YESIRGEELTKIFARTPRDVGQIRDEFDH-YEADILFPNRLLIDKDINGGVR
VPARRLDDG--TIQIPHQEIEPTAV--DADLRVNTFDIEVNDRNGFPEDGEEPIICLTSH
DSYEDEYIVWHAVAEDGLG--KRPEALPNYDFLREG-------------ADVEVRTFDDE
DAMLDAFVTYIEKT---DPDVLTGWN----------------------------------
------------------------------------------------------------
------------------------------------------------------------
------------------------------------------------------------
------------------------------------------------------------
------------------------------------------------------------
------------------------------------------------------------
---------------------------------------------------------FED
FDAPYFLDRLDVLNPT--SDYDLDYNRMSRLGEVWRGGWGGPDIKGRVVFDLLYAYKRTQ
FTELESYRLDAVGELELDVGKERYSGDIGDLWEQDPERLLEYNLRDVELCVEIDRKQDIV
AFWDEVRTFVGCKLEDAPTPGDTVDIYVLHKVHGEFALPSKGKQES-EDYEGGAVFDPIT
GVKENVTVLDLK------------------------------------------------
------------------------------------------------------------
------------------------------------------------------------
------------------------------------------------------------
------------------------------------------------------------
------------------------------------------------------------
------------------------------------------------------SLYPMC
MVTINASPETKVDPETYDGDIFRAPNG---THFRQEPDGMIREMVDELLTEREEKKGLRN
EHEPGSSEYDQFDRQQQAVKVIMN------------------------------------
------------------------------------------------------------
------------------------------------------------------------
------------------------------------------------------------
------------------------------------------------------------
------------------------------------------------------------
------------------------------------------------------------
----------------------------------------------------SLYG---V
LGWDRFR-LYDKEMGAAVTATGRKVIEFTEQAANEIGYDVAYGD----------------
------------------------------------------------------------
------------------------------------------------------------
------------------------------------------------------------
------------------------------------------------------------
------------------------------------------------------------
------------------------------------------------------------
------------------------------------------------------------
---TDSVMLELG---------------------PDVSTEE------AIEQSFDIEEHINA
AYDEFAQEALGADE-----HRFQIEFEKLYRRFFQAGKKKRYAGHIVWKEGKDVDDIDIT
GF-EYKRSDIAQITKEVQKNVIDMIVHG----QDTEDIKEYLHDIITDFQAG-NLPLEEV
GIPGGIGKRLTAYETPTAHVRGAQYANAFLGTNFGRGSKPKRVYLEKVHPSWFREMET-G
D-FDPQVDDLYREFKRDPD----VISFEYADQIPEAFEVDWDTMLDKTLKGPIARVIEAL
GMSWDEVKSGQEQTGLGSFM
>gi|448719550|ref|ZP_21703120.1| DNA-directed DNA polymerase [Halobiforma nitratireducens JCM 10879]
-----------------------------------------MTEAGQTGLAEFSSPAES-
-----------EDRPDEEAMAVAGDG-GDA--AEVIDVVEETLPEPEG-ELELAVMQVDY
TVAGYGDEERPIIHVFGR----TPGGDL----------------EHVQVVGFRPYFYAP-
-------------TESLERP--------------PEEEYDRLTGSREHDRNDE-------
-------PYESIRGERLTKIFGQTPRDVGQVRDDFEH-YEADILFPNRFLIDKDVRSGLR
VPER-RAE-DDSLVVPHDEIEAAAV--DADPRICTFDIEVDDRSGFPEDGEEPIVCLTSH
DSYRDEYIMWLYEAPIGDGE--IPAEIADYDPIEGE-------------IDHEVRAFEEE
EAMLEAFVDYVAET---DPDVLTGWN----------------------------------
------------------------------------------------------------
------------------------------------------------------------
------------------------------------------------------------
------------------------------------------------------------
------------------------------------------------------------
------------------------------------------------------------
---------------------------------------------------------FED
FDAPYFLDRLEELQG--PHDYDLEIDRLSRVDEVWRSNWGGPDVKGRVVFDLLYGYQRMV
FSELDSYRLDAVGEAELGVGKERYAGDIGDLWEDDPTQLLEYNLRDVELCVELDRQQEII
AFWDEVRSFVGCKLEDAPTPGDAVDMYVLHQAHGEFALPSKGQQEGGEEYEGGAVFEPIT
GVKENVTVLDLK------------------------------------------------
------------------------------------------------------------
------------------------------------------------------------
------------------------------------------------------------
------------------------------------------------------------
------------------------------------------------------------
------------------------------------------------------SLYPMC
MVTINASPETKVDPETYDGETYEAPTG---THFRKEPDGVNRQMIEELLAEREEKKSLRD
EHEPGSPEYEQYDRQQGAVKVIMN------------------------------------
------------------------------------------------------------
------------------------------------------------------------
------------------------------------------------------------
------------------------------------------------------------
------------------------------------------------------------
------------------------------------------------------------
----------------------------------------------------SLYG---V
SGWEQFR-LYDKEAASAITATGRDVIEFTETAATELEYQVTYGD----------------
------------------------------------------------------------
------------------------------------------------------------
------------------------------------------------------------
------------------------------------------------------------
------------------------------------------------------------
------------------------------------------------------------
------------------------------------------------------------
---TDSVMLELG---------------------PTVSKEE------AIETSFEIEEHIND
RYDDFAREELNAES-----HRFQIEFEKLYRRFFQAGKKKRYAGHITWKEGKDVDTIDIV
GF-EYQRSDIAPITKDVQHRVIEMIVKE----GDVEGAKEYVNSVIEDVLAG-EMSLEEI
AIPGGIGKRLDNYDTDTAQVRGAKYANLLLDTNFQRGSKPKRLYLERVDPAFFRRVEG-E
DGFDPQRDPLYGAFKRDPD----VICFEYEDQIPEEFEIDSDKMLEKTLKGPIERILEAL
DVSWEEVKSGQEQTGLDSFM
>gi|448419864|ref|ZP_21580708.1| DNA polymerase elongation subunit (family b) [Halosarcina pallida JCM 14848]
--------------------------------------------MKQAGLTDGDWG--GG
GD----ADGARPQAEAEH---VAGNGSQHVS--DVVDAEEIRFPDADG-TVELAVTQVDY
TVEGSGNHEYPVVHVFGR----TRENET----------------EHIRVLGLEPYFYAP-
-------------TDTLD-D--------------DLLDKSVITRTEAG------------
--------YESIRGEDLTKICTRTPRDVGQIRDEFDH-YEADILFPNRLLIDKDIQSGIC
VPARRLDDEDGTVQVPHDEVVPIDV--EADLRVNTFDIEVNDRAGFPEEGEEPIICLTSH
DSYRDEYIAWLYNAPEAGDGVEAPTDLGDYQPLDDA-------------TEVEIRAFDRE
GEMLDAFVRYIEET---DPDVLTGWN----------------------------------
------------------------------------------------------------
------------------------------------------------------------
------------------------------------------------------------
------------------------------------------------------------
------------------------------------------------------------
------------------------------------------------------------
---------------------------------------------------------FED
FDMPYFLDRLDVVNPT--SDYDLDPDRLSRIGEVWRSGWGGPDVKGRVVFDLLYAYKRTQ
FSELESYRLDAVGELELDVGKERYTGSIGDLWEEDPKRLLEYNVRDVELCVEIDRKQDVV
AFWDEVRTFVGCKLEDATTPGDTVDIYVLHKVHGEFALPSKGRQDA-EEYEGGAVFDPIT
GVKENVTVLDLK------------------------------------------------
------------------------------------------------------------
------------------------------------------------------------
------------------------------------------------------------
------------------------------------------------------------
------------------------------------------------------------
------------------------------------------------------SLYPMC
MVTINASPETKVDPETYEGETFHAPNG---THFRKEPDGIIREMVDELLEEREEKKRLRN
ENDPGSAAYEQFDRQQSAVKVIMN------------------------------------
------------------------------------------------------------
------------------------------------------------------------
------------------------------------------------------------
------------------------------------------------------------
------------------------------------------------------------
------------------------------------------------------------
----------------------------------------------------SLYG---V
LGWDRFR-LYDKEMGAAVTATGREVIEFTQRTADEMDYSVAYGD----------------
------------------------------------------------------------
------------------------------------------------------------
------------------------------------------------------------
------------------------------------------------------------
------------------------------------------------------------
------------------------------------------------------------
------------------------------------------------------------
---TDSVMLELG---------------------PDVSKED------AIEQSFDIEERIND
AYDEFARDQLGVDLDGGEEHRFQIEFEKLYRRFFQAGKKKRYAGHIIWKEGKDVDDIDIT
GF-EYKRSDIAAVTKEVQKEVIEMIVYG----ESNDTIKEYVHEVISDFQEG-NLPLDEV
GIPGGLGKRLDAYDTRTAQVRGSLYANAFLGTNFGRGSKPKRIYLAKVHPSWFRRMED-E
REFDPQRDDLYGQFKRDPD----VICFEYEDQVPEEFEVAWDTMLEKTLEGPIARIIEAL
GMSWDEVKSGQQQTGLGSFM
>gi|322371766|ref|ZP_08046309.1| DNA-directed DNA polymerase [Haladaptatus paucihalophilus DX253]
---------------------------------------------MTQSGLGDFAGG---
-----------EARPAAEAHAVAG-NESTT--ANVVDADTDWLPESQG-TIELAVTQVDY
TIDGSGDEEEPIIHVFGRT----PDDEQ----------------EHVQVVGFRPYFYAP-
-------------TETLNDG--------------KLND-------GRITGSEEG------
--------YESIRGEQLTKIFGRTPRDVGNIRDEFEH-FEADILFPNRFLIDKDIKSGIR
LPER-RRE-DGTIVVQENEVEAAEV--QANLRVHTFDIEVDDRSGFPEDGEEPIICLTSH
DSYRDEYIAWLFDAPNGDAD--LPAALPDYEPLR-------------GGSDIDVRTFETE
EEMLAEFLDYIDDT---DPDVLTGWN----------------------------------
------------------------------------------------------------
------------------------------------------------------------
------------------------------------------------------------
------------------------------------------------------------
------------------------------------------------------------
------------------------------------------------------------
---------------------------------------------------------FED
FDAPYFLDRLERLAG-PHHDYDLDYNRLSRVNEVWRSDWGGPTVKGRVVFDLLYAYKRTQ
FSELDSYRLDAVGETELGVGKERYAGDIGDLWEQNPTRLLEYNVRDVELCVELDRKQDIV
SFWREVASFVGCKLEDATTPGDAVDVYVLHKAHGQFALPSKGQFEA-EDYEGGAVFEPIT
GVKENVTVLDLK------------------------------------------------
------------------------------------------------------------
------------------------------------------------------------
------------------------------------------------------------
------------------------------------------------------------
------------------------------------------------------------
------------------------------------------------------SLYPMC
MVTLNLSPETSVNPDEYDGDTYVAPN---GSHFRKEPDGIVREIINETLSEREEKKALRN
EHDPNSAEYEIYDQQQAAVKVIMN------------------------------------
------------------------------------------------------------
------------------------------------------------------------
------------------------------------------------------------
------------------------------------------------------------
------------------------------------------------------------
------------------------------------------------------------
----------------------------------------------------SLYG---V
LGWERFR-LYDKEMGAAITATGREVIEFTETAANEIDYEVAYGD----------------
------------------------------------------------------------
------------------------------------------------------------
------------------------------------------------------------
------------------------------------------------------------
------------------------------------------------------------
------------------------------------------------------------
------------------------------------------------------------
---TDSVMLELG---------------------GNIERDD------AIDQSFEIEDHINA
RYDEFAREELNANE-----HRFQIEFEKLYRRFFQAGKKKRYAGYIVWKEGKDVDDIDIT
GF-EYKRSDIAPITKEVQREVIEMIVTG----EDLDDVKEYVHDIIEDFQAG-NVDLNEV
AIPGGIGKRLDNYDTDTAQVRGAKYANLLLGTNFQRGSKPKRLYLKKVHPAYFEKIER-E
KELDARPDTLYGEFKHEQ----DVICFEYADQIPEEFEVDWDKMLDKTLKGPIERVLEAL
DISWEEVKTGQQQTGLSSFM
>gi|448561294|ref|ZP_21634646.1| DNA polymerase B1 [Haloferax prahovense DSM 18310]
--------------------------------------------MTQTGLTD------FG
GNDADGAGDARPDEEAAI---VAGDAGQHVS--DVIDTDEVRFPDPDG-TVELAVTQVDY
TIEGAGRDEYPVIHIFGR----TADDET----------------EHVRVLGFRPYFYAP-
-------------TASLD-D--------------DALDKDVITGTEDG------------
--------YESIRGEELTKIYGRTPRDVGQIRDEFDH-YEADILFPNRLLIDKDIKSGVR
VPERRLDDG--SIQIPHQEVAPAEV--DASLRVNTFDIEVNDRNGFPEDGEEPIICLTSH
DSYRDEYVVWHAVAEEGLG--KRPDSLPNYEFLGED-------------ADVEVRTFDEE
ATMLDAFLSYIEET---DPDILTGWN----------------------------------
------------------------------------------------------------
------------------------------------------------------------
------------------------------------------------------------
------------------------------------------------------------
------------------------------------------------------------
------------------------------------------------------------
---------------------------------------------------------FED
FDAPYFLDRLEEVDRR--TDLNLDYNRMSRLGEVWRGGWGGPDIKGRVVFDLLYAYKRTQ
FTELESYRLDAVGELELDAGKERYSGDIGDLWEEDPERLLEYNLRDVELCVEIDRKQDII
AFWDEVRTFVGCKLEDAPTPGDTVDIYVLHKVHGEFALPSKGKQES-EDYEGGAVFDPIT
GVKENVTVLDLK------------------------------------------------
------------------------------------------------------------
------------------------------------------------------------
------------------------------------------------------------
------------------------------------------------------------
------------------------------------------------------------
------------------------------------------------------SLYPMC
MVTINASPETKVDPERYDGEMFRAPNG---THFQQEPDGMIREMVDELLTEREEKKSLRN
SHDPGSSEYEQFDRQQAAVKVIMN------------------------------------
------------------------------------------------------------
------------------------------------------------------------
------------------------------------------------------------
------------------------------------------------------------
------------------------------------------------------------
------------------------------------------------------------
----------------------------------------------------SLYG---V
LGWDRFR-LYDKEMGAAVTATGRKVIEFTEQAANQIGYDVAYGDSVTGDRPVVVRDPGGT
VRILPIEDLFARGTT-ESEVLIAADGDVVASATPGKTRRALDGWDALSVNEDGEAEWQPI
AQAIRHNTDKPVVNLQHKFGESTTTRDHSYVVPGEDGLTTVSPDDVAEPYRVSGVPDVEP
VEQVDVYEVLR-GYEREYEDGRSVGSDNSITKRKQIHADDEYVWFGHEHHRDVDSTVKVK
RFVDIDSEDGAALIRLLGAYVPEGSASTGETATSEFGASIAESDREWLAQLQRDYSRLFE
NTTAGIITSDRRAERTVEYQTDTGGASVTYNDETLKLQMMNELAAVFFREFAGQTSRGKR
IPSFVFHLPEEKQDLFLTLLVEGDGSREFPRYTEAYAQRNFDFETTSRELAAGLSMLLTQ
RGQKHSLKYRDSKDSYTIRTCSTYREGRDPVLTEADHDGYVYDLSVEENENFVDGVGGIV
LHNTDSVMLELG---------------------PDVSKQE------AIEQSFDIEEHINA
AYDDFARDELGADE-----HRFQIEFEKLYRRFFQAGKKKRYAGHIVWKEGKDVDDIDIT
GF-EYKRSDIAQITKEVQKNVIDMIVHG----EETEVIKDYLHDIITDFESG-NLPLEQA
GIPGGIGKRLSAYETPTAHVRGAQYANAFLGTNFGRGSKPKRVYLKKVHPSWFREMET-G
E-FDPQVDDLYREFKRDPD----VICFEYADQIPEAFEVDWDTMLTKTLEGPISRVIEAL
GMSWDEVKSGQEQTGLGSFM
>gi|336254263|ref|YP_004597370.1| DNA polymerase B region [Halopiger xanaduensis SH-6]
-----------------------------------------MTEAGQTGLAEFSEADDES
-----------ADRPDEEAVHVAGNGGSNA--AEVIDVLEETLPEPQG-ELELAVMQVDY
TIAGYGDEERPIMHVFGR----TADDEL----------------EHVQVVGFRPYFYAP-
-------------TETLERP--------------PEEQYERLTGSEEYDEDGE-------
-------HYESIRGEKLTKIFGQTPRDVGKVRDDFEH-YEADILFPNRFLIDKDVRSGIR
VPER-RAE-DDSLVVPHDEVESVDA--DANPRVNTFDIEVDDRQGFPEDGEEPIVCLTSH
DSYRDEYIMWLYEAPIGDGE--IPTEITEYEPIEGA-------------IDHEVRSYEEE
EAMLDDFLAYVEET---DPDVLTGWN----------------------------------
------------------------------------------------------------
------------------------------------------------------------
------------------------------------------------------------
------------------------------------------------------------
------------------------------------------------------------
------------------------------------------------------------
---------------------------------------------------------FED
FDAPYFLDRLEELQGP-HHEYDLNIDRLSRVDEVWRSNWGGPDVKGRIVFDLLYGYQRMV
FSELDSYRLDAVGEEELGVGKERYAGDIGDLWEDDPTQLLAYNLRDVELCVELDRQQEII
PFWDEVRSFVGCKLEDAPTPGDAVDMYVLHEAYGRFALPSKGQQEAGEEYEGGAVFEPIT
GVKENVTVLDLK------------------------------------------------
------------------------------------------------------------
------------------------------------------------------------
------------------------------------------------------------
------------------------------------------------------------
------------------------------------------------------------
------------------------------------------------------SLYPMC
MTTINASPETKVDPDEYDGETYVAPVGDDEIHFRKEPDGVMREMITELLAEREEKKELRN
EYEPGSPEYEQYDRQQGAVKVIMN------------------------------------
------------------------------------------------------------
------------------------------------------------------------
------------------------------------------------------------
------------------------------------------------------------
------------------------------------------------------------
------------------------------------------------------------
----------------------------------------------------SLYG---V
SGWEQFR-LYDKEAASAITATGREVIEFTETAANELDYEVTYGD----------------
------------------------------------------------------------
------------------------------------------------------------
------------------------------------------------------------
------------------------------------------------------------
------------------------------------------------------------
------------------------------------------------------------
------------------------------------------------------------
---TDSVMLELG---------------------PGVSKEV------ALETSFEIEEHING
RYDDFAREDLNAEA-----HRFQIEFEKLYRRFFQAGKKKRYAGHITWKEGKDVNDIDIV
GF-EYQRSDIAPITKEVQHRVIEMIVRE----GDIEGAKEYVNGVIEDVLAG-EVSLEEI
AIPGGIGKRLDNYDTDTAQVRGAKYANLLLGTNFQRGSKPKRLYLDRVDPAFFRRMES-E
EGFDPQTDHLYGAFKRDPD----VICFEYEDQIPPEFEIDYDTMLEKTLKGPIERILEAL
DVSWEEVKSGQEQTGLDSFM
>gi|110667662|ref|YP_657473.1| family B DNA-directed DNA polymerase [Haloquadratum walsbyi DSM 16790]
-------------------------------MPKFLANSAKTVDMKQAGLSD-NWS--DA
ADSGAGTSNARPDAEALA---VAGKDTQHVS--AIVDADEVRFPDADG-SVELLVTQVNY
SVERAGHEEYPVVHIFGR----TADDTA----------------HHVRVLGFEPYFYAP-
-------------TESLN-D--------------DLLDNDAITRTESG------------
--------YESIRGEELTKICTRTPRDVGQIRDDFDH-YEADILFPNRLLIDKDIKSGIR
VPARRLADKPQTIQIPHTEIEPVDV--EANLRVNTFDIEVDDRSGFPEDGEEPIVCLTSH
DSERDEYITWLYNAPNAAEDTDPPDSLDRDDSIRSD-------------TTADVRTFNRE
DAMLDAFVSYIEQT---DPDILTGWNCLPSDARIQMADGTETEIHAVEIGDNVIGTTDQR
SVTATVTNKWKSEREIYEFSLADGTSLRSSGDHRIMISDSNTVDWKSGSDIEQGEYVLKP
RQLPVDDPTIPIINNLLSSESANIIDTLEVDALDSTGRSMNIHSSNPRESIAHTATLSMA
DGGDQKQRNETTNNT-----------------LDLNRTVTKQDLYAIGRVLHNRITPRQD
GITPVSQATLIDNSVLSSPSPANTQHQSDSILTEVISSLRGLVSPGAHAIDFSAIYEMPK
SHIAQFLAGTLDGSETGETTSSNLTVTTESASIARWYAQLYRRLGIYAQYQADAVHIANN
ACDLQRLSDAILPRLRCSDTIDYVKTQIDTVCDSSLKHSRASSTGLSGDEANIRQFSDDG
PQNKSYAAQPDSSDYDDDWNAYVFVEIEAITLNGTETTYDIETTTHNFVADDCLVHNCDD
FDVPYFLDRMEVINPQ--SEYTLTSERFSRIDEVWRSGWGGPNIKGRVVFDLLYAYKRTQ
FTELESYRLDAVGELELDVGKERYPGDIGDLWEQDPQQLLEYNLRDVELCVEIDRKQDII
AFWDEVRSFVGCKLEDATTPGDTVDIYILHEAHDRFALPSKGRTDA-EDYEGGAVFDPAT
GVKEMVGVLDLK------------------------------------------------
------------------------------------------------------------
------------------------------------------------------------
------------------------------------------------------------
------------------------------------------------------------
------------------------------------------------------------
------------------------------------------------------SLYPMA
MTTINASPETKVDPKNYDGDTFRAPNG---THFRRSPDGIIREMIDDLLAEREEKKSLRN
EYDPGESVYEQYDRQQTAVKVIMNCFTPDTNVLTPNGVRNIRDLTVGDSVYSLNPETMQM
EIKPVTQTHEYPDYQGDLIDIQTNEIDFRVTPNHRMLVEATGTD--TTSTNDYDFIEAGN
LDISSRYELPHGWSVDHTDSLGAYIDLITLLREQSDTYNVLSDGGMTTAATADINHNNVT
RRVDSDTFVSLIGWYVATGRVSRTQNGSDRVYLQLSQTNTKARTQLTMLLDELGVDWQAD
NEKIHFVSHVWTELFDTTCGRTEKNKHIPELI----------------------------
-----------------------------------FDASASQKRAFFDAIINGSGVKNDD
SYQYHTSSEDLRDDILRLCVHIGIVARYDY-------------------------INDES
WRIECTETANPDFTLTHSGRQSTAEDGVYCVTVADNQTLLAGRNGTFQWTGNSLYG---V
LGWDRFR-LYDKEMGAAVTATGRDVIEHTADAASDLDKSVIYGDSVTGDRPVVVRDPSDY
IQIVPIKLLFEQATAPEQNMRLTADGAPSVNSELPKERRHLDQWEALSLSDTGETEWQPI
NQIIRHQTDKEILTLQHEYGESTTTRDHSYITADDGEYVETSPENVDEPLPIPNIASVKT
IETIDIYQTLTTDTQAQIGNDTEPDKWLPSADCIHANDEYVWIGTTDKQQDRDDSTPAIP
RYIDLTSDTGHALIRFLAVYLSDWSKSTITTTERGQCLHITGPQESALKTCAADADQLFT
HITPSIAVDAESNTNTVDSGFRCHIPTTLATTLISAFAGHPAHTKQIPSIVYHLPAAEQS
LFIRHLIQAESTP--------ESDGVSGRPQKSDKPILLENEFITTNRELAAGVSMLLTQ
CGQSYTISKQDTKGAYTIHINNSSSSGCTPTLTETTHSGYVYDLSVATNQNFVDGLGGLV
LHNTDSVMLELG---------------------DDITEQE------AIEQSFEVEEYIND
SYDEFAREELDAVR-----HRFEIEFEKLYRRFFQAGKKKRYAGHIVWKEGKDVDDIDIT
GF-EYKRSDIAPITKEVQRRVIEMIVHG----EGTDSISEYLTDIINDFESG-NVPLEDI
GIPGGIGKRLESYDTATAQVRGAKYANEFLGTNFGRGSKPKRVYLRKVHPSWFREMET-D
SKFDPQRHGLYREFKRDPD----VICFEYEDQIPDAFAVDWDLMLEKTLKGPIERIIEAL
GMSWNEIKSGQEQTGLGNFI
>gi|448476338|ref|ZP_21603502.1| DNA polymerase B region [Halorubrum aidingense JCM 13560]
--------------------------------------------MTQSGLSDFSSPASDG
DETGAGTEAERENLAAQEAAVVAGGGRGHVS--DVVDVDEAKFPDSTG-TVDLMITQIDY
AVEGYGSDEYPVVHVFGR----RPVEN------------GDDVREHVRVLGVEPYFYVP-
-------------TADLNRD--------------PVEQYDVVIGTREENPAGE-------
-------PYESIRGEPLTRIVTRTPRDVGTIRDDFATTFEADILFPNRFLIDNGLNGGLR
VEERRLDDGSEAIQVHEGHLEPAEV--DAEMRVNTFDIEVDDRRGFPEDGEEPIICLTSH
DSYDDEYVVWLYDAPEAEVP--PPEDLPEYEGIGE---G---------DVEFTVRIFEEE
AAMLDAFIEYVDDT---DPDLLTGWN----------------------------------
------------------------------------------------------------
------------------------------------------------------------
------------------------------------------------------------
------------------------------------------------------------
------------------------------------------------------------
------------------------------------------------------------
---------------------------------------------------------FED
FDAPYVLDRLEVLDDG--SQYDLSVDRLSRIGEVWRSGWGGPDIKGRVVFDLLYAYKRTM
FTELESYRLDAVGERELGIGKERYTGDIGDLWEQDPERLLEYSIRDVELCVEIDRKQDVI
AFWDEVRTFVGCKIEDAPTPGDTVDMYVLHKAFGKFALPTKGQQES-EDFEGGAVFDPIT
GVKEMVTVQDLK------------------------------------------------
------------------------------------------------------------
------------------------------------------------------------
------------------------------------------------------------
------------------------------------------------------------
------------------------------------------------------------
------------------------------------------------------SLYPMC
MVTINAGPETKVDPSAYDGDTYVAPNG---THFRKEPDGIMREMVDELLTEREEKKARRN
DHAPGTEPYEQYDRQQGAVKVIMN------------------------------------
------------------------------------------------------------
------------------------------------------------------------
------------------------------------------------------------
------------------------------------------------------------
------------------------------------------------------------
------------------------------------------------------------
----------------------------------------------------SLYG---V
TGWDRFR-LYDKEGAAAVTATGREVIDFTEEAANELDYQVAYGD----------------
------------------------------------------------------------
------------------------------------------------------------
------------------------------------------------------------
------------------------------------------------------------
------------------------------------------------------------
------------------------------------------------------------
------------------------------------------------------------
---TDSVMLSLS----------------------DMSKEE------AIETSFEIEDHINE
RYDDFASEELNADS-----HRFQIEFEKLYRRFFQAGKKKRYAGHIIWKEGKDVDDIDIT
GF-EYKRSDIAQITKEVQQSVIETIVTGDDIDEDLEEVKAYLVDVIARVLGG-DVDLDEI
GIPGGIGKKLDAYATPTAQVRGAKYANHMLGTNFGSGSKPKRLYLKKVHPDFWQRMED-E
KGLDPQRDPLYGEFKRDPD----VICFEYADQVPDEFEVDWEKMLDKTLKGPIERVIEAL
GMSWEEVKTGQEQTGLGSFM
>gi|448482371|ref|ZP_21605492.1| DNA polymerase B elongation subunit [Halorubrum arcis JCM 13916]
--------------------------------------------MTQSGLSDFSSTGDAG
DGADGDTDTEREELAAQEAAAVAGGGRGHVS--DVVDVDEAKFPESTG-TVELMITQIDY
AVEGYGSDEYPVVHVFGR----RPAAHVE--------DADHDVVEHLRVLGVEPYFYVP-
-------------TADLDRD--------------PVEVYDVVIGTREENPDGE-------
-------PYESIRGEPLTRIVTRTPRDVGNIRDDFETSFEADILFPNRFLIDNGINGGIR
VEERRLDDGEGTIQVHEGHLEPAEV--DADLRVNTFDIEVDDRRGFPEDGEEPIICLTSH
DSYDDEYVVWLYDAPEAEIP--PPEDLPDYEGIVDG-DG---------ELDFRVRTFEEE
AAMLDAFVEYIDET---DPDLLTGWN----------------------------------
------------------------------------------------------------
------------------------------------------------------------
------------------------------------------------------------
------------------------------------------------------------
------------------------------------------------------------
------------------------------------------------------------
---------------------------------------------------------FED
FDAPYVLDRLEVLDDG--SQYDLDVDRLSRIGEVWRSGWGGPDVKGRVVFDLLYAYKRTM
FTELESYRLDAVGERELGVGKERYTGDIGDLWEQDPERLLEYSIRDVELCVEIDRKQDVI
AFWDEVRTFVGCKIEDAPTPGDTVDMYVLHKAFGKFALPTKGQQES-EDFEGGAVFDPIT
GVKEMVTVQDLK------------------------------------------------
------------------------------------------------------------
------------------------------------------------------------
------------------------------------------------------------
------------------------------------------------------------
------------------------------------------------------------
------------------------------------------------------SLYPMC
MVTINAGPETKVDPNEYDGETYVAPNG---THFRKEPDGIMREMVDELLSEREEKKALRN
DHDPGTEPYEQYDRQQASVKVIMNCFTPDTEVVTPDGVRSITELEVGDAVYSLDPDTEEM
AVKTVEETHAYPDYRDELVDIETSKIDFRVTPNHRMLVRKNETN--GITEDGYSFVEAGD
LDRATNYELPHDWDGPDGERVEEVDLTELVDGEYEVWVRPSVHGHTFTAELGWTPRRVPK
ADLGQTGYVFTAEEFEEHREYVESVCETSFVHRESGRKWIPRTFDGDDFLELLAWYVTEG
NVYTSAEKRFGDNLRGSATTIQIAQDAVADGGDSDHE-----------TIGQLLDRMGLD
YYVDDRSYQFTSELLGDLLRDRCGDGSFEKSIPDRVFEATRAQKRAFLETLIDGDGDRQT
GSWRYTTSSEELRDDVLRLCAHLGLTANYN-------------------------RDSGS
WRIYVTEDAKNTLRMHRSGSRSEAEDGVYCVTVEDNHTLLAGRNGKFQFVGQSLYG---V
TGWDRFR-LYDKEGAAAVTATGREVIDFTEEAAEELNYQVAYGD----------------
------------------------------------------------------------
------------------------------------------------------------
------------------------------------------------------------
------------------------------------------------------------
------------------------------------------------------------
------------------------------------------------------------
------------------------------------------------------------
---TDSVMLSLS----------------------DMSKEE------AIETSFEIEDHINE
RYDDFARDELNAEF-----HRFQIEFEKLYRRFFQAGKKKRYAGHIIWKEGKDVDDIDIT
GF-EYKRSDIAGITKEVQQNVIETIVTGDDIDEDMEEVKEYLVDVIARVLDG-DMDLDEI
GIPGGIGKKLDAYDTPTAQVRGAKYANMMLGTNFGSGSKPKRLYIEKVHPDFWARMED-E
EGLDPQRDHLYGEFKRDPD----VICFEYADQVPEEFEVDWEKMLDKTLKGPIERVIEAL
GMSWEEVKTGQEQTGLGSFM
>gi|448497856|ref|ZP_21610599.1| DNA polymerase B region [Halorubrum coriense DSM 10284]
--------------------------------------------MTQSGLSDFSSTGGAD
GEADGDTDTEREELAAQEAAVVAGGGRGHVN--DVVDVDDAKFPESTG-TVELMITQIDY
AVEGYGSDEYPVVHVFGR----RPAEHVDG-------EADHDVVEHLRVLGVEPYFYVP-
-------------TADLDRD--------------PVEEYDVVIGTREAGPDGE-------
-------PYESIRGESLTRIVTRTPRDVGSIRDDFATSFEGDILFPNRFLIDNGIDGGIR
VEERRLDDGEGTIQVHEGHLEPAEV--DADLRVNTFDIEVDDRRGFPEDGEEPIVCLTSH
DSYDDEYVVWLYDAPEAEVP--PPEDLPEYEGIVGD-GS---------DVDFEVRTFEEE
AAMLDAFVQYIDDT---DPDLLTGWN----------------------------------
------------------------------------------------------------
------------------------------------------------------------
------------------------------------------------------------
------------------------------------------------------------
------------------------------------------------------------
------------------------------------------------------------
---------------------------------------------------------FED
FDAPYVLDRLEELDDG--SQYDLSVDRLSRIGEVWRSGWGGPDVKGRVVFDLLYAYKRTM
FTELESYRLDAVGERELGVGKERYTGDIGDLWEQDPERLLEYSIRDVELCVEIDRKQDVI
AFWDEVRTFVGCKIEDAPTPGDTVDMYVLHKAFGKFALPTKGQQES-EDFEGGAVFDPIT
GVKEMVTVQDLK------------------------------------------------
------------------------------------------------------------
------------------------------------------------------------
------------------------------------------------------------
------------------------------------------------------------
------------------------------------------------------------
------------------------------------------------------SLYPMC
MVTINAGPETKVDPDEYDDETYVAPNG---THFRKEPDGIMREMVDELLSEREEKKALRN
DHDPGTEPYEQYDRQQGAVKVIMN------------------------------------
------------------------------------------------------------
------------------------------------------------------------
------------------------------------------------------------
------------------------------------------------------------
------------------------------------------------------------
------------------------------------------------------------
----------------------------------------------------SLYG---V
TGWDRFR-LYDKEGAAAVTATGREVIDFTEEAAEELNYQVAYGD----------------
------------------------------------------------------------
------------------------------------------------------------
------------------------------------------------------------
------------------------------------------------------------
------------------------------------------------------------
------------------------------------------------------------
------------------------------------------------------------
---TDSVMLSLS----------------------DMSTEE------AIETSFEIEDHINE
RYDDFAREELNAEF-----HRFQIEFEKLYRRFFQAGKKKRYAGHIVWKEGKDVDDIDIT
GF-EYKRSDIAGITKEVQQNVIETIVTGDDIDADMEEVKAYLEDVIARVLDG-EMDLDEI
GIPGGIGKKLDAYETPTAQVRGAKYANRMLGTNFGSGSKPKRLYIEKVHPDFWARMED-E
EGLDPQSDPLYGEFKRDPD----VICFEYADQVPAEFAVDWEKMLDKTLKGPIERVIEAL
GMSWEEVKTGQEQTGLGSFM
>gi|448527012|ref|ZP_21620026.1| DNA polymerase B elongation subunit [Halorubrum distributum JCM 10118]
--------------------------------------------MTQSGLSDFSSTGDAG
DGADGDTDTEREELAAQEAAAVAGGGRGHVS--DVVDVDEAKFPESTG-TVELMITQIDY
AVEGYGSDEYPVVHVFGR----RPAAHVE--------DADHDVVEHLRVLGVEPYFYVP-
-------------TADLDRD--------------PVEEYDVVIGTREENPDGE-------
-------PYESIRGEPLTRIVTRTPRDVGNIRDDFETSFEADILFPNRFLIDNGINGGIR
VEERRLDDGEGTIQVHEGMLEPADV--DADLRVNTFDIEVDDRRGFPEDGEEPIICLTSH
DSYDDEYVVWLYDAPEAEIP--PPEDLPDYEGIVDG-DG---------ELDFRVRTFEEE
AAMLDAFVEYIDET---DPDLLTGWN----------------------------------
------------------------------------------------------------
------------------------------------------------------------
------------------------------------------------------------
------------------------------------------------------------
------------------------------------------------------------
------------------------------------------------------------
---------------------------------------------------------FED
FDAPYVLDRLEVLDDG--SQYDLDVDRLSRIGEVWRSGWGGPDVKGRVVFDLLYAYKRTM
FTELESYRLDAVGERELGVGKERYTGDIGDLWEQDPERLLEYSIRDVELCVEIDRKQDVI
AFWDEVRTFVGCKIEDAPTPGDTVDMYVLHKAFGKFALPTKGQQES-EDFEGGAVFDPIT
GVKEMVTVQDLK------------------------------------------------
------------------------------------------------------------
------------------------------------------------------------
------------------------------------------------------------
------------------------------------------------------------
------------------------------------------------------------
------------------------------------------------------SLYPMC
MVTINAGPETKVDPDEYDGETYVAPNG---THFQKEPDGIMREMVDELLSEREEKKALRN
DHDPGTEPYEQYDRQQASVKVIMNCFTPDTEVVTPDGVRSITDLEVGDAVYSLDPDTEEM
ELKTVEETHAYPDYRDELVDIETSKIDFRVTPNHRMLVRKNETN--GITEDGYSFVEAGD
LDRATNYELPHDWDGPDGERIDEVDLTELVDGEYEVWVRPSVHGHTFTAELGWTPRRVPK
ADVGETGYVFTAAEFEEHREYVESVCETSFVHRESGRKWIPRTFDGDDFLELLAWYVTEG
NVYTSEEKRFGDNLRGSATTIQIAQDAVADGGDSDHE-----------TIGDLLDRMGLD
YYVDDRSYQFTSALLGDLIRDRCGDGSFKKRIPDRVFEATRTQKRAFLETLIDGDGDRQS
GSWRYTTSSERLRDDVLRLCAHLGLTASYN-------------------------RDSGS
WRIYVTEDAKNTLRIHRSGSRSEAEDGVYCVTVEDNHTLLAGRNGKFQFVGQSLYG---V
TGWDRFR-LYDKEGAAAVTATGREVIDFTEEAAEELNYQVSYGD----------------
------------------------------------------------------------
------------------------------------------------------------
------------------------------------------------------------
------------------------------------------------------------
------------------------------------------------------------
------------------------------------------------------------
------------------------------------------------------------
---TDSVMLSLS----------------------DMAKEE------AIETSFEIEDHINE
RYDDFARDELNAEF-----HRFEIEFEKLYRRFFQAGKKKRYAGHIVWKEGKDVDDIDIT
GF-EYKRSDIAGITKEVQQNVIETIVTGDDIDEDMEEVKEYLVDVIARVLDG-DMDLDEI
GIPGGIGKKLDAYDTPTAQVRGAKYANLMLGTNFGSGSKPKRLYIEKVHPDFWARMED-E
EGLDPQRDHLYGEFKRDPD----VICFEYADQVPEEFEVDWEKMLDKTLKGPIERVIEAL
GMSWEEVKTGQEQTGLGSFM
>gi|448512554|ref|ZP_21616435.1| DNA polymerase B elongation subunit [Halorubrum distributum JCM 9100]
--------------------------------------------MTQSGLSDFSSTGDAG
DGADGDTDTEREELAAQEAAAVAGGGRGHVS--DVVDVDEAKFPESTG-TVELMITQIDY
AVEGYGSDEYPVVHVFGR----RPAAHVE--------DADHDVVEHLRVLGVEPYFYVP-
-------------TADLDRD--------------PVEEYDVVIGTREENPDGE-------
-------PYESIRGEPLTRIVTRTPRDVGNIRDDFETSFEADILFPNRFLIDNGINGGIR
VEERRLDDGEGTIQVHEGMLEPADV--DADLRVNTFDIEVDDRRGFPEDGEEPIICLTSH
DSYDDEYVVWLYDAPEAEIP--PPEDLPDYEGIVDG-DG---------ELDFRVRTFEEE
AAMLDAFVEYIDET---DPDLLTGWN----------------------------------
------------------------------------------------------------
------------------------------------------------------------
------------------------------------------------------------
------------------------------------------------------------
------------------------------------------------------------
------------------------------------------------------------
---------------------------------------------------------FED
FDAPYVLDRLEVLDDG--SQYDLDVDRLSRIGEVWRSGWGGPDVKGRVVFDLLYAYKRTM
FTELESYRLDAVGERELGVGKERYTGDIGDLWEQDPERLLEYSIRDVELCVEIDRKQDVI
AFWDEVRTFVGCKIEDAPTPGDTVDMYVLHKAFGKFALPTKGQQES-EDFEGGAVFDPIT
GVKEMVTVQDLK------------------------------------------------
------------------------------------------------------------
------------------------------------------------------------
------------------------------------------------------------
------------------------------------------------------------
------------------------------------------------------------
------------------------------------------------------SLYPMC
MVTINAGPETKVDPDEYDGETYVAPNG---THFQKEPDGIMREMVDELLSEREEKKALRN
DHDPGTEPYEQYDRQQASVKVIMNCFTPDTEVVTPDGVRSITDLEVGDAVYSLDPDTEEM
ELKTVEETHAYPDYRDELVDIETSKIDFRVTPNHRMLVRKNETN--GITEDGYSFVEAGD
LDRATNYELPHDWDGPDGERIDEVDLTELVDGEYEVWVRPSVHGHTFTAELGWTPRRVPK
ADVGETGYVFTAAEFEEHREYVESVCETSFVHRESGRKWIPRTFDGDDFLELLAWYVTEG
NVYTSEEKRFGDNLRGSATTIQIAQDAVADGGDSDHE-----------TIGDLLDRMGLD
YYVDDRSYQFTSALLGDLIRDRCGDGSFKKRIPDRVFEATRTQKRAFLETLIDGDGDRQS
GSWRYTTSSERLRDDVLRLCAHLGLTASYN-------------------------RDSGS
WRIYVTEDAKNTLRIHRSGSRSEAEDGVYCVTVEDNHTLLAGRNGKFQFVGQSLYG---V
TGWDRFR-LYDKEGAAAVTATGREVIDFTEEAAEELNYQVSYGD----------------
------------------------------------------------------------
------------------------------------------------------------
------------------------------------------------------------
------------------------------------------------------------
------------------------------------------------------------
------------------------------------------------------------
------------------------------------------------------------
---TDSVMLSLS----------------------DMAKEE------AIETSFEIEDHINE
RYDDFARDELNAEF-----HRFEIEFEKLYRRFFQAGKKKRYAGHIVWKEGKDVDDIDIT
GF-EYKRSDIAGITKEVQQNVIETIVTGDDIDEDMEEVKEYLVDVIARVLDG-DMDLDEI
GIPGGIGKKLDAYDTPTAQVRGAKYANLMLGTNFGSGSKPKRLYIEKVHPDFWARMED-E
EGLDPQRDHLYGEFKRDPD----VICFEYADQVPEEFEVDWEKMLDKTLKGPIERVIEAL
GMSWEEVKTGQEQTGLGSFM
>gi|257051462|ref|YP_003129295.1| DNA polymerase B region [Halorhabdus utahensis DSM 12940]
---------------------------------------------MTDSGEQRGLGAFAD
-----------DDRPAAEARAVAG-NGGHE--ASVVDADEWRYPEADG-TVELAVTQVDY
TIEGGGSDEYPVVHVFGRS----ADGEL----------------FHVQVYEFRPYFYAP-
-------------ADNVDEE--------------RLANYDSVTGWERTGDDGEP------
--------YESIRGEELVRIFGQTPRDVGQIRDDFDH-YEADILFPNRLLIDKDITSGIR
VPDR-RTE-NGTIRIPHDEIEAIDY--DAEARVNTFDIEVDDRSGFPEDGEEPIICLTSH
DSYRDEYVVWLYDSPVGIDP---PEALEQYEPLE-------------DEFEADVRVFEEE
ERMLEAFLEYIDET---DPDILTGWNCLPADAQISMADGATKEIQDVQIGDTVVGNDEQE
TTVAEVTSKWESRKEVFEFELEDGTTLRSSGDHRIKVGDDQQVSWKDGRDIEPGEYVLKP
RTLTAREYVPSLSELIPLDRQRFSDKSSVKAFKSGLPEGAITELSETFGVSKETLYHPTP
SVWHLERCRIARETYDAALPDGGREYRRTGVDLDRNITEKELYLAGLVLTDGSMSQSDGV
RFYNTRRELHEEFPGDNHLEPDGKGCYKQNVLDYAQMYALNGLGIPFGNKNERGVDLSTV
YELPEAYIGRFLAGVVDGDGNVSSSVTVAAENHSIGDWYAKLFRRLGIYAERTNETVRVS
SAKRDIKRFKQSVLPYMSHEEKVAAIEEFDGGKSGQSENIPYAIFEAETGSDEKRIGRDK
HRRGTHLKRHETSSTEWEEYVFVAVENVEIVGTQTTYDIETTTHSFLADGCLVH--NCDD
FDAPYLIDRLQELD--PGTDRNLDMNRLSRVNEVWESDWQGPDIKGRVVFDLLRAYKRTQ
FTELDSYRLEDVGQEELGAGKETYTGDIGTLWEEDPERLLEYNLRDVELCVELDRKQDII
AFFEEVATFVGCKLEDAPTPGDAVDMYVLHKAFGNFVLPSKGTVESGEEFEGGAVFEPIS
GIKEMVSVHDLK------------------------------------------------
------------------------------------------------------------
------------------------------------------------------------
------------------------------------------------------------
------------------------------------------------------------
------------------------------------------------------------
------------------------------------------------------SLYPMC
MVTINASPETKVDPETFDGETFRAPDPS-GQHFRKEPDGIVREMVEELLSEREEKKSLRN
DHEPGTEDYELYDRQQGAVKVIMN------------------------------------
------------------------------------------------------------
------------------------------------------------------------
------------------------------------------------------------
------------------------------------------------------------
------------------------------------------------------------
------------------------------------------------------------
----------------------------------------------------SLYG---V
SGWDRFR-LYDKDNAAAVTATGRSVIEYTESAVNDLGYDVTYGD----------------
------------------------------------------------------------
------------------------------------------------------------
------------------------------------------------------------
------------------------------------------------------------
------------------------------------------------------------
------------------------------------------------------------
------------------------------------------------------------
---TDSVMISMG---------------------TDMSVEN------AIDRSFEIEEAINA
SYDEFASETLNAEE-----HRFQIEFEKLYRRFFQAGKKKRYAGHIVWKEGKDVDDIDIT
GF-EYQRSDIAPITKRVQKEVLDLIVTE----GDVEAVTEYLHDVIADFQAG-NVDIEDV
GIPGGIGKRLNNYDTDTAHVRGAKYANELLGTNFQRGSKPKRLYLKKVHPEYFRRIED-E
RGLDPSRDLIYGEFKRDP----DVICFDVAEQIPEEFEVDWEKMLEKTLKGPIARVIEAL
NVSWQEVKSGQEQTGLGQYM
>gi|55378575|ref|YP_136425.1| DNA polymerase B elongation subunit [Haloarcula marismortui ATCC 43049]
MRGATLAVKLGYVTRWHILSACGNTPSTAGVFMRHLETRPRMSDGTQGTLGDFGQDADAG
TD---------DRPVADEAAAIAGNGGSDDGDTSVVDLDERQFPPVEE-TVEFVVTQVDY
TIEGQGDDESPVVHVFGR----TDDNES----------------VHARVFDFQPYFYAP-
-------------TDSVTED--------------GLRQYDSIAGWEEADADGD-------
-------PYESIRGERLTKIFGQTPRDVGQIRDDFDH-YEADILFPNRLLIDKDITSGVR
VPAR-ELD-DGSLKVHHEEITPVEA--HADPRVNTFDIEVDDRQGFPEDGEEPIICLTSH
DSYRDEYVVWLYESPDGID---GPEALAGYDPIRED-------------FEADVRVFDEE
EAMLEAFVDYIVDT---DPDVLTGWN----------------------------------
------------------------------------------------------------
------------------------------------------------------------
------------------------------------------------------------
------------------------------------------------------------
------------------------------------------------------------
------------------------------------------------------------
---------------------------------------------------------FDD
FDAPYFLDRLEELQSY-NHDFDLQIDRLSRVDEVWRSGWGGPDIKGRVVFDLLYAYKRTQ
FTELESYRLDAVGEQELGVGKERYTGDIGDLWEQDPEQLLEYNLRDVELCVELDREQDII
DFWDEVRTFVGCKLEDATTPGDAVDMYVLHKLHGEFALPSKGQQE-SEDYEGGAVFDPIT
GVRENVTVLDLK------------------------------------------------
------------------------------------------------------------
------------------------------------------------------------
------------------------------------------------------------
------------------------------------------------------------
------------------------------------------------------------
------------------------------------------------------SLYPMC
MVTTNASPETKVDPETYDGDTYRAPNG---THFRKEPDGVIREMVDELLSEREEKKAERN
SFDPDNPEYERFDRQQAAVKVIMNCFTPDTDVLTPEGVQNIRDLDIGDEVYSLDPETEEM
EVKPVVETQSYPDYRGDLVDIETSKMDFRVTPNHRMLVRKNETN--GITEDGYSFVEAGD
LDDATNYELPHDWDGPDGDPLDTVDLTEYVD-DYEVWVRPSVHGHTFAAEIGHYPDTVLK
NDIGEEGYVFGPKEFEANREYIESVAERTYIHAESGRKWIPRTFDGDDFLELLAWYITEG
NVYTSETKQFGEKTRGASTTVKIAQQAIADGGESD-----------HAAIGDLLDRLGFD
YYVDDRSYQFTSALLGDLLCNICGEDSFEKRIPEFVFDLSHRQKRRFLDTLIAGDGDRQK
NSWRYTTSSDQLRDDVLRLCAHLGLTANY-------------------------NRDSGS
WRIYVTEDNKNTLRMHRSGSRSTADDGVYCVTVADNHTLMAGRNGKFQFVGQSLYG---V
LGWDRFR-LYDKEMGAAVTATGREVIDYTDEVVANEGYEVVYGD----------------
------------------------------------------------------------
------------------------------------------------------------
------------------------------------------------------------
------------------------------------------------------------
------------------------------------------------------------
------------------------------------------------------------
------------------------------------------------------------
---TDSVMLQLGNVGPDDVEGDVEITDEMREKHPEMDDDELELIATTIQKGFELEETINA
SYDEFAMERLNAQF-----HRFEIEFEKLYRRFFQAGKKKRYAGNIVWKEGKHVDDIDIT
GF-EYQRSDIAPITKRVQKEVIDRIVRG----EDAESIKQYVSDVIEDYQDG-NVNYDDV
GIPGGIGKKLDNYDTDTAQVRGAKYANMLLGTNFQSGSKPKRLYLDRVHSDFFQRIEE-E
EGLDPQRDPLYGEFRRDPD----VICFEYADQIPEEFEIDWDKMLDKTLKGPIARILEAM
DISWEEVKSGQEQTGLGSFM
>gi|222478615|ref|YP_002564852.1| DNA polymerase B region [Halorubrum lacusprofundi ATCC 49239]
--------------------------------------------MTQSGLSDFSSPGDAD
DGTRDSMETEREDMAAQEAAVVAGGGRGHVS--DVVDVDEAKFPESTG-TVELMITQIDY
AVEGYGSDEYPVVHVFGR----RPVD-----------DGD-DAVEHLRVLGVEPYFYVP-
-------------TADLNGD--------------PTEEYDVVIGTREENVEGE-------
-------PYESIRGEPLTRIVTRTPRDVGNIRDDFATTFEADILFPNRLLIDNGLNGGVR
VQERRLDDGSDAIQVHEGHLEPAEI--DAEMRVNTFDIEVDDRRGFPEDGEEPIICLTSH
DSYDDEYVVWLYDAPEAEIP--PPEDLPDYEGIVGDGGG---------EIDFEVRTFETE
AAMLDAFIEYIDDT---DPDLLTGWN----------------------------------
------------------------------------------------------------
------------------------------------------------------------
------------------------------------------------------------
------------------------------------------------------------
------------------------------------------------------------
------------------------------------------------------------
---------------------------------------------------------FED
FDAPYVLDRLEVLDDG--SQYDLSIDRLSRIGEVWRSGWGGPDIKGRVVFDLLYAYKRTM
FTELESYRLDAVGERELGVGKERYTGDIGDLWEQDPERLLEYSIRDVELCVEIDRKQDVI
AFWDEVRTFVGCKIEDAPTPGDTVDMYVLHKAFGKFALPTKGQQES-EEFEGGAVFDPIT
GVKEMVTVQDLK------------------------------------------------
------------------------------------------------------------
------------------------------------------------------------
------------------------------------------------------------
------------------------------------------------------------
------------------------------------------------------------
------------------------------------------------------SLYPMC
MVTINAGPETKVDPGKYDGEMYVAPNG---THFQKEPDGIMREMVDELLSEREEKKGLRN
DHDPGTEPYEQYDRQQGAVKVIMN------------------------------------
------------------------------------------------------------
------------------------------------------------------------
------------------------------------------------------------
------------------------------------------------------------
------------------------------------------------------------
------------------------------------------------------------
----------------------------------------------------SLYG---V
TGWDRFR-LYDKEGAAAVTATGREVIDFTEEAANELNYQVSYGD----------------
------------------------------------------------------------
------------------------------------------------------------
------------------------------------------------------------
------------------------------------------------------------
------------------------------------------------------------
------------------------------------------------------------
------------------------------------------------------------
---TDSVMLSLS----------------------NMSKEE------AIETSFEIEDHINE
RYDDFARDELNADV-----HRFQIEFEKLYRRFFQAGKKKRYAGHIIWKEGKDVDDIDIT
GF-EYKRSDIAQITKEVQQNVIETIVTGDDIDEDLEEIKSYLVDVIARVLGG-DMDLDEI
GIPGGIGKKLDAYDTPTAQVRGAKYANLMLGTNFGSGSKPKRLYIEKVHPDFWQRMED-E
EGLDPQRDHLYGEFKRDPD----VICFEYADQVPDEFKVDWEKMLDKTLQGPIERVIEAL
GLSWEEVKTGQEQTGLGSFM
>gi|448729359|ref|ZP_21711676.1| DNA-directed DNA polymerase type II [Halococcus saccharolyticus DSM 5350]
--------------------------------------MTEEG-TTQATLGDSVAPGGND
-----------RSAAATAARAVAG-DGGAN--AEITDPAARRYPDADN-TVEIAVTQVDY
TIEGSGDEETPIIHVFGRT----DEGEV----------------EHIRVHEFRPYFYAP-
-------------TESLAAD-------------DDRLDHDRITGWEESAADGDS------
--------YESIRGESLTKIFGQTPRDVGQIRDRFDH-YEADVLFPNRFLIDTDVTSGIR
VPER-RAT-DDALVVPHDEVEPIEM--QAEARVCTFDIEVDDRSGFPEDGEETIICLSSH
DSTCDEYAVWLYE-SPDGES--GPEELAKYEGIDGGSGDDGGSGSEDDEIDADVHRFDTE
EAMLAAFLDYIEDT---DPDVMTGWN----------------------------------
------------------------------------------------------------
------------------------------------------------------------
------------------------------------------------------------
------------------------------------------------------------
------------------------------------------------------------
------------------------------------------------------------
---------------------------------------------------------FTD
FDAPYFIDRLEELGGADCEEHDLDPDRLSRVNEVWRSDWQGPNVKGRVMFDLLYAYQRTQ
FTELDSYRLDAVGEVELDAGKERYPGDIGDLWEDDPERLLEYNLRDVELCVEIDRQQGVI
PFWQEVATFVGCKLEDATTPGDAVDMYVLHEAHGKFALPSKGQQET-EDFEGGAVFDPIT
GVKEMVSVLDLK------------------------------------------------
------------------------------------------------------------
------------------------------------------------------------
------------------------------------------------------------
------------------------------------------------------------
------------------------------------------------------------
------------------------------------------------------SLYPMS
MVTINASPETQVDPETYDGETYQTPT---GIHFRKEPDGMIREMVDELLTEREEKKARRD
DHTPGTGEYQRFDRQQQAVKVIMN------------------------------------
------------------------------------------------------------
------------------------------------------------------------
------------------------------------------------------------
------------------------------------------------------------
------------------------------------------------------------
------------------------------------------------------------
----------------------------------------------------SLYG---V
FGWDRFR-LYDRAMSAGVTSTNREVIAFTEGAANEMGYDVAYGD----------------
------------------------------------------------------------
------------------------------------------------------------
------------------------------------------------------------
------------------------------------------------------------
------------------------------------------------------------
------------------------------------------------------------
------------------------------------------------------------
---TDSVMLELG---------------------ADTTKDE------AIEQAFAIEDHIND
AYDEFARDSLNADD-----HRFQIEFEKLYRRFFQAGKKKRYAGHIIWKEGKDVDDVDIT
GF-EYKRSDIAPITKRVQREVIERIVHG----EDLDEVETYVHDVIQEFSAEGSVPLDEI
GIPGGIGKRLDDYDTDTAQVRGAKYANLLLGTNFQRGSKPKRLYLDRVHPDFFERVDD-S
-AFDTAEQALYTEFRRTP----DVICFEYEDQIPEEFEVDWEKMLEKTLKGPIARVIEAV
GVSWQEVKSGQTQTGLQSFT
>gi|448444692|ref|ZP_21589982.1| DNA polymerase B elongation subunit [Halorubrum saccharovorum DSM 1137]
--------------------------------------------MTQSGLSDFSSSGEAG
DESGDSTEAEREELAAQEAAVVAGGGRGHVS--DVVDVDEAKFPESTG-TVDLMITQIDY
AVEGYGSDEYPVVHVFGR----RPAE--H-------VDGEDDAVEHLRVLGVEPYFYVP-
-------------TSDLDRN--------------PVEEYDVVIGTREETPDGE-------
-------PFESIRGEPLTRIVTRTPRDVGSIRDDFATTFEADILFPNRFLIDNGINGGIR
VEERRLDDGEGTIQVHEGMLEPADV--DAEMRVNTFDIEVDDRRGFPEDGEEPIICLTSH
DSYDDEYVVWLYDAPEAEIP--PPEDLPDYEGIVDEGE----------ELDFRVRTFDEE
AAMLDAFVEYIAET---DVDLMTGWN----------------------------------
------------------------------------------------------------
------------------------------------------------------------
------------------------------------------------------------
------------------------------------------------------------
------------------------------------------------------------
------------------------------------------------------------
---------------------------------------------------------FED
FDAPYLLDRMEVLDDG--SQYDLSIDRLSRIGEVWRSGWGGPDIKGRVVFDLLYAYKRTM
FTELESYRLDAVGERELGVGKERYTGDIGDLWEQDPERLLEYSIRDVELCVEIDRKQDVI
AFWDEVRTFVGCKIEDAPTPGDTVDMYVLHKAFGKFALPTKGQQES-EEFEGGAVFDPIT
GVKEMVTVQDLK------------------------------------------------
------------------------------------------------------------
------------------------------------------------------------
------------------------------------------------------------
------------------------------------------------------------
------------------------------------------------------------
------------------------------------------------------SLYPMC
MVTINAGPETKVDPAEYDGETYVAPNG---THFRKEPDGIMREMVDELLTEREEKKALRN
DHDPGTEPYEQYDRQQGAVKVIMNCFTPDTEVVTPDGVRSITDLEVGDAVYSLDPDTEEM
EVKTVEETHAYPDYRDELVDIETSKIDFRVTPNHRMLVRKNETN--GITEDGYSFVEAGD
LDRATNYELPHDWDGPDGERIDEVDLTELVDGEYEVWVRPSVHDHTFTAELGWTPRRVPK
ADVGQTGYVFTASEFEEHREYVESVCETSFVHRESGRKWIPRTFDGDDFLDLLAWYVTEG
SVYTSEEKTFGENHRSSATTVKIAQNAIVDGG-GHHA-----------SIGELLNGMGFD
CYVDDRAYQFTSGLLGDLLREICGGDSFEKRIPDIVFDATRTQKRRFLETLIDGDGDRQS
GSWRYTTSSDRLRDDVLRLCAHLGLTASYN-------------------------RDNGS
WRIYVTEDAKNTLRMHRGGARSEAEDGVYCVTVEDNHTLLAGRNGKFQFVGQSLYG---V
TGWDRFR-LYDKEGAAAVTATGREVIDFTEEAAEELNYQVAYGD----------------
------------------------------------------------------------
------------------------------------------------------------
------------------------------------------------------------
------------------------------------------------------------
------------------------------------------------------------
------------------------------------------------------------
------------------------------------------------------------
---TDSVMLSLS----------------------DMSKEE------AIDTSFEIEDHINE
RYDDFAREELNADF-----HRFQIEFEKLYRRFFQAGKKKRYAGHIIWKEGKDVDDIDIT
GF-EYKRSDIAQITKEVQQNVIETIVTGDDIDEDLEEVKAYLVDVIARVLDG-EMDLDEI
GIPGGIGKKLDAYETPTAQVRGAKYANLMLGTNFGSGSKPKRLYIEKVHPDFWTRMEE-E
KGLDPQRDHLYGEFKRDPD----VICFEYADQVPEEFDVDWEKMLDKTLQGPIERVIEAL
GMSWEEVKTGQEQTGLGSFM
>gi|399575279|ref|ZP_10769037.1| DNA polymerase elongation subunit (family b) [Halogranum salarium B-1]
-----------------------------MAGLSFSRRRHREGFYPRTQTTSNMKQ--SG
LVDFAGGDDDRPSAEAAA---IAGNGGQAVS--DVVDTADVKFPDADG-TIDLSVTQVDY
TIEGSGSDEYPVIHLFGR----TADDVA----------------EHVRVLGFRPYFYAP-
-------------TDSLT-D--------------EKLDRDTITGTEDG------------
--------FESIRGDALTKVFGRTPRDVGQMRDEFDH-YEADILFPNRFLIDKDIGSGVR
VAERRLDDG--TIQVPHDEVEAHDV--DADLRVNTFDIEVDDRSGFPEEGEEPIICLTSH
DSYRDEYIAWHFVAPDGEG--KRPDSLPNYDPLEED-------------TDVQVRTFDAE
DAMLDAFVEYIRET---DPDVLTGWN----------------------------------
------------------------------------------------------------
------------------------------------------------------------
------------------------------------------------------------
------------------------------------------------------------
------------------------------------------------------------
------------------------------------------------------------
---------------------------------------------------------FED
FDAPYFLDRLEVLNPT--SDYDLDIERLSRVGEVWRSNWGGPDIKGRVVFDLLYAYKRTQ
FTELESYRLDAVGELELDVGKERYSGDIGDLWEQNPAKLLEYNVRDVELCVEIDRKQEVV
PFWDEVRTFVGCLLEDAPTPGDAVDIYVLHKVHGKFALPSKGQAES-EDYEGGAVFDPIT
GVKENVTVLDLK------------------------------------------------
------------------------------------------------------------
------------------------------------------------------------
------------------------------------------------------------
------------------------------------------------------------
------------------------------------------------------------
------------------------------------------------------SLYPMC
MVTTNASPETKVDPDTYDGETFRAPNG---THFRKEPDGIIRSMVDELLTEREEKKSLRN
EHDPSSSAYEQFDRQQAAVKVIMN------------------------------------
------------------------------------------------------------
------------------------------------------------------------
------------------------------------------------------------
------------------------------------------------------------
------------------------------------------------------------
------------------------------------------------------------
----------------------------------------------------SLYG---V
LGWDRFR-LYDKEMGAAVTATGREVINFTEKAAKEIGYEVAYGD----------------
------------------------------------------------------------
------------------------------------------------------------
------------------------------------------------------------
------------------------------------------------------------
------------------------------------------------------------
------------------------------------------------------------
------------------------------------------------------------
---TDSIMLALG---------------------SDVSKDE------AIEQSFEIEEHINA
AYDQFAREELGADE-----HRFQIEFEKLYRRFFQAGKKKRYAGHIVWKEGKDVDDIDIT
GF-EYKRSDIAPITKEVQKDVLEMIVYG----EDIDVVKDYVHDVITDFLEG-NMEYDRI
GIPGGIGKRLENYDTDTAQVRGAKYANLMLGTNFQRGSKPKRLYLKKVHPSFFRRMED-E
EGFDPQRDYQYAEFKRNPD----VICFEYADQVPEEFDVDWDKMLDKTLKGPIERVIEAL
GMSWDEVKSGQEQTGLGSFM
>gi|448734323|ref|ZP_21716549.1| DNA-directed DNA polymerase type II [Halococcus salifodinae DSM 8989]
--------------------------------------MTEEG-TTQATLGDSVAPGGSD
-----------RSAAATAARAVAG-DGGAN--AEITDPAARRYPDADS-TVEIAVTQVDY
TIEGSGDEETPIIHVFGRT----ADDEV----------------EHVRVHGFRPYFYAP-
-------------TASLDED-------------DDRLDHDRITGWEESAVEGDA------
--------YESIRGESLTKIFGQTPRDVGQIRDRFDH-YEADVLFPNRFLIDTDVTSGLR
VPER-RAT-DDALVVPLDEVEPIEM--QAEARVCTFDIEVDDRSGFPEDGEETIVCLSSH
DSARDEYAVWLYE-APGGEM--GPEELAGYEAIDGGSGDSSESGSEDDEIDADVYRFDTE
EAMLAAFLDYIEDT---DPDVMTGWN----------------------------------
------------------------------------------------------------
------------------------------------------------------------
------------------------------------------------------------
------------------------------------------------------------
------------------------------------------------------------
------------------------------------------------------------
---------------------------------------------------------FTD
FDAPYFIDRLEELGGAGCEEHDLDPDRLSRVNEVWRSDWQGPNVKGRVVFDLLYAYQRTQ
FTELDSYRLDAVGEVELDAGKERYPGDIGDLWEDDPERLLEYNLRDVELCVEIDRQQGVI
PFWQEVATFVGCKLEDATTPGDAVDMYVLHEAHGKFALPSKGQQET-EDFEGGAVFDPIT
GVKEMVSVLDLK------------------------------------------------
------------------------------------------------------------
------------------------------------------------------------
------------------------------------------------------------
------------------------------------------------------------
------------------------------------------------------------
------------------------------------------------------SLYPMS
MVTINASPETQVDPDTYDGETYQTPT---GIHFRKEPDGMIREMVDELLTEREEKKARRD
DHSPGTGEYQRFDRQQQAVKVIMN------------------------------------
------------------------------------------------------------
------------------------------------------------------------
------------------------------------------------------------
------------------------------------------------------------
------------------------------------------------------------
------------------------------------------------------------
----------------------------------------------------SLYG---V
FGWDRFR-LYDRAMSAGVTSTNREVISFTERAANEMDYEVTYGD----------------
------------------------------------------------------------
------------------------------------------------------------
------------------------------------------------------------
------------------------------------------------------------
------------------------------------------------------------
------------------------------------------------------------
------------------------------------------------------------
---TDSVMTELG---------------------ADLTKEA------AIEQAFDIEDHINE
AYDEFARDTLNADD-----HRFQIEFEKLYRRFFQAGKKKRYAGHIIWKEGKDVDDVDIT
GF-EYKRSDIAPITKRVQHEVIERIVHG----EDLDEVETYVHDVIEEFSAEGSVPLDEI
GIPGGIGKRLDDYDTDTAQVRGAKYANLLLGTNFQRGSKPKRLYLDRIHPDFFEDVDE-S
-TFSPEEQALYTEFRRTP----DVICFEYEDQIPDEFEVNWEKMLEKTLQGPIARVIEAV
GVSWQEVKSGQTQTGLQSFT
>gi|169235461|ref|YP_001688661.1| DNA-directed DNA polymerase type II [Halobacterium salinarum R1]
--------------------------------------MGNTELSEFMHES--DGADDPG
-----------EDAIQEEAAVVAGDADPVV--NEVLTAEADALPDATG-EVELMVTQVDY
TIEGSGDRERPVLHVFGRT----TDDEA----------------EHVRVHGFRPYFYAP-
-------------TATLSED---------------DLTDDVITGTEDG------------
--------YESIRGEALTKIFGRTPRDVGNIRDAFDH-YEADILFPNRLLIDKDITDGVR
VPAR-RAD-DGALYVHHDEIAACEV--AADLRVNTFDIEVNDRNGFPEDGEEPVVCLTSH
DSYRDEYVAWLYAAPDATVD--APTAVPGYDPLT-------------DDADIDVRVFDTE
EAMHDAFLSYIEDT---NPDVLTGWN----------------------------------
------------------------------------------------------------
------------------------------------------------------------
------------------------------------------------------------
------------------------------------------------------------
------------------------------------------------------------
------------------------------------------------------------
---------------------------------------------------------FDD
FDAPYLIDRLDELDP--RTDHDLDSDRLSRVSEVWTSGWGGPNVKGRVVFDLLYAYQRTK
YSELDSYRLDAVGEQELGVGKERYPGDIGDLWEDDPERLLEYNLRDVELCVEIDRKQSIV
AFWDEARKLVGCKLEDATTPGDAVDMYVLHKAFGNFVLPSKGQQDA-EEFEGGAVFDPIT
GVRENVSVLDLK------------------------------------------------
------------------------------------------------------------
------------------------------------------------------------
------------------------------------------------------------
------------------------------------------------------------
------------------------------------------------------------
------------------------------------------------------SLYPMS
MVTINASPETKVDPEEFDGDTYRTPT---GVHFRKEPDGIIREMVDELLTEREEKKARRD
DHEPDSEDYERYDRQQAAVKVIMN------------------------------------
------------------------------------------------------------
------------------------------------------------------------
------------------------------------------------------------
------------------------------------------------------------
------------------------------------------------------------
------------------------------------------------------------
----------------------------------------------------SLYG---V
FGWDRFR-LYDRAMSAGVTSTNREVIDFTEQAAEEFGYEVAYGD----------------
------------------------------------------------------------
------------------------------------------------------------
------------------------------------------------------------
------------------------------------------------------------
------------------------------------------------------------
------------------------------------------------------------
------------------------------------------------------------
---TDSVMLELG---------------------DDMTKAE------AIAESFDIEDHINA
AYDEFAREQLHADD-----HRFQIEFEKLYRRFFQAGKKKRYAGHIVWKEGKDVDDVDIT
GF-EYQRSDIAPITKRVQKEVIDLVVRE----GDVDAVEEYVHGVIEEFQEG-DADLDDI
GIPGGIGKRLDNYETDTAQVRGAKYANLLLGTNFDRGSKPKRLYLAKVHPDFWGHVED-E
QGIDTSTSDRYREFRRDP----DVICYEYADQIPDTFVVDYDKMLDKTLKGPIERILEAL
DLSWDEVKSGQTQTGLGQFT
>gi|448395899|ref|ZP_21568993.1| DNA-directed DNA polymerase [Haloterrigena salina JCM 13891]
-----------------------------------------MTEAGQSGLADFGGESDDA
-----------DERPEEEAVAVAGNGGSSA--AEVIDVIEETLPEPQG-ELELAVMQVDY
TIAGYGDEERPIMHVFGR----TPDGEL----------------EHVQFVGFRPYFYAP-
-------------TDSLEQP--------------PEEQYDRLTGSREYDEDGE-------
-------PYESIRGEKLTKIFGQTPRDVGQVRDDFDH-FEADILFPNRFLIDKDVRSGIR
VPER-RAE-DDSLVVPHDEVEAVDV--DAEPRVNTFDIEVDDRSGFPEDGEEPIVCLTSH
DSYRDEYIMWLYEAPIGDGP--IPEEIENYDPIEGE-------------IDHEVRAFEDE
EAMLEAFIDYIEET---DPDVLTGWN----------------------------------
------------------------------------------------------------
------------------------------------------------------------
------------------------------------------------------------
------------------------------------------------------------
------------------------------------------------------------
------------------------------------------------------------
---------------------------------------------------------FED
FDAPYFLDRLEEVDGP-HHDYDLSIDRLSRVDEVWRSNWGGPDIKGRVVFDLLYGYQRMV
FSELDSYRLDAVGEAELGVGKERYAGDIGDLWEDDPTKLLEYNLRDVELCVELDRQQEII
PFWDEVRSFVGCKLEDAPTPGDAVDMYVLHEAYGRFALPSKGQQEAGEEYEGGAVFEPIT
GVKENVTVLDLK------------------------------------------------
------------------------------------------------------------
------------------------------------------------------------
------------------------------------------------------------
------------------------------------------------------------
------------------------------------------------------------
------------------------------------------------------SLYPMC
MTTINASPETKVDPEKYDGETYVAPIGDDEIHFRKEPDGVMREMITELLAEREEKKELRN
EYEPGSLEYEQYDRQQGAVKVIMN------------------------------------
------------------------------------------------------------
------------------------------------------------------------
------------------------------------------------------------
------------------------------------------------------------
------------------------------------------------------------
------------------------------------------------------------
----------------------------------------------------SLYG---V
SGWEQFR-LYDKEAASAITATGREVIEFTETAANELDYQVTYGD----------------
------------------------------------------------------------
------------------------------------------------------------
------------------------------------------------------------
------------------------------------------------------------
------------------------------------------------------------
------------------------------------------------------------
------------------------------------------------------------
---TDSVMLELG---------------------PDVSTEE------AIEQSFEIEEHING
RYDDFAREDLNAEA-----HRFQIEFEKLYRRFFQAGKKKRYAGHIVWKEGKDVNDIDIV
GF-EYQRSDIAPITKEVQHRVIEMIVRE----GDVEGAKEYVNGIIEDVRTG-DISLEEI
AIPGGIGKRLDNYDTDTAQVRGAKYANLLLGTNFQRGSKPKRLYLDRVDPAFFRRMES-D
EGFDPQRDPLYGAFKRDPD----VICFEYEDQIPPEFEVDYDKMLEKTLKGPISRILEAL
DVSWDEVKSGQEQTGLGNFM
>gi|448637346|ref|ZP_21675631.1| DNA polymerase B elongation subunit [Haloarcula sinaiiensis ATCC 33800]
-----------------------------------------MSDGTQGTLGDFEQDADE-
-----------DRPVADEAAAIAGNDGSDTGGTSVVDLDERQFPPVEE-SVEFVVTQVDY
TIEGQGDDESPVVHVFGR----TDDNEP----------------VHARVFDFQPYFYAP-
-------------TDSVTED--------------GLRQYDSIAGWEEADADGD-------
-------PYESIRGERLTKIFGQTPRDVGQIRDDFDH-YEADILFPNRLLIDKDITSGVR
VPAR-ELD-DGSLKVHHEEITPVEA--HADPRVNTFDIEVDDRQGFPEDGEEPIICLTSH
DSYRDEYVVWLYESPDGID---GPEALAGYDPIRED-------------FEADVRVFDEE
EAMLEAFVDYIVDT---DPDVLTGWN----------------------------------
------------------------------------------------------------
------------------------------------------------------------
------------------------------------------------------------
------------------------------------------------------------
------------------------------------------------------------
------------------------------------------------------------
---------------------------------------------------------FDD
FDAPYFLDRLEELQSY-NHDFDLQIDRLSRVDEVWRSGWGGPDIKGRVVFDLLYAYKRTQ
FTELESYRLDAVGEQELGVGKERYTGDIGDLWEQDPEQLLEYNLRDVELCVELDREQDII
DFWDEVRTFVGCKLEDATTPGDAVDMYVLHKLHGEFALPSKGQQE-SEDYEGGAVFDPIT
GVRENVTVLDLK------------------------------------------------
------------------------------------------------------------
------------------------------------------------------------
------------------------------------------------------------
------------------------------------------------------------
------------------------------------------------------------
------------------------------------------------------SLYPMC
MVTTNASPETKVDPETYDGDTYRAPNG---THFRKEPDGVIREMVDELLSEREEKKAERN
SFDPDNPEYERFDRQQAAVKVIMNCFTPDTDVLTPEGVQNIRDLDIGDEVYSLDPETEEM
EVKPVVETQSYPDYRGDLVDIETSKMDFRVTPNHRMLVRKNETN--GITEDGYSFVEAGD
LDDATNYELPHDWDGPDGDPLDTVDLTEYVD-DYEVWVRPSVHGHTFAAEIGHYPDTVLK
NDIGEEGYVFGPKEFEANREYIESVAERTYIHAESGRKWIPRTFDGDDFLELLAWYITEG
NVYTSETKQFGEKTRGASTTVKIAQQAIADGGESD-----------HAAIGDLLDRLGFD
YYVDDRSYQFTSALLGDLLCNICGEDSFEKRIPEFVFDLSHRQKRRFLDTLMAGDGDRQK
NSWRYTTSSDQLRDDVLRLCAHLGLTANY-------------------------NRDSCS
WRIYVTEDNKNTLRMHRSGSRSTADDGVYCVTVADNHTLMAGRNGKFQFVGQSLYG---V
LGWDRFR-LYDKEMGAAVTATGREVIDYTDEVVANEGYEVVYGD----------------
------------------------------------------------------------
------------------------------------------------------------
------------------------------------------------------------
------------------------------------------------------------
------------------------------------------------------------
------------------------------------------------------------
------------------------------------------------------------
---TDSVMLQLGNVGPDDVEGDVKITDEMREKHPEMDDDELELIATTIQKGFELEETINA
SYDEFAMERLNAQF-----HRFEIEFEKLYRRFFQAGKKKRYAGNIVWKEGKHVDDIDIT
GF-EYQRSDIAPITKRVQKEVIDRIVRG----EDAESIKQYVSDVIEDYQDG-NVNYDDV
GIPGGIGKKLDNYDTDTAQVRGAKYANMLLGTNFQSGSKPKRLYLDRVHSDFFQRIEE-E
EGLDPQRDPLYGEFRRDPD----VICFEYADQIPEEFEIDWDKMLDKTLKGPIARILEAM
DISWEEVKSGQEQTGLGSFM
>gi|448605884|ref|ZP_21658477.1| DNA polymerase elongation subunit (family b) [Haloferax sulfurifontis ATCC BAA-897]
--------------------------------------------MTQTGLTD------FG
GNDADGAGDARPDEEAAI---VAGDAGQHVS--DVIDTDEVRFPDPDG-TVELAVTQVDY
TIEGAGRDEYPVIHIFGR----TADDET----------------EHVRVLGFRPYFYAP-
-------------TDSLD-D--------------DALDKDVITGTEDG------------
--------FESIRGEELTKIFGRTPRDVGQIRDEFDH-YEADILFPNRLLIDKDIKSGVC
VPARRLDDGDGTIQIPHQEVAPAEV--DANLRVNTFDIEVNDRNGFPEEGEEPIICLTSH
DSHRDEYVVWHAVAEDGLG--KRPDALPNYDFLGED-------------ADVEVRTFDAE
AEMLDAFLAYIEET---DPDILTGWN----------------------------------
------------------------------------------------------------
------------------------------------------------------------
------------------------------------------------------------
------------------------------------------------------------
------------------------------------------------------------
------------------------------------------------------------
---------------------------------------------------------FED
FDAPYFLDRLEEVDPT--TDLNLDYNRMSRLGEVWRGGWGGPDIKGRVVFDLLYAYKRTQ
FTELESYRLDAVGELELDAGKERYSGDIGDLWEEDPERLLEYNLRDVELCVEIDRKQDII
AFWDEVRTFVGCKLEDAPTPGDTVDIYVLHKVHGEFALPSKGKQES-EDYEGGAVFDPIT
GVKENVTVLDLK------------------------------------------------
------------------------------------------------------------
------------------------------------------------------------
------------------------------------------------------------
------------------------------------------------------------
------------------------------------------------------------
------------------------------------------------------SLYPMC
MVTINASPETKVDPERYDGEMFRAPNG---THFQQEPDGMIREMVDELLTEREEKKSLRN
SHDPGSSEYEQFDRQQAAVKVIMN------------------------------------
------------------------------------------------------------
------------------------------------------------------------
------------------------------------------------------------
------------------------------------------------------------
------------------------------------------------------------
------------------------------------------------------------
----------------------------------------------------SLYG---V
LGWDRFR-LYDKEMGAAVTATGRKVIEFTEQAANQIGYDVAYGD----------------
------------------------------------------------------------
------------------------------------------------------------
------------------------------------------------------------
------------------------------------------------------------
------------------------------------------------------------
------------------------------------------------------------
------------------------------------------------------------
---TDSVMLELG---------------------PDVSKEE------AIEQSFDIEEHINA
AYDDFARDELGADE-----HRFQIEFEKLYRRFFQAGKKKRYAGHIVWKEGKDVDDIDIT
GF-EYKRSDIAQITKEVQKDVIDMIVHG----EETEVIKDYLHDIITDFESG-NLPLEQA
GIPGGIGKRLSAYETPTAHVRGAQYANAFLGTNFGRGSKPKRVYLKKVHPSWFREMEA-G
E-FDPQVDDLYREFKRDPD----VICFEYADQIPEEFEVDWETMLTKTLEGPISRVIEAL
GMSWDEVKSGQEQTGLGSFM
>gi|448434473|ref|ZP_21586273.1| DNA polymerase B region [Halorubrum tebenquichense DSM 14210]
--------------------------------------------MTQSGLSDFSSTGDAG
GGADGDTDTEREELAAQEAAVVAGGGRGRVS--DVVDVDEAKFPESTG-TVELMITQIDY
AVEGYGSDEYPVVHVFGR----RPAEDVDG-------DAEHDTVEHVRVLGVEPYFYVP-
-------------TADLDRD--------------PVEEYDVVIGTREQDPDGE-------
-------QYESIRGEPLTRIVTRTPRDVGNIRDDFRTTFEADILFPNRFLIDNGINGGIR
VEERRLDDEDGTIQVHQGHLEPADV--DADLRVNTFDIEVDDRRGFPEDGEEPIICLTSH
DSYDDEYVVWLYDAPEAEVP--SPQDLPDYEGIVDDGDGGG-------SLDFEVRTFEEE
AAMLDAFVAYIDET---DPDVLTGWN----------------------------------
------------------------------------------------------------
------------------------------------------------------------
------------------------------------------------------------
------------------------------------------------------------
------------------------------------------------------------
------------------------------------------------------------
---------------------------------------------------------FED
FDAPYVLDRLEVLDDG--SQYDLSVDRLSRIGEVWRSGWGGPDIKGRVVFDLLYAYKRTM
FTELESYRLDAVGERELGVGKERYTGDIGDLWEQDPERLLEYSIRDVELCVEIDRAQDVI
AFWDDARKIVGCKLEDATTPGDAVDMYVLHMAYGNFALPSKGQQEA-EEFEGGAVFEPIS
GVREMVSVLDLK------------------------------------------------
------------------------------------------------------------
------------------------------------------------------------
------------------------------------------------------------
------------------------------------------------------------
------------------------------------------------------------
------------------------------------------------------SLYPMS
MVTINASPETKVDPEEYDGETYRTPTG---VHFRKEPDGIIREMVTELLDEREEKKALRN
EHDPGTEAYEQYDRQQGAVKVLMN------------------------------------
------------------------------------------------------------
------------------------------------------------------------
------------------------------------------------------------
------------------------------------------------------------
------------------------------------------------------------
------------------------------------------------------------
----------------------------------------------------SLYG---V
FGWDRFR-LYDREMSAGVTSTNREVIAFTADVTDELDRKVTYGD----------------
------------------------------------------------------------
------------------------------------------------------------
------------------------------------------------------------
------------------------------------------------------------
------------------------------------------------------------
------------------------------------------------------------
------------------------------------------------------------
---TDSVMLSLG----------------------DLSKEA------AIDTSFEIADHINS
RYDDFAREELNADS-----HRFEIEFEKLYRRFFQAGKKKRYAGHIVWKEGKDVDDIDIT
GF-EYKRSDIAGITKEVQQNVIETIVTGDNIDEDMQEVKSYLVDVIAEVLDG-EISVEEI
GIPGGIGKKLDAYETPTAQVRGAKYANMMLGTNFGSGSKPKRLYIEKVHPDFWARMED-E
EDLDPQRDRLYGEFKRDPD----VICFEYADQVPEEFEVDWEKMLDKTLKGPIERVIEAL
GMSWEEVKTGQEQTGLGSFM
>gi|448427592|ref|ZP_21583907.1| DNA polymerase B elongation subunit [Halorubrum terrestre JCM 10247]
--------------------------------------------MTQSGLSDFSSTGDAG
DGADGDTDTEREELAAQEAAAVAGGGRGHVS--DVVDVDEAKFPESTG-TVELMITQIDY
AVEGYGSDEYPVVHVFGR----RPAAHVE--------DADHDVVEHLRVLGVEPYFYVP-
-------------TADLDRD--------------PVEEYDVVIGTREENPDGE-------
-------PYESIRGEPLTRIVTRTPRDVGNIRDDFETSFEADILFPNRFLIDNGINGGIR
VEERRLDDGEGTIQVHEGMLEPADV--DADLRVNTFDIEVDDRRGFPEDGEEPIICLTSH
DSYDDEYVVWLYDAPEAEIP--PPEDLPDYEGIVDG-DG---------ELDFRVRTFEEE
AAMLDAFVEYIDET---DPDLLTGWN----------------------------------
------------------------------------------------------------
------------------------------------------------------------
------------------------------------------------------------
------------------------------------------------------------
------------------------------------------------------------
------------------------------------------------------------
---------------------------------------------------------FED
FDAPYVLDRLEVLDDG--SQYDLDVDRLSRIGEVWRSGWGGPDVKGRVVFDLLYAYKRTM
FTELESYRLDAVGERELGVGKERYTGDIGDLWEQDPERLLEYSIRDVELCVEIDRKQDVI
AFWDEVRTFVGCKIEDAPTPGDTVDMYVLHKAFGKFALPTKGQQES-EDFEGGAVFDPIT
GVKEMVTVQDLK------------------------------------------------
------------------------------------------------------------
------------------------------------------------------------
------------------------------------------------------------
------------------------------------------------------------
------------------------------------------------------------
------------------------------------------------------SLYPMC
MVTINAGPETKVDPDEYDGETYVAPNG---THFRKEPDGIMREMVDELLSEREEKKALRN
DHDPGTEPYEQYDRQQASVKVIMNCFTPDTEVVTPDGVRSITELEVGDAVYSLDPDTEEM
AVKTVEETHAYPDYRDELVDIETSKIDFRVTPNHRMLVRKNETN--GITEDGYSFVEAGD
LDRATNYELPHDWDGPDGERVEEVDLTELVDGEYEVWVRPSVHGHTFTAELGWTPRRVPK
ADLGQTGYVFTAGEFEEHREYVESVCETSFVHRESGRKWIPRTFDGDDFLELLAWYVTEG
NVYTSAEKRFGDNLRGSATTVKIAQDAVADGGDSDHE-----------TIGQLLDRMGLD
YYVDDRSYQFTSELLGDLLRDSCGDGSFEKSIPDRVFEATRAQKRAFLETLIDGDGDRQT
GSWRYTTSSEELRDDVLRLCAHLGLTANYN-------------------------RDSGS
WRIYVTEDAKNTLRMYRSGSRSEAEDGVYCVTVEDNHTLLAGRNGKFQFVGQSLYG---V
TGWDRFR-LYDKEGAAAVTATGREVIDFTEEAAEELNYQVAYGD----------------
------------------------------------------------------------
------------------------------------------------------------
------------------------------------------------------------
------------------------------------------------------------
------------------------------------------------------------
------------------------------------------------------------
------------------------------------------------------------
---TDSVMLSLS----------------------DMSKEE------AIETSFEIEDHINE
RYDDFARDELNAEF-----HRFQIEFEKLYRRFFQAGKKKRYAGHIIWKEGKDVDDIDIT
GF-EYKRSDIAGITKEVQQNVIETIVTGDDIDEDMEEVKEYLVDVIARVLDG-DMDLDEI
GIPGGIGKKLDAYDTPTAQVRGAKYANMMLGTNFGSGSKPKRLYIEKVHPDFWARMED-E
EGLDPQRDHLYGEFKRDPD----VICFEYADQVPEEFEVDWEKMLDKTLKGPIERVIEAL
GMSWEEVKTGQEQTGLGSFM
>gi|448738593|ref|ZP_21720616.1| DNA-directed DNA polymerase [Halococcus thailandensis JCM 13552]
--------------------------------------MTG---TEQATLGDSAADETAA
-----------AGTAAAAARTVAG-DGGDE--AELVDPSARRYPDPDG-TLDLAVTQVDY
TIEGSGKRETPIIHVFGRT----DEGEA----------------EHVRVHGFRPYFYAP-
-------------TANLDG----------------EFDHDRITGSEETDENGEQ------
--------YESIRGEKLTKVFGQTPRDVGQIRDRFDH-YEADILFPNRFLIDKDIGGGVR
VPER-RAS-DDALVVPHEEVEATEM--EADARVCTFDIEVDDRSGFPEDGEETIICLSSH
DSRTDEYVVWLYE-ASEGI---GPDELDGYEGIE-------------EEIDAVVNRYGSE
EAMLAAFLDYIQNT---DPDILTGWN----------------------------------
------------------------------------------------------------
------------------------------------------------------------
------------------------------------------------------------
------------------------------------------------------------
------------------------------------------------------------
------------------------------------------------------------
---------------------------------------------------------FTD
FDAPYLLDRLEVLGGADCESHDLDPNRLSRVNEVWRSDWQGPDVKGRVVFDLLYAYQRTQ
FSELDSYRLDAVGEVELGVGKERYAGSIGDLWEENPERLLEYNLRDVELCVEIDRQQDVI
PFWQEVASFVGCKLEDATTPGDTVDMYVLHEAHGKFALPSKGQQEA-EDYEGGAVFEPIT
GVREMVAVLDLK------------------------------------------------
------------------------------------------------------------
------------------------------------------------------------
------------------------------------------------------------
------------------------------------------------------------
------------------------------------------------------------
------------------------------------------------------SLYPMC
MVTTNASPETKVDPENYDGETYHAPN---GTHFRKKPDGIIREMVDELLAERDEKKARRA
DHSPGSGAYERFDRQQAAVKVIMN------------------------------------
------------------------------------------------------------
------------------------------------------------------------
------------------------------------------------------------
------------------------------------------------------------
------------------------------------------------------------
------------------------------------------------------------
----------------------------------------------------SLYG---V
LGWERFR-LYDREMGAAVTATGREVIEHTEDAANELDYQVAYGD----------------
------------------------------------------------------------
------------------------------------------------------------
------------------------------------------------------------
------------------------------------------------------------
------------------------------------------------------------
------------------------------------------------------------
------------------------------------------------------------
---TDSVMLELG---------------------GDVAKES------AIEQAGTIESHIND
SYDAFASEQLGADE-----HRFEIEFEKLYRRFFQAGKKKRYAGHIVWKEGQDVDDVDIT
GF-EYKRSDIAPITKNVQHDVIDRIVHG----EDLDDVKRYVREVIERFEDG-DVDIDEV
GVPGGIGKRLGNYDTDTAQVRGAKYANLLLGTNFQRGSKPKRLYLDRVDDRFFQRIES-D
-QPEIAEDDLYREFKRDVSNGDGVICFEYADQIPEEFAIDWPKMLDKTLKGPIARVLEAL
DISWNEVKSGQTQTGLGSFT
>gi|448382758|ref|ZP_21562253.1| DNA-directed DNA polymerase [Haloterrigena thermotolerans DSM 11522]
-----------------------------------------MTEAGQTGLTEFGGDSEAA
-----------DDRPEEEAVAVAGNGGSDA--AEVIDVVEETLPESEG-DLELAVMQVDY
TIVGYGDEERPIMHVFGR----TPDEEL----------------EHVQIVGFKPYFYAP-
-------------TESLERP--------------PAEEYDRLTGSREYDHDGD-------
-------PYESIRGERLTKIFGQTPRDVGQVRDDFEH-YEADILFPNRFLIDKDIRSGMR
VPER-RAE-DDSLVVPHDEVEPVDV--DADPRINTFDIEVDDRSGFPEDGEEPIVCLTSH
DSYRDEYVMWLYEAPIGDGE--IPAEIDDYDPIEGE-------------IDHEVRSFEEE
EAMLEAFIEYVDET---DPDVLTGWN----------------------------------
------------------------------------------------------------
------------------------------------------------------------
------------------------------------------------------------
------------------------------------------------------------
------------------------------------------------------------
------------------------------------------------------------
---------------------------------------------------------FED
FDAPYFLDRLEELAGS-HHEYDLSIDRLSRVDEVWRSNWGGPDIKGRVVFDLLYGYQRMV
FSELDSYRLDAVGEAELGVGKERYAGDIGDLWEEDPTQLLAYNLRDVELCVELDRQQEII
PFWDEVRAFVGCKLEDAPTPGDAVDMYVLHEAHGRFALPSKGQQEAGEEYEGGAVFEPIT
GVKENVTVLDLK------------------------------------------------
------------------------------------------------------------
------------------------------------------------------------
------------------------------------------------------------
------------------------------------------------------------
------------------------------------------------------------
------------------------------------------------------SLYPMC
MTTINASPETKVDPDEYDGETYVAPTG---THFRKEPDGVNREMITELLAEREEKKELRD
QHEPGSPEYEQYDRQQGAVKVIMN------------------------------------
------------------------------------------------------------
------------------------------------------------------------
------------------------------------------------------------
------------------------------------------------------------
------------------------------------------------------------
------------------------------------------------------------
----------------------------------------------------SLYG---V
SGWEQFR-LYDKEAASAITATGREVIEFTDTAANELNYQVTYGD----------------
------------------------------------------------------------
------------------------------------------------------------
------------------------------------------------------------
------------------------------------------------------------
------------------------------------------------------------
------------------------------------------------------------
------------------------------------------------------------
---TDSVMLELG---------------------PDVPKDD------ALEQSFEIEEYING
RYDDFAQKDLNAEE-----HRFQIEFEKLYRRFFQAGKKKRYAGHITWKEGKDVNDVDIV
GF-EYQRSDIAPITKEVQHRVIEMIVRE----GDIEGAKEYVNGVIEDVLAG-EIALEEI
AIPGGIGKRLDNYDTDTAQVRGAKYANLLLGTNFQRGSKPKRLYLERVDPSFFERLEA-E
EGFDARTDPLYGAFKRDPD----VICFEYEDQIPEAFAVDYEKMLEKTLQGPIERILEAL
DISWDEVKNGQEQKGLDSFM
>gi|335438245|ref|ZP_08560993.1| DNA polymerase B elongation subunit [Halorhabdus tiamatea SARL4B]
----------------------------------------MTDSGEQRGLGEFAD-----
-----------GDRPAAEARAVAGNGGHEA---SVVDAEEWRYPEAEG-TVEFEVTQVDY
TIEGGGSDEYPVLHVFGR----TDDRAL----------------VHVQVYEFRPYFYAP-
-------------AGNVDQE--------------RLASYDSVTGWERTGKDGE-------
-------PYESIRGEHLVRIFGRTPRDVGQIRDDFDH-YEADILFPNRLLIDKDITSGVR
VPER-RTE-NGTIRIPHDEIEAIDY--DAEARVNTFDIEVEDRSGFPEDGEEPIICLTSH
DSYRDEYVVWLYDSPVGID---PPEALDRYEPLEDD-------------FEADVRVFDEE
EAMLEAFLDYIEET---DVDIMTGWN----------------------------------
------------------------------------------------------------
------------------------------------------------------------
------------------------------------------------------------
------------------------------------------------------------
------------------------------------------------------------
------------------------------------------------------------
---------------------------------------------------------FSD
FDAPYFIDRLQELDPG--TDRNLDMNRLSRVNEVWESDWQGPDIKGRVVFDLLRAYKRTQ
FTELDSYRLEDVGQAELGAGKETYTGDIGTLWEDDPERLLEYNLRDVELCVELDRKQDII
AFFEEVASFVGSKLEDAPTPGDAVDMYVLHKAFGNFVLPSKGTVESGEEFEGGAVFEPIS
GIKEMVSVHDLK------------------------------------------------
------------------------------------------------------------
------------------------------------------------------------
------------------------------------------------------------
------------------------------------------------------------
------------------------------------------------------------
------------------------------------------------------SLYPMC
MVTINASPETKVDPETYDGETFRAPDPS-GQHFRTEPDGIVREMVEELLSEREEKKALRN
DHDPGTEAYELYDRQQGAVKVIMNCFTPDTEVLTPAGVQNIRDLNVGDDVYSIDPDTLEV
QVKPVTETWEYPEYDGELVDIGTSKIDFSVTPNHRMLVRKNETNGISWDEDDYRFVEAGD
LDDATNYQLPHDWSMNHGDPIDDVDLTEWIDGDYEVWVRPSVHGHTFTAELGWTPRRVPK
ADAGEVGYVFTAEEFEEHREYIESVCEYNFIHRESGRKWIPRMYDGDDFLELLAWYITEG
NVYTSEEKDFGANHRGSATTVKIAQQTETVTDGGSPDDTD------HAEIGQLLDRMDFD
YYVDDRAYQFTSALLGDLLRDVAGEGSAEKHIPEFVFDLDESQKRRFLKTLISGDGDRQT
GSWRYTTSSERLRDDILRLCTHLGYTANYN-------------------------RDSGS
WRIYVTEDSKNTLRMHRSAERSRADNGVYSITVADNHTVLAGRNGKFQWVGQSLYG---V
SGWDRFR-LYDKDNAAAVTATGRSVIEYTESAVNDLGYDVTYGD----------------
------------------------------------------------------------
------------------------------------------------------------
------------------------------------------------------------
------------------------------------------------------------
------------------------------------------------------------
------------------------------------------------------------
------------------------------------------------------------
---TDSVMISMG---------------------TDMSVED------AIDRSFEIEEAINA
SYDEFARETLQAEE-----HRFQIEFEKLYRRFFQAGKKKRYAGHIVWKEGKDVDDIDIT
GF-EYQRSDIAPITKRVQKEVLDLIVTE----GDVEAVTEYLHDVIEDFQAG-NVDVEDV
GIPGGIGKRLNNYDTDTAHVRGAKYANLLLGTNFQRGSKPKRLYLKKVHPDYYERIEA-E
RDLDPSRDALYGEFKRDPD----VICFEVAEQLPAEFEVDWEKMLEKTLRGPIARVIEAL
GVSWQEVKSGQEQTGLGQYM
>gi|284164779|ref|YP_003403058.1| DNA-directed DNA polymerase [Haloterrigena turkmenica DSM 5511]
-----------------------------------------MTEAGQSGLTDFGGESDDA
-----------DERPEEEAVAVAGNGGSSA--AEVIDVIEETLPESQG-ELELAVMQVDY
TIAGYGDEERPIMHVFGR----TPDETL----------------EHVQIVGFQPYFYAP-
-------------TDSLEQA--------------PEEQYDRLTGSREVGEDGE-------
-------PYESIRGEELTKIFGQTPRDVGQIRDDFEH-YEADILFPNRFLIDKDIRSGMR
VPER-RAD-DDSLVVPHDEVEAVDV--DAEPRVNTFDIEVDDRSGFPEDGEEPIVCLTSH
DSYRDEYIMWLYEAPIGDGP--IPEEIEEYDPIEGE-------------IDHEVRAFEDE
EAMLEAFIEYVEET---DPDVLTGWN----------------------------------
------------------------------------------------------------
------------------------------------------------------------
------------------------------------------------------------
------------------------------------------------------------
------------------------------------------------------------
------------------------------------------------------------
---------------------------------------------------------FED
FDAPYFLDRLEELEGP-HHDYDLSIDRLSRVDEVWRSNWGGPDIKGRVVFDLLYGYQRMV
FSELDSYRLDAVGEEELGVGKERYAGDIGDLWEDDPTKLLEYNLRDVELCVELDRQQEII
PFWDEVRSFVGCKLEDAPTPGDAVDMYVLHEAYGRFALPSKGQQEAGEEYEGGAVFEPIT
GVKENVTVLDLK------------------------------------------------
------------------------------------------------------------
------------------------------------------------------------
------------------------------------------------------------
------------------------------------------------------------
------------------------------------------------------------
------------------------------------------------------SLYPMC
MTTINASPETKVDPDEYDGETYVAPIGDDEIHFRKEPDGVMREMITELLAEREEKKELRN
EHEPGSLEYEQYDRQQGAVKVIMN------------------------------------
------------------------------------------------------------
------------------------------------------------------------
------------------------------------------------------------
------------------------------------------------------------
------------------------------------------------------------
------------------------------------------------------------
----------------------------------------------------SLYG---V
SGWEQFR-LYDKEAASAITATGREVIEFTETAANELDYQVTYGD----------------
------------------------------------------------------------
------------------------------------------------------------
------------------------------------------------------------
------------------------------------------------------------
------------------------------------------------------------
------------------------------------------------------------
------------------------------------------------------------
---TDSVMLELG---------------------PEISKDE------AIEQSFEIEEHING
RYDDFAREDLNAEA-----HRFQIEFEKLYRRFFQAGKKKRYAGHIVWKEGKDVNDIDIV
GF-EYQRSDIAPITKEVQHRVIEMIVRE----GDVEGAKEYVNGIIEDVRTG-DISLEEI
AIPGGIGKRLDNYDTDTAQVRGAKYANLLLGTNFQRGSKPKRLYLDRVDPSFFARLED-E
GKFDARTDPLYGAFKRDPD----VICFEYEDQIPPEFEVDYDKMLEKTLKGPISRILEAL
DVSWDEVKSGQEQKGLDSFM
>gi|448631047|ref|ZP_21673502.1| DNA polymerase elongation subunit [Haloarcula vallismortis ATCC 29715]
-----------------------------------------MSDGTQGTLGDFEQDAEE-
-----------DRPVADEAAAIAGNGGSDTGGTSVVDLDKRQFPPVEE-TVEFVVTQVDY
TIEGQGDDEFPVVHVFGR----TDDNEP----------------VHARVFEFKPYFYAP-
-------------TDSVTED--------------ALRQYDSITGWKEADEDGE-------
-------PYESIRGERLTKIFGQTPRDVGQIRDDFDH-YEADILFPNRLLIDKDITSGVR
IPAR-ELD-DGSLKVHHEEVQPVEA--HAEPRVNTFDIEVDDRQGFPEDGEEPIICLTSH
DSYRDEYVVWLYESPDGID---GPEALAGYDPIRED-------------FEADVRVFDEE
EAMLEAFVDYIVDT---DPDVLTGWN----------------------------------
------------------------------------------------------------
------------------------------------------------------------
------------------------------------------------------------
------------------------------------------------------------
------------------------------------------------------------
------------------------------------------------------------
---------------------------------------------------------FDD
FDAPYFLDRLEELQSY-NHDFDLEIDRLSRVDEVWRSGWGGPDIKGRVVFDLLYAYKRTQ
FTELESYRLDAVGEQELGVGKERYTGDIGDLWEQDPEQLLEYNLRDVELCVELDREQDII
DFWDEVRTFVGCKLEDATTPGDAVDMYVLHKLHGEFALPSKGQQE-SEDYEGGAVFDPIT
GVRENVTVLDLK------------------------------------------------
------------------------------------------------------------
------------------------------------------------------------
------------------------------------------------------------
------------------------------------------------------------
------------------------------------------------------------
------------------------------------------------------SLYPMC
MVTTNASPETKVDPEQYDGDTYRAPNG---THFRKEPDGVIREMVDELLTEREEKKEQRN
EFDPENPEYGRLDRQQAAVKVIMN------------------------------------
------------------------------------------------------------
------------------------------------------------------------
------------------------------------------------------------
------------------------------------------------------------
------------------------------------------------------------
------------------------------------------------------------
----------------------------------------------------SLYG---V
LGWDRFR-LYDKEMGAAVTATGREVIDYTDEVVANEGYEVVYGD----------------
------------------------------------------------------------
------------------------------------------------------------
------------------------------------------------------------
------------------------------------------------------------
------------------------------------------------------------
------------------------------------------------------------
------------------------------------------------------------
---TDSVMLQLGDVGPDDVEGDVEITDEMREKHPEMGDDELELIATTIQKGFELEETINA
SYDEFAMEELNASE-----HRFQIEFEKLYRRFFQAGKKKRYAGNIVWKEGKHVDDIDIT
GF-EYQRSDIAPITKRVQKEVIDRIVRG----EDAESIKQYVSDVIEDYQDG-NVNYDDV
GIPGGIGKKLDNYDTDTAQVRGAKYANLLLGTNFQSGSKPKRLYLDRVHSDFFQRIEE-E
EGLDPQRDPLYGEFRRDPD----VICFEYADQIPEEFEIDWDKMLDKTLKGPIARILEAM
DISWEEVKSGQEQTGLGSFM
>gi|448374245|ref|ZP_21558130.1| DNA polymerase B region [Halovivax asiaticus JCM 14624]
-----------------------------------------MSDEAQQVLGAFSET----
E----------ETRPDAEAAHVAGTNGSGE--TTILDPRRETLPEPQG-KLDIAVMQVDY
TIVGAGDDEQPIVHVFGR----TAESTL----------------EHVQIVGFRPYFYAP-
-------------VDSVDEE--------------RLASYGRLTGWEEFDEDDE-------
-------PYESIRGERLVKIFGQTPRDVGQIRDEFDH-YEADILFPNRFLIDKDVRSGIR
VPER-RTD-DGSLVVPHDEVEPVDA--DATPRVQTFDIEVDDRSGFPEDGEEPIICLASH
DSYRDEYVLWIWEADEGDGT--PPSTLAEYDPIEGE-------------IDHDVRAFDSE
EAMLEAFLAYIDET---DPDVLTGWN----------------------------------
------------------------------------------------------------
------------------------------------------------------------
------------------------------------------------------------
------------------------------------------------------------
------------------------------------------------------------
------------------------------------------------------------
---------------------------------------------------------FDD
FDAPYLLDRLEDRNGP-HHDFDLDPDRLSRLGEVWRSNWGGPDVKGRVVFDLLYGYQRRI
FTELDSYRLDAVGESELGVGKERYPGKIGDLWEDDPTRLLEYNLRDVEICVELDRQQQLI
AFWREMATFVGCKLEDAPTPGDAVDMYVLHKANDRWALPSKGQQEAGDEYEGGAVFDPIT
GVRENVTVLDLK------------------------------------------------
------------------------------------------------------------
------------------------------------------------------------
------------------------------------------------------------
------------------------------------------------------------
------------------------------------------------------------
------------------------------------------------------SLYPMC
MVTINASPETRVDPDEYDGDTYVAPSG---THFRTEPDGVMREMITELLAEREEKKSLRN
DHDPGTRAYEQYDRQQGAVKVIMN------------------------------------
------------------------------------------------------------
------------------------------------------------------------
------------------------------------------------------------
------------------------------------------------------------
------------------------------------------------------------
------------------------------------------------------------
----------------------------------------------------SLYG---V
SGWEQFR-LYDKDAASAITATGREVIEFTETAATELDYTVAYGD----------------
------------------------------------------------------------
------------------------------------------------------------
------------------------------------------------------------
------------------------------------------------------------
------------------------------------------------------------
------------------------------------------------------------
------------------------------------------------------------
---TDSVMLELG---------------------PDVGDEE------ALEQSFEIEEYING
RYDDFAAEELNADE-----HRFQIEFEKLYRRFFQAGKKKRYAGHIVWKEGKDVDNIDIT
GF-EYQRSDIAPITKEVQHQVIEMIVRD----GDVEAVKTYVNEIIENFLAG-NVSLDDI
SIPGGIGKRLTEYETDTAHVRGAKYANLLLGTNFQRGSKPKRVYLDRVHDDFFQRIES-E
NGLDPAEDAVYEEFKRNQD----VICFEYDDQIPAEFEVDYEKMLDKTLKGPIERILEAL
DISWEEVKAGQEQTGLDSFV
>gi|433638168|ref|YP_007283928.1| DNA polymerase elongation subunit (family B) [Halovivax ruber XH-70]
-----------------------------------------MSDEAQQVLGAFSET----
E----------ETRPDAEAAHVAGTSGSGE--TTIVDPRRETLPEPQG-ELDIAVMQVDY
TIVGAGDDEQPIVHVFGR----TAESTL----------------EHVQIVGFRPYFYAP-
-------------VDSVDEE--------------RLASYGRLTGWEEFDEDGD-------
-------PYESIRGERLVKIFGQTPRDVGQIRDEFDH-YEADILFPNRFLIDKDVRSGIR
VPER-RTD-DGTLVVPHDEVEPVDA--DATPRVQTFDIEVDDRSGFPEDGEEPIICLASH
DSYRDEYVLWIWEADEGDGT--PPSTLAEYDPIEGE-------------IDHDVRSFDSE
EAMLEAFLAYIDET---DPDVLTGWN----------------------------------
------------------------------------------------------------
------------------------------------------------------------
------------------------------------------------------------
------------------------------------------------------------
------------------------------------------------------------
------------------------------------------------------------
---------------------------------------------------------FDD
FDAPYLLDRLEDRNGP-QHDFDLDPDRLSRLGEVWRSNWGGPDVKGRVVFDLLYGYQRRI
FTELDSYRLDAVGESELGVGKERYPGKIGDLWEDDPTRLLEYNLRDVEICVELDRQQELI
AFWREMATFVGCKLEDAPTPGDAVDMYVLHKANDRWALPSKGQQEAGDEYEGGAVFDPIT
GVRENVTVLDLK------------------------------------------------
------------------------------------------------------------
------------------------------------------------------------
------------------------------------------------------------
------------------------------------------------------------
------------------------------------------------------------
------------------------------------------------------SLYPMC
MVTINASPETRVDPDEYDGDTYVAPSG---THFRTEPDGVMREMITELLAEREEKKSLRN
DHDPGTRAYEQYDRQQGAVKVIMN------------------------------------
------------------------------------------------------------
------------------------------------------------------------
------------------------------------------------------------
------------------------------------------------------------
------------------------------------------------------------
------------------------------------------------------------
----------------------------------------------------SLYG---V
SGWEQFR-LYDKDAASAITATGREVIEFTETAATELDYTVAYGD----------------
------------------------------------------------------------
------------------------------------------------------------
------------------------------------------------------------
------------------------------------------------------------
------------------------------------------------------------
------------------------------------------------------------
------------------------------------------------------------
---TDSVMLELG---------------------PDVGDEE------ALEQSFEIEEYING
RYDDFAAEELNADE-----HRFQIEFEKLYRRFFQAGKKKRYAGHIVWKEGKDVDNIDIT
GF-EYQRSDIAPITKEVQHQVIEMIVRD----GDVEAVKTYVNEIIENFLAG-DVSLDDI
SIPGGIGKRLTEYETDTAHVRGAKYANLLLGTNFQRGSKPKRVYLDRVHDDFFQRIES-E
NGLDPAEDAVYEEFKRNQD----VICFEYDDQIPAEFEVDYEKMLDKTLKGPIERILEAL
DISWEEVKAGQEQTGLDSFV
>gi|448365826|ref|ZP_21554080.1| DNA-directed DNA polymerase [Natrialba aegyptia DSM 13077]
-----------------------------------------MTEAGQTGLTEFSE---ES
-----------ATRPDEEAVAVAGNGGTTT--TEVVDVVEETLPEPNG-ELELAVMQVDY
TIAGYGDEERPIMHVFGR----TTENEL----------------EHVQFVGFRPYFYAP-
-------------TETLDRP--------------PAEQYDRLTGSETEDENGE-------
-------PYESIRGERLTKIFGQTPRDVGQIRDDFEH-YEADILFPNRFLIDKDVRSGIR
IPER-RAE-DGSLVVPHDEVAAVDV--DADPRVCMFDIEVEDRHGFPEDGEEKILCLTSH
DSYRDEYVMWICEADAGDGE--IPSAIEEYDPIEDG-------------IDHAIRSFETE
EAMLEAFIEYVSET---DPDVLTGWN----------------------------------
------------------------------------------------------------
------------------------------------------------------------
------------------------------------------------------------
------------------------------------------------------------
------------------------------------------------------------
------------------------------------------------------------
---------------------------------------------------------FED
FDAPYFLDRLEELQGS-HHEFDLSTDRLSRVDEVWRSGWGGPDIKGRVVFDLLYGYQRMV
FSELDSYRLDAVGEAELGVGKERYAGDIGDLWEDDPTQLLEYNLRDVELCVELDRQQEII
PFWDEVRSFVGCKLEDAPTPGDAVDMYVLHQAYGQFALPSKGQQEAGEEYEGGAVFEPIT
GVKENVTVLDLK------------------------------------------------
------------------------------------------------------------
------------------------------------------------------------
------------------------------------------------------------
------------------------------------------------------------
------------------------------------------------------------
------------------------------------------------------SLYPMC
MTTINASPETRVDPETYDGETYVAPTG---THFRKEPDGVNREMITELLAEREEKKALRN
EHEPGTPEYEQYDRQQGAVKVIMN------------------------------------
------------------------------------------------------------
------------------------------------------------------------
------------------------------------------------------------
------------------------------------------------------------
------------------------------------------------------------
------------------------------------------------------------
----------------------------------------------------SLYG---V
SGWEQFR-LYDKEAASAITATGREVIEFTETAADELDYQVAYGD----------------
------------------------------------------------------------
------------------------------------------------------------
------------------------------------------------------------
------------------------------------------------------------
------------------------------------------------------------
------------------------------------------------------------
------------------------------------------------------------
---TDSVMLELG---------------------PDVSKAD------ALEQSFDIEEYING
RYDDFARKDLNAEE-----HRFQIEFEKLYRRFFQAGKKKRYAGHIIWKEGKDVDDIDIT
GF-EYKRSDIAPITKEVQHRVIEMIVRE----GDIEGAKEYVNGIIEDVRAG-AVSPEEI
AIPGGIGKRLDNYDTDTAQVRGAKYANRLLGTNFQRGSKPKRLYLDRVDPTFFEALEA-E
EGLDARTDPVYGAFKRDPD----VICFEYEDQLPEAFEIDYDTMLEKTLKGPIERILEAL
GVSWEEVKSGQEQKGLDSFM
>gi|448363234|ref|ZP_21551836.1| DNA-directed DNA polymerase [Natrialba asiatica DSM 12278]
-----------------------------------------MTEAGQTGLAEFSE---ES
-----------ATRPDEEAVAVAGNGGTTT--TEVVDVVEETLPEPDG-ELELAVMQVDY
TIAGYGDEERPIMHVFGR----TTENEL----------------EHVQFVGFRPYFYAP-
-------------TETLDRP--------------PAEQYDRLTGSETEDENGE-------
-------SYESIRGERLTKIFGQTPRDVGQIRDDFEH-YEADILFPNRFLIDKDVRSGIR
IPER-RAE-DGSLVVPHDEVAAVDV--DADPRVCMFDIEVEDRHGFPEDGEEKILCLTSH
DSYRDEYVMWICEADEGDGE--IPAAIDEYDPIESG-------------IDHTIRSFETE
EAMLEAFIEYVSET---DPDVLTGWN----------------------------------
------------------------------------------------------------
------------------------------------------------------------
------------------------------------------------------------
------------------------------------------------------------
------------------------------------------------------------
------------------------------------------------------------
---------------------------------------------------------FED
FDAPYFLDRLEELQGS-HHEFDLSTDRLSRVDEVWRSGWGGPDIKGRVVFDLLYGYQRMV
FSELDSYRLDAVGEAELGVGKERYAGDIGDLWEDDPTQLLAYNLRDVELCVELDRQQEII
PFWDEVRSFVGCKLEDAPTPGDAVDMYVLHQAYGQFALPSKGQQEAGEEYEGGAVFEPIT
GVKENVTVLDLK------------------------------------------------
------------------------------------------------------------
------------------------------------------------------------
------------------------------------------------------------
------------------------------------------------------------
------------------------------------------------------------
------------------------------------------------------SLYPMC
MTTINASPETRVDPEAYDGETYVAPTG---THFRKEPDGVNREMITELLAEREEKKALRN
EHEPGTPEYEQYDRQQGAVKVIMN------------------------------------
------------------------------------------------------------
------------------------------------------------------------
------------------------------------------------------------
------------------------------------------------------------
------------------------------------------------------------
------------------------------------------------------------
----------------------------------------------------SLYG---V
SGWEQFR-LYDKEAASAITATGREVIEFTETAADELDYQVAYGD----------------
------------------------------------------------------------
------------------------------------------------------------
------------------------------------------------------------
------------------------------------------------------------
------------------------------------------------------------
------------------------------------------------------------
------------------------------------------------------------
---TDSVMLELG---------------------PDVSKED------ALEQSFDIEEYING
RYDDFAQEDLNAEE-----HRFQIEFEKLYRRFFQAGKKKRYAGHIIWKEGKDVDDIDIT
GF-EYKRSDIAPITKEVQHRVIEMIVRE----GDIEGAKEYVNGIIEDVRAG-SVSPEEI
AIPGGIGKRLDNYDTDTAQVRGAKYANRLLGTNFQRGSKPKRLYLDRVDPTFFEALEA-E
EGLDARTDPIYGAFKRDPD----VICFEYEDQLPEEFEIDYDTMLEKTLKGPIERILEAL
GVSWEEVKSGQEQKGLDSFM
>gi|448359780|ref|ZP_21548429.1| DNA polymerase B region [Natrialba chahannaoensis JCM 10990]
-----------------------------------------MTEAGQTGLTEFSD---ES
-----------AQRPDEEAVAVAGNGGTTT--AEVIDVVEETLPEPEGEAIDIAVMQVDY
TVAGYGDEERPIMHVFGR----TPENEL----------------EHVQVVGFRPYFYAP-
-------------TETLERP--------------PEEQYDRLTGSETEDENGE-------
-------PYESIRGEKLTKIFGQTPRDVGQIRDDFEH-YEADILFPNRFLIDKDVQSGIR
VPQR-RAE-DDSIVVPHDEVEAVDV--DADPRVLMFDIEVEDRHGFPEDGEEPIVCLTSH
DSYRDEYIMWVCAADEGDGE--IPDEITDYEPIEGK-------------IDHEIRAFGDE
EAMLEAFIEYVRD---TDPDVMTGWN----------------------------------
------------------------------------------------------------
------------------------------------------------------------
------------------------------------------------------------
------------------------------------------------------------
------------------------------------------------------------
------------------------------------------------------------
---------------------------------------------------------FED
FDAPYFLDRLEELQGP-HHDYDLEIDRLSRVDEVWRSGWGGPDIKGRVVFDLLYGYQRMV
FSELDSYRLDAVGESELGVGKERYAGDIGDLWEDDPYQLLAYNLRDVELCVELDRQQSII
PFWDEVRSFVGCKLEDAPTPGDAVDMYVLHQAYGEFALPSKGQQEAGEEYEGGAVFEPIT
GVKENVTVLDLK------------------------------------------------
------------------------------------------------------------
------------------------------------------------------------
------------------------------------------------------------
------------------------------------------------------------
------------------------------------------------------------
------------------------------------------------------SLYPMC
MTTINASPETRVDHDSYDGETYEAPTG---THFRKEPDGVNRTMITELLAEREEKKALRN
EHEPGTPEYEQYDRQQGAVKVIMNCFTPDTEVLTPDGVRDITDLEVADEVYSLDPETEAL
EVKPVVETHAYPEYDGDLVDIETSKIDFRVTPNHRMLVRKNETN--GITEDEYSFIEAGD
LDRATNYELPHDWDGPDGNELDTVDLTELIDGEYEVWVRPSVHGHTFTTELGWRPRRVTK
ADVGKTGYVFTAEEFEAHREYIEEVCETSFIHRGSGRKWIPRTYDGDEFLDLLAWFVTEG
NVYTSEDKQFGENFRGSATTVKLAQDKPPIADGGLDH---------HATIGELLDEMGFD
YYVDDRSYTVTSKLLGNLLTSCCGDGSFEKRIPELVFECSRRQKRRFLEVLIDGDGDRQT
NSWRYTTSSNRLRDDVLRLCAHLGLTANY-------------------------SRDSGT
WRIYVTEGSKNTLRMHRSSTRSTADNGVYCVTVEDNHTLLAGRNGKFQFVGQSLYG---V
SGWEQFR-LYDKEAASAITATGREVIEFTETAANELDYTVAYGD----------------
------------------------------------------------------------
------------------------------------------------------------
------------------------------------------------------------
------------------------------------------------------------
------------------------------------------------------------
------------------------------------------------------------
------------------------------------------------------------
---TDSVMLELG---------------------PDISEDE------ALEQSLEIEEYIND
RYDDFARDELNAEF-----HRFQIEFEKLYRRFFQAGKKKRYAGHITWKEGKDVDTIDIV
GF-EYQRSDIAPITKEVQHKVIEMIVKE----GDVEGAKEYVNGVIEDVQEG-DISLEEI
AIPGGIGKRLDNYDTDTAQVRGAKYANRLLGTNFQRGSKPKRLYLDRIGPSFFERIEE-E
EGLDARTDPIYGAFKRDPD----VICFEYEDQIPEEFEVDYDTMLEKTLKGPIERILEAL
GVSWEEVKNGQEQTGLSNFM
>gi|448355437|ref|ZP_21544189.1| DNA polymerase B region [Natrialba hulunbeirensis JCM 10989]
-----------------------------------------MTEAGQTGLTEFSD---ES
-----------AQRPDEEAVAVAGNGGTTT--AEVIDVVEETLPEPEGTAVDIAVMQVDY
TVAGYGDEERPIMHVFGR----TPENEL----------------EHVQVVGFRPYFYAP-
-------------TETLDRP--------------PEEQYDRLTGSETEDENGE-------
-------PYESIRGEKLTKIFGQTPRDVGQIRDDFEH-YEADILFPNRFLIDKDVQSGIS
VPQR-RAE-DGSLVVPHTEVEAVDV--DADPRVLTFDIEVEDRHGFPEDGEEPIVCLTSH
DSYRDEYLMWVCAADEGDGE--IPDEITDYEPIEGD-------------IDHEIRAFDEE
EAMLEAFTDYIADRNKADPDIITGWNCLPADSDVLMADGTEKEIQDIEIGDSVVGSDSQQ
TSVAEVTNKWESEKEIREFSLADGTSLRSSADHRIMVGDDDAVDWKEGSEIESGDYVLKP
RRLSVDETAAPTLSDLIPVENQRYADKQTVSKFKTDLPYGAVSELADQFDVTTGTLHHPH
TSVWTPKRCRDAASQYDVPVPDGGVEYRGTGVALERKITPEELYYAGLILTDGSMSTDDG
VRFYNTREELHRQFPGENHLEPDGKGCYKQNVLDYATMYAFHGLGIPFGNKNDGPVDLST
IYEMPSEYIGRFLAGAIDGDGNIAQSGITVAAENRSIGKWYVKLFKRLGIYAQQRENVVR
IPDAKRDIDRLKDCVLPYMGHSEKKDALTEFEGGKSGQTENIPYALFEADVGTDAKRIGN
DKHRRGINLKRHETHSEEWEEYVFVEVTDVSVTGTETTYDIETTTHNFIAEGCLVHNCDD
FDAPYLLDRLEELQGP-HHDYDLEIDQLSRVDEVWRSGWGGPDIKGRVVFDLLYGYQRMV
FSELDSYRLDAVGESELGVGKERYAGDIGDLWEDDPYQLLAYNLRDVELCVELDRQQSII
PFWDEVRSFVGCKLEDAPTPGDAVDMYVLHQAYGEFALPSKGQQEAGEEYEGGAVFEPIT
GVKENVTVLDLK------------------------------------------------
------------------------------------------------------------
------------------------------------------------------------
------------------------------------------------------------
------------------------------------------------------------
------------------------------------------------------------
------------------------------------------------------SLYPMC
MTTINASPETRVDPDSYDGETYEAPTG---THFRKEPDGVNRTMITELLAEREEKKALRN
EHEPGTPEYEQYDRQQGAVKVIMNCFTPDTEVLTPDGVRDITDLEVGDEVYSLDPETEAL
EVKPVVETHAYPEYDGDLVDIETSKIDFRVTPNHRMLVRKNETN--GITEDEYSFIEAGD
LDRATNYELPHDWDGPDGNELDTVDLTELIDGEYEVWVRPSVHGHTFTTELGWRPRRVPK
ADVGKTGYVFTAEEFEAHREYIEEVCETSFIHRGSGRKWIPRTYDGDEFLDLLAWFVTEG
NVYTSEDKQFGENFRGSATTVKLAQDKLPIADGGLDH---------HATIGELLDEMGFD
YYVDDRSYTVTSKLLGNILTSCCGDGSFEKRVPELVFECSHRQKRRFLEVLIDGDGDRQT
NSWRYTTSSNRLRDDVLRLCAHLGLTANY-------------------------SRDSGT
WRIYVTEGSKNTLRMHRSSTQSTADNGVYCVTVEDNHTLLAGRNGKFQFVGQSLYG---V
SGWEQFR-LYDKEAASAITATGREVIEFTETAANELDYTVAYGD----------------
------------------------------------------------------------
------------------------------------------------------------
------------------------------------------------------------
------------------------------------------------------------
------------------------------------------------------------
------------------------------------------------------------
------------------------------------------------------------
---TDSVMLELG---------------------PDISKDE------ALEQSFEIEEYIND
RYEDFARDELNAEF-----HRFQIEFEKLYRRFFQAGKKKRYAGHITWKEGKDVDTIDIV
GF-EYQRSDIAPITKEVQHKVIEMIVKE----GDVEGAKEYVNGVIEDVREG-DISLENL
AIPGGIGKRLDNYDTDTAQVRGAKYANRLLGTNFQRGSKPKRLYLDRVGPSFFERLEE-E
EGLDARTDPIYGAFKRDPD----VICFEYDDQIPAEFEVDYDTMLEKTLKGPIERILEAL
GVSWEEVKSGQEQTGLSNFM
>gi|289582090|ref|YP_003480556.1| DNA polymerase B region [Natrialba magadii ATCC 43099]
-----------------------------------------MTEAGQTGLTEFSD---ES
-----------AQRPDEEAVAVAGNGGTTT--AEVIDVVEETLPEPESEAVDIAVMQVDY
TVAGYGDEERPIMHVFGR----TPENEL----------------EHVQVVGFRPYFYAP-
-------------TETLERP--------------PEEQYDRLTGSETEDENGE-------
-------PYESIRGEKLTKIFGQTPRDVGQIRDDFEH-YEADILFPNRFLIDKDVQSGIR
VPQR-RAE-DGSLVVPHTEVEAVDV--DADPRVLTFDIEVEDRHGFPEDGEEPIVCLTSH
DSYRDEYIMWVCAADEGDGE--IPDEITDYEPIEGE-------------IDHEIRAFDAE
EAMLEAFVDYIADRNKADPDIITGWNCLPADSDVLMADGTEKEIQEIEIGDSVVGSDSQQ
TSVAEVTNKWESEKEIREFSLADGTSLRSSADHRIMVGGDDAVDWKEGSEIESGDYVLKP
RRLSVEETATPTLSDLIPIENQRYADKQSVSEFKTDLPYGAVSELADQFDVTTGTLHHPH
TSVWTPKRCRDAASQYDVPVPDGGVEYRGTGVALERKITPEELYYAGLILTDGSMSTDDG
VRFYNTREELHRQFPGENHLEPDGKGCYKQNVLDYATMYAFHGLGIPFGNKNDGPVDLST
IYEMPSEYIGRFLAGAIDGDGNIAQSGITVAAENRSIGTWYVKLFKRLGIYAQQRENVVR
IPDAKRDIDRLKDCVLPYMSHSEKKDALTEFEGGKSGQTENIPYALFEADVGSDAKRIGN
DKHRRGINLKRHETHSEEWEEYVFVEVTDVSVTGTETTYDIETTTHNFIAEGCLVHNCDD
FDAPYLLDRLEELQGP-HHDYDLEIDQLSRVDEVWRSGWGGPDIKGRVVFDLLYGYQRMV
FSELDSYRLDAVGESELGVGKERYAGDIGDLWEDDPYQLLAYNLRDVELCVELDRQQSII
PFWDEVRSFVGCKLEDAPTPGDAVDMYVLHQAYGEFALPSKGQQEAGEEYEGGAVFEPIT
GVKENVTVLDLK------------------------------------------------
------------------------------------------------------------
------------------------------------------------------------
------------------------------------------------------------
------------------------------------------------------------
------------------------------------------------------------
------------------------------------------------------SLYPMC
MTTINASPETRVDPDSYDGETYEAPTG---THFQKEPDGVNRTMITELLAEREEKKALRN
EHEPGTPEYEQYDRQQGAVKVIMNCFTPDTEVLTPDGVRDITDLEVGDEVYSLDPETEAL
EVKPVVETHAYPEYDGDLVDIETNKIDFRVTPNHRMLVRKNETN--GITEDEYSFIEAGD
LDRATNYELPHDWDGPDGNELDTVDLTELIDGEYEVWVRPSVHGHTFTTELGWKPRRVPK
ADVGKTGYVFTAEEFEAHREYIEEVCETSFIHRDSGRKWIPRTYDGDKFLDLLAWFVTEG
NVYTSEDKQFGENFRGSATTVKLAQDKLPIADGGLGH---------HATIGELLDEMGFD
YYVDDRSYTVTSKLLGNFLTSCCGDGSFEKRIPELVFECSHRQKRRFLEVLIDGDGDRQT
NSWRYTTSSNRLRDDVLRLCAHLGLTANY-------------------------SRDSGT
WRIYVTEGSKNTLRMHRSSTQSTADNGVYCVTVEDNHTLLAGRNGKFQFVGQSLYG---V
SGWEQFR-LYDKEAASAITATGREVIEFTETAANELDYTVAYGD----------------
------------------------------------------------------------
------------------------------------------------------------
------------------------------------------------------------
------------------------------------------------------------
------------------------------------------------------------
------------------------------------------------------------
------------------------------------------------------------
---TDSVMLELG---------------------PDISKDE------ALEQSFEIEEYIND
RYDDFARDELNAEF-----HRFQIEFEKLYRRFFQAGKKKRYAGHITWKEGKDVDTIDIV
GF-EYQRSDIAPITKEVQHKVIEMIVKE----GDVEGAKEYVNGVIEDVQEG-DIALEEI
AIPGGIGKRLDNYDTDTAQVRGAKYANRLLGTNFQRGSKPKRLYLDRVGPSFFERLEE-E
EGLDARTDPIYGAFKRDPD----VICFEYDDQIPEEFEVDYDTMLEKTLKGPIERILEAL
GVSWEEVKSGQEQTGLSNFM
>gi|448349612|ref|ZP_21538445.1| DNA-directed DNA polymerase [Natrialba taiwanensis DSM 12281]
-----------------------------------------MTEAGQTGLTEFSE---ES
-----------ATRPDEEAVAIAGNGGTTT--AEVVDVVEETLPEPDG-ELELAVMQVDY
TIAGYGDEERPIMHVFGR----TTENEL----------------EHVQFVGFRPYFYAP-
-------------TETLDRP--------------PAEQYDRLTGRETEDENGE-------
-------PYESIRGERLTKIFGQTPRDVGQIRDDFEH-YEADILFPNRFLIDKDVRSGIR
IPER-RAE-GGSLVVPHDEVAAVDV--DADPRVCMFDIEVEDRHGFPEDGEEKILCLTSH
DSYRDEYVMWICEADEGDGE--IPAAIEEYDPIEGG-------------IDHTIRSFKTE
EAMLEAFIEYVSET---DPDVLTGWN----------------------------------
------------------------------------------------------------
------------------------------------------------------------
------------------------------------------------------------
------------------------------------------------------------
------------------------------------------------------------
------------------------------------------------------------
---------------------------------------------------------FED
FDAPYFLDRLEELQGS-HHEFDLSTDRLSRVDEVWRSGWGGPDIKGRVVFDLLYGYQRMV
FSELDSYRLDAVGEAELGVGKERYAGDIGDLWEDDPTQLLEYNLRDVELCVELDRQQEII
PFWDEVRSFVGCKLEDAPTPGDAVDMYVLHQAYGQFALPSKGQQEAGEEYEGGAVFEPIT
GVKENVTVLDLK------------------------------------------------
------------------------------------------------------------
------------------------------------------------------------
------------------------------------------------------------
------------------------------------------------------------
------------------------------------------------------------
------------------------------------------------------SLYPMC
MTTINASPETRVDPETYDGETYVAPTG---THFQKEPDGVNREMITELLAEREEKKALRN
EHEPGTPEYEQYDRQQGAVKVIMN------------------------------------
------------------------------------------------------------
------------------------------------------------------------
------------------------------------------------------------
------------------------------------------------------------
------------------------------------------------------------
------------------------------------------------------------
----------------------------------------------------SLYG---V
SGWEQFR-LYDKEAASAITATGREVIEFTETAADELDYQVAYGD----------------
------------------------------------------------------------
------------------------------------------------------------
------------------------------------------------------------
------------------------------------------------------------
------------------------------------------------------------
------------------------------------------------------------
------------------------------------------------------------
---TDSVMLELG---------------------PDVSKAD------ALEQSFDIEEYING
RYDDFAQEDLNAEE-----HRFQIEFEKLYRRFFQAGKKKRYAGHIIWKEGKDVDDIDIT
GF-EYKRSDIAPITKEVQHRVIEMIVRE----GDIEGAKEYVNGIIEDVRAG-AVSPEEI
AIPGGIGKRLDNYDTDTAQVRGAKYANRLLGTNFQRGSKPKRLYLDRVDPTFFEELEA-E
TGLDARTDPVYGAFKRDPD----VICFEYEDQLPEAFEIDYDTMLEKTLKGPIERILEAL
GVSWEEVKSGQEQKGLDSFM
>gi|448319909|ref|ZP_21509397.1| DNA polymerase B elongation subunit [Natronococcus amylolyticus DSM 10524]
-----------------------------------------MTEAGQTGLAKFSR---ES
-----------SERPDEEAAAVAGDGTGES--TAVIDVREETLPEPTG-ALELAVMQVDY
TIAGYGDDERPIMHVFGR----TADGEL----------------EHVQVVGFRPYFYAP-
-------------TESLERP--------------PEESYDRLTGSREVGEDGE-------
-------PYESIRGEKLTKIFGQTPRDVGQVRDEFEH-YEADILFPNRFLIDKDVRSGIR
VPER-RAE-DDSLVVPHEEVEAADV--DAEPRVQTFDIEVDDRSGFPEDGEEPIICLTSH
DSYRDEYVMWLYEAPIGDGP--IPDAVEEYDPIEGP-------------LDHEVRSFEEE
EAMLEAFIDYIRAT---DPDVLTGWN----------------------------------
------------------------------------------------------------
------------------------------------------------------------
------------------------------------------------------------
------------------------------------------------------------
------------------------------------------------------------
------------------------------------------------------------
---------------------------------------------------------FED
FDAPYLLDRLEVLQG--GHDYDLEIDRLSRVDEVWRSNWGGPDIKGRVVFDLLYGYQRMV
FSELDSYRLDAVGESELGVGKERYAGDIGDLWEGDPTQLLAYNLRDVEICVELDRQQSII
PFWDEVRAFVGCKLEDAPTPGDAVDMYVLHQAHGQFALPSKGQQEGGEEYEGGAVFDPIT
GVKENVTVLDLK------------------------------------------------
------------------------------------------------------------
------------------------------------------------------------
------------------------------------------------------------
------------------------------------------------------------
------------------------------------------------------------
------------------------------------------------------SLYPMC
MTTINASPETRIDPDEYDGETYTAPTQPEPIHFRKEPDGVMREMITELLAEREEKKGLRN
DHEPGSPEYEQYDRQQGAVKVIMNCFTPDTEVLTPEGVRGITDLEIGDVVYSLDPETEEL
EAKPVVETHAYPDYGGDLIDIETSKIDFSVTPNHRMLVRKNETN--GITEDGYGFVEAGD
LDRATNYELPHDWEGPDGDELETVDLTELIDGEYEVWVRPSVHGHTFTAELGWTPRRVPK
ADVGEVGYVFTAEEFERHREYIEDVCEMSFVHRESGRKWIPRTYDGDDFLDLLAWFVTEG
NVYTSEDKQFGENFRGSATTVKLAQDDRPVADGGKNH---------HTTIGELLDGMGFN
SYADDRSYTITSKLLADLVTELCGEGSFEKRIPEFVFDRSRRQKRRFLDVLIDGDGDRQV
NSWRYSTSSDELRDDVLRLCAHLGLTASY-------------------------GRDSDT
WRIYVTEGAKNTLRMHRSSSRSTAENGVYCVTVEDNHTLLAGRNGKFQFVGQSLYG---V
SGWEQFR-LYDKEAASAITATGREVIEFTETAATEMNYQVTYGD----------------
------------------------------------------------------------
------------------------------------------------------------
------------------------------------------------------------
------------------------------------------------------------
------------------------------------------------------------
------------------------------------------------------------
------------------------------------------------------------
---TDSVMLELG---------------------PDVSKEE------AIEQSFEIEEHIND
RYDDFARTELNAEF-----HRFQIEFEKLYRRFFQAGKKKRYAGHITWKEGKDVDDIDIV
GF-EYQRSDIAPITKEVQHRVIEMIVRD----GDIEGAKEYVQGVIEDVRTG-EVSLEEI
AIPGGIGKRLDNYDTDTAQVRGAKYANRVLGTNFQRGSKPKRLYLERVDPAFFERLEN-E
EGLNARRDPVYGAFKRDPD----VICFEYDDQIPEEFAVDYDTMLEKTLKGPISRILEAL
DVSWEEIKSGQEQTGLDQYW
>gi|448343678|ref|ZP_21532599.1| DNA-directed DNA polymerase [Natrinema gari JCM 14663]
-----------------------------------------MTEAGQTGLTEFGGDSAET
-----------DDRPDEEAVAVAGNGGSDA--AEVIDVVEETLPESED-DLELAVMQVDY
TIAGYGDEERPIMHVFGR----TPDGEL----------------EHVQVVGFKPYFYAP-
-------------TETLEQP--------------PEEQYDRLTGSREYDEDGE-------
-------PYESIRGEKLTKIFGQTPRDVGQVRDDFDH-YEADILFPNRFLIDKDVRSGIR
VPER-RAD-DDSLVVPHDEVEAVDV--DAAPRVNTFDIEVDDRSGFPEDGEEPILCLTSH
DSYRDEYIMWLYEAPIGDGE--IPTEITEYDPIEGE-------------IDHDVRCFAAE
EAMLEAFIEYVEET---DPDVLTGWN----------------------------------
------------------------------------------------------------
------------------------------------------------------------
------------------------------------------------------------
------------------------------------------------------------
------------------------------------------------------------
------------------------------------------------------------
---------------------------------------------------------FED
FDAPYFLDRLEELSGS-HHEYDLSIDRLSRVDEVWRSNWGGPDIKGRVVFDLLYGYQRMV
FSELDSYRLDAVGEEELGVGKERYAGDIGDLWEGDPTQLLEYNLRDVELCVELDRQQEII
PFWDEVRSFVGCKLEDAPTPGDAVDMYVLHEAHGRFALPSKGQQEAGEEYEGGAVFEPIT
GVKENVTVLDLK------------------------------------------------
------------------------------------------------------------
------------------------------------------------------------
------------------------------------------------------------
------------------------------------------------------------
------------------------------------------------------------
------------------------------------------------------SLYPMC
MTTINASPETKVDPDEYEGEMYEAPTG---THFRKEPDGVNREMITELLAEREEKKELRD
QHEPGSPAYEQYDRQQGAVKVIMN------------------------------------
------------------------------------------------------------
------------------------------------------------------------
------------------------------------------------------------
------------------------------------------------------------
------------------------------------------------------------
------------------------------------------------------------
----------------------------------------------------SLYG---V
SGWEQFR-LYDKEAASAITATGREVIEFTDTAANELEYQVTYGD----------------
------------------------------------------------------------
------------------------------------------------------------
------------------------------------------------------------
------------------------------------------------------------
------------------------------------------------------------
------------------------------------------------------------
------------------------------------------------------------
---TDSVMLELG---------------------PGVSKED------ALEQSFEIEEYING
RYDDFAREDLNAEE-----HRFQIEFEKLYRRFFQAGKKKRYAGHITWKEGKDVNDVDIV
GF-EYQRSDIAPITKEVQHRVIEMIVRE----GDVEGAKEYVNGIIEDVLAG-EISLEEI
AIPGGIGKRLDNYDTDTAQVRGAKYANLLLGTNFQRGSKPKRLYLDRVDPSFFERLEA-E
EGFDARTDPLYGAFKRDPD----VICFEYEDQIPEAFAVDYDKMLEKTLQGPIERILEAL
DISWDEVKSGQEQKGLDSFM
>gi|448318815|ref|ZP_21508327.1| DNA polymerase B elongation subunit [Natronococcus jeotgali DSM 18795]
-----------------------------------------MTEAGQSGLADFGSGSDEP
-----------SDRPDAEAAHVAGNGGSSA--ADVIDVVEETLPESRG-ELDLAVMQVDY
TIAGYGDDERPIMHVFGR----TTDGTL----------------EHIQIVGFRPYFYAP-
-------------TASLERP--------------PEEAYDRLTGSREVDEDGE-------
-------PYESIRGEKLTKIFGQTPRDVGQVRDEFEH-YEADILFPNRFLIDKDVRSGIR
VPER-RAE-DDSLVVPHEEVEAVEV--DAEPRVNTFDIEVDDRSGFPEDGEEPIVCLTSH
DSYRDEYVMWLYEAPIGDGP--IPEAVEEYDPIEGP-------------LDHEVRSFDEE
EAMLEAFIEYIRET---DPDVLTGWN----------------------------------
------------------------------------------------------------
------------------------------------------------------------
------------------------------------------------------------
------------------------------------------------------------
------------------------------------------------------------
------------------------------------------------------------
---------------------------------------------------------FED
FDAPYLLDRLEVLQG--GHEYDLEIDRLSRVEEVWRSNWGGPDIKGRVVFDLLYGYQRMV
FSELDSYRLDAVGESELGVGKERYAGDIGDLWEDDPTQLLAYNLRDVEICVELDRQQEIV
PFWDEVRSFVGCKLEDAPTPGDAVDMYVLHQAHGQFALPSKGQQDAGEEYEGGAVFDPIT
GVKENVTVLDLK------------------------------------------------
------------------------------------------------------------
------------------------------------------------------------
------------------------------------------------------------
------------------------------------------------------------
------------------------------------------------------------
------------------------------------------------------SLYPMC
MTTINASPETRVDPDEYDGETYTAPTQPEPIHFRKEPDGVMREMITELLAEREEKKGLRN
EHEPGTPAYEQYDRQQGAVKVIMNCFTPDTEVVTPDGVREITDLEVGDEVYSLDPETEKL
ETKSVVETHAYPDYDGDLIDIETSKIDFSVTPNHRMLVRKNETN--GITEDEYRFVEAGD
LDRATNYELPHDWEGPDGDELEEVDLTELIDGEYEVWVRPSVHGHTFTAELGWTPRRVPK
ADVGEVGYVFTAEEFEQHREYIEDVCETSFVHRVSGRKWIPRTYDGDDFLDLLAWFVTEG
NVYTSEDKQFGENFRGSATTVKLAQDDRPVADGGENH---------HATIGELLDGMGFD
SYVDDRSYTITSKLLGDLMTERCGDGSFEKRIPDLVFECSRRQKRRFLEVLIDGDGDRQV
NSWRYSTSSDELRDDVLRLCAHLGLTANY-------------------------SRDSGT
WRIYVTEASKNTLRMHRSSSRSTAENGVYCVTVEDNHTLLAGRNGKFQFVGQSLYG---V
SGWEQFR-LYDKEAASAITATGREVIEFTETAADELDYQVTYGD----------------
------------------------------------------------------------
------------------------------------------------------------
------------------------------------------------------------
------------------------------------------------------------
------------------------------------------------------------
------------------------------------------------------------
------------------------------------------------------------
---TDSVMLELG---------------------PDVSKSE------AIEQSFAIEEHIND
RYDDFARDELNAEF-----HRFQIEFEKLYRRFFQAGKKKRYAGHITWKEGKDVDDVDIV
GF-EYQRSDIAPITKEVQHRVIEMIVKE----GDIEGAKEYVQGVIEDVRAG-EISLDDL
AIPGGIGKRLDNYDTDTAQVRGAKYANQLLGTNFQRGSKPKRLYLERVDPAFFERLED-E
EGLDARRDPVYGAFKRDPD----VICFEYEDQIPEEFAVDYDTMLEKTLKGPISRILEAL
DVSWEEVRSGQEQTGLDQYW
>gi|435846225|ref|YP_007308475.1| DNA polymerase elongation subunit (family B) [Natronococcus occultus SP4]
-----------------------------------------MTEAGQSGLADFGSESDTP
-----------SDRPDAEAAHIAGNGGSSA--ADVIDVVEETLPEPKG-ELELAVMQVDY
TIAGYGDDERPIMHVFGR----TAENEL----------------EHVQVVGFRPYFYAP-
-------------TESLERP--------------PEEVYDRLTGSREEDRNGE-------
-------PYESIRGEKLTKIFGQTPRDVGQVRDEFEH-YEADILFPNRFLIDKDVRSGIR
VPER-RAE-DGSLVVESEEVEAAEV--DAEPRVQTFDIEVDDRSGFPEDGEEPIVCLTSH
DSYRDEYVMWLYEAPIGDGP--IPDAVEEYEPIEGP-------------IDHEVRQFERE
EAMLEAFVDYIRKT---DPDILTGWN----------------------------------
------------------------------------------------------------
------------------------------------------------------------
------------------------------------------------------------
------------------------------------------------------------
------------------------------------------------------------
------------------------------------------------------------
---------------------------------------------------------FED
FDAPYLLDRLEELQG--GHDYDLKIDRLSRVDEVWRSNWGGPDIKGRVVFDLLYGYQRMV
FSELDSYRLDAVGESELGVGKERYAGDIGDLWEDDPTQLLAYNLRDVEICVELDRQQEII
PFWDEVRAFVGCKLEDAPTPGDAVDMYVLHQAYGQFALPSKGQQEAGEEYEGGAVFEPIT
GVKENVTVLDLK------------------------------------------------
------------------------------------------------------------
------------------------------------------------------------
------------------------------------------------------------
------------------------------------------------------------
------------------------------------------------------------
------------------------------------------------------SLYPMC
MTTINASPETRVDPDEYDGETYEAPTG---THFRKEPDGVNREMITELLAEREEKKKLRN
QHEPGTPEYEQYDRQQGAVKVIMN------------------------------------
------------------------------------------------------------
------------------------------------------------------------
------------------------------------------------------------
------------------------------------------------------------
------------------------------------------------------------
------------------------------------------------------------
----------------------------------------------------SLYG---V
SGWEQFR-LYDKEAASAITATGREVIEFTETAANELDYQVTYGD----------------
------------------------------------------------------------
------------------------------------------------------------
------------------------------------------------------------
------------------------------------------------------------
------------------------------------------------------------
------------------------------------------------------------
------------------------------------------------------------
---TDSVMLELG---------------------PEVSKEE------AIERSFDIEEHING
RYDDFAREDLNADQ-----HRFQIEFEKLYRRFFQAGKKKRYAGHITWKEGKDVDDVDIV
GF-EYQRSDIAPITKEVQHRVIEMIVKE----GDVEGAKEYVQGVIEDVRTG-EVSLDDL
AIPGGIGKRLDNYDTDTAQVRGAKYANRLLGTNFQRGSKPKRLYLERVDPAFFEHIED-E
EGLDARRDPVYGAFKRDPD----VICFEYEDQIPEEFEIDYDTMLEKTLKGPISRILEAL
DVSWEEVKSGQEQTGLDQYW
>gi|448310558|ref|ZP_21500374.1| DNA polymerase B region [Natronolimnobius innermongolicus JCM 12255]
-----------------------------------------MTESGQSGLADFGAESDDA
-----------DERPEAEAAHIAGNGGSSA--AEVIDVIEETLPEPEG-DLELAVMQVDY
TIAGYGDEERPIMHVFGR----TPDGEL----------------EHVQVVGFKPYFYAP-
-------------TESLERP--------------PEEQYDRLTGSREVDEDGE-------
-------PYESIRGEKLTKIFGQTPRDVGQIRDDFEH-YEADILFPNRFLIDKDIRSGMR
VPER-RAE-DDSLVVPHDEVEAADV--DAEPRVLTFDIEVEDRHGFPEDGEEPIVCLTSH
DSYRDEYIMWVCAADEGHGN--IPDEITEYEPIEGE-------------IDHEVRAFEAE
EAMLEAFVDYVRET---DGDVMTGWN----------------------------------
------------------------------------------------------------
------------------------------------------------------------
------------------------------------------------------------
------------------------------------------------------------
------------------------------------------------------------
------------------------------------------------------------
---------------------------------------------------------FED
FDAPYFLDRLEELQGP-HHDYDLEIDRLSRVDEVWRSNWGGPDIKGRVVFDLLYGYQRMV
FSELDSYRLDAVGEAELGVGKERYAGDIGDLWEDDPTQLLEYNLRDVELCVELDRQQQII
PFWDEVRSFVGCKLEDAPTPGDAVDMYVLHQAHGEFALPSKGQQEAGEEYEGGAVFDPIT
GVKENVTVLDLKCFSGDTEVMTPGGPKNIKDLEIGDDMFTLDPDTFECEITPVAETHEYE
NRYGELHHVSGNTHDLKVTENHQFLVSNTRGWDDLGPDDFELTEYRNIPETDRFAFPNHE
PMAGATPDTFELHEEVASGHVVVYTDNDLRSFRHSMPEPVESTLDLVHGSSAAMGIQKTV
GKYLIPLSTFHDYESIIREHAGDLFLQYGRQHRETPLSFEMDDWLEFLGWFVTEGSLDQA
AGRFTIHQSNGAHRERICSLLDRMGVNYNVDDRGINVSNRYLIEWLEDHCGDGYAEKCLP
EWVFSLDAEYLSILLETMIDGDGDRADSGLGKFWTKSDELMRAISRIAVQCGHKPTVSKQ
NDGTWYVSVGKRGSFTKSNE-TVEQHDGNVYCVTAAENHVILAGRKGNFQWVGQSLYPMC
MTTINASPETKVDPETYNDETYKAPTG---THFRKKPDGVNREMITELLAEREEKKELRN
QHEPGTPEYEQYDRQQGAVKVIMN------------------------------------
------------------------------------------------------------
------------------------------------------------------------
------------------------------------------------------------
------------------------------------------------------------
------------------------------------------------------------
------------------------------------------------------------
----------------------------------------------------SLYG---V
SGWDQFR-LYDKEAASAITATGREVIEFTETAATELNYQVAYGD----------------
------------------------------------------------------------
------------------------------------------------------------
------------------------------------------------------------
------------------------------------------------------------
------------------------------------------------------------
------------------------------------------------------------
------------------------------------------------------------
---TDSVMLELG---------------------PDVSTDD------AIEHSFDIEDHING
RYDDFAREDLNAES-----HRFQIEFEKLYRRFFQAGKKKRYAGHIVWKEGKDVDTVDIV
GF-EYQRSDIAPITKEVQHRVIEMIVKE----GDIEGTKEYVNGVIEDVQSG-DVSLEEI
AIPGGIGKRLDNYDTDTAQVRGAKYANLLLGTNFQRGSKPKRLYLDRVDPAFFRRMES-E
EGHDPQRDPLYGAFKRDPD----VICFEYEDQIPDEFEVDYDTMLEKTLKGPIERILEAL
DVSWDEVKSGQEQQGLDQYW
>gi|448344928|ref|ZP_21533829.1| DNA polymerase B region [Natrinema altunense JCM 12890]
-----------------------------------------MTEAGQTGLTEFGDDSAET
-----------DDRPDEEAVAVAGNGGSDA--AEVIDVVEETLPESEG-DLELAVMQVDY
TIAGYGDEERPIMHVFGR----TPDGEL----------------EHVQVVGFKPYFYAP-
-------------TETLERP--------------PEEQYDRLTGSREYDEDGE-------
-------PYESIRGEKLTKIFGQTPRDVGQVRDDFNH-YEADILFPNRFLIDKDVRSGIR
VPER-RAD-DDSLVVPHDEVDAADV--DAAPRVNTFDIEVDDRSGFPEDGEEPILCLTSH
DSYRDEYVMWLYEAPMGDGE--IPTEITEYEPIEGE-------------IDHDVRCFAEE
EAMLEAFVEYVEDT---DPDVLTGWN----------------------------------
------------------------------------------------------------
------------------------------------------------------------
------------------------------------------------------------
------------------------------------------------------------
------------------------------------------------------------
------------------------------------------------------------
---------------------------------------------------------FED
FDAPYFLDRLEELAGP-HHEYDLSIDRLSRVDEVWRSNWGGPDIKGRVVFDLLYGYQRMV
FSELDSYRLDAVGEAELGVGKERYAGDIGDLWEADPTQLLEYNLRDVELCVELDRQQEII
PFWDEVRSFVGCKLEDAPTPGDAVDMYVLHEAYGRFALPSKGQQEAGEEYEGGAVFEPIT
GVKENVTVLDLKCFSGDTEVMTPDGPTNIKDLDVGDEMYTLDPDTFECEITPVSETHEYE
NQYGQLHHLGGNTHDLKVTENHQFLVSNTRGWDDLGPDDFELTEYRNIPETDRFAFPNHK
PMTGAAPETFDLYEEVTGGHVVVYTDDDLRSFRHSMPDPVESTLDLVHGSSEAMGIQKSV
GKYLIPLSTFRDNESTIREYADELFLKYGKQHREAPLSFQMTDWLEFLGWFVTEGSLDQS
ADRFTIHQSNGTHREQICSLLDRMAVNYNVDERGINVSNRYLLEWLEDHCGDGYAEKCLP
EWIFDLDAEYLSILLETMIDGDGDRTDSGLGKFWTKSDDLMRAISRIAVQCGQKPTVSKQ
KDGTWYVSVGKRGSFKKSNE-TVERHDGNVYCVTAAENHVILAGRNGNFQWVGQSLYPMC
MTTINASPETRVDPDEYDGDTYVAPVGDDEIHFRKEPDGVMREMITELLAEREEKKELRN
EHEPGSHEYEQYDRQQGAVKVIMNCFTSDTEVLTPSGVRGITDLEIGDEVYSLDPETEEL
EIKPVVETHDYPDYDGDLIDIETSKIDFRVTPNHRMLVRKNETN--GITEDEYSFVEAGN
LDRATNYELPHGWAGPDGDKLEEVDLTELIDGEYEVWVRPSVHGRTFTAELGWTPRRVPK
ADVGKTGYVFTDEEFEEHREYIEEVCEMSFIHRESGRKWIPRTYDGDDFLDLLAWFVTEG
NVYTSEDKQFGENFRGSATTVNLAQDKLPVADGGVDH---------HATIGELLDDMGFD
YYVDDRCYTVTSKLLGNLLTSHCGDGSFEKRIPEFVFECSSQQKRRFLEVLIDGDGDRQV
NSWRYTTSSDRLRDDVLRLCAHLGITANY-------------------------NRDSGS
WRIYVTEGSKNTLRMHRSASRSTADDGVYCVTVEDNHTLLAGRNGKFQFVGQSLYG---V
SGWEQFR-LYDKEAASAITATGREVIEFTETAANEEGYEVTYGD----------------
------------------------------------------------------------
------------------------------------------------------------
------------------------------------------------------------
------------------------------------------------------------
------------------------------------------------------------
------------------------------------------------------------
------------------------------------------------------------
---TDSVMLELG---------------------TDVSKAE------AIETSFDLEEHING
RYDDFAREELGAEF-----HRFQIEFEKLYRRFFQAGKKKRYAGHITWKEGKDVNDVDIV
GF-EYQRSDIAPITKEVQHRVIEMIVRE----GDIEGAKEYVNGVIEDVLAG-EISLEEI
AIPGGIGKRLDNYDTDTAQVRGAKYANLLLGTNFQRGSKPKRLYLDRVDPSFFERLEA-E
EGFDARTDPLYGAFKRDPD----VICFEYEDQIPEAFEVDYDKMLEKTLQGPIERILEAL
DISWDEVKSGQEQKGLDSFM
>gi|397774895|ref|YP_006542441.1| DNA-directed DNA polymerase [Natrinema sp. J7-2]
-----------------------------------------MTEAGQTGLTEFGGDSAET
-----------DDRPDEEAVAVAGNGGSDA--AEVIDVVEETLPESEG-DLELAVMQVDY
TIAGYGDEERPIMHVFGR----TPDGEL----------------EHVQVVGFKPYFYAP-
-------------TETLEQP--------------PEEQYDRLTGSREYDEDGE-------
-------PYESIRGEKLTKIFGQTPRDVGQVRDDFDH-YEADILFPNRFLIDKDVRSGIR
VPER-RAD-DDSLVVPHDEIEAVDV--DAAPRVNTFDIEVDDRSGFPEDGEEPILCLTSH
DSYRDEYIMWLYEAPIGDGE--IPTEITEYDPIEGE-------------IDHDVRCFAAE
EAMLEAFIEYIEET---DPDVLTGWN----------------------------------
------------------------------------------------------------
------------------------------------------------------------
------------------------------------------------------------
------------------------------------------------------------
------------------------------------------------------------
------------------------------------------------------------
---------------------------------------------------------FED
FDAPYFLDRLEELSGS-HHEYDLSIDRLSRVDEVWRSNWGGPDIKGRVVFDLLYGYQRMV
FSELDSYRLDAVGEEELGVGKERYAGDIGDLWEGDPTQLLEYNLRDVELCVELDRQQEII
PFWDEVRSFVGCKLEDAPTPGDAVDMYVLHEAHGRFALPSKGQQETGEEYEGGAVFEPIT
GVKENVTVLDLK------------------------------------------------
------------------------------------------------------------
------------------------------------------------------------
------------------------------------------------------------
------------------------------------------------------------
------------------------------------------------------------
------------------------------------------------------SLYPMC
MTTINASPETKVDPDEYEGEMYEAPTG---THFRKEPDGVNREMITELLAEREEKKELRD
QHEPGSPAYEQYDRQQGAVKVIMN------------------------------------
------------------------------------------------------------
------------------------------------------------------------
------------------------------------------------------------
------------------------------------------------------------
------------------------------------------------------------
------------------------------------------------------------
----------------------------------------------------SLYG---V
SGWEQFR-LYDKEAASAITATGREVIEFTDTAANELEYQVTYGD----------------
------------------------------------------------------------
------------------------------------------------------------
------------------------------------------------------------
------------------------------------------------------------
------------------------------------------------------------
------------------------------------------------------------
------------------------------------------------------------
---TDSVMLELG---------------------PGVSKED------ALEQSFEIEEYING
RYDDFAREDLNAEE-----HRFQIEFEKLYRRFFQAGKKKRYAGHITWKEGKDVNDVDIV
GF-EYQRSDIAPITKEVQHRVIEMIVRE----GDVEGAKEYVNGIIEDVLAG-EISLEEI
AIPGGIGKRLDNYDTDTAQVRGAKYANLLLGTNFQRGSKPKRLYLDRVDPSFFERLEA-E
EGFDARTDPLYGAFKRDPD----VICFEYEDQIPEAFAVDYDKMLEKTLQGPIERILEAL
DISWDEVKSGQEQKGLDSFM
>gi|448337716|ref|ZP_21526790.1| DNA polymerase B elongation subunit [Natrinema pallidum DSM 3751]
-----------------------------------------MTEAGQTGLTEFGGDSAET
-----------DDRPDEEAVAIAGNGGSDA--AEVIDVVEETLPESEG-TLELAVMQVDY
TIAGYGDEERPIMHVFGR----TPDGEL----------------EHVQVVGFKPYFYAP-
-------------TESLERP--------------PEEQYDRLTGSREYDEDGE-------
-------PYESIRGEKLTKIFGQTPRDVGQVRDDFDH-YEADILFPNRLLIDKDVRSGIR
VPER-RAD-DGSLVVPHDEVEAVDV--DAAPRVNTFDIEVDDRSGFPEDGEEPILCLTSH
DSYRDEYVMWLYEAPVGDGE--IPTEITEYEPIEGE-------------IDHDVRCFGEE
EAMLEAFIEYIEAT---DPDVLTGWN----------------------------------
------------------------------------------------------------
------------------------------------------------------------
------------------------------------------------------------
------------------------------------------------------------
------------------------------------------------------------
------------------------------------------------------------
---------------------------------------------------------FED
FDAPYFLDRLEELSGP-HHDYDLSIDRLSRVDEVWRSNWGGPDIKGRVVFDLLYGYQRMV
FSELDSYRLDAVGEAELGVGKERYAGDIGDLWEGDPTQLLEYNLRDVELCVELDRQQEII
PFWDEVRSFVGCKLEDAPTPGDAVDMYVLHEAYGRFALPSKGQQEAGEEYEGGAVFEPIT
GVKENVTVLDLK------------------------------------------------
------------------------------------------------------------
------------------------------------------------------------
------------------------------------------------------------
------------------------------------------------------------
------------------------------------------------------------
------------------------------------------------------SLYPMC
MTTINASPETRVDPDEYDGDTYVAPVGEDEIHFRKEPDGVMREMITELLAEREEKKELRN
EHEPGSLEYEQYDRQQGAVKVIMNCFTPDTEVLTPSGVREITDLEIGDDVYSLDPETEEL
EIKPVVETHDYPDYDGDLIDIETSKIDFRVTPNHRMLVRKNETN--GITDDEYSFVEAGN
LDRATNYELPHGWAGPDGDTLEEVDLTELIDGEYEVWVRPSVHGRTFTAELGWTPRRVPK
ADVGKTGYVFTNEEFEEHREYIEEVCEISFIHRESGRKWIPRTYDGDDFLDLLAWFVTEG
NVYTSEDKQFGENFRGSATTVTLAQDKLPVADGGVDH---------HATIGDLLDDMEFD
YYVDDRCYTVTSKLLSDLLTSHCGDGSFEKRIPEFVFECSSQQKRQFLEVLIDGDGDRQA
NSWRYTTSSDRLRDDVLRLCAHLGVTANY-------------------------NRDSGS
WRIYVTEGSKNTLRMHRSASRSTADDGVYCVTVEDNHTLLAGRNGKFQFVGQSLYG---V
SGWEQFR-LYDKEAASAITATGREVIEFTETAATEEGYEVTYGD----------------
------------------------------------------------------------
------------------------------------------------------------
------------------------------------------------------------
------------------------------------------------------------
------------------------------------------------------------
------------------------------------------------------------
------------------------------------------------------------
---TDSVMLELG---------------------TDVSKAE------AIETSFDLEDHING
RYDDFAREELGAEF-----HRFQIEFEKLYRRFFQAGKKKRYAGHITWKEGKDVNDIDIV
GF-EYQRSDIAPITKEVQHRVIEMIVRE----GDVEGAKEYVNGVIEDVFAG-DISLEEI
AIPGGIGKRLDNYDTDTAQVRGAKYANLLLGTNFQRGSKPKRLYLDRVDPSFFERLEA-E
EGFDARTDPRYGAFKRDPD----VICFEYEDQIPEAFEVDYDKMLEKTLQGPIERILEAL
DISWDEVKSGQEQKGLDSFM
>gi|433591986|ref|YP_007281482.1| DNA polymerase elongation subunit (family B) [Natrinema pellirubrum DSM 15624]
-----------------------------------------MTEAGQTGLTEFGGDSEAA
-----------DDRPEEEAVAVAGNGGSDA--AEVIDVVEETLPESEG-DLELAVMQVDY
TIVGYGDEERPIMHVFGR----TPDEEL----------------EHVQIVGFKPYFYAP-
-------------TESLERP--------------PAEEYDRLTGSREYDHDGD-------
-------PYESIRGERLTKIFGQTPRDVGQVRDDFEH-YEADILFPNRFLIDKDIRSGMR
VPER-RAE-DDSLVVPHDEVEPVDV--DADPRINTFDIEVDDRSGFPEDGEEPIVCLTSH
DSYRDEYVMWLYEAPIGDGE--TPAEIDDYDPIEGE-------------IDHEVRSFEEE
EAMLEAFIEYVDET---DPDVLTGWN----------------------------------
------------------------------------------------------------
------------------------------------------------------------
------------------------------------------------------------
------------------------------------------------------------
------------------------------------------------------------
------------------------------------------------------------
---------------------------------------------------------FED
FDAPYFLDRLEELAGS-HHEYDLSIDRLSRVDEVWRSNWGGPDIKGRVVFDLLYGYQRMV
FSELDSYRLDAVGEAELGVGKERYAGDIGDLWEEDPTQLLAYNLRDVELCVELDRQQEII
PFWDEVRAFVGCKLEDAPTPGDAVDMYVLHEAHGRFALPSKGQQEAGEEYEGGAVFEPIT
GVKENVTVLDLK------------------------------------------------
------------------------------------------------------------
------------------------------------------------------------
------------------------------------------------------------
------------------------------------------------------------
------------------------------------------------------------
------------------------------------------------------SLYPMC
MTTINASPETKVDPDEYDGETYVAPTG---THFRKEPDGVNREMITELLAEREEKKELRD
QHEPGSPEYEQYDRQQGAVKVIMNCFTPDTEVLTPNGVRDITDLEVGDEVYSLDPETEEL
EVKPVVETHDYPDYDGDLIDIETSKIDFRVTPNHRMLVRKNETN--GITEDEYGFVEAGD
LDRATNYELPHDWDGPGGEELAEVDLTELIDGEYEVWVRPSVHGRTFTAELGWTPRRVPK
ADIGKTGYVFTAEEFEEHREYIESVCETSFVHRESGRKWIPRTYDGDDFLDLLAWFVTEG
NVYTSEDKQFGENFRGSATKIQLAQEKLPMTDGGGNH---------HATIGELLDDMGFD
YYVDDRSYSVTSKLLGNLLRSLCGDGSFEKRIPEFVFDCSRRQKRRFLEGLIDGDGDRQV
NSWRYSTSSDRLRDDVLRLCAHLGLTANY-------------------------SRDSGT
WRIYVTEESKNTLRMHRSSSRSTAENGVYCVTVEDNHTLLAGRNGKFQFVGQSLYG---V
SGWEQFR-LYDKEAASAITATGREVIEFTDSAAQELDYQVTYGD----------------
------------------------------------------------------------
------------------------------------------------------------
------------------------------------------------------------
------------------------------------------------------------
------------------------------------------------------------
------------------------------------------------------------
------------------------------------------------------------
---TDSVMLELG---------------------PDVPKEE------ALEQSFEIEEYING
RYDDFAKDDLNAEF-----HRFQIEFEKLYRRFFQAGKKKRYAGHITWKEGKDVNDVDIV
GF-EYQRSDIAPITKEVQHRVIEMIVRE----GDIEGAKEYVNGVIEDVLAG-EISLEEI
AIPGGIGKRLDNYDTDTAQVRGAKYANLLLGTNFQRGSKPKRLYLERVDPSFFERLEA-E
EGFDARTDPLYGAFKRDPD----VICFEYEDQIPEAFAVDYEKMLEKTLQGPIERILEAL
DISWDEVKNGQEQKGLDSFM
>gi|448328081|ref|ZP_21517396.1| DNA-directed DNA polymerase [Natrinema versiforme JCM 10478]
-----------------------------------------MTEAGQTGLAAFGGDSDES
-----------DDRPAEEAVAVAGNGGSNA--AEVIDVVEETLPEPEG-ELELAVMQVDY
TIAGYGDEERPIMHVFGR----TPEGEL----------------EHVQVVGFKPYFYAP-
-------------TDSLERP--------------PEEQYDRLTGSREVGEDGE-------
-------PYESIRGEKLTKIFGQTPRDVGQVRDDFEH-YEADILFPNRFLIDKDIRSGLR
VPER-RAE-DDSLVVPHDEVESAAV--DVDPRVNTFDIEVDDRHGFPEDGEEPIVCLTSH
DSYRDEYIMWLYEAPIGDGE--IPSEIEDYDPIEGD-------------IEHEVRSFDEE
EAMLEAFIEYIDTT---DPDILTGWN----------------------------------
------------------------------------------------------------
------------------------------------------------------------
------------------------------------------------------------
------------------------------------------------------------
------------------------------------------------------------
------------------------------------------------------------
---------------------------------------------------------FED
FDAPYFLDRLEELAGP-HHEYDLSIDQLSRVDEVWRSNWGGPDIKGRIVFDLLYAYQRMV
FSELDSYRLDAVGEAELGVGKERYAGDIGDLWEGDPTQLLAYNLRDVELCVELDRQQEIV
PFWDEVRSFVGCKLEDAPTPGDAVDMYVLHEAHGRFALPSKGQQEAGEEYEGGAVFEPIT
GVKENVTVLDLK------------------------------------------------
------------------------------------------------------------
------------------------------------------------------------
------------------------------------------------------------
------------------------------------------------------------
------------------------------------------------------------
------------------------------------------------------SLYPMC
MTTVNASPETKVDPDEYDGETYIAPTEPEPIHFRKEPDGVMREMITELLAEREEKKELRN
EHEPGSLEYEQYDRQQGAVKVIMN------------------------------------
------------------------------------------------------------
------------------------------------------------------------
------------------------------------------------------------
------------------------------------------------------------
------------------------------------------------------------
------------------------------------------------------------
----------------------------------------------------SLYG---V
SGWEQFR-LYDKEAASAITATGREVIEFTDSAANDLNYQVTYGD----------------
------------------------------------------------------------
------------------------------------------------------------
------------------------------------------------------------
------------------------------------------------------------
------------------------------------------------------------
------------------------------------------------------------
------------------------------------------------------------
---TDSVMLELG---------------------PDVPKED------ALEQSFEIEEYING
RYDDFAQEDLNAEE-----HRFQIEFEKLYRRFFQAGKKKRYAGHITWKEGKDVDDVDIV
GF-EYQRSDIAPITKEVQHRVIEMIVRE----GDVEGAKEYVNGVIEDVREG-DISLEDI
AIPGGIGKRLDNYDTDTAQVRGAKYANLLLGTNFQRGSKPKRLYLDRIDPSFFERLEA-E
DGFDARTDPLYGAFKRDPD----VICFEYEDQIPEEFEVDYDKMLEKTLQGPIERILEAL
GISWEEVKSGQEQTGLDSYM
>gi|452206527|ref|YP_007486649.1| DNA-directed DNA polymerase B (intein-containing) [Natronomonas moolapensis 8.8.11]
--------------------------------------------MEQGTLGEFGGSESAG
-----------DDRPEAEAAAVAGGESGED--AQVVEIDDEAFPDPDG-HVEFVVTQVNY
TIEGRGDDEHAVLHVFGRVPVADGDDRV----------------AHARVHGFRPYFYTP-
-------------VSDLDIATDAEEPLTDADVVDSRLDHERLTGVETYGDRAADGVDTGD
HDDRELVVYESIRGESLLKVFGQTPRDVGELRDRFDH-YEADILFPNRLLIDKDITSGVR
VPTR-RLD-DGSLKIHHTEIEPVDV--EAESRVHTLDIEVDDRHGFPEDGEQTIISLTAH
DSYRDEYVVWLFEDEREGVA--APDEISSYEPIG------------DDDPDIEVHRFGNE
AEMLADYLEYVDRT---DPDLLTGWN----------------------------------
------------------------------------------------------------
------------------------------------------------------------
------------------------------------------------------------
------------------------------------------------------------
------------------------------------------------------------
------------------------------------------------------------
---------------------------------------------------------FTD
FDAPYLIDRIDRLA---HEHDRLDSDRLSRVNEVWDSGWGGPNIKGRVVFDLLYAYQRTQ
FSELDSYRLDAVGEEELGVGKERYPGDIGDLWSDDPERLLEYNLRDVELCVELDRKQQIV
PFWEEVATFVGCKLEDATTPGDAVDMYVLHEIHGEFALPSKGRQDS-EEYEGGAVFDPIS
GVKEMVSVLDLK------------------------------------------------
------------------------------------------------------------
------------------------------------------------------------
------------------------------------------------------------
------------------------------------------------------------
------------------------------------------------------------
------------------------------------------------------SLYPMA
MTTINASPETKVDPDAYDDETYVAPN---GTHFQKEPDGMIREMVDELLEEREEKKSLRN
ENDPGTDAYETYDRQQAAVKVIMN------------------------------------
------------------------------------------------------------
------------------------------------------------------------
------------------------------------------------------------
------------------------------------------------------------
------------------------------------------------------------
------------------------------------------------------------
----------------------------------------------------SLYG---V
LGWDRFR-LYDKEMGSAVTATGREVIEFTEAAASELDKNVIYGDSVSGDRPVVVRDPDGT
IRIVPIEALFDRAEK--RPDDRVFVAADGDTQIDDGSRKEFADLDGWDALSLSEEGTAGW
RPIERVIRHRTDRPVVNLQHKFGESTTTRNHSYIVDDNSKYVEATPEEVDEPLRIPDLPA
ETRNDAIDVYEVLSGYEREYEDGRGTGGTTIKTKRVHANDEYVWFGHDHYGELDSTVKVK
RYIRPGTQECVSLCRLLAAYVTEGSATTKETSDCRYGASIAESRRRWLVGLRDDYYRLFE
NTTASVIDNDSSDERTIEYRTDHGDTAVSYDDGTKKLQMMNELAAVFFREFAGQTSREKR
LPSFVYHLQDDEQDLFLETLIEGDGSREFPRYSDAYAERNFDFETISRELAAGLSMLLIQ
RGKKHSLKYRDAKDSYTIRTVDSYRRGRDPVLREVDHDGYVYDLSVAENDNFVDGVGGVV
LHNTDSVMLELE---------------------HDISKEE------AIAQSFEIESHIND
AYDEFAER-LNATT-----HRFEIEFEKLYRRFFQAGKKKRYAGHIIWSEGKDVDDIDIT
GF-EYKRSDIAPITKEVQKEVLEMIVTG----ADREEIKSYVGEVIERVQTG-DVSLDEI
GIPGGIGKKLDNYETDTAQVRGAKYANLLFGTNFASGSKPKRLYLEKVHPSFFRAIEE-E
KRLDPSVDQLYGEFKREAESGEAVICFEFDDQVPEAFEVDYEKMLDKTLKGPIARILEAL
DISWDEVESGQEQTGLGSFM
>gi|76801404|ref|YP_326412.1| family B DNA-directed DNA polymerase [Natronomonas pharaonis DSM 2160]
--------------------------------------------MEQGTLGDFDTGASD-
-----------DADAGRPAAEAAAVAGSDDGDASVVDVADYEFPDADG-QIECAVTQVDY
TVEGGGDDEHPVLHVFGRRPN-DGDDEP----------------LHIRVYGFKPYFYTPL
SELDIADSAEAPLTEADIVD--------------SRLDHDRLTGVETEADDGDGPNELV-
-------VYESIRGEKLVKVFGQTPRDVGQLRDRFEH-YEADILFPNRLLIDKDITSGVR
APNR-ELD-DGSLKVHHSELTATAV--DAESRLHILDIEVDDRHGFPEDGEEEIVCLTSY
DSYRDEYVIWLSESDDGVG---GPEALGGYDPIGDGP------------LDVDVRRFDEE
ATMLVDYLDYIEDT---DPDVLSGWN----------------------------------
------------------------------------------------------------
------------------------------------------------------------
------------------------------------------------------------
------------------------------------------------------------
------------------------------------------------------------
------------------------------------------------------------
---------------------------------------------------------FDD
FDAPYLIDRIDRIASR-HDR--LYSDRLSRVREVWDSGWGGPNIKGRVVFDLLYAYQRTQ
FSELDSYRLDAVGEEELGVGKERYPGDIGDLWEDDPERLLEYNLRDVELCVELNRKQNIV
EFWEEVASFVGCKLEDATTPGDAVDMYVLHKIHGEFALPSKGHQE-GEEYEGGAVFDPIS
GVKEMVSVLDLKCFSGDTDVATPDGIKNIQEVAVGDPVYTLNPETFECEIKPVVDTQSYR
NKYGELHHVAGRTHDFKVTENHRFLLSETVDLDSPGPDDYALSEYRELPEYERLAFPNHE
PMAGATREEFDLAGAVDDGHAVVCAHDGRSAFRTAMPAGVEAALDRADGTSQLAATEEKT
GTYRIPIDTYRERRDVIDEHADEVLLKYEREDNQIPTGFGMDDWLELVGWFVTAGRFAHE
AKRIVLRRQDEEGRSAIRSLLERMELPYDADGTRVTVSNRVLYDWFVKNCGDGATETRLP
EWVFELDAAHLRTLLETLVDGDGSRTDSGLGEFWTQSDRLKDDVVRLAVRCGEKPTVSEN
QDGTWYVSVGTRGSMKKSNA-TVEDHDGDVHCITAEDNHVVLAGRNGHLQWVGQSLYPMC
MVTINASPETKVDPDNYGAETYAAPNG---THFRKEPDGVIREMVDELLEEREEKKSLRN
EHEPSTDAYETYDRQQSAVKVIMNCFTPDTEVLTPDGVRNIRALDIGDEVYSLDPETMEM
EVKPVVDTHAYPDYRGELVDIQTGEIDFRVTPNHRMLVRKNGTN--GITDDEYRFVEAGA
LDLATTYELPHDWAGPDGEDVTQIDLTELIDEEYEVWVRPEVHGRTFTAELGWKPRRVPK
ADIDTVGYVFTADEFKQHREYIESVCEQSYIRRESGLKWIPRVYDGDDFLELLAWYVTEG
NAHTSERKEFDGQRHGSSTVQIAQEPVVADGG--DT----------HATIGTLLDRMGFD
YDNDNGSYQVTSKLLGDLFCTLGGGGSEDKRIPQLVFEASRRQKERFMQTLISGDGDRQP
NSWQYNTASERLRDDVLRLCAHLGVPASY-------------------------SEESGV
YRIYVTEDGTNTLRMDRSAERTTADDGVYCVTVEDNHTLLAGRAGKFQFVGQSLYG---V
LGWDRFR-LYDKEMGAAVTATGRDVIEFTEQAAAELDKDVIYGD----------------
------------------------------------------------------------
------------------------------------------------------------
------------------------------------------------------------
------------------------------------------------------------
------------------------------------------------------------
------------------------------------------------------------
------------------------------------------------------------
---TDSVMLELG---------------------NEVSEDE------AIEQSFEIESHIND
AYDRFA-ERLNAEE-----HRFQIEFEKLYRRFFQAGKKKRYAGHIIWKEGKEVDDLDIT
GF-EYQRSDIAPITKEVQREVLEMIVTG----EDPEDIKSYVHDVIERVREG-DISHEEL
AIPGGIGKKLDNYETDTAQVRGAKYANRLLGTNFTSGSKPKRLYLAKVHPSFFRKMES-E
EGLDPSTDQLYGEFKREAESGEAVICFEYEDQIPDAFEVDYEKMLDKTLKGPIARVLEAL
DISWDEVESGQEQTGLGSFM
>gi|448306336|ref|ZP_21496244.1| DNA polymerase B elongation subunit [Natronorubrum bangense JCM 10635]
-----------------------------------------MTEAGQTGLSEFSQ---EP
-----------DERPDEEAVAVAGNGGSNA--GEVIDVIEETLPEADG-DLELAVMQVDY
TIAGYGDEERPIMHVFGR----TPDGSL----------------EHVQVVGFQPYFYAP-
-------------TDSLERP--------------PEEQYDRLTGSRDVDADGE-------
-------PYESIRGEKLTKIFGQTPRDVGQVRDEFQH-FEADILFPNRFLIDKDVRSGIR
VPDR-RAE-DGSLVVPHDEVEATDV--DADPRVCTFDIEVDDRSGFPEDGEEPIVCLTSH
DSYRDEYIMWLYEAPIGDGP--IPDAITDYEPIEGE-------------LEHEVRAFEDE
EAMLEAFVDYIRDT---DPDVLTGWN----------------------------------
------------------------------------------------------------
------------------------------------------------------------
------------------------------------------------------------
------------------------------------------------------------
------------------------------------------------------------
------------------------------------------------------------
---------------------------------------------------------FED
FDAPYFLDRLEELQGP-HHDYDLEIDRLSRVDEVWRSNWGGPDIKGRVVFDLLYGYQRMV
FSELDSYRLDAVGEAELGVGKERYAGDIGDLWEDDPTQLLAYNLRDVELCVELDRQQEII
PFWDEVRSFVGCKLEDAPTPGDAVDMYVLHEAHGRFALPSKGQQEAGEEYEGGAVFDPIT
GVKENVTVLDLK------------------------------------------------
------------------------------------------------------------
------------------------------------------------------------
------------------------------------------------------------
------------------------------------------------------------
------------------------------------------------------------
------------------------------------------------------SLYPMC
MTTVNASPETKVDPDEYDGETYVAPTTPKPIHFRKEPDGVMREMITELLAEREEKKSLRN
EHEPGSLEYEQYDRQQGAVKVIMNCFTPDTDVLTPDGVRNITDLEIGDEVYSLDPETEQL
EIKPVVETHAYPDYDGELIDIETSKIDFRVTPNHRMLVRKNETN--GITEDEYDFVEAGN
LDRATNYELPHDWDGPDGEELEHVDLTELIDGEYEVWVRPSVHGHTFTAELGWTPRRVPK
ADVGKTGYVFTAEEFEEHREYIEEVCEMSYIHRESGRKWIPRTYDGDDFLDLLAWFVTEG
NIYTSEDKQFGENFRGSATTIQLAQDKLPVTDGGVDH---------HTTIGTLLDEMGFD
YYVDDRSYSVTSKLLGNLLTSLCGDGSFEKQLPGFVFECSRRQKRRFLEVLIDGDGDRQT
NAWRYTTSSERLRDDVLRLCAHLGLTANYXTTSSERLRDDVLRLCAHLGLTANYNRDSGS
WRIYVTEGSKNTLRMHRSSAQSTAENGVYCVTVADNHTLLAGRNGTFQFVGQSLYG---V
SGWERFR-LYDKEAAAAITATGREVIEFTETAANELEYQVAYGD----------------
------------------------------------------------------------
------------------------------------------------------------
------------------------------------------------------------
------------------------------------------------------------
------------------------------------------------------------
------------------------------------------------------------
------------------------------------------------------------
---TDSVMLELG---------------------PDVPKDD------ALEQSFEIEEYINE
RYDDFARDELNAEF-----HRFQIEFEKLYRRFFQAGKKKRYAGHITWKEGKDVDTIDIV
GF-EYQRSDIAPITKEVQHKVIEMIVKD----GDVEGAKEYVNGVIEDVRTG-DISLEEI
AIPGGIGKRLDNYDTDTAQVRGAKYANLLLGTNFQRGSKPKRLYLDRVDPRFFERLEA-E
EGFDARTDPLYGAFKRDPD----VICFEYDDQIPEAFEVDYDTMLEKTLKGPIERILEAL
GVSWEEVKSGQEQKGLDSFM
>gi|448301588|ref|ZP_21491579.1| DNA polymerase B elongation subunit [Natronorubrum tibetense GA33]
-----------------------------------------MTEAGQTGLEAFSD---ES
-----------AERPVEEAKAIAGNGGSSG--TDVIDVVEEAVPEADG-ELELAVMQVDY
TIAGYGDEERPIVHVFGR----TVDGEL----------------EHVQVVGFRPYFYAP-
-------------TDTLERP--------------PEEQYDRLTGSREVGEDGE-------
-------PYESIRGEKLTKIFGQTPRDVGQVRDEFQH-FEADILFPNRLLIDKDIRSGVR
VPER-RAD-DGSLVVPHDELEAVDV--DADPRVNTFDIEVNDRAGFPEDGEEPIVCLTSH
DSYRDEYIMWLYEAPVGDGE--IPTEIEEYEPIEGE-------------IDHEVRAFEEE
EAMLEAFVDYIRET---DPDVLTGWN----------------------------------
------------------------------------------------------------
------------------------------------------------------------
------------------------------------------------------------
------------------------------------------------------------
------------------------------------------------------------
------------------------------------------------------------
---------------------------------------------------------FED
FDAPYFLDRLEELAGS-HHDYDLSIDRLSRVDEVWRSNWGGPDIKGRVVFDLLYGYQRMV
FSELDSYRLDAVGESELGVGKERYTGDIGDLWEVDPTKLLEYNLRDVELCVELDRQQEII
TFWDEVRSFVGCKLEDAPTPGDAVDMYVLHEAHGRFSLPSKGQQEAGEEYEGGAVFDPIT
GVKENVTVLDLK------------------------------------------------
------------------------------------------------------------
------------------------------------------------------------
------------------------------------------------------------
------------------------------------------------------------
------------------------------------------------------------
------------------------------------------------------SLYPMC
MTTVNASPETKVDPETYDGETYVAPTKPEPIHFRKEPDGVMREMITELLAEREEKKSLRN
EYEPGSLEYEQYDRQQGAVKVIMNCFTPDTEVLTPDGVRDITDLEIGDDVYSLDPETEEM
EVKPVVETHAYPDYDDELIDIETDKIDFSVTPNHRMLVRKNETN--GITEDEYGFVEAGN
LDRATNYELPHDWEGPDGDELKSVDLTELIDGEYEVWVRPSVHGRTFTAELGWTPRRVPK
ADVGKVGYVFTAEEFDEHREYIEDVCELSFIHRESGRKWIPRTYDGDDFLDVLAWFVTEG
NVYTSEDKQFGENFRGSATTVKLAQDKLPIADGGVDH---------HATIGQLLDGMGFD
YYVDDRSYTVTSKLLGEFLTSICGEDSFEKRIPDFVFDCSRRQKRRFLEVLIDGDGDRQV
NSWRYSTSSDRLRDDVLRLCAHLGLTANY-------------------------NRDSGS
WRIYVTEESKNTLRMHRSSSRSTADDGVYCVTVEDNHTLLAGRNGKFQFVGQSLYG---V
SGWEQFR-LYDKEAASAITATGREVIEFTETAANEIDYTVAYGD----------------
------------------------------------------------------------
------------------------------------------------------------
------------------------------------------------------------
------------------------------------------------------------
------------------------------------------------------------
------------------------------------------------------------
------------------------------------------------------------
---TDSVMLELG---------------------PDIPKED------ALEQSFEIEEYIND
RYDDFARDELNAEF-----HRFQIEFEKLYRRFFQAGKKKRYAGHITWKEGKDVDTIDIV
GF-EYQRSDIAPITKEVQHKVIEMIVRD----GDIEGTKEYVNGVIEDVQSG-EISLEQI
AIPGGIGKRLDNYDTDTAQVRGAKYANLLLGTNFQRGSKPKRLYLDRVDPAFFRRMES-E
EGFNPQTDPLYGAFKRDPD----VICFEYDDQIPDEFEVDYDKMLEKTLQGPIERILEAL
GVSWDEVKSGQEQKGLDSFM
>gi|429190589|ref|YP_007176267.1| DNA polymerase elongation subunit [Natronobacterium gregoryi SP2]
-----------------------------------------MTEAGQAGLTEFSSSPESD
G----------EKRPDEEAVAVAGATNGSG--VEVVDVVEETLPDADG-DLELAVMQVDY
TVTGYGDEEQPIIHVFGR----TPDGTL----------------EHVQVVDFEPYFYAP-
-------------TETLERP--------------PEEEYDRLTGSREYDRNGE-------
-------RYESIRGEKLTKIFGQTPRDVGQVRDDFEH-YEADILFPNRFLIDKDVRSGIR
IPER-RAD-DDSLVIHHEEVEPVDV--DAEPRVLTFDIEVDDRSGFPEDGEEPIVCLTSH
DSYEDEYIMWLYEAPIGDGE--IPAEIAEYDPIEGE-------------IDHEVRAFEEE
EAMLEAFMEYVEET---DGDVLTGWN----------------------------------
------------------------------------------------------------
------------------------------------------------------------
------------------------------------------------------------
------------------------------------------------------------
------------------------------------------------------------
------------------------------------------------------------
---------------------------------------------------------FED
FDAPYFLDRLEELQG--GHDYDLSIDRLSRVDEVWRSNWGGPDIKGRVVFDLLYGYQRMV
FSELDSYRLDAVGEEELGVGKERYAGDIGDLWEDNPTQLLEYNLRDVELCVELDRQQAIV
AFWDEVRSFVGCKLEDAPTPGDAVDMYVLHQAHGRFALPSKGQQEAGEEYEGGAVFEPIT
GVKENVTVLDLK------------------------------------------------
------------------------------------------------------------
------------------------------------------------------------
------------------------------------------------------------
------------------------------------------------------------
------------------------------------------------------------
------------------------------------------------------SLYPMC
MVTVNASPETKVDPETYDGETYEAPTG---THFRKEPDGVNRTMIEELLAEREEKKELRN
QHEPGTPEYEQYDRQQGAVKVIMN------------------------------------
------------------------------------------------------------
------------------------------------------------------------
------------------------------------------------------------
------------------------------------------------------------
------------------------------------------------------------
------------------------------------------------------------
----------------------------------------------------SLYG---V
SGWEQFR-LYDKEAAAAITATGREVIEFTETAANELDYQVAYGD----------------
------------------------------------------------------------
------------------------------------------------------------
------------------------------------------------------------
------------------------------------------------------------
------------------------------------------------------------
------------------------------------------------------------
------------------------------------------------------------
---TDSVMLELG---------------------DGIPKEK------ALETSFEIEEHIND
RYDDFAREDLNADQ-----HRFQIEFEKLYRRFFQAGKKKRYAGHITWKEGKDVDTIDIV
GF-EYQRSDIAPITKEVQHRVIEMIVKE----GDVEGAKEYVNGVIEDVLDG-NVSDEEI
AIPGGIGKRLDNYDTDTAQVRGAKYANLLLDTNFQRGSKPKRLYLDRVDPAFFRRMED-E
CGFDPQRDPLYGAFKRDPD----VICFEYDDQIPEAFEVDYDKMLEKTLKGPIERILEAL
DVSWEEVKSGQEQTGLDSFM
>lcl|39407_2609 unnamed protein product
--------------------------------------------MTQSGLSDFSSTGDAG
DGTDGDTETEREELAAQEAAAVAGGGRGHVS--DVVDVDEAKFPESTG-TVELMITQIDY
AVEGYGSDEYPVVHVFGR----RPAENVE--------DADHDVVEHLRVLGVEPYFYVP-
-------------TADLDRD--------------PVEAYDAVIGTREENPDGE-------
-------PYESIRGEPLTRIVTRTPRDVGNIRDDFETSFEADILFPNRFLIDNGLNGGIR
VEERRLDDGEGTIQVHEGHLEPAEV--DADMRVNTFDIEVDDRRGFPEDGEEPIICLTSH
DSYDDEYVVWLYDAPEAEVP--PPEDLPDYEGIVDGGDE---------AIDFRVRAFEEE
AAMLDAFVEYIQET---DVDLMTGWN----------------------------------
------------------------------------------------------------
------------------------------------------------------------
------------------------------------------------------------
------------------------------------------------------------
------------------------------------------------------------
------------------------------------------------------------
---------------------------------------------------------FED
FDAPYLLDRMEVLDDG--SQYDLSVDRLSRIGEVWRSGWGGPDVKGRVVFDLLYAYKRTM
FTELESYRLDAVGERELGVGKERYTGDIGDLWEQDPERLLEYSIRDVELCVEIDRKQDVI
AFWDEVRTFVGCKIEDAPTPGDTVDMYVLHKAFGKFALPTKGQQES-EDFEGGAVFDPIT
GVKEMVTVQDLK------------------------------------------------
------------------------------------------------------------
------------------------------------------------------------
------------------------------------------------------------
------------------------------------------------------------
------------------------------------------------------------
------------------------------------------------------SLYPMC
MVTINAGPETKVDPAAYDGETYVAPNG---THFRKEPDGIMREMVDELLSEREEKKALRN
DHDPGTEPYEQYDRQQGAVKVIMNCFTPDTEVVTPDGVRSITELEVGDAVYSLDPDTEEM
ELKTVEETHAYPDYQDELVDIETSKIDFRVTPNHRMLVRKNETN--GITEDGYSFVEAGD
LDRATNYELPHDWDGPDGERIDEVDLTELVDGEYEVWVRPSVHGHTFTTELGWTPRRVPK
ADVGETGYVFTASEFEEHREYVESVCETSFVHRESGRKWIPRTFDGDDFLELLAWYVTEG
NVYTSEEKRFGDNLRGSATMIQIAQDAVADGGDSDHE-----------TIGQLLDRMGLD
YYVDDRSYQFTSALLGDLLRDRCGDGSFEKRIPDRVFEATRAQKRAFLETLIDGDGDRQP
GSWRYTTSSETLRDDVLRLCAHLGLTASYN-------------------------RDSGI
WRIYVTENAKNTLRMHRSGSRSEAEDGVYCVTVEDNHTLLAGRNGKFQFVGQSLYG---V
TGWDRFR-LYDKEGAAAVTATGREVIDFTEEAAEELNYQVAYGD----------------
------------------------------------------------------------
------------------------------------------------------------
------------------------------------------------------------
------------------------------------------------------------
------------------------------------------------------------
------------------------------------------------------------
------------------------------------------------------------
---TDSVMLSLS----------------------DMSKEE------AIETSFEIEDHINE
RYDDFARDELNAEF-----HRFEIEFEKLYRRFFQAGKKKRYAGHIVWKEGKDVDDIDIT
GF-EYKRSDIAGITKEVQQNVIETIVTGDDIDEDMEEVKAYLVDVIARVLDG-DMDLDEI
GIPGGIGKKLDAYDTPTAQVRGAKYANLMLGTNFGSGSKPKRLYIEKVHPDFWARMED-E
EGLDPQRDHLYGEFKRDPD----VICFEYADQVPEEFEVDWEKMLDKTLKGPIERVIEAL
GMSWEEVKTGQEQTGLGSFM
>lcl|38015_2667 unnamed protein product
------------------------------------------------------------
------------------------------------------------------------
------------------------------------------------------------
------------------------------------------------------------
------------------------------------------------------------
------------------------------------------------------------
------------------------------------------------------------
------------------------------------------------------------
------------------------------------------------------------
------------------------------------------------------------
------------------------------------------------------------
------------------------------------------------------------
------------------------------------------------------------
------------------------------------------------------------
------------------------------------------------------------
------------------------------------------------------------
------------------------------------------------------------
------------------------------------------------------MFDPIT
GVRENVTVLDLK------------------------------------------------
------------------------------------------------------------
------------------------------------------------------------
------------------------------------------------------------
------------------------------------------------------------
------------------------------------------------------------
------------------------------------------------------SLYPMC
MVTTNASPETKVDPDAYDGDTYRAPNG---THFRKEPDGVIREMVDELLSEREEKKTKRN
EFDPENPEYGRLDRQQAAVKVIMN------------------------------------
------------------------------------------------------------
------------------------------------------------------------
------------------------------------------------------------
------------------------------------------------------------
------------------------------------------------------------
------------------------------------------------------------
----------------------------------------------------SLYG---V
LGWDRFR-LYDKEMGAAVTATGREVIDYTDEVVADEGYEVVYGD----------------
------------------------------------------------------------
------------------------------------------------------------
------------------------------------------------------------
------------------------------------------------------------
------------------------------------------------------------
------------------------------------------------------------
------------------------------------------------------------
---TDSVMLQLGDVGPNDVEGDVEITDEMREKHPEMGDDELELIATTIQKGFELEKTINA
SYDEFAIEQLNAEF-----HRFEIEFEKLYRRFFQAGKKKRYAGNIVWKEGKHVDDIDIT
GF-EYQRSDIAPITKRVQKEVIDRIVRG----EDAESIKQYVSDVIEDYQDG-NVNYDDV
GIPGGIGKKLDNYDTDTAQVRGAKYANLLLGTNFQSGSKPKRLYLDRVHSDFFQRIEE-E
EGLDPQRDPLYGEFRRDPD----VICFEYADQIPEEFEIDWDKMLDKTLKGPIARILEAM
DISWEEVKSGQEQTGLGSFM
>lcl|38016_711 unnamed protein product
--------------------------------------------MTQSGLSDFSSTGDAG
DGTDGDTETEREELAAQEAAAVAGGGRGHVS--DVVDVDEAKFPESTG-TVELMITQIDY
AVEGYGSDEYPVVHVFGR----RPAENVE--------DADHDVVEHLRVLGVEPYFYVP-
-------------TADLDRD--------------PVEAYDAVIGTREENPDGE-------
-------PYESIRGEPLTRIVTRTPRDVGNIRDDFETSFEADILFPNRFLIDNGLNGGIR
VEERRLDDGEGTIQVHEGHLEPAEV--DADMRVNTFDIEVDDRRGFPEDGEEPIICLTSH
DSYDDEYVVWLYDAPEAEVP--PPEDLPDYEGIVDGGDE---------AIDFRVRAFEEE
AAMLDAFVEYIQET---DVDLMTGWN----------------------------------
------------------------------------------------------------
------------------------------------------------------------
------------------------------------------------------------
------------------------------------------------------------
------------------------------------------------------------
------------------------------------------------------------
---------------------------------------------------------FED
FDAPYLLDRMEVLDDG--SQYDLSVDRLSRIGEVWRSGWGGPDVKGRVVFDLLYAYKRTM
FTELESYRLDAVGERELGVGKERYTGDIGDLWEQDPERLLEYSIRDVELCVEIDRKQDVI
AFWDEVRTFVGCKIEDAPTPGDTVDMYVLHKAFGKFALPTKGQQES-EDFEGGAVFDPIT
GVKEMVTVQDLK------------------------------------------------
------------------------------------------------------------
------------------------------------------------------------
------------------------------------------------------------
------------------------------------------------------------
------------------------------------------------------------
------------------------------------------------------SLYPMC
MVTINAGPETKVDPAAYDGETYVAPNG---THFRKEPDGIMREMVDELLSEREEKKALRN
DHDPGTEPYEQYDRQQGAVKVIMNCFTPDTEVVTPDGVRSITELEVGDAVYSLDPDTEEM
ELKTVEETHAYPDYQDELVDIETSKIDFRVTPNHRMLVRKNETN--GITEDGYSFVEAGD
LDRATNYELPHDWDGPDGERIDEVDLTELVDGEYEVWVRPSVHGHTFTTELGWTPRRVPK
ADVGETGYVFTASEFEEHREYVESVCETSFVHRESGRKWIPRTFDGDDFLELLAWYVTEG
NVYTSEEKRFGDNLRGSATMIQIAQDAVADGGDSDHE-----------TIGQLLDRMGLD
YYVDDRSYQFTSALLGDLLRDRCGDGSFEKRIPDRVFEATRAQKRAFLETLIDGDGDRQP
GSWRYTTSSETLRDDVLRLCAHLGLTASYN-------------------------RDSGI
WRIYVTENAKNTLRMHRSGSRSEAEDGVYCVTVEDNHTLLAGRNGKFQFVGQSLYG---V
TGWDRFR-LYDKEGAAAVTATGREVIDFTEEAAEELNYQVAYGD----------------
------------------------------------------------------------
------------------------------------------------------------
------------------------------------------------------------
------------------------------------------------------------
------------------------------------------------------------
------------------------------------------------------------
------------------------------------------------------------
---TDSVMLSLS----------------------DMSKEE------AIETSFEIEDHINE
RYDDFARDELNAEF-----HRFEIEFEKLYRRFFQAGKKKRYAGHIVWKEGKDVDDIDIT
GF-EYKRSDIAGITKEVQQNVIETIVTGDDIDEDMEEVKAYLVDVIARVLDG-DMDLDEI
GIPGGIGKKLDAYDTPTAQVRGAKYANLMLGTNFGSGSKPKRLYIEKVHPDFWARMED-E
EGLDPQRDHLYGEFKRDPD----VICFEYADQVPEEFEVDWEKMLDKTLKGPIERVIEAL
GMSWEEVKTGQEQTGLGSFM
>lcl|36546_2464 unnamed protein product
--------------------------------------------MTQSGLSDFSSAGDAD
GEADGDTDTEREELAAQEAAVVAGGGRGHVN--DVVDVDEAKFPESTG-TVELMITQIDY
AVEGYGSDEYPVVHVFGR----RPAEHVE--------DADHDVVEHLRVLGVEPYFYVP-
-------------TADLDRD--------------PVEEYDVVIGTREAGPDGE-------
-------PYESIRGEPLTRIVTRTPRDVGNIRDDFATSFEADILFPNRFLIDNRINGGIR
VEERRLDDGEETIQVHEGHLEPAEV--DADLRVNTFDIEVDDRRGFPEDGEEPIICLTSH
DSYEDEYVVWLYDAPEAEIP--PPEDLPEYEGIVGD-GA---------EVDFRVRTFDEE
AAMLDAFVEYIDDT---DPDLLTGWN----------------------------------
------------------------------------------------------------
------------------------------------------------------------
------------------------------------------------------------
------------------------------------------------------------
------------------------------------------------------------
------------------------------------------------------------
---------------------------------------------------------FED
FDAPYVLDRLEVLDDG--SEYDLDIDRLSRIGEVWRSGWGGPDVKGRVVFDLLYAYKRTM
FTKLESYRLDAVGERELGVGKERYTGDIGDLWEQDPERLLEYSIRDVELCVEIDRKQDVI
AFWDEVRTFVGCKIEDAPTPGDTVDMYVLHKAFGKFALPTKGQQES-EEFEGGAVFDPIT
GVKEMVTVQDLK------------------------------------------------
------------------------------------------------------------
------------------------------------------------------------
------------------------------------------------------------
------------------------------------------------------------
------------------------------------------------------------
------------------------------------------------------SLYPMC
MVTINAGPETKVDPDEYGGETYVAPNG---THFRKEPDGIMREMVDELLSEREEKKALRN
DHDPGTEPYEQYDRQQGAVKVIMN------------------------------------
------------------------------------------------------------
------------------------------------------------------------
------------------------------------------------------------
------------------------------------------------------------
------------------------------------------------------------
------------------------------------------------------------
----------------------------------------------------SLYG---V
TGWDRFR-LYDKEGAAAVTATGREVIDFTEEAAEELNYQVAYGD----------------
------------------------------------------------------------
------------------------------------------------------------
------------------------------------------------------------
------------------------------------------------------------
------------------------------------------------------------
------------------------------------------------------------
------------------------------------------------------------
---TDSVMLSLS----------------------DMSERE------AIETSFEIEDHINE
RYDDFARDELNADE-----HRFEIEFEKLYRRFFQAGKKKRYAGHIVWKEGKEVDDIDIT
GF-EYKRSDIAGITKEVQQNVIETIVTGDDIDEDMEEVKSYLEGVIARVLDG-DVDLDEI
GIPGGIGKQLDAYDTPTAQVRGAKYANRMLGTNFGSGSKPKRLYIEKVHPDFWTRMEE-G
EGLDPQRDPLYGEFKRDPD----VICFEYADQVPEEFEVDWEKMLDKTLKGPIERVIEAL
GMSWKEVKTGQEQTGLGSFM
>lcl|36547_2309 unnamed protein product
--------------------------------------------MTQSGLSDFSSTGDAG
DGADGDTDTEREELAAQEAAAVAGGGRGHVS--DVVDVDEAKFPESTG-TVELMITQIDY
AVEGYGSDEYPVVHVFGR----RPAAHVE--------DADHDVVEHLRVLGVEPYFYVP-
-------------TADLDRD--------------PVEEYDVVIGTREENPNGE-------
-------PYESIRGEPLTRIVTRTPRDVGNIRDDFETSFEADILFPNRFLIDNGINGGIR
VEERRLDDGEGTIQVHEGHLEPAEV--DADLRVNTFDIEVDDRRGFPEDGEEPIICLTSH
DSYDDEYVVWLYDAPEAEIP--PPEDLPDYEGIVDG-DG---------ELDFQVRTFEEE
AAMLDAFVEYIDET---DPDLLTGWN----------------------------------
------------------------------------------------------------
------------------------------------------------------------
------------------------------------------------------------
------------------------------------------------------------
------------------------------------------------------------
------------------------------------------------------------
---------------------------------------------------------FED
FDAPYVLDRLEVLDDG--SQYDLDVDRLSRIGEVWRSGWGGPDVKGRVVFDLLYAYKRTM
FTELESYRLDAVGERELGVGKERYTGDIGDLWEQDPERLLEYSIRDVELCVEIDRKQDVI
AFWDEVRTFVGCKIEDAPTPGDTVDMYVLHKAFGKFALPTKGQQES-EDFEGGAVFDPIT
GVKEMVTVQDLK------------------------------------------------
------------------------------------------------------------
------------------------------------------------------------
------------------------------------------------------------
------------------------------------------------------------
------------------------------------------------------------
------------------------------------------------------SLYPMC
MVTINAGPETKVDPDEYDGETYVAPNG---THFRKEPDGIMREMVDELLSEREEKKALRN
DHDPGTEPYEQYDRQQASVKVIMNCFTPDTEVVTPDGVRSITELEVGDAVYSLDPDTEEM
AVKTVEETHAYPDYRDELVDIETSKIDFRVTPNHRMLVRKNETN--GITEDGYSFVEAGD
LDRATNYELPHDWDGPDGERVEEVDLTELVDGEYEVWVRPSVHGHTFIAELGWTPRRVPK
ADLGQTGYVFTAEEFEEHREYVESVCETSFVHRESGRKWIPRTFDGDDFLELLAWYVTEG
NVYTSAEKRFGDNLRGSATTVKIAQDAVADGGDSDHE-----------TIGQLLDRMGLD
YYVDDRSYQFTSELLGDLLRDRCGDGSFEKSIPDRVFEATRAQKRAFLETLIDGDGDRQT
GSWRYTTSSEELRDDVLRLCAHLGLTANYN-------------------------RDSGS
WRIYVTEDAKNTLRMHRSGSRSEAEDGVYCVTVEDNHTLLAGRNGKFQFVGQSLYG---V
TGWDRFR-LYDKEGAAAVTATGREVIDFTEEAAEELNYQVSYGD----------------
------------------------------------------------------------
------------------------------------------------------------
------------------------------------------------------------
------------------------------------------------------------
------------------------------------------------------------
------------------------------------------------------------
------------------------------------------------------------
---TDSVMLSLS----------------------DMSKEE------AIETSFEIEDHINE
RYDDFARDELNAEF-----HRFQIEFEKLYRRFFQAGKKKRYAGHIIWKEGKDVDDIDIT
GF-EYKRSDIAGITKEVQQNVIETIVTGDDIDEDMEEVKEYLVDVIARVLDG-DMDLDEI
GIPGGIGKKLDAYDTPTAQVRGAKYANMMLGTNFGSGSKPKRLYIEKVHPDFWARMED-E
EGLDPQRDHLYGEFKRDPD----VICFEYADQVPEEFEVDWEKMLDKTLKGPIERVIEAL
GMSWEEVKTGQEQTGLGSFM
>lcl|38017_587 unnamed protein product
--------------------------------------------MTQSGLSDFSS-ASAG
DGESDDTEIEREELAAQEAAAVAGGGRGHVS--DVVDVDEAKFPESTG-TVELMITQIDY
AVEGYGSDEYPVVHVFGR----RPVE---------DGD---DIREHVRVLGVEPYFYVP-
-------------TADLDRD--------------PVEEYDVVIGTREETPDGE-------
-------GYESIRGEPLTRIVTRTPRDVGAIRDDFATSFEADIRFPNRFLIDNGLNGGIR
VEERRLDDGSGTMQVHEGQLEPAEV--DAEMRVNTFDIEVDDRRGFPEDGEEPIICLTSH
DSYDDEYVVWLYDAPEAEIP--PPSDLPDYEGIVDE-GG---------DLTFEVRTFEAE
AAMLDAFIEYLNET---DPDLLTGWN----------------------------------
------------------------------------------------------------
------------------------------------------------------------
------------------------------------------------------------
------------------------------------------------------------
------------------------------------------------------------
------------------------------------------------------------
---------------------------------------------------------FED
FDAPYVLDRMEVLDDG--SQYDLSVDRLSRIGEVWRSGWGGPDIKGRVVFDLLYAYKRTM
FTELESYRLDAVGERELGVGKERYTGDIGDLWEQDPERLLEYSIRDVELCVEIDRKQDVI
AFWDEVRTFVGCKIEDAPTPGDTVDMYVLHKAFGKFALPTKGQQES-EDFEGGAVFDPIT
GVKEMVTVQDLK------------------------------------------------
------------------------------------------------------------
------------------------------------------------------------
------------------------------------------------------------
------------------------------------------------------------
------------------------------------------------------------
------------------------------------------------------SLYPMC
MVTINAGPETKVDPAEYGDETYVAPNG---THFRKEPDGIMREMVDELLSEREEKKALRN
DHDPGTEPYEQYDRQQGAVKVIMN------------------------------------
------------------------------------------------------------
------------------------------------------------------------
------------------------------------------------------------
------------------------------------------------------------
------------------------------------------------------------
------------------------------------------------------------
----------------------------------------------------SLYG---V
TGWDRFR-LYDKEGAAAVTATGREVIDFTEEAAEELGHDVAYGDSVTGDRPIVVRDPEGT
VRILPIADLFERSDATASENVLITADGGSVASVSIDKERRRLDGWEALSVTEDTEPEWQP
IEQVIRHETDKPVVNLQHKFGESTTTRDHSYVVEEDGQLVETKPEDVEEPLRVPDLPEVE
TVEKIDVYDVLEGYTREYEDGRSVGSENAEKKVKRVHANDDWVWFGHKHHDAIEKSIKVQ
RYVDLDSEDGRALVRLLAAYVTEGSASTVETTASRFGASIAESRTEWLEGLQEDYLRLFD
GAIASVIASDTSNERTVEYGTDDGDQSVTYDDGTHKLQMMNELSAVFFREFAGQTSRGKR
IPGFVFNLSDDLQQLFVDVLVEGDGSREFPRYSAEYCERNFDFETTSRELAAGLSTLLTQ
REEKHSLKYRESKGSYTIRTCDYYRNGRDPVVEEVDHDGYVYDLSVAENENFVDGVGGVV
LHNTDSVMLSLGQ---------------------EVDKAE------AIETSFEIEDHINE
RYDDFAREELNADA-----HRFQIEFEKLYRRFFQAGKKKRYAGHIIWKEGKDVDDIDIT
GF-EYKRSDIAGITKEVQQNVIETIVTGDDIDEDLEEVKAYLVDVIAEVLDG-DVDLDEI
GIPGGIGKKLDAYETPTAQVRGAKYANRMLGTNFGSGSKPKRLYIEKVHPDFWARMEE-E
KGLDPQRDHLYGEFKRDPD----VICFEYADQVPDEFEVDWEKMLDKTLQGPIERVIEAL
GMSWEEVKTGQEQTGLGSFM
>lcl|38019_2687 unnamed protein product
--------------------------------------------MTQSGLSDFSSP--AG
SDAGGD-DDARDDLAAEEAKVVAGGGHGRVS--DVVDVDEAKFPDSTG-TVELMITQIDY
AVEGYGTDEYPVVHVFGR----RPVPDGD------------DEVEHLRVLGVEPYFYVP-
-------------TAELDSD--------------PVEAYDVVIGTREEGADGE-------
-------PYESIRGEPLTRIVTRTPRDVGNIRDDFETTFEADILFPNRFLIDNGLNGGIR
VEERRIDDGAGTIQVHEGHLEPADV--DAEMRVNTFDIEVDDRRGFPEDGEEPIVCLTSH
DSYDDEYVVWLYDAPEAEVP--PPEDLPDYEGIVSDAD-----------LDFRVRTFEEE
AAMLDAFVEYLDDT---DPDVLTGWN----------------------------------
------------------------------------------------------------
------------------------------------------------------------
------------------------------------------------------------
------------------------------------------------------------
------------------------------------------------------------
------------------------------------------------------------
---------------------------------------------------------FED
FDAPYVLDRLEVLDDG--SEYDLSIERLSRIGEVWRSGWGGPDVKGRVVFDLLYAYKRTM
FTELESYRLDAVGERELGVGKERYAGDIGDLWEQDPERLLEYSIRDVELCVEIDRAQDVI
AFWDDARKIVGCKLEDATTPGDAVDMYVLHMAFGNFALPSKGQQEA-EEFEGGAVFDPIS
GVREMVSVLDLK------------------------------------------------
------------------------------------------------------------
------------------------------------------------------------
------------------------------------------------------------
------------------------------------------------------------
------------------------------------------------------------
------------------------------------------------------SLYPMS
MVTINASPETKVDPDAYDGETYRTPTG---VHFRKEPDGIIREMVNELLDEREEKKALRN
EHDPGTEAYEQYDRQQGAVKVLMN------------------------------------
------------------------------------------------------------
------------------------------------------------------------
------------------------------------------------------------
------------------------------------------------------------
------------------------------------------------------------
------------------------------------------------------------
----------------------------------------------------SLYG---V
FGWDRFR-LYDREMSAGVTSTNREVIDFTAGVTEELDREVTYGD----------------
------------------------------------------------------------
------------------------------------------------------------
------------------------------------------------------------
------------------------------------------------------------
------------------------------------------------------------
------------------------------------------------------------
------------------------------------------------------------
---TDSVMLSLG----------------------DLSKEN------AIETSFDIQEHIND
RYDDFAREELNADA-----HRFEIEFEKLYRRFFQAGKKKRYAGHIVWKEGKDVDDIDIT
GF-EYKRSDIAGITKEVQQHVIETIVTGDDIDEDLEAITTYLSGVIDDFLAG-NVDVEEV
GIPGGIGKRLDAYETPTAQVRGAQYANELLGTNFGRGSKPKRLYLEKVHPDFWERMET-E
EGLDPQRNGLYGEFKRDPD----VICFEYADQIPEEFEVDWEKMLEKTLKGPIERVIEAL
GTSWEEVKTGQEQTGLGSFM
>lcl|36174_4752 unnamed protein product
--------------------------------------------MTQSGLSDFSSAGNAD
GEADGDTDTEREELAAQEAAVVAGGGRGHVN--DVVDVDEAKFPESTG-TVELMITQIDY
AVEGYGSDEYPVVHVFGR----RPAEHVE--------DADHDVVEHLRVLGVEPYFYVP-
-------------TADLDRD--------------PVEEYDVVIGTREAGPDGE-------
-------PYESIRGEPLTRIVTRTPRDVGNIRDDFATSFEADILFPNRFLIDNGINGGIR
VEERRLDDGEETIQVHEGHLEPAEV--DADLRVNTFDIEVDDRRGFPEDGEEPIICLTSH
DSYEDEYVVWLYDAPEAEIP--PPEDLPEYEGIVGD-GA---------EVDFRVRTFDEE
AAMLDAFVEYIDDT---DPDLLTGWN----------------------------------
------------------------------------------------------------
------------------------------------------------------------
------------------------------------------------------------
------------------------------------------------------------
------------------------------------------------------------
------------------------------------------------------------
---------------------------------------------------------FED
FDAPYVLDRLEVLDDG--SEYDLDVDRLSRIGEVWRSGWGGPDVKGRVVFDLLYAYKRTM
FTELESYRLDAVGERELGVGKERYTGDIGDLWEQDPERLLEYSIRDVELCVEIDRKQDVI
AFWDEVRTFVGCKIEDAPTPGDTVDMYVLHKAFGKFALPTKGQQES-EEFEGGAVFDPIT
GVKEMVTVQDLK------------------------------------------------
------------------------------------------------------------
------------------------------------------------------------
------------------------------------------------------------
------------------------------------------------------------
------------------------------------------------------------
------------------------------------------------------SLYPMC
MVTINAGPETKVDPDEYGGETYVAPNG---THFRKEPDGIMREMVDELLSEREEKKALRN
DHDPGTEPYEQYDRQQGAVKVIMN------------------------------------
------------------------------------------------------------
------------------------------------------------------------
------------------------------------------------------------
------------------------------------------------------------
------------------------------------------------------------
------------------------------------------------------------
----------------------------------------------------SLYG---V
TGWDRFR-LYDKEGAAAVTATGREVIDFTEEAAEELNYQVAYGD----------------
------------------------------------------------------------
------------------------------------------------------------
------------------------------------------------------------
------------------------------------------------------------
------------------------------------------------------------
------------------------------------------------------------
------------------------------------------------------------
---TDSVMLSLS----------------------DMSERE------AIETSFEIEDHINE
RYDDFARDELNADE-----HRFEIEFEKLYRRFFQAGKKKRYAGHIVWKEGKEVDDIDIT
GF-EYKRSDIAGITKEVQQNVIETIVTGDDIDEDMEEVKSYLEGVIARVLDG-DVDLDEI
GIPGGIGKQLDAYDTPTAQVRGAKYSNRMLGTNFGSGSKPKRLYIEKVHPDFWTRMEE-E
EGLDPQRDPLYGEFKRDPD----VICFEYADQVPEEFEVDWEKMLDKTLKGPIERVIEAL
GMSWEEVKTGQEQTGLGSFM
>lcl|36548_968 unnamed protein product
------------------------------------------------------------
------------------------------------------------------------
------------------------------------------------------------
------------------------------------------------------------
------------------------------------------------------------
------------------------------------------------------------
------------------------------------------------------------
------------------------------------------------------------
------------------------------------------------------------
------------------------------------------------------------
------------------------------------------------------------
------------------------------------------------------------
------------------------------------------------------------
------------------------------------------------------------
------------------------------------------------------------
------------------------------------------------------------
------------------------------------------------------------
------------------------------------------------------------
------------------------------------------------------------
------------------------------------------------------------
------------------------------------------------------------
------------------------------------------------------------
------------------------------------------------------------
------------------------------------------------------------
------------------------------------------------------------
------------------------------------------------------------
------------------------------------------------------------
------------------------------------------------------------
------------------------------------------------------------
------------------------------------------------------------
------------------------------------------------------------
------------------------------------------------------------
------------------------------------------------------------
------------------------------------------------------------
------------------------------------------------------------
------------------------------------------------------------
------------------------------------------------------------
------------------------------------------------------------
------------------------------------------------------------
------------------------------------------------------------
------------------------------------------------------------
------------------------------------------------------------
------------------------------------------------------------
------------------------------------------------------------
------------------------------------------------------------
------------------------------------------------------------
-------------------------------------------MLDKTLQGPIERVIEAL
GMSWEEVKTGQEQTGLGSFM
>lcl|36549_653 unnamed protein product
--------------------------------------------MTQSGLSDFSSTGDAG
DGADGDTDTEREELAAQEAAAVAGGGRGHVS--DVVDGDEAKFPESTG-TVELMITQIDY
AVEGYGSDEYPVVHVFGR----RPAAHVE--------DADHDVVEHLRVLGVEPYFYVP-
-------------TADLDRD--------------PVEEYDVVIGTREENPDGE-------
-------PYESIRGEPLTRIVTRTPRDVGNIRDDFETSFEADILFPNRFLIDNGINGGIR
VEERRLDDGEGTIQVHEGHLEPAEV--DADLRVNTFDIEVDDRRGFPEDGEEPIICLTSH
DSYDDEYVVWLYDAPEAEIP--PPEDLPDYEGIVDG-DG---------ELDFRVRTFEEE
AAMLDAFVEYIDET---DPDLLTGWN----------------------------------
------------------------------------------------------------
------------------------------------------------------------
------------------------------------------------------------
------------------------------------------------------------
------------------------------------------------------------
------------------------------------------------------------
---------------------------------------------------------FED
FDAPYVLDRLEVLDDG--SQYDLDVDRLSRIGEVWRSGWGGPDVKGRVVFDLLYAYKRTM
FTELESYRLDAVGERELGVGKERYTGDIGDLWEQDPERLLEYSIRDVELCVEIDRKQDVI
AFWDEVRTFVGCKIEDAPTPGDTVDMYVLHKAFGKFALPTKGQQES-EDFEGGAVFDPIT
GVKEMVTVQDLK------------------------------------------------
------------------------------------------------------------
------------------------------------------------------------
------------------------------------------------------------
------------------------------------------------------------
------------------------------------------------------------
------------------------------------------------------SLYPMC
MVTINAGPETKVDPDEYDGETYVAPNG---THFRKQPDGIMREMVDELLSEREEKKALRN
DHDPGTEPYEQYDRQQASVKVIMNCFTPDTEVVTPDGVRSITDLEVGDAVYSLDPDTEEM
ELKTVEETHAYPDYRDELVDIETSKIDFRVTPNHRMLVRKNETN--GITEDGYSFVEAGD
LDRATNYELPHDWDGPDGERIDEVDLTELVDGEYEVWVRPSVHGHTFTAELGWTPRRVPK
ADVGETGYVFTAAEFEEHREYVESVCETSFVHRESGRKWIPRTFDGDDFLELLAWYVTEG
NVYTSEEKRFGDNLRGSATTIQIAQDAVADGGDSDHE-----------TIGDLLDRMGLD
YYVDDRSYQFTSALLGDLLRDRCGDGSFKKRIPDRVFEATRTQKRAFLETLIDGDGDRQS
GSWRYTTSSERLRDDVLRLCAHLGLTASYN-------------------------RDSGS
WRIYVTEDAKNTLRMHRSGSRSEAEDGVYCVTVEDNHTLLAGRNGKFQFVGQSLYG---V
TGWDRFR-LYDKEGAAAVTATGREVIDFTEEAAEELNYQVSYGD----------------
------------------------------------------------------------
------------------------------------------------------------
------------------------------------------------------------
------------------------------------------------------------
------------------------------------------------------------
------------------------------------------------------------
------------------------------------------------------------
---TDSVMLSLS----------------------DMAKEE------AIETSFEIEDHINE
RYDDFARDELNAEF-----HRFEIEFEKLYRRFFQAGKKKRYAGHIVWKEGKDVDDIDIT
GF-EYKRSDIAGITKEVQQNVIETIVTGDDIDEDMEEVKEYLVDVIARVLDG-DMDLDEI
GIPGGIGKKLDAYDTPTAQVRGAKYANLMLGTNFGSGSKPKRLYIEKVHPDFWARMED-E
EGLDPQRDHLYGEFKRDPD----VICFEYADQVPEEFEVDWEKMLDKTLKGPIERVIEAL
GMSWEEVKTGQEQTGLGSFM
>lcl|36550_1157 unnamed protein product
--------------------------------------------MTQSGLSDFSSPADAD
EGEHGGTETEREDLAAQEAAVVAGGGRGRVS--DVVDVDEAKFPESTG-TVELMITQIDY
AVEGYGSDEYPVVHVFGR----RPAATVD-------GDVEDDVREHVRVLGVEPYFYVP-
-------------TADLDRD--------------PVEAYDVVIGTREEGPDGE-------
-------PYESIRGEPLTRIVTRTPRDVGNIRDDFETSFEADILFPNRFLIDNGINGGMR
VEERRLDDGSGTMQVHEGQLEPAEV--DADLRVNTFDIEVDDRRGFPEDGEEPIICLTSH
DSYDDEYVVWLYDAPEAEIP--PPEDLPDYEGIASDGE-----------IDFRVETFTEE
AAMLDAFVDYIDDT---DPDLFTGWN----------------------------------
------------------------------------------------------------
------------------------------------------------------------
------------------------------------------------------------
------------------------------------------------------------
------------------------------------------------------------
------------------------------------------------------------
---------------------------------------------------------FED
FDAPYLLDRMEVLDDG--SQYDLSVDRLSRIGEVWRSGWGGPDIKGRVVFDLLYAYKRTM
FTELESYRLDAVGERELGVGKERYTGDIGDLWEQDPERLLEYSIRDVELCVEIDRKQDVI
AFWDEVRTFVGCKIEDAPTPGDTVDMYVLHKAFGKFALPTKGQQES-EEFEGGAVFDPIT
GVKEMVTVQDLKCFSADTDVATPNGLKPITELNVGDPVYTLNSETFECEIKPVAETHSYQ
NEYGELHHVSGNTHDFKVTENHRFLLSQSRGWSDLGPSDFEFSEYRDVPEYERFAFPIHE
PMAGSKREKFDLFEEVEDGHVAVYAHDGLTGFRAAMPVGIESELDRAKGTSRLATVDGKA
GKYLIPIEVYRQNREQIEEHADETLLKYDRGHAEMPLSFNMDDWLELMGWFVTEGSFVRE
VPGIVLHQRDPQGRESIRDLLERIDLNYASNETRFKISNRFLHDWFRDHCGDGFSEKHLP
EWVFGLDAGHLRHLLDTLIDGDGSRTESGLNKFWTKSDRLKQDAVRLGVRCGEKPTVTKQ
SDGTWYVSIGKQGSLKKANA-TTEPHDGQVHCITAQDNHTVLAGRNGHLQWIGQSLYPMC
MVTINAGPETKVDPAEYDGETYVAPNG---THFQKEPDGIMREMVDELLSEREEKKALRN
DHDPGTEPYEQYDRQQGAVKVIMNCFTPDTEVVTPDGVRSITDLAVGDSVYSLDPDTEEM
EVKTVEETHAYPDYRGELVDIETSKIDFRVTPNHRMLVRKNETN--GITEDGYGFVEAGD
LDRATNYQLPHDWAGPDGERIDEVDLTELVDGEYEVWVRPSVHGRTFTAELGWTPRRVPK
ADVGETGYVFTAEEFEAHREYVESVCERSFVHRESGRKWIPRTFDGDDFLELLAWYVTEG
NVYTSEEKRFGENVRGSATTVKIAQDAVADGGSSDHA-----------TIGELLDRMGLD
YYVDDRSYQFTSELLGDLLRDSCGDGSFEKRIPDRVFEASTAQKRAFLETLIDGDGDRQS
GSWRYTTSSERLRDDVLRLCAHLGLTASYN-------------------------RDSGS
WRIYVTEDAKNTLRMHRSADRSEAEDGVYCVTVEDNHTLLAGRNGKFQFVGQSLYG---V
TGWDRFR-LYDKEGAAAVTATGREVIDFTEEAANELDYEVAYGD----------------
------------------------------------------------------------
------------------------------------------------------------
------------------------------------------------------------
------------------------------------------------------------
------------------------------------------------------------
------------------------------------------------------------
------------------------------------------------------------
---TDSVMLSLS----------------------DMSKEE------AIETSFEIEDHINE
RYDDFARDELNAEF-----HRFQIEFEKLYRRFFQAGKKKRYAGHIIWKEGKDVDDIDIT
GF-EYKRSDIAGITKEVQQNVIETIVTGDDIDEDMEEVKTYLVDVIARVLEG-DMDLDEI
GIPGGIGKKLDAYDTPTAQVRGAKYANRMLGTNFGSGSKPKRLYIEKVHPDFWQRMEG-E
KGLDPQRDHLYGEFKRDPD----VICFEYADQVPEEFEVDWEKMLDKTLKGPIERVIEAL
GMSWEEVKTGQEQTGLGSFM
>lcl|36551_1845 unnamed protein product
--------------------------------------------MTQSGLSDFSSPADAD
EGEHGGTETEREDLAAQEAAVVAGGGRGRVS--DVVDVDEAKFPESTG-TVELMITQIDY
AVEGYGSDEYPVVHVFGR----RPAATVD-------GDVEDDVREHVRVLGVEPYFYVP-
-------------TADLDRD--------------PVEAYDVVIGTREEGPDGE-------
-------PYESIRGEPLTRIVTRTPRDVGNIRDDFETSFEADILFPNRFLIDNGINGGMR
VEERRLDDGSGTMQVHEGQLEPAEV--DADLRVNTFDIEVDDRRGFPEDGEEPIICLTSH
DSYDDEYVVWLYDAPEAEIP--PPEDLPDYEGIASDGE-----------IDFRVETFTEE
AAMLDAFVDYIDDT---DVDLMTGWN----------------------------------
------------------------------------------------------------
------------------------------------------------------------
------------------------------------------------------------
------------------------------------------------------------
------------------------------------------------------------
------------------------------------------------------------
---------------------------------------------------------FED
FDAPYLLDRMEVLDDG--SQYDLSVDRLSRIGEVWRSGWGGPDIKGRVVFDLLYAYKRTM
FTELESYRLDAVGERELGVGKERYTGDIGDLWEQDPERLLEYSIRDVELCVEIDRKQDVI
AFWDEVRTFVGCKIEDAPTPGDTVDMYVLHKAFGKFALPTKGQQES-EEFEGGAVFDPIT
GVKEMVTVQDLK------------------------------------------------
------------------------------------------------------------
------------------------------------------------------------
------------------------------------------------------------
------------------------------------------------------------
------------------------------------------------------------
------------------------------------------------------SLYPMC
MVTINAGPETKVDPAEYDGETYVAPNG---THFQKEPDGIMREMVDELLSEREEKKALRN
DHDPGTEPYEQYDRQQGAVKVIMN------------------------------------
------------------------------------------------------------
------------------------------------------------------------
------------------------------------------------------------
------------------------------------------------------------
------------------------------------------------------------
------------------------------------------------------------
----------------------------------------------------SLYG---V
TGWDRFR-LYDKEGAAAVTATGREVIDFTEEAANELNYQVAYGD----------------
------------------------------------------------------------
------------------------------------------------------------
------------------------------------------------------------
------------------------------------------------------------
------------------------------------------------------------
------------------------------------------------------------
------------------------------------------------------------
---TDSVMLSLS----------------------DMSEEE------AIETSFEIEDHINE
RYDDFAREKLNADS-----HRFQIEFEKLYRRFFQAGKKKRYAGHIIWKEGKDVDDIDIT
GF-EYKRSDIAGITKEVQQNVIETIVTGDDIDEDMEEVKAYLVDVIARVLDG-DVDLDEI
GIPGGIGKKLDAYDTPTAQVRGAKYANLMLGTNFGSGSKPKRLYIEKVHPDFWQRMEG-E
KGLDPQRDHLYGEFKRDPD----VICFEYADQVPEEFEVDWEKMLDKTLKGPIERVIEAL
GMSWEEVKTGQEQTGLGSFM
>lcl|36552_64 unnamed protein product
--------------------------------------------MTQSGLSDFSSPADAD
EGEHGGTETEREDLAAQEAAVVAGGGRGRVS--DVVDVDEAKFPESTG-TVELMITQIDY
AVEGYGSDEYPVVHVFGR----RPAATID-------GDVEDDVREHVRVLGVEPYFYVP-
-------------TADLDRD--------------PVEAYDVVIGTREEGPDGE-------
-------PYESIRGEPLTRIVTRTPRDVGNIRDDFETSFEADILFPNRFLIDNGINGGMR
VEERRLDDGSGTMQVHEGQLEPAEV--DADLRVNTFDIEVDDRRGFPEDGEEPIICLTSH
DSYDDEYVVWLYDAPEAEIP--PPEDLPDYEGIASDGE-----------IDFRVETFTEE
AAMLDAFVDYIDDT---DPDLFTGWN----------------------------------
------------------------------------------------------------
------------------------------------------------------------
------------------------------------------------------------
------------------------------------------------------------
------------------------------------------------------------
------------------------------------------------------------
---------------------------------------------------------FED
FDAPYLLDRMEVLDDG--SQYDLSVDRLSRIGEVWRSGWGGPDIKGRVVFDLLYAYKRTM
FTELESYRLDAVGERELGVGKERYTGDIGDLWEQDPERLLEYSIRDVELCVEIDRKQDVI
AFWDEVRTFVGCKIEDAPTPGDTVDMYVLHKAFGKFALPTKGQQES-EEFEGGAVFDPIT
GVKEMVTVQDLKCFSADTDVATPNGLKPITELNVGDPVYTLNSETFECEIKPVAETHSYQ
NEYGELHHVSGNTHDFKVTENHRFLLSQSRGWSDLGPSDFEFSEYRDVPEYERFAFPIHE
PMAGSKREKFDLFEEVEDGHVAVYAHDGLTGFRAAMPVGIESELDRAKGTSRLATVDGKA
GKYLIPIEVYRQNREQIEEHADETLLKYDRGHAEMPLSFNMDDWLELMGWFVTEGSFVRE
VPGIVLHQRDPQGRESIRDLLERIDLNYASNETRFKISNRFLHDWFRDHCGDGFSEKHLP
EWVFGLDAGHLRHLLDTLIDGDGSRTESGLNKFWTKSDRLKQDAVRLGVRCGEKPTVTKQ
SDGTWYVSIGKQGSLKKANA-TTEPHDGQVHCITAQDNHTVLAGRNGHLQWIGQSLYPMC
MVTINAGPETKVDPAEYDGETYVAPNG---THFQKEPDGIMREMVDELLSEREEKKSLRN
DHDPGTEPYEQYDRQQGAVKVIMNCFTPDTEVVTPDGVRSITELEVGDAVYSLDPDTEEM
VAKTVEETHAYPDYRGELVDVETSKIDFRVTPNHRMLVRKNETN--GITEDGYSFVEAGD
LDRATNYELPHDWDGPDGERVDEIDLTELVDGDYEVWVRPSVHGHTFTAELGWTPRRVPK
ADVGETGYVFTAAEFEEHREYVESVCETSYVHRESGRKWVPRTYDGDDFLELLAWYVTEG
NVYTSEEKRFGDNLRGSATTIQIAQDAVADGGDSDRE-----------TIGDLLDRMELD
YYVDDHSYQFTSELLGDLLRDSCGDGSFEKRIPDRVFEASVAQKRAFLETLIDGDGDRQT
GSWRYTTSSERLRDDVLRLCAHLGITASYN-------------------------RDSGS
WRIYVTEGGKNTLRMHRSGSRSEAEDGVYCVTVEDNHTLLAGRNGKFQFVGQSLYG---V
TGWDRFR-LYDKEGAAAVTATGREVIDFTEEAANELDYEVAYGD----------------
------------------------------------------------------------
------------------------------------------------------------
------------------------------------------------------------
------------------------------------------------------------
------------------------------------------------------------
------------------------------------------------------------
------------------------------------------------------------
---TDSVMLSLS----------------------DMSKEE------AIETSFEIEDHINE
RYDDFARDELNAEF-----HRFQIEFEKLYRRFFQAGKKKRYAGHIIWKEGKDVDDIDIT
GF-EYKRSDIAGITKEVQQNVIETIVTGDDIDEDMEEVKTYLVDVIARVLEG-DMDLDEI
GIPGGIGKKLDAYDTPTAQVRGAKYANRMLGTNFGSGSKPKRLYIEKVHPDFWQRMEG-E
KGLDPQRDHLYGEFKRDPD----VICFEYADQVPEEFEVDWEKMLDKTLKGPIERVIEAL
GMSWEEVKTGQEQTGLGSFM
>lcl|38020_1571 unnamed protein product
--------------------------------------------MTQSGLSDFSSAGDAD
GEADGDTDTEREELAAQEAAVVAGGGRGHVN--DVVDVDEAKFPESTG-TVELMITQIDY
AVEGYGSDEYPVVHVFGR----RPAEHVE--------DADHDVVEHLRVLGVEPYFYVP-
-------------TADLDRD--------------PVDEYDVVIGTREAGPDGE-------
-------PYESIRGEPLTRIVTRTPRDVGNIRDDFATSFEADILFPNRFLIDNGINGGIR
VEERRLDDGEETIQVHEGHLEPAEV--DADLRVNTFDIEVDDRRGFPEDGEEPIICLTSH
DSYEDEYVVWLYDAPEAEIP--PPEDLPEYEGIVGD-GA---------EVDFRVRTFDEE
AAMLDAFVEYIDDT---DPDLLTGWN----------------------------------
------------------------------------------------------------
------------------------------------------------------------
------------------------------------------------------------
------------------------------------------------------------
------------------------------------------------------------
------------------------------------------------------------
---------------------------------------------------------FED
FDAPYVLDRLEVLDDG--SEYDLDIDRLSRIGEVWRSGWGGPDVKGRVVFDLLYAYKRTM
FTELESYRLDAVGERELGVGKERYTGDIGDLWEQDPERLLEYSIRDVELCVEIDRKQDVI
AFWDEVRTFVGCKIEDAPTPGDTVDMYVLHKAFGKFALPTKGQQES-EEFEGGAVFDPIT
GVKEMVTVQDLK------------------------------------------------
------------------------------------------------------------
------------------------------------------------------------
------------------------------------------------------------
------------------------------------------------------------
------------------------------------------------------------
------------------------------------------------------SLYPMC
MVTINAGPETKVDPDEYGGETYVAPNG---THFRKEPDGIMREMVDELLSEREEKKALRN
DHDPGTEPYEQYDRQQGAVKVIMN------------------------------------
------------------------------------------------------------
------------------------------------------------------------
------------------------------------------------------------
------------------------------------------------------------
------------------------------------------------------------
------------------------------------------------------------
----------------------------------------------------SLYG---V
TGWDRFR-LYDKEGAAAVTATGREVIDFTEEAAEELNYQVAYGD----------------
------------------------------------------------------------
------------------------------------------------------------
------------------------------------------------------------
------------------------------------------------------------
------------------------------------------------------------
------------------------------------------------------------
------------------------------------------------------------
---TDSVMLSLS----------------------DMSERE------AIETSFEIEDHINE
RYDDFARDELNADE-----HRFEIEFEKLYRRFFQAGKKKRYAGHIVWKEGKEVDDIDIT
GF-EYKRSDIAGITKEVQQNVIETIVTGDDIDEDMEEVKSYLEGVIARVLDG-DVDLDEI
GIPGGIGKQLDAYDTPTAQVRGAKYANRMLGTNFGSGSKPKRLYIEKVHPDFWTRMEE-E
EGLDPQRDPLYGEFKRDPD----VICFEYADQVPEEFEVDWEKMLDKTLKGPIERVIEAL
GMSWEEVKTGQEQTGLGSFM
>lcl|38021_1219 unnamed protein product
--------------------------------------------MTQSGLSDFSSAGDAD
GEADGDTDTEREELAAQEAAVVAGGGRGHVN--DVVDVDEAKFPESTG-TVELMITQIDY
AVEGYGSDEYPVVHVFGR----RPAEHVE--------DADHDVVEHLRVLGVEPYFYVP-
-------------TADLDRD--------------PVEEYDVVIGTREAGPDGE-------
-------PYESIRGEPLTRIVTRTPRDVGNIRDDFATSFEADILFPNRFLIDNGINGGIR
VEERRLDDGEETIQVHEGHLEPAEV--DADLRVNTFDIEVDDRRGFPEDGEEPIICLTSH
DSYEDEYVVWLYDAPEAEIP--PPEDLPEYEGIVGD-GA---------EVDFRVRTFDEE
AAMLDAFVEYIDDT---DPDLLTGWN----------------------------------
------------------------------------------------------------
------------------------------------------------------------
------------------------------------------------------------
------------------------------------------------------------
------------------------------------------------------------
------------------------------------------------------------
---------------------------------------------------------FED
FDAPYVLDRLEVLDDG--SEYDLDVDRLSRIGEVWRSGWGGPDVKGRVVFDLLYAYKRTM
FTELESYRLDAVGERELGVGKERYTGDIGDLWEQDPERLLEYSIRDVELCVEIDRKQDVI
AFWDEVRTFVGCKIEDAPTPGDTVDMYVLHKAFGKFALPTKGQQES-EEFEGGAVFDPIT
GVKEMVTVQDLK------------------------------------------------
------------------------------------------------------------
------------------------------------------------------------
------------------------------------------------------------
------------------------------------------------------------
------------------------------------------------------------
------------------------------------------------------SLYPMC
MVTINAGPETKVDPDEYGGETYVAPNG---THFRKEPDGIMREMVDELLSEREEKKALRN
DHDPGTEPYEQYDRQQGAVKVIMN------------------------------------
------------------------------------------------------------
------------------------------------------------------------
------------------------------------------------------------
------------------------------------------------------------
------------------------------------------------------------
------------------------------------------------------------
----------------------------------------------------SLYG---V
TGWDRFR-LYDKEGAAAVTATGREVIDFTEEAAEELNYQVAYGD----------------
------------------------------------------------------------
------------------------------------------------------------
------------------------------------------------------------
------------------------------------------------------------
------------------------------------------------------------
------------------------------------------------------------
------------------------------------------------------------
---TDSVMLSLS----------------------DMSERE------AIETSFEIEDHINE
RYDDFARDELNADE-----HRFEIEFEKLYRRFFQAGKKKRYAGHIVWKEGKEVDDIDIT
GF-EYKRSDIAGITKEVQQNVIETIVTGDDIDEDMEEVKSYLEGVIARVLDG-DVDLDEI
GIPGGIGKQLDAYDTPTAQVRGAKYANRMLGTNFGSGSKPKRLYIEKVHPDFWTRMEE-E
EGLDPQRDPLYGEFKRDPD----VICFEYADQVPEEFEVDWEKMLDKTLKGPIERVIEAL
GMSWEEVKTGQEQTGLGSFM
>lcl|38022_1034 unnamed protein product
--------------------------------------------MTQSGLSDFSSAGDAD
GEADGDTDTEREELAAQEAAVVAGGGRGHVN--DVVDVDEAKFPESTG-TVELMITQIDY
AVEGYGSDEYPVVHVFGR----RPAEHVE--------DADHDVVEHLRVLGVEPYFYVP-
-------------TADLDRD--------------PVDEYDVVIGTREAGPDGE-------
-------PYESIRGEPLTRIVTRTPRDVGNIRDDFATSFEADILFPNRFLIDNGINGGIR
VEERRLDDGEETIQVHEGHLEPAEV--DADLRVNTFDIEVDDRRGFPEDGEEPIICLTSH
DSYEDEYVVWLYDAPEAEIP--PPEDLPEYEGIVGD-GA---------EVDFRVRTFDEE
AAMLDAFVEYIDDT---DPDLLTGWN----------------------------------
------------------------------------------------------------
------------------------------------------------------------
------------------------------------------------------------
------------------------------------------------------------
------------------------------------------------------------
------------------------------------------------------------
---------------------------------------------------------FED
FDAPYVLDRLEVLDDG--SEYDLDVDRLSRIGEVWRSGWGGPDVKGRVVFDLLYAYKRTM
FTELESYRLDAVGERELGVGKERYTGDIGDLWEQDPERLLEYSIRDVELCVEIDRKQDVI
AFWDEVRTFVGCKIEDAPTPGDTVDMYVLHKAFGKFALPTKGQQES-EEFEGGAVFDPIT
GVKEMVTVQDLK------------------------------------------------
------------------------------------------------------------
------------------------------------------------------------
------------------------------------------------------------
------------------------------------------------------------
------------------------------------------------------------
------------------------------------------------------SLYPMC
MVTINAGPETKVDPDEYGGETYVAPNG---THFRKEPDGIMREMVDELLSEREEKKALRN
DHDPGTEPYEQYDRQQGAVKVIMN------------------------------------
------------------------------------------------------------
------------------------------------------------------------
------------------------------------------------------------
------------------------------------------------------------
------------------------------------------------------------
------------------------------------------------------------
----------------------------------------------------SLYG---V
TGWDRFR-LYDKEGAAAVTATGREVIDFTEEAAEELNYQVAYGD----------------
------------------------------------------------------------
------------------------------------------------------------
------------------------------------------------------------
------------------------------------------------------------
------------------------------------------------------------
------------------------------------------------------------
------------------------------------------------------------
---TDSVMLSLS----------------------DMSERE------AIETSFEIEDHINE
RYDDFARDELNADE-----HRFEIEFEKLYRRFFQAGKKKRYAGHIVWKEGKDVDDIDIT
GF-EYKRSDIAGITKEVQQNVIETIVTGDDIDEDMEEVKSYLEGVIARVLDG-DVDLDEI
GIPGGIGKQLDAYDTPTAQVRGAKYANRMLGTNFGSGSKPKRLYIEKVHPDFWRRMEE-E
EGLDPQRDPLYGEFKRDPD----VICFEYADQVPEEFEVDWEKMLDKTLKGPIERVIEAL
GMSWEEVKTGQEQTGLGSFM
>lcl|23591_1262 unnamed protein product
--------------------------------------------MTQSGLSDFSSAGDAD
GEADGDTDTEREELAAQEAAVVAGGGRGHVN--DVVDVDEAKFPESTG-TVELMITQIDY
AVEGYGSDEYPVVHVFGR----RPAEHVE--------DADHDVVEHLRVLGVEPYFYVP-
-------------TADLDRD--------------PVDEYDVVIGTREAGPDGE-------
-------PYESIRGEPLTRIVTRTPRDVGNIRDDFATSFEADILFPNRFLIDNGINGGIR
VEERRLDDGEETIQVHEGHLEPAEV--DADLRVNTFDIEVDDRRGFPEDGEEPIICLTSH
DSYEDEYVVWLYDAPEAEIP--PPEDLPEYEGIVGD-GA---------EVDFRVRTFDEE
AAMLDAFVEYIDDT---DPDLLTGWN----------------------------------
------------------------------------------------------------
------------------------------------------------------------
------------------------------------------------------------
------------------------------------------------------------
------------------------------------------------------------
------------------------------------------------------------
---------------------------------------------------------FED
FDAPYVLDRLEVLDDG--SEYDLDIDRLSRIGEVWRSGWGGPDVKGRVVFDLLYAYKRTM
FTELESYRLDAVGERELGVGKERYTGDIGDLWEQDPERLLEYSIRDVELCVEIDRKQDVI
AFWDEVRTFVGCKIEDAPTPGDTVDMYVLHKAFGKFALPTKGQQES-EEFEGGAVFDPIT
GVKEMVTVQDLK------------------------------------------------
------------------------------------------------------------
------------------------------------------------------------
------------------------------------------------------------
------------------------------------------------------------
------------------------------------------------------------
------------------------------------------------------SLYPMC
MVTINAGPETKVDPDEYGGETYVAPNG---THFRKEPDGIMREMVDELLSEREEKKALRN
DHDPGTEPYEQYDRQQGAVKVIMN------------------------------------
------------------------------------------------------------
------------------------------------------------------------
------------------------------------------------------------
------------------------------------------------------------
------------------------------------------------------------
------------------------------------------------------------
----------------------------------------------------SLYG---V
TGWDRFR-LYDKEGAAAVTATGREVIDFTEEAAEELNYQVAYGD----------------
------------------------------------------------------------
------------------------------------------------------------
------------------------------------------------------------
------------------------------------------------------------
------------------------------------------------------------
------------------------------------------------------------
------------------------------------------------------------
---TDSVMLSLS----------------------DMSERE------AIETSFEIEDHINE
RYDDFARDELNADE-----HRFEIEFEKLYRRFFQAGKKKRYAGHIVWKEGKEVDDIDIT
GF-EYKRSDIAGITKEVQQNVIETIVTGDDIDEDMEEVKSYLEGVIARVLDG-DVDLDEI
GIPGGIGKQLDAYDTPTAQVRGAKYANRMLGTNFGSGSKPKRLYIEKVHPDFWTRMEE-G
EGLDPQRDPLYGEFKRDPD----VICFEYADQVPEEFEVDWEKMLDKTLKGPIERVIEAL
GMSWKEVKTGQEQTGLGSFM
>lcl|36553_126 unnamed protein product
--------------------------------------------MTQSGLSDFSSAGDAD
GEADGDTDTEREELAAQEAAVVAGGGRGHVN--DVVDVDEAKFPESTG-TVELMITQIDY
AVEGYGSDEYPVVHVFGR----RPAEHVE--------DADHDVVEHLRVLGVEPYFYVP-
-------------TADLDRD--------------PVDEYDVVIGTREAGPDGE-------
-------PYESIRGEPLTRIVTRTPRDVGNIRDDFATSFEADILFPNRFLIDNGINGGIR
VEERRLDDGEETIQVHEGHLEPAEV--DADLRVNTFDIEVDDRRGFPEDGEEPIICLTSH
DSYEDEYVVWLYDAPEAEIP--PPEDLPEYEGIVGD-GA---------EVDFRVRTFDEE
AAMLDAFVEYIDDT---DPDLLTGWN----------------------------------
------------------------------------------------------------
------------------------------------------------------------
------------------------------------------------------------
------------------------------------------------------------
------------------------------------------------------------
------------------------------------------------------------
---------------------------------------------------------FED
FDAPYVLDRLEVLDDG--SEYDLDIDRLSRIGEVWRSGWGGPDVKGRVVFDLLYAYKRTM
FTELESYRLDAVGERELGVGKERYTGDIGDLWEQDPERLLEYSIRDVELCVEIDRKQDVI
AFWDEVRTFVGCKIEDAPTPGDTVDMYVLHKAFGKFALPTKGQQES-EEFEGGAVFDPIT
GVKEMVTVQDLK------------------------------------------------
------------------------------------------------------------
------------------------------------------------------------
------------------------------------------------------------
------------------------------------------------------------
------------------------------------------------------------
------------------------------------------------------SLYPMC
MVTINAGPETKVDPDEYGGETYVAPNG---THFRKEPDGIMREMVDELLSEREEKKALRN
DHDPGTEPYEQYDRQQGAVKVIMN------------------------------------
------------------------------------------------------------
------------------------------------------------------------
------------------------------------------------------------
------------------------------------------------------------
------------------------------------------------------------
------------------------------------------------------------
----------------------------------------------------SLYG---V
TGWDRFR-LYDKEGAAAVTATGREVIDFTEEAAEELNYQVAYGD----------------
------------------------------------------------------------
------------------------------------------------------------
------------------------------------------------------------
------------------------------------------------------------
------------------------------------------------------------
------------------------------------------------------------
------------------------------------------------------------
---TDSVMLSLS----------------------DMSERE------AIETSFEIEDHINE
RYDDFARDELNADE-----HRFEIEFEKLYRRFFQAGKKKRYAGHIVWKEGKDVDDIDIT
GF-EYKRSDIAGITKEVQQNVIETIVTGDDIDEDMEEVKSYLEGVIARVLDG-DVDLDEI
GIPGGIGKRLDAYDTPTAQVRGAKYANRMLGTNFGSGSKPKRLYIEKVHPDFWTRMEE-E
EGLDPQRDPLYGEFKRDPD----VICFEYADQVPEEFEVDWEKMLDKTLKGPIERVIEAL
GMSWEEVKTGQEQTGLGSFM
>lcl|36554_2337 unnamed protein product
--------------------------------------------MTQSGLSDFSSPADAD
EGEHGGTETEREDLAAQEAAVVAGGGRGRVS--DVVDVDEAKFPESTG-TVELMITQIDY
AVEGYGSDEYPVVHVFGR----RPAATVD-------GDVEDDVREHVRVLGVEPYFYVP-
-------------TADLDRD--------------PVEAYDVVIGTREEGPDGE-------
-------PYESIRGEPLTRIVTRTPRDVGNIRDDFETSFEADILFPNRFLIDNGINGGMR
VEERRLDDGSGTMQVHEGQLEPAEV--DADLRVNTFDIEVDDRRGFPEDGEEPIICLTSH
DSYDDEYVVWLYDAPEAEIP--PPEDLPDYEGIASDGEE----------VDFRVETFEEE
AAMLDAFVDYIDDT---DPDLFTGWNCLPADSQILKADGTEQRIEDVSVGDEVIGSDERQ
TTTAEVTNKWESEKEILRYRLADGTDLRSSEEHRVMVGDDDQVDWKLGSEIDVGDYLLKP
RKLNVDSERVPTLSDLVPIECQRFGSKEAIKSFKSELPYGAVSELAEEFDLATGTLHHSK
TDVWTPERCQVVSDRYDVALPDGGREYRRTR-NDLDRQLTGHELYLAGLVLTDGTMSPED
GIRFYNTREELHEQFPGETHLEPDGKGCYKQNVLDYARMYTFNGLGIPFGDKNGGEVDLS
TVFELPESYIERFLAGVIDGDGNVSSSVTVAAENRSIGEWYVKLFRRLGVYAEQRENVVR
VPDAEREIQRLRDRVLPHLSHSKKREALKALDGGKSGRSENIPYALFEADTGTDEKRIGR
DKHRRGIDLKRHETILDEWPEYVFVKVEDVERVGTETTYDIETTTHNFFADDCLVHNCED
FDVPYFFDRMEELDPG--SEYDLSVDRFSRIGEVWRSGWGGPDIKGRVVFDLLYAYKRTM
FTELESYRLDAVGERELGVGKERYTGDIGDLWEQDPERLLEYSIRDVELCVEIDRKQDVI
AFWDEVRTFVGCKIEDAPTPGDTVDMYVLHKAFGKFALPTKGQQES-EEFEGGAVFDPIT
GVKEMVTVQDLKCFSADTDVATPNGLKPITELNVGDPVYTLNSETFECEIKPVAETHSYQ
NEYGELHHVSGNTHDFKVTENHRFLLSQSRGWSDLGPSDFEFSEYRDVPEYERFAFPIHE
PMAGSKREKFDLFEEVEDGHVAVYAHDGLTGFRAAMPVGIESELDRAKGTSRLATVDGKA
GKYLIPIEVYRQNREQIEEHADETLLKYDRGHAEMPLSFNMDDWLELMGWFVTEGSFVRE
VPGIVLHQRDPQGRESIRDLLERIDLNYASNETRFKISNRFLHDWFRDHCGDGFSEKHLP
EWVFGLDAGHLRHLLDTLIDGDGSRTESGLNKFWTKSDRLKQDAVRLGVRCGEKPTVTKQ
SDGTWYVSIGKQGSLKKANA-TTEPHDGQVHCITAQDNHTVLAGRNGHLQWIGQSLYPMC
MVTINAGPETKVDPAEYDGETYVAPNG---THFQKEPDGIMREMVDELLSEREEKKALRN
DHDPGTEPYEQYDRQQGAVKVIMNCFTPDTEVVTPDGVRSITDLAVGDSVYSLDPDTEEM
EVKTVEETHAYPDYRGELVDIETSKIDFRVTPNHRMLVRKNETN--GITEDGYGFVEAGD
LDRATNYQLPHDWAGPDGERIDEVDLTELVDGEYEVWVRPSVHGRTFTAELGWTPRRVPK
ADVGETGYVFTAEEFEAHREYVESVCERSFVHRESGRKWIPRTFDGDDFLELLAWYVTEG
NVYTSEEKRFGENVRGSATTVKIAQDAVADGGSSDHA-----------TIGELLDRMGLD
YYVDDRSYQFTSELLGDLLRDSCGDGSFEKRIPDRVFEASTAQKRAFLETLIDGDGDRQT
GSWRYTTSSERLRDDVLRLCAHLGITASYN-------------------------RDSGS
WRIYVTEGGKNTLRMHRSGSRSEAEDGVYCVTVEDNHTLLAGRNGKFQFVGQSLYG---V
TGWDRFR-LYDKEGAAAVTATGREVIDFTEEAANELDYEVAYGD----------------
------------------------------------------------------------
------------------------------------------------------------
------------------------------------------------------------
------------------------------------------------------------
------------------------------------------------------------
------------------------------------------------------------
------------------------------------------------------------
---TDSVMLSLS----------------------DMSKEE------AIETSFEIEDHINE
RYDDFARDELNAEF-----HRFQIEFEKLYRRFFQAGKKKRYAGHIIWKEGKDVDDIDIT
GF-EYKRSDIAGITKEVQQNVIETIVTGDDIDEDMEEVKAYLVDVIARVLDG-DVDLDEI
GIPGGIGKKLDAYDTPTAQVRGAKYANLMLGTNFGSGSKPKRLYIEKVHPDFWQRMEG-E
KGLDPQRDHLYGEFKRDPD----VICFEYADQVPEEFEVDWEKMLDKTLKGPIERVIEAL
GMSWEEVKTGQEQTGLGSFM
>lcl|36555_2661 unnamed protein product
--------------------------------------------MTQSGLSDFSSPADAD
EGEHGGTETEREDLAAQEAAVVAGGGRGRVS--DVVDVDEAKFPESTG-TVELMITQIDY
AVEGYGSDEYPVVHVFGR----RPAATVD-------GDVEDDVREHVRVLGVEPYFYVP-
-------------TADLDRD--------------PVEAYDVVIGTREEGPDGE-------
-------PYESIRGEPLTRIVTRTPRDVGNIRDDFETSFEADILFPNRFLIDNGINGGMR
VEERRLDDGSGTMQVHEGQLEPAEV--DADLRVNTFDIEVDDRRGFPEDGEEPIICLTSH
DSYDDEYVVWLYDAPEAEIP--PPEDLPDYEGIASDGE-----------IDFRVETFTEE
AAMLDAFVDYIDDT---DPDLFSGWN----------------------------------
------------------------------------------------------------
------------------------------------------------------------
------------------------------------------------------------
------------------------------------------------------------
------------------------------------------------------------
------------------------------------------------------------
---------------------------------------------------------FED
FDAPYLLDRMEVLDDG--SQYDLSVDRLSRIGEVWRSGWGGPDIKGRVVFDLLYAYKRTM
FTELESYRLDAVGERELGVGKERYTGDIGDLWEQDPERLLEYSIRDVELCVEIDRKQDVI
AFWDEVRTFVGCKIEDAPTPGDTVDMYVLHKAFGKFALPTKGQQES-EEFEGGAVFDPIT
GVKEMVTVQDLKCFSADTDVATPNGLKPITELNVGDPVYTLNSETFECEIKPVAETHSYQ
NEYGELHHVSGNTHDFKVTENHRFLLSQSRGWSDLGPSDFEFSEYRDVPEYERFAFPIHE
PMAGSKREKFDLFEEVEDGHVAVYAHDGLTGFRAAMPVGIESELDRAKGTSRLATVDGKA
GKYLIPIEVYRQNREQIEEHADETLLKYDRGHAEMPLSFNMDDWLELMGWFVTEGSFVRE
VPGIVLHQRDPQGRESIRDLLERIDLNYASNETRFKISNRFLHDWFRDHCGDGFSEKHLP
EWVFGLDAGHLRHLLDTLIDGDGSRTESGLNKFWTKSDRLKQDAVRLGVRCGEKPTVTKQ
SDGTWYVSIGKQGSLKKANA-TTEPHDGQVHCITAQDNHTVLAGRNGHLQWIGQSLYPMC
MVTINAGPETKVDPAEYDGETYVAPNG---THFQKEPDGIMREMVDELLSEREEKKSLRN
DHDPGTEPYEQYDRQQGAVKVIMNCFTPDTEVVTPDGVRSITELEVGDAVYSLDPDTEEM
VAKTVEETHAYPDYRGELVDVETSKIDFRVTPNHRMLVRKNETN--GITEDGYSFVEAGD
LDRATNYELPHDWDGPDGERVDEIDLTELVDGDYEVWVRPSVHGHTFTAELGWTPRRVPK
ADVGETGYVFTAAEFEEHREYVESVCETSYVHRESGRKWVPRTYDGDDFLELLAWYVTEG
NVYTSEEKRFGDNLRGSATTIQIAQDAVADGGDSDRE-----------TIGDLLDRMELD
YYVDDHSYQFTSELLGDLLRDSCGDGSFEKRIPDRVFEASVAQKRAFLETLIDGDGDRQT
GSWRYTTSSERLRDDVLRLCAHLGITASYN-------------------------RDSGS
WRIYVTEGGKNTLRMHRSGSRSEAEDGVYCVTVEDNHTLLAGRNGKFQFVGQSLYG---V
TGWDRFR-LYDKEGAAAVTATGREVIDFTEEAANELDYEVAYGD----------------
------------------------------------------------------------
------------------------------------------------------------
------------------------------------------------------------
------------------------------------------------------------
------------------------------------------------------------
------------------------------------------------------------
------------------------------------------------------------
---TDSVMLSLS----------------------DMSKEE------AIETSFEIEDHINE
RYDDFARDELNAEF-----HRFQIEFEKLYRRFFQAGKKKRYAGHIIWKEGKDVDDIDIT
GF-EYKRSDIAGITKEVQQNVIETIVTGDDIDEDMEEVKTYLVDVIARVLEG-DMDLDEI
GIPGGIGKKLDAYDTPTAQVRGAKYANRMLGTNFGSGSKPKRLYIEKVHPDFWQRMEG-E
KGLDPQRDHLYGEFKRDPD----VICFEYADQVPEEFEVDWEKMLDKTLKGPIERVIEAL
GMSWEEVKTGQEQTGLGSFM
>lcl|38023_2207 unnamed protein product
-----------------------------------------MTEAGQTGLTEFGDDSAET
-----------DDRPDEEAVAVAGNGGSDA--AEVIDVVEETLPESEG-DLELAVMQVDY
TIAGYGDEERPIMHVFGR----TPDGEL----------------EHVQVVGFKPYFYAP-
-------------TETLERP--------------PEEQYDRLTGSREYDEDGE-------
-------PYESIRGEKLTKIFGQTPRDVGQVRDDFDH-YEADILFPNRFLIDKDVRSGIR
VPER-RAD-DDSLVVPHDEVDAADV--DAAPRVNTFDIEVDDRSGFPEDGEEPILCLTSH
DSYRDEYVMWLYEAPMGDGE--IPTEITEYEPIEGE-------------IDHDVRCFAEE
EAMLEAFVEYVEDT---DPDVLTGWN----------------------------------
------------------------------------------------------------
------------------------------------------------------------
------------------------------------------------------------
------------------------------------------------------------
------------------------------------------------------------
------------------------------------------------------------
---------------------------------------------------------FED
FDAPYFLDRLEELAGP-HHEYDLSIDRLSRVDEVWRSNWGGPDIKGRVVFDLLYGYQRMV
FSELDSYRLDAVGEAELGVGKERYAGDIGDLWEDDPTQLLEYNLRDVELCVELDRQQEII
PFWDEVRSFVGCKLEDAPTPGDAVDMYVLHEAYGRFALPSKGQQEVGEEYEGGAVFEPIT
GVKENVTVLDLKCFSGDTVVMTPDGPTNIKDLDVGDEMYTLDPDTFECEITPVSETHEYE
NQYGQLHHLGGNTHDLKVTENHQFLVSNTRGWDDLGPDDFELTEYRNIPETDRFAFPNHK
PMTGAAPETFDLYEEVTGGHVVVYTDDDLRSFRHSMPDPVESTLDLVHGSSEAMGIQKSV
GKYLIPLSTFRDNESTIREYADELFLKYGKQHRETPLSFQMTDWLEFLGWFVTEGSLDQS
ADRFTIHQSNGTHRERICSLLDRMAVNYNVDDRGINVSNRYLLEWLEDHCGDGYAEKCLP
EWIFDLDAEYLSILLETMIDGDGDRTDSGLGKFWTKSDDLMRAISRIAVQCGQKPTVSKQ
KDGTWYVSVGKRGSFKKSNE-TVERHDGNVYCVTAAENHVILAGRNGNFQWVGQSLYPMC
MTTINASPETRVDPDEYDGDTYVAPVGDDEIHFRKEPDGVMREMITELLAEREEKKELRN
EHEPGSHEYEQYDRQQGAVKVIMNCFTPDTEVLTPSGVCGITDLEIGDEVYSLDPETEEL
EIKPVVETHDYPDYDGDLIDIETSKIDFRVTPNHRMLVRKNETN--GITEDEYSFVEAGN
LDRATNYELPHGWAGPDGDKLEEVDLTELIDGEYEVWVRPSVHGRTFTAELGWTPRRVPK
ADVGKTGYVFTDEEFEEHREYIEEVCEMSFIHRESGRKWIPRTYDGDDFLDLLAWFVTEG
NVYTSEDKQFGENFRGSATTVNLAQDKLPVADGGVDH---------HATIGELLDDMGFD
YYVDDRCYTVTSKLLGNLLTSHCGDGSFEKRIPEFVFECSSQQKRRFLEVLIDGDGDRQV
NSWRYTTSSDRLRDDVLRLCAHLGITANY-------------------------NRDSGS
WRIYVTEGSKNTLRMHRSASRSTADDGVYCVTVEDNHTLLAGRNGKFQFVGQSLYG---V
SGWEQFR-LYDKEAASAITATGREVIEFTETAANEEGYEVTYGD----------------
------------------------------------------------------------
------------------------------------------------------------
------------------------------------------------------------
------------------------------------------------------------
------------------------------------------------------------
------------------------------------------------------------
------------------------------------------------------------
---TDSVMLELG---------------------TDVSKAE------AIETSFDLEEHING
RYDDFAREELGAEF-----HRFQIEFEKLYRRFFQAGKKKRYAGHITWKEGKDVNDVDIV
GF-EYQRSDIAPITKEVQHRVIEMIVRE----GDIEGAKEYVNGVIEDVLAG-EISLEEI
AIPGGIGKRLDNYDTDTAQVRGAKYANLLLGTNFQRGSKPKRLYLDRVDPSFFERLEA-E
EGFDARTDPLYGAFKRDPD----VICFEYEDQIPEAFEVDYDKMLEKTLQGPIERILEAL
DISWDEVKSGQEQKGLDSFM
>lcl|38024_2016 unnamed protein product
--------------------------------------------MTQSGLSDFSSAGDAD
GEADGDTDTEREELAAQEAAVVAGGGRGHVN--DVVDVDEAKFPESTG-TVELMITQIDY
AVEGYGSDEYPVVHVFGR----RPAEHVE--------DADHDVVEHLRVLGVEPYFYVP-
-------------TADLDRD--------------PVEEYDVVIGTREAGPDGE-------
-------PYESIRGEPLTRIVTRTPRDVGNIRDDFATSFEADILFPNRFLIDNGINGGIR
VEERRLDDGEETIQVHEGHLEPAEV--DADLRVNTFDIEVDDRRGFPEDGEEPIICLTSH
DSYEDEYVVWLYDAPEAEIP--PPEDLPEYEGIVGD-GA---------EVDFRVRTFDEE
AAMLDAFVEYIDDT---DPDLLTGWN----------------------------------
------------------------------------------------------------
------------------------------------------------------------
------------------------------------------------------------
------------------------------------------------------------
------------------------------------------------------------
------------------------------------------------------------
---------------------------------------------------------FED
FDAPYVLDRLEVLDDG--SEYDLDVDRLSRIGEVWRSGWGGPDVKGRVVFDLLYAYKRTM
FTELESYRLDAVGERELGVGKERYTGDIGDLWEQDPERLLEYSIRDVELCVEIDRKQDVI
AFWDEVRTFVGCKIEDAPTPGDTVDMYVLHKAFGKFALPTKGQQES-EEFEGGAVFDPIT
GVKEMVTVQDLK------------------------------------------------
------------------------------------------------------------
------------------------------------------------------------
------------------------------------------------------------
------------------------------------------------------------
------------------------------------------------------------
------------------------------------------------------SLYPMC
MVTINAGPETKVDPDEYGGETYVAPNG---THFRKEPDGIMREMVDELLSEREEKKALRN
DHDPGTEPYEQYDRQQGAVKVIMN------------------------------------
------------------------------------------------------------
------------------------------------------------------------
------------------------------------------------------------
------------------------------------------------------------
------------------------------------------------------------
------------------------------------------------------------
----------------------------------------------------SLYG---V
TGWDRFR-LYDKEGAAAVTATGREVIDFTEEAAEELNYQVAYGD----------------
------------------------------------------------------------
------------------------------------------------------------
------------------------------------------------------------
------------------------------------------------------------
------------------------------------------------------------
------------------------------------------------------------
------------------------------------------------------------
---TDSVMLSLS----------------------DMSERE------AIETSFEIEDHINE
RYDDFARDELNADE-----HRFEIEFEKLYRRFFQAGKKKRYAGHIVWKEGKEVDDIDIT
GF-EYKRSDIAGITKEVQQNVIETIVTGDDIDEDMEEVKSYLEGVIARVLDG-DVDLDEI
GIPGGIGKQLDAYDTPTAQVRGAKYANRMLGTNFGSGSKPKRLYIEKVHPDFWTRMEE-E
EGLDPQRDPLYGEFKRDPD----VICFEYADQVPEEFEVDWEKMLDKTLKGPIERVIEAL
GMSWEEVKTGQEQTGLGSFM
>lcl|38025_2688 unnamed protein product
--------------------------------------------MTQSGLSDFSSAGDAD
GEADGDTDTEREELAAQEAAVVAGGGRGHVN--DVVDVDEAKFPESTG-TVELMITQIDY
AVEGYGSDEYPVVHVFGR----RPAEHVE--------DADHDVVEHLRVLGVEPYFYVP-
-------------TADLDRD--------------PVDEYDVVIGTREAGPDGE-------
-------PYESIRGEPLTRIVTRTPRDVGNIRDDFATSFEADILFPNRFLIDNGINGGIR
VEERRLDDGEETIQVHEGHLEPAEV--DADLRVNTFDIEVDDRRGFPEDGEEPIICLTSH
DSYEDEYVVWLYDAPEAEIP--PPEDLPEYEGIVGD-GA---------EVDFRVRTFDEE
AAMLDAFVEYIDDT---DPDLLTGWN----------------------------------
------------------------------------------------------------
------------------------------------------------------------
------------------------------------------------------------
------------------------------------------------------------
------------------------------------------------------------
------------------------------------------------------------
---------------------------------------------------------FED
FDAPYVLDRLEVLDDG--SEYDLDVDRLSRIGEVWRSGWGGPDVKGRVVFDLLYAYKRTM
FTELESYRLDAVGERELGVGKERYTGDIGDLWEQDPERLLEYSIRDVELCVEIDRKQDVI
AFWDEVRTFVGCKIEDAPTPGDTVDMYVLHKAFGKFALPTKGQQES-EEFEGGAVFDPIT
GVKEMVTVQDLK------------------------------------------------
------------------------------------------------------------
------------------------------------------------------------
------------------------------------------------------------
------------------------------------------------------------
------------------------------------------------------------
------------------------------------------------------SLYPMC
MVTINAGPETKVDPDEYGGETYVAPNG---THFRKEPDGIMREMVDELLSEREEKKALRN
DHDPGTEPYEQYDRQQGAVKVIMN------------------------------------
------------------------------------------------------------
------------------------------------------------------------
------------------------------------------------------------
------------------------------------------------------------
------------------------------------------------------------
------------------------------------------------------------
----------------------------------------------------SLYG---V
TGWDRFR-LYDKEGAAAVTATGREVIDFTEEAAEELNYQVAYGD----------------
------------------------------------------------------------
------------------------------------------------------------
------------------------------------------------------------
------------------------------------------------------------
------------------------------------------------------------
------------------------------------------------------------
------------------------------------------------------------
---TDSVMLSLS----------------------DMSERE------AIETSFEIEDHINE
RYDDFARDELNADE-----HRFEIEFEKLYRRFFQAGKKKRYAGHIVWKEGKEVDDIDIT
GF-EYKRSDIAGITKEVQQNVIETIVTGDDIDEDMEEVKSYLEGVIARVLDG-DVDLDEI
GIPGGIGKQLDAYDTPTAQVRGAKYANRMLGTNFGSGSKPKRLYIEKVHPDFWRRMEE-E
EGLDPQRDPLYGEFKRDPD----VICFEYADQVPEEFEVDWEKMLDKTLKGPIERVIEAL
GMSWEEVKTGQEQTGLGSFM
>lcl|36556_2511 unnamed protein product
--------------------------------------------MTQSGLSDFSSAGDAD
GEADGDTDTEREELAAQEAAVVAGGGRGHVN--DVVDVDEAKFPESTG-TVELMITQIDY
AVEGYGSDEYPVVHVFGR----RPAEHVE--------DADHDVVEHLRVLGVEPYFYVP-
-------------TADLDRD--------------PVEEYDVVIGTREAGPDGE-------
-------PYESIRGEPLTRIVTRTPRDVGNIRDDFATSFEADILFPNRFLIDNGINGGIR
VEERRLDDGEETIQVHEGHLEPAEV--DADLRVNTFDIEVDDRRGFPEDGEEPIICLTSH
DSYEDEYVVWLYDAPEAEIP--PPEDLPEYEGIVGD-GA---------EVDFRVRTFDEE
AAMLDAFVEYIDDT---DPDLLTGWN----------------------------------
------------------------------------------------------------
------------------------------------------------------------
------------------------------------------------------------
------------------------------------------------------------
------------------------------------------------------------
------------------------------------------------------------
---------------------------------------------------------FED
FDAPYVLDRLEVLDDG--SEYDLDVDRLSRIGEVWRSGWGGPDVKGRVVFDLLYAYKRTM
FTELESYRLDAVGERELGVGKERYTGDIGDLWEQDPERLLEYSIRDVELCVEIDRKQDVI
AFWDEVRTFVGCKIEDAPTPGDTVDMYVLHKAFGKFALPTKGQQES-EEFEGGAVFDPIT
GVKEMVTVQDLK------------------------------------------------
------------------------------------------------------------
------------------------------------------------------------
------------------------------------------------------------
------------------------------------------------------------
------------------------------------------------------------
------------------------------------------------------SLYPMC
MVTINAGPETKVDPDEYGGETYVAPNG---THFRKEPDGIMREMVDELLSEREEKKALRN
DHDPGTEPYEQYDRQQGAVKVIMN------------------------------------
------------------------------------------------------------
------------------------------------------------------------
------------------------------------------------------------
------------------------------------------------------------
------------------------------------------------------------
------------------------------------------------------------
----------------------------------------------------SLYG---V
TGWDRFR-LYDKEGAAAVTATGREVIDFTEEAAEELNYQVAYGD----------------
------------------------------------------------------------
------------------------------------------------------------
------------------------------------------------------------
------------------------------------------------------------
------------------------------------------------------------
------------------------------------------------------------
------------------------------------------------------------
---TDSVMLSLS----------------------DMSERE------AIETSFEIEDHINE
RYDDFARDELNADE-----HRFEIEFEKLYRRFFQAGKKKRYAGHIVWKEGKEVDDIDIT
GF-EYKRSDIAGITKEVQQNVIETIVTGDDIDEDMEEVKSYLEGVIARVLDG-DVDLDEI
GIPGGIGKQLDAYDTPTAQVRGAKYANRMLGTNFGSGSKPKRLYIEKVHPDFWTRMEE-E
EGLDPQRDPLYGEFKRDPD----VICFEYADQVPEEFEVDWEKMLDKTLKGPIERVIEAL
GMSWEEVKTGQEQTGLGSFM
>lcl|36557_4842 unnamed protein product
--------------------------------------------MTQSGLSDFSSAGDAD
GEADGDTDTEREELAAQEAAVVAGGGRGHVN--DVVDVDEAKFPESTG-TVELMITQIDY
AVEGYGSDEYPVVHVFGR----RPAEHVE--------DADHDVVEHLRVLGVEPYFYVP-
-------------TADLDRD--------------PVEEYDVVIGTREAGPDGE-------
-------PYESIRGEPLTRIVTRTPRDVGNIRDDFATSFEADILFPNRFLIDNGINGGIR
VEERRLDDGEETIQVHEGHLEPAEV--DADLRVNTFDIEVDDRRGFPEDGEEPIICLTSH
DSYEDEYVVWLYDAPEAEIP--PPEDLPEYEGIVGD-GA---------EVDFRVRTFDEE
AAMLDAFVEYIDDT---DPDLLTGWN----------------------------------
------------------------------------------------------------
------------------------------------------------------------
------------------------------------------------------------
------------------------------------------------------------
------------------------------------------------------------
------------------------------------------------------------
---------------------------------------------------------FED
FDAPYVLDRLEVLDDG--SEYDLDVDRLSRIGEVWRSGWGGPDVKGRVVFDLLYAYKRTM
FTELESYRLDAVGERELGVGKERYTGDIGDLWEQDPERLLEYSIRDVELCVEIDRKQDVI
AFWDEVRTFVGCKIEDAPTPGDTVDMYVLHKAFGKFALPTKGQQES-EEFEGGAVFDPIT
GVKEMVTVQDLK------------------------------------------------
------------------------------------------------------------
------------------------------------------------------------
------------------------------------------------------------
------------------------------------------------------------
------------------------------------------------------------
------------------------------------------------------SLYPMC
MVTINAGPETKVDPDEYGGETYVAPNG---THFRKEPDGIMREMVDELLSEREEKKALRN
DHDPGTEPYEQYDRQQGAVKVIMN------------------------------------
------------------------------------------------------------
------------------------------------------------------------
------------------------------------------------------------
------------------------------------------------------------
------------------------------------------------------------
------------------------------------------------------------
----------------------------------------------------SLYG---V
TGWDRFR-LYDKEGAAAVTATGREVIDFTEEAAEELNYQVAYGD----------------
------------------------------------------------------------
------------------------------------------------------------
------------------------------------------------------------
------------------------------------------------------------
------------------------------------------------------------
------------------------------------------------------------
------------------------------------------------------------
---TDSVMLSLS----------------------DMSERE------AIETSFEIEDHINE
RYDDFARDELNADE-----HRFEIEFEKLYRRFFQAGKKKRYAGHIVWKEGKEVDDIDIT
GF-EYKRSDIAGITKEVQQNVIETIVTGDDIDEDMEEVKSYLEGVIARVLDG-DVDLDEI
GIPGGIGKQLDAYDTPTAQVRGAKYANRMLGTNFGSGSKPKRLYIEKVHPDFWTRMEE-E
EGLDPQRDPLYGEFKRDPD----VICFEYADQVPEEFEVDWEKMLDKTLKGPIERVIEAL
GMSWEEVKTGQEQTGLGSFM
>lcl|18174_1476 unnamed protein product
--------------------------------------------MTQSGLSDFSSSGDAG
DGADGGTETEREDLAAQEAAVVAGSGRGRVS--DVVDVDEAKFPESTG-TVELMITQIDY
AVEGYGSDEYPVVHVFGR----RPAENVDGDAEHVDGDADRDVVEHLRVLGVEPYFYVP-
-------------TADLDRD--------------PVEEYDVVIGTREENPDGE-------
-------PYESIRGEPLTRIVTRTPRDVGNIRDDFETSFEADILFPNRFLIDNGLNGGIR
VEERRLDDGEGTIQVHEGHLEPADV--DAEMRVNTFDIEVDDRRGFPEDGEEPIICLTSH
DSYDDEYVVWLYDAPEAEIP--PPEDLPDYEGIVGDGE----------ELDFRVRTFEEE
AAMLDAFVEYIDET---DPDLLTGWN----------------------------------
------------------------------------------------------------
------------------------------------------------------------
------------------------------------------------------------
------------------------------------------------------------
------------------------------------------------------------
------------------------------------------------------------
---------------------------------------------------------FED
FDAPYVLDRLEVLDEE--SEYDLDVDRLSRIGEVWRSGWGGPDVKGRVVFDLLYAYKRTM
FTELESYRLDAVGERELGVGKERYTGDIGDLWEQDPERLLEYSIRDVELCVEIDRKQDVI
AFWDEVRTFVGCKIEDAPTPGDTVDMYVLHKAFGKFALPTKGQQES-EEFEGGAVFDPIT
GVKEMVTVQDLK------------------------------------------------
------------------------------------------------------------
------------------------------------------------------------
------------------------------------------------------------
------------------------------------------------------------
------------------------------------------------------------
------------------------------------------------------SLYPMC
MVTINAGPETKVDPAEHDGETYVAPNG---THFRKEPDGIMREMVDELLSEREEKKALRN
DHEPGTEPYEQYDRQQGAVKVIMN------------------------------------
------------------------------------------------------------
------------------------------------------------------------
------------------------------------------------------------
------------------------------------------------------------
------------------------------------------------------------
------------------------------------------------------------
----------------------------------------------------SLYG---V
TGWDRFR-LYDKEGAAAVTATGREVIDFTEEAAEELNYQVAYGD----------------
------------------------------------------------------------
------------------------------------------------------------
------------------------------------------------------------
------------------------------------------------------------
------------------------------------------------------------
------------------------------------------------------------
------------------------------------------------------------
---TDSVMLSLS----------------------DMSKEE------AIETSFEIADHINE
RYDDFARDELNADE-----HRFQIEFEKLYRRFFQAGKKKRYAGHIVWKEGKDVDDIDIT
GF-EYKRSDIAGITKEVQQNVIETIVTGDDIDEDMEEVKGYLVDVIARVLDG-DMDLDEI
GIPGGIGKKLDAYETPTAQVRGAKYANLMLGTNFGSGSKPKRVYIEKVHPDFWARMED-E
EGLDPQRDRLYGEFKRDPD----VICFEYADQVPDEFEVDWEKMLDKTLKGPIERVIEAL
GMSWEEVKTGQEQTGLGSFM
>lcl|18175_382 unnamed protein product
------------------------------------------------------------
------------------------------------------------------------
------------------------------------------------------------
------------------------------------------------------------
------------------------------------------------------------
------------------------------------------------------------
------------------------------------------------------------
------------------------------------------------------------
------------------------------------------------------------
------------------------------------------------------------
------------------------------------------------------------
------------------------------------------------------------
------------------------------------------------------------
------------------------------------------------------------
------------------------------------------------------------
------------------------------------------------------------
------------------------------------------------------------
------------------------------------------------------------
------------------------------------------------------------
------------------------------------------------------------
------------------------------------------------------------
------------------------------------------------------------
------------------------------------------------------------
------------------------------------------------------------
------------------------------------------------------------
------------------------------------------------------------
------------------------------------------------------------
------------------------------------------------------------
------------------------------------------------------------
------------------------------------------------------------
------------------------------------------------------------
------------------------------------------------------------
------------------------------------------------------------
------------------------------------------------------------
------------------------------------------------------------
------------------------------------------------------------
------------------------------------------------------------
------------------------------------------------------------
------------------------------------------------------------
------------------------------------------------------------
------------------------------------------------------------
------------------------------------------------------------
------------------------------------------------------------
------------------------------------------------------------
------------------------------------------------------------
------------------------------------------------------------
-----------------------MICFEYADQVPDEFEVDWEKMLDKTLKGPIERVIEAL
GMSWEEVKTGQEQTGLGSFM
>lcl|18176_528 unnamed protein product
--------------------------------------------MTQSGLSDFSSTGDAG
DGTDGDTDTEREELAAQEAAVVAGGGRGHVS--DVVDVDEAKFPESTG-TVELMITQIDY
AVEGYGSDEYPVVHVFGR----RPAENVDGEAEGVDGDPDHDVVEHLRVLGVEPYFYVP-
-------------TADLDRD--------------PVEEYDVVIGTREESPDGE-------
-------PFESIRGEPLTRIVTRTPRDVGNIRDDFETSFEADILFPNRFLIDNGINGGIR
VEERRLDDGEGTIQVHEGHLEPAEV--DADLRVNTFDIEVDDRRGFPEDGEEPIICLTSH
DSYDDEYVVWLYDAPEADIP--PPEDLPDYEGIVGG-DG---------ELDFRVRTFEEE
AAMLDAFVEYIDET---DPDLLTGWN----------------------------------
------------------------------------------------------------
------------------------------------------------------------
------------------------------------------------------------
------------------------------------------------------------
------------------------------------------------------------
------------------------------------------------------------
---------------------------------------------------------FED
FDAPYVLDRLEVLDEG--SQYDLDVDRLSRIGEVWRSGWGGPDVKGRVVFDLLYAYKRTM
FTELESYRLDAVGERELGVGKERYTGDIGDLWEQDPERLLEYSIRDVELCVEIDRKQDVI
AFWDEVRTFVGCKIEDAPTPGDTVDMYVLHKAFGKFALPTKGQQES-EEFEGGAVFDPIT
GVKEMVTVQDLK------------------------------------------------
------------------------------------------------------------
------------------------------------------------------------
------------------------------------------------------------
------------------------------------------------------------
------------------------------------------------------------
------------------------------------------------------SLYPMC
MVTINAGPETKVDPDEYDGETYVAPNG---THFRKEPDGIMREMVDELLSEREEKKALRN
DHDPGTEPYEQYDRQQGAVKVIMN------------------------------------
------------------------------------------------------------
------------------------------------------------------------
------------------------------------------------------------
------------------------------------------------------------
------------------------------------------------------------
------------------------------------------------------------
----------------------------------------------------SLYG---V
TGWDRFR-LYDKEGAAAVTATGREVIDFTEEAAEELGHDVAYGDSVTGDRPVVVRDPEGI
VRILPIADLFERSDATASEDLIIAADGGPVASVSVEKERGRVNGWEALSVTGDRDPEWQP
IEQVIRHETDKPVVNLQHKFGESTTTRDHSYVVEEDGDLVETKPEDVEEPLRVPGLPEVE
TVEKIDVYDVLEGYTREYGDGRSVGSENAETKVKRVHANDDWVWFGHEHHDSIERSIKVQ
RHIDLDSEDGRALVRLLAAYVTEGSSSTIETTDTRFGASIAESRTGWLEGLQEDYQRLFD
GATASVIASDTSGERTVKYGTDSGDQSVTYDDGTHKLQMMNELSAVFFREFAGQTSRGKR
VPGFVFSLPEDLQQLFVDVLVEGDGSREFPRYSPEYCERNFDFETTSRELAAGLSTLLTQ
RGEKHSLKYRESKGSYTIRTCDYYRSGQDPVVEEVDHDGYVYDLSVAENENFVDGVGGVV
LHNTDSVMLSLGH---------------------EVDKEE------AIETSFEIEDHINE
RYDDFAREELNADE-----HRFQIEFEKLYRRFFQAGKKKRYAGHIVWKEGKDVDDIDIT
GF-EYKRSDIAGITKEVQQNVIETIVTGDDIDDDMEEVKEYLVDVIARVLDG-DVDLDEV
GIPGGIGKKLDAYDTPTAQVRGAKYANLMLGTNFGSGSKPKRLYIEKVHPDFWARMED-E
EGLDPQRDHLYGEFKRDPD----VICFEYADQVPDEFEVDWEKMLDKTLKGPIERVIEAL
GMSWEEVKTGQEQTGLGSFM
>lcl|18178_2935 unnamed protein product
--------------------------------------------MTQSGLSDFSSSGDAG
DGADGGTETEREDLAAQEAAVVAGSGRGRVS--DVVDVDEAKFPESTG-TVELMITQIDY
AVEGYGSDEYPVVHVFGR----RPAENVDGDAEHVDGDADRDVVEHLRVLGVEPYFYVP-
-------------TADLDRD--------------PVEEYDVVIGTREENPDGE-------
-------PYESIRGEPLTRIVTRTPRDVGNIRDDFETSFEADILFPNRFLIDNGLNGGIR
VEERRLDDGEGTIQVHEGHLEPADV--DAEMRVNTFDIEVDDRRGFPEDGEEPIICLTSH
DSYDDEYVVWLYDAPEAEIP--PPEDLPDYEGIVGDGE----------ELDFRVRTFEEE
AAMLDAFVEYIDET---DPDLLTGWN----------------------------------
------------------------------------------------------------
------------------------------------------------------------
------------------------------------------------------------
------------------------------------------------------------
------------------------------------------------------------
------------------------------------------------------------
---------------------------------------------------------FED
FDAPYVLDRLEVLDEE--SEYDLDVDRLSRIGEVWRSGWGGPDVKGRVVFDLLYAYKRTM
FTELESYRLDAVGERELGVGKERYTGDIGDLWEQDPERLLEYSIRDVELCVEIDRKQDVI
AFWDEVRTFVGCKIEDAPTPGDTVDMYVLHKAFGKFALPTKGQQES-EEFEGGAVFDPIT
GVKEMVTVQDLK------------------------------------------------
------------------------------------------------------------
------------------------------------------------------------
------------------------------------------------------------
------------------------------------------------------------
------------------------------------------------------------
------------------------------------------------------SLYPMC
MVTINAGPETKVDPAEHDGETYVAPNG---THFRKEPDGIMREMVDELLSEREEKKALRN
DHEPGTEPYEQYDRQQGAVKVIMN------------------------------------
------------------------------------------------------------
------------------------------------------------------------
------------------------------------------------------------
------------------------------------------------------------
------------------------------------------------------------
------------------------------------------------------------
----------------------------------------------------SLYG---V
TGWDRFR-LYDKEGAAAVTATGREVIDFTEEAAEELNYQVAYGD----------------
------------------------------------------------------------
------------------------------------------------------------
------------------------------------------------------------
------------------------------------------------------------
------------------------------------------------------------
------------------------------------------------------------
------------------------------------------------------------
---TDSVMLSLS----------------------DMSKEE------AIETSFEIADHINE
RYDDFARDELNADE-----HRFQIEFEKLYRRFFQAGKKKRYAGHIIWKEGKDVDDIDIT
GF-EYKRSDIAGITKEVQQNVIETIVTGDDIDEDLEEVKEYLVDVIARVLDG-DMDLDEI
GIPGGIGKKLDAYETPTAQVRGAKYANLMLGTNFGSGSKPKRLYIEKVHPDFWARMED-E
EGLDPQRDRLYGEFKRDPD----VICFEYADQVPDEFEVDWEKMLDKTLKGPIERVIEAL
GMSWEEVKTGQEQTGLGSFM
>gi|354611815|ref|ZP_09029771.1| DNA polymerase B region [Halobacterium sp. DL1]
--------------------------------------MSNTDLSQFMHEGGESGEESPD
-----------EDVVRAEAEVVAGDADPVV--TEIVNAEADALPDADG-DVELMVTQVDY
TVEGSGDRERPVVHVFGRT----ADDEA----------------EHVRVHGFRPYFYAP-
-------------TTNLAED---------------DLTDDTITGSEDG------------
--------YESIRGEELTKIFGRTPRDVGNIRDRFDH-YEADILFPNRLLIDKDITSGVR
VPAR-RAD-DGALYVHHDEIAACDV--DANLRVNTFDIEVDDRHGFPEEGEEPVVCLASH
DSFRDEYIVWLYEAPDATTD--SPTDLAGHDLLD-------------EDAEADVRVFETE
EAMHEAFMDYIVET---DPDVLTGWN----------------------------------
------------------------------------------------------------
------------------------------------------------------------
------------------------------------------------------------
------------------------------------------------------------
------------------------------------------------------------
------------------------------------------------------------
---------------------------------------------------------FDD
FDMPYLVDRLDVLG--------MESDRLSRVEEVWTSGWGGPNVKGRVVFDLLYAYQRTK
RSELDSYRLDAVGEQELDVGKERYAGDIGDLWEDDPERLLEYNLRDVELCVEIDRKQSIV
AFWDEARKLVGCKLEDATTPGDAVDMYVLHKAFGEFVLPSKGQQEA-EEFEGGAVFDPIT
GVKENVSVLDLK------------------------------------------------
------------------------------------------------------------
------------------------------------------------------------
------------------------------------------------------------
------------------------------------------------------------
------------------------------------------------------------
------------------------------------------------------SLYPMS
MVTINASPETKVNPETFDGETYQTPT---GVHFRKEPDGIIREMVDELLTERDEKKGLRD
DHDPDSEPYARYDRQQAAVKVIMN------------------------------------
------------------------------------------------------------
------------------------------------------------------------
------------------------------------------------------------
------------------------------------------------------------
------------------------------------------------------------
------------------------------------------------------------
----------------------------------------------------SLYG---V
FGWDRFR-LYDREMSAGVTSTNREVISFTEDAANDFGYEVAYGD----------------
------------------------------------------------------------
------------------------------------------------------------
------------------------------------------------------------
------------------------------------------------------------
------------------------------------------------------------
------------------------------------------------------------
------------------------------------------------------------
---TDSVMLELG---------------------SELSKAE------AIETSFDIEDHING
AYDEFAAEQLNADE-----HRFQIEFEKLYRRFFQAGTKKRYAGHIVWKEGKDVDDIDIT
GF-EYKRSDIAPITKEVQKRVIELVVVE----GDVDGVEEYVHDVIQDFREG-KVDLDDI
GIPGGIGKRLDNYDTDTAQVRGAKYANLLLGTNFDRGSKPKRLYLAKVHPEFFRRVED-E
R-PKMNEDPLYVEFKTDH----DVICYEYADQIPDEFEVDYDVMLDKTLKGPIERILQAL
DVSWEEVKTGQTQTGLGSFT
>gi|383625664|ref|ZP_09950070.1| DNA polymerase B region [Halobiforma lacisalsi AJ5]
-----------------------------------------MTEAGQTGLAEFSSPPES-
-----------EDRPEEEAVAVAGDG-GGA--ADVIDVVEETLPESDG-ELDLAVMQVDY
TVAGYGDEERPIMHVFGR----TPDGEL----------------EHVQVVGFRPYFYAP-
-------------TDSLERP--------------PEEEYDRLTGSEETDDDGE-------
-------PYESIRGERLTRIFGQTPRDVGKVRDEFEH-YEADILFPNRFLIDKDIRSGLR
VPER-RAE-DGSLVVPHEEVEPADV--DADPRICTFDIEVDDRSGFPEDGEEPIVCLTSH
DSYRDEYVMWLYEAPIGDGE--IPAEIEEYDPIEGE-------------IDHEVRAFEEE
EAMLEAFVDYVEET---DPDVLTGWN----------------------------------
------------------------------------------------------------
------------------------------------------------------------
------------------------------------------------------------
------------------------------------------------------------
------------------------------------------------------------
------------------------------------------------------------
---------------------------------------------------------FED
FDAPYFLDRLEELQG--THDYDLEIDRLSRVDEVWRSNWGGPDIKGRVVFDLLYGYQRMV
FSELDSYRLDAVGEEELGVGKERYAGDIGDLWEDDPTQLLEYNLRDVELCVELDRQQEII
PFWDEVRSFVGCKLEDAPTPGDAVDMYVLHQAYGRFALPSKGQQEGGEEYEGGAVFEPIT
GVKENVTVLDLK------------------------------------------------
------------------------------------------------------------
------------------------------------------------------------
------------------------------------------------------------
------------------------------------------------------------
------------------------------------------------------------
------------------------------------------------------SLYPMC
MVTINASPETKVDPETYDGETYEAPTG---THFRKEPDGVNREMIEELLAEREEKKSLRD
EHEPGTPEYEQYDRQQGAVKVIMN------------------------------------
------------------------------------------------------------
------------------------------------------------------------
------------------------------------------------------------
------------------------------------------------------------
------------------------------------------------------------
------------------------------------------------------------
----------------------------------------------------SLYG---V
SGWEQFR-LYDKEAASAITATGRDVIEFTETAANELDYEVAYGD----------------
------------------------------------------------------------
------------------------------------------------------------
------------------------------------------------------------
------------------------------------------------------------
------------------------------------------------------------
------------------------------------------------------------
------------------------------------------------------------
---TDSVMLELG---------------------PDVSKDE------ALEQSFEIEEYINE
RYEDFAREDLNAED-----HRFQIEFEKLYRRFFQAGKKKRYAGHITWKEGKDVDTIDIV
GF-EYQRSDIAPITKEVQHEVIETIVKE----GDVEGAKEYVNGVIEDVLAG-DVSLEDI
AIPGGIGKRLDNYDTDTAQVRGAKYANLLLDTNFQRGSKPKRLYLERVDPAFFRRMES-E
EGFDPQRDPLYGAFKRDPD----VICFEYEDQIPEEFEVDYDKMLEKTLKGPIERILEAL
DVSWEEVKSGQEQTGLDSFM
>gi|385803104|ref|YP_005839504.1| DNA-directed DNA polymerase B [Haloquadratum walsbyi C23]
--------------------------------------------MKQAGLSD-NWS--DA
ADSGAGTSNARPDAEALA---VAGKDTQHVS--AIVDADEVRFPDADG-SVELLVTQVNY
SVERAGHEEYPVVHIFGR----TADDTA----------------HHVRVLGFEPYFYAP-
-------------TESLN-D--------------DLLDNDAITRTESG------------
--------YESIRGEELTKICTRTPRDVGQIRDDFDH-YEADILFPNRLLIDKDIKSGIR
VPARRLADKPQTIQIPHTEIEPVDV--EANLRVNTFDIEVDDRSGFPEDGEEPIVCLTSH
DSERDEYITWLYNAPNAAEDTDPPDSLDRDDAIRSD-------------TTADVRTFNRE
DAMLDAFVSYIEQT---DPDILTGWNCLPSDARIQMADGTETEIHAVEIGDNVIGTTDQR
SVTATVTNKWKSEREIYEFSLADGTSLRSSGDHRIMISDSNTVGWKSGSDIEQGEYVLKP
RQLPVDDPTIPIINNLLSSESANIIDTLEVDALDSTGRSMNIHSSNPRESIAHTATLSMA
DGGDQKQRNETTNNT-----------------LDLNRTVTKQDLYAIGRVLHNRITPRQD
GITPVSQATLIDDSVLSSPSPANTQHQSDSILTEVISSLRGLVSPGAHAIDFSAIYEMPK
SHIAQFLAGTLDGSETDETTSSNLTITTESASIARWYARLYRRLGIYAQHQADAVHIANN
ACDLQRLSDAILPRLRCSDTIDYVKTQIDTVCDSSLKHSQASSIGLSRDEANIRQFSDDG
PQNKSYAAQPDSSDYDDDWNAYVFVEIEAITLNGTETTYDIETTTHNFVADDCLVHNCDD
FDVPYFLDRMEVINPQ--SEYTLTSERFSRIDEVWRSGWGGPNIKGRVVFDLLYAYKRTQ
FTELESYRLDAVGELELDVGKERYPGDIGDLWEQDPQQLLEYNLRDVELCVEIDRKQDII
AFWDEVRSFVGCKLEDATTPGDTVDIYILHEAHDRFALPSKGRTDA-EDYEGGAVFDPAT
GVKEMVGVLDLK------------------------------------------------
------------------------------------------------------------
------------------------------------------------------------
------------------------------------------------------------
------------------------------------------------------------
------------------------------------------------------------
------------------------------------------------------SLYPMA
MTTINASPETKVDPKNYDGDTFRAPNG---THFRRSPDGIIREMIDDLLAEREEKKSLRN
EYDPGESVYEQYDRQQTAVKVIMNCFTPDTNVLTPNGVRNIRDLTVGDSVYSLNPETMQM
EIKPVTQTHEYPDYQGDLIDIQTNEIDFRVTPNHRMLVEATGTD--TTSTNDYDFIEAGN
LDIASRYELPHGWSVDHTDSLGAYIDLIALLREQSDTYNVLSDGGMTTAATADINHNNVT
RRVDSDTFVSLIGWYVATGRVSRTENGSDRVYLQLSQTNAKARTQLTMLLDELGVDWQAD
NEKIHFVSHVWTELFDTTCGRTEKNKHIPEFI----------------------------
-----------------------------------FDASASQKRAFFDAIINGSGVKNDD
SYQYHTSSEDLRDDILRLCVHIGIVARYDY-------------------------INDES
WRIECTETANPEFTLTHSGRQSTAEDGVYCVTVADNQTLLAGRNGTFQWTGNSLYG---V
LGWDRFR-LYDKEMGAAVTATGRDVIEHTADAASDLDKSVIYGDSVTGDRPVVVRDPSDY
IQIVPIKLLFEQATAPEQNIRLTADGAPSGNSEFPKERRHLDQWEALSLSDTGETEWQPI
DQIIRHQTDKEILTLQHEYGESTTTRDHSYITADDGGYVETSPENVDEPLPIPNIAPVKT
VETIDIYQTLTTDTQAQIGSDTEPDKWLPSADCIHANDEYVWIDTTDKQQHRDDSIPTIP
RYIDLSSDTGHALIRFLAVYLSDWSESTITTTERGRCLHITGPQESALKTCAADADQLFT
HITPSITVDAESNTNTVDSGFTCHIPTTLATALISAFAGHPAHTKQIPSIVYHLPAAEQS
LFIRHLIQAESTP--------ESDGVSGRPQKSNKPILLENEFITTNRELAAGVSMLLTQ
CGQSYTISKQDTKGAYTIHINNSSPSGCTPTLTETTHSGYVYDLSVATNQNFVDGLGGLV
LHNTDSVMLELG---------------------DDITEQE------AIEQSFEVEEYIND
SYDEFAREELDAVR-----HRFEIEFEKLYRRFFQAGKKKRYAGHIVWKEGKDVDDIDIT
GF-EYKRSDIAPITKEVQRRVIEMIVHG----EGTDSISEYLTDIINDFESG-NVPLEDI
GIPGGIGKRLESYDTATAQVRGAKYANEFLGTNFGRGSKPKRVYLRKVHPSWFREMET-D
SKFDPQRHGLYREFKRDPD----VICFEYEDQIPDAFAVDWDLMLEKTLKGPIERIIEAL
GMSWNEIKSGQEQTGLGNFI
>gi|448494761|ref|ZP_21609576.1| family B DNA-directed DNA polymerase [Halorubrum californiensis DSM 19288]
--------------------------------------------MTQSGLSDFSSTGDAG
DEADGDTDTEREELAAQEAAAVAGGGRGHVS--DVVDVDEAKFPESTG-TVELMITQIDY
AVEGYGSDEYPVVHVFGR----RPAEH--------VEDADHDVVEHLRVLGVEPYFYVP-
-------------TADLDRD--------------PVEEYDVVIGTREENPDGE-------
-------PYESIRGEQLTRIVTRTPRDVGNIRDDFATSFEADILFPNRFLIDNGINGGIR
VEERRLDDGEGTIQVHEGHLEPAEV--DANLRVNTFDIEVDDRRGFPEDGEEPIICLTSH
DSYDDEYVVWLYDAPEAEIP--PPEDLPDYEGIVGD-GG---------EVDFEVRTFEEE
AAMLDAFVEYINKT---DVDLMTGWN----------------------------------
------------------------------------------------------------
------------------------------------------------------------
------------------------------------------------------------
------------------------------------------------------------
------------------------------------------------------------
------------------------------------------------------------
---------------------------------------------------------FED
FDAPYLLDRLEVLDDG--SQYNLDVDRLSRIGEVWRSGWGGPDVKGRVVFDLLYAYKRTM
FTELESYRLDAVGERELGVGKERYTGDIGDLWEQDPERLLEYSIRDVELCVEIDRKQDVI
AFWDEVRTFVGCKIEDAPTPGDTVDMYVLHKAFGKFALPTKGQQES-EDFEGGAVFDPIT
GVKEMVTVQDLK------------------------------------------------
------------------------------------------------------------
------------------------------------------------------------
------------------------------------------------------------
------------------------------------------------------------
------------------------------------------------------------
------------------------------------------------------SLYPMC
MVTINAGPETKVDPDRYDGETYVAPNG---THFRKQPDGIMREMVDELLTEREEKKALRN
DHDPGTEPYEQYDRQQASVKVIMNCFTPDTEVVTPDGVRPITELEVGDAVYSLNPDTEEM
AVKTVEETHAYPDYRGELVDVETSKIDFRVTPNHRMLVRKNETN--GITEDGYSFVEAGD
LDRATNYELPHDWDGPDGERIDEVDLTELVDGEYEVWVRPSVHGHTFTAELGWTPRRVPK
ADVGQTGYVFTASEFEEHREYIESVCETSFVHRESGRKWIPRTFDGDDFLELLAWYVTEG
NVYTSTEKRFGDNLRGSATTVKIAQDAVPDGGDSDHE-----------TIGQLLDRMELD
YYVDDRSYQFTSELLGDLLRDRCGDGSFEKRIPDRIFKAARAQKRAFLETLIDGDGDRQT
GSWRYTTSSEELRDDVLRLCAHLGLTANYN-------------------------RDSGS
WRIYVTEGGKNTLRMNRSGSRSEAEDGVYCVTVEDNHTLLAGRNGKFQFVGQSLYG---V
TGWDRFR-LYDKEGAAAVTATGREVIDFTEEAAEELGHDVAYGDSVTGGRPVVVRDPEGI
VRILPIADLFERSDATASEDLIVTADGGPVASVSIDKERRRAGGWEALSVTEDGEPEWQP
IEQVIRHETDKSVVNLQHKFGESTTTRDHSYVVEEDGQLVETKPEDVEEPLRVPGLPEVE
TVEKIDVYDVLEGYTREYEDGRSVGSENAETKVKRVHANDEWVWFGHKHHNAIERSIKVQ
RYVDLDSEDGRALVRLLAAYVTEGSASTIETTDSRFGASIAESRTEWLEGLREDYQRLFD
GATASVIASDASDRRTVEYGTEDGDQSVTYDDGTHKLQMMNELSAVFFREFAGQTSRGKR
IPGSVFNLPEDLQQLFVDVLVEGDGSREFPRYSTEYCERNFDFETTSRELAAGLSTLLTQ
RGEKHSLKYRESKGSYTIRTCDYYRSGRDPVVEEVDHDGYVYDLSVAENENFVDGVGGVV
LHNTDSVMLSLGQ---------------------DVDKEE------AIETSFEIEDHINE
RYDDFAREELNADD-----HRFQIEFEKLYRRFFQAGKKKRYAGHIIWKEGKDVDDIDIT
GF-EYKRSDIAGITKEVQQNVIETIVTGDDIDDDMEEVKAYLVDVIARVLDG-NMDLDEI
GIPGGIGKKLDAYDTPTAQVRGAKYANLMLGTNFGSGSKPKRLYIEKVHPDFWARMED-E
EGLDPQRDHLYGEFKRDPD----VICFEYADQVPDEFEVDWEKMLDKTLKGPIERVIEAL
GMSWEEVKTGQEQTGLGSFM
>gi|448305314|ref|ZP_21495246.1| DNA polymerase B elongation subunit [Natronorubrum sulfidifaciens JCM 14089]
-----------------------------------------MTKAGQTGLSEFSQ---EP
-----------DERPDAEAVAVAGNGGSNA--GEVIDVVEETLPETDG-DLELAVMQVDY
TIAGYGDEERPIMHVFGR----TPDGEL----------------EHVQVVGFKPYFYAP-
-------------TDSLERP--------------PEEQYDRLTGSREVDADGK-------
-------PYESIRGEKLTKIFGQTPRDVGQVRDEFQH-FEADILFPNRFLIDKDVRSGIR
VPER-RAD-DGSLVVPHDEVESTAV--DADPRVCTFDIEVDDRSGFPEDGEEPIVCLTSH
DSYRDEYIMWLYEAPIGDGP--IPDAITDYEPIEGE-------------IEHEVRSFAEE
EAMLEAFVDYIRDT---DPDVLTGWN----------------------------------
------------------------------------------------------------
------------------------------------------------------------
------------------------------------------------------------
------------------------------------------------------------
------------------------------------------------------------
------------------------------------------------------------
---------------------------------------------------------FED
FDAPYFLDRLEELQGP-HHDYDLEIDRLSRVDEVWRSNWGGPDIKGRVVFDLLYGYQRMV
FSELDSYRLDAVGEAELGVGKERYTGDIGDLWEDDPTQLLAYNLRDVELCVELDRQQEII
PFWDEVRAFVGCKLEDAPTPGDAVDMYVLHEAHGRFALPSKGQQEAGEEYEGGAVFDPIT
GVKENVTVLDLK------------------------------------------------
------------------------------------------------------------
------------------------------------------------------------
------------------------------------------------------------
------------------------------------------------------------
------------------------------------------------------------
------------------------------------------------------SLYPMC
MTTVNASPETKVNPDEYDGETYVAPTTPEPIHFRKEPDGVMREMITELLAEREEKKSLRN
EYEPGSLEYEQYDRQQGAVKVIMNCFTPDTDVLTPDGVRNITDLEIGDEVYSLDPETEQL
EIKPVVETHAYPDYDGELIDIETSKIDFRVTPNHRMLVRKNETN--GITEDEYDFVEAGN
LDRATNYELPHDWDGPDGEELEHVDLTELIDGEYEVWVRPSVHGHTFTAELGWTPRRVPK
ADVGKTGYVFTAEEFEEHREYIEEVCEMSYIHRESGRKWIPRTYDGDDFLDLLAWFVTEG
NIYTSEDKQFGENFRGSATTIQLAQDKLPVTDGGVDH---------HTTIGTLLDEMGFD
YYVDDRSYSVTSKLLGNLLTSLCGDGSFEKQLPGFVFECSRRQKRRFLEVLIDGDGDRQT
NAWRYTTSSERLRDDVLRLCAHLGLTANY-------------------------NRDSGS
WRIYVTEGSKNTLRMHRSSAQSTAENGVYCVTVADNHTLLAGRNGTFQFVGQSLYG---V
SGWERFR-LYDKEAAAAITATGREVIEFTETAATELEYQVAYGD----------------
------------------------------------------------------------
------------------------------------------------------------
------------------------------------------------------------
------------------------------------------------------------
------------------------------------------------------------
------------------------------------------------------------
------------------------------------------------------------
---TDSVMLELG---------------------PDVPKDD------ALEQSFEIEEYINE
RYDDFARDELNAEF-----HRFQIEFEKLYRRFFQAGKKKRYAGHITWKEGKDVDTIDIV
GF-EYQRSDIAPITKEVQHKVIEMIVKD----GDVEGAKEYVNGVIEDVRAG-DISLEEI
AIPGGIGKRLDNYDTDTAQVRGAKYANLLLGTNFQRGSKPKRLYLDRVDPRFFERLEA-E
EGFDARTDPLYGAFKRDPD----VICFEYDDQIPEAFEVDYDTMLEKTLKGPIERILEAL
GVSWEEVKSGQEQKGLDSFM
>gi|429190589|ref|YP_007176267.1| DNA polymerase elongation subunit [Natronobacterium gregoryi SP2]
-----------------------------------------MTEAGQAGLTEFSSSPESD
G----------EKRPDEEAVAVAGATNGSG--VEVVDVVEETLPDADG-DLELAVMQVDY
TVTGYGDEEQPIIHVFGR----TPDGTL----------------EHVQVVDFEPYFYAP-
-------------TETLERP--------------PEEEYDRLTGSREYDRNGE-------
-------RYESIRGEKLTKIFGQTPRDVGQVRDDFEH-YEADILFPNRFLIDKDVRSGIR
IPER-RAD-DDSLVIHHEEVEPVDV--DAEPRVLTFDIEVDDRSGFPEDGEEPIVCLTSH
DSYEDEYIMWLYEAPIGDGE--IPAEIAEYDPIEGE-------------IDHEVRAFEEE
EAMLEAFMEYVEET---DGDVLTGWN----------------------------------
------------------------------------------------------------
------------------------------------------------------------
------------------------------------------------------------
------------------------------------------------------------
------------------------------------------------------------
------------------------------------------------------------
---------------------------------------------------------FED
FDAPYFLDRLEELQG--GHDYDLSIDRLSRVDEVWRSNWGGPDIKGRVVFDLLYGYQRMV
FSELDSYRLDAVGEEELGVGKERYAGDIGDLWEDNPTQLLEYNLRDVELCVELDRQQAIV
AFWDEVRSFVGCKLEDAPTPGDAVDMYVLHQAHGRFALPSKGQQEAGEEYEGGAVFEPIT
GVKENVTVLDLK------------------------------------------------
------------------------------------------------------------
------------------------------------------------------------
------------------------------------------------------------
------------------------------------------------------------
------------------------------------------------------------
------------------------------------------------------SLYPMC
MVTVNASPETKVDPETYDGETYEAPTG---THFRKEPDGVNRTMIEELLAEREEKKELRN
QHEPGTPEYEQYDRQQGAVKVIMN------------------------------------
------------------------------------------------------------
------------------------------------------------------------
------------------------------------------------------------
------------------------------------------------------------
------------------------------------------------------------
------------------------------------------------------------
----------------------------------------------------SLYG---V
SGWEQFR-LYDKEAAAAITATGREVIEFTETAANELDYQVAYGD----------------
------------------------------------------------------------
------------------------------------------------------------
------------------------------------------------------------
------------------------------------------------------------
------------------------------------------------------------
------------------------------------------------------------
------------------------------------------------------------
---TDSVMLELG---------------------DGIPKEK------ALETSFEIEEHIND
RYDDFAREDLNADQ-----HRFQIEFEKLYRRFFQAGKKKRYAGHITWKEGKDVDTIDIV
GF-EYQRSDIAPITKEVQHRVIEMIVKE----GDVEGAKEYVNGVIEDVLDG-NVSDEEI
AIPGGIGKRLDNYDTDTAQVRGAKYANLLLDTNFQRGSKPKRLYLDRVDPAFFRRMED-E
CGFDPQRDPLYGAFKRDPD----VICFEYDDQIPEAFEVDYDKMLEKTLKGPIERILEAL
DVSWEEVKSGQEQTGLDSFM
>gi|385803104|ref|YP_005839504.1| DNA-directed DNA polymerase B [Haloquadratum walsbyi C23]
--------------------------------------------MKQAGLSD-NWS--DA
ADSGAGTSNARPDAEALA---VAGKDTQHVS--AIVDADEVRFPDADG-SVELLVTQVNY
SVERAGHEEYPVVHIFGR----TADDTA----------------HHVRVLGFEPYFYAP-
-------------TESLN-D--------------DLLDNDAITRTESG------------
--------YESIRGEELTKICTRTPRDVGQIRDDFDH-YEADILFPNRLLIDKDIKSGIR
VPARRLADKPQTIQIPHTEIEPVDV--EANLRVNTFDIEVDDRSGFPEDGEEPIVCLTSH
DSERDEYITWLYNAPNAAEDTDPPDSLDRDDAIRSD-------------TTADVRTFNRE
DAMLDAFVSYIEQT---DPDILTGWNCLPSDARIQMADGTETEIHAVEIGDNVIGTTDQR
SVTATVTNKWKSEREIYEFSLADGTSLRSSGDHRIMISDSNTVGWKSGSDIEQGEYVLKP
RQLPVDDPTIPIINNLLSSESANIIDTLEVDALDSTGRSMNIHSSNPRESIAHTATLSMA
DGGDQKQRNETTNNT-----------------LDLNRTVTKQDLYAIGRVLHNRITPRQD
GITPVSQATLIDDSVLSSPSPANTQHQSDSILTEVISSLRGLVSPGAHAIDFSAIYEMPK
SHIAQFLAGTLDGSETDETTSSNLTITTESASIARWYARLYRRLGIYAQHQADAVHIANN
ACDLQRLSDAILPRLRCSDTIDYVKTQIDTVCDSSLKHSQASSIGLSRDEANIRQFSDDG
PQNKSYAAQPDSSDYDDDWNAYVFVEIEAITLNGTETTYDIETTTHNFVADDCLVHNCDD
FDVPYFLDRMEVINPQ--SEYTLTSERFSRIDEVWRSGWGGPNIKGRVVFDLLYAYKRTQ
FTELESYRLDAVGELELDVGKERYPGDIGDLWEQDPQQLLEYNLRDVELCVEIDRKQDII
AFWDEVRSFVGCKLEDATTPGDTVDIYILHEAHDRFALPSKGRTDA-EDYEGGAVFDPAT
GVKEMVGVLDLK------------------------------------------------
------------------------------------------------------------
------------------------------------------------------------
------------------------------------------------------------
------------------------------------------------------------
------------------------------------------------------------
------------------------------------------------------SLYPMA
MTTINASPETKVDPKNYDGDTFRAPNG---THFRRSPDGIIREMIDDLLAEREEKKSLRN
EYDPGESVYEQYDRQQTAVKVIMNCFTPDTNVLTPNGVRNIRDLTVGDSVYSLNPETMQM
EIKPVTQTHEYPDYQGDLIDIQTNEIDFRVTPNHRMLVEATGTD--TTSTNDYDFIEAGN
LDIASRYELPHGWSVDHTDSLGAYIDLIALLREQSDTYNVLSDGGMTTAATADINHNNVT
RRVDSDTFVSLIGWYVATGRVSRTENGSDRVYLQLSQTNAKARTQLTMLLDELGVDWQAD
NEKIHFVSHVWTELFDTTCGRTEKNKHIPEFI----------------------------
-----------------------------------FDASASQKRAFFDAIINGSGVKNDD
SYQYHTSSEDLRDDILRLCVHIGIVARYDY-------------------------INDES
WRIECTETANPEFTLTHSGRQSTAEDGVYCVTVADNQTLLAGRNGTFQWTGNSLYG---V
LGWDRFR-LYDKEMGAAVTATGRDVIEHTADAASDLDKSVIYGDSVTGDRPVVVRDPSDY
IQIVPIKLLFEQATAPEQNIRLTADGAPSGNSEFPKERRHLDQWEALSLSDTGETEWQPI
DQIIRHQTDKEILTLQHEYGESTTTRDHSYITADDGGYVETSPENVDEPLPIPNIAPVKT
VETIDIYQTLTTDTQAQIGSDTEPDKWLPSADCIHANDEYVWIDTTDKQQHRDDSIPTIP
RYIDLSSDTGHALIRFLAVYLSDWSESTITTTERGRCLHITGPQESALKTCAADADQLFT
HITPSITVDAESNTNTVDSGFTCHIPTTLATALISAFAGHPAHTKQIPSIVYHLPAAEQS
LFIRHLIQAESTP--------ESDGVSGRPQKSNKPILLENEFITTNRELAAGVSMLLTQ
CGQSYTISKQDTKGAYTIHINNSSPSGCTPTLTETTHSGYVYDLSVATNQNFVDGLGGLV
LHNTDSVMLELG---------------------DDITEQE------AIEQSFEVEEYIND
SYDEFAREELDAVR-----HRFEIEFEKLYRRFFQAGKKKRYAGHIVWKEGKDVDDIDIT
GF-EYKRSDIAPITKEVQRRVIEMIVHG----EGTDSISEYLTDIINDFESG-NVPLEDI
GIPGGIGKRLESYDTATAQVRGAKYANEFLGTNFGRGSKPKRVYLRKVHPSWFREMET-D
SKFDPQRHGLYREFKRDPD----VICFEYEDQIPDAFAVDWDLMLEKTLKGPIERIIEAL
GMSWNEIKSGQEQTGLGNFI
