# Supplementary material for: Inteins as indicators of gene flow in the halobacteria
Source: Front Microbiol. 2014 Jun 26;5:299. doi: 10.3389/fmicb.2014.00299 (PMC4071816; doi:10.3389/fmicb.2014.00299)
Supplement: Supplementary file 1 [file DataSheet1.ZIP › data_file1/halobacterial_intein_w_extein_alignments/rfc.fullset]

>gi|110669521|ref|YP_659332.1| replication factor C small subunit I [Haloquadratum walsbyi DSM 16790]
------------------------------------------------------------
------------------------------------------------------------
------------------------------------------------------------
------------------------------------------------------------
------------------------------------------------------------
------------------------------------------------------------
------------------------------------------------------------
------------------------------------------------------------
------------------------------------------------------------
------------------------------------------------------------
------------------------------------MSEA-------------DASDAA-
PTGREIWIEKYRPATLENIY--GQE------------------DTVDRLQSYIDRDDLPH
LLFAGPAGVGKCVTGSTPILTNKGIRQIGEIVGDVDGFAPAPQNLKVCSLTADGSFQYRH
PSHVFGKRASGLQRIKTNDGATLTVTPEHKLLIRTGENTNPTWVPAADITAGMHVLRAKN
LPIPAETTGSCAASKNASEVSHIGDEYRYHDSLMADVNTRIATLERLIEDYAESRSDGSL
KFTLIGAHTPTVSTVSYLLATVGIASRHTSTLIDSEKRVHAIIIDASDTVRLEEMIETDW
DTVMADQTTTVT------------------------------------------------
------------------------------------------------------------
------------------------------------------------------------
------------------------------------------------------------
------------------------------------------------------------
----------------------------------------SSSTAST-------------
-------------------------------------TKTTQSYLSSGETQTCGWIPYAD
GGVTHPSTQHSPLHADVVTVSESLDAEKRVYDLTVPGVRNYVGGCIPTVMHNTTAATAIA
HAVYG-DDWQNNLLELNASDERGIDVVRDRIKN------FARSSFG--------------
----GYDHRIIFLDEADSL-----------------------------------------
------------------------------------------------------------
------------------------------------------------------------
------------------------------------------------------------
------------------------------------------------------------
------------------------------------------------------------
------------------------------------------------------------
-----------------------------------TDDAQSALRRTMEQFADNTRFILSC
NYSSKIIDPIQSRCAVFRFSPLSETAIRGQTKDIAAAENIELTEDGLDALVYAAGGDMRR
AINSLQAAATTGEVVDEETVYTITSTARPE-DIETMVTAAIDGDFTTARSQLQT------
-------LLVDTGMAGGDIIDQLHRTAWN-LDLDEETTVRLLERVGEADYRITVGANEQV
QLEALLASLADTQ--------------
>gi|15791090|ref|NP_280914.1| replication factor C small subunit [Halobacterium sp. NRC-1]
------------------------------------------------------------
------------------------------------------------------------
------------------------------------------------------------
------------------------------------------------------------
------------------------------------------------------------
------------------------------------------------------------
------------------------------------------------------------
------------------------------------------------------------
------------------------------------------------------------
------------------------------------------------------------
------------------------------------MTDA-------------AGG----
--RQEIWVEKYRPERLEDVV--GHP------------------DITERLQSYVDRDDLPH
LLFAGPAGTG--------------------------------------------------
------------------------------------------------------------
------------------------------------------------------------
------------------------------------------------------------
------------------------------------------------------------
------------------------------------------------------------
------------------------------------------------------------
------------------------------------------------------------
------------------------------------------------------------
------------------------------------------------------------
------------------------------------------------------------
---------------------------------------------------KTASSVSIA
KELYG-DDWQDNFLELNASDERGIDVVRDRIKD------FARSSFG--------------
----GHNYRVIFLDEADAL-----------------------------------------
------------------------------------------------------------
------------------------------------------------------------
------------------------------------------------------------
------------------------------------------------------------
------------------------------------------------------------
------------------------------------------------------------
-----------------------------------TDDAQSALRRTMEQFSNNTRFILSC
NYSSKIIDPIQSRCAVFRFAQLGDDAVAAHLREIAETEGLEHTDDGIDALVYAADGDMRR
AINALQAASATGDSVNEETVYAITATARPE-EIETMVTEALGGDFAAARATLDD------
-------LLTNRGLAGGDIIDQVHRSVWE-FDVEEAAAVRLLDRLGEADYRIAEGANERV
QLEALLASVALNAE-------------
>gi|169236842|ref|YP_001690042.1| replication factor C small subunit [Halobacterium salinarum R1]
------------------------------------------------------------
------------------------------------------------------------
------------------------------------------------------------
------------------------------------------------------------
------------------------------------------------------------
------------------------------------------------------------
------------------------------------------------------------
------------------------------------------------------------
------------------------------------------------------------
------------------------------------------------------------
------------------------------------MTDA-------------AGG----
--RQEIWVEKYRPERLEDVV--GHP------------------DITERLQSYVDRDDLPH
LLFAGPAGTG--------------------------------------------------
------------------------------------------------------------
------------------------------------------------------------
------------------------------------------------------------
------------------------------------------------------------
------------------------------------------------------------
------------------------------------------------------------
------------------------------------------------------------
------------------------------------------------------------
------------------------------------------------------------
------------------------------------------------------------
---------------------------------------------------KTASSVSIA
KELYG-DDWQDNFLELNASDERGIDVVRDRIKD------FARSSFG--------------
----GHNYRVIFLDEADAL-----------------------------------------
------------------------------------------------------------
------------------------------------------------------------
------------------------------------------------------------
------------------------------------------------------------
------------------------------------------------------------
------------------------------------------------------------
-----------------------------------TDDAQSALRRTMEQFSNNTRFILSC
NYSSKIIDPIQSRCAVFRFAQLGDDAVAAHLREIAETEGLEHTDDGIDALVYAADGDMRR
AINALQAASATGDSVNEETVYAITATARPE-EIETMVTEALGGDFAAARATLDD------
-------LLTNRGLAGGDIIDQVHRSVWE-FDVEEAAAVRLLDRLGEADYRIAEGANERV
QLEALLASVALNAE-------------
>gi|222478820|ref|YP_002565057.1| replication factor C small subunit [Halorubrum lacusprofundi ATCC 49239]
------------------------------------------------------------
------------------------------------------------------------
------------------------------------------------------------
------------------------------------------------------------
------------------------------------------------------------
------------------------------------------------------------
------------------------------------------------------------
------------------------------------------------------------
------------------------------------------------------------
------------------------------------------------------------
------------------------------------MSEA-------------DEQTAAT
ATGREIWIEKYRPQSLDDIH--GQE------------------AIVERLQSYIEQDDIPH
LLFGGPAGTG--------------------------------------------------
------------------------------------------------------------
------------------------------------------------------------
------------------------------------------------------------
------------------------------------------------------------
------------------------------------------------------------
------------------------------------------------------------
------------------------------------------------------------
------------------------------------------------------------
------------------------------------------------------------
------------------------------------------------------------
---------------------------------------------------KTTAATAIA
RQVYGDDNWRGNFLELNASDQRGIDVVRDRIKG------FARSSFG--------------
----G-DFRIVFLDEADSL-----------------------------------------
------------------------------------------------------------
------------------------------------------------------------
------------------------------------------------------------
------------------------------------------------------------
------------------------------------------------------------
------------------------------------------------------------
-----------------------------------TDEAQAALRRTMEQFSDNTRFILSC
NYSSKIIDPIQSRCAVFRFSPLSDAAVAAQTREIAAAEGIEVTDEGVDALVYAADGDMRR
AINSLQAAATTGEIVDEEAVYAITATARPE-EIESMVTNALHGDFTRARATLDT------
-------LLTETGMAGGDVIDQLHRSVWE-FDLSEREAVALMERIGEADYRIAEGANEQV
QLESLLASLSLAE--------------
>gi|257052996|ref|YP_003130829.1| replication factor C small subunit [Halorhabdus utahensis DSM 12940]
------------------------------------------------------------
------------------------------------------------------------
------------------------------------------------------------
------------------------------------------------------------
------------------------------------------------------------
------------------------------------------------------------
------------------------------------------------------------
------------------------------------------------------------
------------------------------------------------------------
------------------------------------------------------------
---------------------------------MS------------------EAES-AR
AGRQEVWIEKYRPQTLEDIA--GHE------------------AIVERLGSYVSRNDLSH
MLFAGPAGVG--------------------------------------------------
------------------------------------------------------------
------------------------------------------------------------
------------------------------------------------------------
------------------------------------------------------------
------------------------------------------------------------
------------------------------------------------------------
------------------------------------------------------------
------------------------------------------------------------
------------------------------------------------------------
------------------------------------------------------------
---------------------------------------------------KTTAATAIA
RELYG-EDWEENFLELNASDERGIDVVRDRVKS------FARTSFG--------------
----GYDYRIIFLDEADAL-----------------------------------------
------------------------------------------------------------
------------------------------------------------------------
------------------------------------------------------------
------------------------------------------------------------
------------------------------------------------------------
------------------------------------------------------------
-----------------------------------TADAQSALRRTMEQFSNNVRFILSC
NYSSQIIDPIQSRCAVFRFSPLADEAVEAQIRQIAQEEVIDVTEDGIEALVYVAGGDMRK
AINGLQAASMSGDTVNEEAVFEITSTARPE-DIREMVDLALDGDFTAARSRLDT------
-------LLTEEGIAGGDIIDQLHRTVWE-FDLSDAAAVRVLDRVGEADYRITEGASERI
QLEALLASLALDGRD------------
>gi|257387186|ref|YP_003176959.1| replication factor C small subunit [Halomicrobium mukohataei DSM 12286]
------------------------------------------------------------
------------------------------------------------------------
------------------------------------------------------------
------------------------------------------------------------
------------------------------------------------------------
------------------------------------------------------------
------------------------------------------------------------
------------------------------------------------------------
------------------------------------------------------------
------------------------------------------------------------
---------------------------------MS------------------EVE---R
SGREEVWIEKYRPQTLSDVV--GHE------------------TIVERLQSYVDRNDLSH
MLFAGPAGTG--------------------------------------------------
------------------------------------------------------------
------------------------------------------------------------
------------------------------------------------------------
------------------------------------------------------------
------------------------------------------------------------
------------------------------------------------------------
------------------------------------------------------------
------------------------------------------------------------
------------------------------------------------------------
------------------------------------------------------------
---------------------------------------------------KTTSATAIA
RELYG-DDWQEHFLELNASDERGIDVVRDRIKS------FARTSFG--------------
----GVDYRIIFLDEADAL-----------------------------------------
------------------------------------------------------------
------------------------------------------------------------
------------------------------------------------------------
------------------------------------------------------------
------------------------------------------------------------
------------------------------------------------------------
-----------------------------------TSDAQSALRRTMEQFSNNVRFIMSC
NYSSQIIDPIQSRCAVFRFSPLGDEAVEAEIRHIADEEGIELTDDGVDALVYAAGGDMRK
AINGLQAASVSGDVVDEEAVFAITSTARPE-VIQGMVQDAIDGDFTAARSQLDD------
-------LITDEGIAGGDIIDQLHRSIWE-FDVPDEQAVRILDRVGETDYRITEGANERI
QLEAMLASLSLDD--------------
>gi|284163322|ref|YP_003401601.1| replication factor C [Haloterrigena turkmenica DSM 5511]
------------------------------------------------------------
------------------------------------------------------------
------------------------------------------------------------
------------------------------------------------------------
------------------------------------------------------------
------------------------------------------------------------
------------------------------------------------------------
------------------------------------------------------------
------------------------------------------------------------
------------------------------------------------------------
------------------------------------MSEA------------DAEAAEPT
PGRTEVWIEKYRPERLDEIK--GHE------------------NIVPRLKQYVERDELPN
LMFAGPAGTG--------------------------------------------------
------------------------------------------------------------
------------------------------------------------------------
------------------------------------------------------------
------------------------------------------------------------
------------------------------------------------------------
------------------------------------------------------------
------------------------------------------------------------
------------------------------------------------------------
------------------------------------------------------------
------------------------------------------------------------
---------------------------------------------------KTTAAVGIA
REIYG-DDWRENFLELNASDQRGIDVVRDRIKD------FARSSFG--------------
----GYSHRIIFLDEADAL-----------------------------------------
------------------------------------------------------------
------------------------------------------------------------
------------------------------------------------------------
------------------------------------------------------------
------------------------------------------------------------
------------------------------------------------------------
-----------------------------------TSDAQSALRRTMEQFSNNTRFILSC
NYSSQIIDPIQSRCAVFRFTELTEDAIEAQVREIAANEGIEVTDDGVDALVYAADGDMRK
AINGLQAAAVMGETVDEETVFAITATARPE-EVEKMVEHAIDGDFTAARAALED------
-------LLTERGLAGGDVIDQLHRSAWE-FDIPEMATVRLLERLGEVDYRITEGANERL
QLEAMLASLALEDDA------------
>gi|289581577|ref|YP_003480043.1| replication factor C [Natrialba magadii ATCC 43099]
------------------------------------------------------------
------------------------------------------------------------
------------------------------------------------------------
------------------------------------------------------------
------------------------------------------------------------
------------------------------------------------------------
------------------------------------------------------------
------------------------------------------------------------
------------------------------------------------------------
------------------------------------------------------------
------------------------------------MSDADADGATEAETDTDTEVAEST
AGRTEVWIEKYRPEYLDEIK--GHE------------------NIVPRLQRYVEQDDLPH
LMFAGPAGTG--------------------------------------------------
------------------------------------------------------------
------------------------------------------------------------
------------------------------------------------------------
------------------------------------------------------------
------------------------------------------------------------
------------------------------------------------------------
------------------------------------------------------------
------------------------------------------------------------
------------------------------------------------------------
------------------------------------------------------------
---------------------------------------------------KTTAAQAIA
REVYD-DDWRENFLELNASDQRGIDVVRDRIKD------FARASFG--------------
----GYDHRIIFLDEADAL-----------------------------------------
------------------------------------------------------------
------------------------------------------------------------
------------------------------------------------------------
------------------------------------------------------------
------------------------------------------------------------
------------------------------------------------------------
-----------------------------------TSDAQSALRRTMEQFSNNTRFILSC
NYSSQIIDPIQSRCAVFRFTQLTETAIEAQVREIAADQDIEVTDDGVDALVYAADGDMRK
AINALQAAAVMGETVDEETVFAITATARPE-EVEEMVEQAIAGDFTAARASLED------
-------LLTDRGLAGGDVIDQLHRSAWE-FDIPEQETVRLLERLGEVDFRITEGANERL
QLEAMLASLALENQ-------------
>gi|292654383|ref|YP_003534280.1| replication factor C small subunit [Haloferax volcanii DS2]
------------------------------------------------------------
------------------------------------------------------------
------------------------------------------------------------
------------------------------------------------------------
------------------------------------------------------------
------------------------------------------------------------
------------------------------------------------------------
------------------------------------------------------------
------------------------------------------------------------
------------------------------------------------------------
------------------------------------MSEA-------------AESGDA-
PAGREIWIEKYRPQTFDDVY--GQD------------------DIVERLRSYIERDDLPH
LLFAGPAGVG--------------------------------------------------
------------------------------------------------------------
------------------------------------------------------------
------------------------------------------------------------
------------------------------------------------------------
------------------------------------------------------------
------------------------------------------------------------
------------------------------------------------------------
------------------------------------------------------------
------------------------------------------------------------
------------------------------------------------------------
---------------------------------------------------KTTSATAIA
RAIYG-DDWRGNFLELNASDERGIDVVRDRIKN------FARSSFG--------------
----GHDYRVIFLDEADSL-----------------------------------------
------------------------------------------------------------
------------------------------------------------------------
------------------------------------------------------------
------------------------------------------------------------
------------------------------------------------------------
------------------------------------------------------------
-----------------------------------TNDAQSALRRTMEQFSDNTRFILSC
NYSSKIIDPIQSRCAVFRFSPLGDDAIAEQVRDIAAAEDIEVTEDGLDALVYAAGGDMRR
AINSLQAAATTGEVVDEEAVYMITSTARPE-DIEEMVRAAIDGEFTAARKQLET------
-------LIVDTGMAGGDIIDQLHRSVWE-FDLDERDAVRLMERIGEADYRISEGANEQV
QLEALLASLALSQN-------------
>gi|300709601|ref|YP_003735415.1| replication factor C small subunit [Halalkalicoccus jeotgali B3]
------------------------------------------------------------
------------------------------------------------------------
------------------------------------------------------------
------------------------------------------------------------
------------------------------------------------------------
------------------------------------------------------------
------------------------------------------------------------
------------------------------------------------------------
------------------------------------------------------------
------------------------------------------------------------
------------------------------------MSET-------------EESEPAG
PGREEIWVEKYRPGTLGEVI--GQE------------------EITDRLERYVERDDLPN
LLFSGSAGIG--------------------------------------------------
------------------------------------------------------------
------------------------------------------------------------
------------------------------------------------------------
------------------------------------------------------------
------------------------------------------------------------
------------------------------------------------------------
------------------------------------------------------------
------------------------------------------------------------
------------------------------------------------------------
------------------------------------------------------------
---------------------------------------------------KTTCATAIA
REVYG-EDWRDNFLELNASDDRGIDVVRGRIKE------FARASFG--------------
----GYSYRIIFLDEADSL-----------------------------------------
------------------------------------------------------------
------------------------------------------------------------
------------------------------------------------------------
------------------------------------------------------------
------------------------------------------------------------
------------------------------------------------------------
-----------------------------------TSDAQSALRRTMEQFSSNTRFILSC
NYSSKIIDPIQSRCAVFRFSPISDAAVGERIREIAHIEGIEITDGGVEALVYAADGDMRR
AVNSLQAAAVMGETVDEEVVYTITATARPE-EIEAMVTSALEGDFTTARATLDD------
-------LLSNKGLSGGDIIDQLHRSVWD-LGLSDREAVRTLDRIGETDYRITEGANERI
QLEAFLASLTLADEA------------
>gi|313124845|ref|YP_004035109.1| replication factor c small subunit [Halogeometricum borinquense DSM 11551]
------------------------------------------------------------
------------------------------------------------------------
------------------------------------------------------------
------------------------------------------------------------
------------------------------------------------------------
------------------------------------------------------------
------------------------------------------------------------
------------------------------------------------------------
------------------------------------------------------------
------------------------------------------------------------
------------------------------------MSEA-------------ADAEEA-
ATGREIWIEKYRPQTLDDVY--GQE------------------DIVERLRSYIEQDDLPH
LLFAGPAGVG--------------------------------------------------
------------------------------------------------------------
------------------------------------------------------------
------------------------------------------------------------
------------------------------------------------------------
------------------------------------------------------------
------------------------------------------------------------
------------------------------------------------------------
------------------------------------------------------------
------------------------------------------------------------
------------------------------------------------------------
---------------------------------------------------KTTSATAIA
RAIYG-DDWRGNFLELNASDERGIDVVRDRIKN------FARSSFG--------------
----GFDYRIIFLDEADSL-----------------------------------------
------------------------------------------------------------
------------------------------------------------------------
------------------------------------------------------------
------------------------------------------------------------
------------------------------------------------------------
------------------------------------------------------------
-----------------------------------TSDAQSALRRTMEQFSDNTRFILSC
NYSSKIIDPIQSRCAVFRFSPLGDDAVREQVKDIAETEEIELTEDGLDALVYAAGGDMRR
AINSLQAAATTGEIVDEEAVYLITSTARPE-DIEEMVQSAIDGEFLTARSKLET------
-------LLVDTGMAGGDIIDQLHRSVWD-FDLDERTTVRLMERIGEADYRITEGANEQV
QLEALLASLAAATDD------------
>gi|322368069|ref|ZP_08042638.1| replication factor C small subunit [Haladaptatus paucihalophilus DX253]
------------------------------------------------------------
------------------------------------------------------------
------------------------------------------------------------
------------------------------------------------------------
------------------------------------------------------------
------------------------------------------------------------
------------------------------------------------------------
------------------------------------------------------------
------------------------------------------------------------
------------------------------------------------------------
---------------------------------MS------------------EADAETV
PGRGTIWVEKYRPQTLDDVA--GHD------------------DITARLKSYIERNDLPN
LLFSGQAGIG--------------------------------------------------
------------------------------------------------------------
------------------------------------------------------------
------------------------------------------------------------
------------------------------------------------------------
------------------------------------------------------------
------------------------------------------------------------
------------------------------------------------------------
------------------------------------------------------------
------------------------------------------------------------
------------------------------------------------------------
---------------------------------------------------KTTCAVAIA
KELYG-DSWQSHFLELNASDERGIDVVRDQIKN------FARHDPG--------------
----AVDFQIIFLDEADSL-----------------------------------------
------------------------------------------------------------
------------------------------------------------------------
------------------------------------------------------------
------------------------------------------------------------
------------------------------------------------------------
------------------------------------------------------------
-----------------------------------TSDAQAALRRTMEQFSDKTRFIMSC
NYSSKIIDPIQSRCAVFRFGPIPDDAVAGYVQYVADEEGIETTDDGIEALVYAADGDMRK
AINALQAAAVMGEQVDEESVFVITSTARPE-DIKEMVRHAIDGDFTRSRSILDE------
-------LLTERGMAGGDIIDQLHRSIWE-FDLDDDDAVRVLERVGEADFRITEGANERV
QLEAMLASLALDN--------------
>gi|335433965|ref|ZP_08558775.1| replication factor C small subunit [Halorhabdus tiamatea SARL4B]
------------------------------------------------------------
------------------------------------------------------------
------------------------------------------------------------
------------------------------------------------------------
------------------------------------------------------------
------------------------------------------------------------
------------------------------------------------------------
------------------------------------------------------------
------------------------------------------------------------
------------------------------------------------------------
---------------------------------MS------------------EAES-TR
AGRQEVWIEKYRPQTLEDIA--GHE------------------AIVERLGSYVSRNDLSH
MLFAGPAGVG--------------------------------------------------
------------------------------------------------------------
------------------------------------------------------------
------------------------------------------------------------
------------------------------------------------------------
------------------------------------------------------------
------------------------------------------------------------
------------------------------------------------------------
------------------------------------------------------------
------------------------------------------------------------
------------------------------------------------------------
---------------------------------------------------KTTAATAIA
RELYG-EDWEENFLELNASDERGIDVVRDRVKS------FARTSFG--------------
----GYDYRIIFLDEADALCVPPGTEVVTGYPSKPEVKNIEDVAEDGEPIPSVDFETSEV
QSDKGHRVDSGIADFFELELADGRTIQASLSHPFFVVDEGGKLVEKELQELEPGDEIADF
KDDIGVSRCESCGDWTAGRFCSVSCKDERHSREMQGEGNPMYGTEWSAERREKIVEKLSD
GRLEGEDNPNYGDDFHGVSVWEMDEESIERFCDNLSEKRSGTSWDEWVVEADPETVKADI
SRSMSEWWDDLDEDEKQKLIEKATENCEYPVCDITGDNNPMRDPEVAQKVSEALKGHEPT
GG-NIRHSDELGHLVRSDWEYEVAKALQDAGVEYEYEPEFELSESVFHPDFLIGDTVVEV
KGVAKLWGQTEKVKEFLETYGEEYTFVVVGDGELPHHEHYERDEFEPALVTDGGLESVET
VTIQNIEYSHRGKAYNISMEGTPNFMLANGILTHNTSDAQSALRRTMEQFSNNVRFILSC
NYSSQIIDPIQSRCAVFRFSPLADEAVEAQVRQIAGEEAIDVTDDGIEALVYVAGGDMRK
AINGLQAASMSGDTVDEEAVFEITSTARPE-DIHEMVDFALDGDFTAARSRLDT------
-------LLTEEGIAGGDIIDQLHRTVWE-FDLSDAAAVRVLDRVGEADYRITEGASERI
QLEALLASLALDGRE------------
>gi|336252796|ref|YP_004595903.1| Replication factor C small subunit [Halopiger xanaduensis SH-6]
------------------------------------------------------------
------------------------------------------------------------
------------------------------------------------------------
------------------------------------------------------------
------------------------------------------------------------
------------------------------------------------------------
------------------------------------------------------------
------------------------------------------------------------
------------------------------------------------------------
------------------------------------------------------------
------------------------------------MSEAEA------DADPDAEAAEPT
PGKTEVWIEKYRPERLDEIK--GHE------------------DIIPRLKNYVEQDDLPH
LMFAGPAGTG--------------------------------------------------
------------------------------------------------------------
------------------------------------------------------------
------------------------------------------------------------
------------------------------------------------------------
------------------------------------------------------------
------------------------------------------------------------
------------------------------------------------------------
------------------------------------------------------------
------------------------------------------------------------
------------------------------------------------------------
---------------------------------------------------KTTAAQAIA
REIYD-DDWRENFLELNASDQRGIDVVRDRIKD------FARSSFG--------------
----GYDHRIIFLDEADAL-----------------------------------------
------------------------------------------------------------
------------------------------------------------------------
------------------------------------------------------------
------------------------------------------------------------
------------------------------------------------------------
------------------------------------------------------------
-----------------------------------TSDAQSALRRTMEQFSNNTRFILSC
NYSSQIIDPIQSRCAVFRFTELTDNAIEAQVREIAADQDIEVTDDGVDALVYAADGDMRK
AINALQAAAVMGETVDEETVFAITATARPE-EVEEMVGHAIDGDFTAARAALED------
-------LLTDRGLAGGDVIDQLHRSAWE-FDIPEQATVRLLERLGEVDYRITEGANERL
QLEAMLASLALEEQA------------
>gi|344213231|ref|YP_004797551.1| replication factor C small subunit [Haloarcula hispanica ATCC 33960]
------------------------------------------------------------
------------------------------------------------------------
------------------------------------------------------------
------------------------------------------------------------
------------------------------------------------------------
------------------------------------------------------------
------------------------------------------------------------
------------------------------------------------------------
------------------------------------------------------------
-----------MVVLDGLIRRNVLAVDEDRHLVGAQVDRRKQVGVGRIRVHLQFVGVLAG
DLDGDVHTPTTPPTHLRLSTLAGFKTGPRFPSSMS------------------EAESESR
AGREEVWIEKYRPQTLDDVM--GHE------------------NIVGRLKSYVSRNDLSH
MLFSGPAGTG--------------------------------------------------
------------------------------------------------------------
------------------------------------------------------------
------------------------------------------------------------
------------------------------------------------------------
------------------------------------------------------------
------------------------------------------------------------
------------------------------------------------------------
------------------------------------------------------------
------------------------------------------------------------
------------------------------------------------------------
---------------------------------------------------KTTCATAIA
RELYG-EDWREHFLELNASDERGIDVVRDRIKN------FARTSFG--------------
----GVEYRIIFLDEADAL-----------------------------------------
------------------------------------------------------------
------------------------------------------------------------
------------------------------------------------------------
------------------------------------------------------------
------------------------------------------------------------
------------------------------------------------------------
-----------------------------------TSDAQSALRRTMEQFSNNVRFILSC
NYSSQIIDPIQSRCAVFRFSPLADDAVAEEIRNIAAEEDIELTEDGLDALVYAADGDMRK
AINGLQAASVSGDTVDESAVYAITSTARPE-EIRTMVQSALDGDFTASRATLDR------
-------LLTEEGIAGGDIIDQLHRSIWE-FDIDDEAAVRVLERIGETDYRITRGANERV
QLEAMLASLAQGE--------------
>gi|345006147|ref|YP_004809000.1| replication factor C small subunit [halophilic archaeon DL31]
------------------------------------------------------------
------------------------------------------------------------
------------------------------------------------------------
------------------------------------------------------------
------------------------------------------------------------
------------------------------------------------------------
------------------------------------------------------------
------------------------------------------------------------
------------------------------------------------------------
------------------------------------------------------------
------------------------------------MSEA-------------DAESGG-
-TGREIWIEKYRPQTLEDIH--GQE------------------ETIERLQSYIAGGELPH
LLFSGPAGIG--------------------------------------------------
------------------------------------------------------------
------------------------------------------------------------
------------------------------------------------------------
------------------------------------------------------------
------------------------------------------------------------
------------------------------------------------------------
------------------------------------------------------------
------------------------------------------------------------
------------------------------------------------------------
------------------------------------------------------------
---------------------------------------------------KTSSATAIA
REIYG-DDWRGNFLELNASDERGIDVVRDRIKS------FARSAFG--------------
----GHDYRIIFLDEADSL-----------------------------------------
------------------------------------------------------------
------------------------------------------------------------
------------------------------------------------------------
------------------------------------------------------------
------------------------------------------------------------
------------------------------------------------------------
-----------------------------------TSDAQSALRRTMEQFSDNTRFILSC
NYSSKIIDPIQSRCAVFRFSPLSDEAIANQLGEIAEIEAIEVTDEGFDALVYAANGDMRR
GINSLQAAATTGDVVDAEAVYAVTATARPE-DIEEMVAAAVDGDFPKARATLDT------
-------LLTDVGMAGGDIIDQLHRSAWE-FELSDRAVVRLMERLGEADYRIAEGANEQV
QLEALLAALSLDGEE------------
>gi|389845694|ref|YP_006347933.1| replication factor C small subunit [Haloferax mediterranei ATCC 33500]
------------------------------------------------------------
------------------------------------------------------------
------------------------------------------------------------
------------------------------------------------------------
------------------------------------------------------------
------------------------------------------------------------
------------------------------------------------------------
------------------------------------------------------------
------------------------------------------------------------
------------------------------------------------------------
-------------------------------M---DMSEA-------------AESGDA-
PAGREIWIEKYRPQTLDDIY--GQE------------------EIVERLRSYIERDDLPH
LLFAGPAGVG--------------------------------------------------
------------------------------------------------------------
------------------------------------------------------------
------------------------------------------------------------
------------------------------------------------------------
------------------------------------------------------------
------------------------------------------------------------
------------------------------------------------------------
------------------------------------------------------------
------------------------------------------------------------
------------------------------------------------------------
---------------------------------------------------KTTSATAIA
RTLYG-DDWRGNFLELNASDERGIDVVRDRIKN------FARSSFNP-------------
----ERGYTIIFLDEADSL-----------------------------------------
------------------------------------------------------------
------------------------------------------------------------
------------------------------------------------------------
------------------------------------------------------------
------------------------------------------------------------
------------------------------------------------------------
-----------------------------------TNDAQSALRRTMEEFSDKTRFILSC
NYSSKIIDPIQSRCAVFRFSPLGDDAIAEQTRDIAEAEGIELTEGGLDALVYAAGGDMRR
AINSLQAAATTGEVVDEEAVYLITSTARPE-DIEKMVRAAIDGEFTAARKQLET------
-------LIVDTGMAGGDIIDQLHRSVWD-FDLDERDAVHLMERIGEADYRISEGANEQV
QLEALLASLALSQN-------------
>gi|397772266|ref|YP_006539812.1| Replication factor C [Natrinema sp. J7-2]
------------------------------------------------------------
------------------------------------------------------------
------------------------------------------------------------
------------------------------------------------------------
------------------------------------------------------------
------------------------------------------------------------
------------------------------------------------------------
------------------------------------------------------------
------------------------------------------------------------
------------------------------------------------------------
---MIDSPPLGLPATRADGDLRSFYLAAPPST---GMSEA------------DAEAAEST
PGKTEVWIEKYRPERLNDIK--GHT------------------DIVPRLKNYVEQDDLPH
LLFAGPAGTG--------------------------------------------------
------------------------------------------------------------
------------------------------------------------------------
------------------------------------------------------------
------------------------------------------------------------
------------------------------------------------------------
------------------------------------------------------------
------------------------------------------------------------
------------------------------------------------------------
------------------------------------------------------------
------------------------------------------------------------
---------------------------------------------------KTTAAKSIA
REVYD-DDWQENFLELNASDQRGIDVVRDRIKD------FARSSFG--------------
----GYSHRIIFLDEADAL-----------------------------------------
------------------------------------------------------------
------------------------------------------------------------
------------------------------------------------------------
------------------------------------------------------------
------------------------------------------------------------
------------------------------------------------------------
-----------------------------------TSDAQSALRRTMEQFSNNTRFILSC
NYSSQIIDPIQSRCAVFRFTELTADAIEAQVREIAATEDIAVTDDGVDALVYAADGDMRK
AINALQAAAVMGETVDEETVFAITATARPE-EVEAMVEHAIDGDFTAARAALED------
-------LLTERGLAGGDVIDQLHRSAWE-FDVPERATVRLLERLGEVDYRITEGANERL
QLEAMLASLALDADA------------
>gi|399575998|ref|ZP_10769755.1| replication factor c small subunit [Halogranum salarium B-1]
------------------------------------------------------------
------------------------------------------------------------
------------------------------------------------------------
------------------------------------------------------------
------------------------------------------------------------
------------------------------------------------------------
------------------------------------------------------------
------------------------------------------------------------
------------------------------------------------------------
------------------------------------------------------------
------------------------------------MSEA-------------E---GS-
SPGREIWIEKYRPQTLDDVY--GQE------------------DIVDRLESYIAQHDLPH
LLFAGPAGIG--------------------------------------------------
------------------------------------------------------------
------------------------------------------------------------
------------------------------------------------------------
------------------------------------------------------------
------------------------------------------------------------
------------------------------------------------------------
------------------------------------------------------------
------------------------------------------------------------
------------------------------------------------------------
------------------------------------------------------------
---------------------------------------------------KTTCATAIA
REVYG-DDWRGNFLELNASDERGIDVVRDRIKN------FARASFG--------------
----GHDYRIIFLDEADSL-----------------------------------------
------------------------------------------------------------
------------------------------------------------------------
------------------------------------------------------------
------------------------------------------------------------
------------------------------------------------------------
------------------------------------------------------------
-----------------------------------TSDAQSALRRTMEQFSDNTRFILSC
NYSSKIIDPIQSRCAVFRFAPLSDDAVAGQIRKIADREGIEMTDEGLDALVYAADGDMRR
AINSLQAAATTGGVVDEEAVYLITSTARPE-EIESMVTAAIEGDFAQARSKLDT------
-------LLTDTGMAGGDIIDQLHRGAWD-FGLDQRETVRLMERIGEADYRITEGANEQV
QLEAMLASLALDE--------------
>gi|409728331|ref|ZP_11271198.1| replication factor C small subunit [Halococcus hamelinensis 100A6]
------------------------------------------------------------
------------------------------------------------------------
------------------------------------------------------------
------------------------------------------------------------
------------------------------------------------------------
------------------------------------------------------------
------------------------------------------------------------
------------------------------------------------------------
------------------------------------------------------------
------------------------------------------------------------
----------------------------------------------------MSEAE-AR
G-RGEIWIEKYRPQRLSAVA--GHA------------------DIVGRLESYVAQDDLPH
LLFTGPAGVG--------------------------------------------------
------------------------------------------------------------
------------------------------------------------------------
------------------------------------------------------------
------------------------------------------------------------
------------------------------------------------------------
------------------------------------------------------------
------------------------------------------------------------
------------------------------------------------------------
------------------------------------------------------------
------------------------------------------------------------
---------------------------------------------------KTTSAMAIA
REVYG-DDWRENFLELNASDERGIDVVRDRIKN------FARASFG--------------
----GYDYRIIFLDEADAL-----------------------------------------
------------------------------------------------------------
------------------------------------------------------------
------------------------------------------------------------
------------------------------------------------------------
------------------------------------------------------------
------------------------------------------------------------
-----------------------------------TSDAQSALRRTMEQFANNTRFILSC
NYSNQIIDPIQSRCAVFRFGPLDGDSVAEYVRRIAEEEGIEITEDGIDALVYAADGDMRK
AINGLQAAATTGETVDEEAVYAITAAVRPE-QIETMVTTALDGDFTAARAKLDD------
-------LLTEAGLGGGDVIDQLHRSAWS-FDLDDRATVRLLERVGETDYRISQGANERL
QLEALLAALALEAE-------------
>gi|429191613|ref|YP_007177291.1| DNA polymerase III, subunit gamma/tau [Natronobacterium gregoryi SP2]
------------------------------------------------------------
------------------------------------------------------------
------------------------------------------------------------
------------------------------------------------------------
------------------------------------------------------------
------------------------------------------------------------
------------------------------------------------------------
------------------------------------------------------------
------------------------------------------------------------
------------------------------------------------------------
------------------------------------MSEA------------DAEAAEPT
PGKTEVWIEKYRPERLDEIK--GHE------------------NIVPRLKRYVEQDDLPH
LMFAGPAGVG--------------------------------------------------
------------------------------------------------------------
------------------------------------------------------------
------------------------------------------------------------
------------------------------------------------------------
------------------------------------------------------------
------------------------------------------------------------
------------------------------------------------------------
------------------------------------------------------------
------------------------------------------------------------
------------------------------------------------------------
---------------------------------------------------KTASAQAIA
REVYG-DDWKENFLELNASDQRGIDVVRDRIKD------FARSSFG--------------
----GYDHRIIFLDEADAL-----------------------------------------
------------------------------------------------------------
------------------------------------------------------------
------------------------------------------------------------
------------------------------------------------------------
------------------------------------------------------------
------------------------------------------------------------
-----------------------------------TSDAQSALRRTMEQFSNNTRFILSC
NYSSQIIDPIQSRCAVFRFTELGDDAVETQIREIAATETIELTDNGVDALVYAADGDMRK
AINGLQAAAVMGEVVDEETVFAITSTARPE-EVEEMVEHAIDGDFTAARAALED------
-------LLMDRGLAGGDVIDQLHRSAWE-FDIPERATVRLLERLGEVDYRITEGANERL
QLEAMLASLALDDDA------------
>gi|433431944|ref|ZP_20407710.1| replication factor C small subunit [Haloferax sp. BAB2207]
------------------------------------------------------------
------------------------------------------------------------
------------------------------------------------------------
------------------------------------------------------------
------------------------------------------------------------
------------------------------------------------------------
------------------------------------------------------------
------------------------------------------------------------
------------------------------------------------------------
------------------------------------------------------------
------------------------------------MSEA-------------AESGDA-
PAGREIWIEKYRPQTFDDVY--GQD------------------DIVERLRSYIERDDLPH
LLFAGPAGVG--------------------------------------------------
------------------------------------------------------------
------------------------------------------------------------
------------------------------------------------------------
------------------------------------------------------------
------------------------------------------------------------
------------------------------------------------------------
------------------------------------------------------------
------------------------------------------------------------
------------------------------------------------------------
------------------------------------------------------------
---------------------------------------------------KTTSATAIA
RAIYG-DDWRGNFLELNASDERGIDVVRDRIKN------FARSSFG--------------
----GHDYRVIFLDEADSL-----------------------------------------
------------------------------------------------------------
------------------------------------------------------------
------------------------------------------------------------
------------------------------------------------------------
------------------------------------------------------------
------------------------------------------------------------
-----------------------------------TNDAQSALRRTMEQFSDNTRFILSC
NYSSKIIDPIQSRCAVFRFSPLGDDAIAEQVRDIAAAEDIEVTEDGLDALVYAAGGDMRR
AINSLQAAATTGEVVDEDAVYMITSTARPE-DIEEMVRAAIDGEFTAARKQLET------
-------LIVDTGMAGGDIIDQLHRSVWE-FDLDERDAVRLMERIGEADYRISEGANEQV
QLEALLASLALSQN-------------
>gi|433589372|ref|YP_007278868.1| DNA polymerase III, gamma/tau subunit [Natrinema pellirubrum DSM 15624]
------------------------------------------------------------
------------------------------------------------------------
------------------------------------------------------------
------------------------------------------------------------
------------------------------------------------------------
------------------------------------------------------------
------------------------------------------------------------
------------------------------------------------------------
------------------------------------------------------------
------------------------------------------------------------
------------------------------------MSEA------------DAEAAEPT
PGKTEVWIEKYRPELLADIK--GHT------------------DIVPRLENYVEQDDLPH
LLFAGPAGTG--------------------------------------------------
------------------------------------------------------------
------------------------------------------------------------
------------------------------------------------------------
------------------------------------------------------------
------------------------------------------------------------
------------------------------------------------------------
------------------------------------------------------------
------------------------------------------------------------
------------------------------------------------------------
------------------------------------------------------------
---------------------------------------------------KTTAAQAIA
REVYD-DDWRENFLELNASDQRGIDVVRDRIKD------FARSSFG--------------
----GYSHRIIFLDEADAL-----------------------------------------
------------------------------------------------------------
------------------------------------------------------------
------------------------------------------------------------
------------------------------------------------------------
------------------------------------------------------------
------------------------------------------------------------
-----------------------------------TSDAQSALRRTMEQFSNNTRFILSC
NYSSQIIDPIQSRCAVFRFTELTENAIEAQVREIAANEEIDVTDDGVDALVFAADGDMRK
AINGLQAAAVMGETVDEETVFAITATARPE-EVEAMVEHAIDGDFTAARAALED------
-------LLTERGLAGGDVIDQLHRSAWE-FDIPERATVRLLERLGEVDYRITEGANERL
QLEAMLASLALENEP------------
>gi|433637069|ref|YP_007282829.1| DNA polymerase III, gamma/tau subunit [Halovivax ruber XH-70]
------------------------------------------------------------
------------------------------------------------------------
------------------------------------------------------------
------------------------------------------------------------
------------------------------------------------------------
------------------------------------------------------------
------------------------------------------------------------
------------------------------------------------------------
------------------------------------------------------------
------------------------------------------------------------
------------------------------------MTEA------------DAET-ESS
PDPTGIWIEKYRPESLDDVK--GHE------------------NIVPRLRKYVEQDDLPH
LMFAGPAGVG--------------------------------------------------
------------------------------------------------------------
------------------------------------------------------------
------------------------------------------------------------
------------------------------------------------------------
------------------------------------------------------------
------------------------------------------------------------
------------------------------------------------------------
------------------------------------------------------------
------------------------------------------------------------
------------------------------------------------------------
---------------------------------------------------KTASAGAIA
RELYG-EDWREHFLELNASDERGIDVVRDRIKN------FARSSFG--------------
----GVKYRIIFLDEADAL-----------------------------------------
------------------------------------------------------------
------------------------------------------------------------
------------------------------------------------------------
------------------------------------------------------------
------------------------------------------------------------
------------------------------------------------------------
-----------------------------------TSDAQSALRRTMEQFSHNTRFILSC
NYSSQIIDPIQSRCAVFRFTELSDEAIEAQTREIAETEGISLTDDGVDALVYAAAGDMRK
AINGLQAAAVMGEEVDEAAVFAITSTARPE-EVEKMVDQAIGGDFTAARATLED------
-------LLTDRGLAGGDVIDQLHRSAWE-FDLGEHETVRLLERLGEVDYRITEGANERL
QLEAMLAHLALASDE------------
>gi|435845437|ref|YP_007307687.1| DNA polymerase III, gamma/tau subunit [Natronococcus occultus SP4]
------------------------------------------------------------
------------------------------------------------------------
------------------------------------------------------------
------------------------------------------------------------
------------------------------------------------------------
------------------------------------------------------------
------------------------------------------------------------
------------------------------------------------------------
------------------------------------------------------------
------------------------------------------------------------
------------------------------------MSEA------------DAEAAEPT
PGKTEVWIEKYRPERLDEIK--GHE------------------DIVPRLQRYVEQNDLPH
LLFAGPAGTG--------------------------------------------------
------------------------------------------------------------
------------------------------------------------------------
------------------------------------------------------------
------------------------------------------------------------
------------------------------------------------------------
------------------------------------------------------------
------------------------------------------------------------
------------------------------------------------------------
------------------------------------------------------------
------------------------------------------------------------
---------------------------------------------------KTTAAQAIA
REVYD-DDWRENFLELNASDQRGIDVVRDRIKD------FARSSFG--------------
----GYDHRIIFLDEADAL-----------------------------------------
------------------------------------------------------------
------------------------------------------------------------
------------------------------------------------------------
------------------------------------------------------------
------------------------------------------------------------
------------------------------------------------------------
-----------------------------------TSDAQSALRRTMEQFSSNTRFILSC
NYSSQIIDPIQSRCAVFRFTELTEDALEAQIREIATEEGIEVTDDGVDALIYAADGDMRK
AINGLQAAAVMGEVVDEETVFAITSTARPE-EVEAMVDQAIDGDFTAARAALED------
-------LLTERGLAGGDVIDQLHRSAWQ-FDISETATVRLLERLGEVDYRITEGANERL
QLEAMLASLALENEN------------
>gi|448287254|ref|ZP_21478467.1| replication factor C small subunit [Halogeometricum borinquense DSM 11551]
------------------------------------------------------------
------------------------------------------------------------
------------------------------------------------------------
------------------------------------------------------------
------------------------------------------------------------
------------------------------------------------------------
------------------------------------------------------------
------------------------------------------------------------
------------------------------------------------------------
------------------------------------------------------------
------------------------------------MSEA-------------ADAEEA-
ATGREIWIEKYRPQTLDDVY--GQE------------------DIVERLRSYIEQDDLPH
LLFAGPAGVG--------------------------------------------------
------------------------------------------------------------
------------------------------------------------------------
------------------------------------------------------------
------------------------------------------------------------
------------------------------------------------------------
------------------------------------------------------------
------------------------------------------------------------
------------------------------------------------------------
------------------------------------------------------------
------------------------------------------------------------
---------------------------------------------------KTTSATAIA
RAIYG-DDWRGNFLELNASDERGIDVVRDRIKN------FARSSFG--------------
----GFDYRIIFLDEADSL-----------------------------------------
------------------------------------------------------------
------------------------------------------------------------
------------------------------------------------------------
------------------------------------------------------------
------------------------------------------------------------
------------------------------------------------------------
-----------------------------------TSDAQSALRRTMEQFSDNTRFILSC
NYSSKIIDPIQSRCAVFRFSPLGDDAVREQVKDIAETEEIELTEDGLDALVYAAGGDMRR
AINSLQAAATTGEIVDEEAVYLITSTARPE-DIEEMVQSAIDGEFLTARSKLET------
-------LLVDTGMAGGDIIDQLHRSVWD-FDLDERTTVRLMERIGEADYRITEGANEQV
QLEALLASLAAATDD------------
>gi|448297629|ref|ZP_21487674.1| replication factor C small subunit [Halalkalicoccus jeotgali B3]
------------------------------------------------------------
------------------------------------------------------------
------------------------------------------------------------
------------------------------------------------------------
------------------------------------------------------------
------------------------------------------------------------
------------------------------------------------------------
------------------------------------------------------------
------------------------------------------------------------
------------------------------------------------------------
------------------------------------MSET-------------EESEPAG
PGREEIWVEKYRPGTLGEVI--GQE------------------EITDRLERYVERDDLPN
LLFSGSAGIG--------------------------------------------------
------------------------------------------------------------
------------------------------------------------------------
------------------------------------------------------------
------------------------------------------------------------
------------------------------------------------------------
------------------------------------------------------------
------------------------------------------------------------
------------------------------------------------------------
------------------------------------------------------------
------------------------------------------------------------
---------------------------------------------------KTTCATAIA
REVYG-EDWRDNFLELNASDDRGIDVVRGRIKE------FARASFG--------------
----GYSYRIIFLDEADSL-----------------------------------------
------------------------------------------------------------
------------------------------------------------------------
------------------------------------------------------------
------------------------------------------------------------
------------------------------------------------------------
------------------------------------------------------------
-----------------------------------TSDAQSALRRTMEQFSSNTRFILSC
NYSSKIIDPIQSRCAVFRFSPISDAAVGERIREIAHIEGIEITDGGVEALVYAADGDMRR
AVNSLQAAAVMGETVDEEVVYTITATARPE-EIEAMVTSALEGDFTTARATLDD------
-------LLSNKGLSGGDIIDQLHRSVWD-LGLSDREAVRTLDRIGETDYRITEGANERI
QLEAFLASLTLADEA------------
>gi|448302355|ref|ZP_21492337.1| Replication factor C small subunit [Natronorubrum tibetense GA33]
------------------------------------------------------------
------------------------------------------------------------
------------------------------------------------------------
------------------------------------------------------------
------------------------------------------------------------
------------------------------------------------------------
------------------------------------------------------------
------------------------------------------------------------
------------------------------------------------------------
------------------------------------------------------------
------------------------------------MSEA------------DAEAAEPT
PGKTEVWIEKYRPERLDEIK--GHE------------------NIVPRLQNYVEQDELPH
LMFAGPAGTGKCVTGETPVLTNEGVTPISSVVGDVEGFDEPDGNLEILTFDSDGSFEYVA
PSHVFAKDATDLVSIETRDGNEFTVTPEHKLLVADKSGLEWREAGLLSGEERIVRPLEAP
VIDDDNAPSLDWVSSMDGARTFVTVSEAFAERHEIPAEANYVGQKKTVIGCLRRGYTVDE
IADEYDIARDTAANYARTVSIDLEKPSTTCSLAYLRSLDVEKSELQSHVDSVSYVTSYNK
RSSPITPPWELTPDLARFVGLAISEARIENGRIKFYNTDDSLCASFERIAQQLFDVETTC
GVQKDVPYVELRTKSLHHFLESCFDVFSDSP-SAIGSTLVHAREDVRRAFLQAVFDSEAY
VADQGTIELTQKDELLITLCSYLLGSFGIPTRRKRVEKAATNGSATVREYHTLYISGVSA
LSRFEEAIGFTIDYKRDRLADSTAGTGNPNYDTMPAQAAVGDLCRTLALKREPLVTDSLN
PDNPGRESYLEDIDRVLEAASDRLEAAQRVKQDIEQVRSDIRSVAAVPTAWVDQRDALEP
IEARKAVEATTGIRTDRLLEYADGRRSPTASRAGELLATLESRTETP-DTAAVQKSLRDA
IDDLGVSDNRIADGTELLGTDVRNLVENNDHDLASLPRFETVADQILDVADKMCSMEVVE
QLVALDRLSRGTLYFDRVTEIERVQDERRVYDLTVPGTRNYVAGDVPTVMHNTTAAQAIA
REVYD-DDWRENFLELNASDQRGIDVVRDRIKD------FARSSFG--------------
----GYNHRIIFLDEADAL-----------------------------------------
------------------------------------------------------------
------------------------------------------------------------
------------------------------------------------------------
------------------------------------------------------------
------------------------------------------------------------
------------------------------------------------------------
-----------------------------------TSDAQSALRRTMEQFSNNTRFILSC
NYSSQIIDPIQSRCAVFRFTELSEKAIEAQVREIAANEGIEVTDDGVDALVYAADGDMRK
AINGLQAAAVMGETVDEETVFAITSTARPE-EVEAMVEHAIDGDFTAARAALED------
-------LLMDRGLAGGDVIDQLHRSAWE-FDIPEQATVRLLERLGEVDYRITEGANERL
QLEAMLASLALENES------------
>gi|448307233|ref|ZP_21497133.1| Replication factor C small subunit [Natronorubrum bangense JCM 10635]
------------------------------------------------------------
------------------------------------------------------------
------------------------------------------------------------
------------------------------------------------------------
------------------------------------------------------------
------------------------------------------------------------
------------------------------------------------------------
------------------------------------------------------------
------------------------------------------------------------
------------------------------------------------------------
------------------------------------MSEA------------DAEAAEPT
PGKTEVWIEKYRPERLDEIK--GHE------------------NIVPRLQRYVEQDDLPH
LMFAGPAGTGKCVTGETPVLTNDGVAPISTVVGDVDGFETPDDNLEILTYDTDGSFEYVA
PSHVFSKEATDLVSIETRDGNEFTVTPEHKLLVADKTGLEWRAAGTLSGDERIVRPLETP
IAAADSSTSLDWVASMDGDRTFVTVSESFAQRHDIPAEENYVGQKKTVLGYLRRGYTIDE
IASEYDISRNTAGNYARGISIDLEESSTTCSLSSLRSLDVAESELRDHVKSVQYVTSCNN
RSSPITPPWDLTPDLARFLGLAISEARIENGRIKFYNTDDALREAFKRTARELFDVETTR
GVQQDVPYVELRTKSLHHFLESCFDVFGDSSTSAIGSTLVHAPDDVRAAFLRAVFDSEAS
VAEQGTIELTQKDESLVTLCSYLLASFGVPTRRKRLEKTATNGSGPKRQYHALYLSGVSA
LSRFEDAIGFSIDYKRERLADATEGAGNPNHDTMPAQAAIDDLCRTLALSKEPLVTETLN
PDTPGRESALEDIDRVLEAASDRLEAAQQVKRVIERVRSDIRSVSAVPTEWVDRRDALEP
LEARKEVESTTGIRTDRLLEYADGRRSPTASRAGELLVTLESRVETP-ETAAVQQSLREA
IDALGVSDNRIAEGTELLGRDVRQLVENDDHDLASLPRFETVADRLLDVADEMCSMAVIE
QLVDLDRLARGTLYFDRVTAVEQIQDERRVYDLTVPGTRNYVAGDVPTVMHNTTAAQAIA
REVYD-DDWRENFLELNASDQRGIDVVRDRIKD------FARSSFG--------------
----GYDHRIIFLDEADAL-----------------------------------------
------------------------------------------------------------
------------------------------------------------------------
------------------------------------------------------------
------------------------------------------------------------
------------------------------------------------------------
------------------------------------------------------------
-----------------------------------TSDAQSALRRTMEQFSNNTRFILSC
NYSSQIIDPIQSRCAVFRFTELSADALEAQIREIAAIEGIDVTDDGVDALVYAGDGDMRK
AINGLQAAAVMGDVVDEETVFAITSTARPE-EVEAMVDHAIDGDFTAARAALED------
-------LLMERGLAGGDVIDQLHRSAWE-FDIPEQATVRLLERLGEVDYRISEGANERL
QLEAMLASLALENE-------------
>gi|448312591|ref|ZP_21502333.1| replication factor C small subunit [Natronolimnobius innermongolicus JCM 12255]
------------------------------------------------------------
------------------------------------------------------------
------------------------------------------------------------
------------------------------------------------------------
------------------------------------------------------------
------------------------------------------------------------
------------------------------------------------------------
------------------------------------------------------------
------------------------------------------------------------
------------------------------------------------------------
------------------------------------MSEA------------DAEAAEPT
PGKTEVWIEKYRPERLDEIK--GHE------------------NIIPRLKNYVEQDDLPH
IMFAGPAGVG--------------------------------------------------
------------------------------------------------------------
------------------------------------------------------------
------------------------------------------------------------
------------------------------------------------------------
------------------------------------------------------------
------------------------------------------------------------
------------------------------------------------------------
------------------------------------------------------------
------------------------------------------------------------
------------------------------------------------------------
---------------------------------------------------KTASSQAIA
REIYG-DDWRENFLELNASDQRGIDVVRDRIKD------FARSSFG--------------
----GYNYRIIFLDEADAL-----------------------------------------
------------------------------------------------------------
------------------------------------------------------------
------------------------------------------------------------
------------------------------------------------------------
------------------------------------------------------------
------------------------------------------------------------
-----------------------------------TSDAQSALRRTMEQFSNNTRFILSC
NYSSQIIDPIQSRCAVFRFTELTDDAIEAQVREIADTEGIAVTDDGVDALVYAADGDMRK
AINGLQAAAVMGETVDEETVFAITSTARPE-EVEAMVDHAIAGDFTAARAALED------
-------LLMERGLAGGDVIDQLHRSAWE-FDIPEQATVRLLERLGEVDYRITEGANERL
QLEALLAALALENDE------------
>gi|448315838|ref|ZP_21505477.1| replication factor C small subunit [Natronococcus jeotgali DSM 18795]
------------------------------------------------------------
------------------------------------------------------------
------------------------------------------------------------
------------------------------------------------------------
------------------------------------------------------------
------------------------------------------------------------
------------------------------------------------------------
------------------------------------------------------------
------------------------------------------------------------
------------------------------------------------------------
------------------------------------MSEA------------DAEAAEPT
PGKTEVWIEKYRPERLDEIK--GHE------------------NIVPRLKRYVEQDDLPH
LMFAGPAGTG--------------------------------------------------
------------------------------------------------------------
------------------------------------------------------------
------------------------------------------------------------
------------------------------------------------------------
------------------------------------------------------------
------------------------------------------------------------
------------------------------------------------------------
------------------------------------------------------------
------------------------------------------------------------
------------------------------------------------------------
---------------------------------------------------KTTAAQAIA
REVYD-DDWRENFLELNASDQRGIDVVRDRIKD------FARSSFG--------------
----GYDHRIIFLDEADAL-----------------------------------------
------------------------------------------------------------
------------------------------------------------------------
------------------------------------------------------------
------------------------------------------------------------
------------------------------------------------------------
------------------------------------------------------------
-----------------------------------TSDAQSALRRTMEQFSSNTRFILSC
NYSSQIIDPIQSRCAVFRFTELTEDAVEAQIREIATEEGIEVTDDGVDALIYAADGDMRK
AINGLQAAAVMGEVVDEETVFAITSTARPE-EVEAMVDRAIDGDFTAARAALED------
-------LLTERGLAGGDVIDQLHRSAWQ-FDIPEKATVRLLERLGEVDYRITEGANERL
QLEAMLASLALENED------------
>gi|448320709|ref|ZP_21510195.1| replication factor C [Natronococcus amylolyticus DSM 10524]
------------------------------------------------------------
------------------------------------------------------------
------------------------------------------------------------
------------------------------------------------------------
------------------------------------------------------------
------------------------------------------------------------
------------------------------------------------------------
------------------------------------------------------------
------------------------------------------------------------
------------------------------------------------------------
------------------------------------MSEA------------DAEAAEPT
PGKTEVWIEKYRPERLDEIK--GHE------------------NIVPRLQRYVEQDDLPH
LMFAGPAGTGKCVTGETPVLTNEGVAPISAVVGEVDGFDEPDEDLEILTYSNDGSFEYVS
PSHTFSKEAAELVSVKTRDGNEFTVTPEHKLLIANESGLEWRKAGSLSGEERIVRPLETP
VAD-DSDTSLNWLSSMDANRTLVTVSESFAMRYEIPAEENFVGQKKTVLGCLRRGYTVEE
IAAEHDISPKTAANYARTVSIDLEEASTTCSLGYLRSLDVEESELRSQVESVRYVTPFNR
RSSPIVPPWELTPELARFIGLAVSEARIENGRIKFYNTDEALRESFERLAQDLFDVETTR
GLQKDVPYVELRTKSLHHYLESCFDIFGDSSTSAVGSTLIHAPADARAAFLQAVFDSEAY
VAEQATVELTQKDKSLITLCSYLLASFGIPVRRKRDEKVATNGSGTTREYHTLYLSGVSA
LSQFEDTIGFTIDYKCDRLADVTEGIGNPNHDTIPAQNAVDDLCQTLSLTKEPLVTGSLN
PENPGRESYLEDIDRVFEAASARLEAAQKVKQDIERVRGDIQSVSAVPATWVDQRSELEP
LESRKQIQVATGIRSDRLLEYSDGRRSPVASRAGELLVTLASRTETP-NTVSVQESLREA
IDSLSVSDNRIADGTKLTGMDVRNLLENDDHDLASLPRFETVSGRILDVASEMCSMEVVE
QLAALDRLSRETLYFDRVTDIERVEDERRVYDLTVPGTRNYVAGDVPTVMHNTTAAQAIA
REVYD-DDWRENFLELNASDQRGIDVVRDRIKD------FARSSFG--------------
----GYDHRIIFLDEADAL-----------------------------------------
------------------------------------------------------------
------------------------------------------------------------
------------------------------------------------------------
------------------------------------------------------------
------------------------------------------------------------
------------------------------------------------------------
-----------------------------------TSDAQSALRRTMEQFSNNTRFILSC
NYSSQIIDPIQSRCAVFRFTELTEDAVEAQIRDIAENEGIEVTDDGVDALVYAADGDMRK
AINGLQAAAVMGEVVDEETVFAITSTARPE-EVEAMVDQAIDGDFTAARAALED------
-------LLTERGLAGGDVIDQLHRSAWQ-FDLPEKATVRLLERLGEVDYRITEGANERL
QLEAMLASLALENEN------------
>gi|448330403|ref|ZP_21519685.1| Replication factor C small subunit [Natrinema versiforme JCM 10478]
------------------------------------------------------------
------------------------------------------------------------
------------------------------------------------------------
------------------------------------------------------------
------------------------------------------------------------
------------------------------------------------------------
------------------------------------------------------------
------------------------------------------------------------
------------------------------------------------------------
------------------------------------------------------------
------------------------------------MSEA------------DAEAAEPT
PGKTEVWIEKYRPERLDEIK--GHE------------------DIVPRLQRYVEQDDLPH
LMFAGPAGTGKCVTGETPVLTNDGVAPISTVVGDVDGFGTPDDDLEILTYDNDGSFEYVS
PSHVFSKEATDLVSITTRDGNEFTVTPEHKLLVADETGLEWQEAGTLSGDERLARPLETP
LAADDTSASLDWLSSMDGDRTFVTVSESFAERYEIPAEENYVGQKKTVIGCRRRGYSVAE
IAAEYDITRQTAQNYARDVSIDLEEPSVTCSLAYLRSLDVSESELRANVEAVQYVTPYNK
RSSPITPPWELTPELARFVGLTISEARIDNGRIKFYNTDDALREAFERTARKLFGVETTR
GVQKDVPYVELRTKSLHHFLESCFDVFDDSADSTAGSILVHASDDVRTAFLRAVFDSEAH
VADQGTIELTQKDESVITLCSYLLASFGVPTRRKRVEKTATNGSGPKREYHALYISGISA
LSKFEDAVGFTIDHKRERLANATAGTGNPNHDTMPAQAAIDDLCRTLALQKEPLVTDTLN
PDNPGREAALEDIDRVLEAASDRLEAAQQVEQDIEQVRSAIRSVSAVPTTWVSERDALEP
LEMRKEVESATEIRTDRLLEYANGRRSPTASRAGELLATLEARSATP-DIRSVQESLRNA
IDALGVSDNRIAEGTELLGTEVRNLIENGDHDLASLPRFETVADRILEVAGEMCSMAVVE
RIVELDRLSRGTLYFDRVTNVEQVQSEQRVYDLTVPGTRNYVAGDVPTVMHNTTAAQAIA
REVYD-DDWRENFLELNASDQRGIDVVRDRIKD------FARSSFG--------------
----GYDHRIIFLDEADAL-----------------------------------------
------------------------------------------------------------
------------------------------------------------------------
------------------------------------------------------------
------------------------------------------------------------
------------------------------------------------------------
------------------------------------------------------------
-----------------------------------TSDAQSALRRTMEQFSNNTRFILSC
NYSSQIIDPIQSRCAVFRFTELTDDAIEAQVREIAADQDIAVTDDGVDALIYAADGDMRK
AINALQAAAVMGETVDEETVFAITATARPE-EVEAMVDHAIEGDFTAARAALED------
-------LLTERGLAGGDVIDQLHRSAWE-FDIPEQATVRLLERLGEVDFRITEGANERL
QLEAMLASLALDEDN------------
>gi|448337480|ref|ZP_21526557.1| replication factor C small subunit [Natrinema pallidum DSM 3751]
------------------------------------------------------------
------------------------------------------------------------
------------------------------------------------------------
------------------------------------------------------------
------------------------------------------------------------
------------------------------------------------------------
------------------------------------------------------------
------------------------------------------------------------
------------------------------------------------------------
------------------------------------------------------------
------------------------------------MSEA------------DAEAAEPT
PGKTEVWIEKYRPERLDDIK--GHT------------------DIVPRLKNYVEQDDLPH
LLFAGPAGTG--------------------------------------------------
------------------------------------------------------------
------------------------------------------------------------
------------------------------------------------------------
------------------------------------------------------------
------------------------------------------------------------
------------------------------------------------------------
------------------------------------------------------------
------------------------------------------------------------
------------------------------------------------------------
------------------------------------------------------------
---------------------------------------------------KTTAAKSIA
REVYD-DDWQENFLELNASDQRGIDVVRDRIKD------FARSSFG--------------
----GYSHRIIFLDEADAL-----------------------------------------
------------------------------------------------------------
------------------------------------------------------------
------------------------------------------------------------
------------------------------------------------------------
------------------------------------------------------------
------------------------------------------------------------
-----------------------------------TSDAQSALRRTMEQFSNNTRFILSC
NYSSQIIDPIQSRCAVFRFTELSADAIEAQVREIAATEDIAVTDDGVDALVYAADGDMRK
AINALQAAAVMGETVDEETVFAITATARPE-EVEAMVDHAIDGDFTAARAALED------
-------LLTERGLAGGDVIDQLHRSAWE-FDVPERATVRLLERLGEVDYRITEGANERL
QLEAMLASLALETDA------------
>gi|448342324|ref|ZP_21531276.1| replication factor C small subunit [Natrinema gari JCM 14663]
------------------------------------------------------------
------------------------------------------------------------
------------------------------------------------------------
------------------------------------------------------------
------------------------------------------------------------
------------------------------------------------------------
------------------------------------------------------------
------------------------------------------------------------
------------------------------------------------------------
------------------------------------------------------------
------------------------------------MSEA------------DAEAAEST
PGKTEVWIEKYRPERLDDIK--GHT------------------DIVPRLKNYVEQDDLPH
LLFAGPAGTG--------------------------------------------------
------------------------------------------------------------
------------------------------------------------------------
------------------------------------------------------------
------------------------------------------------------------
------------------------------------------------------------
------------------------------------------------------------
------------------------------------------------------------
------------------------------------------------------------
------------------------------------------------------------
------------------------------------------------------------
---------------------------------------------------KTTAAKSIA
REVYD-DDWQENFLELNASDQRGIDVVRDRIKD------FARSSFG--------------
----GYSHRIIFLDEADAL-----------------------------------------
------------------------------------------------------------
------------------------------------------------------------
------------------------------------------------------------
------------------------------------------------------------
------------------------------------------------------------
------------------------------------------------------------
-----------------------------------TSDAQSALRRTMEQFSNNTRFILSC
NYSSQIIDPIQSRCAVFRFTELTADAIEAQVREIAATEDIAVTDDGVDALVYAADGDMRK
AINALQAAAVMGETVDEGTVFAITATARPE-EVEAMVEHAIDGDFTAARAALED------
-------LLTERGLAGGDVIDQLHRSAWE-FDVPERATVRLLERLGEVDYRITEGANERL
QLEAMLASLALDADA------------
>gi|448346878|ref|ZP_21535757.1| replication factor C small subunit [Natrinema altunense JCM 12890]
------------------------------------------------------------
------------------------------------------------------------
------------------------------------------------------------
------------------------------------------------------------
------------------------------------------------------------
------------------------------------------------------------
------------------------------------------------------------
------------------------------------------------------------
------------------------------------------------------------
------------------------------------------------------------
------------------------------------MSEA------------DAEAAEPT
PGKTEVWIEKYRPERLDDIK--GHT------------------DIVPRLKNYVEQDDLPH
LLFAGPAGTG--------------------------------------------------
------------------------------------------------------------
------------------------------------------------------------
------------------------------------------------------------
------------------------------------------------------------
------------------------------------------------------------
------------------------------------------------------------
------------------------------------------------------------
------------------------------------------------------------
------------------------------------------------------------
------------------------------------------------------------
---------------------------------------------------KTTAAKSIA
REVYD-DDWQENFLELNASDQRGIDVVRDRIKD------FARSSFG--------------
----GYSHRIIFLDEADAL-----------------------------------------
------------------------------------------------------------
------------------------------------------------------------
------------------------------------------------------------
------------------------------------------------------------
------------------------------------------------------------
------------------------------------------------------------
-----------------------------------TSDAQSALRRTMEQFSNNTRFILSC
NYSSQIIDPIQSRCAVFRFTELTVDAIEAQVREIAATEDIAVTDDGVDALVYAADGDMRK
AINALQAAAVMGETVDEETVFAITATARPE-EVEAMVEHAIDGDFTAARAALED------
-------LLTERGLAGGDVIDQLHRSAWE-FDVPERATVRLLERLGEVDYRITEGANERL
QLEAMLASLALETDA------------
>gi|448351100|ref|ZP_21539909.1| replication factor C [Natrialba taiwanensis DSM 12281]
------------------------------------------------------------
------------------------------------------------------------
------------------------------------------------------------
------------------------------------------------------------
------------------------------------------------------------
------------------------------------------------------------
------------------------------------------------------------
------------------------------------------------------------
------------------------------------------------------------
------------------------------------------------------------
------------------------------------MS----------DADVDAEVAEST
PGKTEVWIEKYRPERLDEIK--GHE------------------NIVPRLERYVEQDDLPH
LMFAGPAGTGKCVTGETPVLTNEGITPISAVVGAIDGFDTPDDDLEILTYNDDGSFEYAA
PSHVFSKEAANLISIETRDGNEITVTPEHKLLVADETGLSWKQAESITDGERIARPLETP
VAD-DSSPSLDWLSSMDGNRTFVTVSKPFARRYEIPVEENYVGQKKTVIGCLRRGYSIDE
IVAESDVSRKTAQNYKRAVSIDLDEPSTTCSLTYLRSLDVEESELRSHVESVSYVTRYNR
RSSPITPPWKLTPDLARFVGFAISEARIDNGRIKFYNTDDDLCTSFERIAQDLFDAETAR
GVQKGVPYVELQTKSLHHLLESSFDVFGDSSASAIGSTLVHAPEDARAAFLRAVFDSEAY
VADQGTIELTQKDESLITLCSYLLASFGIQTRRDCAEKTATNGSKTKREYHTLYVSGVSA
LSRFEDAVGFTIDYKRDRLADATAGSGNPNYDTMPAQAAVDDLCCTLALKKEPLVTESLH
PDNPGRESHLEDIDRVLEAASDRLEAAQQAKQEIEQVRSDIQSVTAVPTAWIGQRNALGP
LEMRKEVEEKTGIRTDRLLEYSDGRRSPTASRTGELLAAVESHTETPPDIASVQQSLRTV
IDALGVSDNRIAEGTELLGRDVRQLVENDDHDLASLPRFETVADRVHDIADEMCSMDTVE
RLVALDRFSRGTLYFDRVSTVEQVEDEQRVYDLTVPGTRNYVAGDIPTVMHNTTAAQAIA
REVYD-DDWRENFLELNASDQRGIDVVRDRIKD------FARASFG--------------
----GYDHRIIFLDEADAL-----------------------------------------
------------------------------------------------------------
------------------------------------------------------------
------------------------------------------------------------
------------------------------------------------------------
------------------------------------------------------------
------------------------------------------------------------
-----------------------------------TSDAQSALRRTMEQFSNNTRFILSC
NYSSQIIDPIQSRCAVFRFTELTEDAIEAQVREIAETEGIEVTDDGVDALVYAADGDMRK
AINALQAAAVMGETVDEETVFAITATARPE-EVEEMVDHAIAGDFTAARATLED------
-------LLTDRGLAGGDVIDQLHRSAWT-FDIPEQATVRLLERLGEVDFRITEGANERL
QLEAMLASLALEDE-------------
>gi|448354529|ref|ZP_21543285.1| replication factor C small subunit [Natrialba hulunbeirensis JCM 10989]
------------------------------------------------------------
------------------------------------------------------------
------------------------------------------------------------
------------------------------------------------------------
------------------------------------------------------------
------------------------------------------------------------
------------------------------------------------------------
------------------------------------------------------------
------------------------------------------------------------
------------------------------------------------------------
------------------------------------MS--DADGATEAETDTDTEVAEST
AGRTEVWIEKYRPEYLDEIK--GHE------------------NIVPRLQRYVEQDDLPH
LMFAGPAGTG--------------------------------------------------
------------------------------------------------------------
------------------------------------------------------------
------------------------------------------------------------
------------------------------------------------------------
------------------------------------------------------------
------------------------------------------------------------
------------------------------------------------------------
------------------------------------------------------------
------------------------------------------------------------
------------------------------------------------------------
---------------------------------------------------KTTAAQAIA
REVYD-DDWRENFLELNASDQRGIDVVRDRIKD------FARASFG--------------
----GYDHRIIFLDEADAL-----------------------------------------
------------------------------------------------------------
------------------------------------------------------------
------------------------------------------------------------
------------------------------------------------------------
------------------------------------------------------------
------------------------------------------------------------
-----------------------------------TSDAQSALRRTMEQFSNNTRFILSC
NYSSQIIDPIQSRCAVFRFTQLTETAIEAQVREIAADQDIEVTDDGVDALVYAADGDMRK
AINALQAAAVMGETVDEETVFAITATARPE-EVEEMVDQAIAGDFTAARASLED------
-------LLTDRGLAGGDVIDQLHRSAWE-FDIPEKETVRLLERLGEVDFRITEGANERL
QLEAMLASLALEHQ-------------
>gi|448357101|ref|ZP_21545808.1| replication factor C small subunit [Natrialba chahannaoensis JCM 10990]
------------------------------------------------------------
------------------------------------------------------------
------------------------------------------------------------
------------------------------------------------------------
------------------------------------------------------------
------------------------------------------------------------
------------------------------------------------------------
------------------------------------------------------------
------------------------------------------------------------
------------------------------------------------------------
------------------------------------MS--DADAATEAETDTDTEVAEST
AGRTEVWIEKYRPERLDEIK--GHE------------------NIVPRLQRYVEQDDLPH
LMFAGPAGTG--------------------------------------------------
------------------------------------------------------------
------------------------------------------------------------
------------------------------------------------------------
------------------------------------------------------------
------------------------------------------------------------
------------------------------------------------------------
------------------------------------------------------------
------------------------------------------------------------
------------------------------------------------------------
------------------------------------------------------------
---------------------------------------------------KTTAAQAIA
REVYD-DDWRENFLELNASDQRGIDVVRDRIKD------FARASFG--------------
----GYDHRIIFLDEADAL-----------------------------------------
------------------------------------------------------------
------------------------------------------------------------
------------------------------------------------------------
------------------------------------------------------------
------------------------------------------------------------
------------------------------------------------------------
-----------------------------------TSDAQSALRRTMEQFSNNTRFILSC
NYSSQIIDPIQSRCAVFRFTQLTETAIEAQVREIAADQDIEVTDDGVDALVYAADGDMRK
AINALQAAAVMGETVDEETVFAITATARPE-EVEQMVDQAIAGDFTAARASLED------
-------LLTDRGLAGGDVIDQLHRSAWE-FDIPEQETVRLLEQLGEVDFRITEGANERL
QLEAMLASLALDNQ-------------
>gi|448364052|ref|ZP_21552646.1| replication factor C small subunit [Natrialba asiatica DSM 12278]
------------------------------------------------------------
------------------------------------------------------------
------------------------------------------------------------
------------------------------------------------------------
------------------------------------------------------------
------------------------------------------------------------
------------------------------------------------------------
------------------------------------------------------------
------------------------------------------------------------
------------------------------------------------------------
------------------------------------MS----------DADVDTEVAEST
PGKTEVWIEKYRPERLDEIK--GHE------------------NIVPRLERYVEQDDLPH
LMFAGPAGTG--------------------------------------------------
------------------------------------------------------------
------------------------------------------------------------
------------------------------------------------------------
------------------------------------------------------------
------------------------------------------------------------
------------------------------------------------------------
------------------------------------------------------------
------------------------------------------------------------
------------------------------------------------------------
------------------------------------------------------------
---------------------------------------------------KTTAAQAIA
REVYG-DDWRENFLELNASDQRGIDVVRDRIKD------FARASFG--------------
----GYDHRIIFLDEADAL-----------------------------------------
------------------------------------------------------------
------------------------------------------------------------
------------------------------------------------------------
------------------------------------------------------------
------------------------------------------------------------
------------------------------------------------------------
-----------------------------------TSDAQSALRRTMEQFSNNTRFILSC
NYSSQIIDPIQSRCAVFRFTELTEDAIEAQVREIAETEGIEVTDDGVDALVYAADGDMRK
AINALQAAAVMGETVDEETVFAITATARPE-EVEEMVDHAIAGDFTAARAALED------
-------LLTDRGLAGGDVIDQLHRSAWT-FDIPEQATVRLLERLGEVDFRITEGANERL
QLEAMLASLALEDE-------------
>gi|448366855|ref|ZP_21554886.1| replication factor C [Natrialba aegyptia DSM 13077]
------------------------------------------------------------
------------------------------------------------------------
------------------------------------------------------------
------------------------------------------------------------
------------------------------------------------------------
------------------------------------------------------------
------------------------------------------------------------
------------------------------------------------------------
------------------------------------------------------------
------------------------------------------------------------
------------------------------------MS----------DADADAEVAEST
PGKTEVWIEKYRPERLDEIK--GHE------------------NIVPRLERYVEQDDLPH
LMFAGPAGTGKCVTGETPVLTNKGITPISAVVGAIDGFDTPDDDLEILTYNDDGSFEYAA
PSHVFSKEAANLISIETRDGNEITVTPEHKLLVADETGLSWKQAESITDGERIARPLETP
VAD-DSSPSLDWLSSMDGNRTFVTVSKPFAQRYEIPVEENYVGQKKTVIGCLRRGYSIDE
IVAESDVSRKTAQNYKRAVSVDLDEPSTTCSLTYLRSLDVEESELRSHVESVSYVTRYNR
RSSPITPPWKLTPDLARFVGFAISEARIDNGRIKFYNTDDDLCTSFERIAQDLFDVETAR
GVQKGVPYVELQTKSLHHLLESSFDVFGDSSASAIGSTLVHAPEDVRAAFLRAVFDSEAY
VADQGTIELTQKDESLITLCSYLLASFGIQTRRDCAEKTATNGSKTKREYHTLYVSGVSA
LSRFEDAVGFTIDYKRDRLADATAGSGNPNYDTMPAQAAVDDLCCTLALKKEPLVTESLH
PDNPGRESHLEDIDRVLEAASDRLEAAQQAKQEIEQVRSDIQSVTAVPTAWIGQRNALGP
LEMRKEVEEKTGIRTDRLLEYSDGRRSPTASRTGELLAAVESHTETP-DIASVQQSLRTV
IDALGVSDNRIAEGTELLGRDVRQLVENDDHDLASLPRFETVADRVHDIADEMCSMDTVE
RLVALDRFSRGTLYFDRVSTVEQVEDEQRVYDLTVPGTRNYVAGDIPTVMHNTTAAQAIA
REVYD-DDWRENFLELNASDQRGIDVVRDRIKD------FARASFG--------------
----GYDHRIIFLDEADAL-----------------------------------------
------------------------------------------------------------
------------------------------------------------------------
------------------------------------------------------------
------------------------------------------------------------
------------------------------------------------------------
------------------------------------------------------------
-----------------------------------TSDAQSALRRTMEQFSNNTRFILSC
NYSSQIIDPIQSRCAVFRFTELTEDAIEAQVREIAETEGIEVTDDGVDALVYAADGDMRK
AINALQAAAVMGETVDEETVFAITATARPE-EVEEMVDHAIAGDFTAARATLED------
-------LLTDRGLAGGDVIDQLHRSAWT-FDIPERATVRLLERLGEVDFRITEGANERL
QLEAMLASLALEDE-------------
>gi|448376175|ref|ZP_21559459.1| replication factor C small subunit [Halovivax asiaticus JCM 14624]
------------------------------------------------------------
------------------------------------------------------------
------------------------------------------------------------
------------------------------------------------------------
------------------------------------------------------------
------------------------------------------------------------
------------------------------------------------------------
------------------------------------------------------------
------------------------------------------------------------
------------------------------------------------------------
------------------------------------MTEA------------DAET-ESS
PDPTGIWIEKYRPESLDDVK--GHE------------------NIVPRLRKYVEQDDLPH
LMFAGPAGVG--------------------------------------------------
------------------------------------------------------------
------------------------------------------------------------
------------------------------------------------------------
------------------------------------------------------------
------------------------------------------------------------
------------------------------------------------------------
------------------------------------------------------------
------------------------------------------------------------
------------------------------------------------------------
------------------------------------------------------------
---------------------------------------------------KTASAGAIA
RELYG-EDWREHFLELNASDERGIDVVRDRIKN------FARSSFG--------------
----GVEYRIIFLDEADAL-----------------------------------------
------------------------------------------------------------
------------------------------------------------------------
------------------------------------------------------------
------------------------------------------------------------
------------------------------------------------------------
------------------------------------------------------------
-----------------------------------TSDAQSALRRTMEQFSHNTRFILSC
NYSSQIIDPIQSRCAVFRFTELSDEAIEAQTREIAETEGISLTDDGVDALVYAAAGDMRK
AINGLQAAAVMGEEVDEEAVFAITSTARPE-EVERMVDQAIGGDFTAARATLED------
-------LLTDRGLAGGDVIDQLHRSAWE-FDLGEHETVRLLERLGEVDYRITEGANERL
QLEAMLAHLALEDGT------------
>gi|448381294|ref|ZP_21561497.1| replication factor C small subunit [Haloterrigena thermotolerans DSM 11522]
------------------------------------------------------------
------------------------------------------------------------
------------------------------------------------------------
------------------------------------------------------------
------------------------------------------------------------
------------------------------------------------------------
------------------------------------------------------------
------------------------------------------------------------
------------------------------------------------------------
------------------------------------------------------------
------------------------------------MSEA------------DAEAAEPT
PGKTEVWIEKYRPELLADIK--GHT------------------DIVPRLENYVEQDDLPH
LLFAGPAGTG--------------------------------------------------
------------------------------------------------------------
------------------------------------------------------------
------------------------------------------------------------
------------------------------------------------------------
------------------------------------------------------------
------------------------------------------------------------
------------------------------------------------------------
------------------------------------------------------------
------------------------------------------------------------
------------------------------------------------------------
---------------------------------------------------KTTAAQAIA
REVYD-DDWRENFLELNASDQRGIDVVRDRIKD------FARSSFG--------------
----GYSHRIIFLDEADAL-----------------------------------------
------------------------------------------------------------
------------------------------------------------------------
------------------------------------------------------------
------------------------------------------------------------
------------------------------------------------------------
------------------------------------------------------------
-----------------------------------TSDAQSALRRTMEQFSNNTRFILSC
NYSSQIIDPIQSRCAVFRFTELTEDAIEAQVREIAANEGIDVTDDGVDALVFAADGDMRK
AINGLQAAAVMGETVDEETVFAITATARPE-EVEAMVEHAIDGDFTAARAALED------
-------LLTERGLAGGDVIDQLHRSAWE-FDVPERATVRLLERLGEVDYRITEGANERL
QLEAMLASLALENEP------------
>gi|448388975|ref|ZP_21565470.1| replication factor C small subunit [Haloterrigena salina JCM 13891]
------------------------------------------------------------
------------------------------------------------------------
------------------------------------------------------------
------------------------------------------------------------
------------------------------------------------------------
------------------------------------------------------------
------------------------------------------------------------
------------------------------------------------------------
------------------------------------------------------------
------------------------------------------------------------
------------------------------------MSEA------------DAEAAEPT
PGRTEVWIEKYRPERLDEIK--GHE------------------NIVPRLQRYVERDDLPH
LMFAGPAGTG--------------------------------------------------
------------------------------------------------------------
------------------------------------------------------------
------------------------------------------------------------
------------------------------------------------------------
------------------------------------------------------------
------------------------------------------------------------
------------------------------------------------------------
------------------------------------------------------------
------------------------------------------------------------
------------------------------------------------------------
---------------------------------------------------KTTAAQAIA
REVYD-DDWRENFLELNASDQRGIDVVRDRIKD------FARSSFG--------------
----GYDHRIIFLDEADAL-----------------------------------------
------------------------------------------------------------
------------------------------------------------------------
------------------------------------------------------------
------------------------------------------------------------
------------------------------------------------------------
------------------------------------------------------------
-----------------------------------TSDAQSALRRTMEQFSNNTRFILSC
NYSSQIIDPIQSRCAVFRFTELTEDAIEAQVREIAENEGIEVTDDGVDALVYAADGDMRK
AINGLQAAAVMGETVDEETVFAITATARPE-EVEEMVEHAIDGDFTAARAALED------
-------LLTERGLAGGDVIDQLHRSAWE-FDIPELATVRLLERLGEVDYRITEGANERL
QLEAMLASLALEDDA------------
>gi|448401395|ref|ZP_21571631.1| Replication factor C small subunit [Haloterrigena limicola JCM 13563]
------------------------------------------------------------
------------------------------------------------------------
------------------------------------------------------------
------------------------------------------------------------
------------------------------------------------------------
------------------------------------------------------------
------------------------------------------------------------
------------------------------------------------------------
------------------------------------------------------------
------------------------------------------------------------
-------------------------------M---SEAEA------------DAEAAGPT
PGKTEVWIEKYRPERLDEIK--GHE------------------NIVPRLKRYVEQDDLPH
LMFAGPAGTGKCVTGETPVLTNEGVAPISTVVGDVDGFETPDDDLEILTYDNDGSFEYVA
PSHVFSKEATDLVSIETRDGNEFTVTPEHKLLVADEAGLEWREADTLSGDERLVRPLETP
PAAADSSLSLDWLSSMDGDRTFVNVSESFAERYAIPAEENYVGQKKTVIGCLRRGYSIDE
IATEYDIARKTARNYRREISIDLEEPSTTCSLAYLRSLDVAETELRDHVESVQYATPYNK
RSSPITPPWELTPELARFVGLAISEARIDNGRIKFYNTDDGLREAFERTARELFGVETTR
GMQKDVPYVELRTKSLHHFLESCFDVFGDSPEPAIGSTLVHAPDDVRASFLQAVFDSEAY
VADQGTIELTQKDESLITLCSYLLASFGVPTRRKRVEKTATNGSGPKREYHALYISGVSA
LSQFEDAIGFSITDKREQLADATSGSGNPNHDTMPAQAAVDDLCQTLALRKEPLVTDTLN
PDTPGRESALEDIDRVLEAASDRLETAQQVTRDIEQVRSEIRSVSAVPTAWADERDALEP
LETRKAVESEAGVRTDRLLEYADGRRSPTASRAGELLVALESHVETP-DTASVQESLRTA
INALGVSDNRIADGTELFGRDVRNLVENDDHNLASLPRFETVADRLLEIADEMCSMAVVE
RIVELDRLSRGTLYFDRVTNVERVQDERRVYDLTVPGTRNYVAGDVPTVMHNTTAAQAIA
REVYD-DDWRENFLELNASDQRGIDVVRDRIKD------FARSSFG--------------
----GYDHRIIFLDEADAL-----------------------------------------
------------------------------------------------------------
------------------------------------------------------------
------------------------------------------------------------
------------------------------------------------------------
------------------------------------------------------------
------------------------------------------------------------
-----------------------------------TSDAQSALRRTMEQFSNNTRFILSC
NYSSQIIDPIQSRCAVFRFTELGEDAIEAQVREIAATEDIAVTDDGVDALVYAADGDMRK
AINALQAAAVMGETVDEETVFAITATARPE-EVEAMVEYAIGGDFTAARAALEE------
-------LLTDRGLAGGDVIDQLHRSAWE-FDIPEQATVRLLERLGEVDYRITEGANERL
QLEAMLASLALEDDA------------
>gi|448417391|ref|ZP_21579327.1| replication factor C small subunit [Halosarcina pallida JCM 14848]
------------------------------------------------------------
------------------------------------------------------------
------------------------------------------------------------
------------------------------------------------------------
------------------------------------------------------------
------------------------------------------------------------
------------------------------------------------------------
------------------------------------------------------------
------------------------------------------------------------
------------------------------------------------------------
------------------------------------MSEA-------------ADAEG--
TTGREIWIEKYRPQTLEDVY--GQE------------------DIVDRLRSYIEQDDLPH
LLFAGPAGVG--------------------------------------------------
------------------------------------------------------------
------------------------------------------------------------
------------------------------------------------------------
------------------------------------------------------------
------------------------------------------------------------
------------------------------------------------------------
------------------------------------------------------------
------------------------------------------------------------
------------------------------------------------------------
------------------------------------------------------------
---------------------------------------------------KTTSATAIA
RAVYG-DDWRGNFLELNASDERGIDVVRDRIKN------FARASFG--------------
----GYDYRIIFLDEADSL-----------------------------------------
------------------------------------------------------------
------------------------------------------------------------
------------------------------------------------------------
------------------------------------------------------------
------------------------------------------------------------
------------------------------------------------------------
-----------------------------------TSDAQSALRRTMEQFSDNTRFVLSC
NYSSKIIDPIQSRCAVFRFSPLGDDAVRKQVEAIAETEGIELTEDGLDALVYAAGGDMRR
AINSLQAAATTGEVVDEEAVYLITSTARPE-DIEEMVQSAIDGEFLAARSKLET------
-------LLVDTGMAGGDIIDQLHRSVWE-FDLDERATVRLMERIGEADYRITEGANEQV
QLEALLASLAAASDEYE----------
>gi|448424755|ref|ZP_21582611.1| replication factor C small subunit, partial [Halorubrum terrestre JCM 10247]
------------------------------------------------------------
------------------------------------------------------------
------------------------------------------------------------
------------------------------------------------------------
------------------------------------------------------------
------------------------------------------------------------
------------------------------------------------------------
------------------------------------------------------------
------------------------------------------------------------
------------------------------------------------------------
------------------------------------MSEA-------------DEQAAAT
ATGREIWIEKYRPQTLDDIH--GQE------------------EIVERLQSYIAQDDVPH
LLFSGPAGVG--------------------------------------------------
------------------------------------------------------------
------------------------------------------------------------
------------------------------------------------------------
------------------------------------------------------------
------------------------------------------------------------
------------------------------------------------------------
------------------------------------------------------------
------------------------------------------------------------
------------------------------------------------------------
------------------------------------------------------------
---------------------------------------------------KTTAATAIA
REIYGEDNWRGNFLELNASDQRGIDVVRDRIKG------FARSSFG--------------
----G-DFRIVFLDESDSL-----------------------------------------
------------------------------------------------------------
------------------------------------------------------------
------------------------------------------------------------
------------------------------------------------------------
------------------------------------------------------------
------------------------------------------------------------
-----------------------------------TDDAQSALRRTMEQFSDNTRFILSC
NYSSKIIDPIQSRCAVFRFSPLSDEAVGGMVREIAAAEEIEVTDAGVDALVYAADGDMRR
AINSLQAAATTGDV----------------------------------------------
------------------------------------------------------------
---------------------------
>gi|448434836|ref|ZP_21586534.1| replication factor C small subunit [Halorubrum tebenquichense DSM 14210]
------------------------------------------------------------
------------------------------------------------------------
------------------------------------------------------------
------------------------------------------------------------
------------------------------------------------------------
------------------------------------------------------------
------------------------------------------------------------
------------------------------------------------------------
------------------------------------------------------------
------------------------------------------------------------
------------------------------------MSEG-------------DEQTAAT
ATGREIWIEKYRPQTLDDIH--GQE------------------EIVERLQSYIAQDDVPH
LLFSGPAGIG--------------------------------------------------
------------------------------------------------------------
------------------------------------------------------------
------------------------------------------------------------
------------------------------------------------------------
------------------------------------------------------------
------------------------------------------------------------
------------------------------------------------------------
------------------------------------------------------------
------------------------------------------------------------
------------------------------------------------------------
---------------------------------------------------KTTAATAIA
REIYGEDNWRGNFLELNASDQRGIDVVRDRIKG------FARSSFG--------------
----G-DFRIVFLDEADSL-----------------------------------------
------------------------------------------------------------
------------------------------------------------------------
------------------------------------------------------------
------------------------------------------------------------
------------------------------------------------------------
------------------------------------------------------------
-----------------------------------TDDAQSALRRTMEQFSDNTRFILSC
NYSSKIIDPIQSRCAVFRFSPLSDEAVGGMVREIAAAEDIEVTDEGIDALVYAADGDMRR
AINSLQAAATTGDVVDEEAVYAITATARPE-EIESMVTDALNGDFARARSTLDT------
-------LLTETGMAGGDVIDQLHRSVWE-FELSEREAVRLMERIGEADYRIAEGANEQV
QLESLLAALSLDE--------------
>gi|448445134|ref|ZP_21590189.1| replication factor C small subunit [Halorubrum saccharovorum DSM 1137]
------------------------------------------------------------
------------------------------------------------------------
------------------------------------------------------------
------------------------------------------------------------
------------------------------------------------------------
------------------------------------------------------------
------------------------------------------------------------
------------------------------------------------------------
------------------------------------------------------------
------------------------------------------------------------
------------------------------------MSEA-------------DEQTAAT
ATGREIWIEKYRPQSLDDIH--GQE------------------EIVERLQSYIEQDDIPH
LLFSGPAGVG--------------------------------------------------
------------------------------------------------------------
------------------------------------------------------------
------------------------------------------------------------
------------------------------------------------------------
------------------------------------------------------------
------------------------------------------------------------
------------------------------------------------------------
------------------------------------------------------------
------------------------------------------------------------
------------------------------------------------------------
---------------------------------------------------KTTAATAIA
RQVYGEDNWRGNFLELNASDQRGIDVVRDRIKG------FARSSFG--------------
----G-DFRIVFLDEADSL-----------------------------------------
------------------------------------------------------------
------------------------------------------------------------
------------------------------------------------------------
------------------------------------------------------------
------------------------------------------------------------
------------------------------------------------------------
-----------------------------------TDDAQSALRRTMEQFSDNTRFILSC
NYSSKIIDPIQSRCAVFRFSPLSDEAVAAQTREIAAAEGIEVTDEGVDALVYAADGDMRR
AINSLQAAATTGDVVDEEAVYAITATARPE-EIESMVTNALEGDFSRARATLDT------
-------LLTETGMAGGDVIDQLHRSVWE-FDLSEREAVALMERIGEADYRIAEGANEQV
QLESLLASLSLDEA-------------
>gi|448450551|ref|ZP_21592370.1| replication factor C small subunit [Halorubrum litoreum JCM 13561]
------------------------------------------------------------
------------------------------------------------------------
------------------------------------------------------------
------------------------------------------------------------
------------------------------------------------------------
------------------------------------------------------------
------------------------------------------------------------
------------------------------------------------------------
------------------------------------------------------------
------------------------------------------------------------
------------------------------------MSEA-------------DEQAAAT
ATGREIWIEKYRPQTLDDIH--GQE------------------EIVERLQSYIAQDDVPH
LLFSGPAGVG--------------------------------------------------
------------------------------------------------------------
------------------------------------------------------------
------------------------------------------------------------
------------------------------------------------------------
------------------------------------------------------------
------------------------------------------------------------
------------------------------------------------------------
------------------------------------------------------------
------------------------------------------------------------
------------------------------------------------------------
---------------------------------------------------KTTAATAIA
REIYGEDNWRGNFLELNASDQRGIDVVRDRIKG------FARSSFG--------------
----G-DFRIVFLDESDSL-----------------------------------------
------------------------------------------------------------
------------------------------------------------------------
------------------------------------------------------------
------------------------------------------------------------
------------------------------------------------------------
------------------------------------------------------------
-----------------------------------TDDAQSALRRTMEQFSDNTRFILSC
NYSSKIIDPIQSRCAVFRFSPLSDEAVGGMVREIAAAEEIEVTDAGVDALVYAADGDMRR
AINSLQAAATTGDVVDEEAVYAITATARPE-EIESMVTDALNGDFARARSTLDT------
-------LLTETGMAGGDVIDQLHRSVWE-FELSEREAVRLMERIGEADYRIAEGANEQV
QLESLLAALTLDE--------------
>gi|448456886|ref|ZP_21595542.1| replication factor C small subunit [Halorubrum lipolyticum DSM 21995]
------------------------------------------------------------
------------------------------------------------------------
------------------------------------------------------------
------------------------------------------------------------
------------------------------------------------------------
------------------------------------------------------------
------------------------------------------------------------
------------------------------------------------------------
------------------------------------------------------------
------------------------------------------------------------
------------------------------------MSEA-------------DEQTVAT
ATGREIWIEKYRPQSLDDIH--GQE------------------AIVERLQSYIDQDDIPH
LLFSGPAGVG--------------------------------------------------
------------------------------------------------------------
------------------------------------------------------------
------------------------------------------------------------
------------------------------------------------------------
------------------------------------------------------------
------------------------------------------------------------
------------------------------------------------------------
------------------------------------------------------------
------------------------------------------------------------
------------------------------------------------------------
---------------------------------------------------KTTAATAIA
RQVYGEDNWRGNFLELNASDQRGIDVVRDRIKG------FARSSFG--------------
----G-DFRIVFLDEADSLCVPPGTEVVTGYPSSPEVKPIEKVSAEGEPIPSVDFETNEI
QSDKGRLVDSGTADFLEVELEDGRTTIASPTHPFFVVGKDGRLVEKELRELSPGDEIADF
KDEVGVSQCEICESWTAGRFCSIKCKNEGHSQEMRGDGNPMHGTEWSDERRKKIVEKLSD
GRFAGSNNPNYGGDFHGVNVWEMDKETVDRVREAISEMRSGTSWEEWVVDADPDEVKADI
GAATVEWWENLDDDERQAVIDKSIENCDYPVCDISGDNNPMRDPEVAEKVSEALKGHEPT
GG-NIRHSDELGHLVRSDWEYDVAKALQEAGIEYEYEPAFELSDSVYHPDFLLGETVIEV
KGVAELWGQTEKVEEFLETYGDEYTYVVVGDGAMPHHEHYEKEEFEPAVVTDGGLQSVQT
VAIESIEYSHRGKAYNITMEDTPNFMLANGVLTHNTDDAQSALRRTMEQFSDNTRFILSC
NYSSKIIDPIQSRCAVFRFSPLSDAAVAAQTREIAAAEGIEVTDEGVDALVYAADGDMRR
AINSLQAAATTGDVVDEEAVYAITATARPE-EIESMVTNALEGDFSRARATLDQ------
-------LLTETGMAGGDVIDQLHRSVWE-FDLSEREAVALMERIGEADYRIAEGANEQV
QLESLLASLSLEE--------------
>gi|448467531|ref|ZP_21599543.1| replication factor C small subunit [Halorubrum kocurii JCM 14978]
------------------------------------------------------------
------------------------------------------------------------
------------------------------------------------------------
------------------------------------------------------------
------------------------------------------------------------
------------------------------------------------------------
------------------------------------------------------------
------------------------------------------------------------
------------------------------------------------------------
------------------------------------------------------------
------------------------------------MSEA-------------DEQTAAT
ATGREIWIEKYRPQSLDDIH--GQE------------------EIVERLQSYIEQDDIPH
LLFSGPAGVG--------------------------------------------------
------------------------------------------------------------
------------------------------------------------------------
------------------------------------------------------------
------------------------------------------------------------
------------------------------------------------------------
------------------------------------------------------------
------------------------------------------------------------
------------------------------------------------------------
------------------------------------------------------------
------------------------------------------------------------
---------------------------------------------------KTTASTAIA
RQVYGDDNWRGNFLELNASDQRGIDVVRDRIKG------FARSSFG--------------
----G-DFRIVFLDEADSL-----------------------------------------
------------------------------------------------------------
------------------------------------------------------------
------------------------------------------------------------
------------------------------------------------------------
------------------------------------------------------------
------------------------------------------------------------
-----------------------------------TDDAQSALRRTMEQFSDNTRFILSC
NYSSKIIDPIQSRCAVFRFSPLSDAAVAAQTREIAAAEGIEVTDAGVDALVYAADGDMRR
AINSLQAAATTGDVVDEEAVYAITATARPE-EIESMVTNALDGDFTRARATLDQ------
-------LLTETGMAGGDVIDQLHRSVWE-FDLSEREAVALMERIGEADYRIAEGANEQV
QLESLLASLSLEE--------------
>gi|448471999|ref|ZP_21601026.1| replication factor C small subunit [Halorubrum aidingense JCM 13560]
------------------------------------------------------------
------------------------------------------------------------
------------------------------------------------------------
------------------------------------------------------------
------------------------------------------------------------
------------------------------------------------------------
------------------------------------------------------------
------------------------------------------------------------
------------------------------------------------------------
------------------------------------------------------------
------------------------------------MSEA-------------DEQTAAT
ATGREIWIEKYRPQSLGDIH--GQE------------------AIVERLQSYIDQDDIPH
LLFSGPAGVG--------------------------------------------------
------------------------------------------------------------
------------------------------------------------------------
------------------------------------------------------------
------------------------------------------------------------
------------------------------------------------------------
------------------------------------------------------------
------------------------------------------------------------
------------------------------------------------------------
------------------------------------------------------------
------------------------------------------------------------
---------------------------------------------------KTTAATAIA
REVYGEDNWRGNFLELNASDQRGIDVVRDRIKG------FARSSFG--------------
----G-DFRIVFLDEADSL-----------------------------------------
------------------------------------------------------------
------------------------------------------------------------
------------------------------------------------------------
------------------------------------------------------------
------------------------------------------------------------
------------------------------------------------------------
-----------------------------------TDDAQSALRRTMEQFSDNTRFILSC
NYSSKIIDPIQSRCAVFRFSPLSDAAVAGQTREIAAAEGIEVTDAGVDALVYAADGDMRR
AINSLQAAATTGDVVDEEAVYAITATARPE-EIESMVTDALAGDFAKARATLDS------
-------LLTETGMAGGDVIDQLHRSVWE-FDLSEREAVKLMERIGEADYRIAEGANEQV
QLESLLAALSLEE--------------
>gi|448484151|ref|ZP_21605936.1| replication factor C small subunit 2 [Halorubrum arcis JCM 13916]
------------------------------------------------------------
------------------------------------------------------------
------------------------------------------------------------
------------------------------------------------------------
------------------------------------------------------------
------------------------------------------------------------
------------------------------------------------------------
------------------------------------------------------------
------------------------------------------------------------
------------------------------------------------------------
------------------------------------------------------------
-MQGPLWIDTHAP-DLDEIRQDE-----------------------ARDRLRRAVDEPMN
LVVQGPPGVG--------------------------------------------------
------------------------------------------------------------
------------------------------------------------------------
------------------------------------------------------------
------------------------------------------------------------
------------------------------------------------------------
------------------------------------------------------------
------------------------------------------------------------
------------------------------------------------------------
------------------------------------------------------------
------------------------------------------------------------
---------------------------------------------------KTAAARALA
DASHA--DPDADLIEINVADFFGRTKKEIRTDPRFEGFLAGRSSMAKRDMINRVLKESAS
YAPMSGEYKTVLLDNAEAIR----------------------------------------
------------------------------------------------------------
------------------------------------------------------------
------------------------------------------------------------
------------------------------------------------------------
------------------------------------------------------------
------------------------------------------------------------
------------------------------------EDFQQALRRVMEKHHRTTQFVIAT
RQPSKLIAPIRSRCFPVRVRSPTTDETIDVLETICGREGVDYDGDGLEFVASAAGGDLRE
AILSAQATAVEGGEITMSTAYETLGEVGDDDALREALADARSGDLKDARSTLDD------
--------LLDEGYDGGELLRETLRVARAGSEYGGDDLARLHALAGEADLDMSDGLDDTT
HLVHLLAAWAAGRTELSPELRDAEVAP
>gi|448498600|ref|ZP_21610886.1| replication factor C small subunit [Halorubrum coriense DSM 10284]
------------------------------------------------------------
------------------------------------------------------------
------------------------------------------------------------
------------------------------------------------------------
------------------------------------------------------------
------------------------------------------------------------
------------------------------------------------------------
------------------------------------------------------------
------------------------------------------------------------
------------------------------------------------------------
------------------------------------MSEA-------------DEQAAAT
ATGREIWIEKYRPQTLDDVH--GQE------------------EIVERLQSYIAQDDVPH
LLFSGPAGIG--------------------------------------------------
------------------------------------------------------------
------------------------------------------------------------
------------------------------------------------------------
------------------------------------------------------------
------------------------------------------------------------
------------------------------------------------------------
------------------------------------------------------------
------------------------------------------------------------
------------------------------------------------------------
------------------------------------------------------------
---------------------------------------------------KTTAATAIA
REIYGEDNWRGNFLELNASDQRGIDVVRDRIKG------FARSSFG--------------
----G-DFRIVFLDEADSL-----------------------------------------
------------------------------------------------------------
------------------------------------------------------------
------------------------------------------------------------
------------------------------------------------------------
------------------------------------------------------------
------------------------------------------------------------
-----------------------------------TDDAQSALRRTMEQFSDNTRFILSC
NYSSKIIDPIQSRCAVFRFSPLSDEAVSGMVREIAAAEEIEVTDAGVDALVYAADGDMRR
AINSLQAAATTGDVVDEKAVYAITATARPE-EIESMVTDALSGDFARARSTLDT------
-------LLTETGMAGGDVIDQLHRSVWE-FDLSEREAVRLMERIGEADYRIAEGANEQV
QLESLLAALSLDE--------------
>gi|448509973|ref|ZP_21615854.1| replication factor C small subunit, partial [Halorubrum distributum JCM 9100]
------------------------------------------------------------
------------------------------------------------------------
------------------------------------------------------------
------------------------------------------------------------
------------------------------------------------------------
------------------------------------------------------------
------------------------------------------------------------
------------------------------------------------------------
------------------------------------------------------------
------------------------------------------------------------
------------------------------------MSEA-------------DEQAAAT
ATGREIWIEKYRPQTLDDIH--GQE------------------EIVERLQSYIAQDDVPH
LLFSGPAGVG--------------------------------------------------
------------------------------------------------------------
------------------------------------------------------------
------------------------------------------------------------
------------------------------------------------------------
------------------------------------------------------------
------------------------------------------------------------
------------------------------------------------------------
------------------------------------------------------------
------------------------------------------------------------
------------------------------------------------------------
---------------------------------------------------KTTAATAIA
REIYGEDNWRGNFLELNASDQRGIDVVRDRIKG------FARSSFG--------------
----G-DFRIVFLDESDSL-----------------------------------------
------------------------------------------------------------
------------------------------------------------------------
------------------------------------------------------------
------------------------------------------------------------
------------------------------------------------------------
------------------------------------------------------------
-----------------------------------TDDAQSALRRTMEQFSDNTRFILSC
NYSSKIIDPIQSRCAVFRFSPLSDEAVGGMVREIAAAEEIEVTDAGVDALVYAADGDMR-
------------------------------------------------------------
------------------------------------------------------------
---------------------------
>gi|448522065|ref|ZP_21618330.1| replication factor C small subunit [Halorubrum distributum JCM 10118]
------------------------------------------------------------
------------------------------------------------------------
------------------------------------------------------------
------------------------------------------------------------
------------------------------------------------------------
------------------------------------------------------------
------------------------------------------------------------
------------------------------------------------------------
------------------------------------------------------------
------------------------------------------------------------
------------------------------------MSEA-------------DEQAAAT
ATGREIWIEKYRPQTLDDIH--GQE------------------EIVERLQSYIAQDDVPH
LLFSGPAGVG--------------------------------------------------
------------------------------------------------------------
------------------------------------------------------------
------------------------------------------------------------
------------------------------------------------------------
------------------------------------------------------------
------------------------------------------------------------
------------------------------------------------------------
------------------------------------------------------------
------------------------------------------------------------
------------------------------------------------------------
---------------------------------------------------KTTAATAIA
REIYGEDNWRGNFLELNASDQRGIDVVRDRIKG------FARSSFG--------------
----G-DFRIVFLDESDSL-----------------------------------------
------------------------------------------------------------
------------------------------------------------------------
------------------------------------------------------------
------------------------------------------------------------
------------------------------------------------------------
------------------------------------------------------------
-----------------------------------TDDAQSALRRTMEQFSDNTRFILSC
NYSSKIIDPIQSRCAVFRFSPLSDEAVGGMVREIAAAEEIEVTDAGVDALVYAADGDMRR
AINSLQAAATTGDVVDEEAVYAITATARPE-EIESMVTDALNGDFARARSTLDT------
-------LLTETGMAGGDVIDQLHRSVWE-FELSEREAVRLMERIGEADYRIAEGANEQV
QLESLLAALTLDE--------------
>gi|448531306|ref|ZP_21620993.1| replication factor C small subunit [Halorubrum hochstenium ATCC 700873]
------------------------------------------------------------
------------------------------------------------------------
------------------------------------------------------------
------------------------------------------------------------
------------------------------------------------------------
------------------------------------------------------------
------------------------------------------------------------
------------------------------------------------------------
------------------------------------------------------------
------------------------------------------------------------
------------------------------------MSEG-------------DEQTAAT
ATGREIWIEKYRPQTLDDIH--GQS------------------EIVERLQSYIAQDDVPH
LLFSGPAGIG--------------------------------------------------
------------------------------------------------------------
------------------------------------------------------------
------------------------------------------------------------
------------------------------------------------------------
------------------------------------------------------------
------------------------------------------------------------
------------------------------------------------------------
------------------------------------------------------------
------------------------------------------------------------
------------------------------------------------------------
---------------------------------------------------KTTAATAIA
REIYGEDNWRGNFLELNASDQRGIDVVRDRIKG------FARSSFG--------------
----G-DFRIVFLDEADSL-----------------------------------------
------------------------------------------------------------
------------------------------------------------------------
------------------------------------------------------------
------------------------------------------------------------
------------------------------------------------------------
------------------------------------------------------------
-----------------------------------TDDAQSALRRTMEQFSDNTRFILSC
NYSSKIIDPIQSRCAVFRFSPLSDEAVGGMVREIAAAEDIEVTDEGIDALVYAADGDMRR
AINSLQAAATTGDVVDEEAVYAITATARPE-EIESMVTDALNGDFARARSTLDT------
-------LLTETGMAGGDVIDQLHRSVWE-FELSEREAVRLMERIGEADYRIAEGANEQV
QLESLLAALSLDE--------------
>gi|448543893|ref|ZP_21625354.1| replication factor C small subunit [Haloferax sp. ATCC BAA-646]
------------------------------------------------------------
------------------------------------------------------------
------------------------------------------------------------
------------------------------------------------------------
------------------------------------------------------------
------------------------------------------------------------
------------------------------------------------------------
------------------------------------------------------------
------------------------------------------------------------
------------------------------------------------------------
------------------------------------MSEA-------------AESGDA-
PTGREIWIEKYRPQTFDDVY--GQD------------------DIVERLRSYIERDDLPH
LLFAGPAGVG--------------------------------------------------
------------------------------------------------------------
------------------------------------------------------------
------------------------------------------------------------
------------------------------------------------------------
------------------------------------------------------------
------------------------------------------------------------
------------------------------------------------------------
------------------------------------------------------------
------------------------------------------------------------
------------------------------------------------------------
---------------------------------------------------KTTSATAIA
RAIYG-DDWRGNFLELNASDERGIDVVRDRIKN------FARSSFG--------------
----GHDYRVIFLDEADSL-----------------------------------------
------------------------------------------------------------
------------------------------------------------------------
------------------------------------------------------------
------------------------------------------------------------
------------------------------------------------------------
------------------------------------------------------------
-----------------------------------TNDAQSALRRTMEQFSDNTRFILSC
NYSSKIIDPIQSRCAVFRFSPLGDDAVAEQVRDIAAAEDIEVTEDGLDALVYAAGGDMRR
AINSLQAAATTGEVVDEEAVYMITSTARPE-DIEEMVRAAIDGEFTAARKQLET------
-------LIVDTGMAGGDIIDQLHRSVWE-FDLDERDAVRLMERIGEADYRISEGANEQV
QLEALLASLALSQN-------------
>gi|448551053|ref|ZP_21629195.1| replication factor C small subunit [Haloferax sp. ATCC BAA-645]
------------------------------------------------------------
------------------------------------------------------------
------------------------------------------------------------
------------------------------------------------------------
------------------------------------------------------------
------------------------------------------------------------
------------------------------------------------------------
------------------------------------------------------------
------------------------------------------------------------
------------------------------------------------------------
------------------------------------MSEA-------------AESGDA-
PTGREIWIEKYRPQTFDDVY--GQD------------------DIVERLRSYIERDDLPH
LLFAGPAGVG--------------------------------------------------
------------------------------------------------------------
------------------------------------------------------------
------------------------------------------------------------
------------------------------------------------------------
------------------------------------------------------------
------------------------------------------------------------
------------------------------------------------------------
------------------------------------------------------------
------------------------------------------------------------
------------------------------------------------------------
---------------------------------------------------KTTSATAIA
RAIYG-DDWRGNFLELNASDERGIDVVRDRIKN------FARSSFG--------------
----GHDYRVIFLDEADSL-----------------------------------------
------------------------------------------------------------
------------------------------------------------------------
------------------------------------------------------------
------------------------------------------------------------
------------------------------------------------------------
------------------------------------------------------------
-----------------------------------TNDAQSALRRTMEQFSDNTRFILSC
NYSSKIIDPIQSRCAVFRFSPLGDDAVAEQVRDIAAAEDIEVTEDGLDALVYAAGGDMRR
AINSLQAAATTGEVVDEEAVYMITSTARPE-DIEEMVRAAIDGEFTAARKQLET------
-------LIVDTGMAGGDIIDQLHRSVWE-FDLDERDAVRLMERIGEADYRISEGANEQV
QLEALLASLALSQN-------------
>gi|448558572|ref|ZP_21633129.1| replication factor C small subunit [Haloferax sp. ATCC BAA-644]
------------------------------------------------------------
------------------------------------------------------------
------------------------------------------------------------
------------------------------------------------------------
------------------------------------------------------------
------------------------------------------------------------
------------------------------------------------------------
------------------------------------------------------------
------------------------------------------------------------
------------------------------------------------------------
------------------------------------MSEA-------------AESGDA-
PTGREIWIEKYRPQTFDDVY--GQD------------------DIVERLRSYIERDDLPH
LLFAGPAGVG--------------------------------------------------
------------------------------------------------------------
------------------------------------------------------------
------------------------------------------------------------
------------------------------------------------------------
------------------------------------------------------------
------------------------------------------------------------
------------------------------------------------------------
------------------------------------------------------------
------------------------------------------------------------
------------------------------------------------------------
---------------------------------------------------KTTSATAIA
RAIYG-DDWRGNFLELNASDERGIDVVRDRIKN------FARSSFG--------------
----GHDYRVIFLDEADSL-----------------------------------------
------------------------------------------------------------
------------------------------------------------------------
------------------------------------------------------------
------------------------------------------------------------
------------------------------------------------------------
------------------------------------------------------------
-----------------------------------TNDAQSALRRTMEQFSDNTRFILSC
NYSSKIIDPIQSRCAVFRFSPLGDDAVAEQVRDIAAAEDIEVTEDGLDALVYAAGGDMRR
AINSLQAAATTGEVVDEEAVYMITSTARPE-DIEEMVRAAIDGEFTAARKQLET------
-------LIVDTGMAGGDIIDQLHRSVWE-FDLDERDAVRLMERIGEADYRISEGANEQV
QLEALLASLALSQN-------------
>gi|448560589|ref|ZP_21634037.1| replication factor C small subunit [Haloferax prahovense DSM 18310]
------------------------------------------------------------
------------------------------------------------------------
------------------------------------------------------------
------------------------------------------------------------
------------------------------------------------------------
------------------------------------------------------------
------------------------------------------------------------
------------------------------------------------------------
------------------------------------------------------------
------------------------------------------------------------
------------------------------------MSEA-------------AESGDA-
PAGREIWIEKYRPQTFDDVY--GQD------------------DIVERLRSYIERDDLPH
LLFAGPAGVG--------------------------------------------------
------------------------------------------------------------
------------------------------------------------------------
------------------------------------------------------------
------------------------------------------------------------
------------------------------------------------------------
------------------------------------------------------------
------------------------------------------------------------
------------------------------------------------------------
------------------------------------------------------------
------------------------------------------------------------
---------------------------------------------------KTTSATAIA
RAIYG-DDWRGNFLELNASDERGIDVVRDRIKN------FARSSFG--------------
----GHDYRVIFLDEADSL-----------------------------------------
------------------------------------------------------------
------------------------------------------------------------
------------------------------------------------------------
------------------------------------------------------------
------------------------------------------------------------
------------------------------------------------------------
-----------------------------------TNDAQSALRRTMEQFSDNTRFILSC
NYSSKIIDPIQSRCAVFRFSPLGDDAVAEQVRDIAAAEDIEVTEDGLDALVYAAGGDMRR
AINSLQAAATTGEVVDEEAVYMITSTARPE-DIEEMVRAAIDGEFTTARKQLET------
-------LIVDTGMAGGDIIDQLHRSVWE-FDLGEREAVRLMERIGEADYRISEGANEQV
QLEALLASLALSQN-------------
>gi|448573535|ref|ZP_21641018.1| replication factor C small subunit [Haloferax lucentense DSM 14919]
------------------------------------------------------------
------------------------------------------------------------
------------------------------------------------------------
------------------------------------------------------------
------------------------------------------------------------
------------------------------------------------------------
------------------------------------------------------------
------------------------------------------------------------
------------------------------------------------------------
------------------------------------------------------------
------------------------------------MSEA-------------AESGDA-
PAGREIWIEKYRPQTFDDVY--GQD------------------DIVERLRSYIERDDLPH
LLFAGPAGVG--------------------------------------------------
------------------------------------------------------------
------------------------------------------------------------
------------------------------------------------------------
------------------------------------------------------------
------------------------------------------------------------
------------------------------------------------------------
------------------------------------------------------------
------------------------------------------------------------
------------------------------------------------------------
------------------------------------------------------------
---------------------------------------------------KTTSATAIA
RAIYG-DDWRGNFLELNASDERGIDVVRDRIKN------FARSSFG--------------
----GHDYRVIFLDEADSL-----------------------------------------
------------------------------------------------------------
------------------------------------------------------------
------------------------------------------------------------
------------------------------------------------------------
------------------------------------------------------------
------------------------------------------------------------
-----------------------------------TNDAQSALRRTMEQFSDNTRFILSC
NYSSKIIDPIQSRCAVFRFSPLGDDAIAEQVRDIATAEDIEVTEDGLDALVYAAGGDMRR
AINSLQAAATTGEVVDEEAVYMITSTARPE-DIEEMVRAAIDGEFTAARKQLET------
-------LIVDTGMAGGDIIDQLHRSVWE-FDLDERDAVRLMERIGEADYRISEGANEQV
QLEALLASLALSQN-------------
>gi|448579007|ref|ZP_21644323.1| replication factor C small subunit [Haloferax larsenii JCM 13917]
------------------------------------------------------------
------------------------------------------------------------
------------------------------------------------------------
------------------------------------------------------------
------------------------------------------------------------
------------------------------------------------------------
------------------------------------------------------------
------------------------------------------------------------
------------------------------------------------------------
------------------------------------------------------------
-------------------------------M---GMSEA-------------AESGDA-
PAGREIWIEKYRPQTLDDVY--GQE------------------EIVERLRSYIERDDLPH
LLFAGPAGVG--------------------------------------------------
------------------------------------------------------------
------------------------------------------------------------
------------------------------------------------------------
------------------------------------------------------------
------------------------------------------------------------
------------------------------------------------------------
------------------------------------------------------------
------------------------------------------------------------
------------------------------------------------------------
------------------------------------------------------------
---------------------------------------------------KTTSATAIA
RAIYG-DDWRGNFLELNASDQRGIDVVRDRIKN------FARSSFG--------------
----GHDYRIIFLDEADSL-----------------------------------------
------------------------------------------------------------
------------------------------------------------------------
------------------------------------------------------------
------------------------------------------------------------
------------------------------------------------------------
------------------------------------------------------------
-----------------------------------TNDAQSALRRTMEQFSDNTRFILSC
NYSSKIIDPIQSRCAVFRFSPLGDDAIADQTRDIAAAEGIELTEDGLDALVYAAGGDMRR
AINSLQAAATTGEVVDEEAVYMITSTARPE-DIEQMVRDAIDGEFTAARKQLET------
-------LIVDTGMAGGDIIDQLHRSVWD-FDLDERAAVRLMERIGEADYRISEGANEQV
QLEALLASLALSEN-------------
>gi|448582711|ref|ZP_21646215.1| replication factor C small subunit [Haloferax gibbonsii ATCC 33959]
------------------------------------------------------------
------------------------------------------------------------
------------------------------------------------------------
------------------------------------------------------------
------------------------------------------------------------
------------------------------------------------------------
------------------------------------------------------------
------------------------------------------------------------
------------------------------------------------------------
------------------------------------------------------------
------------------------------------MSEA-------------AESGDA-
PAGREIWIEKYRPQTFDDVY--GQD------------------DIVERLRSYIERDDLPH
LLFAGPAGVG--------------------------------------------------
------------------------------------------------------------
------------------------------------------------------------
------------------------------------------------------------
------------------------------------------------------------
------------------------------------------------------------
------------------------------------------------------------
------------------------------------------------------------
------------------------------------------------------------
------------------------------------------------------------
------------------------------------------------------------
---------------------------------------------------KTTSATAIA
RAIYG-DDWRGNFLELNASDERGIDVVRDRIKN------FARSSFG--------------
----GHDYRVIFLDEADSL-----------------------------------------
------------------------------------------------------------
------------------------------------------------------------
------------------------------------------------------------
------------------------------------------------------------
------------------------------------------------------------
------------------------------------------------------------
-----------------------------------TNDAQSALRRTMEQFSDNTRFILSC
NYSSKIIDPIQSRCAVFRFSPLGDDAVAEQVRDIAAAEDIEVTEDGLDALVYAAGGDMRR
AINSLQAAATTGEVVDEEAVYMITSTARPE-DIEEMVRAAIDGEFTTARKQLET------
-------LIVDTGMAGGDIIDQLHRSVWE-FDLDEREAVRLMERIGEADYRISEGANEQV
QLEALLASLALSQN-------------
>gi|448589356|ref|ZP_21649515.1| replication factor C small subunit [Haloferax elongans ATCC BAA-1513]
------------------------------------------------------------
------------------------------------------------------------
------------------------------------------------------------
------------------------------------------------------------
------------------------------------------------------------
------------------------------------------------------------
------------------------------------------------------------
------------------------------------------------------------
------------------------------------------------------------
------------------------------------------------------------
-------------------------------M---GMSEA-------------VESGDA-
PAGREIWIEKYRPQTLDDVY--GQE------------------EIVERLRSYIERDDLPH
LLFAGPAGVG--------------------------------------------------
------------------------------------------------------------
------------------------------------------------------------
------------------------------------------------------------
------------------------------------------------------------
------------------------------------------------------------
------------------------------------------------------------
------------------------------------------------------------
------------------------------------------------------------
------------------------------------------------------------
------------------------------------------------------------
---------------------------------------------------KTTSATAIA
RAIYG-DDWRGNFLELNASDQRGIDVVRDRIKN------FARSSFG--------------
----GHDYRIIFLDEADSL-----------------------------------------
------------------------------------------------------------
------------------------------------------------------------
------------------------------------------------------------
------------------------------------------------------------
------------------------------------------------------------
------------------------------------------------------------
-----------------------------------TNDAQSALRRTMEQFSDNTRFILSC
NYSSKIIDPIQSRCAVFRFSPLGDDAIADQTRDIAKAEGIELTEDGLDALVYAAGGDMRR
AINSLQAAATTGEVVDEEAVYMITSTARPE-DIETMVRDAIDGEFTAARKQLET------
-------LIVDTGMAGGDIIDQLHRSVWD-FDLDERAAVRLMERIGEADYRISEGANEQV
QLEALLASLALSEN-------------
>gi|448597682|ref|ZP_21654607.1| replication factor C small subunit [Haloferax alexandrinus JCM 10717]
------------------------------------------------------------
------------------------------------------------------------
------------------------------------------------------------
------------------------------------------------------------
------------------------------------------------------------
------------------------------------------------------------
------------------------------------------------------------
------------------------------------------------------------
------------------------------------------------------------
------------------------------------------------------------
------------------------------------MSEA-------------AESGDA-
PAGREIWIEKYRPQTFDDVY--GQD------------------DIVERLRSYIERDDLPH
LLFAGPAGVG--------------------------------------------------
------------------------------------------------------------
------------------------------------------------------------
------------------------------------------------------------
------------------------------------------------------------
------------------------------------------------------------
------------------------------------------------------------
------------------------------------------------------------
------------------------------------------------------------
------------------------------------------------------------
------------------------------------------------------------
---------------------------------------------------KTTSATAIA
RAIYG-DDWRGNFLELNASDERGIDVVRDRIKN------FARSSFG--------------
----GHDYRVIFLDEADSL-----------------------------------------
------------------------------------------------------------
------------------------------------------------------------
------------------------------------------------------------
------------------------------------------------------------
------------------------------------------------------------
------------------------------------------------------------
-----------------------------------TNDAQSALRRTMEQFSDNTRFILSC
NYSSKIIDPIQSRCAVFRFSPLGDDAIAEQVRDIAAAEDIEVTEDGLDALVYAAGGDMRR
AINSLQAAATTGEVVDEEAVYMITSTARPE-DIEEMVRAAIDGEFTAARKQLET------
-------LIVDTGMAGGDIIDQLHRSVWE-FDLDERDAVRLMERIGEADYRISEGANEQV
QLEALLASLALSQN-------------
>gi|448606584|ref|ZP_21659010.1| replication factor C small subunit [Haloferax sulfurifontis ATCC BAA-897]
------------------------------------------------------------
------------------------------------------------------------
------------------------------------------------------------
------------------------------------------------------------
------------------------------------------------------------
------------------------------------------------------------
------------------------------------------------------------
------------------------------------------------------------
------------------------------------------------------------
------------------------------------------------------------
------------------------------------MSEA-------------AESGDA-
PAGREIWIEKYRPQTFDDVY--GQD------------------DIVERLRSYIERDDLPH
LLFAGPAGVG--------------------------------------------------
------------------------------------------------------------
------------------------------------------------------------
------------------------------------------------------------
------------------------------------------------------------
------------------------------------------------------------
------------------------------------------------------------
------------------------------------------------------------
------------------------------------------------------------
------------------------------------------------------------
------------------------------------------------------------
---------------------------------------------------KTTSATAIA
RAIYG-DDWRGNFLELNASDERGIDVVRDRIKN------FARSSFG--------------
----GHDYRVIFLDEADSL-----------------------------------------
------------------------------------------------------------
------------------------------------------------------------
------------------------------------------------------------
------------------------------------------------------------
------------------------------------------------------------
------------------------------------------------------------
-----------------------------------TNDAQSALRRTMEQFSDNTRFILSC
NYSSKIIDPIQSRCAVFRFSPLGDDAVAEQVRDIAAAEGIEVTEDGLDALVYAAGGDMRR
AINSLQAAATTGEVVDEEAVYMITSTARPE-DIERMVRNAIDGEFTAARKQLET------
-------LIVDTGMAGGDIIDQLHRSVWE-FDLDEREAVRLMERIGEADYRISEGANEQV
QLEALLASLALSQN-------------
>gi|448611174|ref|ZP_21661808.1| replication factor C small subunit [Haloferax mucosum ATCC BAA-1512]
------------------------------------------------------------
------------------------------------------------------------
------------------------------------------------------------
------------------------------------------------------------
------------------------------------------------------------
------------------------------------------------------------
------------------------------------------------------------
------------------------------------------------------------
------------------------------------------------------------
-----------------------------------------MGLLADDFDGHVHTGAWAA
CGFQSVGFSAVVAAFVPPHRLGRFMCGAVRGM---VMSEA-------------AESGDV-
PAGREIWIEKYRPQTLDDIY--GQE------------------EIVERLCSYIERDDLPH
LLFAGPAGVG--------------------------------------------------
------------------------------------------------------------
------------------------------------------------------------
------------------------------------------------------------
------------------------------------------------------------
------------------------------------------------------------
------------------------------------------------------------
------------------------------------------------------------
------------------------------------------------------------
------------------------------------------------------------
------------------------------------------------------------
---------------------------------------------------KTTSATAIA
RAIYG-DDWRGNFLELNASDQRGIDVVRDRIKN------FARSSFG--------------
----GHDYRIIFLDEADSL-----------------------------------------
------------------------------------------------------------
------------------------------------------------------------
------------------------------------------------------------
------------------------------------------------------------
------------------------------------------------------------
------------------------------------------------------------
-----------------------------------TNDAQSALRRTMEQFSDNTRFILSC
NYSSKIIDPIQSRCAVFRFSPLGDDAIADQTRDIAETEEIELTEDGLDALVYAAGGDMRR
AINSLQAAATTGEVVDEEAVYMITSTARPE-DIEKMVRAAIDGEFTAARKQLET------
-------LIVDTGMAGGDIIDQLHRSVWE-FDLDERAAVRLMERIGETDYRISEGANEQV
QLEALLASLALSEN-------------
>gi|448616684|ref|ZP_21665394.1| replication factor C small subunit [Haloferax mediterranei ATCC 33500]
------------------------------------------------------------
------------------------------------------------------------
------------------------------------------------------------
------------------------------------------------------------
------------------------------------------------------------
------------------------------------------------------------
------------------------------------------------------------
------------------------------------------------------------
------------------------------------------------------------
------------------------------------------------------------
-------------------------------M---DMSEA-------------AESGDA-
PAGREIWIEKYRPQTLDDIY--GQE------------------EIVERLRSYIERDDLPH
LLFAGPAGVG--------------------------------------------------
------------------------------------------------------------
------------------------------------------------------------
------------------------------------------------------------
------------------------------------------------------------
------------------------------------------------------------
------------------------------------------------------------
------------------------------------------------------------
------------------------------------------------------------
------------------------------------------------------------
------------------------------------------------------------
---------------------------------------------------KTTSATAIA
RTLYG-DDWRGNFLELNASDERGIDVVRDRIKN------FARSSFNP-------------
----ERGYTIIFLDEADSL-----------------------------------------
------------------------------------------------------------
------------------------------------------------------------
------------------------------------------------------------
------------------------------------------------------------
------------------------------------------------------------
------------------------------------------------------------
-----------------------------------TNDAQSALRRTMEEFSDKTRFILSC
NYSSKIIDPIQSRCAVFRFSPLGDDAIAEQTRDIAEAEGIELTEGGLDALVYAAGGDMRR
AINSLQAAATTGEVVDEEAVYLITSTARPE-DIEKMVRAAIDGEFTAARKQLET------
-------LIVDTGMAGGDIIDQLHRSVWD-FDLDERDAVHLMERIGEADYRISEGANEQV
QLEALLASLALSQN-------------
>gi|448622422|ref|ZP_21669116.1| replication factor C small subunit [Haloferax denitrificans ATCC 35960]
------------------------------------------------------------
------------------------------------------------------------
------------------------------------------------------------
------------------------------------------------------------
------------------------------------------------------------
------------------------------------------------------------
------------------------------------------------------------
------------------------------------------------------------
------------------------------------------------------------
------------------------------------------------------------
------------------------------------MSEA-------------AESGDA-
PAGREIWIEKYRPQTFDDVY--GQD------------------DIVERLRSYIERDDLPH
LLFAGPAGVG--------------------------------------------------
------------------------------------------------------------
------------------------------------------------------------
------------------------------------------------------------
------------------------------------------------------------
------------------------------------------------------------
------------------------------------------------------------
------------------------------------------------------------
------------------------------------------------------------
------------------------------------------------------------
------------------------------------------------------------
---------------------------------------------------KTTSATAIA
RAIYG-DDWRGNFLELNASDERGIDVVRDRIKN------FARSSFG--------------
----GHDYRVIFLDEADSL-----------------------------------------
------------------------------------------------------------
------------------------------------------------------------
------------------------------------------------------------
------------------------------------------------------------
------------------------------------------------------------
------------------------------------------------------------
-----------------------------------TNDAQSALRRTMEQFSDNTRFILSC
NYSSKIIDPIQSRCAVFRFSPLGDDAVAEQVRDIAAAEDIEVTEDGLDALVYAAGGDMRR
AINSLQAAATTGEVVDEEAVYMITSTARPE-DIEEMVRNAIDGEFTAARKQLET------
-------LIVDTGMAGGDIIDQLHRSVWE-FDLDEREAVRLMERIGEADYRISEGANEQV
QLEALLASLALSRN-------------
>gi|448633051|ref|ZP_21674049.1| replication factor C small subunit [Haloarcula vallismortis ATCC 29715]
------------------------------------------------------------
------------------------------------------------------------
------------------------------------------------------------
------------------------------------------------------------
------------------------------------------------------------
------------------------------------------------------------
------------------------------------------------------------
------------------------------------------------------------
------------------------------------------------------------
------------------------------------------------------------
---------------------------------MS------------------EAESESR
AGREEVWIEKYRPQTLDDVM--GHE------------------NIVGRLKSYVSRNDLSH
MLFSGPAGTG--------------------------------------------------
------------------------------------------------------------
------------------------------------------------------------
------------------------------------------------------------
------------------------------------------------------------
------------------------------------------------------------
------------------------------------------------------------
------------------------------------------------------------
------------------------------------------------------------
------------------------------------------------------------
------------------------------------------------------------
---------------------------------------------------KTTCATAIA
RELYG-DDWREHFLELNASDERGIDVVRDRIKN------FARTSFG--------------
----GVEYRIIFLDEADAL-----------------------------------------
------------------------------------------------------------
------------------------------------------------------------
------------------------------------------------------------
------------------------------------------------------------
------------------------------------------------------------
------------------------------------------------------------
-----------------------------------TSDAQSALRRTMEQFSNNVRFILSC
NYSSQIIDPIQSRCAVFRFSPLADDAVAEEIRNIAAQEDIELTEDGLDALVYAADGDMRK
AINGLQAASVSGDTVDESAVYAITSTARPE-EIRTMVQSALDGDFTASRATLDR------
-------LLTEEGIAGGDVIDQLHRSIWE-FDIDDEAAVRVLERIGETDYRITRGANERV
QLEAMLASLAQGE--------------
>gi|448638308|ref|ZP_21676281.1| replication factor C small subunit [Haloarcula sinaiiensis ATCC 33800]
------------------------------------------------------------
------------------------------------------------------------
------------------------------------------------------------
------------------------------------------------------------
------------------------------------------------------------
------------------------------------------------------------
------------------------------------------------------------
------------------------------------------------------------
------------------------------------------------------------
------------------------------------------------------------
---------------------------------MS------------------EAESESR
AGREEVWIEKYRPQTLDDVM--GHE------------------NIVGRLKSYVSRNDLSH
MLFSGPAGTG--------------------------------------------------
------------------------------------------------------------
------------------------------------------------------------
------------------------------------------------------------
------------------------------------------------------------
------------------------------------------------------------
------------------------------------------------------------
------------------------------------------------------------
------------------------------------------------------------
------------------------------------------------------------
------------------------------------------------------------
---------------------------------------------------KTTCATAIA
RELYG-DDWREHFLELNASDERGIDVVRDRIKN------FARTSFG--------------
----GVEYRIIFLDEADAL-----------------------------------------
------------------------------------------------------------
------------------------------------------------------------
------------------------------------------------------------
------------------------------------------------------------
------------------------------------------------------------
------------------------------------------------------------
-----------------------------------TSDAQSALRRTMEQFSNNVRFILSC
NYSSQIIDPIQSRCAVFRFSPLADDAVAEEIRTIAAEEDIELTEDGLDALVYAADGDMRK
AINGLQAASVSGDTVDESAVYAITSTARPE-EIRTMVQSALDGDFTASRATLDR------
-------LLTEEGIAGGDIIDQLHRSIWE-FDIDDEAAVRVLERIGETDYRITRGANERV
QLEAMLASLAQGE--------------
>gi|448655209|ref|ZP_21682061.1| replication factor C small subunit [Haloarcula californiae ATCC 33799]
------------------------------------------------------------
------------------------------------------------------------
------------------------------------------------------------
------------------------------------------------------------
------------------------------------------------------------
------------------------------------------------------------
------------------------------------------------------------
------------------------------------------------------------
------------------------------------------------------------
------------------------------------------------------------
---------------------------------MS------------------EAESESR
AGREEVWIEKYRPQTLDDVM--GHE------------------NIVGRLKSYVSRNDLSH
MLFSGPAGTG--------------------------------------------------
------------------------------------------------------------
------------------------------------------------------------
------------------------------------------------------------
------------------------------------------------------------
------------------------------------------------------------
------------------------------------------------------------
------------------------------------------------------------
------------------------------------------------------------
------------------------------------------------------------
------------------------------------------------------------
---------------------------------------------------KTTCATAIA
RELYG-DDWREHFLELNASDERGIDVVRDRIKN------FARTSFG--------------
----GVEYRIIFLDEADAL-----------------------------------------
------------------------------------------------------------
------------------------------------------------------------
------------------------------------------------------------
------------------------------------------------------------
------------------------------------------------------------
------------------------------------------------------------
-----------------------------------TSDAQSALRRTMEQFSNNVRFILSC
NYSSQIIDPIQSRCAVFRFSPLADDAVAEEIRTIAAEEDIELTEDGLDALVYAADGDMRK
AINGLQAASVSGDTVDESAVYAITSTARPE-EIRTMVQSALDGDFTASRATLDR------
-------LLTEEGIAGGDIIDQLHRSIWE-FDIDDEAAVRVLERIGETDYRITRGANERV
QLEAMLASLAQGE--------------
>gi|448664377|ref|ZP_21684180.1| replication factor C small subunit [Haloarcula amylolytica JCM 13557]
------------------------------------------------------------
------------------------------------------------------------
------------------------------------------------------------
------------------------------------------------------------
------------------------------------------------------------
------------------------------------------------------------
------------------------------------------------------------
------------------------------------------------------------
------------------------------------------------------------
------------------------------------------------------------
---------------------------------MS------------------EAESESR
AGREEVWIEKYRPQTLDDVM--GHE------------------NIVGRLKSYVSRNDLSH
MLFSGPAGTG--------------------------------------------------
------------------------------------------------------------
------------------------------------------------------------
------------------------------------------------------------
------------------------------------------------------------
------------------------------------------------------------
------------------------------------------------------------
------------------------------------------------------------
------------------------------------------------------------
------------------------------------------------------------
------------------------------------------------------------
---------------------------------------------------KTTCATAIA
RELYG-EDWREHFLELNASDERGIDVVRDRIKN------FARTSFG--------------
----GVEYRIIFLDEADAL-----------------------------------------
------------------------------------------------------------
------------------------------------------------------------
------------------------------------------------------------
------------------------------------------------------------
------------------------------------------------------------
------------------------------------------------------------
-----------------------------------TSDAQSALRRTMEQFSNNVRFILSC
NYSSQIIDPIQSRCAVFRFSPLADDAVAEEIRNIAAEEGIELTEDGLDALVYAADGDMRK
AINGLQAASVSGDTVDESAVYAITSTARPE-EIRTMVQSALDGDFTASRATLDR------
-------LLTEEGIAGGDIIDQLHRSIWE-FDIEDEAAVRVLERIGETDYRITRGANERV
QLEAMLASLAQGE--------------
>gi|448680330|ref|ZP_21690647.1| replication factor C small subunit [Haloarcula argentinensis DSM 12282]
------------------------------------------------------------
------------------------------------------------------------
------------------------------------------------------------
------------------------------------------------------------
------------------------------------------------------------
------------------------------------------------------------
------------------------------------------------------------
------------------------------------------------------------
------------------------------------------------------------
------------------------------------------------------------
---------------------------------MS------------------EAESESR
AGREEVWIEKYRPQTLDDVM--GHE------------------NIVGRLKSYVSRNDLSH
MLFSGPAGTG--------------------------------------------------
------------------------------------------------------------
------------------------------------------------------------
------------------------------------------------------------
------------------------------------------------------------
------------------------------------------------------------
------------------------------------------------------------
------------------------------------------------------------
------------------------------------------------------------
------------------------------------------------------------
------------------------------------------------------------
---------------------------------------------------KTTCATAIA
RELYG-DDWREHFLELNASDERGIDVVRDRIKN------FARTSFG--------------
----GVEYRIIFLDEADAL-----------------------------------------
------------------------------------------------------------
------------------------------------------------------------
------------------------------------------------------------
------------------------------------------------------------
------------------------------------------------------------
------------------------------------------------------------
-----------------------------------TSDAQSALRRTMEQFSNNVRFILSC
NYSSQIIDPIQSRCAVFRFSPLADDAVAEEIRNIAAEEDIELTEDGLDALVYAADGDMRK
AINGLQAASVSGDTVDESAVYAITSTARPE-EIRTMVQSALDGDFTASRATLDR------
-------LLTEEGIAGGDIIDQLHRSIWE-FDIGDDAAVRVLERIGETDYRITRGANERV
QLEAMLASLAQDE--------------
>gi|448683820|ref|ZP_21692440.1| replication factor C small subunit [Haloarcula japonica DSM 6131]
------------------------------------------------------------
------------------------------------------------------------
------------------------------------------------------------
------------------------------------------------------------
------------------------------------------------------------
------------------------------------------------------------
------------------------------------------------------------
------------------------------------------------------------
------------------------------------------------------------
------------------------------------------------------------
---------------------------------MS------------------EAESESR
AGREEVWIEKYRPQTLDDVM--GHE------------------NIVGRLKSYVSRNDLSH
MLFSGPAGTG--------------------------------------------------
------------------------------------------------------------
------------------------------------------------------------
------------------------------------------------------------
------------------------------------------------------------
------------------------------------------------------------
------------------------------------------------------------
------------------------------------------------------------
------------------------------------------------------------
------------------------------------------------------------
------------------------------------------------------------
---------------------------------------------------KTTCATAIA
RELYG-DDWREHFLELNASDERGIDVVRDRIKN------FARTSFG--------------
----GVEYRIIFLDEADAL-----------------------------------------
------------------------------------------------------------
------------------------------------------------------------
------------------------------------------------------------
------------------------------------------------------------
------------------------------------------------------------
------------------------------------------------------------
-----------------------------------TSDAQSALRRTMEQFSNNVRFILSC
NYSSQIIDPIQSRCAVFRFSPLADDAVADEIRNIAAEEDIELTEDGLDALVYAADGDMRK
AINGLQAASVSGDTVDESAVYAITSTARPE-EIRTMVQSALDGDFTASRATLDR------
-------LLTEEGIAGGDIIDQLHRSIWE-FDIDDEAAVRVLERIGETDYRITRGANERV
QLEAMLASLAQGE--------------
>gi|448696276|ref|ZP_21697837.1| replication factor C small subunit [Halobiforma lacisalsi AJ5]
------------------------------------------------------------
------------------------------------------------------------
------------------------------------------------------------
------------------------------------------------------------
------------------------------------------------------------
------------------------------------------------------------
------------------------------------------------------------
------------------------------------------------------------
------------------------------------------------------------
------------------------------------------------------------
------------------------------------MSEA------------DAEAAEPT
PGKTEVWIEKYRPERLDEIK--GHE------------------NIVPRLKRYVEQDDLPH
LMFAGPAGTG--------------------------------------------------
------------------------------------------------------------
------------------------------------------------------------
------------------------------------------------------------
------------------------------------------------------------
------------------------------------------------------------
------------------------------------------------------------
------------------------------------------------------------
------------------------------------------------------------
------------------------------------------------------------
------------------------------------------------------------
---------------------------------------------------KTTAAQAIA
REIYD-DDWRENFLELNASDQRGIDVVRDRIKD------FARSSFG--------------
----GYDHRIIFLDEADAL-----------------------------------------
------------------------------------------------------------
------------------------------------------------------------
------------------------------------------------------------
------------------------------------------------------------
------------------------------------------------------------
------------------------------------------------------------
-----------------------------------TSDAQSALRRTMEQFSSNTRFILSC
NYSSQIIDPIQSRCAVFRFTELTDDATEAQVREIAAEEGIEVTDDGVDALVFAADGDMRK
AINGLQAAAVMGETVDEETVFAITSTARPE-EVEEMVEHAIDGDFTAARAALED------
-------LLTDRGLAGGDVIDQLHRSAWQ-FDIPERATVRLLERLGEVDYRITTGANERL
QLEGMLASLALEEAE------------
>gi|448712798|ref|ZP_21701827.1| replication factor C small subunit [Halobiforma nitratireducens JCM 10879]
------------------------------------------------------------
------------------------------------------------------------
------------------------------------------------------------
------------------------------------------------------------
------------------------------------------------------------
------------------------------------------------------------
------------------------------------------------------------
------------------------------------------------------------
------------------------------------------------------------
------------------------------------------------------------
------------------------------------MSEA------------DAEAAEPT
PGKTEVWIEKYRPERLDDIK--GHE------------------NIVPRLTRYVEQDDLPH
LMFAGPAGTG--------------------------------------------------
------------------------------------------------------------
------------------------------------------------------------
------------------------------------------------------------
------------------------------------------------------------
------------------------------------------------------------
------------------------------------------------------------
------------------------------------------------------------
------------------------------------------------------------
------------------------------------------------------------
------------------------------------------------------------
---------------------------------------------------KTTAAQAIA
REVYE-DDWQENFLELNASDQRGIDVVRDRIKD------FARSSFG--------------
----GYDHRIIFLDEADAL-----------------------------------------
------------------------------------------------------------
------------------------------------------------------------
------------------------------------------------------------
------------------------------------------------------------
------------------------------------------------------------
------------------------------------------------------------
-----------------------------------TSDAQSALRRTMEQFSSNTRFILSC
NYSSQIIDPIQSRCAVFRFTELTDDAIEAQVREIATEEGIELTDDGVDALVYAADGDMRK
GINGLQAAAVMGETVDEDTVFAITSTARPE-EVEEMVDHAIDGDFTAARAALED------
-------LLMDRGLAGGDVIDQLHRSAWE-FDIPEQATVRLLERLGEVDYRITEGANERL
QLEAMLASLALENPDEGLDS-------
>gi|448722058|ref|ZP_21704598.1| replication factor C small subunit [Halococcus hamelinensis 100A6]
------------------------------------------------------------
------------------------------------------------------------
------------------------------------------------------------
------------------------------------------------------------
------------------------------------------------------------
------------------------------------------------------------
------------------------------------------------------------
------------------------------------------------------------
------------------------------------------------------------
------------------------------------------------------------
----------------------------------------------------MSEAE-AR
G-RGEIWIEKYRPQRLSAVA--GHA------------------DIVGRLESYVAQDDLPH
LLFTGPAGVG--------------------------------------------------
------------------------------------------------------------
------------------------------------------------------------
------------------------------------------------------------
------------------------------------------------------------
------------------------------------------------------------
------------------------------------------------------------
------------------------------------------------------------
------------------------------------------------------------
------------------------------------------------------------
------------------------------------------------------------
---------------------------------------------------KTTSAMAIA
REVYG-DDWRENFLELNASDERGIDVVRDRIKN------FARASFG--------------
----GYDYRIIFLDEADAL-----------------------------------------
------------------------------------------------------------
------------------------------------------------------------
------------------------------------------------------------
------------------------------------------------------------
------------------------------------------------------------
------------------------------------------------------------
-----------------------------------TSDAQSALRRTMEQFANNTRFILSC
NYSNQIIDPIQSRCAVFRFGPLDGDSVAEYVRRIAEEEGIEITEDGIDALVYAADGDMRK
AINGLQAAATTGETVDEEAVYAITAAVRPE-QIETMVTTALDGDFTAARAKLDD------
-------LLTEAGLGGGDVIDQLHRSAWS-FDLDDRATVRLLERVGETDYRISQGANERL
QLEALLAALALEAE-------------
>gi|448726685|ref|ZP_21709077.1| replication factor C small subunit [Halococcus morrhuae DSM 1307]
------------------------------------------------------------
------------------------------------------------------------
------------------------------------------------------------
------------------------------------------------------------
------------------------------------------------------------
------------------------------------------------------------
------------------------------------------------------------
------------------------------------------------------------
------------------------------------------------------------
------------------------------------------------------------
----------------------------------------------------MSETS-GS
GGRGEIWIEKYRPSALAEVA--GQD------------------DITERLRSYVAQDDLPH
LLFSGPAGVG--------------------------------------------------
------------------------------------------------------------
------------------------------------------------------------
------------------------------------------------------------
------------------------------------------------------------
------------------------------------------------------------
------------------------------------------------------------
------------------------------------------------------------
------------------------------------------------------------
------------------------------------------------------------
------------------------------------------------------------
---------------------------------------------------KTTSAMAIA
REIYG-DDWRDNFLELNASDERGIDVVRDRIKN------FARTSFG--------------
----GYDYRVIFLDEADAL-----------------------------------------
------------------------------------------------------------
------------------------------------------------------------
------------------------------------------------------------
------------------------------------------------------------
------------------------------------------------------------
------------------------------------------------------------
-----------------------------------TSDAQSALRRTMEQFANNTRFILSC
NYSNQIIDPIQSRCAVFRFGPLPETAVAEYVEQIAGEEGIEITDDGVDALVYAADGDMRK
AINGLQAAATTGETVDEEAVYAITAAARPE-EIETMVQHAIGGDFTAARAKLDD------
-------LLTDWGLGGGDVIDQLHRSAWS-FELDDQATVRLLERVGETDYRITQGANERL
QLEALLASLALGDAGE-----------
>gi|448730730|ref|ZP_21713035.1| replication factor C small subunit [Halococcus saccharolyticus DSM 5350]
------------------------------------------------------------
------------------------------------------------------------
------------------------------------------------------------
------------------------------------------------------------
------------------------------------------------------------
------------------------------------------------------------
------------------------------------------------------------
------------------------------------------------------------
------------------------------------------------------------
------------------------------------------------------------
----------------------------------------------------MSESATGA
AGRDEIWIEKYRPETLADVV--GHE------------------NIVGRLESYVAQNDLPH
LLFSGPAGVG--------------------------------------------------
------------------------------------------------------------
------------------------------------------------------------
------------------------------------------------------------
------------------------------------------------------------
------------------------------------------------------------
------------------------------------------------------------
------------------------------------------------------------
------------------------------------------------------------
------------------------------------------------------------
------------------------------------------------------------
---------------------------------------------------KTTSSMAIA
REVYG-DDWRENFLELNASDERGIDVVRDRIKD------FARTSFG--------------
----GYDYRIIFLDEADAL-----------------------------------------
------------------------------------------------------------
------------------------------------------------------------
------------------------------------------------------------
------------------------------------------------------------
------------------------------------------------------------
------------------------------------------------------------
-----------------------------------TSDAQSALRRTMEQFANNTRFILSC
NYSSQIIDPIQSRCAVFRFGPLAEEAVGEYIRRVAENEGIEVTDDGVDALVYAADGDMRK
ALNGLQAAATMEGAVDDEAVYGITATARPE-EIEAMVERALDGDFTAARAKLDD------
-------LLTDAGLGGGDVIDQLHRSAWD-FDLDDAATVRLLERVGETDYRITQGANERL
QLEALLAALALEAE-------------
>gi|448732321|ref|ZP_21714602.1| replication factor C small subunit [Halococcus salifodinae DSM 8989]
------------------------------------------------------------
------------------------------------------------------------
------------------------------------------------------------
------------------------------------------------------------
------------------------------------------------------------
------------------------------------------------------------
------------------------------------------------------------
------------------------------------------------------------
------------------------------------------------------------
------------------------------------------------------------
----------------------------------------------------MSESATGA
AGRDEIWIEKYRPETLANVV--GHE------------------NIVGRLESYVAQNDLPH
LLFSGPAGVG--------------------------------------------------
------------------------------------------------------------
------------------------------------------------------------
------------------------------------------------------------
------------------------------------------------------------
------------------------------------------------------------
------------------------------------------------------------
------------------------------------------------------------
------------------------------------------------------------
------------------------------------------------------------
------------------------------------------------------------
---------------------------------------------------KTTSAMAIA
REVYG-DDWRENFLELNASDERGIDVVRDRIKD------FARTSFG--------------
----GYDYRIIFLDEADAL-----------------------------------------
------------------------------------------------------------
------------------------------------------------------------
------------------------------------------------------------
------------------------------------------------------------
------------------------------------------------------------
------------------------------------------------------------
-----------------------------------TSDAQSALRRTMEQFANNTRFILSC
NYSSQIIDPIQSRCAVFRFGPLAEEAVGEYVRQVAEREGIEVTDDGVDALVYAADGDMRK
ALNGLQAAATTEGAVDDEAVYGITATARPE-EIEAMVERALDGDFTAARAKLDD------
-------LLTDAGLGGGDVIDQLHRSAWS-FDLDDAATVRLLERVGETDYRITQGANERL
QLEALLASLALEAE-------------
>gi|448737973|ref|ZP_21720004.1| replication factor C small subunit [Halococcus thailandensis JCM 13552]
------------------------------------------------------------
------------------------------------------------------------
------------------------------------------------------------
------------------------------------------------------------
------------------------------------------------------------
------------------------------------------------------------
------------------------------------------------------------
------------------------------------------------------------
------------------------------------------------------------
------------------------------------------------------------
----------------------------------------------------MSETS-GS
GGRGEIWIEKYRPSALAEVA--GQD------------------DITERLRSYVAQDDLPH
LLFSGPAGVG--------------------------------------------------
------------------------------------------------------------
------------------------------------------------------------
------------------------------------------------------------
------------------------------------------------------------
------------------------------------------------------------
------------------------------------------------------------
------------------------------------------------------------
------------------------------------------------------------
------------------------------------------------------------
------------------------------------------------------------
---------------------------------------------------KTTSAMAIA
REIYG-DDWRENFLELNASDERGIDVVRDRIKN------FARTSFG--------------
----GYDYRVIFLDEADAL-----------------------------------------
------------------------------------------------------------
------------------------------------------------------------
------------------------------------------------------------
------------------------------------------------------------
------------------------------------------------------------
------------------------------------------------------------
-----------------------------------TSDAQSALRRTMEQFANNTRFILSC
NYSNQIIDPIQSRCAVFRFGPLPETAVAEYVERIAGEEGIEITDDGVDALVYAADGDMRK
AINGLQAAATTGETVDEEAVYAITAAARPE-QIETMVQHAIGGDFTAARAKLDD------
-------LLTDWGLGGGDVIDQLHRSAWS-FELDDQATVRLLERVGETDYRITQGANERL
QLEALLASLALGDAGE-----------
>gi|452205944|ref|YP_007486066.1| replication factor C small subunit [Natronomonas moolapensis 8.8.11]
------------------------------------------------------------
------------------------------------------------------------
------------------------------------------------------------
------------------------------------------------------------
------------------------------------------------------------
------------------------------------------------------------
------------------------------------------------------------
------------------------------------------------------------
------------------------------------------------------------
------------------------------------------------------------
------------------------------------MSEA-------------AAEDR--
--GREIWIEKYRPQALDEIV--GHEG------------------ITERLKQYINQQDLPH
LLFAGPAGTG--------------------------------------------------
------------------------------------------------------------
------------------------------------------------------------
------------------------------------------------------------
------------------------------------------------------------
------------------------------------------------------------
------------------------------------------------------------
------------------------------------------------------------
------------------------------------------------------------
------------------------------------------------------------
------------------------------------------------------------
---------------------------------------------------KTTSSIAVA
KEIYG-DDWRENFLELNASDQRGIDVVRDRIKS------FARASFG--------------
----GYDHRVIFLDEADAL-----------------------------------------
------------------------------------------------------------
------------------------------------------------------------
------------------------------------------------------------
------------------------------------------------------------
------------------------------------------------------------
------------------------------------------------------------
-----------------------------------TSEAQSALRRTMEQFSDNTRFILSC
NYSSQIIDPIQSRCAVFRFSPLGEAAIEEQIEAIAEAEGIEITDDGMDALVYAAAGDMRK
AINGLQAAAVVGGVVDEEAVYTITSTARPE-EIETMVSAALDGDFTAARAQLDT------
-------LLTDVGIAGGDIIDQMHRSVWE-FDLGEREAVRLMERVGEADYRITAGANEQI
QLEALLASLSLDSE-------------
>gi|55379214|ref|YP_137064.1| replication factor C small subunit [Haloarcula marismortui ATCC 43049]
------------------------------------------------------------
------------------------------------------------------------
------------------------------------------------------------
------------------------------------------------------------
------------------------------------------------------------
------------------------------------------------------------
------------------------------------------------------------
------------------------------------------------------------
------------------------------------------------------------
------------------------------------------------------------
-------------MHLRLSTLAGFKTGPRFQSSMS------------------EAESESR
AGREEVWIEKYRPQTLDDVM--GHE------------------NIVGRLKSYVSRNDLSH
MLFSGPAGTG--------------------------------------------------
------------------------------------------------------------
------------------------------------------------------------
------------------------------------------------------------
------------------------------------------------------------
------------------------------------------------------------
------------------------------------------------------------
------------------------------------------------------------
------------------------------------------------------------
------------------------------------------------------------
------------------------------------------------------------
---------------------------------------------------KTTCATAIA
RELYG-DDWREHFLELNASDERGIDVVRDRIKN------FARTSFG--------------
----GVEYRIIFLDEADAL-----------------------------------------
------------------------------------------------------------
------------------------------------------------------------
------------------------------------------------------------
------------------------------------------------------------
------------------------------------------------------------
------------------------------------------------------------
-----------------------------------TSDAQSALRRTMEQFSNNVRFILSC
NYSSQIIDPIQSRCAVFRFSPLADDAVAEEIRTIAAEEDIELTEDGLDALVYAADGDMRK
AINGLQAASVSGDTVDESAVYAITSTARPE-EIRTMVQSALDGDFTASRATLDR------
-------LLTEEGIAGGDIIDQLHRSIWE-FDIDDDAAVRVLERIGETDYRITRGANERV
QLEAMLASLAQGE--------------
>gi|76801102|ref|YP_326110.1| replication factor C small subunit [Natronomonas pharaonis DSM 2160]
------------------------------------------------------------
------------------------------------------------------------
------------------------------------------------------------
------------------------------------------------------------
------------------------------------------------------------
------------------------------------------------------------
------------------------------------------------------------
------------------------------------------------------------
------------------------------------------------------------
------------------------------------------------------------
------------------------------------MSEG-------------DADGG--
--GREIWIEKYRPQTLDDIV--GHES------------------ITERLKQYIAQNDLPH
LLFAGPAGVG--------------------------------------------------
------------------------------------------------------------
------------------------------------------------------------
------------------------------------------------------------
------------------------------------------------------------
------------------------------------------------------------
------------------------------------------------------------
------------------------------------------------------------
------------------------------------------------------------
------------------------------------------------------------
------------------------------------------------------------
---------------------------------------------------KTTAATAIA
KEVYG-DDWRENFLELNASDQRGIDVVRDRIKS------FARASFG--------------
----GYDHRIIFLDEADAL-----------------------------------------
------------------------------------------------------------
------------------------------------------------------------
------------------------------------------------------------
------------------------------------------------------------
------------------------------------------------------------
------------------------------------------------------------
-----------------------------------TSDAQSALRRTMEQFSDNTRFILSC
NYSSQIIDPIQSRCAVFRFSPLGDAAVDEQIRIIADTEGIELTDDGVDALVYAADGDMRK
AINGLQAAAVMGGTVDEEAVYTITSTARPE-EIREMVTEAMDGDFTAARSQLET------
-------LLTDVGIAGGDIIDQLHRSVWE-FDLEEREAVQLMERIGEADYRITAGASEQL
QLEALLAALARGNET------------
>lcl|18174_1688 unnamed protein product
------------------------------------------------------------
------------------------------------------------------------
------------------------------------------------------------
------------------------------------------------------------
------------------------------------------------------------
------------------------------------------------------------
------------------------------------------------------------
------------------------------------------------------------
------------------------------------------------------------
------------------------------------------------------------
------------------------------------MSEA-------------DEQTAAT
ATGREIWIEKYRPQTLDDIH--GQE------------------EIVERLQSYIAQDDVPH
LLFSGPAGVG--------------------------------------------------
------------------------------------------------------------
------------------------------------------------------------
------------------------------------------------------------
------------------------------------------------------------
------------------------------------------------------------
------------------------------------------------------------
------------------------------------------------------------
------------------------------------------------------------
------------------------------------------------------------
------------------------------------------------------------
---------------------------------------------------KTTAATAIA
REIYGEDNWRGNFLELNASDQRGIDVVRDRIKG------FARSSFG--------------
----G-DFRIVFLDESDSL-----------------------------------------
------------------------------------------------------------
------------------------------------------------------------
------------------------------------------------------------
------------------------------------------------------------
------------------------------------------------------------
------------------------------------------------------------
-----------------------------------TDDAQAALRRTMEQFSDNTRFILSC
NYSSKIIDPIQSRCAVFRFSPLSDEAVGGMVSEIAAAEEIEVTDAGVDALVYAADGDMRR
AINSLQAAATTGDVVDEEAVYAITATARPE-EIESMVTDALNGDFARARSTLDT------
-------LLTETGMAGGDVIDQLHRSVWE-FDLSEREAVRLMERIGEADYRIAEGANEQV
QLESLLAALSLDE--------------
>lcl|18175_1718 unnamed protein product
------------------------------------------------------------
------------------------------------------------------------
------------------------------------------------------------
------------------------------------------------------------
------------------------------------------------------------
------------------------------------------------------------
------------------------------------------------------------
------------------------------------------------------------
------------------------------------------------------------
------------------------------------------------------------
------------------------------------------------------------
------------------------------------------------------------
------------------------------------------------------------
------------------------------------------------------------
------------------------------------------------------------
------------------------------------------------------------
------------------------------------------------------------
------------------------------------------------------------
------------------------------------------------------------
------------------------------------------------------------
------------------------------------------------------------
------------------------------------------------------------
------------------------------------------------------------
------------------------------------------------------------
------------------------------------------------------------
------------------------------------------------------------
------------------------------------------------------------
------------------------------------------------------------
------------------------------------------------------------
------------------------------------------------------------
------------------------------------------------------------
------------------------------------------------------------
------------------------------------------------------------
------------------------------------------------------------
------------------------------------------------------------
------------------MIDQLHRSVWE-FDLSEREAVRLMERIGEADYRIAEGANEQV
QLESLLAALSLDE--------------
>lcl|18175_2248 unnamed protein product
------------------------------------------------------------
------------------------------------------------------------
------------------------------------------------------------
------------------------------------------------------------
------------------------------------------------------------
------------------------------------------------------------
------------------------------------------------------------
------------------------------------------------------------
------------------------------------------------------------
------------------------------------------------------------
------------------------------------------------------------
----------------------------------------------------------MN
LVVQGPPGVG--------------------------------------------------
------------------------------------------------------------
------------------------------------------------------------
------------------------------------------------------------
------------------------------------------------------------
------------------------------------------------------------
------------------------------------------------------------
------------------------------------------------------------
------------------------------------------------------------
------------------------------------------------------------
------------------------------------------------------------
---------------------------------------------------KTAAARALA
EASHA--DPDADLIEINVADFFGRTKKEIRTDPRFEGFLAGRSSMAKRDMINRVLKESAS
YAPMSGEYKTVLLDNAEAIR----------------------------------------
------------------------------------------------------------
------------------------------------------------------------
------------------------------------------------------------
------------------------------------------------------------
------------------------------------------------------------
------------------------------------------------------------
------------------------------------EDFQQALRRVMEKHHRTTQFVIAT
RQPSKLIAPIRSRCFPVRVRSPTTDETIDVLEAICEREGVDYDGDGLEFVASAAGGDLRE
AILSAQATAVEGGEVTMSTAYETLGDVGDDDAIRGALADARAGDLKDARSALDD------
--------LLDEGYDGQELLRETLRVARAGSEYGGDDLARLHALAGEADLDLSDGLHDTT
HLVHLLAAWAAGRTELSPELRDAEAAS
>lcl|18176_1239 unnamed protein product
------------------------------------------------------------
------------------------------------------------------------
------------------------------------------------------------
------------------------------------------------------------
------------------------------------------------------------
------------------------------------------------------------
------------------------------------------------------------
------------------------------------------------------------
------------------------------------------------------------
------------------------------------------------------------
------------------------------------MSEA-------------DEQAAAT
ATGREIWIEKYRPQSLDDIH--GQE------------------EIVERLQSYIAQDDVPH
LLFSGPAGIG--------------------------------------------------
------------------------------------------------------------
------------------------------------------------------------
------------------------------------------------------------
------------------------------------------------------------
------------------------------------------------------------
------------------------------------------------------------
------------------------------------------------------------
------------------------------------------------------------
------------------------------------------------------------
------------------------------------------------------------
---------------------------------------------------KTTAATAIA
REIYGEDNWRGNFLELNASDQRGIDVVRDRIKG------FARSSFG--------------
----G-DFRIVFLDEADSL-----------------------------------------
------------------------------------------------------------
------------------------------------------------------------
------------------------------------------------------------
------------------------------------------------------------
------------------------------------------------------------
------------------------------------------------------------
-----------------------------------TDDAQSALRRTMEQFSDNTRFILSC
NYSSKIIDPIQSRCAVFRFSPLSDEAVGGMVREIAAAEDIEVTDAGVDALVYAADGDMRR
AINSLQAAATTGDVVDEEAVYAITATARPE-EIESMVTDALSGDFARARSTLDT------
-------LLTETGMAGGDVIDQLHRSVWE-FDLSEREAVRLMERIGEADYRIAEGANEQV
QLESLLAALSLDE--------------
>lcl|18178_1374 unnamed protein product
------------------------------------------------------------
------------------------------------------------------------
------------------------------------------------------------
------------------------------------------------------------
------------------------------------------------------------
------------------------------------------------------------
------------------------------------------------------------
------------------------------------------------------------
------------------------------------------------------------
------------------------------------------------------------
------------------------------------MSEA-------------DEQTAAT
ATGREIWIEKYRPQTLDDIH--GQE------------------EIVERLQSYIAQDDVPH
LLFSGPAGVG--------------------------------------------------
------------------------------------------------------------
------------------------------------------------------------
------------------------------------------------------------
------------------------------------------------------------
------------------------------------------------------------
------------------------------------------------------------
------------------------------------------------------------
------------------------------------------------------------
------------------------------------------------------------
------------------------------------------------------------
---------------------------------------------------KTTAATAIA
REIYGEDNWRGNFLELNASDQRGIDVVRDRIKG------FARSSFG--------------
----G-DFRIVFLDESDSL-----------------------------------------
------------------------------------------------------------
------------------------------------------------------------
------------------------------------------------------------
------------------------------------------------------------
------------------------------------------------------------
------------------------------------------------------------
-----------------------------------TDDAQAALRRTMEQFSDNTRFILSC
NYSSKIIDPIQSRCAVFRFSPLSDEAVGGMVSEIAAAEEIEVTDAGVDALVYAADGDMRR
AINSLQAAATTGDVVDEEAVYAITATARPE-EIESMVTDALNGDFARARSTLDT------
-------LLTETGMAGGDVIDQLHRSVWE-FDLSEREAVRLMERIGEADYRIAEGANEQV
QLESLLAALSLDE--------------
>lcl|23591_1465 unnamed protein product
------------------------------------------------------------
------------------------------------------------------------
------------------------------------------------------------
------------------------------------------------------------
------------------------------------------------------------
------------------------------------------------------------
------------------------------------------------------------
------------------------------------------------------------
------------------------------------------------------------
------------------------------------------------------------
------------------------------------MSEA-------------DEQPAAT
ATGREIWIEKYRPQTLDDIH--GQS------------------EIVERLQSYIAQDDVPH
LLFSGPAGVG--------------------------------------------------
------------------------------------------------------------
------------------------------------------------------------
------------------------------------------------------------
------------------------------------------------------------
------------------------------------------------------------
------------------------------------------------------------
------------------------------------------------------------
------------------------------------------------------------
------------------------------------------------------------
------------------------------------------------------------
---------------------------------------------------KTTAATAIA
REIYGEDNWRGNFLELNASDQRGIDVVRDRIKG------FARSSFG--------------
----G-DFRIVFLDESDSL-----------------------------------------
------------------------------------------------------------
------------------------------------------------------------
------------------------------------------------------------
------------------------------------------------------------
------------------------------------------------------------
------------------------------------------------------------
-----------------------------------TDDAQAALRRTMEQFSDNTRFILSC
NYSSKIIDPIQSRCAVFRFSPLSDEAVGGMVREIASAESIEVTDAGVDALVYAADGDMRR
AINSLQAAATTGDVVDEEAVYAITATARPE-EIESMVTDALEGDFARARSTLDT------
-------LLTETGMAGGDVIDQLHRSVWE-FDLNEREAVRLMERIGEADYRIAEGANEQV
QLESLLAALSLDE--------------
>lcl|36174_348 unnamed protein product
------------------------------------------------------------
------------------------------------------------------------
------------------------------------------------------------
------------------------------------------------------------
------------------------------------------------------------
------------------------------------------------------------
------------------------------------------------------------
------------------------------------------------------------
------------------------------------------------------------
------------------------------------------------------------
------------------------------------MSEA------------DAETAEST
PGRTEVWIEKYRPETLDDIK--GHE------------------DIIPRLSQYVEQDDLPH
LMLGGPAGTG--------------------------------------------------
------------------------------------------------------------
------------------------------------------------------------
------------------------------------------------------------
------------------------------------------------------------
------------------------------------------------------------
------------------------------------------------------------
------------------------------------------------------------
------------------------------------------------------------
------------------------------------------------------------
------------------------------------------------------------
---------------------------------------------------KTTASQAVA
REIYG-SDWRDNFLELNASDQRGIDVVRDRIKN------FARSSFG--------------
----GYDYRIIFLDEADAL-----------------------------------------
------------------------------------------------------------
------------------------------------------------------------
------------------------------------------------------------
------------------------------------------------------------
------------------------------------------------------------
------------------------------------------------------------
-----------------------------------TSDAQSALRRTMEQFSHNTRFILSC
NYSSQIIDPIQSRCAVFRFTELSESAIEAQVREIAENEDIDVTDDGVDALVYAAAGDMRK
AINGLQAAAVMGDTVDEESVFAITATARPE-EVEQMVEQAIDGDFTAARSTLET------
-------LLMDRGLAGGDVIDQLHRSAWE-FDLSEDATVRLLERLGEVDYRITEGANERL
QLEAMLAALALENEA------------
>lcl|36546_582 unnamed protein product
------------------------------------------------------------
------------------------------------------------------------
------------------------------------------------------------
------------------------------------------------------------
------------------------------------------------------------
------------------------------------------------------------
------------------------------------------------------------
------------------------------------------------------------
------------------------------------------------------------
------------------------------------------------------------
------------------------------------------------------------
-MQGPLWIDTHAP-DLDEIRQNE-----------------------ARDRLRRAVDEPMN
LVVQGPPGVG--------------------------------------------------
------------------------------------------------------------
------------------------------------------------------------
------------------------------------------------------------
------------------------------------------------------------
------------------------------------------------------------
------------------------------------------------------------
------------------------------------------------------------
------------------------------------------------------------
------------------------------------------------------------
------------------------------------------------------------
---------------------------------------------------KTAAARALA
DASHA--DPDADLIEINVADFFGRTKKEIRTDPRFEGFLAGRSSMAKRDMINRVLKESAS
YAPMSGEYKTVLLDNAEAIR----------------------------------------
------------------------------------------------------------
------------------------------------------------------------
------------------------------------------------------------
------------------------------------------------------------
------------------------------------------------------------
------------------------------------------------------------
------------------------------------EDFQQALRRVMEKHHRTTQFVIAT
RQPSKLIAPIRSRCFPVRVRSPTTDETIDVLETICDCEGVDYDGDGLEFVASAAGGDLRE
AILSAQATAVEGDELTMSTAYETLGEVGDDDALREALAAARDGDLKGARSTLDG------
--------LLDEGYSGQELLRETLRVARAGSEFGGDDLARLHALAGEVDLDMTDGLDDTT
HLVHLLAAWAAGRTELSPELRDAEVPP
>lcl|36547_2729 unnamed protein product
------------------------------------------------------------
------------------------------------------------------------
------------------------------------------------------------
------------------------------------------------------------
------------------------------------------------------------
------------------------------------------------------------
------------------------------------------------------------
------------------------------------------------------------
------------------------------------------------------------
------------------------------------------------------------
------------------------------------MSEA-------------DEQAAAT
ATGREIWIEKYRPQTLDDIH--GQE------------------EIVERLQSYIAQDDVPH
LLFSGPAGVG--------------------------------------------------
------------------------------------------------------------
------------------------------------------------------------
------------------------------------------------------------
------------------------------------------------------------
------------------------------------------------------------
------------------------------------------------------------
------------------------------------------------------------
------------------------------------------------------------
------------------------------------------------------------
------------------------------------------------------------
---------------------------------------------------KTTAATAIA
REIYGEDNWRGNFLELNASDQRGIDVVRDRIKG------FARSSFG--------------
----G-DFRIVFLDESDSL-----------------------------------------
------------------------------------------------------------
------------------------------------------------------------
------------------------------------------------------------
------------------------------------------------------------
------------------------------------------------------------
------------------------------------------------------------
-----------------------------------TDDAQSALRRTMEQFSDNTRFILSC
NYSSKIIDPIQSRCAVFRFSPLSDEAVGGMVREIAAAEEIEVTDAGVDALVYAADGDMRR
AINSLQAAATTGDVVDEEAVYAITATARPE-EIESMVTDALNGDFARARSTLDT------
-------LLTETGMAGGDVIDQLHRSVWE-FELSEREAVRLMERIGEADYRIAEGANEQV
QLESLLAALTLDE--------------
>lcl|36548_576 unnamed protein product
------------------------------------------------------------
------------------------------------------------------------
------------------------------------------------------------
------------------------------------------------------------
------------------------------------------------------------
------------------------------------------------------------
------------------------------------------------------------
------------------------------------------------------------
------------------------------------------------------------
------------------------------------------------------------
------------------------------------------------------------
------------------------------------------------------------
--------MG--------------------------------------------------
------------------------------------------------------------
------------------------------------------------------------
------------------------------------------------------------
------------------------------------------------------------
------------------------------------------------------------
------------------------------------------------------------
------------------------------------------------------------
------------------------------------------------------------
------------------------------------------------------------
------------------------------------------------------------
---------------------------------------------------KTTAATAIA
REIYGEDNWRGNFLELNASDQRGIDVVRDRIKG------FARSSFG--------------
----G-DFRIVFLDESDSL-----------------------------------------
------------------------------------------------------------
------------------------------------------------------------
------------------------------------------------------------
------------------------------------------------------------
------------------------------------------------------------
------------------------------------------------------------
-----------------------------------TDDAQSALRRTMEQFSDNTRFILSC
NYSSKIIDPIQSRCAVFRFSPLSDEAVGGMVREIAAAEEIEVTDAGVDALVYAADGDMRR
AINSLQAAATTGDVVDEEAVYAITATARPE-EIESMVTDALNGDFARARSTLDT------
-------LLTETGMAGGDVIDQLHRSVWE-FELSEREAVRLMERIGEADYRIAEGANEQV
QLESLLAALTLDE--------------
>lcl|36549_234 unnamed protein product
------------------------------------------------------------
------------------------------------------------------------
------------------------------------------------------------
------------------------------------------------------------
------------------------------------------------------------
------------------------------------------------------------
------------------------------------------------------------
------------------------------------------------------------
------------------------------------------------------------
------------------------------------------------------------
------------------------------------------------------------
------------------------------------------------------------
------------------------------------------------------------
------------------------------------------------------------
------------------------------------------------------------
------------------------------------------------------------
------------------------------------------------------------
------------------------------------------------------------
------------------------------------------------------------
------------------------------------------------------------
------------------------------------------------------------
------------------------------------------------------------
------------------------------------------------------------
------------------------------------------------------------
------------------------------------------------------------
------------------------------------------------------------
------------------------------------------------------------
------------------------------------------------------------
------------------------------------------------------------
------------------------------------------------------------
------------------------------------------------------------
------------------------------------------------------------
-------------------------------------------------MPSRTGQSIPV
DVTVELAEHPNIRGYKAASGDLN-LISEVIERTRDEAFAVLSGDDGLTLPVLSVGGTGTI
SVVANVEPERTCAMVGAALSGDYDRARTLHHELSPLVRELFAETNPIPVKEAMH------
----------LRGRGGPRVRSPLSR-------LSEDRRESLRELLAAYDERAAG------
TLDPTALDLAATEGAE-----------
>lcl|36550_3618 unnamed protein product
------------------------------------------------------------
------------------------------------------------------------
------------------------------------------------------------
------------------------------------------------------------
------------------------------------------------------------
------------------------------------------------------------
------------------------------------------------------------
------------------------------------------------------------
------------------------------------------------------------
------------------------------------------------------------
------------------------------------MSEA-------------DEQTAAT
ATGREIWIEKYRPQSLDDIH--GQE------------------DIVERLQSYIEQDDIPH
LLFSGPAGVGKCVTGETPVLTDSGVRPIEDVVGDTDGFGESEDEIRIATMTDRNDFEYVE
PSHVFGKRAKELVEVTTRDGTEFRVTPEHKLRVITHEGFEWIPAGELSDGDRIARPSRLP
TPATNRTTGPTLRWYDEMNPERTEVTLDAETADDLNLDRTVPLSALRATADGVDSWVNGV
EAIEYVRQGRRSRSITPPTDVTPELARFVGLAISEAHIDGGRIKFYNTDDALLDAFDSAA
HDVFDVETRRGTQKDVPYVAIGSRTLTHYLESVFDAFASASGEKGIGSNLVTAGTDARAA
FLRAMFDAEAHVSANGIIELTQRNSGHITLISYLLTTFGISTRRKELQKSATNGSGVERT
CHALYISGARELRRFRDAIGFTIAHKSDRLDEHAQKEANPNYDTIPSQTVLRDLCRRLEI
PITEHLPKSLNPESPGRERYCSVLDSVVDAATKQIENTQRALERLESIRPELEAATAVPT
TWIESRGELTPIETRKQVSEVVGARSDRLLEYSDGRRTPRANRVVRILGELDRPVEDVQI
DHVETELSECIDLLGVEYAEVVDGLQIETPDLTNLLRSDDSTLTSLT-------------
-------------------------------------RLETVADRLREIATDWLSLETVE
LLDKASRIANADLRYDEVETVESVAADERVYDLTVPGTRNYVAGENPTVMHNTTAATAIA
RQVYGEDNWRGNFLELNASDQRGIDVVRDRIKG------FARSSFG--------------
----G-DFRIVFLDEADSL-----------------------------------------
------------------------------------------------------------
------------------------------------------------------------
------------------------------------------------------------
------------------------------------------------------------
------------------------------------------------------------
------------------------------------------------------------
-----------------------------------TSDAQSALRRTMEQFSDNTRFILSC
NYSSKIIDPIQSRCAVFRFSPLSDAAVASQTREIAAAEGIEVTDEGVDALVYAADGDMRR
AINSLQAAATTGDVVDEEAVYAITATARPE-EIESMVTNALEGDFSRARATLDT------
-------LLTETGMAGGDVIDQLHRSVWE-FDLSEREAVALMERIGEADYRIAEGANEQV
QLESLLASLSLEE--------------
>lcl|36551_698 unnamed protein product
------------------------------------------------------------
------------------------------------------------------------
------------------------------------------------------------
------------------------------------------------------------
------------------------------------------------------------
------------------------------------------------------------
------------------------------------------------------------
------------------------------------------------------------
------------------------------------------------------------
------------------------------------------------------------
------------------------------------MSEA-------------DEQTAAT
ATGREIWIEKYRPQSLDDIH--GQE------------------DIVERLQSYIEQDDIPH
LLFSGPAGVGKCVTGETPVLTDSGVRPIEDVVGDTDGFGESEDEIRIATMTDRNDFEYVE
PSHVFGKRAKELVEVTTRDGTEFRVTPEHKLRVITHEGFEWIPAGELSDGDRIARPSRLP
TPATNRTTGPTLRWYDEMNPERTEVTLDAETADDLNLDRTVPLSALRATADGVDSWVNGV
EAIEYVRQGRRSRSITPPTDVTPELARFVGLAISEAHIDGGRIKFYNTDDALLDAFDSAA
HDVFDVETRRGTQKDVPYVAIGSRTLTHYLESVFDAFASASGEKGIGSNLVTAGTDARAA
FLRAMFDAEAHVSANGIIELTQRNSGHITLLSYLLTTFGISTRRKELQKSATNGSGVERT
YHALYISGARELRRFRDAIGFTIAHKSDRLDEHAQKEANPNYDTIPSQTVLRDLCRRLEI
PITEHLPKSLNPESPGRERYCSVLDSVVDAATKQIENTQRALERLESIRPELEAATAVPT
TWIESRGELAPIETRKQVSEVVGARSDRLLEYSDGRRTPRANRVVRILGELDRPVEDVQI
DHVETELSECIDLLGVEYAEVVDGLQIETPDLTNLLRSDDSTLTSLT-------------
-------------------------------------RLETVADRLREIATDWLSLETVE
LLDKASRIANADLRYDEVETVESVAADERVYDLTVPGTRNYVAGENPTVMHNTTAATAIA
RQVYGEDNWRGNFLELNASDQRGIDVVRDRIKG------FARSSFG--------------
----G-DFRIVFLDEADSL-----------------------------------------
------------------------------------------------------------
------------------------------------------------------------
------------------------------------------------------------
------------------------------------------------------------
------------------------------------------------------------
------------------------------------------------------------
-----------------------------------TSDAQSALRRTMEQFSDNTRFILSC
NYSSKIIDPIQSRCAVFRFSPLSDAAVASQTREIAAAEGIEVTDEGVDALVYAADGDMRR
AINSLQAAATTGDVVDEEAVYAITATARPE-EIESMVTNALEGDFSRARATLDT------
-------LLTETGMAGGDVIDQLHRSVWE-FDLSEREAVALMERIGEADYRIAEGANEQV
QLESLLASLSLEE--------------
>lcl|36552_1861 unnamed protein product
------------------------------------------------------------
------------------------------------------------------------
------------------------------------------------------------
------------------------------------------------------------
------------------------------------------------------------
------------------------------------------------------------
------------------------------------------------------------
------------------------------------------------------------
------------------------------------------------------------
------------------------------------------------------------
------------------------------------MSEA-------------DEQTAAT
ATGREIWIEKYRPQSLDDIH--GQE------------------DIVERLQSYIEQDDIPH
LLFSGPAGVGKCVTGETPVLTDSGVRPIEDVVGDTDGFGESEDEIRIATMTDRNDFEYVE
PSHVFGKRAKELVEVTTRDGTEFRVTPEHKLRVITHEGFEWIPAGELSDGDRIARPSRLP
TPATNRTTGPTLRWYDEMNPERTEVTLDAETADDLNLDRTVPLSALRATADGVDSWVNGV
EAIEYVRQGRRSRSITPPTDVTPELARFVGLAISEAHIDGGRIKFYNTDDALLDAFDSAA
HDVFDVETRRGTQKDVPYVAIGSRTLTHYLESVFDAFASASGEKGIGSNLVTAGTDARAA
FLRAMFDAEAHVSANGIIELTQRNSGHITLLSYLLTTFGISTRRKELQKSATNGSGVERT
YHALYISGARELRRFRDAIGFTIAHKSDRLDEHAQKEANPNYDTIPSQTVLRDLCRRLEI
PITEHLPKSLNPESPGRERYCSVLDSVVDAATKQIENTQRALERLESIRPELEAATAVPT
TWIESRGELAPIETRKQVSEVVGARSDRLLEYSDGRRTPRANRVVRILGELDRPVEDVQI
DHVETELSECIDLLGVEYAEVVDGLQIETPDLTNLLRSDDSTLTSLT-------------
-------------------------------------RLETVADRLREIATDWLSLETVE
LLDKASRIANADLRYDEVETVESVAADERVYDLTVPGTRNYVAGENPTVMHNTTAATAIA
RQVYGEDNWRGNFLELNASDQRGIDVVRDRIKG------FARSSFG--------------
----G-DFRIVFLDEADSL-----------------------------------------
------------------------------------------------------------
------------------------------------------------------------
------------------------------------------------------------
------------------------------------------------------------
------------------------------------------------------------
------------------------------------------------------------
-----------------------------------TSDAQSALRRTMEQFSDNTRFILSC
NYSSKIIDPIQSRCAVFRFSPLSDAAVASQTREIAAAEGIEVTDEGVDALVYAADGDMRR
AINSLQAAATTGDVVDEEAVYAITATARPE-EIESMVTNALEGDFSRARATLDT------
-------LLTETGMAGGDVIDQLHRSVWE-FDLSEREAVALMERIGEADYRIAEGANEQV
QLESLLASLSLEE--------------
>lcl|36553_2833 unnamed protein product
------------------------------------------------------------
------------------------------------------------------------
------------------------------------------------------------
------------------------------------------------------------
------------------------------------------------------------
------------------------------------------------------------
------------------------------------------------------------
------------------------------------------------------------
------------------------------------------------------------
------------------------------------------------------------
------------------------------------MSEA-------------DEQPAAT
ATGREIWIEKYRPQTLDDIH--GQS------------------EIVERLQSYIAQDDVPH
LLFSGPAGVG--------------------------------------------------
------------------------------------------------------------
------------------------------------------------------------
------------------------------------------------------------
------------------------------------------------------------
------------------------------------------------------------
------------------------------------------------------------
------------------------------------------------------------
------------------------------------------------------------
------------------------------------------------------------
------------------------------------------------------------
---------------------------------------------------KTTAATAIA
REIYGEDNWRGNFLELNASDQRGIDVVRDRIKG------FARSSFG--------------
----G-DFRIVFLDESDSL-----------------------------------------
------------------------------------------------------------
------------------------------------------------------------
------------------------------------------------------------
------------------------------------------------------------
------------------------------------------------------------
------------------------------------------------------------
-----------------------------------TDDAQAALRRTMEQFSDNTRFILSC
NYSSKIIDPIQSRCAVFRFSPLSDEAVGGMVREIASAESIEVTDAGVDALVYAADGDMRR
AINSLQAAATTGDVVDEEAVYAITATARPE-EIESMVTDALEGDFARARSTLDT------
-------LLTETGMAGGDVIDQLHRSVWE-FDLNEREAVRLMERIGEADYRIAEGANEQV
QLESLLAALSLDE--------------
>lcl|36554_3661 unnamed protein product
------------------------------------------------------------
------------------------------------------------------------
------------------------------------------------------------
------------------------------------------------------------
------------------------------------------------------------
------------------------------------------------------------
------------------------------------------------------------
------------------------------------------------------------
------------------------------------------------------------
------------------------------------------------------------
------------------------------------MSEA-------------DEQTVAT
ATGREIWIEKYRPQSLDDIH--GQE------------------DIVERLQSYIEQDDIPH
LLFSGPAGVGKCVTGETPVLTDSGVRPIEDVVGDTDGFGESEDEIRIATMTDRNDFEYVE
PSHVFGKRAEELVEVTTRDGTEFRVTPEHKLRVITHEGFEWIPAGELSDGDRIARPSRLP
TPATNRTTGPTLRWYDEMNPERTEVTLDAETADDLNLDRTIPLSALRATADGVDSWVNGV
EAIEYVRQGRRSRSITPPTDVTPELARFVGLAISEAHIDGGRIKFYNTDDALLDAFDSAA
HDVFDVETRRGTQKDIPYVAIGSRTLTHYLESVFDAFASASGEKGIGSNLVTAGTDARAA
FLRAMFDAEAHVSANGIIELTQRNSGHITLLSYLLTTFGISTRRKELQKSATNGSGVERT
YHALYISGARELRRFRDAIGFTIAHKSDRLDEHAQKEANPNYDTIPSQTVLRDLCRRLEI
PITEHLPKSLNPESPGRERYCSVLDSVVDAATKQIENTQRALERLESIRPELEAATAVPT
TWIESRGELAPIETRKQVSEVVGARSDRLLEYSDGRRTPRANRVVRILGELDRPVEDVQI
DHVETELSECIDLLGVEYAEVVDGLQIETPDLTNLLRSDDSTLTSLT-------------
-------------------------------------RLETVADRLREIATDWLSLETVE
LLDKASRIANADLRYDEVETVESVAADERVYDLTVPGTRNYVAGENPTVMHNTTAATAIA
RQVYGEDNWRGNFLELNASDQRGIDVVRDRIKG------FARSSFG--------------
----G-DFRIVFLDEADSL-----------------------------------------
------------------------------------------------------------
------------------------------------------------------------
------------------------------------------------------------
------------------------------------------------------------
------------------------------------------------------------
------------------------------------------------------------
-----------------------------------TSDAQSALRRTMEQFSDNTRFILSC
NYSSKIIDPIQSRCAVFRFSPLSDAAVASQTREIAAAEGIEVTDEGVDALVYAADGDMRR
AINSLQAAATTGDVVDEEAVYAITATARPE-EIESMVTNALEGDFSRARATLDT------
-------LLTETGMAGGDVIDQLHRSVWE-FDLSEREAVALMERIGEADYRIAEGANEQV
QLESLLASLSLEE--------------
>lcl|36555_2605 unnamed protein product
------------------------------------------------------------
------------------------------------------------------------
------------------------------------------------------------
------------------------------------------------------------
------------------------------------------------------------
------------------------------------------------------------
------------------------------------------------------------
------------------------------------------------------------
------------------------------------------------------------
------------------------------------------------------------
------------------------------------MSEA-------------DEQTAAT
ATGREIWIEKYRPQSLDDIH--GQE------------------DIVERLQSYIEQDDIPH
LLFSGPAGVGKCVTGETPVLTDSGVRPIEDVVGDTDGFGESEDEIRIATMTDRNDFEYVE
PSHVFGKRAKELVEVTTRDGTEFRVTPEHKLRVITHEGFEWIPAGELSDGDRIARPSRLP
TPATNRTTGPTLRWYDEMNPERTEVTLDAETADDLNLDRTVPLSALRATADGVDSWVNGV
EAIEYVRQGRRSRSITPPTDVTPELARFVGLAISEAHIDGGRIKFYNTDDALLDAFDSAA
HDVFDVETRRGTQKDVPYVAIGSRTLTHYLESVFDAFASASGEKGIGSNLVTAGTDARAA
FLRAMFDAEAHVSANGIIELTQRNSGHITLISYLLTTFGISTRRKELQKSATNGSGVERT
CHALYISGARELRRFRDAIGFTIAHKSDRLDEHAQKEANPNYDTIPSQTVLRDLCRRLEI
PITEHLPKSLNPESPGRERYCSVLDSVVDAATKQIENTQRALERLESIRPELEAATAVPT
TWIESRGELAPIETRKQVSEVVGARSDRLLEYSDGRRTPRANRVVRILGELDRPVEDVQI
DHVETELSECIDLLGVEYAEVVDGLQIETPDLTNLLRSDDSTLTSLT-------------
-------------------------------------RLETVADRLREIATDWLSLETVE
LLDKASRIANADLRYDEVETVESVAADERVYDLTVPGTRNYVAGENPTVMHNTTAATAIA
RQVYGEDNWRGNFLELNASDQRGIDVVRDRIKG------FARSSFG--------------
----G-DFRIVFLDEADSL-----------------------------------------
------------------------------------------------------------
------------------------------------------------------------
------------------------------------------------------------
------------------------------------------------------------
------------------------------------------------------------
------------------------------------------------------------
-----------------------------------TSDAQSALRRTMEQFSDNTRFILSC
NYSSKIIDPIQSRCAVFRFSPLSDAAVASQTREIAAAEGIEVTDEGVDALVYAADGDMRR
AINSLQAAATTGDVVDEEAVYAITATARPE-EIESMVTNALEGDFSRARATLDT------
-------LLTETGMAGGDVIDQLHRSVWE-FDLSEREAVALMERIGEADYRIAEGANEQV
QLESLLASLSLEE--------------
>lcl|36556_365 unnamed protein product
------------------------------------------------------------
------------------------------------------------------------
------------------------------------------------------------
------------------------------------------------------------
------------------------------------------------------------
------------------------------------------------------------
------------------------------------------------------------
------------------------------------------------------------
------------------------------------------------------------
------------------------------------------------------------
------------------------------------MSEA-------------DEQAAAT
ATGREIWIEKYRPQTLDDIH--GQE------------------EIVERLQSYIAQDDVPH
LLFSGPAGVG--------------------------------------------------
------------------------------------------------------------
------------------------------------------------------------
------------------------------------------------------------
------------------------------------------------------------
------------------------------------------------------------
------------------------------------------------------------
------------------------------------------------------------
------------------------------------------------------------
------------------------------------------------------------
------------------------------------------------------------
---------------------------------------------------KTTAATAIA
REIYGEDNWRGNFLELNASDQRGIDVVRDRIKG------FARSSFG--------------
----G-DFRIVFLDESDSL-----------------------------------------
------------------------------------------------------------
------------------------------------------------------------
------------------------------------------------------------
------------------------------------------------------------
------------------------------------------------------------
------------------------------------------------------------
-----------------------------------TDDAQSALRRTMEQFSDNTRFILSC
NYSSKIIDPIQSRCAVFRFSPLSDEAVGGMVREIAAAEEIEVTDAGVDALVYAADGDMRR
AINSLQAAATTGDVVDEEAVYAITATARPE-EIESMVTDALNGDFARARSTLDT------
-------LLTETGMAGGDVIDQLHRSVWE-FELSEREAVRLMERIGEADYRIAEGANEQV
QLESLLAALTLDE--------------
>lcl|36557_5626 unnamed protein product
------------------------------------------------------------
------------------------------------------------------------
------------------------------------------------------------
------------------------------------------------------------
------------------------------------------------------------
------------------------------------------------------------
------------------------------------------------------------
------------------------------------------------------------
------------------------------------------------------------
------------------------------------------------------------
------------------------------------MSEA-------------DEQAAAT
ATGREIWIEKYRPQTLDDIH--GQE------------------EIVERLQSYIAQDDVPH
LLFSGPAGVG--------------------------------------------------
------------------------------------------------------------
------------------------------------------------------------
------------------------------------------------------------
------------------------------------------------------------
------------------------------------------------------------
------------------------------------------------------------
------------------------------------------------------------
------------------------------------------------------------
------------------------------------------------------------
------------------------------------------------------------
---------------------------------------------------KTTAATAIA
REIYGEDNWRGNFLELNASDQRGIDVVRDRIKG------FARSSFG--------------
----G-DFRIVFLDESDSL-----------------------------------------
------------------------------------------------------------
------------------------------------------------------------
------------------------------------------------------------
------------------------------------------------------------
------------------------------------------------------------
------------------------------------------------------------
-----------------------------------TDDAQSALRRTMEQFSDNTRFILSC
NYSSKIIDPIQSRCAVFRFSPLSDEAVGGMVREIAAAEEIEVTDAGVDALVYAADGDMRR
AINSLQAAATTGDVVDEEAVYAITATARPE-EIESMVTDALNGDFARARSTLDT------
-------LLTETGMAGGDVIDQLHRSVWE-FELSEREAVRLMERIGEADYRIAEGANEQV
QLESLLAALTLDE--------------
>lcl|38015_914 unnamed protein product
------------------------------------------------------------
------------------------------------------------------------
------------------------------------------------------------
------------------------------------------------------------
------------------------------------------------------------
------------------------------------------------------------
------------------------------------------------------------
------------------------------------------------------------
------------------------------------------------------------
---MSLTTRTWSCSTGXSVGTCSPSTRTDTSWGLRSTGESRSAXVASASTSSSWVSSPAI
STVTYIHRXX-PPTHLRLSTLAGFKTGPRFPSSMS------------------EAESESR
AGREEVWIEKYRPQTLDDVM--GHE------------------NIVGRLKSYVSRNDLSH
MLFSGPAGTG--------------------------------------------------
------------------------------------------------------------
------------------------------------------------------------
------------------------------------------------------------
------------------------------------------------------------
------------------------------------------------------------
------------------------------------------------------------
------------------------------------------------------------
------------------------------------------------------------
------------------------------------------------------------
------------------------------------------------------------
---------------------------------------------------KTTCATAIA
RELYG-EDWREHFLELNASDERGIDVVRDRIKN------FARTSFG--------------
----GVEYRIIFLDEADAL-----------------------------------------
------------------------------------------------------------
------------------------------------------------------------
------------------------------------------------------------
------------------------------------------------------------
------------------------------------------------------------
------------------------------------------------------------
-----------------------------------TSDAQSALRRTMEQFSNNVRFILSC
NYSSQIIDPIQSRCAVFRFSPLADDAVAEEIRNIAAEEDIELTEDGLDALVYAADGDMRK
AINGLQAASVSGDTVDESAVYAITSTARPE-EIRTMVQSALDGDFTASRATLDR------
-------LLTEEGIAGGDIIDQLHRSIWE-FDIDDEAAVRVLERIGETDYRITRGANERV
QLEAMLASLAQGE--------------
>lcl|38016_1889 unnamed protein product
MSEADEQPAATATGREIWIEKYRPQTLDDIHGQADIVERLQSYIAQDDVPHLLFSGPAGV
GKCVTGDTPVLTDAGIQTIADVVGDTDGFDEPDDGLRIATMTDRNGFEYVEPSHVFGKQA
GELVEVTTRDGAEFRVTPEHRLRVITHDGFEWVPAGELSDGDRIARPDRLPTPTSDSTTG
AALPWYDEMDPERTEVTLTAERAAEMDLDRTVSLSAIRATTGDEDTWIDDVEAVEHVRQG
RRSRSITPPTDVTPELARFVGLAISEARIDGGRIKFYNTDDALLDAFESTAHDVFEVETR
RGVQKDVPYVEIGSRTLTHYLESVFDAFAGANDGEGIGSSLVTAEDDARAAFLRAMFDAE
AHISENGLIELTQRNGGHVTLLSYLLSTFGISARRKEIQKSATNGSGIERTYHALYVSGA
QDLRRFRDAVGFSITHKSERLDEHAEKRSNPNHDTIPTQTVLRDLCRQLDIPITDYVPKS
INPESPGRERYCSILDDVVDAATEQIEDIQRALERLETLRPELEAVTTVPARWVESREEL
APIEVRKEISDEVGARSDRLLEYSDGRRTPQTHRTIQILGEIGRPVEDAEVDRVKAELNE
CIDLLGVEYAEVVDGLRIETPDLTNLLRSDDT---MLTSL-------------TRLETVA
ERLREIAAERLSPETVELLD--EASRIANADLRYDKIETVKPVETDERVYDLTVPETRNY
VAGKVPTVMH--------------------------------------------------
------------------------------------------------------------
------------------------------------------------------------
------------------------------------------------------------
------------------------------------------------------------
------------------------------------------------------------
------------------------------------------------------------
------------------------------------------------------------
------------------------------------------------------------
------------------------------------------------------------
------------------------------------------------------------
---------------------------------------------------NTTAATAIA
REIYGEDNWRGNFLELNASDQRGIDVVRDRIKG------FARSSFG--------------
----G-DFRIVFLDESDSL-----------------------------------------
------------------------------------------------------------
------------------------------------------------------------
------------------------------------------------------------
------------------------------------------------------------
------------------------------------------------------------
------------------------------------------------------------
-----------------------------------TDDAQSALRRTMEQFSDNTRFILSC
NYSSKIIDPIQSRCAVFRFSPLSDEAVGGMVREIAAAEGIEVTDAGVDALVYAADGDMRR
AINSLQAAATTGDVVDEEAVYAITATARPE-EIESMVTDALDGDFARARSTLDT------
-------LLTETGMAGGDVIDQLHRSVWE-FDLSEREAVRLMERIGEADYRIAEGANEQV
QLESLLAALSLDE--------------
>lcl|38017_3207 unnamed protein product
------------------------------------------------------------
------------------------------------------------------------
------------------------------------------------------------
------------------------------------------------------------
------------------------------------------------------------
------------------------------------------------------------
------------------------------------------------------------
------------------------------------------------------------
------------------------------------------------------------
------------------------------------------------------------
------------------------------------MSEA-------------DEQTAAT
ATGREIWIEKYRPQSLDDIH--GQE------------------EIVERLQSYIEQDDIPH
LLFSGPAGVG--------------------------------------------------
------------------------------------------------------------
------------------------------------------------------------
------------------------------------------------------------
------------------------------------------------------------
------------------------------------------------------------
------------------------------------------------------------
------------------------------------------------------------
------------------------------------------------------------
------------------------------------------------------------
------------------------------------------------------------
---------------------------------------------------KTTAATAIA
RQVYGEDNWRGNFLELNASDQRGIDVVRDRIKG------FARSSFG--------------
----G-DFRIVFLDEADSLCVPPGTEVVTGYPSKPEIKPIEEVSTEGEPIPSVDFETNEI
QSDKGKLVDSGTADFLQVELEDGRTTIASPTHPFFVVGEDGRLVEKELRELSSGDEIADF
KDEIGVSQCEICESWTAGRFCSVECKNEGHSRKMRGDGNPMHGTEWSDERREKIVEKLSD
GRFAGSNNPNYGGDFHGVNVWEMDEETVERVRETISEMRSGTSWEEWVVDADPDEVKADI
GAATVEWWESLDDDERQAVIEKSVENCDYPVCDISGDNNPMRDPEVAQKVSEALKGHEPT
GG-NIRHSDELGHLVRSDWEYDVAKALQEEGIEYEYEPAFELSDYVYHPDFLLGDTVIEV
KGVAELWGQTEKVEEFLETYGDEYTYVVVGDGAMPHHEHYEKEEFEPAVVTDGGLQGVQT
VAIDSIEYSHRGKAYNISMEDTPNFMLANGVLTHNTDDAQSALRRTMEQFSDNTRFILSC
NYSSKIIDPIQSRCAVFRFSPLSDEAVAAQTREIAAAEGIEVTDAGVDALVYAADGDMRR
AINSLQAAATTGDVVDEEAVYAITATARPE-EIESMVTNALEGDFSRARATLDT------
-------LLTETGMAGGDVIDQLHRSVWE-FDLTEREAVALMERIGEADYRIAEGANEQV
QLESLLASLSLEE--------------
>lcl|38019_1851 unnamed protein product
------------------------------------------------------------
------------------------------------------------------------
------------------------------------------------------------
------------------------------------------------------------
------------------------------------------------------------
------------------------------------------------------------
------------------------------------------------------------
------------------------------------------------------------
------------------------------------------------------------
------------------------------------------------------------
------------------------------------MSEG-------------S-SPAAT
ATGREIWIEKYRPQSLSDVH--GQE------------------EIVERLQSYIDQDDVPH
LLFSGPAGVG--------------------------------------------------
------------------------------------------------------------
------------------------------------------------------------
------------------------------------------------------------
------------------------------------------------------------
------------------------------------------------------------
------------------------------------------------------------
------------------------------------------------------------
------------------------------------------------------------
------------------------------------------------------------
------------------------------------------------------------
---------------------------------------------------KTTAATAIA
REIYGEDNWRGNFLELNASDQRGIDVVRDRIKG------FARSSFG--------------
----G-DFRIVFLDEADSL-----------------------------------------
------------------------------------------------------------
------------------------------------------------------------
------------------------------------------------------------
------------------------------------------------------------
------------------------------------------------------------
------------------------------------------------------------
-----------------------------------TDDAQSALRRTMEQFSDNTRFILSC
NYSSKIIDPIQSRCAVFRFSPLADEAVAAQTREIAAAEGIEVTDAGVEALVYAADGDMRR
AINSLQAAATTGEVVDEEAVYAITATARPE-EIESMVTDALAGDFTKARATLDT------
-------LLTDTGMAGGDVIDQLHRSVWE-FDLHEREAVRLMERIGEADYRIAEGANEQV
QLEALLAALALREE-------------
>lcl|38020_2246 unnamed protein product
------------------------------------------------------------
------------------------------------------------------------
------------------------------------------------------------
------------------------------------------------------------
------------------------------------------------------------
------------------------------------------------------------
------------------------------------------------------------
------------------------------------------------------------
------------------------------------------------------------
------------------------------------------------------------
------------------------------------MSEA-------------DEQPAAT
ATGREIWIEKYRPQTLDDIH--GQS------------------EIVERLQSYIAQDDVPH
LLFSGPAGVG--------------------------------------------------
------------------------------------------------------------
------------------------------------------------------------
------------------------------------------------------------
------------------------------------------------------------
------------------------------------------------------------
------------------------------------------------------------
------------------------------------------------------------
------------------------------------------------------------
------------------------------------------------------------
------------------------------------------------------------
---------------------------------------------------KTTAATAIA
REIYGEDNWRGNFLELNASDQRGIDVVRDRIKG------FARSSFG--------------
----G-DFRIVFLDESDSL-----------------------------------------
------------------------------------------------------------
------------------------------------------------------------
------------------------------------------------------------
------------------------------------------------------------
------------------------------------------------------------
------------------------------------------------------------
-----------------------------------TDDAQAALRRTMEQFSDNTRFILSC
NYSSKIIDPIQSRCAVFRFSPLSDEAVGGMVREIASAESIEVTDAGVDALVYAADGDMRR
AINSLQAAATTGDVVDEEAVYAITATARPE-EIESMVTDALEGDFARARSTLDT------
-------LLTETGMAGGDVIDQLHRSVWE-FDLNEREAVRLMERIGEADYRIAEGANEQV
QLESLLAALSLDE--------------
>lcl|38021_2063 unnamed protein product
------------------------------------------------------------
------------------------------------------------------------
------------------------------------------------------------
------------------------------------------------------------
------------------------------------------------------------
------------------------------------------------------------
------------------------------------------------------------
------------------------------------------------------------
------------------------------------------------------------
------------------------------------------------------------
------------------------------------MSEA-------------DEQPAAT
ATGREIWIEKYRPQTLDDIH--GQS------------------EIVERLQSYIAQDDVPH
LLFSGPAGVG--------------------------------------------------
------------------------------------------------------------
------------------------------------------------------------
------------------------------------------------------------
------------------------------------------------------------
------------------------------------------------------------
------------------------------------------------------------
------------------------------------------------------------
------------------------------------------------------------
------------------------------------------------------------
------------------------------------------------------------
---------------------------------------------------KTTAATAIA
REIYGEDNWRGNFLELNASDQRGIDVVRDRIKG------FARSSFG--------------
----G-DFRIVFLDESDSL-----------------------------------------
------------------------------------------------------------
------------------------------------------------------------
------------------------------------------------------------
------------------------------------------------------------
------------------------------------------------------------
------------------------------------------------------------
-----------------------------------TDDAQAALRRTMEQFSDNTRFILSC
NYSSKIIDPIQSRCAVFRFSPLSDEAVGGMVREIASAESIEVTDAGVDALVYAADGDMRR
AINSLQAAATTGDVVDEEAVYAITATARPE-EIESMVTDALEGDFARARSTLDT------
-------LLTETGMAGGDVIDQLHRSVWE-FDLNEREAVRLMERIGEADYRIAEGANEQV
QLESLLAALSLDE--------------
>lcl|38022_2520 unnamed protein product
------------------------------------------------------------
------------------------------------------------------------
------------------------------------------------------------
------------------------------------------------------------
------------------------------------------------------------
------------------------------------------------------------
------------------------------------------------------------
------------------------------------------------------------
------------------------------------------------------------
------------------------------------------------------------
------------------------------------MSEA-------------DEQPAAT
ATGREIWIEKYRPQTLDDIH--GQS------------------EIVERLQSYIAQDDVPH
LLFSGPAGVG--------------------------------------------------
------------------------------------------------------------
------------------------------------------------------------
------------------------------------------------------------
------------------------------------------------------------
------------------------------------------------------------
------------------------------------------------------------
------------------------------------------------------------
------------------------------------------------------------
------------------------------------------------------------
------------------------------------------------------------
---------------------------------------------------KTTAATAIA
REIYGEDNWRGNFLELNASDQRGIDVVRDRIKG------FARSSFG--------------
----G-DFRIVFLDESDSL-----------------------------------------
------------------------------------------------------------
------------------------------------------------------------
------------------------------------------------------------
------------------------------------------------------------
------------------------------------------------------------
------------------------------------------------------------
-----------------------------------TDDAQAALRRTMEQFSDNTRFILSC
NYSSKIIDPIQSRCAVFRFSPLSDEAVGGMVREIASAESIEVTDAGVDALVYAADGDMRR
AINSLQAAATTGDVVDEEAVYAITATARPE-EIESMVTDALEGDFARARSTLDT------
-------LLTETGMAGGDVIDQLHRSVWE-FDLNEREAVRLMERIGEADYRIAEGANEQV
QLESLLAALSLDE--------------
>lcl|38023_1331 unnamed protein product
------------------------------------------------------------
------------------------------------------------------------
------------------------------------------------------------
------------------------------------------------------------
------------------------------------------------------------
------------------------------------------------------------
------------------------------------------------------------
------------------------------------------------------------
------------------------------------------------------------
------------------------------------------------------------
------------------------------------MSEA------------DAEAAEPT
PGKTEVWIEKYRPERLDDIK--GHT------------------DIVPRLKNYVEQDDLPH
LLFAGPAGTG--------------------------------------------------
------------------------------------------------------------
------------------------------------------------------------
------------------------------------------------------------
------------------------------------------------------------
------------------------------------------------------------
------------------------------------------------------------
------------------------------------------------------------
------------------------------------------------------------
------------------------------------------------------------
------------------------------------------------------------
---------------------------------------------------KTTAAKSIA
REVYD-DDWQENFLELNASDQRGIDVVRDRIKD------FARSSFG--------------
----GYSHRIIFLDEADAL-----------------------------------------
------------------------------------------------------------
------------------------------------------------------------
------------------------------------------------------------
------------------------------------------------------------
------------------------------------------------------------
------------------------------------------------------------
-----------------------------------TSDAQSALRRTMEQFSNNTRFILSC
NYSSQIIDPIQSRCAVFRFTELTADAIEAQVREIAATEDIAVTDDGVDALVYAADGDMRK
AINALQAAAVMGETVDEETVFAITATARPE-EVEAMVEHAIDGDFTAARAALED------
-------LLTERGLAGGDVIDQLHRSAWE-FDVPERATVRLLERLGEVDYRITEGANERL
QLEAMLASLALETDA------------
>lcl|38024_1604 unnamed protein product
------------------------------------------------------------
------------------------------------------------------------
------------------------------------------------------------
------------------------------------------------------------
------------------------------------------------------------
------------------------------------------------------------
------------------------------------------------------------
------------------------------------------------------------
------------------------------------------------------------
------------------------------------------------------------
------------------------------------MSEA-------------DEQPAAT
ATGREIWIEKYRPQTLDDIH--GQS------------------EIVERLQSYIAQDDVPH
LLFSGPAGVG--------------------------------------------------
------------------------------------------------------------
------------------------------------------------------------
------------------------------------------------------------
------------------------------------------------------------
------------------------------------------------------------
------------------------------------------------------------
------------------------------------------------------------
------------------------------------------------------------
------------------------------------------------------------
------------------------------------------------------------
---------------------------------------------------KTTAATAIA
REIYGEDNWRGNFLELNASDQRGIDVVRDRIKG------FARSSFG--------------
----G-DFRIVFLDESDSL-----------------------------------------
------------------------------------------------------------
------------------------------------------------------------
------------------------------------------------------------
------------------------------------------------------------
------------------------------------------------------------
------------------------------------------------------------
-----------------------------------TDDAQAALRRTMEQFSDNTRFILSC
NYSSKIIDPIQSRCAVFRFSPLSDEAVGGMVREIASAESIEVTDAGVDALVYAADGDMRR
AINSLQAAATTGDVVDEEAVYAITATARPE-EIESMVTDALEGDFARARSTLDT------
-------LLTETGMAGGDVIDQLHRSVWE-FDLNEREAVRLMERIGEADYRIAEGANEQV
QLESLLAALSLDE--------------
>lcl|38025_1165 unnamed protein product
------------------------------------------------------------
------------------------------------------------------------
------------------------------------------------------------
------------------------------------------------------------
------------------------------------------------------------
------------------------------------------------------------
------------------------------------------------------------
------------------------------------------------------------
------------------------------------------------------------
------------------------------------------------------------
------------------------------------------------------------
---------------------------------------------------------MPH
LLFSGPAGVG--------------------------------------------------
------------------------------------------------------------
------------------------------------------------------------
------------------------------------------------------------
------------------------------------------------------------
------------------------------------------------------------
------------------------------------------------------------
------------------------------------------------------------
------------------------------------------------------------
------------------------------------------------------------
------------------------------------------------------------
---------------------------------------------------KTTAATAIA
REIYGEDNWRGNFLELNASDQRGIDVVRDRIKG------FARSSFG--------------
----G-DFRIVFLDESDSL-----------------------------------------
------------------------------------------------------------
------------------------------------------------------------
------------------------------------------------------------
------------------------------------------------------------
------------------------------------------------------------
------------------------------------------------------------
-----------------------------------TDDAQAALRRTMEQFSDNTRFILSC
NYSSKIIDPIQSRCAVFRFSPLSDEAVGGMVREIASAESIEVTDAGVDALVYAADGDMRR
AINSLQAAATTGDVVDEEAVYAITATARPE-EIESMVTDALEGDFARARSTLDT------
-------LLTETGMAGGDVIDQLHRSVWE-FDLNEREAVRLMERIGEADYRIAEGANEQV
QLESLLAALSLDE--------------
>lcl|39407_2374 unnamed protein product
------------------------------------------------------------
---MTGDTPVLTDAGIQTIADVVGDTDGFDEPDDGLRIATMTDRNGFEYVEPSHVFGKQA
GELVEVTTRDGAEFRVTPEHRLRVITHDGFEWVPAGELSDGDRIARPDRLPTPTSDSTTG
AALPWYDEMDPERTEVTLTAERAAEMDLDRTVSLSAIRATTGDEDTWIDDVEAVEHVRQG
RRSRSITPPTDVTPELARFVGLAISEARIDGGRIKFYNTDDALLDAFESTAHDVFEVETR
RGVQKDVPYVEIGSRTLTHYLESVFDAFAGANDGEGIGSSLVTAEDDARAAFLRAMFDAE
AHISENGLIELTQRNGGHVTLLSYLLSTFGISARRKEIQKSATNGSGIERTYHALYVSGA
QDLRRFRDAVGFSITHKSERLDEHAEKRSNPNHDTIPTQTVLRDLCRQLDIPITDYVPKS
INPESPGRERYCSILDDVVDAATEQIEDIQRALERLETLRPELEAVTTVPARWVESREEL
APIEVRKEISDEVGARSDRLLEYSDGRRTPQTHRTIQILGEIGRPVEDAEVDRVKAELNE
CIDLLGVEYAEVVDGLRIETPDLTNLLRSDDT---MLTSL-------------TRLETVA
ERLREIAAERLSPETVELLD--EASRIANADLRYDKIETVKPVETDERVYDLTVPETRNY
VAGKVPTVMH--------------------------------------------------
------------------------------------------------------------
------------------------------------------------------------
------------------------------------------------------------
------------------------------------------------------------
------------------------------------------------------------
------------------------------------------------------------
------------------------------------------------------------
------------------------------------------------------------
------------------------------------------------------------
------------------------------------------------------------
---------------------------------------------------NTTAATAIA
REIYGEDNWRGNFLELNASDQRGIDVVRDRIKG------FARSSFG--------------
----G-DFRIVFLDESDSL-----------------------------------------
------------------------------------------------------------
------------------------------------------------------------
------------------------------------------------------------
------------------------------------------------------------
------------------------------------------------------------
------------------------------------------------------------
-----------------------------------TDDAQSALRRTMEQFSDNTRFILSC
NYSSKIIDPIQSRCAVFRFSPLSDEAVGGMVREIAAAEGIEVTDAGVDALVYAADGDMRR
AINSLQAAATTGDVVDEEAVYAITATARPE-EIESMVTDALDGDFARARSTLDT------
-------LLTETGMAGGDVIDQLHRSVWE-FDLSEREAVRLMERIGEADYRIAEGANEQV
QLESLLAALSLDE--------------
>gi|354609736|ref|ZP_09027692.1| Replication factor C small subunit [Halobacterium sp. DL1]
------------------------------------------------------------
------------------------------------------------------------
------------------------------------------------------------
------------------------------------------------------------
------------------------------------------------------------
------------------------------------------------------------
------------------------------------------------------------
------------------------------------------------------------
------------------------------------------------------------
------------------------------------------------------------
------------------------------------MADA-------------AGG----
--RQEIWVEKYRPERLEDVV--GHP------------------DITERLQSYVDRDDLPH
LLFAGPAGTG--------------------------------------------------
------------------------------------------------------------
------------------------------------------------------------
------------------------------------------------------------
------------------------------------------------------------
------------------------------------------------------------
------------------------------------------------------------
------------------------------------------------------------
------------------------------------------------------------
------------------------------------------------------------
------------------------------------------------------------
---------------------------------------------------KTASAVSIA
KEIYG-DDWQENFLELNASDQRGIDVVRDRIKN------FARASFG--------------
----GYDYRVIFLDEADAL-----------------------------------------
------------------------------------------------------------
------------------------------------------------------------
------------------------------------------------------------
------------------------------------------------------------
------------------------------------------------------------
------------------------------------------------------------
-----------------------------------TDDAQSALRRTMEQFSNNTRFILSC
NYSSKIIDPIQSRCAVFRFSQIDDDAVAAHLRDIAGREDLEYTEAGIDALVYAADGDMRR
AINALQAASATGDAVDEEVVYAITATARPE-EIEGMVTEALDGDFTAARSTLDD------
-------LLTNRGLAGGDIIDQIHRSVWS-FDVEEEAAVRLLDRLGEADFRIAEGANERV
QLEALLASVALRAQD------------
>gi|383620026|ref|ZP_09946432.1| replication factor C small subunit [Halobiforma lacisalsi AJ5]
------------------------------------------------------------
------------------------------------------------------------
------------------------------------------------------------
------------------------------------------------------------
------------------------------------------------------------
------------------------------------------------------------
------------------------------------------------------------
------------------------------------------------------------
------------------------------------------------------------
------------------------------------------------------------
------------------------------------MSEA------------DAEAAEPT
PGKTEVWIEKYRPERLDEIK--GHE------------------NIVPRLKRYVEQDDLPH
LMFAGPAGTG--------------------------------------------------
------------------------------------------------------------
------------------------------------------------------------
------------------------------------------------------------
------------------------------------------------------------
------------------------------------------------------------
------------------------------------------------------------
------------------------------------------------------------
------------------------------------------------------------
------------------------------------------------------------
------------------------------------------------------------
---------------------------------------------------KTTAAQAIA
REIYD-DDWRENFLELNASDQRGIDVVRDRIKD------FARSSFG--------------
----GYDHRIIFLDEADAL-----------------------------------------
------------------------------------------------------------
------------------------------------------------------------
------------------------------------------------------------
------------------------------------------------------------
------------------------------------------------------------
------------------------------------------------------------
-----------------------------------TSDAQSALRRTMEQFSSNTRFILSC
NYSSQIIDPIQSRCAVFRFTELTDDATEAQVREIAAEEGIEVTDDGVDALVFAADGDMRK
AINGLQAAAVMGETVDEETVFAITSTARPE-EVEEMVEHAIDGDFTAARAALED------
-------LLTDRGLAGGDVIDQLHRSAWQ-FDIPERATVRLLERLGEVDYRITTGANERL
QLEGMLASLALEEAE------------
>gi|385804979|ref|YP_005841379.1| replication factor C small subunit [Haloquadratum walsbyi C23]
------------------------------------------------------------
------------------------------------------------------------
------------------------------------------------------------
------------------------------------------------------------
------------------------------------------------------------
------------------------------------------------------------
------------------------------------------------------------
------------------------------------------------------------
------------------------------------------------------------
------------------------------------------------------------
------------------------------------MSEA-------------DASDAA-
PTGREIWIEKYRPATLENIY--GQE------------------DTVDRLQSYIDRDDLPH
LLFAGPAGVGKCVTGSTPILTNKGIRQIGEIVGDVDGFAPAPQNLKVCSLTADGSFQYRH
PSHVFGKRASGLQRIKTNDGATLTVTPEHKLLIRTGENTNPTWVPAADITAGMHVLRAKN
LPVPAETTGSCAASRNASEVPHIEDEYRYHDTLTADVNTRIATLERLIEDYAASRSDGSL
KFTLIGAHTPTVSTVSYLLATVGIASRHTSTLIDSEKRVHAIIIDASDTVRLEEMIETDW
DTVMADQTTTVT------------------------------------------------
------------------------------------------------------------
------------------------------------------------------------
------------------------------------------------------------
------------------------------------------------------------
----------------------------------------SSPTAST-------------
-------------------------------------TKTTQSHLSNGETQTCGWIPYAD
GGVTHPSTQHSPLHADVVTVSESLDAEKRVYDLTVPGVRNYVGGCIPTVMHNTTAATAIA
HAVYG-DDWQNNLLELNASDERGIDVVRDRIKN------FARSSFG--------------
----GYDHRIIFLDEADSL-----------------------------------------
------------------------------------------------------------
------------------------------------------------------------
------------------------------------------------------------
------------------------------------------------------------
------------------------------------------------------------
------------------------------------------------------------
-----------------------------------TDDAQSALRRTMEQFADNTRFILSC
NYSSKIIDPIQSRCAVFRFSPLSETAIRGQTKDIAAAENIELTEDGLDALVYAAGGDMRR
AINSLQAAATTGEVVDEETVYTITSTARPE-DIETMVTAAIDGDFTTARSQLQT------
-------LLVDTGMAGGDIIDQLHRTAWN-LDLDEETTVRLLERVGEADYRITVGANEQV
QLEALLASLADTQ--------------
>gi|448492228|ref|ZP_21608822.1| replication factor C small subunit [Halorubrum californiensis DSM 19288]
------------------------------------------------------------
------------------------------------------------------------
------------------------------------------------------------
------------------------------------------------------------
------------------------------------------------------------
------------------------------------------------------------
------------------------------------------------------------
------------------------------------------------------------
------------------------------------------------------------
------------------------------------------------------------
------------------------------------MSEA-------------DEQQAAT
ATGREIWIEKYRPQTLDDIH--GQE------------------EIVERLQSYIAQDDVPH
LLFSGPAGIG--------------------------------------------------
------------------------------------------------------------
------------------------------------------------------------
------------------------------------------------------------
------------------------------------------------------------
------------------------------------------------------------
------------------------------------------------------------
------------------------------------------------------------
------------------------------------------------------------
------------------------------------------------------------
------------------------------------------------------------
---------------------------------------------------KTTAATAIA
REIYGEDNWRGNFLELNASDQRGIDVVRDRIKG------FARSSFG--------------
----G-DFRIVFLDESDSLCVPPGTEVVTGYPSKPEVKPIEEVSGEGEPIPSVNFETNEI
QSDNGKLVDSGTADFLEVELEDGRTTVASPTHPFFVVGEDGRLVEKELRELSPGDEIADF
KDDIGVSKCEICESWTAGRFCSMDCKDEGHSREMRGDGNPMYGTEWSDERRKKIVDKLSD
GRFAGSNNPNYDGEFHGVNVWEMDEETVERVRETISEMRSGTSWEEWVVDADPDEVKADI
GAATVEWWESLDDDERQAVIDKSVENCDYPVCDITGDNNPMRDPEVAQKVSEALKGHEPT
GGENIRHSDELGHLVRSDWEYDVAKALQEAGIEYEYEPAFELSDSVYHPDFLLGETVIEV
KGVAELWGQTEKVEEFLETYGDEYTYVVVGDGAMPHHEHYEKEEFEPAVVTDGGVQSVQT
VAINSIEYSHRGRAYNISMEGTPNFMLANGVLTHNTDDAQSALRRTMEQFSDNTRFILSC
NYSSKIIDPIQSRCAVFRFSPLSDEAVSGMVREIAAAEEIEVTDAGVDALVYAADGDMRR
AINSLQAAATTGDVVDEEAVYAITATARPE-EIESMVTDALAGDFARARSTLDTRAIRDV
YKRQLDTLLTETGMAGGDVIDQLHRSVWE-FDLNEREAVRLMERIGEADYRIAEGANEQV
QLESLLAALTLDE--------------
>gi|448304145|ref|ZP_21494089.1| replication factor C small subunit [Natronorubrum sulfidifaciens JCM 14089]
------------------------------------------------------------
------------------------------------------------------------
------------------------------------------------------------
------------------------------------------------------------
------------------------------------------------------------
------------------------------------------------------------
------------------------------------------------------------
------------------------------------------------------------
------------------------------------------------------------
------------------------------------------------------------
------------------------------------MSEA------------DAEAAEPT
PGKTEVWIEKYRPERLDEIK--GHE------------------NIVPRLQRYIEQDDLPH
LMFAGPAGTG--------------------------------------------------
------------------------------------------------------------
------------------------------------------------------------
------------------------------------------------------------
------------------------------------------------------------
------------------------------------------------------------
------------------------------------------------------------
------------------------------------------------------------
------------------------------------------------------------
------------------------------------------------------------
------------------------------------------------------------
---------------------------------------------------KTTAAQSIA
REVYD-DDWRENFLELNASDQRGIDVVRDRIKD------FARSSFG--------------
----GYDHRIIFLDEADAL-----------------------------------------
------------------------------------------------------------
------------------------------------------------------------
------------------------------------------------------------
------------------------------------------------------------
------------------------------------------------------------
------------------------------------------------------------
-----------------------------------TSDAQSALRRTMEQFSNNTRFILSC
NYSSQIIDPIQSRCAVFRFTELSEDAIEAQIREIAEIEGITVTDDGIDALVYAADGDMRK
AINALQAAAVMGETVDEETVFAITSTARPE-EVEAMVDHAIDGDFTAARAALED------
-------LLMERGLAGGDVIDQLHRSAWE-FDIPEQATVRLLERLGEVDYRITEGANERL
QLEAMLASLALENE-------------
>gi|429191613|ref|YP_007177291.1| DNA polymerase III, subunit gamma/tau [Natronobacterium gregoryi SP2]
------------------------------------------------------------
------------------------------------------------------------
------------------------------------------------------------
------------------------------------------------------------
------------------------------------------------------------
------------------------------------------------------------
------------------------------------------------------------
------------------------------------------------------------
------------------------------------------------------------
------------------------------------------------------------
------------------------------------MSEA------------DAEAAEPT
PGKTEVWIEKYRPERLDEIK--GHE------------------NIVPRLKRYVEQDDLPH
LMFAGPAGVG--------------------------------------------------
------------------------------------------------------------
------------------------------------------------------------
------------------------------------------------------------
------------------------------------------------------------
------------------------------------------------------------
------------------------------------------------------------
------------------------------------------------------------
------------------------------------------------------------
------------------------------------------------------------
------------------------------------------------------------
---------------------------------------------------KTASAQAIA
REVYG-DDWKENFLELNASDQRGIDVVRDRIKD------FARSSFG--------------
----GYDHRIIFLDEADAL-----------------------------------------
------------------------------------------------------------
------------------------------------------------------------
------------------------------------------------------------
------------------------------------------------------------
------------------------------------------------------------
------------------------------------------------------------
-----------------------------------TSDAQSALRRTMEQFSNNTRFILSC
NYSSQIIDPIQSRCAVFRFTELGDDAVETQIREIAATETIELTDNGVDALVYAADGDMRK
AINGLQAAAVMGEVVDEETVFAITSTARPE-EVEEMVEHAIDGDFTAARAALED------
-------LLMDRGLAGGDVIDQLHRSAWE-FDIPERATVRLLERLGEVDYRITEGANERL
QLEAMLASLALDDDA------------
>gi|385804979|ref|YP_005841379.1| replication factor C small subunit [Haloquadratum walsbyi C23]
------------------------------------------------------------
------------------------------------------------------------
------------------------------------------------------------
------------------------------------------------------------
------------------------------------------------------------
------------------------------------------------------------
------------------------------------------------------------
------------------------------------------------------------
------------------------------------------------------------
------------------------------------------------------------
------------------------------------MSEA-------------DASDAA-
PTGREIWIEKYRPATLENIY--GQE------------------DTVDRLQSYIDRDDLPH
LLFAGPAGVGKCVTGSTPILTNKGIRQIGEIVGDVDGFAPAPQNLKVCSLTADGSFQYRH
PSHVFGKRASGLQRIKTNDGATLTVTPEHKLLIRTGENTNPTWVPAADITAGMHVLRAKN
LPVPAETTGSCAASRNASEVPHIEDEYRYHDTLTADVNTRIATLERLIEDYAASRSDGSL
KFTLIGAHTPTVSTVSYLLATVGIASRHTSTLIDSEKRVHAIIIDASDTVRLEEMIETDW
DTVMADQTTTVT------------------------------------------------
------------------------------------------------------------
------------------------------------------------------------
------------------------------------------------------------
------------------------------------------------------------
----------------------------------------SSPTAST-------------
-------------------------------------TKTTQSHLSNGETQTCGWIPYAD
GGVTHPSTQHSPLHADVVTVSESLDAEKRVYDLTVPGVRNYVGGCIPTVMHNTTAATAIA
HAVYG-DDWQNNLLELNASDERGIDVVRDRIKN------FARSSFG--------------
----GYDHRIIFLDEADSL-----------------------------------------
------------------------------------------------------------
------------------------------------------------------------
------------------------------------------------------------
------------------------------------------------------------
------------------------------------------------------------
------------------------------------------------------------
-----------------------------------TDDAQSALRRTMEQFADNTRFILSC
NYSSKIIDPIQSRCAVFRFSPLSETAIRGQTKDIAAAENIELTEDGLDALVYAAGGDMRR
AINSLQAAATTGEVVDEETVYTITSTARPE-DIETMVTAAIDGDFTTARSQLQT------
-------LLVDTGMAGGDIIDQLHRTAWN-LDLDEETTVRLLERVGEADYRITVGANEQV
QLEALLASLADTQ--------------
