# Supplementary material for: Inteins as indicators of gene flow in the halobacteria
Source: Front Microbiol. 2014 Jun 26;5:299. doi: 10.3389/fmicb.2014.00299 (PMC4071816; doi:10.3389/fmicb.2014.00299)
Supplement: Supplementary file 1 [file DataSheet1.ZIP › data_file1/halobacterial_intein_w_extein_alignments/rir.fullset]

>gi|345005327|ref|YP_004808180.1| ribonucleoside-diphosphate reductase [halophilic archaeon DL31]
---MTAAPDAEVDLPIKRTDGETIEERLTSNAYNNILPAR-YLRKDANGNPSETQEQLFP
RVAKNVALAEAVYEAERQDTEITVTPSQLKPDHPRRDELAAEVFGTGTTADDE-------
-----------AETTLNEHNVNKFAYDTLVPELDDD-IAAHVRDVRQEFETMMSE----L
SFMP--------------------------------------------------------
------------------------------------------------------------
------------------------------------------------------------
------------------------------------------------------------
------------------------------------------------------------
------------------------------------------------------------
------------------------------------------------------------
------------------NSPTLMNAGDELQQLSACFVDSPADDITDIHQTAKEAAEVFQ
------------------------------------------------------------
------------------------------------------------------------
------------------------------------------------------------
------------------------------------------------------------
------------------------------------------------------------
------------------------------------------------------------
------------------------------------------------------------
---------------------------------------------SGGGMGYAFWKLRPY
GDAVGSTGGIASGPITFMRTFDQMCETIAQGGARRGAQMGVMRVSHPDVIQFLHAKNKDV
SLANTLRLNDPDDFTHNSFAAALEEARELIDDEGRVPEHLRNAVEGHLSNFNISVGVTDD
FMEALKNGEEFTFTNPRTEEPHVATPETKELYDMFDLGEHVEVGEVLSVPAEKLWDHLIE
GAHENGEPGVIYLERVNKKHSFDTKKHPDHRILATNPCVTGETLISTGTGLVPAEELYEQ
GTAQDVVVDGRLSEESLKEASSVYATGEKEVYELTTEQGYSLRLTADHRVMTDEGWVEAA
ELDAGDTVHIQNRKGSFGQHGSAAEGRTLGWLVGDGHLKDGEERAVLNFYDEDSAVSEEF
AADVNEVVREPTGSANYEVGVSEISRSDDYRGAGAVEQRVRSTRLYEYAERVGLAEEKLQ
VPDAVMRGSEQMARGFLQALFTADGGVQGKTEKGNSVRLTSVRTELLEDVQQLLLNFGIA
SKLYEERHEAGKQEMPDGNGGTATYERQADHDLVIAKDNLIRFREEIGFLLDSKNEALAE
RLDNYDRGPYAEQFEATVESVEADGHETVYDLTEPDTSSFIANGLVVHNCGEQPLEEYEA
CNLGHINLSTLAALDAPDWRVWSEEHADEYASHEAAVSAFLDEAMDWEDFDHRIEYGTRF
LENVVTMSDFPVPEIEQKVREMRKIGLGVMGLAQLYIQLGVRYGTEDANEVARQLMTHIN
HGSKDASHDLAQERGPFADWADSKYANPTDYPEWFEHHTGEDASDWEDGYPVRNHNTTTI
APTG--------------------------------------------------------
------------------------------------------------------------
------------------------------------------------------------
------------------------------------------------------------
------------------------------------------------------------
------------------------------------------------------------
------------------------------------------------------------
----------------------TTSMIGNTTGGCEPIYNVAYYKNVSGDVQGDEMLVEFD
DYFLRTLEANDIDVEAVKREAQEQMASNQFDGVTGLETVPDAIGELFVVTGDLAAKQHAA
IQTACQEGVDSAISK---------------------------------------------
------------------------------------------------------------
------------------------------------------------------------
------------------------------------------------------------
------------------------------------------------------------
------------------------------------------------------------
------------------------------------------------------------
--------------TVNAPNDASLADAKEAFEFVYDNGGKGVTYYRDGTRSKQVLTTRAD
NTEFADEDEAA--AALVEQISEIFGGIEGFLDNEDVQAALDTQIESLLAEADG-------
--DETPPGRKRPRPDVLHGVTQRIDTGYGKLYVNINEDPHTGEPFELFANIGNSGGFTAS
FTEALAKTISTSLRSGVDPDEIASELQGIRSPKVAWDKGEQIQSIPDAIGTAMRRYLDGD
IDKG-IPQQQTIDQLEDEGATTDGG--HESDTLVS-------QSKAD-------------
--------------APDDGSTTESPAEPTAVDVG----GPDAEQAGQDD--------ATS
ELIASGESP-------------ECPDCGSMSLYYS-EGCKTCESCGWSEC----------
--------------------------------------------------
>gi|448671471|ref|ZP_21687410.1| ribonucleoside-diphosphate reductase [Haloarcula amylolytica JCM 13557]
-MSNSDLSADEITLPIKRTDGDTIEERLTGNAYHNILPAR-YLRKDANGDLIEEPEDLFD
RVAKNIALAEAVFEANKQDVDVHVSPDQLKPDHPRRDELADEVFGKGTSVDDD-------
-----------VETELSVYNVNKFAYETVVPELPEG-VRDHVESTADAFQEQMEQ----L
SFMP--------------------------------------------------------
------------------------------------------------------------
------------------------------------------------------------
------------------------------------------------------------
------------------------------------------------------------
------------------------------------------------------------
------------------------------------------------------------
------------------NSPTLMNAGDELQQLSACFVDSPGDDIDDIHQTAKEAAQVFQ
------------------------------------------------------------
------------------------------------------------------------
------------------------------------------------------------
------------------------------------------------------------
------------------------------------------------------------
------------------------------------------------------------
------------------------------------------------------------
---------------------------------------------SGGGMGYAFWKLRPY
GDPVGSTGGIASGPITFMRTYDQMCETIAQGGARRGAQMGVMRVSHPDVIQFIHAKNKDV
SLAETLRLNDPDDFTHNSFAEALEEARELIDDDGKVPKHLRNAVEGHLSNFNISVGVTDD
FMEALKAGEEFTFTNPRTGEAHIATEETKELYDMFGLGEHVEVGEELSIPAEELWDDIVE
GAHENGEPGVIYLERVNKQHSFDVEEHPDHEILATNP-----------------------
------------------------------------------------------------
------------------------------------------------------------
------------------------------------------------------------
------------------------------------------------------------
------------------------------------------------------------
-------------------------------------------------CGEQPLEEYEA
CNLGHINLSTLAAEDAPDWRVWSDQHAGEYDSKEAAIDAFLEDAIDWEEFDRRIELGTRF
LENVVTMSDFPVEKIEQKVREMRKIGLGIMGLAQLYIQLGVAYGTEEANEIARQTMRHIN
HGSKAASHELAEDRGVFSEWENSKYANPTDYPEWFEKQTGEDAGDWADGYPIRNHNTTTI
APTG--------------------------------------------------------
------------------------------------------------------------
------------------------------------------------------------
------------------------------------------------------------
------------------------------------------------------------
------------------------------------------------------------
------------------------------------------------------------
----------------------TTSMIGNTTGGCEPIYNVAYYKNVSDDVQGDEMLVEFD
DYFLRALEDNDIDVEAVKQEAQEQMANNEFDGVDGLTTVPDAIGELFVTTGDLSAKQHAG
IQVACQEGVDSAISK---------------------------------------------
------------------------------------------------------------
------------------------------------------------------------
------------------------------------------------------------
------------------------------------------------------------
------------------------------------------------------------
------------------------------------------------------------
--------------TVNAPNDSTTEDAAEVFEYIYDHGGKGVTYYRDGTRSKQVLTTRAQ
NTEFSDMDADE----IVAQIEEVFGGIEGFLEDEAVQAAIDESIEQVLGVADG-------
---DAEYAEKQTRPDVLHGVTQRIDTGYGKLYVNINEDPEADRPFELFANIGNSGGFTAS
FTEALAKTISTALRSGVDPEEIADELQGIRSPKVAWDKGEQIQSIPDAIGTALRRYLDGD
VDKA-YPDQTTLEETAEKADG---------ETATQ------TQTDGG-------------
-----------------AAAAAS----------------------DAGG--------DQQ
DIIDAGESP-------------ECPDCGSLSLYYS-EGCKTCESCGWSEC----------
--------------------------------------------------
>gi|448681411|ref|ZP_21691544.1| ribonucleoside-diphosphate reductase [Haloarcula argentinensis DSM 12282]
-MSNSDLSADEITLPIKRTDGDTIEERLTGNAYHNILPAR-YLRKDADGDLIEEPEDLFD
RVAKNIALAEAVFEADKQDVDVHVSPDQLKPDHPRRDELADEVFGKGTSVDDD-------
-----------VETELSVYNVNKFAYETVVPELPEG-VRDHVESTADAFQDQMEQ----L
SFMP--------------------------------------------------------
------------------------------------------------------------
------------------------------------------------------------
------------------------------------------------------------
------------------------------------------------------------
------------------------------------------------------------
------------------------------------------------------------
------------------NSPTLMNAGDELQQLSACFVDSPGDDIDDIHQTAKEAAQVFQ
------------------------------------------------------------
------------------------------------------------------------
------------------------------------------------------------
------------------------------------------------------------
------------------------------------------------------------
------------------------------------------------------------
------------------------------------------------------------
---------------------------------------------SGGGMGYAFWKLRPY
GDPVGSTGGIASGPITFMRTYDQMCETIAQGGARRGAQMGVMRVSHPDVIQFIHAKNKDV
SLAETLRLNDPDDFTHNSFAEALEEARELIDDGGKVPKHLRNAVEGHLSNFNISVGVTDD
FMQALKAGEEFTFTNPRTGEAHIVTEETKELYDMFGLGEHVEVGEELSIPAEELWDDIVE
GAHENGEPGVIYLERVNKQHSFDVEEHPDHEILATNP-----------------------
------------------------------------------------------------
------------------------------------------------------------
------------------------------------------------------------
------------------------------------------------------------
------------------------------------------------------------
-------------------------------------------------CGEQPLEEYEA
CNLGHINLSTLAATDAPDWRVWSDRNADEYDSIEAAIDAFLEEAIDWDEFDRRIELGTRF
LENVVTMSDFPVEKIEQKVREMRKIGLGIMGLAQLYIQLGVAYGTEEANEIARQTMRHIN
HGSKATSHELAEERGVFSEWENSKYANPTEYPDWFEKQTGEDAADWADGYPIRNHNTTTI
APTG--------------------------------------------------------
------------------------------------------------------------
------------------------------------------------------------
------------------------------------------------------------
------------------------------------------------------------
------------------------------------------------------------
------------------------------------------------------------
----------------------TTSMIGNTTGGCEPIYNVAYYKNVSDDVQGDEMLVEFD
DYFLRALEDNDIDVEAVKQEAQEQMANNEFDGVDGLTTVPDAIGELFVTTGDLSAKQHAG
IQVACQEGVDSAISK---------------------------------------------
------------------------------------------------------------
------------------------------------------------------------
------------------------------------------------------------
------------------------------------------------------------
------------------------------------------------------------
------------------------------------------------------------
--------------TVNAPNDSTTEDAAEVFEYIYDHGGKGVTYYRDGTRSKQVLTTRAQ
NTEFSDMDADE----IVAQIEEVFGGIEGFLEDEAVQAAIDDSIQQVLGVADG-------
---DAEYAEKQTRPDVLHGVTQRIDTGYGKLYVNINEDPEADRPFELFANIGNSGGFTAS
FTEALAKTISTALRSGVDPEEIADELQGIRSPKVAWDKGEQIQSIPDAIGTALRRYLDGD
VDKA-YPDQTTLEETAEKADEAE----RESEAATQ------TQTDGG-------------
-----------------AAAAT-----------------------DTSG--------DQQ
DIIDAGESP-------------ECPDCGSLSLYYS-EGCKTCESCGWSEC----------
--------------------------------------------------
>gi|448648030|ref|ZP_21679508.1| ribonucleoside-diphosphate reductase [Haloarcula californiae ATCC 33799]
-MSNSDLSADEITLPIKRTDGDTIEERLTGNAYHNILPAR-YLRKDANGDLIEGPEDLFD
RVAKNIALAEAVFEANKQDVDVHVSPDQLKPDHPRRDELADEVFGKGTSVDDD-------
-----------VETELSVYNVNKFAYETVVPELPEG-VRDHVKSTADAFQEQMEQ----L
SFMP--------------------------------------------------------
------------------------------------------------------------
------------------------------------------------------------
------------------------------------------------------------
------------------------------------------------------------
------------------------------------------------------------
------------------------------------------------------------
------------------NSPTLMNAGDELQQLSACFVDSPGDDIDDIHQTAKEAAQVFQ
------------------------------------------------------------
------------------------------------------------------------
------------------------------------------------------------
------------------------------------------------------------
------------------------------------------------------------
------------------------------------------------------------
------------------------------------------------------------
---------------------------------------------SGGGMGYAFWKLRPY
GDPVGSTGGIASGPITFMRTYDQMCETIAQGGARRGAQMGVMRVSHPDVIQFIHAKNKDV
SLAETLRLNDPDDFTHNSFAEALEEARELIDDDGQVPKHLRNAVEGHLSNFNISVGVTDD
FMEALKAGEEFTFTNPRTGDAHIVTEETKELYDMFGLGEHVEVGEELSIPAEELWDDIVE
GAHENGEPGVIYLERVNKQHSFDVEEHPDHEILATNP-----------------------
------------------------------------------------------------
------------------------------------------------------------
------------------------------------------------------------
------------------------------------------------------------
------------------------------------------------------------
-------------------------------------------------CGEQPLEEYEA
CNLGHINLSTLAATDAPDWRVWSEAHADEYDSIDAAIDAFLEEAIDWDEFDRRIELGTRF
LENVVTMSDFPVEKIEQKVREMRKIGLGIMGLAQLYIQLGVAYGTEEANEIARQTMRHIN
HGSKAASHELAEERGVFTEWENSKYANPTDYSDWFEKQTGEDAADWEDGYPIRNHNTTTI
APTG--------------------------------------------------------
------------------------------------------------------------
------------------------------------------------------------
------------------------------------------------------------
------------------------------------------------------------
------------------------------------------------------------
------------------------------------------------------------
----------------------TTSMIGNTTGGCEPIYNVAYYKNVSDDVQGDEMLVEFD
DYFLRALEDNDIDVEAVKQEAQEQMANNEFDGVDGLTTVPDAIGELFVTTGDLSAKQHAG
IQVACQEGVDSAISK---------------------------------------------
------------------------------------------------------------
------------------------------------------------------------
------------------------------------------------------------
------------------------------------------------------------
------------------------------------------------------------
------------------------------------------------------------
--------------TVNAPNDSTTEDAAEVFEYIYDHGGKGVTYYRDGTRSKQVLTTRAQ
NTEFSDMDADE----IVAQIEEVFGGIEGFLEDEAVQAAIDDSIQQVLGVADG-------
---DAEYAEKQTRPDVLHGVTQRIDTGYGKLYVNINEDPEADRPFELFANIGNSGGFTAS
FTEALAKTISTALRSGVDPEEIADELQGIRSPKVAWDKGEQIQSIPDAIGTALRRYLDGD
VDKA-YPDQTTLEETAEKAEG---------ETATQ------TQTDGG-------------
-----------------AAAAA-----------------------DAGG--------DQQ
DIIDAGESP-------------ECPDCGSLSLYYS-EGCKTCESCGWSEC----------
--------------------------------------------------
>gi|344212422|ref|YP_004796742.1| ribonucleoside-diphosphate reductase alpha chain [Haloarcula hispanica ATCC 33960]
-MSNSDLSADEITLPIKRTDGDTIEERLTGNAYHNILPAR-YLRKDANGDLIEEPEDLFD
RVAKNIALAEAVFEANKQDVDVHVSPDQLKPDHPRRDELADEVFGKGTSVDDD-------
-----------VETELSVYNVNKFAYETVVPELPEG-VRDHVESTADAFQEQMEQ----L
SFMP--------------------------------------------------------
------------------------------------------------------------
------------------------------------------------------------
------------------------------------------------------------
------------------------------------------------------------
------------------------------------------------------------
------------------------------------------------------------
------------------NSPTLMNAGDELQQLSACFVDSPADDIDDIHQTAKEAAQVFQ
------------------------------------------------------------
------------------------------------------------------------
------------------------------------------------------------
------------------------------------------------------------
------------------------------------------------------------
------------------------------------------------------------
------------------------------------------------------------
---------------------------------------------SGGGMGYAFWKLRPY
GDPVGSTGGIASGPITFMRTYDQMCETIAQGGARRGAQMGVMRVSHPDVIQFIHAKNKDV
SLAETLRLNDPDDFTHNSFAEALEEARELIDDDGKVPKHLRNAVEGHLSNFNISVGVTDD
FMEALKAGEEFTFTNPRTGEAHIATEETKELYDMFGLGEHVEVGEELSIPAEELWDDIVE
GAHENGEPGVIYLERVNKQHSFDVEEHPDHEILATNP-----------------------
------------------------------------------------------------
------------------------------------------------------------
------------------------------------------------------------
------------------------------------------------------------
------------------------------------------------------------
-------------------------------------------------CGEQPLEEYEA
CNLGHINLSTLAATDAPDWRVWSEAHADEYDSTEAAIDAFLEDAIDWDEFDRRIELGTRF
LENVVTMSDFPVEKIEQKVREMRKIGLGIMGLAQLYIQLGVAYGTEEANEIARQTMRHIN
HGSKAASHELATERGTFEEWDNSKYANPTDYPEWFEKQTGEDAEDWADGYPIRNHNTTTI
APTG--------------------------------------------------------
------------------------------------------------------------
------------------------------------------------------------
------------------------------------------------------------
------------------------------------------------------------
------------------------------------------------------------
------------------------------------------------------------
----------------------TTSMIGNTTGGCEPIYNVAYYKNVSDDVQGDEMLVEFD
DYFLRALEDNDIDVEAVKQEAQEQMANNEFDGVDGLTTVPDAIGELFVTTGDLSAKQHAG
IQVACQEGVDSAISK---------------------------------------------
------------------------------------------------------------
------------------------------------------------------------
------------------------------------------------------------
------------------------------------------------------------
------------------------------------------------------------
------------------------------------------------------------
--------------TVNAPNDSTTEDAAEVFEYIYDHGGKGVTYYRDGTRSKQVLTTRAQ
NTEFSDMDADE----IVAQIEEVFGGIEGFLEDEAVQAAIDDSIQQVLGVADG-------
---DAEYAEKQTRPDVLHGVTQRIDTGYGKLYVNINEDPETDRPFELFANIGNSGGFTAS
FTEALAKTISTALRSGVDPEEIADELQGIRSPKVAWDKGEQIQSIPDAIGTALRRYLDGD
VDKA-YPDQTTLEETAEKADG---------ETATQ------TQTDGG-------------
-----------------AAAAAS----------------------DAGG--------DQQ
DIIDAGESP-------------ECPDCGSLSLYYS-EGCKTCESCGWSEC----------
--------------------------------------------------
>gi|15790595|ref|NP_280419.1| ribonucleoside reductase large chain [Halobacterium sp. NRC-1]
-MSSEDLSADDLTLPVKRVTGDSLEDRLTANAYHNILPAR-YLRKDTDGEHVESQEDLFE
RVAKNIALAEVVFES---DDPVTATPSQLKPDHPRRDELAAEVFGSDVDPDSE-------
----------TATVELTDSNINKFAYDTVVPELDDPEVREHVEGVAAEFQDLMAS----L
SFMP--------------------------------------------------------
------------------------------------------------------------
------------------------------------------------------------
------------------------------------------------------------
------------------------------------------------------------
------------------------------------------------------------
------------------------------------------------------------
------------------NSPTLMNAGDELQQLSACFVDSPDDDITDIHQTAKEAAEVFQ
------------------------------------------------------------
------------------------------------------------------------
------------------------------------------------------------
------------------------------------------------------------
------------------------------------------------------------
------------------------------------------------------------
------------------------------------------------------------
---------------------------------------------SGGGMGYAFWQLRPY
GDTVGSTGGIASGPLTFMETFDQMCETIAQGGARRGAQMAVMRVSHPDVVEFIHAKNKDV
SLAQTLKLNDPDDYTYTEFSEALEEARDLIDEDGRVPEHLRNAVEGHLSNFNISVGVTDG
FMEALEAGEEYTFTNPRTGEAHIATEETKEMYSRYGLGHYVTPGEELTLPAEELWSRIVE
GAHENGEPGVIYLERVNDEHSFDVEEHPDHRILATNP-----------------------
------------------------------------------------------------
------------------------------------------------------------
------------------------------------------------------------
------------------------------------------------------------
------------------------------------------------------------
-------------------------------------------------CGEQPLEEYEA
CNLGHINLSTLAAQDAPDWRVWSQTH--DFDTLEAGVSRFLDEAMDTDAFQRRIEMGTRF
LENVVTMSDFPVPEIEQKVSEMRKIGLGVMGLAQLYIQLGVKYGSEEGNEIASQLMQTIN
HDSKTASHELALERGSFDEWDNSKFAAPTEYADWFEHHTGEDAADWADGYPIRNHNTTTI
APTG--------------------------------------------------------
------------------------------------------------------------
------------------------------------------------------------
------------------------------------------------------------
------------------------------------------------------------
------------------------------------------------------------
------------------------------------------------------------
----------------------TTSMVGNTTGGCEPIYNVAYYKNVSDDVQGDEMLVEFD
DYFLRTLEDNDIDVQAVKEEAQTQMANNDFDGVDGLTTVPDAIGELFVVTSDLSGKDHAA
VQTACQNGVDSAISK---------------------------------------------
------------------------------------------------------------
------------------------------------------------------------
------------------------------------------------------------
------------------------------------------------------------
------------------------------------------------------------
------------------------------------------------------------
--------------TCNFPNDASVEDMDEVYRYIYDNGGKGVTVYRDGTRSKQVLTTRAD
NTEFSGLDEEEAAAAMVDTIQETFGGIEGFLENDDIQDAFGADLRELFATGDD------A
AFDEEDFAEKQPRPDLLHGVTQRVDTGYGKLYVTINENPERERPFELFANTGNSGGFTGS
FTEALAKTISVALRSGVDPDEIADKLQGIRSPKVAWDKGEQVNSIPDAFGTALRRYLNGD
VDRAAYPQQQHLTEIDADDAAHHETDGG-AAESLG-------GPQGP-------------
-----------------TGAGESADA-----------------QQQSQD--------ATQ
SLIDAGESP-------------ECPECGAMTLYYS-EGCKTCESCGWSEC----------
--------------------------------------------------
>gi|448592823|ref|ZP_21651870.1| ribonucleoside-diphosphate reductase [Haloferax elongans ATCC BAA-1513]
MS-NAELSADELVLPVKRTEGDTLAERMTGNAYDNILPAR-YLRKNADGDLTETQEDLFP
RVAKNIALAEAVFEADQRDIEITVTPDLLKPDHPRRDELAAEVFGKGVSADDT-------
----------DAETTLSVYNVNKFSYDTLVPELPED-VREAVVDKRETFQDMMEQ----L
SFMP--------------------------------------------------------
------------------------------------------------------------
------------------------------------------------------------
------------------------------------------------------------
------------------------------------------------------------
------------------------------------------------------------
------------------------------------------------------------
------------------NSPTLMNAGDELQQLSACFVDSPGDDITDIHQTAKEAAEVFQ
------------------------------------------------------------
------------------------------------------------------------
------------------------------------------------------------
------------------------------------------------------------
------------------------------------------------------------
------------------------------------------------------------
------------------------------------------------------------
---------------------------------------------SGGGMGYAFWKLRPY
GDAVGSTGGIASGPITFMRTFDQMCETIAQGGARRGAQMGVMRVSHPDVIQFLHAKNKDV
SLAHTLRLNDPDDFTHTKFADALEEARELIDEDGRVPKHLRNAVEGHLSNFNISVGVTDE
FMEALYNDEEFVFTNPRTEEPHVATPQTKEIYEMFDLGHHVEVGEVLSIPAAELWEQIID
GAWENGEPGVVYLERANKQHSFDVEKHPDHRILATNP-----------------------
------------------------------------------------------------
------------------------------------------------------------
------------------------------------------------------------
------------------------------------------------------------
------------------------------------------------------------
-------------------------------------------------CGEQPLEEYEA
CNLGHINLSTLVDMDAPDWRVWYDAHGDEYDDISDAIDAFLGDAIDWEEFDHRIEYGTRF
LENVVTMSDFPVEKIEQKVRELRKIGLGIMGLAQLYIQLGVRYGSDEGNEMARQLMTHIN
HQSKWASHELAEERGPFEAWDDSKYANPTEYREWFEHHTGESADDWEDGFPIRNHNTTTI
APTG--------------------------------------------------------
------------------------------------------------------------
------------------------------------------------------------
------------------------------------------------------------
------------------------------------------------------------
------------------------------------------------------------
------------------------------------------------------------
----------------------TTSMVSNTTGGCEPIYNVAYYKNVSDDVQGDEMLVEFD
DYFLRVLEANDIDVEEVKLEAQEQMAANEFDGVEGLSTVPDAIGELFVVTSDLTGLEHAG
VQCALQKGVDSAISK---------------------------------------------
------------------------------------------------------------
------------------------------------------------------------
------------------------------------------------------------
------------------------------------------------------------
------------------------------------------------------------
------------------------------------------------------------
--------------TCNFPNSASKEDMDEVYRYIYNHGGKGVTVYRDGTRSKQVLTTRAK
NTEFSDDEEAA--EAIVSQIRDVFGDVDAFLESEEVSDLIGDELE--LAFADS-------
---PSEVGKKRPRPDVLYGVTQRIDTGYGKLYVNINEDEEG-EPFELFANIGNSGGFTAS
FTEALAKTVSTALRSGVDPEEIADELKGIRSPKVAWDKGEQINSIPDAMGTAMRRYLDGD
IDKG-YPRQKNLTEVEAEAAE--------TSNT-----------DGG-------------
-----------------VAIDAGDANG----------------ADVQAD--------ATA
DLLAAGESP-------------ECPECGEMSLYYS-EGCKTCQNCGWSEC----------
--------------------------------------------------
>gi|448600185|ref|ZP_21655898.1| ribonucleoside-diphosphate reductase [Haloferax alexandrinus JCM 10717]
MS-DANLSTDELVLPVKRTEGETLEARMTGNAYNNILPAR-YLRKDADGDLVETQEDLFP
RVAKNIALAEAVFEAEKRDIELTVTPDLIKPDHPRRDELAAEVFGKGVTADDD-------
----------EAETTLSVYNVNKFAYDTLVPELPEE-VREVVVEKRETFEELMEQ----L
SFMP--------------------------------------------------------
------------------------------------------------------------
------------------------------------------------------------
------------------------------------------------------------
------------------------------------------------------------
------------------------------------------------------------
------------------------------------------------------------
------------------NSPTLMNAGDELQQLSACFVDSPADDITDIHQTAKEAAEVFQ
------------------------------------------------------------
------------------------------------------------------------
------------------------------------------------------------
------------------------------------------------------------
------------------------------------------------------------
------------------------------------------------------------
------------------------------------------------------------
---------------------------------------------SGGGMGYAFWKLRPY
GDAVGSTGGIASGPITFMRTFDQMCETIAQGGARRGAQMGVMRVSHPDVIQFLHAKNKDV
SLAHTLRLNDPDDFTHTKFVDALDEARELIDEDGRVPKHLRNAVEGHLSNFNISVGITDG
FMEALYNDEEFVFTNPRTEEPHVATPQTKEIYDMFGLGEYVEVGEVLSVPAKELWDQIIE
GAWENGEPGVVYLERANKEHSFDVEKHPDHQILATNP-----------------------
------------------------------------------------------------
------------------------------------------------------------
------------------------------------------------------------
------------------------------------------------------------
------------------------------------------------------------
-------------------------------------------------CGEQPLEEYEA
CNLGHINLSTLVAEDSPDWRVWYDAHGDEYDSLEAATEAFLEDAVDWEEFNHRIESGTRF
LENVVTMSDFPVEKIEEKVRELRKIGLGIMGLAQLYIQLGVRYGSDEGNEIAQQLMTHIN
HGSKRASHELAEERGPFEAWEDSKYANPTEYREWFEHHTGESADDWEDGYPIRNHNTTTI
APTG--------------------------------------------------------
------------------------------------------------------------
------------------------------------------------------------
------------------------------------------------------------
------------------------------------------------------------
------------------------------------------------------------
------------------------------------------------------------
----------------------TTSMVSNTTGGCEPIYNVAYYKNVSDDVQGDEMLVEFD
DYFLRVLEANDIDVEAVKEEAQEQMASNQFDGLSSLSTVPDAISELFVVTSDLAGIEHAG
VQCALQSGVDSAISK---------------------------------------------
------------------------------------------------------------
------------------------------------------------------------
------------------------------------------------------------
------------------------------------------------------------
------------------------------------------------------------
------------------------------------------------------------
--------------TCNFPNSASKEDMDEVYRYIYDHGGKGVTVYRDGTRSKQVLTTRAK
NTEFSDDEEAA--EAIVSQIRDVFGDVEAFLDSEEVSDLIGSELE--LAFADS-------
---PSDVGKKRPRPDVLYGVTQRIDTGYGKLYVNINEDEHG-EPFELFANIGNSGGFTAS
FTEALAKTVSTSLRSGVDPEEIANELKGIRSPKVAWDKGEQINSIPDAIGTAMRRYLDGD
IDKG-YPQQQNLTEVEAEAAA--------AEDANA-------DTDGG-------------
-----------------VAVDD----------------------GSDND--------AVA
DLLAAGESP-------------ECPECGEMDLYYS-EGCKTCQNCGWSEC----------
--------------------------------------------------
>gi|448556815|ref|ZP_21632409.1| ribonucleoside-diphosphate reductase [Haloferax sp. ATCC BAA-644]
MS-DANLSTDELVLPVKRTEGETLEARMTGNAYNNILPAR-YLRKDADGDLVETQEDLFP
RVAKNIALAEAVFEAEKRDIELTVTPDLIKPDHPRRDELAAEVFGKGVTADDD-------
----------EAETTLSVYNVNKFAYDTLVPELPAE-VREVVVEKRETFEELMEQ----L
SFMP--------------------------------------------------------
------------------------------------------------------------
------------------------------------------------------------
------------------------------------------------------------
------------------------------------------------------------
------------------------------------------------------------
------------------------------------------------------------
------------------NSPTLMNAGDELQQLSACFVDSPADDITDIHQTAKEAAEVFQ
------------------------------------------------------------
------------------------------------------------------------
------------------------------------------------------------
------------------------------------------------------------
------------------------------------------------------------
------------------------------------------------------------
------------------------------------------------------------
---------------------------------------------SGGGMGYAFWKLRPY
GDAVGSTGGIASGPITFMRTFDQMCETIAQGGARRGAQMGVMRVSHPDVIQFLHAKNKDV
SLAHTLRLNDPDDFTHTKFVDALDEARELIDEDGRVPKHLRNAVEGHLSNFNISVGITDG
FMEALYNDEEFVFTNPRTEEPHVATPQTKEIYDMFGLGEYVEVGEVLSVPAKELWDQIIE
GAWENGEPGVVYLERANKQHSFDVEKHPDHQILATNP-----------------------
------------------------------------------------------------
------------------------------------------------------------
------------------------------------------------------------
------------------------------------------------------------
------------------------------------------------------------
-------------------------------------------------CGEQPLEEYEA
CNLGHINLSTLVAEDSPDWRVWYDAHGDEYDSLEAATEAFLEDAVDWEEFNHRIESGTRF
LENVVTMSDFPVEKIEEKVRELRKIGLGIMGLAQLYIQLGVRYGSDEGNEIAQQLMTHIN
HGSKRASHELAEERGPFEAWEDSKYANPTEYREWFEHHTGESADDWEDGYPIRNHNTTTI
APTG--------------------------------------------------------
------------------------------------------------------------
------------------------------------------------------------
------------------------------------------------------------
------------------------------------------------------------
------------------------------------------------------------
------------------------------------------------------------
----------------------TTSMVSNTTGGCEPIYNVAYYKNVSDDVQGDEMLVEFD
DYFLRVLEANDIDVEAVKEEAQEQMASNQFDGLSSLSTVPDAISELFVVTSDLAGIEHAG
VQCALQSGVDSAISK---------------------------------------------
------------------------------------------------------------
------------------------------------------------------------
------------------------------------------------------------
------------------------------------------------------------
------------------------------------------------------------
------------------------------------------------------------
--------------TCNFPNSASKEDMDEVYRYIYDHGGKGVTVYRDGTRSKQVLTTRAK
NTEFSDDEEAA--EAIVSQIRDVFGDVEAFLDSEEVSDLIGSELE--LAFADS-------
---PSDVGKKRPRPDVLYGVTQRIDTGYGKLYVNINEDEHG-EPFELFANIGNSGGFTAS
FTEALAKTVSTSLRSGVDPEEIANELKGIRSPKVAWDKGEQINSIPDAIGTAMRRYLDGD
IDKG-YPQQQNLTEVEAEAAA--------AEDANA-------DTDGG-------------
-----------------VAVDD----------------------GSDND--------AVA
DLLAAGESP-------------ECPECGEMDLYYS-EGCKTCQNCGWSEC----------
--------------------------------------------------
>gi|448547908|ref|ZP_21627294.1| ribonucleoside-diphosphate reductase [Haloferax sp. ATCC BAA-645]
MS-DANLSTDELVLPVKRTEGETLEARMTGNAYNNILPAR-YLRKDADGDLVETQEDLFP
RVAKNIALAEAVFEAEKRDIELTVTPDLIKPDHPRRDELAAEVFGKGVTADDD-------
----------EAETTLSVYNVNKFAYDTLVPELPAE-VREVVVEKRETFEELMEQ----L
SFMP--------------------------------------------------------
------------------------------------------------------------
------------------------------------------------------------
------------------------------------------------------------
------------------------------------------------------------
------------------------------------------------------------
------------------------------------------------------------
------------------NSPTLMNAGDELQQLSACFVDSPADDITDIHQTAKEAAEVFQ
------------------------------------------------------------
------------------------------------------------------------
------------------------------------------------------------
------------------------------------------------------------
------------------------------------------------------------
------------------------------------------------------------
------------------------------------------------------------
---------------------------------------------SGGGMGYAFWKLRPY
GDAVGSTGGIASGPITFMRTFDQMCETIAQGGARRGAQMGVMRVSHPDVIQFLHAKNKDV
SLAHTLRLNDPDDFTHTKFVDALDEARELIDEDGRVPKHLRNAVEGHLSNFNISVGITDG
FMEALYNDEEFVFTNPRTEEPHVATPQTKEIYDMFGLGEYVEVGEVLSVPAKELWDQIIE
GAWENGEPGVVYLERANKQHSFDVEKHPDHQILATNP-----------------------
------------------------------------------------------------
------------------------------------------------------------
------------------------------------------------------------
------------------------------------------------------------
------------------------------------------------------------
-------------------------------------------------CGEQPLEEYEA
CNLGHINLSTLVAEDSPDWRVWYDAHGDEYDSLEAATEAFLEDAVDWEEFNHRIESGTRF
LENVVTMSDFPVEKIEEKVRELRKIGLGIMGLAQLYIQLGVRYGSDEGNEIAQQLMTHIN
HGSKRASHELAEERGPFEAWEDSKYANPTEYREWFEHHTGESADDWEDGYPIRNHNTTTI
APTG--------------------------------------------------------
------------------------------------------------------------
------------------------------------------------------------
------------------------------------------------------------
------------------------------------------------------------
------------------------------------------------------------
------------------------------------------------------------
----------------------TTSMVSNTTGGCEPIYNVAYYKNVSDDVQGDEMLVEFD
DYFLRVLEANDIDVEAVKEEAQEQMASNQFDGLSSLSTVPDAISELFVVTSDLAGIEHAG
VQCALQSGVDSAISK---------------------------------------------
------------------------------------------------------------
------------------------------------------------------------
------------------------------------------------------------
------------------------------------------------------------
------------------------------------------------------------
------------------------------------------------------------
--------------TCNFPNSASKEDMDEVYRYIYDHGGKGVTVYRDGTRSKQVLTTRAK
NTEFSDDEEAA--EAIVSQIRDVFGDVEAFLDSEEVSDLIGSELE--LAFADS-------
---PSDVGKKRPRPDVLYGVTQRIDTGYGKLYVNINEDEHG-EPFELFANIGNSGGFTAS
FTEALAKTVSTSLRSGVDPEEIANELKGIRSPKVAWDKGEQINSIPDAIGTAMRRYLDGD
IDKG-YPQQQNLTEVEAEAAA--------AEDANA-------DTDGG-------------
-----------------VAVDD----------------------GSDND--------AVA
DLLAAGESP-------------ECPECGEMDLYYS-EGCKTCQNCGWSEC----------
--------------------------------------------------
>gi|448545794|ref|ZP_21626205.1| ribonucleoside-diphosphate reductase [Haloferax sp. ATCC BAA-646]
MS-DANLSTDELVLPVKRTEGETLEARMTGNAYNNILPAR-YLRKDADGDLVETQEDLFP
RVAKNIALAEAVFEAEKRDIELTVTPDLIKPDHPRRDELAAEVFGKGVTADDD-------
----------EAETTLSVYNVNKFAYDTLVPELPAE-VREVVVEKRETFEELMEQ----L
SFMP--------------------------------------------------------
------------------------------------------------------------
------------------------------------------------------------
------------------------------------------------------------
------------------------------------------------------------
------------------------------------------------------------
------------------------------------------------------------
------------------NSPTLMNAGDELQQLSACFVDSPADDITDIHQTAKEAAEVFQ
------------------------------------------------------------
------------------------------------------------------------
------------------------------------------------------------
------------------------------------------------------------
------------------------------------------------------------
------------------------------------------------------------
------------------------------------------------------------
---------------------------------------------SGGGMGYAFWKLRPY
GDAVGSTGGIASGPITFMRTFDQMCETIAQGGARRGAQMGVMRVSHPDVIQFLHAKNKDV
SLAHTLRLNDPDDFTHTKFVDALDEARELIDEDGRVPKHLRNAVEGHLSNFNISVGITDG
FMEALYNDEEFVFTNPRTEEPHVATPQTKEIYDMFGLGEYVEVGEVLSVPAKELWDQIIE
GAWENGEPGVVYLERANKQHSFDVEKHPDHQILATNP-----------------------
------------------------------------------------------------
------------------------------------------------------------
------------------------------------------------------------
------------------------------------------------------------
------------------------------------------------------------
-------------------------------------------------CGEQPLEEYEA
CNLGHINLSTLVAEDSPDWRVWYDAHGDEYDSLEAATEAFLEDAVDWEEFNHRIESGTRF
LENVVTMSDFPVEKIEEKVRELRKIGLGIMGLAQLYIQLGVRYGSDEGNEIAQQLMTHIN
HGSKRASHELAEERGPFEAWEDSKYANPTEYREWFEHHTGESADDWEDGYPIRNHNTTTI
APTG--------------------------------------------------------
------------------------------------------------------------
------------------------------------------------------------
------------------------------------------------------------
------------------------------------------------------------
------------------------------------------------------------
------------------------------------------------------------
----------------------TTSMVSNTTGGCEPIYNVAYYKNVSDDVQGDEMLVEFD
DYFLRVLEANDIDVEAVKEEAQEQMASNQFDGLSSLSTVPDAISELFVVTSDLAGIEHAG
VQCALQSGVDSAISK---------------------------------------------
------------------------------------------------------------
------------------------------------------------------------
------------------------------------------------------------
------------------------------------------------------------
------------------------------------------------------------
------------------------------------------------------------
--------------TCNFPNSASKEDMDEVYRYIYDHGGKGVTVYRDGTRSKQVLTTRAK
NTEFSDDEEAA--EAIVSQIRDVFGDVEAFLDSEEVSDLIGSELE--LAFADS-------
---PSDVGKKRPRPDVLYGVTQRIDTGYGKLYVNINEDEHG-EPFELFANIGNSGGFTAS
FTEALAKTVSTSLRSGVDPEEIANELKGIRSPKVAWDKGEQINSIPDAIGTAMRRYLDGD
IDKG-YPQQQNLTEVEAEAAA--------AEDANA-------DTDGG-------------
-----------------VAVDD----------------------GSDND--------AVA
DLLAAGESP-------------ECPECGEMDLYYS-EGCKTCQNCGWSEC----------
--------------------------------------------------
>gi|433422020|ref|ZP_20405896.1| cell division control protein 48 [Haloferax sp. BAB2207]
-----------MTLVVR-----AAEKRDAGRGIARLPEA--------------------A
RRELGVLSGETVVIEGSRETVAKMWPARPGAAAGEMLVDADTRANAGVKIGDS-------
-------------------------------------VRVRKIAVEDARSVTLAG-----
------------------------------------------------------------
------------------------------------------------------------
------------------------------------------------------------
------------------------------------------------------------
------------------------------------------------------------
------------------------------------------------------------
------------------------------------------------------------
--------------------PSAFER-----------TSVDRETIEEVVKAELRNRPVRE
------------------------------------------------------------
------------------------------------------------------------
------------------------------------------------------------
------------------------------------------------------------
------------------------------------------------------------
------------------------------------------------------------
------------------------------------------------------------
--------------------------------------------------GDRVRVERLG
GAALVVSETAPEG---VVRVTDATTVSVTAASSKDASEA------VRDAVKSMTGSDDGG
DDGSRGRATGVTYEDIGGLDDELDLVREMIELPLSEPEVFAHLGIEPPKGVLLHG-----
--------------PPGTGKTLIAKAVANEVDASFTTISGPEVLSKYKGESEEKLREVFQ
SARENAPAIIFFDEIDSIASKRDDGGDLENRVVGQLLS----------------------
------------------------------------------------------------
------------------------------------------------------------
------------------------------------------------------------
------------------------------------------------------------
------------------------------------------------------------
------------------------------------------------------LMDGLD
ARGDVVVIGATNRVDSLDPALRRGGRFDREIEIGVPNEAGRREILDVHTRRMPLAEDVDI
DRLASRTHGFVGADLESLAKESAMH-----ALRRIRPQLDLDAEEIDAEVLEGLKVTEDD
FKQALKSIEPSALREVFVEVPDVTWEDVGGLEPTKERLR--ETIQWPLEYPEVFQQMDMD
AAKG--------------------------------------------------------
------------------------------------------------------------
------------------------------------------------------------
------------------------------------------------------------
------------------------------------------------------------
------------------------------------------------------------
------------------------------------------------------------
-----------------------VLMYGPPGTG-----KTLLAKAVANEAESNFISIKGP
ELLNKFVGESEKGVREVFKKARENAPT-------------------VVFFDEIDSIATER
GRDSSSSGVTERVVS---------------------------------------------
------------------------------------------------------------
------------------------------------------------------------
------------------------------------------------------------
------------------------------------------------------------
------------------------------------------------------------
------------------------------------------------------------
-------------------QLLTELDGLEALEDVVVIATTNRPDLIDSALLRPGRLDRHV
HVPVPDEDARR-----------------AILDVHTREKPLADDVD---------------
----------------LDKIASKTDGYVGADLEALAREASMNASREFIRSVEK-------
--EEIGESVGNVRVTMDHFEDALDEIG-----------ASVTDDVRRRYEEIEERFQKSE
VERD---RETEVGRTFQ-------------------------------------------
------------------------------------------------------------
------------------------------------------------------------
--------------------------------------------------
>gi|448623377|ref|ZP_21669920.1| ribonucleoside-diphosphate reductase [Haloferax denitrificans ATCC 35960]
MS-DANLSTDELVLPVKRTEGETLEARMTGNAYNNILPAR-YLRKDADGDLVETQEDLFP
RVAKNIALAEAVFEAEKRDIELTVTPDLIKPDHPRRDELAAEVFGTGVTADD--------
----------EAETTLSVYNVNKFAYDTLVPELPEE-VRDVVVEKRETFEELMEQ----L
SFMP--------------------------------------------------------
------------------------------------------------------------
------------------------------------------------------------
------------------------------------------------------------
------------------------------------------------------------
------------------------------------------------------------
------------------------------------------------------------
------------------NSPTLMNAGDELQQLSACFVDSPGDDITDIHQTAKEAAEVFQ
------------------------------------------------------------
------------------------------------------------------------
------------------------------------------------------------
------------------------------------------------------------
------------------------------------------------------------
------------------------------------------------------------
------------------------------------------------------------
---------------------------------------------SGGGMGYAFWKLRPY
GDAVGSTGGIASGPITFMRTFDQMCETIAQGGARRGAQMGVMRVSHPDVIQFLHAKNKDV
SLAHTLRLNDPDDFTHTKFVDALDEARELIDEDGRVPKHLRNAVEGHLSNFNISVGITDG
FMEALYNDEEFVFTNPRTEEPHVATPQTKEIYDMFGLGEHVEVGEVLSVPAKELWDQIIE
GAWENGEPGVVYLERANKQHSFDVEKHPDHQILATNP-----------------------
------------------------------------------------------------
------------------------------------------------------------
------------------------------------------------------------
------------------------------------------------------------
------------------------------------------------------------
-------------------------------------------------CGEQPLEEYEA
CNLGHINLSTLVAEDSPDWRVWYDAHGDEYDSLEAATEAFLEDAVDWEEFNHRIESGTRF
LENVVTMSDFPVEKIEEKVRELRKIGLGIMGLAQLYIQLGVRYGSDEGNEIAQQLMTHIN
HGSKRASHELAAERGPFEAWEDSKYANPTEYREWFEHHTGEDADDWEDGYPIRNHNTTTI
APTG--------------------------------------------------------
------------------------------------------------------------
------------------------------------------------------------
------------------------------------------------------------
------------------------------------------------------------
------------------------------------------------------------
------------------------------------------------------------
----------------------TTSMVSNTTGGCEPIYNVAYYKNVSDDVQGDEMLVEFD
DYFLRVLEANDIDVEAVKEEAQEQMASNQFDGLASLSTVPDAISELFVVTSDLAGIEHAG
VQCALQSGVDSAISK---------------------------------------------
------------------------------------------------------------
------------------------------------------------------------
------------------------------------------------------------
------------------------------------------------------------
------------------------------------------------------------
------------------------------------------------------------
--------------TCNFPNSASKEDMDEVYRYIYDHGGKGVTVYRDGTRSKQVLTTRAK
NTEFSDDEEAA--EAIVSQIRDVFGDVEAFLESEEVSDLIGSELE--LAFADS-------
---PSDVGKKRPRPDVLYGVTQRIDTGYGKLYVNINEDEHG-EPFELFANIGNSGGFTAS
FTEALAKTVSTSLRSGVDPEEIANELKGIRSPKVAWDKGEQINSIPDAIGTAMRRYLDGD
IDKG-YPQQQNLTEVEAEAAA--------AEDA---------DTDGG-------------
-----------------VAVDD----------------------GSDND--------AVA
DLLAAGESP-------------ECPECGEMDLYYS-EGCKTCQNCGWSEC----------
--------------------------------------------------
>gi|389847893|ref|YP_006350132.1| ribonucleoside-diphosphate reductase subunit alpha [Haloferax mediterranei ATCC 33500]
MS-DAELSTDEIVLPVKRTEGETLAERMTGNAYNNILPAR-YLRKDADGELVETQEDLFP
RVAKNIALAEAVFEAEKRDIEITVTPDLIKPGHPRRDELAEEVFGKGTTADDT-------
----------DEETTLSVYNVNKFAYDTLVPELPEE-VHDAVVEKRETFQEMMEQ----L
SFMP--------------------------------------------------------
------------------------------------------------------------
------------------------------------------------------------
------------------------------------------------------------
------------------------------------------------------------
------------------------------------------------------------
------------------------------------------------------------
------------------NSPTLMNAGDELQQLSACFVDSPGDDITDIHQTAKEAAEVFQ
------------------------------------------------------------
------------------------------------------------------------
------------------------------------------------------------
------------------------------------------------------------
------------------------------------------------------------
------------------------------------------------------------
------------------------------------------------------------
---------------------------------------------SGGGMGYAFWKLRPY
GDAVGSTGGIASGPITFMRTFDQMCETIAQGGARRGAQMGVMRVSHPDVIQFLHAKNKDV
SLAHTLRLNDPDDFTHTKFADALEEARELIDEDGRVPKHLRNAVEGHLSNFNISVGITDG
FMEALYNDEEFVFTNPRTEEPHIATPETKEIYDLFGLGEYVEVGEVLSVPAKELWDQIIE
GAWENGEPGVVYLERANKQHSFDVEEHPEHRILATNP-----------------------
------------------------------------------------------------
------------------------------------------------------------
------------------------------------------------------------
------------------------------------------------------------
------------------------------------------------------------
-------------------------------------------------CGEQPLEEYEA
CNLGHINLSTLVDFDAPDWRVWYDNHGDEYEDLSAAVDAFLENAVDWEAFDHRIENGTRF
LENVVTMSDFPVEKIEQKVRELRKIGLGIMGLAQMYIQLGVRYGSEEGNEIAQQLMTHIN
HQSKWASHELAEERGSFEAWDDSKYANPTEYREWFEHHTGESADDWEDGFPIRNHNTTTI
APTG--------------------------------------------------------
------------------------------------------------------------
------------------------------------------------------------
------------------------------------------------------------
------------------------------------------------------------
------------------------------------------------------------
------------------------------------------------------------
----------------------TTSMVSNTTGGCEPIYNVAYYKNVSDDVQGDEMLVEFD
DYFLRVLEANDIDVETVKTEAQEQMAKNEFDGVSSLSTVPDAISELFVVTSDLAGLEHAS
VQCALQKGVDSAISK---------------------------------------------
------------------------------------------------------------
------------------------------------------------------------
------------------------------------------------------------
------------------------------------------------------------
------------------------------------------------------------
------------------------------------------------------------
--------------TCNFPNSASKEDMDEVYRYIYDHGGKGVTVYRDGTRSKQVLTTRAK
NTEFSDDEEAA--EAIVSQIRDVFGDVDAFLESEEVSDLIGDELE--LAFADS-------
---PSEVGKKRPRPDVLYGVTQRIDTGYGKLYVNINEDEDG-NPFELFANIGNSGGFTAS
FTEALAKTVSTALRSGVDPEEIANELKGIRSPKVAWDKGEQINSIPDAIGTAMRRYLDGD
IDKG-YPRQKNLTEVEAEAAA--------AEDT---------DTDGG-------------
-----------------VAVDNG--------------------PGDESD--------AVA
DLLAAGESP-------------ECPECGEMDLYYS-EGCKTCQNCGWSEC----------
--------------------------------------------------
>gi|292656576|ref|YP_003536473.1| ribonucleoside-diphosphate reductase [Haloferax volcanii DS2]
MS-DANLSTDELVLPVKRTEGETLEARMTGNAYNNILPAR-YLRKDADGDLVETQEDLFP
RVAKNIALAEAVFEAEKRDIELTVTPDLIKPDHPRRDELAAEVFGKGVTADDD-------
----------EAETTLSVYNVNKFAYDTLVPELPEE-VREVVVEKRETFEELMEQ----L
SFMP--------------------------------------------------------
------------------------------------------------------------
------------------------------------------------------------
------------------------------------------------------------
------------------------------------------------------------
------------------------------------------------------------
------------------------------------------------------------
------------------NSPTLMNAGDELQQLSACFVDSPADDITDIHQTAKEAAEVFQ
------------------------------------------------------------
------------------------------------------------------------
------------------------------------------------------------
------------------------------------------------------------
------------------------------------------------------------
------------------------------------------------------------
------------------------------------------------------------
---------------------------------------------SGGGMGYAFWKLRPY
GDAVGSTGGIASGPITFMRTFDQMCETIAQGGARRGAQMGVMRVSHPDVIQFLHAKNKDV
SLAHTLRLNDPDDFTHTKFVDALDEARELIDEDGRVPKHLRNAVEGHLSNFNISVGITDG
FMKALYNDEEFVFTNPRTEEPHVATPQTKEIYDMFGLGEYVEVGEVLSVPAKELWDQIIE
GAWENGEPGVVYLERANKEHSFDVEKHPDHQILATNP-----------------------
------------------------------------------------------------
------------------------------------------------------------
------------------------------------------------------------
------------------------------------------------------------
------------------------------------------------------------
-------------------------------------------------CGEQPLEEYEA
CNLGHINLSTLVAEDSPDWRVWYDAHSDEYDSLEAATEAFLEDAVDWEEFNHRIESGTRF
LENVVTMSDFPVEKIEEKVRELRKIGLGIMGLAQLYIQLGVRYGSDEGNEIAQQLMTHIN
HGSKRASHELAEERGPFEAWEDSKYANPTEYREWFEHHTGEDADDWEDGYPIRNHNTTTI
APTG--------------------------------------------------------
------------------------------------------------------------
------------------------------------------------------------
------------------------------------------------------------
------------------------------------------------------------
------------------------------------------------------------
------------------------------------------------------------
----------------------TTSMVSNTTGGCEPIYNVAYYKNVSDDVQGDEMLVEFD
DYFLRVLEANDIDVEAVKQEAQEQMASNQFDGLSSLSTVPDAISELFVVTSDLAGIEHAG
VQCALQSGVDSAISK---------------------------------------------
------------------------------------------------------------
------------------------------------------------------------
------------------------------------------------------------
------------------------------------------------------------
------------------------------------------------------------
------------------------------------------------------------
--------------TCNFPNSASKEDMDEVYRYIYDHGGKGVTVYRDGTRSKQVLTTRAK
NTEFSDDEEAA--EAIVSQIRDVFGNVEAFLDSEEVSDLIGSELE--LAFADS-------
---PSDVGKKRPRPDVLYGVTQRIDTGYGKLYVNINEDEHG-EPFELFANIGNSGGFTAS
FTEALAKTVSTSLRSGVDPEEIANELKGIRSPKVAWDKGEQINSIPDAIGTAMRRYLDGD
IDKG-YPQQQNLTEVEAEAAA--------AEDANA-------DTDGG-------------
-----------------VAVDD----------------------GSDND--------AVA
DLLAAGESP-------------ECPECGEMDLYYS-EGCKTCQNCGWSEC----------
--------------------------------------------------
>gi|313125840|ref|YP_004036110.1| ribonucleoside-diphosphate reductase [Halogeometricum borinquense DSM 11551]
MS-RADLSADELVLPIKRTEGETLEDRLTANAYHNILPAR-YLRKNADGDLTETQEELFA
RVAKNISLAEAVYEAERQDVEITVTPDQLKPDHPRRDELAAEVFGKGVTAED--------
----------DAETTLSVYNVNKFAYDTIVPELPEE-IRTTVKDKRETFQDMMES----L
SFMP--------------------------------------------------------
------------------------------------------------------------
------------------------------------------------------------
------------------------------------------------------------
------------------------------------------------------------
------------------------------------------------------------
------------------------------------------------------------
------------------NSPTLMNAGDELQQLSACFVDSPGDDITDIHQTAKEAAEVFQ
------------------------------------------------------------
------------------------------------------------------------
------------------------------------------------------------
------------------------------------------------------------
------------------------------------------------------------
------------------------------------------------------------
------------------------------------------------------------
---------------------------------------------SGGGMGYAFWKLRPY
GDAVGSTGGIASGPITFMRTYDQMCETIAQGGARRGAQMGVMRVSHPDVIQFIHAKNKDV
SLAHSLRLNDPDDFTHNSFADALEEARELIDDEGRVPKHLRNAVEGHLSNFNISVGITDD
FMEALENGEEFVFTNPRTEEPHIATPETKEIYEMFGLGEHVEVGEVLSVPAEKLWDQMVD
GAYENGEPGVIYLERVNKQHSFDVEKHPEHRILATNP-----------------------
------------------------------------------------------------
------------------------------------------------------------
------------------------------------------------------------
------------------------------------------------------------
------------------------------------------------------------
-------------------------------------------------CGEQPLEEYEA
CNLGHINLSTLADLDAPDWRVWQAENGDDYDSIEDAVDAFLEEAIDWEEFDHRIDNGTRF
LENVVTMSDFPVEKIEEKVRAMRKIGLGVMGLAQLYIQLGIRYGSDSGNEVARQLMTHIN
HQSKWASHELAEERGTFEDWDDSKFADPTEYREWFEHHTGLDADEWEDGFPIRNHNTTTI
APTG--------------------------------------------------------
------------------------------------------------------------
------------------------------------------------------------
------------------------------------------------------------
------------------------------------------------------------
------------------------------------------------------------
------------------------------------------------------------
----------------------TTSMVGNTTGGCEPIYNVAYYKNVSDDVQGDEMLVEFD
DYFLRVLEANDIDVDAVKEEAQEQMANNEFDGVEGLETVPNAIGELFVVTSDLSGKDHAA
VQCACQKGVDSAISK---------------------------------------------
------------------------------------------------------------
------------------------------------------------------------
------------------------------------------------------------
------------------------------------------------------------
------------------------------------------------------------
------------------------------------------------------------
--------------TCNFPNSASKEDMDEVYRYIYNNGGKGVTVYRDGTRSKQVLTTRAK
NTDFADEGEAA--ETLIEQIEDVFGGIEGFLENEEVRNALDGEIERLLAAADG-------
---EVDLGKKQPRPDVLYGVTQRIDTGYGKLYVNINEDANE-RPFELFANIGNSGGFTAS
FTEALAKTISTALRSGVDPEEIASELQGIRSPKVAWDKGEQINSIPDAIGTAMRRYLDGE
IDKG-YPQQQNLTEVSEEAGADVE-----GTDAP--------EPDGG-------------
-----------------ASVADDPNGE----------------PGVQSE------NDAMD
DLLAAGESP-------------ECPDCGNMTLYYS-EGCKTCESCGWSEC----------
--------------------------------------------------
>gi|448583718|ref|ZP_21646941.1| ribonucleoside-diphosphate reductase [Haloferax gibbonsii ATCC 33959]
MS-DANLSTDEIVLPVKRTEGETLEERMTGNAYNNILPAR-YLRKDADGDLVETQEDLFP
RVAKNIALAEAVFEAEQRDIEITVTPDLIKPDHPRRDELAEEVFGKGVTADDD-------
----------EAETTLSVYNVNKFAYETLVPELPEG-VREVVVEKRETFEEMMGQ----L
SFMP--------------------------------------------------------
------------------------------------------------------------
------------------------------------------------------------
------------------------------------------------------------
------------------------------------------------------------
------------------------------------------------------------
------------------------------------------------------------
------------------NSPTLMNAGDELQQLSACFVDSPGDDITDIHQTAKEAAEVFQ
------------------------------------------------------------
------------------------------------------------------------
------------------------------------------------------------
------------------------------------------------------------
------------------------------------------------------------
------------------------------------------------------------
------------------------------------------------------------
---------------------------------------------SGGGMGYAFWKLRPY
GDAVGSTGGIASGPITFMRTFDQMCETIAQGGARRGAQMGVMRVSHPDVIQFLHAKNKDV
SLAHTLRLNDPDDFTHTKFVDALDEARELIDEDGRVPKHLRNAVEGHLSNFNISVGITDG
FMEALYNDEEFVFTNPRTEEPHVATPQTKEIYDMFGLGEHVEVGEVLSVPAKKLWNQIIE
GAWENGEPGVVYLERANKQHSFDVEKHPDHRILATNP-----------------------
------------------------------------------------------------
------------------------------------------------------------
------------------------------------------------------------
------------------------------------------------------------
------------------------------------------------------------
-------------------------------------------------CGEQPLEEYEA
CNLGHINLSTLVAEDSPDWRVWYDAHGDEYDSLEAATDAFLEDAVDWEEFDHRIDNGTRF
LENVVTMSDFPVEKIEEKVRELRKIGLGIMGLAQMYIQLGVRYGSDEGNEIAQQLMTHIN
HGSKRASHELAEERGPFEAWEDSKYANPTEYREWFEHHTGESADDWEDGYPIRNHNTTTI
APTG--------------------------------------------------------
------------------------------------------------------------
------------------------------------------------------------
------------------------------------------------------------
------------------------------------------------------------
------------------------------------------------------------
------------------------------------------------------------
----------------------TTSMVSNTTGGCEPIYNVAYYKNVSDDVQGDEMLVEFD
DYFLRVLEANDIDVEAVKREAQEQMANNEFDGVSSLSTVPDAISELFVVTSDLAGIEHAG
VQCALQSGVDSAISK---------------------------------------------
------------------------------------------------------------
------------------------------------------------------------
------------------------------------------------------------
------------------------------------------------------------
------------------------------------------------------------
------------------------------------------------------------
--------------TCNFPNSASKEDMDEVYRYIYDHGGKGVTVYRDGTRSKQVLTTRAK
NTEFSDDEEAA--EAIVSQIRDVFGDVEAFLESEEVSDLIGSELE--LAFADS-------
---PSDVGKKRPRPDVLYGVTQRIDTGYGKLYVNINEDEHG-EPFELFANIGNSGGFTAS
FTEALAKTVSTSLRSGVDPEEIANELKGIRSPKVAWDKGEQINSIPDAIGTAMRRYLDGD
IDKG-YPQQQNLTEVEAEAAA--------AEDA---------DTDGG-------------
-----------------VAVDDG--------------------PGGSSD--------AVA
DLLAAGESP-------------ECPECGEMDLYYS-EGCKTCQNCGWSEC----------
--------------------------------------------------
>gi|448285681|ref|ZP_21476920.1| ribonucleoside-diphosphate reductase [Halogeometricum borinquense DSM 11551]
MS-RADLSADELVLPIKRTEGETLEDRLTANAYHNILPAR-YLRKNADGDLTETQEELFA
RVAKNISLAEAVYEAERQDVEITVTPDQLKPDHPRRDELAAEVFGKGVTAED--------
----------DAETTLSVYNVNKFAYDTIVPELPEE-IRTTVKDKRETFQDMMES----L
SFMP--------------------------------------------------------
------------------------------------------------------------
------------------------------------------------------------
------------------------------------------------------------
------------------------------------------------------------
------------------------------------------------------------
------------------------------------------------------------
------------------NSPTLMNAGDELQQLSACFVDSPGDDITDIHQTAKEAAEVFQ
------------------------------------------------------------
------------------------------------------------------------
------------------------------------------------------------
------------------------------------------------------------
------------------------------------------------------------
------------------------------------------------------------
------------------------------------------------------------
---------------------------------------------SGGGMGYAFWKLRPY
GDAVGSTGGIASGPITFMRTYDQMCETIAQGGARRGAQMGVMRVSHPDVIQFIHAKNKDV
SLAHSLRLNDPDDFTHNSFADALEEARELIDDEGRVPKHLRNAVEGHLSNFNISVGITDD
FMEALENGEEFVFTNPRTEEPHIATPETKEIYEMFGLGEHVEVGEVLSVPAEKLWDQMVD
GAYENGEPGVIYLERVNKQHSFDVEKHPEHRILATNP-----------------------
------------------------------------------------------------
------------------------------------------------------------
------------------------------------------------------------
------------------------------------------------------------
------------------------------------------------------------
-------------------------------------------------CGEQPLEEYEA
CNLGHINLSTLADLDAPDWRVWQAENGDDYDSIEDAVDAFLEEAIDWEEFDHRIDNGTRF
LENVVTMSDFPVEKIEEKVRAMRKIGLGVMGLAQLYIQLGIRYGSDSGNEVARQLMTHIN
HQSKWASHELAEERGTFEDWDDSKFADPTEYREWFEHHTGLDADEWEDGFPIRNHNTTTI
APTG--------------------------------------------------------
------------------------------------------------------------
------------------------------------------------------------
------------------------------------------------------------
------------------------------------------------------------
------------------------------------------------------------
------------------------------------------------------------
----------------------TTSMVGNTTGGCEPIYNVAYYKNVSDDVQGDEMLVEFD
DYFLRVLEANDIDVDAVKEEAQEQMANNEFDGVEGLETVPNAIGELFVVTSDLSGKDHAA
VQCACQKGVDSAISK---------------------------------------------
------------------------------------------------------------
------------------------------------------------------------
------------------------------------------------------------
------------------------------------------------------------
------------------------------------------------------------
------------------------------------------------------------
--------------TCNFPNSASKEDMDEVYRYIYNNGGKGVTVYRDGTRSKQVLTTRAK
NTDFADEGEAA--ETLIEQIEDVFGGIEGFLENEEVRNALDGEIERLLAAADG-------
---EVDLGKKQPRPDVLYGVTQRIDTGYGKLYVNINEDANE-RPFELFANIGNSGGFTAS
FTEALAKTISTALRSGVDPEEIASELQGIRSPKVAWDKGEQINSIPDAIGTAMRRYLDGE
IDKG-YPQQQNLTEVSEEAGADVE-----GTDAP--------EPDGG-------------
-----------------ASVADDPNGE----------------PGVQSE------NDAMD
DLLAAGESP-------------ECPDCGNMTLYYS-EGCKTCESCGWSEC----------
--------------------------------------------------
>gi|409723180|ref|ZP_11270500.1| ribonucleoside-diphosphate reductase [Halococcus hamelinensis 100A6]
-MSRAN-SADEVNLPVKRVDGETLQERLTANAYDNILPAR-YLRKDADGELVESQEDLFE
RVAKNVALAEAVFEADARDVDITVRPDQLKPDHPRRDELASEVFGTGTTADSE-------
-----------AETALSAYNVNKFAYDTIVPDLPEG-IRSHVEETAESFRDSMEH----L
SFMP--------------------------------------------------------
------------------------------------------------------------
------------------------------------------------------------
------------------------------------------------------------
------------------------------------------------------------
------------------------------------------------------------
------------------------------------------------------------
------------------NSPTLMNAGDELQQLSACFVDSPGDDIDDIHETAKEAAQVFQ
------------------------------------------------------------
------------------------------------------------------------
------------------------------------------------------------
------------------------------------------------------------
------------------------------------------------------------
------------------------------------------------------------
------------------------------------------------------------
---------------------------------------------SGGGMGYAFWKLRPY
GDAVGSTGGIASGPITFMRTYDQMCETIAQGGARRGAQMGVMRVSHPDVIQFIHAKNKDV
SLAHSLRLNDPDDFTHTQFVDALEEARELIDEEGRVPKHLRNAVEGHLSNFNISVGVTDD
FMDALKEGGEFTFTNPRTEEPHVATPETKELYECYDLGEHVEVGEVLSIPAEALWEHIVD
GAYQNGEPGVIYLERVNKEHSFDVEEHPDHEILATNP-----------------------
------------------------------------------------------------
------------------------------------------------------------
------------------------------------------------------------
------------------------------------------------------------
------------------------------------------------------------
-------------------------------------------------CGEQPLEEYEA
CNLGHINLSTLAASDAPDWRVWSAEHEAEYDSHEAAMDAYLEEAIDFEEFDRRIELGTRF
LENVVTMSDFPVAKIEQKVREMRKIGLGVMGLAQLYIQLGVRYGSAEGNEVARQLMTHIN
HGSKAASHDLAEVRGSFDDWADSKYANPTEYREWFEAQTGESADDWADGFPMRNHNTTTI
APTG--------------------------------------------------------
------------------------------------------------------------
------------------------------------------------------------
------------------------------------------------------------
------------------------------------------------------------
------------------------------------------------------------
------------------------------------------------------------
----------------------TTSMVGNTTGGCEPIYNVAYYKNVSDDVQGDEMLVEFD
DYFLRVLEANDIDVDAVKREAQDQMSSNEFDGVEGLDSVPDAIGELFVVTADLTGKQHAA
VQCACQAGVDSAISK---------------------------------------------
------------------------------------------------------------
------------------------------------------------------------
------------------------------------------------------------
------------------------------------------------------------
------------------------------------------------------------
------------------------------------------------------------
--------------TCNFPNSASKEDMDEVYRYIYDNGGKGVTVYRDGTRSKQVLTTRAD
NAEFADEDEAA--AVIAEQIEEVFGGLSEFLDNEDVRAALDADLDG--LAEPA-------
------YAEKQPRPDVLHGVTQRIDTGYGKLYVNINED-NQGRAFELFANIGHSGGFTNS
FTEALAKVISTALRSGVDPVEIADELNGTRSPKVAWDKGEQIQSIPDAIGTAMRRYLDGE
IEQA-YPKQANLDEIADES-----------AASGA-------EPDGG-------------
-----------------VATQEGS-----------------ADRGRTKS--------DAQ
KLIDNGESP-------------ECPSCGSFTLYYS-EGCKTCESCGWSEC----------
--------------------------------------------------
>gi|448724619|ref|ZP_21707125.1| ribonucleoside-diphosphate reductase [Halococcus hamelinensis 100A6]
-MSRAN-SADEVNLPVKRVDGETLQERLTANAYDNILPAR-YLRKDADGELVESQEDLFE
RVAKNVALAEAVFEADARDVDITVRPDQLKPDHPRRDELASEVFGTGTTADSE-------
-----------AETALSAYNVNKFAYDTIVPDLPEG-IRSHVEETAESFRDSMEH----L
SFMP--------------------------------------------------------
------------------------------------------------------------
------------------------------------------------------------
------------------------------------------------------------
------------------------------------------------------------
------------------------------------------------------------
------------------------------------------------------------
------------------NSPTLMNAGDELQQLSACFVDSPGDDIDDIHETAKEAAQVFQ
------------------------------------------------------------
------------------------------------------------------------
------------------------------------------------------------
------------------------------------------------------------
------------------------------------------------------------
------------------------------------------------------------
------------------------------------------------------------
---------------------------------------------SGGGMGYAFWKLRPY
GDAVGSTGGIASGPITFMRTYDQMCETIAQGGARRGAQMGVMRVSHPDVIQFIHAKNKDV
SLAHSLRLNDPDDFTHTQFVDALEEARELIDEEGRVPKHLRNAVEGHLSNFNISVGVTDD
FMDALKEGGEFTFTNPRTEEPHVATPETKELYECYDLGEHVEVGEVLSIPAEALWEHIVD
GAYQNGEPGVIYLERVNKEHSFDVEEHPDHEILATNP-----------------------
------------------------------------------------------------
------------------------------------------------------------
------------------------------------------------------------
------------------------------------------------------------
------------------------------------------------------------
-------------------------------------------------CGEQPLEEYEA
CNLGHINLSTLAASDAPDWRVWSAEHEAEYDSHEAAMDAYLEEAIDFEEFDRRIELGTRF
LENVVTMSDFPVAKIEQKVREMRKIGLGVMGLAQLYIQLGVRYGSAEGNEVARQLMTHIN
HGSKAASHDLAEVRGSFDDWADSKYANPTEYREWFEAQTGESADDWADGFPMRNHNTTTI
APTG--------------------------------------------------------
------------------------------------------------------------
------------------------------------------------------------
------------------------------------------------------------
------------------------------------------------------------
------------------------------------------------------------
------------------------------------------------------------
----------------------TTSMVGNTTGGCEPIYNVAYYKNVSDDVQGDEMLVEFD
DYFLRVLEANDIDVDAVKREAQDQMSSNEFDGVEGLDSVPDAIGELFVVTADLTGKQHAA
VQCACQAGVDSAISK---------------------------------------------
------------------------------------------------------------
------------------------------------------------------------
------------------------------------------------------------
------------------------------------------------------------
------------------------------------------------------------
------------------------------------------------------------
--------------TCNFPNSASKEDMDEVYRYIYDNGGKGVTVYRDGTRSKQVLTTRAD
NAEFADEDEAA--AVIAEQIEEVFGGLSEFLDNEDVRAALDADLDG--LAEPA-------
------YAEKQPRPDVLHGVTQRIDTGYGKLYVNINED-NQGRAFELFANIGHSGGFTNS
FTEALAKVISTALRSGVDPVEIADELNGTRSPKVAWDKGEQIQSIPDAIGTAMRRYLDGE
IEQA-YPKQANLDEIADES-----------AASGA-------EPDGG-------------
-----------------VATQEGS-----------------ADRGRTKS--------DAQ
KLIDNGESP-------------ECPSCGSFTLYYS-EGCKTCESCGWSEC----------
--------------------------------------------------
>gi|448535668|ref|ZP_21622188.1| ribonucleoside-diphosphate reductase [Halorubrum hochstenium ATCC 700873]
-MSSDGVTADDLELPIKRTTGDTMEERLTGNAYHNILPAR-YLRKNADGEPDEDQEELFD
RVARNVALAEAVFEAERQGVDVTVTPDQLKPDHPRRDELAEEVFGAGVTADDD-------
-----------AEATLTEHNVNKFAYDTVVPELPDG-VREHVEETADTFRDGMES----L
SFMP--------------------------------------------------------
------------------------------------------------------------
------------------------------------------------------------
------------------------------------------------------------
------------------------------------------------------------
------------------------------------------------------------
------------------------------------------------------------
------------------NSPTLMNAGDELQQLSACFVDSPDDDITDIHQTAKEAAEVFQ
------------------------------------------------------------
------------------------------------------------------------
------------------------------------------------------------
------------------------------------------------------------
------------------------------------------------------------
------------------------------------------------------------
------------------------------------------------------------
---------------------------------------------SGGGMGYAFWQLRPY
GDAVGSTGGIASGPITFMRTFDQMCETIAQGGARRGAQMGVMRISHPDVIQFIHAKNKDV
SLAHSLRLNDPDDFTHNSFADALEEARDLIDEDGKVPEHLRNAVEGHLSNFNISVGVTDD
FMDALRNDEEFTFTNPRTGEAHVATPETKELYDMFGLGEHVEVGEELSIPAAEIWDDMIE
GAHENGEPGVVYLERINKEHSFDVEENPDHRILATNP-----------------------
------------------------------------------------------------
------------------------------------------------------------
------------------------------------------------------------
------------------------------------------------------------
------------------------------------------------------------
-------------------------------------------------CGEQPLEEYEA
CNLGHINLSTLADLDAPDWRVWSDEHADEYETHADAIDAFLDEAIDFEEFDDRIAYGTRF
LENVVTMSDFPVDQIEQKVRDMRKIGLGIMGLAQLYIQLGVRYGSEEGNEIARQLMTHIN
HESKLASHELAEERGTFNDWDDSKYANPTEYADWFEHYTGLDADEWEDGFPIRNHNTTTI
APTG--------------------------------------------------------
------------------------------------------------------------
------------------------------------------------------------
------------------------------------------------------------
------------------------------------------------------------
------------------------------------------------------------
------------------------------------------------------------
----------------------TTSMIGNTTGGCEPIYNVAYYKNVSDDVQGDEMLVEFD
DYFLRTLEANDIDVEAVKEEAQAQMAENEFDGVDGLETVPDAIGELFVVTGDLSAKDHAG
VQVACQKGVDSAISK---------------------------------------------
------------------------------------------------------------
------------------------------------------------------------
------------------------------------------------------------
------------------------------------------------------------
------------------------------------------------------------
------------------------------------------------------------
--------------TVNAPNDSTLGDAKEVFEYIYENGGKGVTYYRDGTRSKQVLTTRAQ
NTEFADESEAA--ETIVEQINEVFGGVEAFLDNEDVQTAIDAEVAGLLEATEQ-------
--PRIDYSERSPRPDSLNGVTQRVETGYGKLYVTINED-DEGLPFELFANIGHSGGYTNS
FTEALAKVISTALRSGVDPEEIVDELQGTRSPKVAWDKGEQIQSIPDAIGTALRRYLDDD
VDKG-IPQQQSLDDVEESAAS-------ESAGRPS-------QTDGG-------------
--------------AVDAAAGNGALD--AP--------EAADDAAGADD--------AMQ
ELIAAGESP-------------ECPDCGGMNLYYS-EGCKTCESCGWSEC----------
--------------------------------------------------
>gi|448685251|ref|ZP_21693243.1| ribonucleoside-diphosphate reductase [Haloarcula japonica DSM 6131]
-MSNSDLSADEITLPIKRTDGDTIEERLTGNAYHNILPAR-YLRKDANGDLIEEPEDLFD
RVAKNIALAEAVFEADKQGVDVSVSPDQLKPDHPRRDELADEVFGKGTSVDDD-------
-----------VETELSVYNVNKFAYETVVPELPDG-VREHVESTADAFQEQMEQ----L
SFMP--------------------------------------------------------
------------------------------------------------------------
------------------------------------------------------------
------------------------------------------------------------
------------------------------------------------------------
------------------------------------------------------------
------------------------------------------------------------
------------------NSPTLMNAGDELQQLSACFVDSPGDDIDDIHQTAKEAAQVFQ
------------------------------------------------------------
------------------------------------------------------------
------------------------------------------------------------
------------------------------------------------------------
------------------------------------------------------------
------------------------------------------------------------
------------------------------------------------------------
---------------------------------------------SGGGMGYAFWKLRPY
GDPVGSTGGIASGPITFMRTYDQMCETIAQGGARRGAQMGVMRVSHPDVIQFIHAKNKDV
SLAETLRLNDPDDFTHNSFAEALEEARELIDDDGKVPKHLRNAVEGHLSNFNISVGVTDD
FMEALKAGEEFTFTNPRTGEAHIVTEETKELYDMFGLGEHVEVGEELSIPAEELWDDIVE
GAHENGEPGVIYLERVNKQHSFDVEEHPDHEILATNP-----------------------
------------------------------------------------------------
------------------------------------------------------------
------------------------------------------------------------
------------------------------------------------------------
------------------------------------------------------------
-------------------------------------------------CGEQPLEEYEA
CNLGHINLSTLAATNAPDWRVWSEAHADEYDSTEAAIDAFLEDAIDWDEFDRRIELGTRF
LENVVTMSDFPVEKIEQKVREMRKIGLGIMGLAQLYIQLGVAYGTEEANEIARQTMRHIN
HGSKATSHELAEERGVFSEWENSKYANPTDYSDWFEKQTGEDAEDWADGYPIRNHNTTTI
APTG--------------------------------------------------------
------------------------------------------------------------
------------------------------------------------------------
------------------------------------------------------------
------------------------------------------------------------
------------------------------------------------------------
------------------------------------------------------------
----------------------TTSMIGNTTGGCEPIYNVAYYKNVSDDVQGDEMLVEFD
DYFLRALEDNDIDVEAVKQEAQEQMANNEFDGVDGLTTVPDAIGELFVTTGDLSAKQHAG
IQVACQEGVDSAISK---------------------------------------------
------------------------------------------------------------
------------------------------------------------------------
------------------------------------------------------------
------------------------------------------------------------
------------------------------------------------------------
------------------------------------------------------------
--------------TVNAPNDSTTEDAAEVFEYIYDHGGKGVTYYRDGTRSKQVLTTRAQ
NTEFSDMDADE----IVAQIEEVFGGIEGFLEDEAVQAAIDDSIQQVLGVADG-------
---DADYAEKQTRPDVLHGVTQRIDTGYGKLYVNINEDPEADRPFELFANIGNSGGFTAS
FTEALAKTISTALRSGVDPEEIADELQGIRSPKVAWDKGEQIQSIPDAIGTALRRYLDGD
VDKA-YPDQTTLEETAEKAGETAE---RESEAATQ------TQTDGG-------------
-----------------AAAAD------------------------ASG--------DQQ
DIIDAGESP-------------ECPDCGSLSLYYS-EGCKTCESCGWSEC----------
--------------------------------------------------
>gi|448297092|ref|ZP_21487140.1| ribonucleoside-diphosphate reductase [Halalkalicoccus jeotgali B3]
-MSRADADAEEITLPVKRTEGETLEERLTANAYHNILPAR-YLRKNAEGELVETQEDLFE
RVARNIALAEAVFESERRDVEVTVTPDQLKPDHPRRDELAATVFGAGTSAT-D-------
----------DAQTELTVHNVNKFTYETLVPELPDG-IREHVEAKADEFQALMER----L
SFIP--------------------------------------------------------
------------------------------------------------------------
------------------------------------------------------------
------------------------------------------------------------
------------------------------------------------------------
------------------------------------------------------------
------------------------------------------------------------
------------------NSPTLMNAGDELQQLSACFVDSPGDDISDIHQTAKEAAEVFQ
------------------------------------------------------------
------------------------------------------------------------
------------------------------------------------------------
------------------------------------------------------------
------------------------------------------------------------
------------------------------------------------------------
------------------------------------------------------------
---------------------------------------------SGGGMGYAFWRLRPY
GDSVGSTGGIASGPITFMRTFDQMCETIAQGGTRRGAQMGVMRVSHPDVIEFIHAKNKDV
SLAHTLRLNDPDDYTYTSFSEALEEARGLIDEDGRVPKHLRNAVEGHLSNFNISVGVTDG
FMEALYNDEEFVFENPRTEEPHIATAETKEMYSRYGLGHHVEVGEELAIPAEALWDRIVD
GAYENGEPGVIYLERVNKEHSFDVEAHPDHRILATNP-----------------------
------------------------------------------------------------
------------------------------------------------------------
------------------------------------------------------------
------------------------------------------------------------
------------------------------------------------------------
-------------------------------------------------CGEQPLEEYEA
CNLGHINLSTLAATDAPDWRIWHTEHGAEYDSLEAAMADYLEEAIDTAEFDRRIELGTRF
LENVVTMSDFPVPEIEQKVREMRKIGLGIMGLAQLYIQLGVRYGSEEGNEMASQLMTHIN
HGSKRASHELAGERGSFEDWSDSKYANPTEYAEWFEHHTGESADDWAEGYPIRNHNTTTI
APTG--------------------------------------------------------
------------------------------------------------------------
------------------------------------------------------------
------------------------------------------------------------
------------------------------------------------------------
------------------------------------------------------------
------------------------------------------------------------
----------------------TTSMVGNTTGGCEPIYNVAYYKNVSDDVQGEEMLVEFD
DYFLRTLEANDVDVEAVKAEAQEQMSENEFDGVEGLSTVPNAIGELFVVTSDLAGKDHAA
VQCACQTGVDSAISK---------------------------------------------
------------------------------------------------------------
------------------------------------------------------------
------------------------------------------------------------
------------------------------------------------------------
------------------------------------------------------------
------------------------------------------------------------
--------------TCNFPNAASKEDMEEVYRYIYDNGGKGVTVYRDGTRSKQVLTTRAD
NAEFA--DEEEAAESLVEQITEVFGGIDEFLTHEEVRATLNDDFDFTPESGQ--------
------YATKRTRPDVLHGVTQRIDTGYGKLYVNINEDSEG-RPFELFANIGNSGGFTAS
FTEALAKTISTALRSGVDPEEIASELQGIRSPKVAWDKGQQVNSIPDAIGTAMRRYLDGD
IER-AYPKQQNLTELEDE-----EREDG-VSRTQT-------SSDGG-------------
-----------------TAVDSG-----------------------SDD--------AHQ
DLIDAGESP-------------ECPDCGSMTLYYS-EGCKTCESCGWSEC----------
--------------------------------------------------
>gi|448463307|ref|ZP_21598085.1| ribonucleoside-diphosphate reductase [Halorubrum kocurii JCM 14978]
-MSSDGVAADELELPIKRTTGETMEERLTANAYHNILPAR-YLRKNADGEPIEDPEELFD
RVARNVALAEAVFEAENQGVEVTVTPDQLKPDHPRRDELAAEVFGAGTTAEDD-------
-----------AETTLTAHNVNKFAYDTVVPELPES-VREHVEATADRFRDGMEQ----L
SFMP--------------------------------------------------------
------------------------------------------------------------
------------------------------------------------------------
------------------------------------------------------------
------------------------------------------------------------
------------------------------------------------------------
------------------------------------------------------------
------------------NSPTLMNAGDELQQLSACFVDSPADDITDIHQTAKEAAEVFQ
------------------------------------------------------------
------------------------------------------------------------
------------------------------------------------------------
------------------------------------------------------------
------------------------------------------------------------
------------------------------------------------------------
------------------------------------------------------------
---------------------------------------------SGGGMGYAFWKLRPY
GDSVGSTGGIASGPITFMRTFDQMCETIAQGGARRGAQMGVMRVSHPDVIQFIHAKNKDV
SLAHSLRLNDPDDFTHNSFADALEEARELIDEDGKVPEHLRNAVEGHLSNFNISVGVTDD
FMEALYNDEEFTFTNPRTEEPHVATPETKEIYDMFGLGEHVEVGEVLSIPAQELWDDMIE
GAHENGEPGVIYLERVNKEHSFDVEENPDHRILATNPCVTGDTLISTENGLVEAEELYEQ
GVSRDVVVDGRLSEETLKEASSVYKTGEKDVYKLTTEEGYELRLTDDHRVMTDDGWVEAG
NLDAGDTVHIQNRKGSFGQHGTAAEGRVLGWMVGDGHLKTGEERAVLNFYDEDAEVSESF
AADVNEVVRDPVGNADYEIGVNEIARGDDYRGTQAIEQRIRSTRLYEYAEEAGLVDQKHQ
VPEAVLRGSEEMARGYLRALFSADGSVQGSSKNGRSIRLASSELDLLKQTQRLLLNFGIA
SRIYKERRPAQSRELPDGNGETKKYDTKAQHELAITKANQQRFAEEIGFLRDDKSEQLRE
NLDSYTYSPQSETFTATVAAVTPDGREEVYDLTEPETHSFVANGVVTHNCGEQPLEEYEA
CNLGHINLSTLAAQDAPDWRVWSDEHADEYASKEAAMSAFLEEAIDFEEFDERIDYGTRF
LENVVTMSDFPVDKIEQKVRDMRKIGLGVMGLAQLYIQLGIQYGTEEGNEVARQLMTHIN
HASKQTSHELAQERGTFNDWEDSKYANPTEYRDWFEHYTGLDADEWADGFPIRNHNTTTI
APTG--------------------------------------------------------
------------------------------------------------------------
------------------------------------------------------------
------------------------------------------------------------
------------------------------------------------------------
------------------------------------------------------------
------------------------------------------------------------
----------------------TTSMIGNTTGGCEPIYNVAYYKNVSDDVQGDEMLVEFD
DYFLRTLEENDVDVDAVKQEAQEQMAANEFDGVDGLETVPDAIGELFVVTGDLSGKQHAA
VQCACQEGVDSAISK---------------------------------------------
------------------------------------------------------------
------------------------------------------------------------
------------------------------------------------------------
------------------------------------------------------------
------------------------------------------------------------
------------------------------------------------------------
--------------TCNFPNDATAEEMEEVYRYIYDHGGKGVTVYRDGTRSKQVLTTRAK
NTEFADESEAA--EAIVEQIGEVFGGIESFLDNEDVQQAIDAEISDLLEASEQ-------
--PRIDYSERSPRPDSLNGVTQRVETGYGKLYVTINED-DNGLPFELFANIGHSGGYTNS
FTEALAKVISTALRSGVDPEEIVDELQGTRSPKVAWDKGEQIQSIPDAIGTALRRYLDDE
IDKG-IPQQQSLDDVEG------------VAEPPS-------QTDGG-------------
--------------AVDAGTATDAPAEAPTAD----GPDAADDAAGADD--------AMQ
ELIAAGESP-------------ECPECGGMNLYYS-EGCKTCESCGWSEC----------
--------------------------------------------------
>gi|448703307|ref|ZP_21700415.1| ribonucleoside-diphosphate reductase [Halobiforma lacisalsi AJ5]
-MSESELSAEELTLPIKRTEGDTLEDRLTGNAYHNILPAR-YLRKDADGDLIEEQEDLFE
RVGENIALAEAVFEAEKRDVEITVTPDQLKPDHPRRDELAEEVFGAGTTAED--------
----------DDEATLSIYNVNKFAYETVVPELPDE-IRDHVESVADEFQGMMEN----L
DFMP--------------------------------------------------------
------------------------------------------------------------
------------------------------------------------------------
------------------------------------------------------------
------------------------------------------------------------
------------------------------------------------------------
------------------------------------------------------------
------------------NSPTLMNAGDELQQLSACFVDSPEDDIDDIHQTAKEAAQVFQ
------------------------------------------------------------
------------------------------------------------------------
------------------------------------------------------------
------------------------------------------------------------
------------------------------------------------------------
------------------------------------------------------------
------------------------------------------------------------
---------------------------------------------SGGGMGYAFWRLRPY
GDAVGSTGGIASGPITFMRTYDQMCETIAQGGARRGAQMGVMRVSHPDVIQFIHAKNKDV
SLAETLRLNDPDDYTHTSFQEALEEARELIDDEGKVPKHLRNAVEGHLSNFNISVGITDD
FMDAVKNDEEFTFTNPRTGEPHVATEETKELYEMFGLGDHVEVGEELSVPAGELWDDIVE
GAHENGEPGVIYLERVNKQHSFDVEKHPDHRILATNP-----------------------
------------------------------------------------------------
------------------------------------------------------------
------------------------------------------------------------
------------------------------------------------------------
------------------------------------------------------------
-------------------------------------------------CGEQPLEEYEA
CNLGHINLSTLADLEAPDWRVWYDEHGDKYDDLEAAVDAFLEEAVDFEEFDRRIEMGTRF
LENVVTMSDFPVDKIEQKVREMRKIGLGIMGLAQLYIQLGMEYGSEASNEVARQLMTHIN
HTSKWTSHELAEERGSFEEWDKSKYANPTEYREWFEHQTGLDADDWADGFPIRNHNTTTI
APTG--------------------------------------------------------
------------------------------------------------------------
------------------------------------------------------------
------------------------------------------------------------
------------------------------------------------------------
------------------------------------------------------------
------------------------------------------------------------
----------------------TTSMVGNTTGGCEPIYNVAYYKNVSDDVQGDEMLVEFD
DYFLRVLEDNDIDVDAVKEEAKEQMATNQFNGVEGLSTVPDAIGELFVTTGDLSAKEHAG
VQVACQEGVDSAISK---------------------------------------------
------------------------------------------------------------
------------------------------------------------------------
------------------------------------------------------------
------------------------------------------------------------
------------------------------------------------------------
------------------------------------------------------------
--------------TVNAPNDSTLEDAKDVFEYIYEHGGKGVTYYRDGTRSKQVLTTRAD
NTDFADETEAA--EALVEQIDEIFGGLEAFLENEDVQELLEDEVPTIATDDSD------V
KPIEVDFTQKRERPDALQGVSQRIDTGYGKVYVTINEDPETGQPFELFANIGHSGGFTNS
FTEALAKVISTSLRSGVDPEEIVDELCGTRSPKVAWDKGEQIQSIPDAIGTAMRRYLEDE
IDKP-YPTQQTLEESA-------------DAGAA---EYDGPQTDGG-------------
-----------------AAAAETAGS----------------DTDTDTD--------ATQ
DLIDAGESP-------------ECPDCGSLSLYYS-EGCKTCESCGWSEC----------
--------------------------------------------------
>gi|448578157|ref|ZP_21643592.1| ribonucleoside-diphosphate reductase [Haloferax larsenii JCM 13917]
MS-NAELSADELVLPVKRTEGDTLAERMTGNAYDNILPAR-YLRKNADGDLTETQEDLFP
RVAKNIALAEAVFEAEQRDIEITVTPDLLKPDHPRRDELAAEVFGKGVSADDT-------
----------DAETTLSVYNVNKFSYDTLVPELPEE-IREAVVDKRETFQDMMEQ----L
SFMP--------------------------------------------------------
------------------------------------------------------------
------------------------------------------------------------
------------------------------------------------------------
------------------------------------------------------------
------------------------------------------------------------
------------------------------------------------------------
------------------NSPTLMNAGDELQQLSACFVDSPGDDITDIHQTAKEAAEVFQ
------------------------------------------------------------
------------------------------------------------------------
------------------------------------------------------------
------------------------------------------------------------
------------------------------------------------------------
------------------------------------------------------------
------------------------------------------------------------
---------------------------------------------SGGGMGYAFWKLRPY
GDAVGSTGGIASGPITFMRTFDQMCETIAQGGARRGAQMGVMRVSHPDVIQFLHAKNKDV
SLAHTLRLNDPDDFTHTKFADALEEARELIDEDGRVPKHLRNAVEGHLSNFNISVGVTDD
FMEALYNDEEFVFTNPRTEEPHVATPQTKEIYEMFDLGHHVEVGEVLSIPAAELWEQIID
GAWENGEPGVVYLERANKQHSFDVEKHPDHRILATNP-----------------------
------------------------------------------------------------
------------------------------------------------------------
------------------------------------------------------------
------------------------------------------------------------
------------------------------------------------------------
-------------------------------------------------CGEQPLEEYEA
CNLGHINLSTLVDMDAPDWRVWYDAHGDEFDDVSDAIDAFLEDAIDWEEFDHRIEYGTRF
LENVVTMSDFPVEKIEQKVRELRKIGLGIMGLAQLYIQLGVRYGSNEGNEMARQLMTHIN
HQSKWASHELAEERGPFEAWDDSKYANPTEYREWFEHHTGESADDWEDGFPIRNHNTTTI
APTG--------------------------------------------------------
------------------------------------------------------------
------------------------------------------------------------
------------------------------------------------------------
------------------------------------------------------------
------------------------------------------------------------
------------------------------------------------------------
----------------------TTSMVSNTTGGCEPIYNVAYYKNVSDDVQGDEMLVEFD
DYFLRVLEANDVDVEEVKLEAQEQMAANEFDGVEGLSTVPDAIGELFVVTSDLTGLEHAG
VQCALQKGVDSAISK---------------------------------------------
------------------------------------------------------------
------------------------------------------------------------
------------------------------------------------------------
------------------------------------------------------------
------------------------------------------------------------
------------------------------------------------------------
--------------TCNFPNSASKEDMDEVYRYIYNHGGKGVTVYRDGTRSKQVLTTRAK
NTEFSDDEEAA--EAIVSQIRDVFGDVDAFLESEEVSDLVGDELE--LAFADS-------
---PSEVGKKRPRPDVLYGVTQRIDTGYGKLYVNINEDEDG-NPFELFANIGNSGGFTAS
FTEALAKTVSTALRSGVDPEEIANELKGIRSPKVAWDKGEQINSIPDAIGTAMRRYLDGD
IDKG-YPQQKNLTEVEAEAAE--------SGNT-----------DGG-------------
-----------------VAIDAGDADG----------------ADVQSD--------ATA
DLLAAGESP-------------ECPECGEMSLYYS-EGCKTCQNCGWSEC----------
--------------------------------------------------
>gi|448402140|ref|ZP_21571891.1| ribonucleoside-diphosphate reductase [Haloterrigena limicola JCM 13563]
-MSDADLSAAELTLPIKRTEGDTLEERLTDNAYHNILPAR-YLRKNADGDLIEEQEDLFE
RVGKNIALAEAVYEAEKQDLEITVTPGQLKPDHPRRDELAEEVFGAGTTTDD--------
----------DTETTLSIYNVNKFAYDTVVPELPDE-IREHVEDVADEFQEMMAN----L
DFMP--------------------------------------------------------
------------------------------------------------------------
------------------------------------------------------------
------------------------------------------------------------
------------------------------------------------------------
------------------------------------------------------------
------------------------------------------------------------
------------------NSPTLMNAGDELQQLSACFVDSPDDDIDDIHQTAKEAAQVFQ
------------------------------------------------------------
------------------------------------------------------------
------------------------------------------------------------
------------------------------------------------------------
------------------------------------------------------------
------------------------------------------------------------
------------------------------------------------------------
---------------------------------------------SGGGMGYAFWRLRPY
GDAVGSTGGIASGPITFMRTYDQMCETIAQGGARRGAQMGVMRVSHPDVIQFIHAKNKDV
SLAETLRLNDPDDYTHTSFQDALDEARELIDDEGRVPKHLRNAVEGHLSNFNISVGITDD
FMEAVQNGEEFTFTNPRTGEAHIATEETKELYDMFGLGEYVTVGEELSIPAEELWDDIVE
GAHENGEPGVIYLERVNKQHSFDVEKHPDHRILATNP-----------------------
------------------------------------------------------------
------------------------------------------------------------
------------------------------------------------------------
------------------------------------------------------------
------------------------------------------------------------
-------------------------------------------------CGEQPLEEYEA
CNLGHINLSTLADLEAPDWRVWYDEHGDEYDTLADAVDAFLDDAVDFEDLDRRIEMGTRF
LENVVTMSDFPVEKIEQKVREMRKIGLGIMGLAQLYIQLGMEYGSEASNEVARQLMTHID
HTSKWTSHELAEERGSFDEWDKSKYANPTEYREWFEKQTGLDADEWEDGFPVRNHNTTTI
APTG--------------------------------------------------------
------------------------------------------------------------
------------------------------------------------------------
------------------------------------------------------------
------------------------------------------------------------
------------------------------------------------------------
------------------------------------------------------------
----------------------TTSMVGNTTGGCEPIYNVAYYKNVSDDVQGDEMLVEFD
DYFLRVLEDNDIDVDAVKEEAKEQMATNQFNGVEGLSTVPDAIGELFVTTGDLSAKEHAG
VQVACQEGVDSAISK---------------------------------------------
------------------------------------------------------------
------------------------------------------------------------
------------------------------------------------------------
------------------------------------------------------------
------------------------------------------------------------
------------------------------------------------------------
--------------TVNAPNDSTLEDAKDVFEYIYDHGGKGVTYYRDGTRSKQVLTTRAD
NADFADETEAA--ETLVEQIDEIFGGLEQFLESEEVQDVLEDDVD--SLLG-D------A
EPMQVDFTEKRERPDALQGVSQRIDTGYGKIYVTINEDPETGQPFELFANIGHSGGFTNS
FTEALAKVISTSLRSGVDPDEIVDELCGTRSPKVAWDKGEQIQSIPDAIGTAMRRYLEGE
IDKP-YPKQQTLEESA-------------DADRV---EPAGHETDGG-------------
-----------------AAAAQGG------------------AAAADDD--------ATQ
DLIDAGESP-------------ECPDCGSMSLYFS-EGCKTCESCGWSEC----------
--------------------------------------------------
>gi|448460000|ref|ZP_21596920.1| ribonucleoside-diphosphate reductase [Halorubrum lipolyticum DSM 21995]
-MSSDGVAADELELPIKRTTGETMEERLTANAYHNILPAR-YLRKNADGEPIEDPEELFD
RVARNVALAEAVFEAENQDVEVTVTPDQLKPDHPRRDELAEEVFGAGTTAEDN-------
-----------AETTLTAHNVNKFAYDTVVPELPES-VREHVEATADRFRDGMEQ----L
SFMP--------------------------------------------------------
------------------------------------------------------------
------------------------------------------------------------
------------------------------------------------------------
------------------------------------------------------------
------------------------------------------------------------
------------------------------------------------------------
------------------NSPTLMNAGDELQQLSACFVDSPGDDITDIHQTAKEAAEVFQ
------------------------------------------------------------
------------------------------------------------------------
------------------------------------------------------------
------------------------------------------------------------
------------------------------------------------------------
------------------------------------------------------------
------------------------------------------------------------
---------------------------------------------SGGGMGYAFWKLRPY
GDSVGSTGGIASGPITFMRTFDQMCETIAQGGARRGAQMGVMRVSHPDVIQFIHSKNKDV
SLAHSLRLNDPDDFTHNSFADALEEARDLIDEDGKVPEHLRNAVEGHLSNFNISVGVTDD
FMEALYNDEEFTFTNPRTEEPHVATPETKEIYDMFGLGEHVEVGEVLSIPAQELWDDMIE
GAHENGEPGVIYLERVNKEHSFDVEENPDHRILATN------------------------
------------------------------------------------------------
------------------------------------------------------------
------------------------------------------------------------
------------------------------------------------------------
------------------------------------------------------------
------------------------------------------------PCGEQPLEEYEA
CNLGHINLSTLAARDAPDWRVWSAEHADEYESQEAAMSAFLEEAIDFEEFDERIDYGTRF
LENVVTMSDFPVEKIEQKVRDMRKIGLGVMGLAQLYIQLGIQYGTEEGNEVARQLMTHIN
HASKQTSHELATERGTFNDWEDSKYADPTEYREWFEHYTGLDADEWEDGFPIRNHNTTTI
APTG--------------------------------------------------------
------------------------------------------------------------
------------------------------------------------------------
------------------------------------------------------------
------------------------------------------------------------
------------------------------------------------------------
------------------------------------------------------------
----------------------TTSMIGNTTGGCEPIYNVAYYKNVSDDVQGDEMLVEFD
DYFLRTLEENDVDVDAVKREAQEQMAANEFDGVDGLETVPDAIGELFVVTGDLSGKQHAS
VQCACQEGVDSAISK---------------------------------------------
------------------------------------------------------------
------------------------------------------------------------
------------------------------------------------------------
------------------------------------------------------------
------------------------------------------------------------
------------------------------------------------------------
--------------TCNFPNDATAEEMEEVYRYIYDHGGKGVTVYRDGTRSKQVLTTRAK
NTEFADESEAA--EAIVEQIGEVFGGIEAFLDNEDVQQAIDAEIADLLEASEQ-------
--PRIDYSERSPRPDSLNGVTQRVETGYGKLYVTINED-ENGLPFELFANIGHSGGYTNS
FTEALAKVISTALRSGVDPEEIVDELQGTRSPKVAWDKGEQIQSIPDAIGTALRRYLDDE
IDKG-IPQQQSLDDVEG------------AAEPPS-------QTDGG-------------
--------------AVDADAATDVPSANGPGP------AADDDAAGADD--------AMQ
ELIAAGESP-------------ECPDCGGMNLYYS-EGCKTCESCGWSEC----------
--------------------------------------------------
>gi|448452203|ref|ZP_21593186.1| ribonucleoside-diphosphate reductase [Halorubrum litoreum JCM 13561]
-MSSDGVSADGVELPIKRTTGDTMEERLTGNAYGNILPAR-YLRKNADGEPIEDQEELFD
RVARNVALAEAVFEAEKQGVEVTVTPDQLKPDHPRRDELAEEVFGAGTTATDD-------
-----------TETTLTAHNVNKFSYETVVPELPES-VRDHVEATADRFRNGMES----L
SFMP--------------------------------------------------------
------------------------------------------------------------
------------------------------------------------------------
------------------------------------------------------------
------------------------------------------------------------
------------------------------------------------------------
------------------------------------------------------------
------------------NSPTLMNAGDELQQLSACFVDSPGDDITDIHQTAKEAAEVFQ
------------------------------------------------------------
------------------------------------------------------------
------------------------------------------------------------
------------------------------------------------------------
------------------------------------------------------------
------------------------------------------------------------
------------------------------------------------------------
---------------------------------------------SGGGMGYAFWKLRPY
GDAVGSTGGIASGPITFMRTFDQMCETIAQGGARRGAQMGVMRISHPDVIQFIHAKNKDV
SLAHSLRLNDPDDFTHNSFADALEEARELIDEDGKVPEHLRNAVEGHLSNFNISVGVTDD
FMAALENDEEFTFTNPRTEEPHIATPETKELYDMFGLGEHVEVGEELSVPAAEIWDHMIE
GAHENGEPGVVYLERINKEHSFDVEEHPEHRILATNP-----------------------
------------------------------------------------------------
------------------------------------------------------------
------------------------------------------------------------
------------------------------------------------------------
------------------------------------------------------------
-------------------------------------------------CGEQPLEEYEA
CNLGHINLSTLADLDAPDWRVWSDEHADEYDSEAAAVEAFLEEAIDFEEFEERIAYGTRF
LENVVTMSDFPVPEIEEKVRDMRKIGLGIMGLAQLYVQLGVRYGSESGNEIARQLMTHIN
HESKLASHELAEERGTFNDWEDSKYANPTEHRDWFEHYTGLDADEWEDGFPIRNHNTTTI
APTG--------------------------------------------------------
------------------------------------------------------------
------------------------------------------------------------
------------------------------------------------------------
------------------------------------------------------------
------------------------------------------------------------
------------------------------------------------------------
----------------------TTSMIGNTTGGCEPIYNVAYYKNVSDDVQGDEMLVEFD
DYFLRTLEANDVDVEAVKREAQEQMAENDFDGVEGLDTVPNAIGELFVVTGDLSAKDHAG
VQVACQKGVDSAISK---------------------------------------------
------------------------------------------------------------
------------------------------------------------------------
------------------------------------------------------------
------------------------------------------------------------
------------------------------------------------------------
------------------------------------------------------------
--------------TVNAPNDSTLGDAKEVFEYIYENGGKGVTYYRDGTRSKQVLTTRAQ
NAEFADESEAA--ETIVEQIGEVFGGIEAFLDNEDVQAAIDAEISDLLEATEQ-------
--PRIDYSERSPRPDSLNGVTQRVETGYGKLYVTINED-DKGLPFELFANIGHSGGYTNS
FTEALAKVISTALRSGVDPEEIVDELQGTRSPKVAWDKGEQIQSIPDAIGTALRRYLDDD
VDKG-IPQQQSLDDVEGSVADE-------SPSPPS-------QTDGG-------------
--------------AVDAGAATEAPS--GSEP------TAADDAAGADD--------STQ
ELIAAGESP-------------ECPECGGMNLYYS-EGCKTCESCGWSEC----------
--------------------------------------------------
>gi|300710136|ref|YP_003735950.1| ribonucleoside-diphosphate reductase, adenosylcobalamin-dependent [Halalkalicoccus jeotgali B3]
-MSRADADAEEITLPVKRTEGETLEERLTANAYHNILPAR-YLRKNAEGELVETQEDLFE
RVARNIALAEAVFESERRDVEVTVTPDQLKPDHPRRDELAATVFGAGTSAT-D-------
----------DAQTELTVHNVNKFTYETLVPELPDG-IREHVEAKADEFQALMER----L
SFIP--------------------------------------------------------
------------------------------------------------------------
------------------------------------------------------------
------------------------------------------------------------
------------------------------------------------------------
------------------------------------------------------------
------------------------------------------------------------
------------------NSPTLMNAGDELQQLSACFVDSPGDDISDIHQTAKEAAEVFQ
------------------------------------------------------------
------------------------------------------------------------
------------------------------------------------------------
------------------------------------------------------------
------------------------------------------------------------
------------------------------------------------------------
------------------------------------------------------------
---------------------------------------------SGGGMGYAFWRLRPY
GDSVGSTGGIASGPITFMRTFDQMCETIAQGGTRRGAQMGVMRVSHPDVIEFIHAKNKDV
SLAHTLRLNDPDDYTYTSFSEALEEARGLIDEDGRVPKHLRNAVEGHLSNFNISVGVTDG
FMEALYNDEEFVFENPRTEEPHIATAETKEMYSRYGLGHHVEVGEELAIPAEALWDRIVD
GAYENGEPGVIYLERVNKEHSFDVEAHPDHRILATNP-----------------------
------------------------------------------------------------
------------------------------------------------------------
------------------------------------------------------------
------------------------------------------------------------
------------------------------------------------------------
-------------------------------------------------CGEQPLEEYEA
CNLGHINLSTLAATDAPDWRIWHTEHGAEYDSLEAAMADYLEEAIDTAEFDRRIELGTRF
LENVVTMSDFPVPEIEQKVREMRKIGLGIMGLAQLYIQLGVRYGSEEGNEMASQLMTHIN
HGSKRASHELAGERGSFEDWSDSKYANPTEYAEWFEHHTGESADDWAEGYPIRNHNTTTI
APTG--------------------------------------------------------
------------------------------------------------------------
------------------------------------------------------------
------------------------------------------------------------
------------------------------------------------------------
------------------------------------------------------------
------------------------------------------------------------
----------------------TTSMVGNTTGGCEPIYNVAYYKNVSDDVQGEEMLVEFD
DYFLRTLEANDVDVEAVKAEAQEQMSENEFDGVEGLSTVPNAIGELFVVTSDLAGKDHAA
VQCACQTGVDSAISK---------------------------------------------
------------------------------------------------------------
------------------------------------------------------------
------------------------------------------------------------
------------------------------------------------------------
------------------------------------------------------------
------------------------------------------------------------
--------------TCNFPNAASKEDMEEVYRYIYDNGGKGVTVYRDGTRSKQVLTTRAD
NAEFA--DEEEAAESLVEQITEVFGGIDEFLTHEEVRATLNDDFDFTPESGQ--------
------YATKRTRPDVLHGVTQRIDTGYGKLYVNINEDSEG-RPFELFANIGNSGGFTAS
FTEALAKTISTALRSGVDPEEIASELQGIRSPKVAWDKGQQVNSIPDAIGTAMRRYLDGD
IER-AYPKQQNLTELEDE-----EREDG-VSRTQT-------SSDGG-------------
-----------------TAVDSG-----------------------SDD--------AHQ
DLIDAGESP-------------ECPDCGSMTLYYS-EGCKTCESCGWSEC----------
--------------------------------------------------
>gi|448569367|ref|ZP_21638627.1| ribonucleoside-diphosphate reductase [Haloferax lucentense DSM 14919]
MS-DANLSTDELVLPVKRTEGETLEARMTGNAYNNILPAR-YLRKDADGDLVETQEDLFP
RVAKNIALAEAVFEAEKRDIELTVTPDLIKPDHPRRDELAAEVFGKGVTADDD-------
----------EAETTLSVYNVNKFAYDTLVPELPEE-VREVVVEKRETFEELMEQ----L
SFMP--------------------------------------------------------
------------------------------------------------------------
------------------------------------------------------------
------------------------------------------------------------
------------------------------------------------------------
------------------------------------------------------------
------------------------------------------------------------
------------------NSPTLMNAGDELQQLSACFVDSPADDITDIHQTAKEAAEVFQ
------------------------------------------------------------
------------------------------------------------------------
------------------------------------------------------------
------------------------------------------------------------
------------------------------------------------------------
------------------------------------------------------------
------------------------------------------------------------
---------------------------------------------SGGGMGYAFWKLRPY
GDAVGSTGGIASGPITFMRTFDQMCETIAQGGARRGAQMGVMRVSHPDVIQFLHAKNKDV
SLAHTLRLNDPDDFTHTKFVDALDEARELIDEDGRVPKHLRNAVEGHLSNFNISVGITDG
FMEALYNDEEFVFTNPRTEEPHVATPQTKEIYDMFGLGEYVEVGEVLSVPAKELWDQIIE
GAWENGEPGVVYLERANKEHSFDVEKHPDHQILATNP-----------------------
------------------------------------------------------------
------------------------------------------------------------
------------------------------------------------------------
------------------------------------------------------------
------------------------------------------------------------
-------------------------------------------------CGEQPLEEYEA
CNLGHINLSTLVAEDSPDWRVWYDAHGDEYDSLEAATEAFLEDAVDWEEFNHRIESGTRF
LENVVTMSDFPVEKIEEKVRELRKIGLGIMGLAQLYIQLGVRYGSDEGNEIAQQLMTHIN
HGSKRASHELAEERGPFEAWEDSKYANPTEYREWFEHHTGESADDWEDGYPIRNHNTTTI
APTG--------------------------------------------------------
------------------------------------------------------------
------------------------------------------------------------
------------------------------------------------------------
------------------------------------------------------------
------------------------------------------------------------
------------------------------------------------------------
----------------------TTSMVSNTTGGCEPIYNVAYYKNVSDDVQGDEMLVEFD
DYFLRVLEANDIDVEAVKEEAQEQMASNQFDGLSSLSTVPDAISELFVVTSDLAGIEHAG
VQCALQSGVDSAISK---------------------------------------------
------------------------------------------------------------
------------------------------------------------------------
------------------------------------------------------------
------------------------------------------------------------
------------------------------------------------------------
------------------------------------------------------------
--------------TCNFPNSASKEDMDEVYRYIYDHGGKGVTVYRDGTRSKQVLTTRAK
NTEFSDDEEAA--EAIVSQIRDVFGDVEAFLDSEEVSDLIGSELE--LAFADS-------
---PSDVGKKRPRPDVLYGVTQRIDTGYGKLYVNINEDEHG-EPFELFANIGNSGGFTAS
FTEALAKTVSTSLRSGVDPEEIANELKGIRSPKVAWDKGEQINSIPDAIGTAMRRYLDGD
IDKG-YPQQQNLTEVEAEAAA--------AEDANA-------DTDGG-------------
-----------------VAVDD----------------------GSDND--------AVA
DLLAAGESP-------------ECPECGEMDLYYS-EGCKTCQNCGWSEC----------
--------------------------------------------------
>gi|448617875|ref|ZP_21666335.1| ribonucleoside-diphosphate reductase [Haloferax mediterranei ATCC 33500]
MS-DAELSTDEIVLPVKRTEGETLAERMTGNAYNNILPAR-YLRKDADGELVETQEDLFP
RVAKNIALAEAVFEAEKRDIEITVTPDLIKPGHPRRDELAEEVFGKGTTADDT-------
----------DEETTLSVYNVNKFAYDTLVPELPEE-VHDAVVEKRETFQEMMEQ----L
SFMP--------------------------------------------------------
------------------------------------------------------------
------------------------------------------------------------
------------------------------------------------------------
------------------------------------------------------------
------------------------------------------------------------
------------------------------------------------------------
------------------NSPTLMNAGDELQQLSACFVDSPGDDITDIHQTAKEAAEVFQ
------------------------------------------------------------
------------------------------------------------------------
------------------------------------------------------------
------------------------------------------------------------
------------------------------------------------------------
------------------------------------------------------------
------------------------------------------------------------
---------------------------------------------SGGGMGYAFWKLRPY
GDAVGSTGGIASGPITFMRTFDQMCETIAQGGARRGAQMGVMRVSHPDVIQFLHAKNKDV
SLAHTLRLNDPDDFTHTKFADALEEARELIDEDGRVPKHLRNAVEGHLSNFNISVGITDG
FMEALYNDEEFVFTNPRTEEPHIATPETKEIYDLFGLGEYVEVGEVLSVPAKELWDQIIE
GAWENGEPGVVYLERANKQHSFDVEEHPEHRILATNP-----------------------
------------------------------------------------------------
------------------------------------------------------------
------------------------------------------------------------
------------------------------------------------------------
------------------------------------------------------------
-------------------------------------------------CGEQPLEEYEA
CNLGHINLSTLVDFDAPDWRVWYDNHGDEYEDLSAAVDAFLENAVDWEAFDHRIENGTRF
LENVVTMSDFPVEKIEQKVRELRKIGLGIMGLAQMYIQLGVRYGSEEGNEIAQQLMTHIN
HQSKWASHELAEERGSFEAWDDSKYANPTEYREWFEHHTGESADDWEDGFPIRNHNTTTI
APTG--------------------------------------------------------
------------------------------------------------------------
------------------------------------------------------------
------------------------------------------------------------
------------------------------------------------------------
------------------------------------------------------------
------------------------------------------------------------
----------------------TTSMVSNTTGGCEPIYNVAYYKNVSDDVQGDEMLVEFD
DYFLRVLEANDIDVETVKTEAQEQMAKNEFDGVSSLSTVPDAISELFVVTSDLAGLEHAS
VQCALQKGVDSAISK---------------------------------------------
------------------------------------------------------------
------------------------------------------------------------
------------------------------------------------------------
------------------------------------------------------------
------------------------------------------------------------
------------------------------------------------------------
--------------TCNFPNSASKEDMDEVYRYIYDHGGKGVTVYRDGTRSKQVLTTRAK
NTEFSDDEEAA--EAIVSQIRDVFGDVDAFLESEEVSDLIGDELE--LAFADS-------
---PSEVGKKRPRPDVLYGVTQRIDTGYGKLYVNINEDEDG-NPFELFANIGNSGGFTAS
FTEALAKTVSTALRSGVDPEEIANELKGIRSPKVAWDKGEQINSIPDAIGTAMRRYLDGD
IDKG-YPRQKNLTEVEAEAAA--------AEDT---------DTDGG-------------
-----------------VAVDNG--------------------PGDESD--------AVA
DLLAAGESP-------------ECPECGEMDLYYS-EGCKTCQNCGWSEC----------
--------------------------------------------------
>gi|257387814|ref|YP_003177587.1| ribonucleoside-diphosphate reductase [Halomicrobium mukohataei DSM 12286]
-MSDAGAGADEVQLPIKRTTGDTLEDRLTGNAYHNILPAR-YLRKDADGELIEQQEDLFD
RVGKNVALAEAVFEADKRGVDVTVTPDQLKPDHPRRDELAGEVFGKGTTVGDD-------
-----------AETELSVYNVNKFAYDTVVPELPDE-LRDHVENVAGEFQDAMEN----L
SFMP--------------------------------------------------------
------------------------------------------------------------
------------------------------------------------------------
------------------------------------------------------------
------------------------------------------------------------
------------------------------------------------------------
------------------------------------------------------------
------------------NSPTLMNAGDELQQLSACFVDSPDDDIDDIHQTAKEAAQVFQ
------------------------------------------------------------
------------------------------------------------------------
------------------------------------------------------------
------------------------------------------------------------
------------------------------------------------------------
------------------------------------------------------------
------------------------------------------------------------
---------------------------------------------SGGGMGYAFWQLRPY
GDQVGSTGGIASGPITFMRTYDQMCETIAQGGARRGAQMGVMRVSHPDVIQFIHAKNKDV
SLAETLRLNDPDDFTHNSFAEALEEARELIDEDGKVPKHLRNAVEGHLSNFNISVGITDD
FMDALEAGEEFTFTNPRTNEPHVATEETQELYEMFDLGEYVEAGEVLSIPAEKLWERIIG
GAHENGEPGVIYLERVNKQHSFDVEEHPDHRILATNP-----------------------
------------------------------------------------------------
------------------------------------------------------------
------------------------------------------------------------
------------------------------------------------------------
------------------------------------------------------------
-------------------------------------------------CGEQPLEEYEA
CNLGHINLSTLADQDAPDWRVWSDAHADEYDALEDAVDAFLDDALDNEEFQRRIELGTRF
LENVVTMSDFPVEKIEEKVREMRKIGLGIMGLAQLYIQLGVKYGSEEGDEIARQIMRQIN
HGSKWASHELAEDRGTFDEWDNSKYADPTAYREWFESQTGLDADEWAEGFPIRNHNTTTI
APTG--------------------------------------------------------
------------------------------------------------------------
------------------------------------------------------------
------------------------------------------------------------
------------------------------------------------------------
------------------------------------------------------------
------------------------------------------------------------
----------------------TTSMVGNTTGGCEPIYNVAYYKNVSDDVQGDEMLVEFD
DYFLRVLEENGIDVDAVKEEAQEQMADNAFDGVDGLTTVPDAIGELFVTTGDLTPKEHAG
IQCACQQGVDSAISK---------------------------------------------
------------------------------------------------------------
------------------------------------------------------------
------------------------------------------------------------
------------------------------------------------------------
------------------------------------------------------------
------------------------------------------------------------
--------------TVNAPNDSTLEDAREVFEYIYEHGGKGVTYYRDGTRSKQVLTTRAQ
NAEFADMDEGE----IVAQIEEVFDGIEGFLEHEAVQEALDQQVESLLEVADGE------
QPETSPFAEKQSRPDVLHGVTQRIDTGYGKLYVNINEDPERERPFELFANIGNSGGFTAS
FTEALAKTISTALRSGVDPKEIADELQGIRSPKVAWDKGEQIQSIPDAIGTAMRRYLDDE
IDKA-YPDQATLEQTAEDEAG--------SADPNV------PETDGG-------------
-----------------AVTADSSATDAAGTEPS-------SPGEATDA--------DQQ
ELIDAGENP-------------ECPECSSLSLYYS-EGCKTCESCGWSEC----------
--------------------------------------------------
>gi|448728025|ref|ZP_21710365.1| ribonucleoside-diphosphate reductase [Halococcus morrhuae DSM 1307]
-MSRADRSADEVVLPVKRTDGDTLDERLTANAYENILPAR-YLRKDSDGELVETQEDLFV
RVAKNVALAEAVFEAERNDIEVSVTPDQLKPDHPRRDHLASEVFGKGTTADDE-------
-----------AETALSAYNVNKFAYETVVPELPAE-IRDHVEATAQSFQESMEE----L
SFIP--------------------------------------------------------
------------------------------------------------------------
------------------------------------------------------------
------------------------------------------------------------
------------------------------------------------------------
------------------------------------------------------------
------------------------------------------------------------
------------------NSPTLMNAGDELQQLSACFVDSPADDIDDIHETAKEAAQVFQ
------------------------------------------------------------
------------------------------------------------------------
------------------------------------------------------------
------------------------------------------------------------
------------------------------------------------------------
------------------------------------------------------------
------------------------------------------------------------
---------------------------------------------SGGGMGYAFWKLRPY
GDAVGSTGGIASGPITFMRTYDQMCETIAQGGARRGAQMGVMRVSHPDVIQFIHAKNKDV
SLAHSLRLNDPDDFTHTQFVDALEEARELIDDEGKVPEHLRNAVEGHLSNFNISVGVTDD
FMDALENGEEFTFTNPRTEEPHIATAETKELYDCYDLGEHVEVGEELSIPAADLWEHIVD
GAYQNGEPGVIYLERVNKEHSFDVEEHPDHEILATNPCVTGDTLISTERGLVPAEELYEQ
GVATDVVVDGRLSDDRIKEASSVYKTGEKDVYELSTEEGYELRLTADHRVMTDDGWVEAG
ELDAGDTVHIADRKGAFGQHGTVEEGKVLGWLVGDGHLKHGEERAVLNFYDEDCAISEEF
ADDVNDVVREPVGNANYEVGVSQIQRADEYRGVDAREERIRSSRLYELAEQAGLVEEKLQ
VPSSVFQGSEEMARGFLRALFTADGSVQGTREKGFSVRLSSSERDLLGDVQRLLLNFGIR
STIYENRRDAGTRELPDGNGGTKSYDVRAQHELVVSGARLVAFEEEIGFLLDDKTDALAE
RLDSYGRGPYLSKAEATVESVELDGHEPVYDLTEPDTNSFVGNGLVVHNCGEQPLEEYEA
CNLGHINLSTLAATDAPDWRVWSDEHADEYDSREAAMDAYLDEAIDFEAFDHRIELGTRF
LENVVTMSDFPVEKIEQKVREMRKIGLGIMGLAQLYIQLGVRYGSEEGNEIARQLMEHIN
HGSKSTSHELAEQRGSFEDWTDSKYADPTAYREWFEAQTGESADDWADGYPIRNHNTTTI
APTG--------------------------------------------------------
------------------------------------------------------------
------------------------------------------------------------
------------------------------------------------------------
------------------------------------------------------------
------------------------------------------------------------
------------------------------------------------------------
----------------------TTSMVGNTTGGCEPIYNVAYYKNVSDDVQGDEMLVEFD
DYFLRVLEANDLDVDAVKREAQDQMSSNEFDGVEGLETVPAAIGELFVVTSDLSGIEHAG
VQVACQAGVDSAISK---------------------------------------------
------------------------------------------------------------
------------------------------------------------------------
------------------------------------------------------------
------------------------------------------------------------
------------------------------------------------------------
------------------------------------------------------------
--------------TCNFPNSATKADMDEVYRYIYDNGGKGVTVYRDGTRSKQVLTTRAD
NAEFADDEEAA--AVIAEQIEEVFGGLAEFLDHEDVRGTLATEEA---FDEPV-------
------YAAKQPRPDVLHGMTQRIDTGYGKLYVNINED-EQGRPFELFANIGHSGGFTNS
FTEALAKVISTALRSGVAPKEIVDELDGTRSPKVAWDKGEQIQSIPDAIGTAMRRYLDDE
IEKT-YPQQRNLAEIADD------------EGAEP-------EADGG-------------
-----------------VAAESD-----------------------TTD--------DVQ
ELIDNGESP-------------ECPSCGAFTLYYS-EGCKTCESCGWSEC----------
--------------------------------------------------
>gi|448609932|ref|ZP_21660782.1| ribonucleoside-diphosphate reductase [Haloferax mucosum ATCC BAA-1512]
MS-DAELSTDELVLPVKRTEGDTLAERMTGNAYNNILPAR-YLRKDADGELVETQEDLFP
RVAKNIALAEAVFEAEKRGIEITVTPDLIKPGHPRRDELAEEVFGKGTTADDA-------
----------DAETTLSVYNVNKFAYDTLVPELPEG-IRTAVVEKRETFQDMMEQ----L
SFMP--------------------------------------------------------
------------------------------------------------------------
------------------------------------------------------------
------------------------------------------------------------
------------------------------------------------------------
------------------------------------------------------------
------------------------------------------------------------
------------------NSPTLMNAGDELQQLSACFVDSPGDDITDIHQTAKEAAEVFQ
------------------------------------------------------------
------------------------------------------------------------
------------------------------------------------------------
------------------------------------------------------------
------------------------------------------------------------
------------------------------------------------------------
------------------------------------------------------------
---------------------------------------------SGGGMGYAFWKLRPY
GDAVGSTGGIASGPITFMRTFDQMCETIAQGGARRGAQMGVMRVSHPDVIQFLHAKNKDV
SLAHTLRLNDPDDFTHTKFADALEEARELIDEDGRVPKHLRNAVEGHLSNFNISVGITDD
FMEALYNDEEFIFTNPRTEEPHIASPQTKEIYDLFGLGEYVEVGEILSVPAAKLWDQIID
GAWENGEPGVVYLERANKQHSFDVEKHPDHRILATNP-----------------------
------------------------------------------------------------
------------------------------------------------------------
------------------------------------------------------------
------------------------------------------------------------
------------------------------------------------------------
-------------------------------------------------CGEQPLEEYEA
CNLGHINLSTLVDMDAPDWRVWYDRHGDEYDDISDAIDAFLEDAIDWDAFDHRIENGTRF
LENVVTMSDFPVEKIEQKVRELRKIGLGIMGLAQLYIQLGVRYGSDEGNEMARQLMTHIN
HQSKWASHELAEERGSFEAWDDSKYANPTEYREWFEHHTGESADDWEDGFPIRNHNTTTI
APTG--------------------------------------------------------
------------------------------------------------------------
------------------------------------------------------------
------------------------------------------------------------
------------------------------------------------------------
------------------------------------------------------------
------------------------------------------------------------
----------------------TTSMVSNTTGGCEPIYNVAYYKNVSDDVQGDEMLVEFD
DYFLRVLESNDIDVEEVKLEAQEQMAANEFDGVEGLSTVPDAIGELFVVTSDLTGLEHAG
VQCALQKGVDSAISK---------------------------------------------
------------------------------------------------------------
------------------------------------------------------------
------------------------------------------------------------
------------------------------------------------------------
------------------------------------------------------------
------------------------------------------------------------
--------------TCNFPNSASKADMDEVYRYIYDHGGKGVTVYRDGTRSKQVLTTRAK
NTEFSDDEEAA--EAIVSQIRDVFGDVDAFLESEEASDLIGDELE--LAFADS-------
---PSEVGKKRPRPDVLYGVTQRIDTGYGKLYVNINEDEEG-EPFELFANIGNSGGFTAS
FTEALAKTVSTALRSGVDPEEIADELKGIRSPKVAWDKGEQINSIPDAMGTAMRRYLDGD
IDKG-YPQQKNLTEVEAETAV--------AEDTNT-------DTDGG-------------
-----------------VAVDKG--------------------SDENSD--------AVA
DLLAAGESP-------------ECPECGEMDLYYS-EGCKTCQNCGWSEC----------
--------------------------------------------------
>gi|448703966|ref|ZP_21700506.1| ribonucleoside-diphosphate reductase [Halobiforma nitratireducens JCM 10879]
-MSESELSAEELTLPIKRTEGDSLEDRLTSNAYHNILPAR-YLRKNADGDLIEEQEDLFE
RVGKNIALAEAVYEAEKQGVEITVTPDQLKPDHPRRDELAADVFGAGVTADD--------
----------DAETTLSVYNVNKFAYETVVPDLPDD-VQAHVESVAEEFQGMMAN----L
DFMP--------------------------------------------------------
------------------------------------------------------------
------------------------------------------------------------
------------------------------------------------------------
------------------------------------------------------------
------------------------------------------------------------
------------------------------------------------------------
------------------NSPTLMNAGDELQQLSACFVDSPEDDIDDIHQTAKEAAQVFQ
------------------------------------------------------------
------------------------------------------------------------
------------------------------------------------------------
------------------------------------------------------------
------------------------------------------------------------
------------------------------------------------------------
------------------------------------------------------------
---------------------------------------------SGGGMGYAFWRLRPY
GDAVGSTGGIASGPITFMRTYDQMCETIAQGGARRGAQMGVMRVSHPDVIQFIHAKNKDV
SLAETLRLNDPDDYTHTSFQDALAEARELIDDEGRVPKHLRNAVEGHLSNFNISVGITDD
FMDAVESGEEFTFTNPRTGEPHIATQETKELYEMFGLGEHVEVGEELSIPAEELWDDIVE
GAHENGEPGVIYLERVNKEHSFDIEKHPDHRILATNP-----------------------
------------------------------------------------------------
------------------------------------------------------------
------------------------------------------------------------
------------------------------------------------------------
------------------------------------------------------------
-------------------------------------------------CGEQPLEEYEA
CNLGHINLSTLADLEAPDWRVWYDEHGDEYDTLEDAVDTFLAEAVDFEEFDHRIEMGTRF
LENVVTMSDFPVDKIEQKVREMRKIGLGIMGLAQLYIQLGMEYGSEASNEVARQLMTHIN
HTSKWTSHELAEQRGSFDEWGKSKYANPTEYREWFEHQTGLDADEWEDGFPIRNHNTTTI
APTG--------------------------------------------------------
------------------------------------------------------------
------------------------------------------------------------
------------------------------------------------------------
------------------------------------------------------------
------------------------------------------------------------
------------------------------------------------------------
----------------------TTSMVGNTTGGCEPIYNVAYYKNVSDDVQGDEMLVEFD
DYFLRVLEDNDIDVDAVKEEAQEQMATNQFNGVEGLSTVPDAIGELFVTTGDLSAKEHAG
IQVACQEGVDSAISK---------------------------------------------
------------------------------------------------------------
------------------------------------------------------------
------------------------------------------------------------
------------------------------------------------------------
------------------------------------------------------------
------------------------------------------------------------
--------------TVNAPNDSTVEDAKEVFEYIYKHGGKGVTYYRDGTRSKQVLTTRAD
NTEFADETEAA--ETLVEQIDEIFGGLEEFLESEEVTDVLETDLDSVVGETDD------E
KPVHVDFTKKRDRPDALQGVSQRIDTGYGKVYVTINEDPETGQPFELFANIGHSGGFTNS
FTEALAKVISTSLRSGVDPEEIVDELCGTRSPKIAWDKGEQIQSIPDAIGTAMRRYLEDE
IDKP-YPTQQTLEESAD-----------ASAEPG----YDGPQTDGG-------------
-----------------AATAETG-----------------------GD--------ATQ
DLIDAGESP-------------ECPECGSLSLYYS-EGCKTCESCGWSEC----------
--------------------------------------------------
>gi|448415378|ref|ZP_21578178.1| ribonucleoside-diphosphate reductase [Halosarcina pallida JCM 14848]
MS-GADLSADELVLPIKRTEGETLEERLTSNAYNNILPAR-YLRKDANGDLTESQEELFA
RVAKNISLAEAVYEAERRDEEITVTPDQLKPGHPRRDELAAEVFGKGVTSEDVHGSEAPA
SQPEADASGDGAEATLSVYNVNKFAYDTIVPELPGE-VRDVVEEKRETFQEMMES----L
SFMP--------------------------------------------------------
------------------------------------------------------------
------------------------------------------------------------
------------------------------------------------------------
------------------------------------------------------------
------------------------------------------------------------
------------------------------------------------------------
------------------NSPTLMNAGDELQQLSACFVDSPDDDITDIHQTAKEAAEVFQ
------------------------------------------------------------
------------------------------------------------------------
------------------------------------------------------------
------------------------------------------------------------
------------------------------------------------------------
------------------------------------------------------------
------------------------------------------------------------
---------------------------------------------SGGGMGYAFWRLRPY
GDAVGSTGGIASGPITFMRTYDQMCETIAQGGARRGAQMGVMRISHPDVIQFIHSKNKDV
SLAHSLRLNDPDDFTHNSFADALEEARELIDEEGRVPKHLRNAVEGHLSNFNISVGVTDD
FMEALEAGEEFVFTNPRTEEPHVATPETKEIYDMFGLGEHVEVGEVLSIPAQKLWDQMVD
GAYENGEPGVIYLERVNKEHSFDVEKHPDHRILATNP-----------------------
------------------------------------------------------------
------------------------------------------------------------
------------------------------------------------------------
------------------------------------------------------------
------------------------------------------------------------
-------------------------------------------------CGEQPLEEYEA
CNLGHINLSTLADFDAPDWRVWYDEHGDDYDAFEDAVDAFLDEAIDWDAFDHRIDEGTRF
LENVVTMSDFPVDKIEEKVRQMRKIGLGVMGLAQLYIQLGIPYGSDPGNEVAGQLMTHIN
HRSKWASHELAEQRGSFEDWNDSKYAAPTEYREWFEHHTGLDADEWADGFPIRNHNTTTI
APTG--------------------------------------------------------
------------------------------------------------------------
------------------------------------------------------------
------------------------------------------------------------
------------------------------------------------------------
------------------------------------------------------------
------------------------------------------------------------
----------------------TTSMIGNTTGGCEPIYNVAYYKNVSDDVQGDEMLVEFD
DYFLRVLEENDVDVEAVKREAQAQMADNEFNGVEGLDTVPDAIGELFVVTSDLTGKQHAA
VQTACQTGVDSAISK---------------------------------------------
------------------------------------------------------------
------------------------------------------------------------
------------------------------------------------------------
------------------------------------------------------------
------------------------------------------------------------
------------------------------------------------------------
--------------TCNFPNSASKEDMDEVYRYIYDNGGKGVTVYRDGTRSKQVLTTRAK
NADFADEGEAA--ETLVEQMEEVFGGLQGFLDNEDVRTALDGEVERLLAAADG-------
---ERNLGKKQPRPDVLHGVTQRIDTGYGKLYVNINEDPETGDPFELFANIGNSGGFTAS
FTEALAKTISTALRSGVDPSEIASELQGIRSPKVAWDKGEQINSIPDAIGTAMRRYLDGE
IDKG-YPQQQNLTELSEEAG---------GVDAP--------EPDGG-------------
-----------------ATVADGPNVD----------------AGTDVDAASPNADDSVD
DLLAAGESP-------------ECPDCGNMTLYYS-EGCKTCESCGWSEC----------
--------------------------------------------------
>gi|322372257|ref|ZP_08046798.1| ribonucleoside-diphosphate reductase, adenosylcobalamin-dependent [Haladaptatus paucihalophilus DX253]
MSGAHEADADDVTLPVKRTEGDTLEDRMTGNAYQNILPAR-YLRKNAEGELVESQDDLFP
RVAKNIALAEAVYEAEKQGVELTVTPEQLKPDHPRRDELAAEVFGKGTTAADD-------
-----------AETTLSVYNVNKFAYETVVPELPDD-IRDHVESVRDEFGDLMEG----L
SFIP--------------------------------------------------------
------------------------------------------------------------
------------------------------------------------------------
------------------------------------------------------------
------------------------------------------------------------
------------------------------------------------------------
------------------------------------------------------------
------------------NSPTLMNAGDELQQLSACFVDSPGDDITDIHQTAKEAAEVFQ
------------------------------------------------------------
------------------------------------------------------------
------------------------------------------------------------
------------------------------------------------------------
------------------------------------------------------------
------------------------------------------------------------
------------------------------------------------------------
---------------------------------------------SGGGMGYAFWRLRPY
GDAVGSTGGIASGPITFMRTYDQMCETIAQGGARRGAQMGVMRVSHPDVIQFIHAKNKDV
SLANTLRLNDPDDYTHTSFKEALEEARELIDDDGRVPKHLRNAAEGHLSNFNISVGVTDD
FMEALYNDEEFVFTNPRTEEPHVATEHTKEMYDMFGLGDYVTPGEVLSIPAKVLWDRIVE
GAWENGEPGIIYLERVNKQHSFDVEKHPDHRILATNP-----------------------
------------------------------------------------------------
------------------------------------------------------------
------------------------------------------------------------
------------------------------------------------------------
------------------------------------------------------------
-------------------------------------------------CGEQPLEEYEA
CNLGHINLSTLADLDAPDWRVWYDENGDNYGSLSEAVDAFLREGIDWEEFDHRIEYGTRF
LENVVTMSDFPVEKIEQKVRDMRKIGLGIMGLAQLYIQLGVRYGSEEGNEIAKQLMTHIN
HESKWASHELAEERGSFNDWEDSKYANPTEYAEWFEKQTGLDAEKWKDGFAVRNHNTTTI
APTG--------------------------------------------------------
------------------------------------------------------------
------------------------------------------------------------
------------------------------------------------------------
------------------------------------------------------------
------------------------------------------------------------
------------------------------------------------------------
----------------------TTSMVGNTTGGCEPIYNVAYYKNVSDDVQGDEMLVEFD
DYFLRTLEANDIDVDAVKEEAQTQMANNEFSGVEGLETVPDAIGELFVVTGDLTGKQHAA
VQCSCQQGVDSAISK---------------------------------------------
------------------------------------------------------------
------------------------------------------------------------
------------------------------------------------------------
------------------------------------------------------------
------------------------------------------------------------
------------------------------------------------------------
--------------TCNFPNSASKEDMDEVYRYIYDHGGKGVTVYRDGTRSKQVLTTRAD
NAEFADEEEAA--ETIVEQIEEVFGGVEGFIENEDVQTALGTELDDLVGEGVT-------
---GGAYAQERPRPDVLHGVTQRVDTGYGKMYININEDENG-EPFELFATIGNSGGFTNS
FTEALAKVISYALRSGVDPNEIASDLQGIRSPKVAWDKGEQINSIPDAIGVAMRRYLDGE
IEKASYPQQKTLEET--------------ADDTE---------ADGG-------------
-----------------AVET-----------------------ETQKD--------ASQ
SLIDAGESP-------------ECPECGSLSLYFS-EGCKTCESCGWSECS---------
--------------------------------------------------
>gi|448565655|ref|ZP_21636522.1| ribonucleoside-diphosphate reductase [Haloferax prahovense DSM 18310]
MS-DANLSTDEIVLPVKRTEGETLEERMTGNAYNNILPAR-YLRKDADGDLVETQEDLFP
RVAKNIALAEAVFEAEQRDIEITVTPDLIKPDHPRRDELAEEVFGKGVTADDD-------
----------EAETTLSVYNVNKFAYDTLVSELPEG-VREVVVEKRETFEEMMGQ----L
SFMP--------------------------------------------------------
------------------------------------------------------------
------------------------------------------------------------
------------------------------------------------------------
------------------------------------------------------------
------------------------------------------------------------
------------------------------------------------------------
------------------NSPTLMNAGDELQQLSACFVDSPGDDITDIHQTAKEAAEVFQ
------------------------------------------------------------
------------------------------------------------------------
------------------------------------------------------------
------------------------------------------------------------
------------------------------------------------------------
------------------------------------------------------------
------------------------------------------------------------
---------------------------------------------SGGGMGYAFWKLRPY
GDAVGSTGGIASGPITFMRTFDQMCETIAQGGARRGAQMGVMRVSHPDVIQFLHAKNKDV
SLAHTLRLNDPDDFTHTKFVDALDEARELIDEDGRVPKHLRNAVEGHLSNFNISVGITDG
FMEALYNDEEFVFTNPRTEEPHVATPQTKEIYDMFGLGEHVEVGEVLSVPAKKLWNQIIE
GAWENGEPGVVYLERANKQHSFDVEKHPDHRILATNP-----------------------
------------------------------------------------------------
------------------------------------------------------------
------------------------------------------------------------
------------------------------------------------------------
------------------------------------------------------------
-------------------------------------------------CGEQPLEEYEA
CNLGHINLSTLVAEDSPDWRVWYDAHGDEYDSLEAATDAFLEDAVDWEEFDHRIENGTRF
LENVVTMSDFPVEKIEQKVRELRKIGLGIMGLAQMYIQLGVRYGSDEGNEIAQQLMTHIN
HGSKRASHELAEERGPFEAWEDSKYANPTEYREWFEHHTGESADDWEDGYPIRNHNTTTI
APTG--------------------------------------------------------
------------------------------------------------------------
------------------------------------------------------------
------------------------------------------------------------
------------------------------------------------------------
------------------------------------------------------------
------------------------------------------------------------
----------------------TTSMVSNTTGGCEPIYNVAYYKNVSDDVQGDEMLVEFD
DYFLRVLEANDIDVEAVKREAQEQMANNEFDGVSSLSTVPDAISELFVVTSDLAGIEHAG
VQCALQSGVDSAISK---------------------------------------------
------------------------------------------------------------
------------------------------------------------------------
------------------------------------------------------------
------------------------------------------------------------
------------------------------------------------------------
------------------------------------------------------------
--------------TCNFPNSASKEDMDEVYRYIYDHGGKGVTVYRDGTRSKQVLTTRAK
NTEFSDDEEAA--EAIVSQIRDVFGDVEAFLESEEVSDLIGSELE--LAFADS-------
---PSDVGKKRPRPDVLYGVTQRIDTGYGKLYVNINEDEHG-EPFELFANIGNSGGFTAS
FTEALAKTVSTSLRSGVDPEEIANELKGIRSPKVAWDKGEQINSIPDAIGTAMRRYLDGD
IDKG-YPQQQNLTEVEAEAAA--------AEDT---------DTDGG-------------
-----------------VAVDES--------------------PGGSSD--------AVA
DLLAAGESP-------------ECPECGEMDLYYS-EGCKTCQNCGWSEC----------
--------------------------------------------------
>gi|336252495|ref|YP_004595602.1| ribonucleoside-diphosphate reductase, adenosylcobalamin-dependent [Halopiger xanaduensis SH-6]
-MSEHELTAEELTLPIKRTEGDTLEDRLTDNAYHNILPAR-YLRKDADGELIEEQEDLFE
RVGKNIALAEAVFEARKRDAEITVTPDQLKPDHPRRDELAEEVFGAGTTAED--------
----------EDETTLSIYNINKFAYDTVVPELPDE-IRDHVEDVADEFQGMMEN----L
DFMP--------------------------------------------------------
------------------------------------------------------------
------------------------------------------------------------
------------------------------------------------------------
------------------------------------------------------------
------------------------------------------------------------
------------------------------------------------------------
------------------NSPTLMNAGDELQQLSACFVDSPEDDIDDIHQTAKEAAQVFQ
------------------------------------------------------------
------------------------------------------------------------
------------------------------------------------------------
------------------------------------------------------------
------------------------------------------------------------
------------------------------------------------------------
------------------------------------------------------------
---------------------------------------------SGGGMGYAFWRLRPY
GDAVGSTGGIASGPITFMRTYDQMCETIAQGGARRGAQMGVMRVSHPDVIQFIHAKNKDV
SLAETLRLNDPDDFTHNSFQEALEEARELIDDEGRVPKHLRNAVEGHLSNFNISVGITDD
FMEALQNDEEFTFTNPRTGEPHIATEETKELYDMFGLGEHVEVGEELSIPAEELWDDIVE
GAHENGEPGVIYLERVNKQHSFDIEKHPDHRILATNP-----------------------
------------------------------------------------------------
------------------------------------------------------------
------------------------------------------------------------
------------------------------------------------------------
------------------------------------------------------------
-------------------------------------------------CGEQPLEEYEA
CNLGHINLSTLADLEAPDWRVWYDEHGDEYDSIEAAVDAFLEEAVDFEEFDRRIEMGTRF
LENVVTMSDFPVEKIEQKVREMRKIGLGIMGLAQLYIQLGMEYGSEASNEVARQLMTHIN
HSAKWTSHELAEERGSFDEWDKSKYANPTEYREWFEKQTGLDADDWEDGFPIRNHNVTTI
APTG--------------------------------------------------------
------------------------------------------------------------
------------------------------------------------------------
------------------------------------------------------------
------------------------------------------------------------
------------------------------------------------------------
------------------------------------------------------------
----------------------TTSMVGNTTGGCEPIYNVAYYKNVSDDVQGDEMLVEFD
DYFLRVLEDNDIDVEAVKEEAQEQMATNQFNGVEGLSTVPDAIGELFVTTGDLSAKDHAG
VQVACQQGVDSAISK---------------------------------------------
------------------------------------------------------------
------------------------------------------------------------
------------------------------------------------------------
------------------------------------------------------------
------------------------------------------------------------
------------------------------------------------------------
--------------TVNAPNDSTLEDAKDVFEYIYEHGGKGVTYYRDGTRSKQVLTTRAK
NTDFADETEAA--EALVEQIEEVFGGLEQFLENEDVQDVLAEDVGSLADDAE--------
EPIRVDFTEKRERPDALQGVSQRIDTGYGKVYVTINEDPETGQPFELFANIGHSGGFTNS
FTEALAKVISTSLRSGVDPEEIVDELCGTRSPKVAWDKGEQIQSIPDAIGTAMRRYLEDE
IDKP-YPTQATLEEST-------------DADAETEATYDGPKTDGG-------------
-----------------AAAKSG--------------------SGADDD--------ATQ
DLIDAGESP-------------ECPDCGSLSLYYS-EGCKTCESCGWSEC----------
--------------------------------------------------
>gi|110668757|ref|YP_658568.1| ribonucleoside-diphosphate reductase alpha subunit (intein-containing) [Haloquadratum walsbyi DSM 16790]
-MDTHDVDADELELPIKRTTGETIEQRLTDNAYHNILPAR-YLRKDAKGDLAESQEEIFE
RVAQNVALAEAVFEADKQDTEITVTPDQLKPDHPRRDELAEEVFGAGADAADT-------
-----------VTTTLSVYNVNKFAYETIVPELPDE-VQHHVKSVADEFEDLMSR----L
SFMP--------------------------------------------------------
------------------------------------------------------------
------------------------------------------------------------
------------------------------------------------------------
------------------------------------------------------------
------------------------------------------------------------
------------------------------------------------------------
------------------NSPTLMNAGDELQQLSACFVDSPSDDISDIHQTAKEAAEVFQ
CLTADSTVMLKEKGMVSVSEVETGDQIAQRSDTGFQYKPVEETHAYENAETLTVTLTNGC
SIRGTPNHRLMVDDEWTRIDEIQPDQEVHYTLGWLRETNQSPPKLHSQSHTTVNQTADSI
SPDSSEPIELSESENADTGNRHNSAVAVKQSRTQTQLISDEVVSRPEHTRRPDQLSEELA
ELLGLWIDTG--------------------------------------------------
-------LWHQSGVQFNVERENIAEYIDQLSQQLFDTPAAISDTDGTYTVDITDHKLKEW
WKANFGGKPDGTQSSYVPQMIKEAPTNVIEAFLRGCFTAEGGLRKDMRPRLCTSSEDSID
DIAVLMMGLGYPVEKSVIRNADGEPYYSVMPATDDGLSAFLHDVGFIDERREIGLSNIES
SDSRALNNTHKIEVESIVESPPATVYDITVADNHEYVTDGIISHNSGGGMGYAFWKLRPY
GDSVGSTGGIASGPITFMRTYDQMCETIAQGGARRGAQMGVMRISHPDVIQFIHAKNKDV
SLAHSLRLNDPDDFTHTSFADALEEARELIDEEGRVPEHLRNAVEGHLSNFNISVGVTDE
FMEALFADEEFTFTNPRTEDPHIATPETKELYELHDLGEHVEVGEELSVPAEELWDHIVS
GAHENGEPGVIYLERVNKEHSFDVEKHSEHEILATNP-----------------------
------------------------------------------------------------
------------------------------------------------------------
------------------------------------------------------------
------------------------------------------------------------
------------------------------------------------------------
-------------------------------------------------CGEQPLEEYEA
CNLGHINLSTLADKDAPDWRVWYDNNGDAYNNLDDAAEAFIYEAIDMNAFNRRIESGTRF
LENVVTMSDFPVDEIEATVRDMRKIGLGIMGLAQLYIQIGVRYGSQEANAIAEQLMTHIN
HESKWASHELAKERGTFNDWTESKYANPTEYREWFEHHTGLDASEWEDGFLIRNHNTTTI
APTGCVEENSLVSTDEGLRPIKDLDNTTAEFEQWDEIDVGVTTDGGTKTATAVYDNGFAN
VRQIQTESGFNIAATPNHRFRTLSSDGTYTWKEAGKFESGDRVILQRNTFDAGSRVSLEA
NERADDAQDTTEGPELPGRMTSELAEFLGYFMGSGYISDETHASVDLVVDSDATELNSYL
SNLGEQLFRITPAVESQEMSQVLSFRDCHLSRYFEDNGWKKTDTGHNGDASAAFVPEQIL
EGDEQVVNGFLRGVFEAIGTVSEKIEILTTSTTLADQLQSLLLSLGHVFTRDSTKLVETN
NYHDDQLRQRLCGATRREDERFMNEIGSLIEPDELNLSTRADKNDTYPSSVIDHVQTLDG
YDSVSESLKSRINQSQVDGTVSRKLIKDIEAETAETVSIADHELTGFYAATVESVTEDTA
YTKDISVPSNNTYIADGFVTHNTTSMIGNTTGGCEPIYNVAYYKNVSDDVQGDEMLVEFD
DYFLRVLEQNDIDVEAVKQEAQEQMANNDFDGVDGLDTVPKAIGELFVVTSDLSGKDHAG
VQCACQEGIDSAISK---------------------------------------------
------------------------------------------------------------
------------------------------------------------------------
------------------------------------------------------------
------------------------------------------------------------
------------------------------------------------------------
------------------------------------------------------------
--------------TCNFPSSATKEDMDEVYRYIYQNGGKGVTVYRDGTRSKQVLTTRAQ
NTEFADESEAA--ETLVEQIEDVFGDVDSFLDNDTVRATVDDEIDRVLAAADG-------
---NVELGKKRPRPDVLHGVTQRIDTGYGKLYVNINED-DAGRPFELFANIGNSGGFTAS
FTEALAKTVSTALRSGVDPREIASELQGIRSPKVAWDKGEQINSIPDAVGTAMRRYLDGE
IEKG-YPQQQNLTEVGTDTGSEPRVESGSGSDAKAP----GHETDGG-------------
-----------------AAVTDDTVSTNRNNG------SLPSANDENND------TDDVD
SLVAAGESP-------------ECPECGSMSLYYS-EGCKTCESCGWSEC----------
--------------------------------------------------
>gi|448475265|ref|ZP_21602983.1| ribonucleoside-diphosphate reductase [Halorubrum aidingense JCM 13560]
-MSSDGVAADELELPIKRTTGETMEERLTANAYQNILPAR-YLRKNADGEPIENPEELFD
RVARNVALAEAVFEAENQGVEVTVTPDQLKPDHPRRDELAAEVFGAGVTADDD-------
-----------AETALTAHNVNKFAYDTVVPELPEG-VRDHVEATADRFRDGMEQ----L
SFMP--------------------------------------------------------
------------------------------------------------------------
------------------------------------------------------------
------------------------------------------------------------
------------------------------------------------------------
------------------------------------------------------------
------------------------------------------------------------
------------------NSPTLMNAGDELQQLSACFVDSPGDDITDIHQTAKEAAEVFQ
------------------------------------------------------------
------------------------------------------------------------
------------------------------------------------------------
------------------------------------------------------------
------------------------------------------------------------
------------------------------------------------------------
------------------------------------------------------------
---------------------------------------------SGGGMGYAFWKLRPY
GDAVGSTGGIASGPITFMRTFDQMCETIAQGGARRGAQMGVMRVSHPDVIQFIHSKNKDV
SLAHSLRLNDPDDFTHNSFADALEEARELIDEDGKVPEHLRNAVEGHLSNFNISVGVTDD
FMEALYNDEEFTFTNPRTEEPHVATPETKEIYDMFGLGEHVEVGEVLSIPAQELWDDMIE
GAHENGEPGVIYLERVNKEHSFDVEEHPDHRILATNP-----------------------
------------------------------------------------------------
------------------------------------------------------------
------------------------------------------------------------
------------------------------------------------------------
------------------------------------------------------------
-------------------------------------------------CGEQPLEEYEA
CNLGHINLSTLAAQDAPDWRVWSEAHADEYDSQAEAIDAFLEEAIDFEEFDERIDYGTRF
LENVVTMSDFPVEKIEQKVRDMRKIGLGIMGLAQLYIQLGIQYGTEPGNEVARQLMTHIN
HASKQTSHELATERGPFNDWEDSKYANPTEHREWFEHYTGLDADEWEDGFPVRNHNTTTI
APTG--------------------------------------------------------
------------------------------------------------------------
------------------------------------------------------------
------------------------------------------------------------
------------------------------------------------------------
------------------------------------------------------------
------------------------------------------------------------
----------------------TTSMIGNTTGGCEPIYNVAYYKNVSDDVQGDEMLVEFD
DYFLRTLEENDIDVDDVKREAQDQMAANEFDGVDGLETVPDAIGELFVVTGDLSGKQHAA
VQCACQQGVDSAISK---------------------------------------------
------------------------------------------------------------
------------------------------------------------------------
------------------------------------------------------------
------------------------------------------------------------
------------------------------------------------------------
------------------------------------------------------------
--------------TCNFPNDATAEEMEEVYRYIYDHGGKGVTVYRDGTRSKQVLTTRAK
NAEFADESEAA--ETIVEQIGEVFGGIEAFLDNEDVQQAIDTEIADLLEASEQ-------
--PRIDYSERSPRPDSLSGVTQRVETGYGKLYVTINED-ENGRPFELFANIGHSGGYTNS
FTEALAKVISTALRSGVDPEEIVDELQGTRSPKVAWDKGEQIQSIPDAIGTALRRYLDDD
VDKG-IPQQQSLDDVERDL----------TNESAS-------QTDGG-------------
--------------AAVDDPAANVAASPDGPN-----AGDADGADGADD--------AMQ
ELIKAGESP-------------ECPDCGSMSLYYS-EGCKTCESCGWSEC----------
--------------------------------------------------
>gi|448484450|ref|ZP_21606083.1| ribonucleoside-diphosphate reductase [Halorubrum arcis JCM 13916]
-MSSDGVSADGVELPIKRTTGDTMEERLTGNAYGNILPAR-YLRKNADGEPIEDQEELFD
RVARNVALAEAVFEAEKQGVEVTVTPDQLKPDHPRRDELAEEVFGAGTTATDD-------
-----------TETTLTAHNVNKFSYETVVPELPES-VRDHVEATADRFRNGMES----L
SFMP--------------------------------------------------------
------------------------------------------------------------
------------------------------------------------------------
------------------------------------------------------------
------------------------------------------------------------
------------------------------------------------------------
------------------------------------------------------------
------------------NSPTLMNAGDELQQLSACFVDSPGDDITDIHQTAKEAAEVFQ
------------------------------------------------------------
------------------------------------------------------------
------------------------------------------------------------
------------------------------------------------------------
------------------------------------------------------------
------------------------------------------------------------
------------------------------------------------------------
---------------------------------------------SGGGMGYAFWKLRPY
GDAVGSTGGIASGPITFMRTFDQMCETIAQGGARRGAQMGVMRISHPDVIQFIHAKNKDV
SLAHSLRLNDPDDFTHNSFADALEEARELIDEDGKVPEHLRNAVEGHLSNFNISVGVTDD
FMAALENDEEFTFTNPRTEEPHIATPETKELYDMFGLGEHVEVGEELSVPAAEIWDHMIE
GAHENGEPGVVYLERINKEHSFDVEEHPEHRILATNP-----------------------
------------------------------------------------------------
------------------------------------------------------------
------------------------------------------------------------
------------------------------------------------------------
------------------------------------------------------------
-------------------------------------------------CGEQPLEEYEA
CNLGHINLSTLADLDAPDWRVWSDEHADEYDSEAAAVEAFLEEAIDFEEFEERIAYGTRF
LENVVTMSDFPVPEIEEKVRDMRKIGLGIMGLAQLYVQLGVRYGSESGNEIARQLMTHIN
HESKLASHELAEERGTFNDWEDSKYANPTEHRDWFEHYTGLDADEWEDGFPIRNHNTTTI
APTG--------------------------------------------------------
------------------------------------------------------------
------------------------------------------------------------
------------------------------------------------------------
------------------------------------------------------------
------------------------------------------------------------
------------------------------------------------------------
----------------------TTSMIGNTTGGCEPIYNVAYYKNVSDDVQGDEMLVEFD
DYFLRTLEANDVDVEAVKREAQEQMAENEFDGVEGLDTVPNAIGELFVVTGDLSAKDHAG
VQVACQKGVDSAISK---------------------------------------------
------------------------------------------------------------
------------------------------------------------------------
------------------------------------------------------------
------------------------------------------------------------
------------------------------------------------------------
------------------------------------------------------------
--------------TVNAPNDSTLGDAKEVFEYIYENGGKGVTYYRDGTRSKQVLTTRAQ
NAEFADESEAA--ETIVEQIGEVFGGIEAFLDNEDVQAAIDAEISDLLEATEQ-------
--PRIDYSERSPRPDSLNGVTQRVETGYGKLYVTINED-DKGLPFELFANIGHSGGYTNS
FTEALAKVISTALRSGVDPEEIVDELQGTRSPKVAWDKGEQIQSIPDAIGTALRRYLDDD
VDKG-IPQQQSLDDVEGSVADE-------SPSPPS-------QTDGG-------------
--------------AVDAGAATEAPS--GSEP------TAADDAAGVDD--------STQ
ELIAAGESP-------------ECPECGGMNLYYS-EGCKTCESCGWSEC----------
--------------------------------------------------
>gi|448503665|ref|ZP_21613294.1| ribonucleoside-diphosphate reductase [Halorubrum coriense DSM 10284]
-MSSDGVTADGVELPIKRTTGDTMEERLTGNAYHNILPAR-YLRKNADGEPDEDQEELFD
RVARNVALAEAVFEAEKRGVEVTVTPDQLKPDHPRRDELAEEVFGAGTTADDE-------
-----------TETALTAHNVNKFAYETVVPELPES-VRDHVEATAETFRNGMES----L
SFMP--------------------------------------------------------
------------------------------------------------------------
------------------------------------------------------------
------------------------------------------------------------
------------------------------------------------------------
------------------------------------------------------------
------------------------------------------------------------
------------------NSPTLMNAGDELQQLSACFVDSPGDDITDIHQTAKEAAEVFQ
------------------------------------------------------------
------------------------------------------------------------
------------------------------------------------------------
------------------------------------------------------------
------------------------------------------------------------
------------------------------------------------------------
------------------------------------------------------------
---------------------------------------------SGGGMGYAFWKLRPY
GDSVGSTGGIASGPITFMRTFDQMCETIAQGGARRGAQMGVMRISHPDVIQFIHAKNKDV
SLAHSLRLNDPDDFTHNSFADALEEARELIDEDGKVPEHLRNAVEGHLSNFNISVGVTDD
FMDALRNDEEFTFTNPRTGEAHVATPETKELYDMFGLGEHVEVGEELSIPAAEIWDDMIE
GAHENGEPGVVYLERINKEHSFDVEENPDHRILATNP-----------------------
------------------------------------------------------------
------------------------------------------------------------
------------------------------------------------------------
------------------------------------------------------------
------------------------------------------------------------
-------------------------------------------------CGEQPLEEYEA
CNLGHINLSTLADLDAPDWRVWSDEHADEYDTEAAAIDAFLQEAIDFEEFDDRIAYGTRF
LENVVTMSDFPVDEIEEKVRDMRKIGLGIMGLAQLYVQLGVRYGSESGNEIARQLMTHIN
HESKLASHDLAEERGTFNDWADSKYANPTEYGDWFEHYTGLDADEWEDGFPIRNHNTTTI
APTG--------------------------------------------------------
------------------------------------------------------------
------------------------------------------------------------
------------------------------------------------------------
------------------------------------------------------------
------------------------------------------------------------
------------------------------------------------------------
----------------------TTSMIGNTTGGCEPIYNVAYYKNVSDDVQGDEMLVEFD
DYFLRTLEANDVDVDAVKQEAQEQMATNEFDGVEGLDTVPDAIGELFVVTGDLSAKDHAG
VQVACQKGVDSAISK---------------------------------------------
------------------------------------------------------------
------------------------------------------------------------
------------------------------------------------------------
------------------------------------------------------------
------------------------------------------------------------
------------------------------------------------------------
--------------TVNAPNDSTLGDAKEVFEYIYENGGKGVTYYRDGTRSKQVLTTRAQ
NTEFADESEAA--ETIVEQINEVFGGVEAFLDNEDVQAAIDAEVSDLLETTEQ-------
--PRIDYSERSPRPDSLNGVTQRVETGYGKLYVTINED-ENGLPFELFANIGHSGGYTNS
FTEALAKVISTALRSGVDPEEIVDELQGTRSPKVAWDKGEQIQSIPDAIGTALRRYLDDD
VDKG-IPQQQSLDDVEEAAAG---------ASPPS-------QTDGG-------------
--------------AVDAGTATDAPS--GVAP------TGEDDAAGADD--------STQ
ELIAAGESP-------------ECPECGGMNLYYS-EGCKTCESCGWSEC----------
--------------------------------------------------
>gi|448518008|ref|ZP_21617307.1| ribonucleoside-diphosphate reductase [Halorubrum distributum JCM 10118]
-MSSDGVSADGVELPIKRTTGDTMEERLTGNAYGNILPAR-YLRKNADGEPIEDQEELFD
RVARNVALAEAVFEAEKQGVEVTVTPDQLKPDHPRRDELAEEVFGAGTTATDD-------
-----------TETTLTAHNVNKFSYETVVPELPES-VRDHVEATADRFRNGMES----L
SFMP--------------------------------------------------------
------------------------------------------------------------
------------------------------------------------------------
------------------------------------------------------------
------------------------------------------------------------
------------------------------------------------------------
------------------------------------------------------------
------------------NSPTLMNAGDELQQLSACFVDSPGDDITDIHQTAKEAAEVFQ
------------------------------------------------------------
------------------------------------------------------------
------------------------------------------------------------
------------------------------------------------------------
------------------------------------------------------------
------------------------------------------------------------
------------------------------------------------------------
---------------------------------------------SGGGMGYAFWKLRPY
GDAVGSTGGIASGPITFMRTFDQMCETIAQGGARRGAQMGVMRISHPDVIQFIHAKNKDV
SLAHSLRLNDPDDFTHNSFADALEEARELIDEDGKVPEHLRNAVEGHLSNFNISVGVTDD
FMAALENDEEFTFTNPRTEEPHIATPETKELYDMFGLGEHVEVGEELSVPAAEIWDHMIE
GAHENGEPGVVYLERINKEHSFDVEEHPEHRILATNP-----------------------
------------------------------------------------------------
------------------------------------------------------------
------------------------------------------------------------
------------------------------------------------------------
------------------------------------------------------------
-------------------------------------------------CGEQPLEEYEA
CNLGHINLSTLADLDAPDWRVWSDEHADEYDSEAAAVEAFLEEAIDFEEFEERIAYGTRF
LENVVTMSDFPVPEIEEKVRDMRKIGLGIMGLAQLYVQLGVRYGSESGNEIARQLMTHIN
HESKLASHELAEERGTFNDWEDSKYANPTEHRDWFEHYTGLDADEWEDGFPIRNHNTTTI
APTG--------------------------------------------------------
------------------------------------------------------------
------------------------------------------------------------
------------------------------------------------------------
------------------------------------------------------------
------------------------------------------------------------
------------------------------------------------------------
----------------------TTSMIGNTTGGCEPIYNVAYYKNVSDDVQGDEMLVEFD
DYFLRTLEANDVDVEAVKREAQEQMAENEFDGVEGLDTVPNAIGELFVVTGDLSAKDHAG
VQVACQKGVDSAISK---------------------------------------------
------------------------------------------------------------
------------------------------------------------------------
------------------------------------------------------------
------------------------------------------------------------
------------------------------------------------------------
------------------------------------------------------------
--------------TVNAPNDSTLGDAKEVFEYIYENGGKGVTYYRDGTRSKQVLTTRAQ
NAEFADESEAA--ETIVEQIGEVFGGIEAFLDNEDVQAAIDAEISDLLEATEQ-------
--PRIDYSERSPRPDSLNGVTQRVETGYGKLYVTINED-DKGLPFELFANIGHSGGYTNS
FTEALAKVISTALRSGVDPEEIVDELQGTRSPKVAWDKGEQIQSIPDAIGTALRRYLDDD
VDKG-IPQQQSLDDVEGSVADE-------SPSPPS-------QTDGG-------------
--------------AVDAGAATEAPS--GSEP------TAADDAAGADD--------STQ
ELIAAGESP-------------ECPECGGMNLYYS-EGCKTCESCGWSEC----------
--------------------------------------------------
>gi|448508429|ref|ZP_21615535.1| ribonucleoside-diphosphate reductase [Halorubrum distributum JCM 9100]
-MSSDGVSADGVELPIKRTTGDTMEERLTGNAYGNILPAR-YLRKNADGEPIEDQEELFD
RVARNVALAEAVFEAEKQGVEVTVTPDQLKPDHPRRDELAEEVFGAGTTATDD-------
-----------TETTLTAHNVNKFSYETVVPELPES-VRDHVEATADRFRNGMES----L
SFMP--------------------------------------------------------
------------------------------------------------------------
------------------------------------------------------------
------------------------------------------------------------
------------------------------------------------------------
------------------------------------------------------------
------------------------------------------------------------
------------------NSPTLMNAGDELQQLSACFVDSPGDDITDIHQTAKEAAEVFQ
------------------------------------------------------------
------------------------------------------------------------
------------------------------------------------------------
------------------------------------------------------------
------------------------------------------------------------
------------------------------------------------------------
------------------------------------------------------------
---------------------------------------------SGGGMGYAFWKLRPY
GDAVGSTGGIASGPITFMRTFDQMCETIAQGGARRGAQMGVMRISHPDVIQFIHAKNKDV
SLAHSLRLNDPDDFTHNSFADALEEARELIDEDGKVPEHLRNAVEGHLSNFNISVGVTDD
FMAALENDEEFTFTNPRTEEPHIATPETKELYDMFGLGEHVEVGEELSVPAAEIWDHMIE
GAHENGEPGVVYLERINKEHSFDVEEHPEHRILATNP-----------------------
------------------------------------------------------------
------------------------------------------------------------
------------------------------------------------------------
------------------------------------------------------------
------------------------------------------------------------
-------------------------------------------------CGEQPLEEYEA
CNLGHINLSTLADLDAPDWRVWSDEHADEYDSEAAAVEAFLEEAIDFEEFEERIAYGTRF
LENVVTMSDFPVPEIEEKVRDMRKIGLGIMGLAQLYVQLGVRYGSESGNEIARQLMTHIN
HESKLASHELAEERGTFNDWEDSKYANPTEHRDWFEHYTGLDADEWEDGFPIRNHNTTTI
APTG--------------------------------------------------------
------------------------------------------------------------
------------------------------------------------------------
------------------------------------------------------------
------------------------------------------------------------
------------------------------------------------------------
------------------------------------------------------------
----------------------TTSMIGNTTGGCEPIYNVAYYKNVSDDVQGDEMLVEFD
DYFLRTLEANDVDVEAVKREAQEQMAENEFDGVEGLDTVPNAIGELFVVTGDLSAKDHAG
VQVACQKGVDSAISK---------------------------------------------
------------------------------------------------------------
------------------------------------------------------------
------------------------------------------------------------
------------------------------------------------------------
------------------------------------------------------------
------------------------------------------------------------
--------------TVNAPNDSTLGDAKEVFEYIYENGGKGVTYYRDGTRSKQVLTTRAQ
NAEFADESEAA--ETIVEQIGEVFGGIEAFLDNEDVQAAIDAEISDLLEATEQ-------
--PRIDYSERSPRPDSLNGVTQRVETGYGKLYVTINED-DKGLPFELFANIGHSGGYTNS
FTEALAKVISTALRSGVDPEEIVDELQGTRSPKVAWDKGEQIQSIPDAIGTALRRYLDDD
VDKG-IPQQQSLDDVEGSVADE-------SPSPPS-------QTDGG-------------
--------------AVDAGAATEAPS--GSEP------TAADDAAGADD--------STQ
ELIAAGESP-------------ECPECGGMNLYYS-EGCKTCESCGWSEC----------
--------------------------------------------------
>gi|257052366|ref|YP_003130199.1| ribonucleoside-diphosphate reductase, adenosylcobalamin-dependent [Halorhabdus utahensis DSM 12940]
-MSDAELAVDEVTLPIKRIEGDTLADRLTDNAYHNILPAR-YLRKDADGELVEQQEDLFE
RVGKNIALAEAVYEARNQDVEITVTPDQLKPDHPRRDELAEEVFGKGTSIGDD-------
-----------AETTLSVYNVNKFAYETVVPELPAD-VREHVEETATEFQDLMEN----L
SFMP--------------------------------------------------------
------------------------------------------------------------
------------------------------------------------------------
------------------------------------------------------------
------------------------------------------------------------
------------------------------------------------------------
------------------------------------------------------------
------------------NSPTLMNAGDELQQLSACFVDSPEDDIDDIHQTAKEAAQVFQ
------------------------------------------------------------
------------------------------------------------------------
------------------------------------------------------------
------------------------------------------------------------
------------------------------------------------------------
------------------------------------------------------------
------------------------------------------------------------
---------------------------------------------SGGGMGYAFWRLRPY
GDAVGSTGGIASGPITFMRTFDQMCETIAQGGARRGAQMGVMRVSHPDVIQFIHAKNKDV
SLARTLRLNDPDDFTHTSFSDALEEARELIDDDGRVPEHLRNAVEGHLSNFNISVGITDE
FMDALQNDEEFTFTNPRTGDPHIVTAETKELYDMFGLGEYVEVGEELSIPASELWDDIVE
GAHENGEPGVIYLERANKEHSFDVEENSDHRILATNP-----------------------
------------------------------------------------------------
------------------------------------------------------------
------------------------------------------------------------
------------------------------------------------------------
------------------------------------------------------------
-------------------------------------------------CGEQPLEEYEA
CNLGHINLSTLAAEGAPDWRVWSERHADDYDDFEAAVEAYLDEAIDVEELEYRIEMATRF
LENVVTMSDFPVEKIEEKVRDMRKIGLGIMGLAQLFIQLGVKYGSDEGDAIAGHLMQKIN
HDSKWASHELAEERGVFNDWEDSKYADPTEYREWFEHYVGEDADDWAEGFPIRNHNTTTI
APTG--------------------------------------------------------
------------------------------------------------------------
------------------------------------------------------------
------------------------------------------------------------
------------------------------------------------------------
------------------------------------------------------------
------------------------------------------------------------
----------------------TTSMVGNTTGGCEPVYNVAYYKNVSDDVQGDEMLVEFD
DYFLRVLEENGIDVETVKEEAQEQMATNEFDGVEGLSTVPDAIGELFVTTGDLSPKQHAS
IQCTLQDGVDSAISK---------------------------------------------
------------------------------------------------------------
------------------------------------------------------------
------------------------------------------------------------
------------------------------------------------------------
------------------------------------------------------------
------------------------------------------------------------
--------------TVNAPNDSTIEDAKDVFEYIYEHGGKGVTYYRDGTRSKQVLTTRAE
NTDFADMDTEE----VIAQIEAVFGGIEAFLDDEDVRAALDGEIETLLGEADG-------
--EYADYAKKRPRPDVLHGVTQRIDTGYGKVYVNINEDPEAERPFELFANIGNSGGFTAS
FTEALAKTVSAALRAGVDPNEIAGELQGIRSPKVAWDKGEQIQSIPDAIGTAMRRYLDGD
IERA-YPQQQTLEETADE--ED--------PEAMG------HSTDGG-------------
-----------------ATTAPSESVE----------------PTEPSG--------DQQ
ELIENGESP-------------ECPECGSMSLYYS-EGCKTCESCGWSEC----------
--------------------------------------------------
>gi|55378393|ref|YP_136243.1| ribonucleoside-diphosphate reductase subunit alpha [Haloarcula marismortui ATCC 43049]
-MSNSDLSADEITLPIKRTDGDTIEERLTGNAYHNILPAR-YLRKDANGDLIEGPEDLFD
RVAKNIALAEAVFEANKQDVDVHVSPDQLKPDHPRRDELADEVFGKGTSVDDD-------
-----------VETELSVYNVNKFAYETVVPELPEG-VRDHVKSTADAFQEQMEQ----L
SFMP--------------------------------------------------------
------------------------------------------------------------
------------------------------------------------------------
------------------------------------------------------------
------------------------------------------------------------
------------------------------------------------------------
------------------------------------------------------------
------------------NSPTLMNAGDELQQLSACFVDSPGDDIDDIHQTAKEAAQVFQ
------------------------------------------------------------
------------------------------------------------------------
------------------------------------------------------------
------------------------------------------------------------
------------------------------------------------------------
------------------------------------------------------------
------------------------------------------------------------
---------------------------------------------SGGGMGYAFWKLRPY
GDPVGSTGGIASGPITFMRTYDQMCETIAQGGARRGAQMGVMRVSHPDVIQFIHAKNKDV
SLAETLRLNDPDDFTHNSFAEALEEARELIDDDGQVPKHLRNAVEGHLSNFNISVGVTDD
FMEALKAGEEFTFTNPRTGDAHIVTEETKELYDMFGLGEHVEVGEELSIPAEELWDDIVE
GAHENGEPGVIYLERVNKQHSFDVEEHPDHEILATNP-----------------------
------------------------------------------------------------
------------------------------------------------------------
------------------------------------------------------------
------------------------------------------------------------
------------------------------------------------------------
-------------------------------------------------CGEQPLEEYEA
CNLGHINLSTLAATDAPDWRVWSEAHADEYDSIDAAIDAFLEEAIDWDEFDRRIELGTRF
LENVVTMSDFPVEKIEQKVREMRKIGLGIMGLAQLYIQLGVAYGTEEANEIARQTMRHIN
HGSKAASHELAEERGVFTEWENSKYANPTDYSDWFEKQTGEDAADWEDGYPIRNHNTTTI
APTG--------------------------------------------------------
------------------------------------------------------------
------------------------------------------------------------
------------------------------------------------------------
------------------------------------------------------------
------------------------------------------------------------
------------------------------------------------------------
----------------------TTSMIGNTTGGCEPIYNVAYYKNVSDDVQGDEMLVEFD
DYFLRALEDNDIDVEAVKQEAQEQMANNEFDGVDGLTTVPDAIGELFVTTGDLSAKQHAG
IQVACQEGVDSAISK---------------------------------------------
------------------------------------------------------------
------------------------------------------------------------
------------------------------------------------------------
------------------------------------------------------------
------------------------------------------------------------
------------------------------------------------------------
--------------TVNAPNDSTTEDAAEVFEYIYDHGGKGVTYYRDGTRSKQVLTTRAQ
NTEFSDMDADE----IVAQIEEVFGGIEGFLEDEAVQAAIDDSIQQVLGVADG-------
---DAEYAEKQTRPDVLHGVTQRIDTGYGKLYVNINEDPEADRPFELFANIGNSGGFTAS
FTEALAKTISTALRSGVDPEEIADELQGIRSPKVAWDKGEQIQSIPDAIGTALRRYLDGD
VDKA-YPDQTTLEETAEKAEG---------ETATQ------TQTDGG-------------
-----------------AAAAA-----------------------DAGG--------DQQ
DIIDAGESP-------------ECPDCGSLSLYYS-EGCKTCESCGWSEC----------
--------------------------------------------------
>gi|222480783|ref|YP_002567020.1| ribonucleoside-diphosphate reductase, adenosylcobalamin-dependent [Halorubrum lacusprofundi ATCC 49239]
-MSSDDVATDEVELPIKRTTGETLEDRLTANAYHNILPAR-YLRKNADGEPIENPEGLFD
RVARNVALAEAVFEAEKQGVEVTVTPDQLKPDHPRRDELAADVFGTGTTATDD-------
-----------VETTLTAHNVNKFAYSTVVPELPEG-VREHVEATADRFRDGMES----L
SFMP--------------------------------------------------------
------------------------------------------------------------
------------------------------------------------------------
------------------------------------------------------------
------------------------------------------------------------
------------------------------------------------------------
------------------------------------------------------------
------------------NSPTLMNAGDELQQLSACFVDSPADDITDIHQTAKEAAEVFQ
------------------------------------------------------------
------------------------------------------------------------
------------------------------------------------------------
------------------------------------------------------------
------------------------------------------------------------
------------------------------------------------------------
------------------------------------------------------------
---------------------------------------------SGGGMGYAFWKLRPY
GDAVGSTGGIASGPITFMRTFDQMCETIAQGGARRGAQMGVMRVSHPDVIQFIHSKNKDV
SLAHSLRLNDPDDFTHNSFADALEEARELIDEDGKVPEHLRNAVEGHLSNFNISVGVTDD
FMEALYNDEEFTFTNPRTEEPHIATPETKEIYDMFGLGEHVEVGEVLSIPADELWDDMIE
GAHENGEPGVIYLERVNKEHSFDTKEHPDHRILATNP-----------------------
------------------------------------------------------------
------------------------------------------------------------
------------------------------------------------------------
------------------------------------------------------------
------------------------------------------------------------
-------------------------------------------------CGEQPLEEYEA
CNLGHINLSTLAAQDAPDWRVWSDEHADEYDTEEAAMSAFLEEAIDFEEFDERIDYGTRF
LENVVTMSDFPVEKIEQKVRDMRKIGLGVMGLAQLYIQLGIQYGTEPGNEVARQLMTHIN
HASKQTSHELATERGTFNDWEESKYANPTEYRDWFEHYTGLDADEWEDGFPIRNHNTTTI
APTG--------------------------------------------------------
------------------------------------------------------------
------------------------------------------------------------
------------------------------------------------------------
------------------------------------------------------------
------------------------------------------------------------
------------------------------------------------------------
----------------------TTSMIGNTTGGCEPIYNVAYYKNVSDDVQGDEMLVEFD
DYFLRTLEENDVDVDAVKQEAQEQMATNEFDGVDGLETVPDAIGELFVVTGDLSGKQHAS
VQCACQEGVDSAISK---------------------------------------------
------------------------------------------------------------
------------------------------------------------------------
------------------------------------------------------------
------------------------------------------------------------
------------------------------------------------------------
------------------------------------------------------------
--------------TCNFPNDATAEEMEEVYRYIYDHGGKGVTVYRDGTRSKQVLTTRAK
NAEFADESEAA--EAIVEQIGEVFGGVEAFLDNEDVQQAIDAEISDLLEATEQ-------
--PRIDYSERSPRPDSLNGVTQRVETGYGKLYVTINED-ENGLPFELFANIGHSGGYTNS
FTEALAKVISTALRSGVDPEEIVDELQGTRSPKVAWDKGEQIQSIPDAIGTALRRYLDDD
VDKG-IPQQQSLDDVES------------TVESPS-------QTDGG-------------
--------------AVDAGTETDAPVDGPADAPTADAPDAADDTAGADD--------AMQ
ELIAAGESP-------------ECPECGGMNLYYS-EGCKTCESCGWSEC----------
--------------------------------------------------
>gi|448731221|ref|ZP_21713524.1| ribonucleoside-diphosphate reductase [Halococcus saccharolyticus DSM 5350]
-MSRANRSADEVTLPVKRTDGDTLEERLTANAYDNILPAR-YLRKDADGELVETQEDLFE
RVARNVALAEAVFEAGRQDTEITVTPEQLKPDHPRRDDLASEVFGKGTTADDD-------
-----------AETTLSAYNVNKFAYETVVPDLPEE-IREHVEATADAFQDSMED----L
SFMP--------------------------------------------------------
------------------------------------------------------------
------------------------------------------------------------
------------------------------------------------------------
------------------------------------------------------------
------------------------------------------------------------
------------------------------------------------------------
------------------NSPTLMNAGDELQQLSACFVDSPGDDIDDIHETAKEAAQVFQ
------------------------------------------------------------
------------------------------------------------------------
------------------------------------------------------------
------------------------------------------------------------
------------------------------------------------------------
------------------------------------------------------------
------------------------------------------------------------
---------------------------------------------SGGGMGYAFWKLRPY
GDAVGSTGGIASGPITFMRTYDQMCETIAQGGARRGAQMGVMRVSHPDVIQFIHAKNKDV
SLAHSLRLNDPDDFTHTQFVDALEEARELIDDEGRVPEHLRNAVEGHLSNFNISVGVTDD
FMDALEEGGEFTFTNPRTEEPHIATAETKELYDCYGLGEHVEVGEELSIPAADLWEHIVD
GAYQNGEPGVIYLERVNKEHSFDVEEHPDHEILATNP-----------------------
------------------------------------------------------------
------------------------------------------------------------
------------------------------------------------------------
------------------------------------------------------------
------------------------------------------------------------
-------------------------------------------------CGEQPLEEYEA
CNLGHINLSTLAASDAPDWRVWSDEHAAEYDTQEAAIEAYLKEAIDVEAFDRRIELGTRF
LENVVTMSDFPVEKIEQKVREMRKIGLGIMGLAQLYIQLGVRYGSEEGNEIARQLMRHIN
HGSKHASHELAEQRGSFEDWEDSKYADPTAYREWFEAQTGESADDWADGFPIRNHNTTTI
APTG--------------------------------------------------------
------------------------------------------------------------
------------------------------------------------------------
------------------------------------------------------------
------------------------------------------------------------
------------------------------------------------------------
------------------------------------------------------------
----------------------TTSMVGNTTGGCEPIYNVAYYKNVSDDVQGDEMLVEFD
DYFLRVLEANDIDVDAVKREAQEQMGDNEFDGVEGLDSVPDAIGELFVVTSDLSGIEHAG
VQVACQAGVDSAISK---------------------------------------------
------------------------------------------------------------
------------------------------------------------------------
------------------------------------------------------------
------------------------------------------------------------
------------------------------------------------------------
------------------------------------------------------------
--------------TCNFPNSASKEDMDEVYRYIYDNGGKGVTVYRDGTRSKQVLTTRAD
NAEFADEGEAA--AVLVEQIEEVFGGIEGFLDNEDVRAALDADLASVVDTEPV-------
------YAAKQPRPDVLHGVTQRVDTGYGKLYVNINED-DQGRPFELFANIGHSGGFTNS
FTEALAKVISTALRSGVDPGEIVDELDGTRSPKVAWDKGEQIQSIPDAIGTAMRRYLDGE
IEKT-YPQQRNLDEIAS-------------EETES-------GTTGD-------------
-----------------AATEPDGGTRADAAGGP------EADTDRSTG--------DVQ
AMIDSGESP-------------ECPSCGSLSLYYS-EGCKTCESCGWSEC----------
--------------------------------------------------
>gi|448441269|ref|ZP_21589020.1| ribonucleoside-diphosphate reductase [Halorubrum saccharovorum DSM 1137]
-MSSDGVAADELELPIKRTTGETMEERLTANAYHNILPAR-YLRKNADGEAIEDPEELFD
RVARNVALAEAVFEAEKQDVEVTVTPDQLKPDHPRRDELAEEVFGTGTTADDD-------
-----------AETTLTAHNVNKFAYDTVVPELPES-VRDHVEATADRFRDGMER----L
SFMP--------------------------------------------------------
------------------------------------------------------------
------------------------------------------------------------
------------------------------------------------------------
------------------------------------------------------------
------------------------------------------------------------
------------------------------------------------------------
------------------NSPTLMNAGDELQQLSACFVDSPDDDITDIHQTAKEAAEVFQ
------------------------------------------------------------
------------------------------------------------------------
------------------------------------------------------------
------------------------------------------------------------
------------------------------------------------------------
------------------------------------------------------------
------------------------------------------------------------
---------------------------------------------SGGGMGYAFWKLRPY
GDSVGSTGGIASGPITFMRTFDQMCETIAQGGARRGAQMGVMRVSHPDVIQFIHSKNKDV
SLAHSLRLNDPDDFTHNSFADALEEARDLIDEDGKVPEHLRNAVEGHLSNFNISVGVTDD
FMEALYNDEEFTFTNPRTEEPHVATPETKEIYDMFGLGEHVEVGEVLSIPAQELWDDMIE
GAHENGEPGVIYLERVNKEHSFDTEEHPDHRILATNP-----------------------
------------------------------------------------------------
------------------------------------------------------------
------------------------------------------------------------
------------------------------------------------------------
------------------------------------------------------------
-------------------------------------------------CGEQPLEEYEA
CNLGHINLSTLAAQDAPDWRVWSAEHADEYDSQAAAIDAFLDEAIDFEEFDERIDYGTRF
LENVVTMSDFPVEKIEQKVRDMRKIGLGVMGLAQLYIQLGIQYGTEPGNEVARQLMTHIN
HASKQTSHELAKERGTFNDWEDSKYADPTEYRDWFEHYTGLDADEWEDGFPMRNHNTTTI
APTG--------------------------------------------------------
------------------------------------------------------------
------------------------------------------------------------
------------------------------------------------------------
------------------------------------------------------------
------------------------------------------------------------
------------------------------------------------------------
----------------------TTSMIGNTTGGCEPIYNVAFYKNVSDDVQGDEMLVEFD
DYFLRTLEANDVDVDAVKQEAQEQMATNEFDGVDGLETVPDAIGELFVVTGDLSGKQHAA
VQCACQEGVDSAISK---------------------------------------------
------------------------------------------------------------
------------------------------------------------------------
------------------------------------------------------------
------------------------------------------------------------
------------------------------------------------------------
------------------------------------------------------------
--------------TCNFPNDATAEEMEEVYRYIYDHGGKGVTVYRDGTRSKQVLTTRAK
NTEFADESEAA--EAIVEQIGEVFGGIEAFLDNEDVQAAIDAEISDLLEASEQ-------
--PQIDYSERSPRPDSLNGVTQRVETGYGKLYVTINED-ENGLPFELFANIGHSGGYTNS
FTEALAKVISTALRSGVDPEEIVDELQGTRSPKVAWDKGEQIQSIPDAIGTALRRYLDDE
IDKG-IPQQQSLDDVEG------------VAEPPS-------QTDGG-------------
--------------AVDAGTATDAGAATDAPAA--GGSEAADDATGADD--------AMQ
ELIAAGESP-------------ECPECGGMNLYYS-EGCKTCESCGWSEC----------
--------------------------------------------------
>gi|399577122|ref|ZP_10770875.1| ribonucleoside-diphosphate reductase [Halogranum salarium B-1]
MS-NADITAEELKLPIKRTDGETLADRMTGNAYNNILPAR-YLRKDANGDPIETQEDLFP
RVAKNIALAEAVFESEQQGVEISVTPSQLKPGHPRRSELADEVFGKGTTVDDD-------
-----------TETTLSVYNVNKFAYDTVVPDLPEE-IRAVVEEKRESFQDLMEN----L
SFMP--------------------------------------------------------
------------------------------------------------------------
------------------------------------------------------------
------------------------------------------------------------
------------------------------------------------------------
------------------------------------------------------------
------------------------------------------------------------
------------------NSPTLMNAGDELQQLSACFVDSPDDDITDIHQTAKEAAEVFQ
------------------------------------------------------------
------------------------------------------------------------
------------------------------------------------------------
------------------------------------------------------------
------------------------------------------------------------
------------------------------------------------------------
------------------------------------------------------------
---------------------------------------------SGGGMGYAFWRLRPY
GDAVGSTGGIASGPITFMRTFDQMCETIAQGGARRGAQMGVMRVSHPDVIQFIHAKNKDV
SLANTLRLNDPDDFTHTKFADALDEARELIDEDGKVPKHLRNAVEGHLSNFNISVGVTDD
FMEALYNEEEFTFTNPRTEEPHVATPQTKELYDMFDLGEYVEVGEVLSIPAEELWTHIVE
GAHENGEPGIIYLERVNKQHSFDVEKHPDHRILATNP-----------------------
------------------------------------------------------------
------------------------------------------------------------
------------------------------------------------------------
------------------------------------------------------------
------------------------------------------------------------
-------------------------------------------------CGEQPLEEYEA
CNLGHINLSTLAATDAPDWRVWSEEHADEYDSEAAAIEAFLDEALDWDEFDHRIETGTRF
LENVVTMSDFPVPEIEEKVRDMRKIGLGVMGLAQLYIQLGIRYGSDAGNEVAEAVMTHIN
HQSKWASHELAEQRGPFNDWSDSKYADPTEYREWFEHHTGLDADDWADGFSVRNHNTTTI
APTG--------------------------------------------------------
------------------------------------------------------------
------------------------------------------------------------
------------------------------------------------------------
------------------------------------------------------------
------------------------------------------------------------
------------------------------------------------------------
----------------------TTSMVGNTTGGCEPIYNVAYYKNVSDDVQGDEMLVEFD
DYFLRVLEANDIDVESVKQEAQEQMANNEFDGVDSLTSVPDAISELFVVTADLTGKQHAA
VQCACQQGVDSAISK---------------------------------------------
------------------------------------------------------------
------------------------------------------------------------
------------------------------------------------------------
------------------------------------------------------------
------------------------------------------------------------
------------------------------------------------------------
--------------TCNFPNSASMEDMDEVYRYIYDHGGKGVTVYRDGTRSKQVLTTRAK
NADFADDGEAA--EALVAQMEEVFGGIEGFLSNDEVRAALG---EDFSLEDRT-------
---GKAYAQERPRPDVLHGVTQRIDTGYGKMYVNINEDDEG-EPFELFATIGNSGGFTNS
FTEALAKVISYSLRSGVDPREIASDLQGIRSPKVAWDKGEQINSIPDAIGVAMRRYLDGE
IDKP-YPKQQSLTEIESESVD--------TDAPE---------PDGG-------------
-----------------AATTS----------------------GPSDD--------ATQ
DLLDAGESP-------------ECPECGNMTLYFS-EGCKTCESCGWSEC----------
--------------------------------------------------
>gi|448734944|ref|ZP_21717164.1| ribonucleoside-diphosphate reductase [Halococcus salifodinae DSM 8989]
-MSRAG-SADEVTLPVKRTDGDTLEERLTANAYDNILPAR-YLRKDSDGELVETQEDLFV
RVARNVALAEAVFEAGRRDTDITVTPEQLKPDHPRRDDLASEVFGKGTTADDD-------
-----------AETTLSAYNVNKFAYETVVPDLPEE-IREHVAETADAFQASMED----L
SFMP--------------------------------------------------------
------------------------------------------------------------
------------------------------------------------------------
------------------------------------------------------------
------------------------------------------------------------
------------------------------------------------------------
------------------------------------------------------------
------------------NSPTLMNAGDELQQLSACFVDSPGDDIDDIHQTAKEAAEVFQ
------------------------------------------------------------
------------------------------------------------------------
------------------------------------------------------------
------------------------------------------------------------
------------------------------------------------------------
------------------------------------------------------------
------------------------------------------------------------
---------------------------------------------SGGGMGYAFWKLRPY
GDAVGSTGGIASGPITFMRTYDQMCETIAQGGARRGAQMGVMRVSHPDVIQFIHAKNKDV
SLAHSLRLNDPDDFTHTQFVDALEEARELIDDEGKVPKHLRNAVEGHLSNFNISVGVTDD
FMDALEEGGEFTFTNPRTEEPHIATAETKELYDCYGLGEHVEVGEELSIPAADLWEHIVD
GAYQNGEPGVIYLERVNKEHSFDVEEHPDHEILATNP-----------------------
------------------------------------------------------------
------------------------------------------------------------
------------------------------------------------------------
------------------------------------------------------------
------------------------------------------------------------
-------------------------------------------------CGEQPLEEYEA
CNLGHINLSTLAASDAPDWRVWSDEHADEYASQEAAIEAYLEGAIDTEAFDHRIELGTRF
LENVVTMSDFPVEKIEQKVREMRKIGLGIMGLAQLYIQLGVRYGSEEGNEIARQLMRRIN
HGSKHASHELAEQRGSFEDWDDSKYADPTAYREWFEAQTGESADDWEEGFPIRNHNTTTI
APTG--------------------------------------------------------
------------------------------------------------------------
------------------------------------------------------------
------------------------------------------------------------
------------------------------------------------------------
------------------------------------------------------------
------------------------------------------------------------
----------------------TTSMVGNTTGGCEPIYNVAYYKNVSDDVQGDEMLVEFD
DYFLRVLEANDIDVDAVKAEAQEQMSSNEFDGVEGLDTVPDAIGELFVVTSDLSGIEHAG
VQVACQAGVDSAISK---------------------------------------------
------------------------------------------------------------
------------------------------------------------------------
------------------------------------------------------------
------------------------------------------------------------
------------------------------------------------------------
------------------------------------------------------------
--------------TCNFPNSASKADMDEVYRYIYDNGGKGVTVYRDGTRSKQVLTTRAD
NAEFADEGEAA--EALVEQIEEVFGGIEGFLDSEDVRAALDTDLASVVDTEPV-------
------YAAKQPRPDVLHGVTQRVDTGYGKLYVNINED-EHGRAFELFANIGHSGGFTNS
FTEALAKVISTALRSGVDPDEIVDELDGTRSPKVAWDKGEQIQSIPDAIGTAMRRYLDGE
IEKT-YPQQRNLDEIAS-------------EDAES-------GTAGD-------------
-----------------TATEPDGGTRADASGGPG----ADAGTDRSTG--------DVQ
AMIDSGESP-------------ECPSCGSLSLYYS-EGCKTCESCGWSEC----------
--------------------------------------------------
>gi|169236332|ref|YP_001689532.1| ribonucleoside-diphosphate reductase alpha subunit [Halobacterium salinarum R1]
-MSSEDLSADDLTLPVKRVTGDSLEDRLTANAYHNILPAR-YLRKDTDGEHVESQEDLFE
RVAKNIALAEVVFES---DDPVTATPSQLKPDHPRRDELAAEVFGSDVDPDSE-------
----------TATVELTDSNINKFAYDTVVPELDDPEVREHVEGVAAEFQDLMAS----L
SFMP--------------------------------------------------------
------------------------------------------------------------
------------------------------------------------------------
------------------------------------------------------------
------------------------------------------------------------
------------------------------------------------------------
------------------------------------------------------------
------------------NSPTLMNAGDELQQLSACFVDSPDDDITDIHQTAKEAAEVFQ
------------------------------------------------------------
------------------------------------------------------------
------------------------------------------------------------
------------------------------------------------------------
------------------------------------------------------------
------------------------------------------------------------
------------------------------------------------------------
---------------------------------------------SGGGMGYAFWQLRPY
GDTVGSTGGIASGPLTFMETFDQMCETIAQGGARRGAQMAVMRVSHPDVVEFIHAKNKDV
SLAQTLKLNDPDDYTYTEFSEALEEARDLIDEDGRVPEHLRNAVEGHLSNFNISVGVTDG
FMEALEAGEEYTFTNPRTGEAHIATEETKEMYSRYGLGHYVTPGEELTLPAEELWSRIVE
GAHENGEPGVIYLERVNDEHSFDVEEHPDHRILATNP-----------------------
------------------------------------------------------------
------------------------------------------------------------
------------------------------------------------------------
------------------------------------------------------------
------------------------------------------------------------
-------------------------------------------------CGEQPLEEYEA
CNLGHINLSTLAAQDAPDWRVWSQTH--DFDTLEAGVSRFLDEAMDTDAFQRRIEMGTRF
LENVVTMSDFPVPEIEQKVSEMRKIGLGVMGLAQLYIQLGVKYGSEEGNEIASQLMQTIN
HDSKTASHELALERGSFDEWDNSKFAAPTEYADWFEHHTGEDAADWADGYPIRNHNTTTI
APTG--------------------------------------------------------
------------------------------------------------------------
------------------------------------------------------------
------------------------------------------------------------
------------------------------------------------------------
------------------------------------------------------------
------------------------------------------------------------
----------------------TTSMVGNTTGGCEPIYNVAYYKNVSDDVQGDEMLVEFD
DYFLRTLEDNDIDVQAVKEEAQTQMANNDFDGVDGLTTVPDAIGELFVVTSDLSGKDHAA
VQTACQNGVDSAISK---------------------------------------------
------------------------------------------------------------
------------------------------------------------------------
------------------------------------------------------------
------------------------------------------------------------
------------------------------------------------------------
------------------------------------------------------------
--------------TCNFPNDASVEDMDEVYRYIYDNGGKGVTVYRDGTRSKQVLTTRAD
NTEFSGLDEEEAAAAMVDTIQETFGGIEGFLENDDIQDAFGADLRELFATGDD------A
AFDEEDFAEKQPRPDLLHGVTQRVDTGYGKLYVTINENPERERPFELFANTGNSGGFTGS
FTEALAKTISVALRSGVDPDEIADKLQGIRSPKVAWDKGEQVNSIPDAFGTALRRYLNGD
VDRAAYPQQQHLTEIDADDAAHHETDGG-AAESLG-------GPQGP-------------
-----------------TGAGESADA-----------------QQQSQD--------ATQ
SLIDAGESP-------------ECPECGAMTLYYS-EGCKTCESCGWSEC----------
--------------------------------------------------
>gi|448392424|ref|ZP_21567198.1| ribonucleoside-diphosphate reductase [Haloterrigena salina JCM 13891]
-MSESELSAEDLTLPIKRTDGDTLEERLTGNAYHNILPAR-YLRKDADGELIEDQEDLFD
RVGKNIALAEAVFEARKRDAEITVTPDQLKPDHPRRDELAEEVFGAGTTAED--------
----------DDETALSIYNVNKFAYDTVVPELPDE-IRTHVEDVAEEFQGMMEN----L
DFMP--------------------------------------------------------
------------------------------------------------------------
------------------------------------------------------------
------------------------------------------------------------
------------------------------------------------------------
------------------------------------------------------------
------------------------------------------------------------
------------------NSPTLMNAGDELQQLSACFVDSPDDDIDDIHQTAKEAAQVFQ
------------------------------------------------------------
------------------------------------------------------------
------------------------------------------------------------
------------------------------------------------------------
------------------------------------------------------------
------------------------------------------------------------
------------------------------------------------------------
---------------------------------------------SGGGMGYAFWQLRPY
GDAVGSTGGIASGPITFMRTYDQMCETIAQGGARRGAQMGVMRVSHPDVIQFIHAKNKDV
SLAETLRLNDPDDFTHNSFQEALDEARELIDDEGKVPKHLRNAVEGHLSNFNISVGITDD
FMEALQDGEEFTFTNPRTGEPHIATEETKELYDMFGLGDYVEVGEALSIPAEELWDDIVE
GAHENGEPGVIYLERVNKQHSFDVEKHPDHRILATNP-----------------------
------------------------------------------------------------
------------------------------------------------------------
------------------------------------------------------------
------------------------------------------------------------
------------------------------------------------------------
-------------------------------------------------CGEQPLEEYEA
CNLGHINLSTLADLEAPDWRVWYDEHGDEYDSLEDAVDAFLEEAIDFEEFDRRIEMGTRF
LENVVTMSDFPVEKIEQKVREMRKIGLGIMGLAQLYIQLGMEYGSETSNEVARQLMRHIN
HGSKWASHELAEERGSFDEWDNSKYANPTEYREWFEKQTGLDADEWEDGFSIRNHNTTTI
APTG--------------------------------------------------------
------------------------------------------------------------
------------------------------------------------------------
------------------------------------------------------------
------------------------------------------------------------
------------------------------------------------------------
------------------------------------------------------------
----------------------TTSMVGNTTGGCEPIYNVAYYKNVSDDVQGDEMLVEFD
DYFLRVLEDNDIDVDAVKEEAQEQMATNQFNGVEGLSTVPDAIGELFVTTGDLSAKEHAG
VQVACQQGVDSAISK---------------------------------------------
------------------------------------------------------------
------------------------------------------------------------
------------------------------------------------------------
------------------------------------------------------------
------------------------------------------------------------
------------------------------------------------------------
--------------TVNAPNDSTLEDAKDVFEYIYEHGGKGVTYYRDGTRSKQVLTTRAK
NADFADETEAA--EALAEQIEEIFGGFEAFLENEDVQDVLETDVEPLAGDADD------A
EPVQIDFTEKRERPDALQGVSQRIDTGYGKVYVTINEDPETGQPFELFANIGHSGGFTNS
FTEALAKVISTSLRSGVDPEEIVDELCGTRSPKVAWDKGEQIQSIPDAIGTAMRRYLEDE
IDKP-YPTQATLEESA-------------DADAI---EYDGPKTDGG-------------
-----------------AAAAQGG------------------AGDAEDD--------ATQ
DLIEAGESP-------------ECPDCGSMSLYFS-EGCKTCESCGWSEC----------
--------------------------------------------------
>gi|448636996|ref|ZP_21675444.1| ribonucleoside-diphosphate reductase [Haloarcula sinaiiensis ATCC 33800]
-MSNSDLSADEITLPIKRTDGDTIEERLTGNAYHNILPAR-YLRKDANGDLIEGPEDLFD
RVAKNIALAEAVFEANKQDVDVHVSPDQLKPDHPRRDELADEVFGKGTSVDDD-------
-----------VETELSVYNVNKFAYETVVPELPEG-VRDHVKSTADAFQEQMEQ----L
SFMP--------------------------------------------------------
------------------------------------------------------------
------------------------------------------------------------
------------------------------------------------------------
------------------------------------------------------------
------------------------------------------------------------
------------------------------------------------------------
------------------NSPTLMNAGDELQQLSACFVDSPGDDIDDIHQTAKEAAQVFQ
------------------------------------------------------------
------------------------------------------------------------
------------------------------------------------------------
------------------------------------------------------------
------------------------------------------------------------
------------------------------------------------------------
------------------------------------------------------------
---------------------------------------------SGGGMGYAFWKLRPY
GDPVGSTGGIASGPITFMRTYDQMCETIAQGGARRGAQMGVMRVSHPDVIQFIHAKNKDV
SLAETLRLNDPDDFTHNSFAEALEEARELIDDDGQVPKHLRNAVEGHLSNFNISVGVTDD
FMEALKAGEEFTFTNPRTGDAHIVTEETKELYDMFGLGEHVEVGEELSIPAEELWDDIVE
GAHENGEPGVIYLERVNKQHSFDVEEHPDHEILATNP-----------------------
------------------------------------------------------------
------------------------------------------------------------
------------------------------------------------------------
------------------------------------------------------------
------------------------------------------------------------
-------------------------------------------------CGEQPLEEYEA
CNLGHINLSTLAATDAPDWRVWSEAHADEYDSIDAAIDAFLEEAIDWDEFDRRIELGTRF
LENVVTMSDFPVEKIEQKVREMRKIGLGIMGLAQLYIQLGVAYGTEEANEIARQTMRHIN
HGSKAASHELAEERGVFTEWENSKYANPTDYSDWFEKQTGEDAADWEDGYPIRNHNTTTI
APTG--------------------------------------------------------
------------------------------------------------------------
------------------------------------------------------------
------------------------------------------------------------
------------------------------------------------------------
------------------------------------------------------------
------------------------------------------------------------
----------------------TTSMIGNTTGGCEPIYNVAYYKNVSDDVQGDEMLVEFD
DYFLRALEDNDIDVEAVKQEAQEQMANNEFDGVDGLTTVPDAIGELFVTTGDLSAKQHAG
IQVACQEGVDSAISK---------------------------------------------
------------------------------------------------------------
------------------------------------------------------------
------------------------------------------------------------
------------------------------------------------------------
------------------------------------------------------------
------------------------------------------------------------
--------------TVNAPNDSTTEDAAEVFEYIYDHGGKGVTYYRDGTRSKQVLTTRAQ
NTEFSDMDADE----IVAQIEEVFGGIEGFLEDEAVQAAIDDSIQQVLGVADG-------
---DAEYAEKQTRPDVLHGVTQRIDTGYGKLYVNINEDPEADRPFELFANIGNSGGFTAS
FTEALAKTISTALRSGVDPEEIADELQGIRSPKVAWDKGEQIQSIPDAIGTALRRYLDGD
VDKA-YPDQTTLEETAEKADQE-------AEAATQ------TQTDGG-------------
-----------------AAAAA-----------------------DTSG--------DQQ
DIIDAGESP-------------ECPDCGSLSLYYS-EGCKTCESCGWSEC----------
--------------------------------------------------
>gi|448604844|ref|ZP_21657889.1| ribonucleoside-diphosphate reductase [Haloferax sulfurifontis ATCC BAA-897]
MS-DANLSTDELVLPVKRTEGETLEARMTGNAYNNILPAR-YLRKDADGDLVETQEDLFP
RVAKNIALAEAVFEAEKRDIELTVTPDLIKPDHPRRDELAAEVFGTGVTADDD-------
----------EAEATLSVYNVNKFAYDTLVPELPEE-VRDVVVEKRETFEELMEQ----L
SFMP--------------------------------------------------------
------------------------------------------------------------
------------------------------------------------------------
------------------------------------------------------------
------------------------------------------------------------
------------------------------------------------------------
------------------------------------------------------------
------------------NSPTLMNAGDELQQLSACFVDSPGDDITDIHQTAKEAAEVFQ
------------------------------------------------------------
------------------------------------------------------------
------------------------------------------------------------
------------------------------------------------------------
------------------------------------------------------------
------------------------------------------------------------
------------------------------------------------------------
---------------------------------------------SGGGMGYAFWKLRPY
GDAVGSTGGIASGPITFMRTFDQMCETIAQGGARRGAQMGVMRVSHPDVIQFLHAKNKDV
SLAHTLRLNDPDDFTHTKFVDALDEARELIDEDGRVPKHLRNAVEGHLSNFNISVGITDG
FMEALYNDEEFVFTNPRTEEPHVATPQTKEIYDMFGLGEHVEVGEVLSVPAKELWDQIIE
GAWENGEPGVVYLERANKQHSFDVEKHPDHQILATNP-----------------------
------------------------------------------------------------
------------------------------------------------------------
------------------------------------------------------------
------------------------------------------------------------
------------------------------------------------------------
-------------------------------------------------CGEQPLEEYEA
CNLGHINLSTLVAEDSPDWRVWYDAHGDEYDSLEAATEAFLEDAVDWEEFDHRIESGTRF
LENVVTMSDFPVEKIEEKVRELRKIGLGIMGLAQLYIQLGVRYGSDEGNEIAQQLMTHIN
HGSKRASHELAAERGPFEAWEDSKYANPTEYREWFEHHTGEDADDWEDGYPIRNHNTTTI
APTG--------------------------------------------------------
------------------------------------------------------------
------------------------------------------------------------
------------------------------------------------------------
------------------------------------------------------------
------------------------------------------------------------
------------------------------------------------------------
----------------------TTSMVSNTTGGCEPIYNVAYYKNVSDDVQGDEMLVEFD
DYFLRVLEANDIDVEAVKEEAQEQMASNQFDGLASLSTVPDAISELFVVTSDLAGIEHAG
VQCALQSGVDSAISK---------------------------------------------
------------------------------------------------------------
------------------------------------------------------------
------------------------------------------------------------
------------------------------------------------------------
------------------------------------------------------------
------------------------------------------------------------
--------------TCNFPNSASKEDMDEVYRYIYDHGGKGVTVYRDGTRSKQVLTTRAK
NTEFSDDEEAA--EAIVSQIRDVFGDVEAFLESEEVSDLIGSELE--LAFADS-------
---PSDVGKKRPRPDVLYGVTQRIDTGYGKLYVNINEDEHG-EPFELFANIGNSGGFTAS
FTEALAKTVSTSLRSGVDPEEIANELKGIRSPKVAWDKGEQINSIPDAIGTAMRRYLDGD
IDKG-YPQQQNLTEVEAEAAA--------AEDA---------DTDGG-------------
-----------------VAVDD----------------------GSDND--------AVA
DLLAAGESP-------------ECPECGEMDLYYS-EGCKTCQNCGWSEC----------
--------------------------------------------------
>gi|448436567|ref|ZP_21587147.1| ribonucleoside-diphosphate reductase [Halorubrum tebenquichense DSM 14210]
-MSSDGVTADDLELPIKRTTGDTMEERLTGNAYHNILPAR-YLRKNADGEPDEDQEELFD
RVARNVALAEAVFEAERQGVDVTVTPDQLKPDHPRRDELAEEVFGAGVTADDD-------
-----------IETTLTEHNVNKFAYETVVPELPDG-VRGHVEETADTFRDGMES----L
SFMP--------------------------------------------------------
------------------------------------------------------------
------------------------------------------------------------
------------------------------------------------------------
------------------------------------------------------------
------------------------------------------------------------
------------------------------------------------------------
------------------NSPTLMNAGDELQQLSACFVDSPGDDITDIHQTAKEAAEVFQ
------------------------------------------------------------
------------------------------------------------------------
------------------------------------------------------------
------------------------------------------------------------
------------------------------------------------------------
------------------------------------------------------------
------------------------------------------------------------
---------------------------------------------SGGGMGYAFWQLRPY
GDSVGSTGGIASGPITFMRTFDQMCETIAQGGARRGAQMGVMRISHPDVIQFIHAKNKDV
SLAHSLRLNDPDDFTHNSFADALEEARDLIDEDGKVPEHLRNAVEGHLSNFNISVGVTDD
FMDALRNDEEFTFTNPRTGEAHVATPETKELYDMFGLGEHVEVGEELSIPAAEIWDDMIE
GAHENGEPGVVYLERINKEHSFDVEENPDHRILATNP-----------------------
------------------------------------------------------------
------------------------------------------------------------
------------------------------------------------------------
------------------------------------------------------------
------------------------------------------------------------
-------------------------------------------------CGEQPLEEYEA
CNLGHINLSTLADFDAPDWRVWSEEHGDEYETRADAIDAFLDEAIDFEEFDDRIAYGTRF
LENVVTMSDFPVDQIEQKVRDMRKIGLGIMGLAQLYIQLGVRYGSEEGNEIARQLMTHIN
HESKLASHELAEERGTFNDWGDSKYANPTEYRDWFEHYTGLDADEWADGFPIRNHNTTTI
APTG--------------------------------------------------------
------------------------------------------------------------
------------------------------------------------------------
------------------------------------------------------------
------------------------------------------------------------
------------------------------------------------------------
------------------------------------------------------------
----------------------TTSMIGNTTGGCEPIYNVAYYKNVSDDVQGDEMLVEFD
DYFLRTLEANDIDVEAVKQEAQAQMAENEFDGVDGLETVPDAIGELFVVTGDLTAKDHAG
VQVACQKGVDSAISK---------------------------------------------
------------------------------------------------------------
------------------------------------------------------------
------------------------------------------------------------
------------------------------------------------------------
------------------------------------------------------------
------------------------------------------------------------
--------------TVNAPNDSTLGDAKEVFEYIYENGGKGVTYYRDGTRSKQVLTTRAQ
NTEFADESEAA--ETIVEQINEVFGGVEAFLDNEDVQTAIDAEVDGLLEATEQ-------
--PRIDYSERSPRPDSLNGVTQRVETGYGKLYVTINED-DEGLPFELFANIGHSGGYTNS
FTEALAKVISTALRSGVDPEEIVDELQGTRSPKVAWDKGEQIQSIPDAIGTALRRYLDDD
VDKG-IPQQQSLDDVEESAAS-------ESAGRPS-------QTDGG-------------
--------------AVDAATATDAPS--GPGP------AAEDDAAGADD--------AMQ
ELIAAGESP-------------ECPDCGGMNLYYS-EGCKTCESCGWSEC----------
--------------------------------------------------
>gi|448426366|ref|ZP_21583312.1| ribonucleoside-diphosphate reductase [Halorubrum terrestre JCM 10247]
-MSSDGVSADGVELPIKRTTGDTMEERLTGNAYGNILPAR-YLRKNADGEPIEDQEELFD
RVARNVALAEAVFEAEKQGVEVTVTPDQLKPDHPRRDELAEEVFGAGTTATDD-------
-----------TETTLTAHNVNKFSYETVVPELPES-VRDHVEATADRFRNGMES----L
SFMP--------------------------------------------------------
------------------------------------------------------------
------------------------------------------------------------
------------------------------------------------------------
------------------------------------------------------------
------------------------------------------------------------
------------------------------------------------------------
------------------NSPTLMNAGDELQQLSACFVDSPGDDITDIHQTAKEAAEVFQ
------------------------------------------------------------
------------------------------------------------------------
------------------------------------------------------------
------------------------------------------------------------
------------------------------------------------------------
------------------------------------------------------------
------------------------------------------------------------
---------------------------------------------SGGGMGYAFWKLRPY
GDAVGSTGGIASGPITFMRTFDQMCETIAQGGARRGAQMGVMRISHPDVIQFIHAKNKDV
SLAHSLRLNDPDDFTHNSFADALEEARELIDEDGKVPEHLRNAVEGHLSNFNISVGVTDD
FMAALENDEEFTFTNPRTEEPHIATPETKELYDMFGLGEHVEVGEELSVPAAEIWDHMIE
GAHENGEPGVVYLERINKEHSFDVEEHPEHRILATNP-----------------------
------------------------------------------------------------
------------------------------------------------------------
------------------------------------------------------------
------------------------------------------------------------
------------------------------------------------------------
-------------------------------------------------CGEQPLEEYEA
CNLGHINLSTLADLDAPDWRVWSDEHADEYDSEAAAVEAFLEEAIDFEEFEERIAYGTRF
LENVVTMSDFPVPEIEEKVRDMRKIGLGIMGLAQLYVQLGVRYGSESGNEIARQLMTHIN
HESKLASHELAEERGTFNDWEDSKYANPTEHRDWFEHYTGLDADEWEDGFPIRNHNTTTI
APTG--------------------------------------------------------
------------------------------------------------------------
------------------------------------------------------------
------------------------------------------------------------
------------------------------------------------------------
------------------------------------------------------------
------------------------------------------------------------
----------------------TTSMIGNTTGGCEPIYNVAYYKNVSDDVQGDEMLVEFD
DYFLRTLEANDVDVEAVKREAQEQMAENEFDGVEGLDTVPNAIGELFVVTGDLSAKDHAG
VQVACQKGVDSAISK---------------------------------------------
------------------------------------------------------------
------------------------------------------------------------
------------------------------------------------------------
------------------------------------------------------------
------------------------------------------------------------
------------------------------------------------------------
--------------TVNAPNDSTLGDAKEVFEYIYENGGKGVTYYRDGTRSKQVLTTRAQ
NAEFADESEAA--ETIVEQIGEVFGGIEAFLDNEDVQAAIDAEISDLLEATEQ-------
--PRIDYSERSPRPDSLNGVTQRVETGYGKLYVTINED-DKGLPFELFANIGHSGGYTNS
FTEALAKVISTALRSGVDPEEIVDELQGTRSPKVAWDKGEQIQSIPDAIGTALRRYLDDD
VDKG-IPQQQSLDDVEGSVADE-------SPSPPS-------QTDGG-------------
--------------AVDAGAATEAPS--GSEP------TAADDAAGADD--------STQ
ELIAAGESP-------------ECPECGGMNLYYS-EGCKTCESCGWSEC----------
--------------------------------------------------
>gi|448739030|ref|ZP_21721050.1| ribonucleoside-diphosphate reductase [Halococcus thailandensis JCM 13552]
-MSRADRSADEVVLPVKRTDGDTLEERLTANAYENILPAR-YLRKDSDGELVETQEDLFE
RVAKNVALAEAVFEAERTDTEITVTPDQLKPDHPRRDDLASEVFGKGTTADDE-------
-----------AATALSAYNVNKFAYETVVPELPAE-IRDHVETTAQSFQESMEE----L
SFIP--------------------------------------------------------
------------------------------------------------------------
------------------------------------------------------------
------------------------------------------------------------
------------------------------------------------------------
------------------------------------------------------------
------------------------------------------------------------
------------------NSPTLMNAGDELQQLSACFVDSPADDIDDIHETAKEAAQVFQ
------------------------------------------------------------
------------------------------------------------------------
------------------------------------------------------------
------------------------------------------------------------
------------------------------------------------------------
------------------------------------------------------------
------------------------------------------------------------
---------------------------------------------SGGGMGYAFWKLRPY
GDAVGSTGGIASGPITFMRTYDQMCETIAQGGARRGAQMGVMRVSHPDVIQFIHAKNKDV
SLAHSLRLNDPDDFTHTQFVDALEEARELIDDEGKVPEHLRNAVEGHLSNFNISVGVTDA
FMEALENGEEFTFTNPRTEEPHIATAETKELYDCYDLGEHVEVGEELSIPAAALWEHIVD
GAYQNGEPGVIYLERVNKEHSFDVEEHPDHEILATNP-----------------------
------------------------------------------------------------
------------------------------------------------------------
------------------------------------------------------------
------------------------------------------------------------
------------------------------------------------------------
-------------------------------------------------CGEQPLEEYEA
CNLGHINLSTLAATDAPDWRVWSDEHADEYDSQEAAMSAYLDEAIDFEAFDHRIELGTRF
LENVVTMSDFPVEKIEQKVREMRKIGLGIMGLAQLYIQLGVRYGSEEGNEIARQLMEHIN
HGSKSTSHELADVRGSFEDWAESKYADPTAYREWFEAQTGESADDWADGYPIRNHNTTTI
APTG--------------------------------------------------------
------------------------------------------------------------
------------------------------------------------------------
------------------------------------------------------------
------------------------------------------------------------
------------------------------------------------------------
------------------------------------------------------------
----------------------TTSMVGNTTGGCEPIYNVAYYKNVSDDVQGDEMLVEFD
DYFLRVLEANDIDVDAVKREAQDQMAANEFDGVEGLDTVPAAIGELFVVTSDLSGIEHAG
VQVACQAGVDSAISK---------------------------------------------
------------------------------------------------------------
------------------------------------------------------------
------------------------------------------------------------
------------------------------------------------------------
------------------------------------------------------------
------------------------------------------------------------
--------------TCNFPNSATKEDMDEVYRYIYDNGGKGVTVYRDGTRSKQVLTTRAD
NAEFADDEEAA--AVIAEQIEEVFGGLDAFLDHEDVRETLATEEA---FDEPV-------
------YAAKQPRPDVLHGMTQRIDTGYGKLYVNINED-EQGRPFELFANIGHSGGFTNS
FTEALAKVISTALRSGVAPKEIVDELDGTRSPKVAWDKGEQIQSIPDAIGTAMRRYLDDE
IEKT-YPQQRNLAEIAD-------------EGAEP-------EADGG-------------
-----------------VAAEPD-----------------------ATD--------DVQ
QLIDNGESP-------------ECPSCGAFTLYYS-EGCKTCESCGWSEC----------
--------------------------------------------------
>gi|448383014|ref|ZP_21562443.1| ribonucleoside-diphosphate reductase [Haloterrigena thermotolerans DSM 11522]
-MSDAELSAEELTLPIKRTEGETLEERLTDNAYHDILPAR-YLRKNADGNLIEAQEDLFD
RVGKNIALAEAVYEAENRDTEITVTPDQLKPDHPRRDELAADVFGAGTTAED--------
----------DAEATLSIYNVNKFAYDTVVPELPDE-IRDHVEDIADEFQGMMEN----L
DFMP--------------------------------------------------------
------------------------------------------------------------
------------------------------------------------------------
------------------------------------------------------------
------------------------------------------------------------
------------------------------------------------------------
------------------------------------------------------------
------------------NSPTLMNAGDELQQLSACFVDSPEDDIDDIHQTAKEAAQVFQ
------------------------------------------------------------
------------------------------------------------------------
------------------------------------------------------------
------------------------------------------------------------
------------------------------------------------------------
------------------------------------------------------------
------------------------------------------------------------
---------------------------------------------SGGGMGYAFWRLRPY
GDAVGSTGGIASGPITFMRTYDQMCETIAQGGARRGAQMGVMRVSHPDVIQFIHAKNKDV
SLAETLRLNDPDDYTHTSFQDALEEARELIDDDGRVPKHLRNAVEGHLSNFNISVGITDD
FMDAVKNGEEFTFTNPRTGEPHIATAETKELYEMFGLGDHVEVGEELSIPAEELWDDIVE
GAHENGEPGVVYLERINKQHSFDVEKHPDHRILATNP-----------------------
------------------------------------------------------------
------------------------------------------------------------
------------------------------------------------------------
------------------------------------------------------------
------------------------------------------------------------
-------------------------------------------------CGEQPLEEYEA
CNLGHINLSTLADLEAPDWRVWYDDHGDEYESRAEAVDAFLEEAIDFEEFDRRIEMGTRF
LENVVTMSDFPVEKIEQKVREMRKIGLGIMGLAQLYIQLGMEYGSETSNEVARQLMRHIN
HTSKWTSHELAEERGSFDEWNKSKYANPTEYREWFEKQTGLDADDWEDGFAIRNHNTTTI
APTG--------------------------------------------------------
------------------------------------------------------------
------------------------------------------------------------
------------------------------------------------------------
------------------------------------------------------------
------------------------------------------------------------
------------------------------------------------------------
----------------------TTSMVGNTTGGCEPIYNVAYYKNVSDDVQGDEMLVEFD
DYFLRVLEDNDIDVDAVKEEAKEQMATNQFDGVEGLSTVPDAIGELFVTTGDLSAKEHAG
VQVACQEGVDSAISK---------------------------------------------
------------------------------------------------------------
------------------------------------------------------------
------------------------------------------------------------
------------------------------------------------------------
------------------------------------------------------------
------------------------------------------------------------
--------------TVNAPNDSTLEDAKDVFEYIYEHGGKGVTYYRDGTRSKQVLTTRAD
NADFADETEAA--QALVEQIDEIFGGLTAFLESEEVQDVLEADVG--GLLDED------G
EPVQVDFTEKRERPDALQGVSQRIDTGYGKIYVTINEDPETGQPFELFANIGHSGGFTNS
FTEALAKVISTSLRSGVDPEEIVDELCGTRSPKVAWDKGEQIQSIPDAIGTAMRRYLEGE
IDKP-YPKQQTLEESA-------------DAEV-----YDGPKTDGG-------------
-----------------AAAAS----------------------ADDDD--------TTQ
DLIEAGESP-------------ECPDCGSMSLYFS-EGCKTCESCGWSEC----------
--------------------------------------------------
>gi|335441221|ref|ZP_08561941.1| ribonucleoside-diphosphate reductase, adenosylcobalamin-dependent [Halorhabdus tiamatea SARL4B]
-MSDAELSVDEVTLPIKRTEGETLADRLTDNAYQNILPAR-YLRKDADGELVEGQEDLFE
RVAKNIALAEAVYEARNQDVEITVTPDQLKPDHPRRDELAEEVFGKGTSLSDD-------
-----------AETTLSVYNVNKFAYETVVPELPAD-VREHVEETATAFQDLMED----L
SFMPNCVPPASRVAAQGGLKPLGDIEPGERVYDDQDGTARVDSKFENGEKLVTEIETESG
YTVQATPEHYFRVISASGEYEWRQVKDLQPDDVIALQKNFLDDEGTTASLLPPMAADGGT
VAAETTDFGRPRGDIDMPASMTPALAEWLGLYVGDGTARESGVRVAFDEQDDDLVEYWGE
LTESVFGFEPTTRHRNDAACVVGQAGRRDLYDHLDQNDLLKDASKTAAVPDAVLESGRTC
IETFLSGLFEADGTVGERAIELYTHSELLADQVQKLLLGLGIRSSVSEKRDGYRVTIRKN
VCGKRFVERVGFLSERKQTDAKRFENVAENATSIEIPNQTDRLHEWFQQSDLGHDAYRDL
SQFLIDPDSEHHQEIGVGIFRRYAEKYPELWNSPVAEFVERDQFYERVSTVDDVGRMAVE
DMQVPRRNTYVVEGFVSHNSPTLMNAGDELQQLSACFVDSPEDDIDDIHQTAKEAAQVFQ
CLTDDTNVYVEGKGVVSIADVEPGDRIVQRNGDDHQVRNVDETHAYDDSPVNRVETEAGV
ELTGTPNHKLLVDGDWTRIDEIEPGDTLSLRLDWIDDVDATTELTTVAGGAQWVENRTVS
NDDILELYADGHSDYEIADRLDSSASTIQRRRSLELGLDPNGSGGRPGGNVSFDESEFEA
LYDGGHSDGEIAKELGVSTRSVARYRQNNSLDANGEAVKVVDQPTELTPALAELVGMWVG
DGSKHEDGIRFHLNREETLEHADRLARDLFDVGLDWRWDEGCYEAVVHSHEVKRWWLANF
GDAKPDATSASVPESVQQADRETIGAFLRGLYSTDGSLQKDVYPRLWSSSAELIDDVQQL
LLGLGVPAIKWEYDTEDRDYFNVGPTGGQGLEQFQDLIGFVDSRSETMAETLASIDSEGP
SVGTRDGSTWHVPVEAVEDAGTATVYDVTVADNHEYVASSVVSHNSGGGMGYAFWRLRPY
GDAVGSTGGIASGPITFMRTYDQMCETIAQGGARRGAQMGVMRVSHPDVIQFIHAKNKDV
SLARTLRLNDPDDFTHNSFADALEEARELIDDEGRVPEHLRNAVEGHLSNFNISVGITDD
FMEALQNDEEFTFTNPRTGDPHIVTEETKELYDMFGLGEYVEVGEELSIPAAELWDDIVE
GAHENGEPGVIYLERANKEHSFDVEEHPDHRILATNPCVTGDTLISTDNGLVPAEDLYEQ
GVAQDVVVDGRLSEDSVKEASSVFKTGEKDVYELTTEEGYELRLTADHRMMTDDGWVEAQ
NLEPGDTVHVQNRKGEFGQHGSVEEGRVLGWLVGDGHLKHGEERAVLNFYDEDTTISERF
ADDVNEIVREPFGNADYEVGVSDISRGDDYRGAQALEQRIRSARLYEYAEETGLAEEKLQ
VPDAVMRGSEEMARGFLRALFSADGSVQGNVEKGVSVRLASVDADFLKEVQQLLLNFGIA
SKVYEDRKEPGTVELPDGTGDTAEYETEGFHELVVVKDNLVRFGEEVGFLLDTKDVALDE
RLAEYDRGPYSESFEATVESVEYDGHEAVYDLTEPDTHSFVANGLVCHNCGEQPLEEYEA
CNLGHINLSTLAAGDAPDWRVWSTRHAEEYENFEAAVEAYLEEAIDVEELEYRIETATRF
LENVVTMSDFPVEKIEEKVRNMRKIGLGIMGLAQLFIQLGVKYGSDEGDAIAGQLMQKIN
HDSKWASHELAEERGVFNDWEDSKYADPTEYREWFEHYVGEDADDFEDGFAIRNHNTTTI
APTG--------------------------------------------------------
------------------------------------------------------------
------------------------------------------------------------
------------------------------------------------------------
------------------------------------------------------------
------------------------------------------------------------
------------------------------------------------------------
----------------------TTSMVGNTTGGCEPVYNVAYYKNVSDDVQGDEMLVEFD
DYFLRVLEENGIDVDAVKQEAQEQMAANEFDGVEGLSTVPDAIGELFVTTGDLSPNQHAS
IQCTLQDGVDSAISKCLEEGTLVQTDSGVRPIESFVDEDPEPGEFTDVDEDVTIDGVQVE
SQYYAGEKDATRVRVDNGTEIVGATDSHKVLTPSGWTVLGDLQPGDHVVGRHVESHGEGG
ASIDAGPVCDVAFDGGTATVVGNSSRSPHEKDVTLPDRMSPRLAKFLGMYAADGSAIDSR
YGIEISTASKAVRDEARELFEELFDREPTVEEDTRRGDERKTVYGVQLNSKPVWEFVTEL
CGSGAYEKRVPRTVLRGGPDEKLAFVNGVTLDGYVSSQSLVVYGGMSERLADGVAELLRS
FGVPKVYVGTKWVKESSAYAYQVHVTNEAQELVTPIEQHKRVDRFDQRYRVYVSPDRVDK
TEFNSRSPEYYAARNFEYRGRNYMFNTTAEQLGITDAPPLYEVTDVEDAGTREMYDIELA
GPHEYVVGGLVSHNTVNAPNDSTIEDAKDVFEYIYEHGGKGVTYYRDGTRSKQVLTTRAD
NTDFADMDVEE----VIAQIEAVFGGIEAFLEDDDVQAVVDDEIEALVELADG-------
--DYEEFAKKRPRPDVLHGVTQRIDTGYGKLYVNINEDPEAERPFELFANIGNSGGFTAS
FTEALAKTISTAMRAGVDPGEIADELQGIRSPKVAWDKGEQIQSIPDAIGTAMRRYLDGD
IERA-YPQQQTLEETADEDRET--------AEAEM------RSTDSD-------------
-----------------TTAAPSE-------------------PTEPTG--------DQQ
ELIENGESP-------------ECPECGSMSLYYS-EGCKTCESCGWSEC----------
--------------------------------------------------
>gi|284165414|ref|YP_003403693.1| ribonucleoside-diphosphate reductase [Haloterrigena turkmenica DSM 5511]
-MSESELSAEDLTLPIKRTDGDTLEERLTGNAYHNILPAR-YLRKDADGELIEDQEDLFD
RVGKNIALAEAVFEARKRDVEITVTPNQLKPDHPRRDELATEVFGKGTTADD--------
----------DAEATLSIYNVNKFAYDTVVPELPDE-IRAHVEDVAEEFQGMMEN----L
DFMP--------------------------------------------------------
------------------------------------------------------------
------------------------------------------------------------
------------------------------------------------------------
------------------------------------------------------------
------------------------------------------------------------
------------------------------------------------------------
------------------NSPTLMNAGDELQQLSACFVDSPDDDIDDIHQTAKEAAQVFQ
------------------------------------------------------------
------------------------------------------------------------
------------------------------------------------------------
------------------------------------------------------------
------------------------------------------------------------
------------------------------------------------------------
------------------------------------------------------------
---------------------------------------------SGGGMGYAFWQLRPY
GDAVGSTGGIASGPITFMRTYDQMCETIAQGGARRGAQMGVMRVSHPDVIQFIHAKNKDV
SLAETLRLNDPDDFTHNSFQEALDEARELIDDEGKVPKHLRNAVEGHLSNFNISVGITDD
FMEALQNGEEFTFTNPRTGEPHIATAETKELYDMFGLGDYVEVGEELSIPAEELWDDIVE
GAHENGEPGVIYLERVNKQHSFDVEKHPDHRILATNP-----------------------
------------------------------------------------------------
------------------------------------------------------------
------------------------------------------------------------
------------------------------------------------------------
------------------------------------------------------------
-------------------------------------------------CGEQPLEEYEA
CNLGHINLSTLADLEAPDWRVWYDEHGEEYDSLEDAVDAFLEEAIDFEEFDRRIEMGTRF
LENVVTMSDFPVEKIEQKVREMRKIGLGIMGLAQLYIQLGMEYGSETSNEVARQLMRHIN
HGSKWASHELAEERGSFDEWDNSKYANPTEYREWFEKQTGLDADEWEDGFSIRNHNTTTI
APTG--------------------------------------------------------
------------------------------------------------------------
------------------------------------------------------------
------------------------------------------------------------
------------------------------------------------------------
------------------------------------------------------------
------------------------------------------------------------
----------------------TTSMVGNTTGGCEPIYNVAYYKNVSDDVQGDEMLVEFD
DYFLRVLEDNDIDVDAVKEEAQEQMATNQFNGVEGLSTVPDAIGELFVTTGDLSAKEHAG
VQVACQQGVDSAISK---------------------------------------------
------------------------------------------------------------
------------------------------------------------------------
------------------------------------------------------------
------------------------------------------------------------
------------------------------------------------------------
------------------------------------------------------------
--------------TVNAPNDSTLEDAKDVFEYIYEHGGKGVTYYRDGTRSKQVLTTRAK
NADFADETEAA--EALAEQIEEIFGGFEEFLENEDVQDVLEADLGSLSGDADD------A
EPVQVDFTEKRERPDALQGVSQRIDTGYGKVYVTINEDPETGQPFELFANIGHSGGFTNS
FTEALAKVISTSLRSGVDPEEIVDELCGTRSPKVAWDKGEQIQSIPDAIGTAMRRYLEDE
IDKP-YPTQATLEESA-------------DADAV---EFDGPKTDGG-------------
-----------------AAAAQGG------------------DADAEDD--------ATQ
DLIEAGESP-------------ECPDCGSMSLYFS-EGCKTCESCGWSEC----------
--------------------------------------------------
>gi|448630859|ref|ZP_21673314.1| ribonucleoside-diphosphate reductase [Haloarcula vallismortis ATCC 29715]
-MSNSDLSADEITLPIKRTDGDTIEERLTGNAYHNILPAR-YLRKDANGDLIEQPEDLFD
RVARNIALAEAVFEANKQAVDVHVSPDQLKPDHPRRDELADEVFGKGTSVDDD-------
-----------VETELSVYNVNKFAYETIVPELPEG-VREHVESTADAFREQMEQ----L
SFMP--------------------------------------------------------
------------------------------------------------------------
------------------------------------------------------------
------------------------------------------------------------
------------------------------------------------------------
------------------------------------------------------------
------------------------------------------------------------
------------------NSPTLMNAGDELQQLSACFVDSPADDIDDIHQTAKEAAQVFQ
------------------------------------------------------------
------------------------------------------------------------
------------------------------------------------------------
------------------------------------------------------------
------------------------------------------------------------
------------------------------------------------------------
------------------------------------------------------------
---------------------------------------------SGGGMGYAFWKLRPY
GDPVGSTGGIASGPITFMRTYDQMCETIAQGGARRGAQMGVMRVSHPDVIQFIHAKNKDV
SLAETLRLNDPDDFTHNSFAEALEEARELIDDDGKVPKHLRNAVEGHLSNFNISVGVTDE
FMEALKAGEEFTFTNPRTGEAHIVTEETKELYDMFGLGEHVEVGEELSIPAEELWDDIVE
GAHENGEPGVIYLERVNKQHSFDVEEHPDHEILATNP-----------------------
------------------------------------------------------------
------------------------------------------------------------
------------------------------------------------------------
------------------------------------------------------------
------------------------------------------------------------
-------------------------------------------------CGEQPLEEYEA
CNLGHINLSTLAATDAPDWRVWSDRHADEYDSTEAAIDAFLEDAIDWDEFDRRIELGTRF
LENVVTMSDFPVEKIEQKVREMRKIGLGIMGLAQLYIQLGVAYGTEEANEIARQTMRHIN
HGSKAASHELAEERGVFSEWENSKYANPTEYADWFEKQTGEDADDWADGYAIRNHNTTTI
APTG--------------------------------------------------------
------------------------------------------------------------
------------------------------------------------------------
------------------------------------------------------------
------------------------------------------------------------
------------------------------------------------------------
------------------------------------------------------------
----------------------TTSMIGNTTGGCEPIYNVAYYKNVSGDVQGDEMLVEFD
DYFLRALEDNDIDVEAVKQEAQEQMANNEFDGVDGLTTVPDAIGELFVTTGDLSAQQHAG
IQVACQEGVDSAISK---------------------------------------------
------------------------------------------------------------
------------------------------------------------------------
------------------------------------------------------------
------------------------------------------------------------
------------------------------------------------------------
------------------------------------------------------------
--------------TVNAPNDSTVDDAAEVFEYIYDHGGKGVTYYRDGTRSKQVLTTRAQ
NTEFSDMDADE----IVAQIEEVFGGIEGFLEDDAVQAAIDDSIEQVLGVADG-------
---DAEYAEKQTRPDVLHGVTQRIDTGYGKLYVNINEDPEADRPFELFANIGNSGGFTAS
FTEALAKTISTALRSGVDPEEIADELQGIRSPKVAWDKGEQIQSIPDAIGTALRRYLDGD
VDKA-YPDQTTLEETAEKAEG---------ETATQ------TQTDGG-------------
-----------------AAAAA-----------------------DTNG--------DQQ
DIIDAGESP-------------ECPDCGSLSLYYS-EGCKTCESCGWSEC----------
--------------------------------------------------
>gi|448377649|ref|ZP_21560345.1| ribonucleoside-diphosphate reductase [Halovivax asiaticus JCM 14624]
--------MDEITLPVKRNEGETLADRMTDNAYENILPAR-YLRKDADGELIETQEDLFD
RVGKNIALAEAVYEANNQDVEITVSPDQLKPDHPRRDELAAEVFGAGTTVEDD-------
-----------VETTLTEHNVNKFAYDTIVPELPAS-VREHVEDVTETFVEGMSS----L
SFMP--------------------------------------------------------
------------------------------------------------------------
------------------------------------------------------------
------------------------------------------------------------
------------------------------------------------------------
------------------------------------------------------------
------------------------------------------------------------
------------------NSPTLMNAGDELQQLSACFVMSPQDDLSNIHETAKKAAEVFQ
------------------------------------------------------------
------------------------------------------------------------
------------------------------------------------------------
------------------------------------------------------------
------------------------------------------------------------
------------------------------------------------------------
------------------------------------------------------------
---------------------------------------------SGGGVGYGFWQLRPY
GDSVGSTGGIASGPITFMRTYDQLCETIAQGGTRRGAQMGIMRVSHPDVIEFIHAKNKDV
SLAHCLRLNDPDDYTYTTFSEALEEARGLIDEDGRVPKHLRNAVEGHLSNFNISVGVTDD
FMDAVQNGGEYTFTNPRTEEPHIATAETKEMYSRYDLGEHVEVGEPLSIPAELVWERIVE
GAHENGEPGVIYLERVNKEHSFDVEKHPDHRIKATNP-----------------------
------------------------------------------------------------
------------------------------------------------------------
------------------------------------------------------------
------------------------------------------------------------
------------------------------------------------------------
-------------------------------------------------CGEQPLEEFEA
CNLGHINLSTLANLDAPDWRVWADEHADEYPSQDAAIEAFLEEAIDFEEFDDRIEYGTRF
LENVVTMSDFPVDEIEQTVRDMRKIGLGIMGLAQLYVQLGVRYGSDAGNEIARQLMTHIN
HEAKWTSHELALERDSFNDWDDSKYADPQEYREWFEQQTGLDAEKYPDGFPIRNHNVTTI
APTG--------------------------------------------------------
------------------------------------------------------------
------------------------------------------------------------
------------------------------------------------------------
------------------------------------------------------------
------------------------------------------------------------
------------------------------------------------------------
----------------------TTSMVGNTTGGCEPIYNVAYYKNVTDDVQGDEMLVEFD
DYFLRTLEDNDIDVDAVKAEAQEQMANNEFDGVEGLETVPDAIGELFVITADISAKQHAA
VQCACQAGVDSAISK---------------------------------------------
------------------------------------------------------------
------------------------------------------------------------
------------------------------------------------------------
------------------------------------------------------------
------------------------------------------------------------
------------------------------------------------------------
--------------TVNAPNDSSIEDAKEVFEWVYENGGKGVTYYRDGTRSKQVLTTRAD
NAEFADEDEAA--EVIVEQIRDVFGSLEAFFESEDVQSVAEDELTALLSAD---------
----VDYTEKRERPDSLQGVSQRIDTGYGKVYVTINEDPETGQPFELFANIGHSGGFTNS
FTEALAKVISTALRSGVDPEEIVDELCGTRSPKVAWDKGEQIQSIPDAIGTAMRRYLANE
IDKP-YPKQQTLGESADDVTTDADA---SATSVAP----DEPEPDGG-------------
-----------------AATHQ------------------------SAD--------ATQ
DLIDAGESP-------------ECPDCGSLSLYFS-EGCKTCESCGWSEC----------
--------------------------------------------------
>gi|433639077|ref|YP_007284837.1| ribonucleoside-diphosphate reductase, adenosylcobalamin-dependent [Halovivax ruber XH-70]
-MSESDRAVDEITLPVKRNEGETLADRMTDNAYENILPAR-YLRKDADGELIETQEDLFD
RVGKNIALAEAVYEANNQDVEITVTPDQLKPDHPRRDELAAEVFGAGTTVEDD-------
-----------VETTLTEHNVNKFAYDTIVPELPAS-VREHVEDVTETFVEGMSS----L
SFMP--------------------------------------------------------
------------------------------------------------------------
------------------------------------------------------------
------------------------------------------------------------
------------------------------------------------------------
------------------------------------------------------------
------------------------------------------------------------
------------------NSPTLMNAGDELQQLSACFVMSPQDDLSNIHETAKKAAEVFQ
------------------------------------------------------------
------------------------------------------------------------
------------------------------------------------------------
------------------------------------------------------------
------------------------------------------------------------
------------------------------------------------------------
------------------------------------------------------------
---------------------------------------------SGGGVGYGFWQLRPY
GDSVGSTGGIASGPITFMRTYDQLCETIAQGGTRRGAQMGIMRVSHPDVIEFIHAKNKDV
SLAHCLRLNDPDDYTYTTFSEALEEARGLIDEDGRVPKHLRNAVEGHLSNFNISVGVTDS
FMEALQNGEEYTFTNPRTEEPHIATAETKEMYSRYDLGEHVEVGEPLSIPAELVWERIVE
GAHENGEPGVIYLERVNKEHSFDVEKHPDHRIKATNP-----------------------
------------------------------------------------------------
------------------------------------------------------------
------------------------------------------------------------
------------------------------------------------------------
------------------------------------------------------------
-------------------------------------------------CGEQPLEEFEA
CNLGHINLSTLADLDAPDWRVWADEHADEYPSQDAAIEGFLEEAIDFEEFDDRIEYGTRF
LENVVTMSDFPVDEIEQTVRDMRKIGLGIMGLAQLYVQLGVRYGSDAGNEIARQLMTHIN
HEAKWTSHELALERDSFNDWDDSKYADPQEYREWFEQQTGLDAEKYPDGFPIRNHNVTTI
APTG--------------------------------------------------------
------------------------------------------------------------
------------------------------------------------------------
------------------------------------------------------------
------------------------------------------------------------
------------------------------------------------------------
------------------------------------------------------------
----------------------TTSMVGNTTGGCEPIYNVAYYKNVTDDVQGDEMLVEFD
DYFLRTLEDNDIDVDAVKAEAQDQMANNEFDGVEGLETVPDAIGELFVITADISAKQHAA
VQCACQAGVDSAISK---------------------------------------------
------------------------------------------------------------
------------------------------------------------------------
------------------------------------------------------------
------------------------------------------------------------
------------------------------------------------------------
------------------------------------------------------------
--------------TVNAPNDSSIEDAKEVFEWVYENGGKGVTYYRDGTRSKQVLTTRAD
NAEFADEDEAA--EVIVEQIRDVFGSLEAFFESEDVQSVAEDELTALLSAD---------
----VDYTEKRERPDSLQGVSQRIDTGYGKVYVTINEEPETGQPFELFANIGHSGGFTNS
FTEALAKVISTALRSGVDPEEIVDELCGTRSPKVAWDKGEQIQSIPDAIGTAMRRYLANE
IDKP-YPKQQTLGESADDVTTDADA---SATSVAP----DEPEPDGG-------------
-----------------AAARQ------------------------SAD--------ATQ
DLIDAGESP-------------ECPDCGSLSLYFS-EGCKTCESCGWSEC----------
--------------------------------------------------
>gi|448370042|ref|ZP_21556467.1| ribonucleoside-diphosphate reductase [Natrialba aegyptia DSM 13077]
-MSEHDISAADLTLPIKRTEGETLEQRLTANAYNNILPAR-YLRKDANGELIEEQEDLFE
RVGKNIALAEAVYEAEQQDTTITVTPDQLKPDHPRRDELAAEVFGAGTTADDD-------
-----------AETELTEHNVNKFAYETVVPELPDA-VREHVEDVAETFTEGMES----L
SFMP--------------------------------------------------------
------------------------------------------------------------
------------------------------------------------------------
------------------------------------------------------------
------------------------------------------------------------
------------------------------------------------------------
------------------------------------------------------------
------------------NSPTLMNAGDELQQLSACFVMSPDDDLSDIHETAKKAAEVFQ
------------------------------------------------------------
------------------------------------------------------------
------------------------------------------------------------
------------------------------------------------------------
------------------------------------------------------------
------------------------------------------------------------
------------------------------------------------------------
---------------------------------------------SGGGVGYGFWQLRPY
GDAVGSTGGIASGPITFMRTYDQLCETIAQGGTRRGAQMGIMRVSHPDVIEFIHAKNKDV
SLAHCLRLNDPDDYTYTSFSEALEEARSLIDEDGRVPKHLRNAVEGHLSNFNISVGVTDA
FMEAVQNGDEYTFTNPRTEEPHIATEETKEMYSRYDLGEHVEVGEPLSIPAELIFERIVE
GAHENGEPGVIYLERVNKEHSFDTEANPDHRILATNP-----------------------
------------------------------------------------------------
------------------------------------------------------------
------------------------------------------------------------
------------------------------------------------------------
------------------------------------------------------------
-------------------------------------------------CGEQPLEEHEA
CNLGHINLSTLADQEAPDWRVWSEAHADEFTSQAEAIDAFLAEAIDYDEFDERIEYGTRF
LENVVTMSDFPVEEIEETVRDMRKIGLGIMGLAQLYVQLGVKYGSEEGNEIARQLMTHIN
HGAKAKSHELAEERGSFNDWDDSKYAAPTEYREWFERQTGEDADEWEDGFPIRNHNVTTI
APTG--------------------------------------------------------
------------------------------------------------------------
------------------------------------------------------------
------------------------------------------------------------
------------------------------------------------------------
------------------------------------------------------------
------------------------------------------------------------
----------------------TTSMVGNTTGGCEPIYNVAYYKNVTDDVQGDEMLVEFD
DYFLRTLEANDIDVEAVKEEAQEQMATNQFDGVEGLSTVPDAIGELFVITADLSAKQHAA
VQCACQKGVDSAISK---------------------------------------------
------------------------------------------------------------
------------------------------------------------------------
------------------------------------------------------------
------------------------------------------------------------
------------------------------------------------------------
------------------------------------------------------------
--------------TVNAPNDSTLEDAKEVFEWVYENGGKGVTYYRDGTRSKQVLTTRAE
NTDFADETEAA--EALVDQIDEIFGGLEAFLGSEDVQAVLEEDADELAGDARDGAAESER
EPIHVDFTEKRERPDALQGVSQRIDTGYGKVYVTINEDPETGQPFELFANIGHSGGFTNS
FTEALAKVISTSLRSGVDPDEIVDELCGTRSPKVAWDKGEQIQSIPDAIGTAMRRYLEDE
IDKP-YPTQQTLEDAAE-----------TGTDAEF----SEPETDGG-------------
-----------------AGVAD----------------------RDSDD--------ATQ
DLIDAGESP-------------ECPECGSLSLYFS-EGCKTCESCGWSEC----------
--------------------------------------------------
>gi|448362378|ref|ZP_21550989.1| ribonucleoside-diphosphate reductase [Natrialba asiatica DSM 12278]
-MSEHDISAADLTLPIKRTDGETLEQRLTANAYNNILPAR-YLRKDANGDLIEEQEDLFE
RVGKNIALAEAVYEAENQDTEITVTPDQLKPDHPRRDELAAEVFGAGTTADDD-------
-----------VETELTEHNVNKFAYETVVPELPDT-VREHVEDVAETFTEGMES----L
SFMP--------------------------------------------------------
------------------------------------------------------------
------------------------------------------------------------
------------------------------------------------------------
------------------------------------------------------------
------------------------------------------------------------
------------------------------------------------------------
------------------NSPTLMNAGDELQQLSACFVMSPDDDLSDIHETAKKAAEVFQ
------------------------------------------------------------
------------------------------------------------------------
------------------------------------------------------------
------------------------------------------------------------
------------------------------------------------------------
------------------------------------------------------------
------------------------------------------------------------
---------------------------------------------SGGGVGYGFWQLRPY
GDAVGSTGGIASGPITFMRTYDQLCETIAQGGTRRGAQMGIMRVSHPDVIEFIHAKNKDV
SLAHCLRLNDPDDYTYTSFSEALEEARGLIDEDGRVPKHLRNAVEGHLSNFNISVGVTDA
FMEAVQNGDEYTFTNPRTEEPHIATEETKEMYSRYDLGEHVEVGEPLSIPAELIFERIVE
GAHENGEPGVIYLERVNKEHSFDTEANPDHRILATNP-----------------------
------------------------------------------------------------
------------------------------------------------------------
------------------------------------------------------------
------------------------------------------------------------
------------------------------------------------------------
-------------------------------------------------CGEQPLEEHEA
CNLGHINLSTLADQAAPDWRVWSEEHADEFTSRAEAIDAFLAEAIDYDEFDERIEYGTRF
LENVVTMSDFPVEEIEETVRDMRKIGLGIMGLAQLYVQLGVKYGSEEGNEIARQLMTHIN
HGAKAKSHELAEERGSFNDWDDSKYAAPTEYREWFERQTGEDADEWEDGFPIRNHNVTTI
APTG--------------------------------------------------------
------------------------------------------------------------
------------------------------------------------------------
------------------------------------------------------------
------------------------------------------------------------
------------------------------------------------------------
------------------------------------------------------------
----------------------TTSMVGNTTGGCEPIYNVAYYKNVTDDVQGDEMLVEFD
DYFLRTLEANDIDVEAVKEEAQEQMATNQFEGVEGLSTVPDAIGELFVITADLSAKDHAA
VQCACQKGVDSAISK---------------------------------------------
------------------------------------------------------------
------------------------------------------------------------
------------------------------------------------------------
------------------------------------------------------------
------------------------------------------------------------
------------------------------------------------------------
--------------TVNAPNDSTLEDAKEVFEWVYENGGKGVTYYRDGTRSKQVLTTRAE
NTDFADETEAA--EALVDQIDEIFGGLEAFLESEDVQAVLEEDVDELAGDARDAAAEPDR
EPVHVDFTEKRERPDALQGVSQRIDTGYGKVYVTINEDPETGQPFELFANIGHSGGFTNS
FTEALAKVISTSLRSGVDPDEIVDELCGTRSPKVAWDKGEQIQSIPDAIGTAMRRYLEDE
IDKP-YPTQQTLEDAAE-----------TGTDAEF----SEPETDGG-------------
-----------------AGVAD----------------------RDGDD--------ATQ
DLIDAGESP-------------ECPECGSLSLYFS-EGCKTCESCGWSEC----------
--------------------------------------------------
>gi|448359019|ref|ZP_21547690.1| ribonucleoside-diphosphate reductase [Natrialba chahannaoensis JCM 10990]
-MSEHDISAADLTLPIKRTEGETLEERMTANAYHNILPAR-YLRKDANGDLIEEQEDLFE
RVGENIALAEAVYEAEKHDLEITVTPDQLKPDHPRRDELAAEVFGEGTTADDD-------
-----------VETVLTEHNVNKFAYETIVPELPSE-VREHVEDVADTFTEGMET----L
SFMP--------------------------------------------------------
------------------------------------------------------------
------------------------------------------------------------
------------------------------------------------------------
------------------------------------------------------------
------------------------------------------------------------
------------------------------------------------------------
------------------NSPTLMNAGDELQQLSACFVMSPDDDLSDIHETAKKAAEVFQ
------------------------------------------------------------
------------------------------------------------------------
------------------------------------------------------------
------------------------------------------------------------
------------------------------------------------------------
------------------------------------------------------------
------------------------------------------------------------
---------------------------------------------SGGGVGYGFWQLRPY
GDAVGSTGGIASGPITFMRTYDQLCETIAQGGTRRGAQMGIMRVSHPDAIEFIHAKNKDV
SLAHCLRLNDPDDYTYTSFSEALEEARELIDEDGRVPKHLRNAVEGHLSNFNISVGVTDA
FMEALQNDEEYTFTNPRTEEPHIATEETKEMYSRYDLGDHVEVGEPLSIPAELIWERIVE
GAHENGEPGVIYLERVNKEHSFDTEAHEDHRILATNP-----------------------
------------------------------------------------------------
------------------------------------------------------------
------------------------------------------------------------
------------------------------------------------------------
------------------------------------------------------------
-------------------------------------------------CGEQPLEENEA
CNLGHINLSTLADTNAPDWRVWSDAHADEYDSQAEAVDAFLTEAIDYEEFDERIEYGTRF
LENVVTMSDFPVEDIEQTVRDMRKIGLGIMGLAQLYIQLGIRYGSDEGNEVARQLMTHIN
HGAKATSHELATERGSFNDWDESKYANPTEYREWFEHQTGEDADDWEDGFPIRNHNVTTI
APTG--------------------------------------------------------
------------------------------------------------------------
------------------------------------------------------------
------------------------------------------------------------
------------------------------------------------------------
------------------------------------------------------------
------------------------------------------------------------
----------------------TTSMVGNTTGGCEPIYNVAYYKNVTDDVQGDEMLVEFD
DYFLRTLEANDIDVDAVKEEAQEQMATNQFEGVEGLSTVPDAIGELFVITSDLSAKQHAA
VQCACQKGVDSAISK---------------------------------------------
------------------------------------------------------------
------------------------------------------------------------
------------------------------------------------------------
------------------------------------------------------------
------------------------------------------------------------
------------------------------------------------------------
--------------TVNAPNDSSLADAKDVFEWVYENGGKGVTYYRDGTRSKQVLTTRAD
NADFADETEAA--EALVNQIDDIFGGFEAFLESEDVQAALDDDIDPLASEP-DQFRDPDA
EPIHVDFTEKRERPDALQGVSQRIDTGYGKVYVTINEDPETGQPFELFANIGHSGGFTNS
FTEALAKVISTSLRSGVDPEEIVDELCGTRSPKIAWDKGEQIQSIPDAIGTAMRRYLENE
IDKP-YPTQQTLEDAAE-----------ADTETEF----GEPETDGG-------------
-----------------AGLAD----------------------RDTED--------ATQ
DLIDAGESP-------------ECPSCGALSLYFS-EGCKTCESCGWSEC----------
--------------------------------------------------
>gi|448352480|ref|ZP_21541264.1| ribonucleoside-diphosphate reductase [Natrialba hulunbeirensis JCM 10989]
-MSEHDISAADLTLPIKRTEGETLEQRMTDNAYHNILPAR-YLRKDANGDLIEEQEDLFD
RVGKNIALAEAVYEADKHDLEITVTPDQLKPDHPRRDELAAEVFGEGTTTDDD-------
-----------VETALTEHNVNKFAYETIVPELPDE-VREHVENVADTFTEGMET----L
SFMP--------------------------------------------------------
------------------------------------------------------------
------------------------------------------------------------
------------------------------------------------------------
------------------------------------------------------------
------------------------------------------------------------
------------------------------------------------------------
------------------NSPTLMNAGDELQQLSACFVMSPDDDLSDIHETAKKAAEVFQ
------------------------------------------------------------
------------------------------------------------------------
------------------------------------------------------------
------------------------------------------------------------
------------------------------------------------------------
------------------------------------------------------------
------------------------------------------------------------
---------------------------------------------SGGGVGYGFWQLRPY
GDSVGSTGGIASGPITFMRTYDQLCETIAQGGTRRGAQMGIMRVSHPDVIEFIHAKNKDV
SLAHTLRLNDPDDYTYTTFSEALEEARDLIDEDGRVPKHLRNAVEGHLSNFNISVGVTDG
FMEALQNDEEYTFTNPRTEEPHIATEETKEMYSRYDLGEHVEVGEPLSIPAELIWERIVE
GAHENGEPGVIYLERVNKEHSFDTEEHEDHRILATNP-----------------------
------------------------------------------------------------
------------------------------------------------------------
------------------------------------------------------------
------------------------------------------------------------
------------------------------------------------------------
-------------------------------------------------CGEQPLEENEA
CNLGHINLSTLADTDAPDWRVWSEAHADEYDSQAEAVDAFLAEAIDYEEFDERIEYGTRF
LENVVTMSDFPVEDIEQTVRDMRKIGLGIMGLAQLYIQLGIRYGSEEGNEVARQLMTHIN
HGAKATSHELATERGSFNDWDESKYANPTEYREWFEHQTGEDADDWEDGFPIRNHNVTTI
APTG--------------------------------------------------------
------------------------------------------------------------
------------------------------------------------------------
------------------------------------------------------------
------------------------------------------------------------
------------------------------------------------------------
------------------------------------------------------------
----------------------TTSMVGNTTGGCEPIYNVAYYKNVTDDVQGDEMLVEFD
DYFLRTLEANDIDVDAVKEEAQEQMATNQFEGVEGLSTVPDAIGELFVITSDLSAKQHAA
VQCACQKGVDSAISK---------------------------------------------
------------------------------------------------------------
------------------------------------------------------------
------------------------------------------------------------
------------------------------------------------------------
------------------------------------------------------------
------------------------------------------------------------
--------------TVNAPNDSSLADAKDVFEWVYENGGKGVTYYRDGTRSKQVLTTRAD
NADFADETEAA--EALVDQIDEIFGGLEAFIESDDVQAVLDEDIDALARET-GQSNDSDI
EPVHVDFTEKRERPDALQGVSQRIDTGYGKVYVTINEDPETGQPFELFANIGHSGGFTNS
FTEALAKVISTSLRSGVDPEEIVDELCGTRSPKIAWDKGEQIQSIPDAIGTAMRRYLENE
IDKP-YPTQQTLEDAAE-----------AETEAEF----NEPETDGG-------------
-----------------AGVAD----------------------RDTED--------ATQ
DLIDAGESP-------------ECPSCGALSLYFS-EGCKTCESCGWSEC----------
--------------------------------------------------
>gi|289579754|ref|YP_003478220.1| ribonucleoside-diphosphate reductase [Natrialba magadii ATCC 43099]
-MSEHDISAADLTLPIKRTEGETLEERMTDNAYHNILPAR-YLRKDANGDLIEEQEDLFD
RVGKNIALAEAVYEAETHDLEITVTPDQLKPDHPRRDELAAEVFGEGTTVDDD-------
-----------VETVLTEHNVNKFTYDTVVPELPDE-VREHVEDVADTFTEGMEN----L
SFMP--------------------------------------------------------
------------------------------------------------------------
------------------------------------------------------------
------------------------------------------------------------
------------------------------------------------------------
------------------------------------------------------------
------------------------------------------------------------
------------------NSPTLMNAGDELQQLSACFVMSPDDDLSDIHETAKKAAEVFQ
------------------------------------------------------------
------------------------------------------------------------
------------------------------------------------------------
------------------------------------------------------------
------------------------------------------------------------
------------------------------------------------------------
------------------------------------------------------------
---------------------------------------------SGGGVGYGFWKLRPY
GDAVGSTGGIASGPITFMRTYDQLCETIAQGGTRRGAQMGIMRVSHPDVIEFIHAKNKDV
SLAHCLRLNDPDDYTYTSFSEALEEARDLIDEDGRVPKHLRNAVEGHLSNFNISVGVTDG
FMEALQNGEEYTFTNPRTEEPHIATEETKEMYSRYDLGEHIEVGEPLSIPAELIWERIVE
GAHENGEPGVIYLERVNKEHSFDTEEHEDHRILATNPCVTGDSLISTERGLIPAEELYEQ
GVATDVVVDGRLSEDSIKEASSVYKTGEKDVYKLTTKEGYELRLTADHRVMTADGWVEAQ
NLDTGDTVHIQNRKGKFGQHGTAEQGRTLGWLVGDGHLKHSEERAVLNFYDEDAEISEAF
AEDVNEVVREPLGNANYEIGVNSISRHDEYRGAQAIEQRIRSTRLYEYAEEVGLTEEKLQ
VPDTVMRGSEEMARGFLQSLFTADGCVQGNVEKGVSVRLWSSDADLLSEVQQLLLNFGIA
SKVYENRKEAGTRELSDGCGGTKAYETKAQHELVIVKDNLERFADEIGFLLEYKTEALEE
RLSEYDRGPYSEQFEVTVESVESDGHEAVYDLTEPDTHSFVANGFVVHNCGEQPLEENEA
CNLGHINLSTLADTDAPDWRVWSEAHADEYDSQAEAVDAFLEEAIDYEEFDERISYGTRF
LENVVTMSDFPVEDIEQTVRDMRKIGLGIMGLAQLYIQLGIRYGSEEGNEVARQLMTHIN
HGAKATSHELATERGSFNDWDDSKYANPTEYREWFEHQTGEDADDWEDGFPIRNHNVTTI
APTG--------------------------------------------------------
------------------------------------------------------------
------------------------------------------------------------
------------------------------------------------------------
------------------------------------------------------------
------------------------------------------------------------
------------------------------------------------------------
----------------------TTSMVGNTTGGCEPIYNVAYYKNVTDDVQGDEMLVEFD
DYFLRTLEANDIDVDAVKEEAQEQMATNQFEGVEGLSTVPDAIGELFVITSDLSAKQHAA
VQCACQKGVDSAISK---------------------------------------------
------------------------------------------------------------
------------------------------------------------------------
------------------------------------------------------------
------------------------------------------------------------
------------------------------------------------------------
------------------------------------------------------------
--------------TVNAPNDSSLEDAKDVFEWVYENGGKGVTYYRDGTRSKQVLTTRAD
NADFADETEAA--EALVDQIDEIFGGLETFLESEDVQAALDEDIDALASEP-DQFRDPDA
EPVHVDFTEKRERPDALQGVSQRIDTGYGKVYVTINEDPETGQPFELFANIGHSGGFTNS
FTEALAKVISTSLRSGVDPEEIVDELCGTRSPKIAWDKGEQIQSIPDAIGTAMRRYLENE
IDKP-YPTQQTLEDAAE-----------ADTEAEF----SEPETDGG-------------
-----------------AGVAD----------------------RDTED--------ATQ
DLIDAGESP-------------ECPSCGALSLYFS-EGCKTCESCGWSEC----------
--------------------------------------------------
>gi|448350107|ref|ZP_21538926.1| ribonucleoside-diphosphate reductase [Natrialba taiwanensis DSM 12281]
-MSEHDISAADLPLPIKRTEGETLEHRLTANAYNNILPAR-YLRKDANGDLIEEQEDLFD
RVGKNIALAEAVYEAEQQDTTITVTPDQLKPDHPRRDELAVEVFGAGTTADDD-------
-----------AETELTEHNVNKFAYETVVPELPDA-VREHVEDVAETFTDGMES----L
SFMP--------------------------------------------------------
------------------------------------------------------------
------------------------------------------------------------
------------------------------------------------------------
------------------------------------------------------------
------------------------------------------------------------
------------------------------------------------------------
------------------NSPTLMNAGDELQQLSACFVMSPDDDLSDIHETAKKAAEVFQ
------------------------------------------------------------
------------------------------------------------------------
------------------------------------------------------------
------------------------------------------------------------
------------------------------------------------------------
------------------------------------------------------------
------------------------------------------------------------
---------------------------------------------SGGGVGYGFWQLRPY
GDAVGSTGGIASGPITFMRTYDQLCETIAQGGTRRGAQMGIMRVSHPDVIEFIHAKNKDV
SLAHCLRLNDPDDYTYTSFSEALEEARGLIDEDGRVPKHLRNAVEGHLSNFNISVGVTDA
FMEAVQNGDEYTFTNPRTEEPHIATEETKEMYSRYDLGEHVEVGEPLSIPAELIFERIVE
GAHENGEPGVIYLERVNKEHSFDTEANPDHRILATNP-----------------------
------------------------------------------------------------
------------------------------------------------------------
------------------------------------------------------------
------------------------------------------------------------
------------------------------------------------------------
-------------------------------------------------CGEQPLEEHEA
CNLGHINLSTLADQAAPDWRVWSEAHADEFTSQAEAIDAFLAEAIDYDEFDERIEYGTRF
LENVVTMSDFPVEEIEETVRDMRKIGLGIMGLAQLYVQLGVKYGSEEGNEIARQLMTHIN
HGAKAKSHELAEERGSFNDWDDSKYAAPTEYREWFERQTDEDADEWEDGFPIRNHNVTTI
APTG--------------------------------------------------------
------------------------------------------------------------
------------------------------------------------------------
------------------------------------------------------------
------------------------------------------------------------
------------------------------------------------------------
------------------------------------------------------------
----------------------TTSMVGNTTGGCEPIYNVAYYKNVTDDVQGDEMLVEFD
DYFLRTLEANDIDVEAVKEEAQEQMATNQFDGVEGLSTVPDAIGELFVITADLSAKQHAA
VQCACQKGVDSAISK---------------------------------------------
------------------------------------------------------------
------------------------------------------------------------
------------------------------------------------------------
------------------------------------------------------------
------------------------------------------------------------
------------------------------------------------------------
--------------TVNAPNDSTLEDAKEVFEWVYENGGKGVTYYRDGTRSKQVLTTRAE
NTDFADETEAA--EALVDQIGEIFGGLEAFLGSEDVQAVLEEDADELAGDARDGVAESDR
KPIHVDFTEKRERPDALQGVSQRIDTGYGKVYVTINEDPETGQPFELFANIGHSGGFTNS
FTEALAKVISTSLRSGVDPDEIVDELCGTRSPKVAWDKGEQIQSIPDAIGTAMRRYLEDE
IDKP-YPTQQTLEDAAG-----------AGTDAEF----SEPETDGG-------------
-----------------AGVAD----------------------RDSDD--------ATQ
DLIDAGESP-------------ECPECGSLSLYFS-EGCKTCESCGWSEC----------
--------------------------------------------------
>gi|448323425|ref|ZP_21512886.1| ribonucleoside-diphosphate reductase [Natronococcus amylolyticus DSM 10524]
-MSESDLSAEELTLPIKRTEGDTLEERLTANAYDNILPAR-YLRKDADGELVERQEDLFD
RVGKNIALAEAVFEAEKRDLEITVTPDQLKPDHPRRDELAAEVFGAGTTADD--------
----------DSEAALSIYNVNKFAYDTVVPELPEE-VRAHVEDVAEEFQEMMAN----L
DFMP--------------------------------------------------------
------------------------------------------------------------
------------------------------------------------------------
------------------------------------------------------------
------------------------------------------------------------
------------------------------------------------------------
------------------------------------------------------------
------------------NSPTLMNAGDELQQLSACFVDSPDDDIDDIHQTAKEAAQVFQ
------------------------------------------------------------
------------------------------------------------------------
------------------------------------------------------------
------------------------------------------------------------
------------------------------------------------------------
------------------------------------------------------------
------------------------------------------------------------
---------------------------------------------SGGGMGYAFWRLRPY
GDAVGSTGGIASGPITFMRTYDQMCETIAQGGARRGAQMGVMRVSHPDVIQFIHAKNKDV
SLAETLRLNDPDDYTHTSFQAALEEARELIDDEGRVPKHLRNAVEGHLSNFNISVGVTDD
FMEALQNGEEFTFTNPRTEEPHIATAETKELYEMFGLGEYVEVGEELSIPAEELWDDIVE
GAHENGEPGVIYLERVNKEHSFDVEKHPDHRILATNP-----------------------
------------------------------------------------------------
------------------------------------------------------------
------------------------------------------------------------
------------------------------------------------------------
------------------------------------------------------------
-------------------------------------------------CGEQPLEEYEA
CNLGHINLSTLADLEAPDWRVWYDEHGDEYDDLEAAVEAFLEEAVDFEEFDRRIEMGTRF
LENVVTMSDFPVEKIEQKVREMRKIGLGIMGLAQLYIQLGMEYGSETSNEVARQLMTHIN
HTSKWTSHELAEQRGSFEEWTESKYADPTEYREWFEHQTGEDADDWADGFPIRNHNTTTI
APTG--------------------------------------------------------
------------------------------------------------------------
------------------------------------------------------------
------------------------------------------------------------
------------------------------------------------------------
------------------------------------------------------------
------------------------------------------------------------
----------------------TTSMVGNTTGGCEPIYNVAYYKNVSDDVQGDEMLVEFD
DYFLRVLEDNGIDVDAVKEEAQEQMATNQFNGVEGLSTVPDAIGELFVTTGDLSAKAHAG
VQVACQAGVDSAISK---------------------------------------------
------------------------------------------------------------
------------------------------------------------------------
------------------------------------------------------------
------------------------------------------------------------
------------------------------------------------------------
------------------------------------------------------------
--------------TVNAPSDSTLEDAKDVFEYIYEHGGKGVTYYRDGTRSKQVLTTRAD
NADFADETEAA--ETLVEQIDEIFGGLEAFLESEDVQEILEDDVGSLVDEADD------R
EPVQVDFTEKRERPDALHGVSQRIDTGYGKVYVTINEDPETGQPFELFANIGHSGGFTNS
FTEALAKVISTSLRSGVDPEEIVDELCGTRSPKVAWDKGEQIQSIPDAIGTAMRRYLEEE
IDKP-YPTQQTLEDAAD-----------ADADVV-----DGPKTDGG-------------
-----------------AAAANAAS--------------------DDDD--------AIQ
DLIDAGESP-------------ECPECGSLSLYYS-EGCKTCESCGWSEC----------
--------------------------------------------------
>gi|448340978|ref|ZP_21529943.1| ribonucleoside-diphosphate reductase [Natrinema gari JCM 14663]
-MSDAELSAADLTLPIKRSDGETLEERLTANAYHNILPAR-YLRKNADGDLIEDQEDLFD
RVGKNIALAEAVYEAKNRDREITVTPDQLKPDHPRRDELAAEVFGAGTTTEG--------
----------DAETTLSIYNVNKFAYDTVVPELPDE-IRDHVESVADEFQGMMEN----L
DFMP--------------------------------------------------------
------------------------------------------------------------
------------------------------------------------------------
------------------------------------------------------------
------------------------------------------------------------
------------------------------------------------------------
------------------------------------------------------------
------------------NSPTLMNAGDELQQLSACFVDSPEDDIDDIHQTAKEAAQVFQ
------------------------------------------------------------
------------------------------------------------------------
------------------------------------------------------------
------------------------------------------------------------
------------------------------------------------------------
------------------------------------------------------------
------------------------------------------------------------
---------------------------------------------SGGGMGYAFWRLRPY
GDAVGSTGGIASGPITFMRTYDQMCETIAQGGARRGAQMGVMRVSHPDVIQFIHAKNKDV
SLAETLRLNDPDDYTHTSFQEALAEARELIDDEGRVPKHLRNAVEGHLSNFNISVGITDD
FMDAVKNGEEFTFTNPRTGEPHIATAETKELYEMFGLGDHVEVGAELSIPAEELWDDIVE
GAHENGEPGVIYLERVNKQHSFDVEKHPDHRILATNP-----------------------
------------------------------------------------------------
------------------------------------------------------------
------------------------------------------------------------
------------------------------------------------------------
------------------------------------------------------------
-------------------------------------------------CGEQPLEEYEA
CNLGHINLSTLADLEAPDWRVWYDDHGDEYESLEAAVDAFLEEAIDFEEFDRRIEMGTRF
LENVVTMSDFPVEKIEQKVREMRKIGLGIMGLAQLYIQLGMEYGSETSNEVARQLMRHIN
HTSKWTSHELAEERGSFDEWDKSKYANPTEYREWFEKQTGLDADDWADGFAIRNHNTTTI
APTG--------------------------------------------------------
------------------------------------------------------------
------------------------------------------------------------
------------------------------------------------------------
------------------------------------------------------------
------------------------------------------------------------
------------------------------------------------------------
----------------------TTSMVGNTTGGCEPIYNVAYYKNVSDDVQGDEMLVEFD
DYFLRVLEDNDIDVDAVKEEAKEQMATNQFDGVEGLSTVPDAIGELFVTTGDLSAKEHAG
IQVACQEGVDSAISK---------------------------------------------
------------------------------------------------------------
------------------------------------------------------------
------------------------------------------------------------
------------------------------------------------------------
------------------------------------------------------------
------------------------------------------------------------
--------------TVNAPNDSTLADAKDVFEYIYEHGGKGVTYYRDGTRSKQVLTTRAD
NADFADETEAA--QALVEQIDEIFGGLEAFLESDEVGDVLDADVG--SLADDD------R
QPVEIDFTEKRERPDALQGVSQRIDTGYGKIYVTINEDPETGQPFELFANIGHSGGFTNS
FTEALAKVISTSLRSGVDPEEIVDELCGTRSPKVAWDKGEQIQSIPDAIGTAMRRYLDGE
IDKP-YPKQQTLEESA-------------DAEIA---DYDGPQTDGG-------------
-----------------AAATQGG------------------APADADD--------TTQ
DLIDAGESP-------------ECPDCGSMTLYFS-EGCKTCESCGWSEC----------
--------------------------------------------------
>gi|448314847|ref|ZP_21504502.1| ribonucleoside-diphosphate reductase [Natronococcus jeotgali DSM 18795]
-MSESDLSAEELTLPIKRTEGDTLEGRLTANAYENILPAR-YLRKDADGELIERQEDLFD
RVGKNIALAEAVFEAEKRDLEIAVAPDQLKPDHPRRDELAAEVFGAGTTADD--------
----------QAEAALSIYNVNKFAYDTVVPELPDE-IRTHVEDVAEEFQEMMEN----L
DFMP--------------------------------------------------------
------------------------------------------------------------
------------------------------------------------------------
------------------------------------------------------------
------------------------------------------------------------
------------------------------------------------------------
------------------------------------------------------------
------------------NSPTLMNAGDELQQLSACFVDSPEDDIDDIHQTAKEAAQVFQ
------------------------------------------------------------
------------------------------------------------------------
------------------------------------------------------------
------------------------------------------------------------
------------------------------------------------------------
------------------------------------------------------------
------------------------------------------------------------
---------------------------------------------SGGGMGYAFWRLRPY
GDAVGSTGGIASGPITFMRTYDQMCETIAQGGARRGAQMGVMRVSHPDVIQFIHAKNKDV
SLAETLRLNDPDDYTHTSFQDALDEARELIDDEGRVPKHLRNAVEGHLSNFNISVGVTDD
FMEALQAGEEFTFTNPRTGEPHVATAETKELYEMFGLGEHVEVGEELSIPAEELWDDIVE
GAHENGEPGVIYLERVNKQHSFDVEKHPDHRILATNP-----------------------
------------------------------------------------------------
------------------------------------------------------------
------------------------------------------------------------
------------------------------------------------------------
------------------------------------------------------------
-------------------------------------------------CGEQPLEEYEA
CNLGHINLSTLADLEAPDWRVWYDEHGEEYDDLEAAVDAFLEEAIDFEEFDRRIEMGTRF
LENVVTMSDFPVEKIEQKVREMRKIGLGIMGLAQLYIQLGMEYGSETSNEVARQLMTHIN
HTSKWTSHELAEQRGSFEEWDTSKYANPTEYREWFEHQTGLDADDWAEGFAIRNHNTTTI
APTG--------------------------------------------------------
------------------------------------------------------------
------------------------------------------------------------
------------------------------------------------------------
------------------------------------------------------------
------------------------------------------------------------
------------------------------------------------------------
----------------------TTSMVGNTTGGCEPIYNVAYYKNVSDDVQGDEMLVEFD
DYFLRVLEDNDVDVDAVKEEAKEQMATNRFEGVEGLSTVPDAIGELFVTTGDLSAKDHAG
VQVACQAGVDSAISK---------------------------------------------
------------------------------------------------------------
------------------------------------------------------------
------------------------------------------------------------
------------------------------------------------------------
------------------------------------------------------------
------------------------------------------------------------
--------------TVNAPSDSTLEDAKDVFEYIYEHGGKGVTYYRDGTRSKQVLTTRAE
NADFADETEAA--EALAEQIEEIFGGLEAFLESDEVQDVLEDDGGSLAE-ADD------R
DPVQVDFTEKRERPDALHGVSQRIDTGYGKVYVTINEDPETGQPFELFANIGHSGGFTNS
FTEALAKVISTSLRSGVDPEEIVDELCGTRSPKVAWDKGEQIQSIPDAIGTAMRRYLEGE
IDKP-YPTQQTLEDAA-------------DAEIT-----DGPKTDGG-------------
-----------------AATEAAS----------------------DD----------VQ
DLIDAGESP-------------ECPDCGALSLYYS-EGCKTCESCGWSEC----------
--------------------------------------------------
>gi|435849046|ref|YP_007311296.1| ribonucleoside-diphosphate reductase class II [Natronococcus occultus SP4]
-MSEPELSAEELTLPIKRTEGNTLEERLTANAYENILPAR-YLRKDADGELIEQQEDLFD
RVGKNIALAEAVFEAEKRDLEITVTPDQLKPDHPRRDELAAEVFGAGTTADD--------
----------DAEAALSIYNVNKFAYDTVVPELPEE-VRAHVEDVAAEFQGMMEN----L
DFMP--------------------------------------------------------
------------------------------------------------------------
------------------------------------------------------------
------------------------------------------------------------
------------------------------------------------------------
------------------------------------------------------------
------------------------------------------------------------
------------------NSPTLMNAGDELQQLSACFVDSPEDDIDDIHQTAKEAAQVFQ
------------------------------------------------------------
------------------------------------------------------------
------------------------------------------------------------
------------------------------------------------------------
------------------------------------------------------------
------------------------------------------------------------
------------------------------------------------------------
---------------------------------------------SGGGMGYAFWRLRPY
GDAVGSTGGIASGPITFMRTYDQMCETIAQGGARRGAQMGVMRVSHPDVIQFIHAKNKDV
SLAETLRLNDPDDYTHTSFQDALEEARELIDDEGRVPKHLRNAVEGHLSNFNISVGITDD
FMEAVQNGEEFTFTNPRTGEPHIATAETKELYEMFDLGEHVEVGEELSIPAEELWDDIVE
GAHENGEPGVIYLERVNKQHSFDVDKHPDHRILATNP-----------------------
------------------------------------------------------------
------------------------------------------------------------
------------------------------------------------------------
------------------------------------------------------------
------------------------------------------------------------
-------------------------------------------------CGEQPLEEYEA
CNLGHINLSTLADLEAPDWRVWYDEHGDEYESLEDAVDAFLADAVDFEEFDRRIEMGTRF
LENVVTMSDFPVEKIEQKVREMRKIGLGIMGLAQLYIQLGMEYGSEASNEVARQLMTHIN
HTSKWTSHELAEERGSFDEWDNSKYANPTEYREWFEHQTGEDADDWAEGFPIRNHNTTTI
APTG--------------------------------------------------------
------------------------------------------------------------
------------------------------------------------------------
------------------------------------------------------------
------------------------------------------------------------
------------------------------------------------------------
------------------------------------------------------------
----------------------TTSMVGNTTGGCEPIYNVAYYKNVSDDVQGDEMLVEFD
DYFLRVLEDNGIDVDAVKEEAQEQMATNQFNGVEGLSTVPDAIGELFVTTGDLSAKDHAG
VQVACQAGVDSAISK---------------------------------------------
------------------------------------------------------------
------------------------------------------------------------
------------------------------------------------------------
------------------------------------------------------------
------------------------------------------------------------
------------------------------------------------------------
--------------TVNAPSDSTLEDAKDVFEYIYEHGGKGVTYYRDGTRSKQVLTTRAD
NAEFADETEAA--EALVEQIDEIFGGLEAFLESEDVQDILEADVDSMAG-TDD------R
DPVQVDFTEKRERPDALHGVSQRIDTGYGKVYVTINEDPETGQPFELFANIGHSGGFTNS
FTEALAKVISTSLRSGVDPEEIVDELCGTRSPKVAWDKGEQIQSIPDAIGTAMRRYLEGE
IDKP-YPTQQTLEDAT-------------DAEIA-----DGPKTDGG-------------
-----------------AAAAETAG--------------------DDD---------AVQ
DLIDAGESP-------------ECPDCGSLSLYYS-EGCKTCESCGWSEC----------
--------------------------------------------------
>gi|448312049|ref|ZP_21501802.1| ribonucleoside-diphosphate reductase [Natronolimnobius innermongolicus JCM 12255]
-MSGSELSAEELTLPIKRTEGETLEERLTDNAYQNILPAR-YLRKDADGELIEEQEDLFD
RVGKNIALAEAVYEAEKRDLEITVTPDQLKPDHPRRDELAEEVFGTGVTADSD-------
-----------AETTLTEYNVNKFAYDTVVPELPDE-VREHVEDVADTFTEGMES----L
SFMP--------------------------------------------------------
------------------------------------------------------------
------------------------------------------------------------
------------------------------------------------------------
------------------------------------------------------------
------------------------------------------------------------
------------------------------------------------------------
------------------NSPTLMNAGDELQQLSACFVMSPDDDLSDIHETAKKAAEVFQ
------------------------------------------------------------
------------------------------------------------------------
------------------------------------------------------------
------------------------------------------------------------
------------------------------------------------------------
------------------------------------------------------------
------------------------------------------------------------
---------------------------------------------SGGGVGYGFWQLRPY
GDAVGSTGGIASGPITFMRTYDQLCETIAQGGTRRGAQMGIMRISHPDVIEFIHAKNKDV
SLAHCLRLNDPDDYTYTSFSEALEEARSLIDEDGRVPKHLRNAVEGHLSNFNISVGVTDD
FMEAVLNDEEYTFTNPRTEEPHIATEETKEMYSRYDLGEHVEVGEPLSIPAELVWERIVE
GAHENGEPGVIYLERVNKEHSFDVEKQDDHRILATNPCVTGDTLISTERGLVPAEELYEQ
GVATDVVVDGRLSEDSVKEASSVYKTGEKDVYKLTTEEGYELRLTADHRVMTDDGWVEAQ
DLDAGDTVHIQNRKGGFGQHGTAKEGRTLGWLVGDGHLKHGEERAVLNFYDDDAEISEAL
ADDVNEVVREPLGNANYEIGVNSISRDDGYRGAQAIEQRIRSTRLYEYAEEVGLTENKLQ
VPDEVMRGSEEMARGFLQSLFTADGCVQGNVEKGVSVRLWSSDSDLLGEVQQLLLNFGIA
SKIYKDRKEAGSRELSDGRGGTKEYETKAQHELVIVKDNLERFADEIGFLLDYKSEALEQ
RLSEYDRGPYSERFEATVHTVEHDGHESVYDLTEPDTHSFVANGLIVHNCGEQPLEEHEA
CNLGHINLSTLADRSAPDWRVWSEEHADEYDSFEDAVDAFLAEAIDYEEFDDRIEYGTRF
LENVVTMSDFPVPEIEQKVREMRKIGLGVMGLAQLYIQLGIKYGSEEGNEVARQLMTHIN
NGAKAKSHELATERGSFADWEDSKYAEPTEYREWFEKQTGEDADDWADGYPIRNHNVTTI
APTG--------------------------------------------------------
------------------------------------------------------------
------------------------------------------------------------
------------------------------------------------------------
------------------------------------------------------------
------------------------------------------------------------
------------------------------------------------------------
----------------------TTSMVGNTTGGCEPIYNVAYYKNVTDDVQGDEMLVEFD
DYFLRVLEDNDIDVDAVKEEAQEQMATNQFDGVEGLSTVPDSIGELFVITSDLSAKQHAA
VQCACQEGVDSAISK---------------------------------------------
------------------------------------------------------------
------------------------------------------------------------
------------------------------------------------------------
------------------------------------------------------------
------------------------------------------------------------
------------------------------------------------------------
--------------TVNAPNDSTLEDAKEVFEWVYEHGGKGVTYYRDGTRSKQVLTTRAD
NADFADETEAA--EALADQIDEIFGGLEAFLESEEVQDVLEADVGSLVAEDDV------T
EPVQVDFTEKRERPDALQGVSQRIDTGYGKVYVTINEDPETGQPFELFANIGHSGGFTNS
FTEALAKVISTSLRSGVDPEEIVDELCGTRSPKVAWDKGEQIQSIPDAIGTAMRRYLEGE
IDKP-YPKQQTLEESAETE---------ADAEVEY----DGPQTDGG-------------
-----------------AAAQS-GGA-----------------TDADSD--------ATQ
DLIDAGESP-------------ECPDCGSMSLYFS-EGCKTCESCGWSEC----------
--------------------------------------------------
>gi|448345891|ref|ZP_21534780.1| ribonucleoside-diphosphate reductase [Natrinema altunense JCM 12890]
-MSDAELSAADLTLPIKRSDGETLEERLTANAYHNILPAR-YLRKNADGDLIEDQEDLFD
RVGKNIALAEAVYEAENRDREITVTPDQLKPDHPRRDELAAEVFGAGTTVEDSEGSETPR
ADGKAVD---DAETTLSIYNVNKFAYDTVVPELPDE-IRDHVEDIADEFQGMMEN----L
DFMP--------------------------------------------------------
------------------------------------------------------------
------------------------------------------------------------
------------------------------------------------------------
------------------------------------------------------------
------------------------------------------------------------
------------------------------------------------------------
------------------NSPTLMNAGDELQQLSACFVDSPEDDIDDIHQTAKEAAQVFQ
------------------------------------------------------------
------------------------------------------------------------
------------------------------------------------------------
------------------------------------------------------------
------------------------------------------------------------
------------------------------------------------------------
------------------------------------------------------------
---------------------------------------------SGGGMGYAFWRLRPY
GDAVGSTGGIASGPITFMRTYDQMCETIAQGGARRGAQMGVMRVSHPDVIQFIHAKNKDV
SLAETLRLNDPDDYTHTSFQDALEEARELIDDEGRVPKHLRNAVEGHLSNFNISVGITDD
FMDAVKNGEEFTFTNPRTGEPHIATAETKELYEMFGLGDHVEVGAELSIPAEELWDDIVE
GAHENGEPGVIYLERVNKQHSFDVEKHPDHRILATNP-----------------------
------------------------------------------------------------
------------------------------------------------------------
------------------------------------------------------------
------------------------------------------------------------
------------------------------------------------------------
-------------------------------------------------CGEQPLEEYEA
CNLGHINLSTLADLEAPDWRVWYDDHGDEYESLEAAVDAFLEEAIDFEEFDRRIEMGTRF
LENVVTMSDFPVEKIEQKVREMRKIGLGIMGLAQLYIQLGMEYGSETSNEVARQLMRHIN
HTSKWTSHELAEERGSFDEWDKSKYANPTEYREWFEKQTGLDADDWADGFAIRNHNTTTI
APTG--------------------------------------------------------
------------------------------------------------------------
------------------------------------------------------------
------------------------------------------------------------
------------------------------------------------------------
------------------------------------------------------------
------------------------------------------------------------
----------------------TTSMVGNTTGGCEPIYNVAYYKNVSDDVQGDEMLVEFD
DYFLRVLEDNDIDVDAVKEEAKEQMATNQFDGVEGLSTVPDAIGELFVTTGDLSAKEHAG
VQVACQEGVDSAISK---------------------------------------------
------------------------------------------------------------
------------------------------------------------------------
------------------------------------------------------------
------------------------------------------------------------
------------------------------------------------------------
------------------------------------------------------------
--------------TVNAPNDSTLADAKDVFEYIYEHGGKGVTYYRDGTRSKQVLTTRAD
NADFADETEAA--QALVEQIDEIFGGLEAFLESDEVGDVLDADVG--SLADDD------R
QPVEIDFTEKRERPDALQGVSQRIDTGYGKIYVTINEDPETGQPFELFANIGHSGGFTNS
FTEALAKVISTSLRSGVDPEEIVDELCGTRSPKVAWDKGEQIQSIPDAIGTAMRRYLDGE
IDKP-YPKQQTLEESA-------------DAEIA---DYDGPQTDGG-------------
-----------------ASATQGG------------------APADADD--------TTQ
DLIDAGESP-------------ECPDCGSMTLYFS-EGCKTCESCGWSEC----------
--------------------------------------------------
>gi|397773342|ref|YP_006540888.1| ribonucleoside-diphosphate reductase, adenosylcobalamin-dependent [Natrinema sp. J7-2]
-MSDAELSAADLTLPIKRSDGETLEERLTANAYHNILPAR-YLRKNADGDLIEDQEDLFD
RVGKNIALAEAVYEAENRDREITVTPDQLKPDHPRRDELAAEVFGAGTTTEG--------
----------DAETTLSIYNVNKFAYDTVVPELPDE-IRDHVEDVADEFQGMMEN----L
DFMP--------------------------------------------------------
------------------------------------------------------------
------------------------------------------------------------
------------------------------------------------------------
------------------------------------------------------------
------------------------------------------------------------
------------------------------------------------------------
------------------NSPTLMNAGDELQQLSACFVDSPEDDIDDIHQTAKEAAQVFQ
------------------------------------------------------------
------------------------------------------------------------
------------------------------------------------------------
------------------------------------------------------------
------------------------------------------------------------
------------------------------------------------------------
------------------------------------------------------------
---------------------------------------------SGGGMGYAFWRLRPY
GDAVGSTGGIASGPITFMRTYDQMCETIAQGGARRGAQMGVMRVSHPDVIQFIHAKNKDV
SLAETLRLNDPDDYTHTSFQDALEEARELIDDEGRVPKHLRNAVEGHLSNFNISVGITDD
FMDAVKNGEEFTFTNPRTGEPHIATAETKELYEMFGLGDHVEVGAELSIPAEELWDDIVE
GAHENGEPGVIYLERVNKQHSFDVEKHPDHRILATNP-----------------------
------------------------------------------------------------
------------------------------------------------------------
------------------------------------------------------------
------------------------------------------------------------
------------------------------------------------------------
-------------------------------------------------CGEQPLEEYEA
CNLGHINLSTLADLEAPDWRVWYDDHGDEYESLEAAVDAFLEEAIDFEEFDHRIEMGTRF
LENVVTMSDFPVEKIEQKVREMRKIGLGIMGLAQLYIQLGMEYGSETSNVVARQLMRHIN
HTSKWTSHELAEERGSFDEWDKSKYANPTEYREWFEKQTGLDADDWADGFAIRNHNTTTI
APTG--------------------------------------------------------
------------------------------------------------------------
------------------------------------------------------------
------------------------------------------------------------
------------------------------------------------------------
------------------------------------------------------------
------------------------------------------------------------
----------------------TTSMVGNTTGGCEPIYNVAYYKNVSDDVQGDEMLVEFD
DYFLRVLEDNDIDVDAVKEEAKEQMATNQFDGVEGLSTVPDAIGELFVTTGDLSAKEHAG
IQVACQEGVDSAISK---------------------------------------------
------------------------------------------------------------
------------------------------------------------------------
------------------------------------------------------------
------------------------------------------------------------
------------------------------------------------------------
------------------------------------------------------------
--------------TVNAPNDSTLADAKDVFEYIYEHGGKGVTYYRDGTRSKQVLTTRAD
NADFADETEAA--QALVEQIDEIFGGLEAFLESDEVEDVLDADVG--SLADDD------R
QPVEIDFTEKRERPDALQGVSQRIDTGYGKIYVTINEDPETGQPFELFANIGHSGGFTNS
FTEALAKVISTSLRSGVDPEEIVDELCGTRSPKVAWDKGEQIQSIPDAIGTAMRRYLDGE
IDKP-YPKQQTLEESA-------------DAEIA---DYDGPQTDGG-------------
-----------------AAATQGG------------------APADADD--------TTQ
DLIDAGESP-------------ECPDCGSMTLYFS-EGCKTCESCGWSEC----------
--------------------------------------------------
>gi|448338691|ref|ZP_21527730.1| ribonucleoside-diphosphate reductase [Natrinema pallidum DSM 3751]
-MSDAELSAADLTLPIKRSDGETLEERLTDNAYNNILPAR-YLRKDADGELIETQEDLFD
RVGKNIALAEAVYEADKQDREITVTPDQLKPDHPRRDELAADVFGEGVTADDDD------
-----------AETTLTERNVNKFAYETVVPELPAE-VRDHVEDVADTFTDGMES----L
SFMP--------------------------------------------------------
------------------------------------------------------------
------------------------------------------------------------
------------------------------------------------------------
------------------------------------------------------------
------------------------------------------------------------
------------------------------------------------------------
------------------NSPTLMNAGDELQQLSACFVMSPDDDLSDIHETAKKAAEVFQ
------------------------------------------------------------
------------------------------------------------------------
------------------------------------------------------------
------------------------------------------------------------
------------------------------------------------------------
------------------------------------------------------------
------------------------------------------------------------
---------------------------------------------SGGGVGYGFWQLRPY
GDSVGSTGGIASGPITFMRTYDQLCETIAQGGTRRGAQMGIMRVSHPDVIEFIHAKNKDV
SLAHTLRLNDPDDYTYTTFSEALEEARDLIDEDGRVPKHLRNAVEGHLSNFNISVGVTDD
FMEAVRNGEEYTFTNPRTEEPHIATEETKEMYSRYDLGEHVEVGEPLSVPAELVWERIVQ
GAHENGEPGVIYLERVNKEHSFDIEEQDDHRMLATNP-----------------------
------------------------------------------------------------
------------------------------------------------------------
------------------------------------------------------------
------------------------------------------------------------
------------------------------------------------------------
-------------------------------------------------CGEQPLEEYEA
CNLGHINLSTLADLDAPDWRVWADEHGDEYDSQEAAVAAFLEEAIDFEEFDERIEYGTRF
LENVVTMSDFPVEEIEEKVRDMRKIGLGVMGLAQLYVQLGIKYGSDEGNEVARQLMTHIN
HGAKAKSHELAEERGSFNDWDESKYADPTAYREWFERQTGEDADDWADGFPIRNHNVTTI
APTG--------------------------------------------------------
------------------------------------------------------------
------------------------------------------------------------
------------------------------------------------------------
------------------------------------------------------------
------------------------------------------------------------
------------------------------------------------------------
----------------------TTSMVGNTTGGCEPIYNVAYYKNVTDDVQGDEMLVEFD
DYFLRTLEANDIDVDAVKEEAQEQMATNQFDGVEGLSTVPDAIGELFVITSDLSAKQHAA
VQCACQKGVDSAISK---------------------------------------------
------------------------------------------------------------
------------------------------------------------------------
------------------------------------------------------------
------------------------------------------------------------
------------------------------------------------------------
------------------------------------------------------------
--------------TVNAPNDSTLEDAKEVFEWVYENGGKGVTYYRDGTRSKQVLTTRAD
NADFADETEAA--QALVEQIDEIFGGLEAFLESDEVRDVLEADVGSLADDD--------R
QPVEIDFTEKRERPDALQGVSQRIDTGYGKIYVTINEDPETGQPFELFANIGHSGGFTNS
FTEALAKVISTSLRSGVDPEEIVDELCGTRSPKVAWDKGEQIQSIPDAIGTAMRRYLDGE
IDKP-YPKQQTLEESAD------------AEIADY----DGPQTDGG-------------
-----------------ASATQGGTP-----------------ADADD---------TTQ
DLIDAGESP-------------ECPDCGSMTLYFS-EGCKTCESCGWSEC----------
--------------------------------------------------
>gi|433590465|ref|YP_007279961.1| ribonucleoside-diphosphate reductase, adenosylcobalamin-dependent [Natrinema pellirubrum DSM 15624]
-MSDAELSAEELTLPIKRTEGETLEERLTDNAYHDILPAR-YLRKNADGNLIEAQEDLFD
RVGKNIALAEAVYEAENRDTEITVTPDQLKPDHPRRDELAADVFGAGTTAED--------
----------DAEATLSIHNVNKFAYDTVVPELPDE-IRDHVEDVADEFQGMMEN----L
DFMP--------------------------------------------------------
------------------------------------------------------------
------------------------------------------------------------
------------------------------------------------------------
------------------------------------------------------------
------------------------------------------------------------
------------------------------------------------------------
------------------NSPTLMNAGDELQQLSACFVDSPEDDIDDIHQTAKEAAQVFQ
------------------------------------------------------------
------------------------------------------------------------
------------------------------------------------------------
------------------------------------------------------------
------------------------------------------------------------
------------------------------------------------------------
------------------------------------------------------------
---------------------------------------------SGGGMGYAFWRLRPY
GDAVGSTGGIASGPITFMRTYDQMCETIAQGGARRGAQMGVMRVSHPDVIQFIHAKNKDV
SLAETLRLNDPDDYTHTSFQDALEEARELIDDDGRVPKHLRNAVEGHLSNFNISVGITDD
FMDAVKNGEEFTFTNPRTGEPHIATAETKELYEMFGLGDHVEVGEELSIPAEELWDDIVE
GAHENGEPGVVYLERINKQHSFDVEKHPDHRILATNP-----------------------
------------------------------------------------------------
------------------------------------------------------------
------------------------------------------------------------
------------------------------------------------------------
------------------------------------------------------------
-------------------------------------------------CGEQPLEEYEA
CNLGHINLSTLADLEAPDWRVWYDDHGDEYESRAEAVDAFLEEAIDFEEFDRRIEMGTRF
LENVVTMSDFPVEKIEQKVREMRKIGLGIMGLAQLYIQLGMEYGSETSNEVARQLMRHIN
HTSKWTSHELAEERGSFDEWDKSKYANPTEYREWFEKQTGLDADDWEDGFAIRNHNTTTI
APTG--------------------------------------------------------
------------------------------------------------------------
------------------------------------------------------------
------------------------------------------------------------
------------------------------------------------------------
------------------------------------------------------------
------------------------------------------------------------
----------------------TTSMVGNTTGGCEPIYNVAYYKNVSDDVQGDEMLVEFD
DYFLRVLEDNDIDVDAVKEEAKEQMATNQFDGVEGLSTVPDAIGELFVTTGDLSAKEHAG
VQVACQEGVDSAISK---------------------------------------------
------------------------------------------------------------
------------------------------------------------------------
------------------------------------------------------------
------------------------------------------------------------
------------------------------------------------------------
------------------------------------------------------------
--------------TVNAPNDSTLEDAKDVFEYIYEHGGKGVTYYRDGTRSKQVLTTRAD
NADFADETEAA--QALVEQIDEIFGGLTAFLESEEVQDVLEADVG--GLLDED------G
EPVQVDFTEKRERPDALQGVSQRIDTGYGKIYVTINEDPETGQPFELFANIGHSGGFTNS
FTEALAKVISTSLRSGVDPEEIVDELCGTRSPKVAWDKGEQIQSIPDAIGTAMRRYLEGE
IDKP-YPKQQTLEESA-------------DAEV-----YDGPKTDGG-------------
-----------------AAAAS----------------------ADADD--------TTQ
DLIEAGESP-------------ECPDCGSMSLYFS-EGCKTCESCGWSEC----------
--------------------------------------------------
>gi|448329643|ref|ZP_21518940.1| ribonucleoside-diphosphate reductase [Natrinema versiforme JCM 10478]
-MSDVDLSAADLTLPIKRSDGDTLAERLTDNAYQNILPAR-YLRKDSNGELIETQEDLFD
RVGKNVALAEAVYEAEKRGLEITVTPDQLKPDHPRRDELAAEVFGEGVTADDD-------
-----------AETVLAEHNVNKFAYETVVPELPDE-VRSHVEDVAGTFTDGMES----L
SFMP--------------------------------------------------------
------------------------------------------------------------
------------------------------------------------------------
------------------------------------------------------------
------------------------------------------------------------
------------------------------------------------------------
------------------------------------------------------------
------------------NSPTLMNAGDELQQLSACFVMSPDDDLSDIHETAKKAAEVFQ
------------------------------------------------------------
------------------------------------------------------------
------------------------------------------------------------
------------------------------------------------------------
------------------------------------------------------------
------------------------------------------------------------
------------------------------------------------------------
---------------------------------------------SGGGVGYGFWQLRPY
GDSVGSTGGIASGPITFMRTYDQLCETIAQGGTRRGAQMGIMRVSHPDVIEFIHAKNKDV
SLAHTLRLNDPDDYTYTTFSEALEEARELIDEDGRVPKHLRNAVEGHLSNFNISVGVTDD
FMEAVQNGEEYTFTNPRTEEPHIASEETKEMYSRYDLGEHVEVGEPLSIPAELVWERIVQ
GAHENGEPGVIYLERVNNQHSFDVEKQEDHQILATNP-----------------------
------------------------------------------------------------
------------------------------------------------------------
------------------------------------------------------------
------------------------------------------------------------
------------------------------------------------------------
-------------------------------------------------CGEQPLEEHEA
CNLGHINLSTLADLDAPDWRVWSEEHSDEYDSEAAAIEAFLEEAIDFEEFDERIEYGTRF
LENVVTMSDFPVEEIEEKVRDMRKIGLGIMGLAQLYVQLGIKYGSDEGNEVARQLMTHIN
HGAKAKSHELATERGSFNDWGDSKYANPTEYREWFEHQTGEDADDWEDGFPIRNHNVTTI
APTG--------------------------------------------------------
------------------------------------------------------------
------------------------------------------------------------
------------------------------------------------------------
------------------------------------------------------------
------------------------------------------------------------
------------------------------------------------------------
----------------------TTSMVGNTTGGCEPIYNVAYYKNVTDDVQGDEMLVEFD
DYFLRTLEANDIDVEAVKEEAQEQMATNQFDGVEGLSTVPDAIGELFVITSDLSAKQHAA
VQCACQKGVDSSISK---------------------------------------------
------------------------------------------------------------
------------------------------------------------------------
------------------------------------------------------------
------------------------------------------------------------
------------------------------------------------------------
------------------------------------------------------------
--------------TVNAPNDSSLEDAKEVFEWVYENGGKGVTYYRDGTRSKQVLTTRAD
NADFADETEAA--QALVEQIDEIFGGLEAFLESEEVADVLEEDVDALLGED--------G
QPIEVDFTEKRERPDALQGVSQRIDTGYGKIYVTINEDPETGQPFELFANIGHSGGFTNS
FTEALAKVISTSLRSGVDPEEIVDELCGTRSPKVAWDKGEQIQSIPDAIGTAMRRYLENE
IDKP-YPKQQTLEESAD------------AEIADY----DGPKTDGG-------------
-----------------AAAAESGSA-----------------ADADDD--------TTQ
DLIDAGESP-------------ECPDCGSMSLYFS-EGCKTCESCGWSEC----------
--------------------------------------------------
>gi|452206835|ref|YP_007486957.1| ribonucleoside-diphosphate reductase,adenosylcobalamin-dependent (intein-containing) [Natronomonas moolapensis 8.8.11]
-MAGTDLSADELTLPIKRTTGDTMADRLTGNAYHNILPAR-YLRKDADGEPIEQQEDLFE
RVAKNVALAEAVFESEQQGVEVTVTPDQLKPDHPRRDELASDVFGAGVTADSD-------
-----------AETTLSAHNVNKFAYETVVPGLPEE-VRTHVEDTAEAFREQMER----L
SFMP--------------------------------------------------------
------------------------------------------------------------
------------------------------------------------------------
------------------------------------------------------------
------------------------------------------------------------
------------------------------------------------------------
------------------------------------------------------------
------------------NSPTLMNAGDELQQLSACFVDSPEDDIDDIHQTAKEAAEVFQ
------------------------------------------------------------
------------------------------------------------------------
------------------------------------------------------------
------------------------------------------------------------
------------------------------------------------------------
------------------------------------------------------------
------------------------------------------------------------
---------------------------------------------SGGGMGYAFWRLRPY
GDAVGSTGGIASGPITFMRTYDQMCETIAQGGARRGAQMGVMRVSHPDVIQFIHAKNKDV
SLAETLRLNDPDDFTHNSFEEALEEARELIDDEGKVPEHLRNAVEGHLSNFNISVGVTDG
FMEALKAGEEYTFTNPRTGDPHVATPETKELYDMFGLGEHVEVGETLSVPAEKLWEHILE
GAHENGEPGVVYLERINKEHSFDVEEHPEHRILATNPCITGDTHISTDNGLVEAEELYEQ
GVARDVVVDGRLSEETVKEASSVYKTGEKDVYKLTTEEGYELRLTADHRVMTDDGWIEAD
DLDAGDTVHIQNRKGEFGRHGTAAEGRVLGWLVGDGHLKHGEERAVLNFYDEDAEASESF
AADVNEVVRDPVGNADYEVGVSEIARGDDYRGEQAVEQRIRSARLYEYAEEAGLVDEKHQ
VPEVVMRGSEEMARGYLRALFSADGGVQGNSEKGVSVRLTSTSADLLKSVQRLLINFGIF
SKIYENRHEAGVQEMPDGTGGTAEYERQPDHDLVISKDNLGRFAEEIGFLLDKKQDTLDE
RLADYERGPYTERFEATVSAVESDGHEAVYDLTEPDTNSFVANGLVVHNCGEQPLEEYEA
CNLGHINLSTLADVDAPDWRVWYDDHGDEYAGLEAAVEDFLEEALDVEAFDERIELGTRF
LENVVTMSDFPVPEIEQKVREMRKIGLGVMGLAQLYIQLGIKYGSEEGNEVARQVMRHIN
HGSKWASHELAEERGVFEEWDDSKYADPTEYREWFEKQTGLDADEYADGFAMRNHNTTTI
APTG--------------------------------------------------------
------------------------------------------------------------
------------------------------------------------------------
------------------------------------------------------------
------------------------------------------------------------
------------------------------------------------------------
------------------------------------------------------------
----------------------TTSMIGNTTGGCEPIYNVAFYKNVSDDVQGDEMLVEFD
DYFLRVLEENGLDVEAVKREAQEQMAENEFDGIDGLSTVPGAIGELFVTTGALSAKDHAG
VQVACQEGVDSAISK---------------------------------------------
------------------------------------------------------------
------------------------------------------------------------
------------------------------------------------------------
------------------------------------------------------------
------------------------------------------------------------
------------------------------------------------------------
--------------TVNAPNDSTLEDAKEVFEYIYDHGGKGVTYYRDGTRSKQVLTTRAK
NTDFA--DEAEAAEAIVENIEEIFGGIEGFLDSEEVAAVLESDVRELFDVSPK-------
------LGTKQARPDVLHGVTQRIDTGYGKLYVNINENPEDGRPFELFANIGNSGGFTAS
FTEALAKTISTALRSGVDPREIADELQGIRSPKVAWDKGEQINSIPDAIGTAMRRYLDGE
VDKA-YPQQQNLTEIADASRSGDTGRPVDDSSVTP------PETDGG-------------
-----------------SVADPGASERTGSPAS----------PNDDTD--------TAR
SLIDAGESP-------------ECPDCGSMTLYYS-EGCKTCESCGWSEC----------
--------------------------------------------------
>gi|76802311|ref|YP_327319.1| ribonucleoside-diphosphate reductase, alpha subunit 2 [Natronomonas pharaonis DSM 2160]
MMSGQELSADELTLPIKRTEGDTLEERLTGNAYHNILPAR-YLRKDADGELIEEQEDLFE
RVAKNVALAEAVFEAEKQGVEVTVTPDQLKPDHPRRDELAAEVFGAGVTADDD-------
-----------AETALSVYNVNKFAYDTIVPALPDE-VRDHVEATADAFQEQMES----L
SFMP--------------------------------------------------------
------------------------------------------------------------
------------------------------------------------------------
------------------------------------------------------------
------------------------------------------------------------
------------------------------------------------------------
------------------------------------------------------------
------------------NSPTLMNAGDELQQLSACFVDSPEDDIDDIHQTAKEAAQVFQ
------------------------------------------------------------
------------------------------------------------------------
------------------------------------------------------------
------------------------------------------------------------
------------------------------------------------------------
------------------------------------------------------------
------------------------------------------------------------
---------------------------------------------SGGGMGYAFWRLRPY
GDAVGSTGGIASGPITFMRTYDQMCETIAQGGARRGAQMGVMRISHPDVIQFIHAKNKDV
SLAETLRLNDPDDFTHNSFQEALEEARELIDEDGKVPKHLRNAVEGHLSNFNISVGVTDG
FMEALKNGEEFTFTNPRTDEPHIATPETKELYDMFGLGDHVEVGEELSIPATKLWEHMIE
GAHENGEPGVIYLERVNKEHSFDVEEHPDHQILATNP-----------------------
------------------------------------------------------------
------------------------------------------------------------
------------------------------------------------------------
------------------------------------------------------------
------------------------------------------------------------
-------------------------------------------------CGEQPLEEYEA
CNLGHINLSTLADLDAPDWRVWYDEHGDDYETLADAVDAFLEEAIDFEALDGRIELGTRF
LENVVTMSDFPVDKIEQKVREMRKIGLGVMGLAQLYIQLGIKYGSEEGNEVARQLMRHIN
HGSKWTSHELAEERGVFDEWDKSKYANPAEYREWFEKQTGLDADEWADGFAIRNHNTTTI
APTG--------------------------------------------------------
------------------------------------------------------------
------------------------------------------------------------
------------------------------------------------------------
------------------------------------------------------------
------------------------------------------------------------
------------------------------------------------------------
----------------------TTSMVGNTTGGCEPIYNVAYYKNVSDDVQGDEMLVEFD
DYFLRVLEENGLDVEAVKEEAQEQMATNEFDGIDGLSTVPDAIGELFVTTGALSAKQHAG
VQVACQEGVDSAISK---------------------------------------------
------------------------------------------------------------
------------------------------------------------------------
------------------------------------------------------------
------------------------------------------------------------
------------------------------------------------------------
------------------------------------------------------------
--------------TVNAPNDSTVEDAKDVFEYIYDHGGKGVTYYRDGTRSKQVLTTRAQ
NTEFADMDEAEAAEAIVENIEEIFGGIDGFLESDEVASAVETDLSELFETDYD-------
------LGKKRPRPDVLRGVTQRIDTGYGKLYVNINEDPETGRPFELFANIGNSGGFTAS
FTEALAKTISTALRSGVDPEEIADELQGIRSPKVAWDKGEQINSIPDAIGTAMRRYLDGE
IDKA-YPDQATLDQTAKQ------------AEETA------RETDGG-------------
-----------------AVSAP--TGGSMEAAS----------PNDDTD--------ATQ
SLIDSGESP-------------ECPECGSMSLYYS-EGCKTCESCGWSEC----------
--------------------------------------------------
>gi|448309626|ref|ZP_21499483.1| ribonucleoside-diphosphate reductase [Natronorubrum bangense JCM 10635]
-MSNSELSAADLTLPIKRTDGDTLEERLTDNAYHNILPAR-YLRKDANGELIESQEDLFD
RVGKNVALAEAVYEADKLDLEVTVTPDQLKPDHPRRDELAEEVFGEGTTVGDD-------
-----------VETELTEHNVNKFAYETVVPELPED-VREHVEDVAETFIEGMEH----L
SFMP--------------------------------------------------------
------------------------------------------------------------
------------------------------------------------------------
------------------------------------------------------------
------------------------------------------------------------
------------------------------------------------------------
------------------------------------------------------------
------------------NSPTLMNAGDELQQLSACFVMSPDDDLSDIHETAKKAAEVFQ
------------------------------------------------------------
------------------------------------------------------------
------------------------------------------------------------
------------------------------------------------------------
------------------------------------------------------------
------------------------------------------------------------
------------------------------------------------------------
---------------------------------------------SGGGVGYGFWQLRPY
GDSVGSTGGIASGPITFMRTYDQLCETIAQGGTRRGAQMGIMRVSHPDVIEFIHAKNKDV
SLAHTLRLNDPDDYTYTTFSEALEEARELIDEEGRVPKHLRNAVEGHLSNFNISVGITDG
FMDAVKNGEEFTFTNPRTEEPHIATEETKEMYSRYDLGEHIEVGEPLSIPAELIFERIVE
GAHENGEPGVIYLERVNKEHSFDIEEQEDHRILATNP-----------------------
------------------------------------------------------------
------------------------------------------------------------
------------------------------------------------------------
------------------------------------------------------------
------------------------------------------------------------
-------------------------------------------------CGEQPLEEYEA
CNLGHINLSTVADQNAPDWRVWSEEHADEYDSHEAAVAAFLAEAIDFEEFDERIEYGTRF
LENVVTMSDFPVEEIEEKVRDMRKIGLGIMGLAQLYIQLGIKYGSEEGNEVASQLLTHIN
HGAKATSHDLATERGSFNDWDDSKYAEPTEYREWFEKQTGEDADDWADGFPIRNHNVTTI
APTG--------------------------------------------------------
------------------------------------------------------------
------------------------------------------------------------
------------------------------------------------------------
------------------------------------------------------------
------------------------------------------------------------
------------------------------------------------------------
----------------------TTSMVGNTTGGCEPIYNVAYYKNVTDDVQGDEMLVEFD
DYFLRTLEANDIDVEAVKAEAQEQMATNQFDGVEGLSTVPDAIGELFVITSDLSAKQHAA
VQCAAQKGVDSAISK---------------------------------------------
------------------------------------------------------------
------------------------------------------------------------
------------------------------------------------------------
------------------------------------------------------------
------------------------------------------------------------
------------------------------------------------------------
--------------TVNAPNDSSLEDAKEVFEWVYENGGKGVTYYRDGTRSKQVLTTRAD
NADFADETEAA--QALIEQIDEIFGGLEAFLESEDVREVLEEDVDSLVDEA--------R
QPVEVDFTEKRERPDALQGVSQRIDTGYGKVYVTINEDPETGQPFELFANIGHSGGFTNS
FTEALAKVISTSLRSGVDPEEIVDELCGTRSPKVAWDKGEQIQSIPDAIGTAMRRYLESE
IDKP-YPTQQTLEDAAD-----------AGADAEV----DGPQTDGG-------------
-----------------AAAAS----------------------NDDDD--------AIQ
DLIDAGESP-------------ECPDCGSLSLYYS-EGCKTCESCGWSEC----------
--------------------------------------------------
>gi|448298351|ref|ZP_21488380.1| ribonucleoside-diphosphate reductase [Natronorubrum tibetense GA33]
-MSESELSAEELTLPIKRTDGDTLEARMTDNAYHNILPAR-YLRKDANGELTETQEDLFE
RVGTNIALAEAVYEAEKRDLEITVTPDQLKPGHPRRDELAEEVFGEGTTAEDD-------
-----------AETVLSERNVNKFAYDTVVPELPDE-VREHVEDVAETFIEGMSE----L
SFMP--------------------------------------------------------
------------------------------------------------------------
------------------------------------------------------------
------------------------------------------------------------
------------------------------------------------------------
------------------------------------------------------------
------------------------------------------------------------
------------------NSPTLMNAGDELQQLSACFVMSPDDDLSDIHETAKKAAEVFQ
------------------------------------------------------------
------------------------------------------------------------
------------------------------------------------------------
------------------------------------------------------------
------------------------------------------------------------
------------------------------------------------------------
------------------------------------------------------------
---------------------------------------------SGGGVGYGFWQLRPF
GDSVGSTGGIASGPITFMRTYDQLCETIAQGGTRRGAQMGIMRVSHPDVIEFIHAKNKDV
SLAHTLRLNDPDDYTYTTFSEALEEARSLIDEDGRVPKHLRNAVEGHLSNFNISVGVTDD
FMEAVQNGEEFTFTNPRTEEPHIATEETKEMYGRYDLGEHVEVGEPLSIPAELIFERIVE
GAHENGEPGVIYLERVNKQHSFDVEKQEDHQILATNP-----------------------
------------------------------------------------------------
------------------------------------------------------------
------------------------------------------------------------
------------------------------------------------------------
------------------------------------------------------------
-------------------------------------------------CGEQPLEEYEA
CNLGHINLSTLADQEAPDWRVWSEKHGDEYDSFEAAVDAFLEEAIDYAEFDERIEYGTRF
LENVVTMSDFPVEEIEEKVRDMRKIGLGVMGLAQLYIQLGIKYGSDEGNEVARQLMTHIN
HGAKATSHDLATERGSFNDWDDSKYATPTEYREWFEHQTGEDADDWADGFPIRNHNVTTI
APTG--------------------------------------------------------
------------------------------------------------------------
------------------------------------------------------------
------------------------------------------------------------
------------------------------------------------------------
------------------------------------------------------------
------------------------------------------------------------
----------------------TTSMVGNTTGGCEPIYNVAYYKNVTDDVQGDEMLVEFD
DYFLRTLEENGIDVDAVKEEAQEQMATNQFEGVEGLSTVPDAIGELFVITSDLSAKQHAA
VQCAAQAGVDSAISK---------------------------------------------
------------------------------------------------------------
------------------------------------------------------------
------------------------------------------------------------
------------------------------------------------------------
------------------------------------------------------------
------------------------------------------------------------
--------------TVNAPNDSTLEDAKEVFEWVYENGGKGVTYYRDGTRSKQVLTTRAD
NADFADETEAA--QALVEQIDEIFGGLEAFLGSDEVRDVLEEDVDSLTADD--------Y
DHVTVDFTEKRERPDALQGVSQRIDTGYGKVYVTINEDPETGQPFELFANIGHSGGFTNS
FTEALAKVISTSLRSGVDPEEIVDELCGTRSPKVAWDKGEQIQSIPDAIGTAMRRYLDNE
IDKP-YPKQQTLEESAD-----------ADTEVEY----DGPQTDGG-------------
-----------------AAAAQ-GGA------------------EADDD--------ATQ
DLIDAGESP-------------ECPDCGSMSLYFS-EGCKTCESCGWSEC----------
--------------------------------------------------
>gi|429193638|ref|YP_007179316.1| ribonucleoside-diphosphate reductase [Natronobacterium gregoryi SP2]
-MSQSDLSAEELTLPIKRTEGETLEERLTGNAYHNILPAR-YLRKDADGDLIEEQEDLFE
RVGKNIALAEAVYEAEKQGVEITVTPDQLKPDHPRRDELAADVFGAGVTADD--------
----------DAETTLSVYNVNKFAYETVVPDLPDD-VQPHVESVAEEFQGMMAN----L
DFMP--------------------------------------------------------
------------------------------------------------------------
------------------------------------------------------------
------------------------------------------------------------
------------------------------------------------------------
------------------------------------------------------------
------------------------------------------------------------
------------------NSPTLMNAGDELQQLSACFVDSPEDDIDDIHQTAKEAAQVFQ
------------------------------------------------------------
------------------------------------------------------------
------------------------------------------------------------
------------------------------------------------------------
------------------------------------------------------------
------------------------------------------------------------
------------------------------------------------------------
---------------------------------------------SGGGMGYAFWRLRPY
GDAVGSTGGIASGPITFMRTYDQMCETIAQGGARRGAQMGVMRVSHPDVIQFIHAKNKDV
SLAETLRLNDPDDYTHTSFQDALAEARELIDDEGRVPKHLRNAVEGHLSNFNISVGITDD
FMEAVQNGEKFTFTNPRTGEPHIATEETKELYEMFGLGEHVEVGEELSVPAEELWDDIVE
GAHENGEPGVIYLERVNKQHSFDIDKHPEHRILATNP-----------------------
------------------------------------------------------------
------------------------------------------------------------
------------------------------------------------------------
------------------------------------------------------------
------------------------------------------------------------
-------------------------------------------------CGEQPLEEYEA
CNLGHINLSTLADLEAPDWRVWYDEHGDEYDSIEEAVDAFLTEAVDFEEFDHRIEMGTRF
LENVVTMSDFPVDKIEQKVREMRKIGLGIMGLAQLYIQLGMEYGSDASNEVARQLMTHIN
HTSKWASHELAEERGSFEEWGKSKYASPTEYREWFEHQTGLEADDWADGFPIRNHNTTTI
APTG--------------------------------------------------------
------------------------------------------------------------
------------------------------------------------------------
------------------------------------------------------------
------------------------------------------------------------
------------------------------------------------------------
------------------------------------------------------------
----------------------TTSMVGNTTGGCEPIYNVAYYKNVSDDVQGDEMLVEFD
DYFLRVLEDNDIDVEAVKEEAQEQMATNQFNGVEGLSTVPDAIGELFVTTGDLSAKEHAG
IQVACQEGVDSAISK---------------------------------------------
------------------------------------------------------------
------------------------------------------------------------
------------------------------------------------------------
------------------------------------------------------------
------------------------------------------------------------
------------------------------------------------------------
--------------TVNAPNDSTVEDAKEVFEYIYKHGGKGVTYYRDGTRSKQVLTTRAD
NTEFADETEAA--ETLVEQIDEIFGGLEEFLESEEVTDVLGEGVGEVGGDG--------T
EPVQVDFTEKRDRPDALQGVSQRIDTGYGKLYVTINEDPETGQPFELFANIGHSGGFTNS
FTEALAKVISTSLRSGVDPEEMVDELCGTRSPKIAWDKGEQIQSIPDAIGTALRRYLDDE
IDKP-YPTQQTLEESAE-----------S---PG----YDGPQTDGG-------------
-----------------TGTAPAANDA---------------DPNQSQD--------ATQ
DLIDAGESP-------------ECPDCGSLSLYYS-EGCKTCESCGWSEC----------
--------------------------------------------------
>lcl|39407_2869 unnamed protein product
-MSSDGVSADGVELPIKRTTGDTMEERLTGNAYENILPAR-YLRKNADGEPDEDQEELFD
RVARNVALAEAVFEAEKQGVEVTVTPDQLKPDHPRRDELAEEVFGAGTTAADE-------
-----------AETTLTAHNVNKFAYETVVPELPEG-VRDHVEATAETFRQGMES----L
SFMP--------------------------------------------------------
------------------------------------------------------------
------------------------------------------------------------
------------------------------------------------------------
------------------------------------------------------------
------------------------------------------------------------
------------------------------------------------------------
------------------NSPTLMNAGDELQQLSACFVDSPGDDITDIHQTAKEAAEVFQ
------------------------------------------------------------
------------------------------------------------------------
------------------------------------------------------------
------------------------------------------------------------
------------------------------------------------------------
------------------------------------------------------------
------------------------------------------------------------
---------------------------------------------SGGGMGYAFWKLRPY
GDSVGSTGGIASGPITFMRTFDQMCETIAQGGARRGAQMGVMRISHPDVIQFIHAKNKDV
SLAHSLRLNDPDDFTHNSFADALEEARELIDEDGKVPEHLRNAVEGHLSNFNISVGVTDD
FMEALENGEEFTFTNPRTEEPHIATPETKELYDMFGLGEHVEVGEELSVPAAEIWDHMIE
GAHENGEPGVVYLERINKEHSFDVEEHPEHRILATNP-----------------------
------------------------------------------------------------
------------------------------------------------------------
------------------------------------------------------------
------------------------------------------------------------
------------------------------------------------------------
-------------------------------------------------CGEQPLEEYEA
CNLGHINLSTVADLDAPDWRVWSDEHADEYDTEAAAVEAFLEEAIDFEEFEERIAYGTRF
LENVVTMSDFPVEEIEEKVRDMRKIGLGIMGLAQLYVQLGVRYGSESGNEIARQLMTHIN
HESKLASHDLAEERGTFNDWADSKYANPTEHRDWFEHYTGLDADEWEDGFPIRNHNTTTI
APTG--------------------------------------------------------
------------------------------------------------------------
------------------------------------------------------------
------------------------------------------------------------
------------------------------------------------------------
------------------------------------------------------------
------------------------------------------------------------
----------------------TTSMIGNTTGGCEPIYNVAYYKNVSDDVQGDEMLVEFD
DYFLRTLEANDVDVDAVKQEAQEQMATNEFDGVEGLDTVPDAIGELFVVTGDLSAKDHAG
VQVACQKGVDSAISK---------------------------------------------
------------------------------------------------------------
------------------------------------------------------------
------------------------------------------------------------
------------------------------------------------------------
------------------------------------------------------------
------------------------------------------------------------
--------------TVNAPNDSTLGDAKEVFEYIYENGGKGVTYYRDGTRSKQVLTTRAQ
NTEFADESEAA--ETIVEQIGEVFGGIEAFLDNEDVQAAIDAEISDLLETTEQ-------
--PRIDYSERSPRPDSLNGVTQRVETGYGKLYVTINED-ENGLPFELFANIGHSGGYTNS
FTEALAKVISTALRSGVDPEEIVDELQGTRSPKVAWDKGEQIQSIPDAIGTALRRYLDDD
VDKG-IPQQQSLDDVEESAAG---------ASPPS-------QTDGG-------------
--------------AVDAGTATDAPSADAPGP------AAEDDAAGADD--------STQ
ELIAAGESP-------------ECPECGGMNLYYS-EGCKTCESCGWSEC----------
--------------------------------------------------
>lcl|38015_1322 unnamed protein product
------------------------------------------------------------
------------------------------------------------------------
------------------------------------------------------------
------------------------------------------------------------
------------------------------------------------------------
------------------------------------------------------------
------------------------------------------------------------
------------------------------------------------------------
------------------------------------------------------------
------------------------------------------------------------
------------------------------------------------------------
------------------------------------------------------------
------------------------------------------------------------
------------------------------------------------------------
------------------------------------------------------------
------------------------------------------------------------
------------------------------------------------------------
------------------------------------------------------------
------------------------------------------------------------
------------------------------------------------------------
------------------------------------------------------------
------------------------------------------------------------
------------------------------------------------------------
------------------------------------------------------------
------------------------------------------------------------
------------------------------------------------------------
------------------------------------------------------------
------------------------------------------------------------
------------------------------------------------------------
------------------------------------------------------------
------------------------------------------------------------
------------------------------------------------------------
------------------------------------------------------------
------------------------------------------------------------
------------------------------------------------------------
------------------------------------------------------------
------------------------------------------------------------
------------------------------------------------------------
------------------------------------------------------------
------------------------------------------------------------
------------------------------------------------------------
------------------------------------------------------------
------------------------------------------------------------
------------------------------------------------------------
------------------------------------------------------------
------------------------------------------------------------
------------------------------------------------------------
------------------------------------------------------------
-----------------------------------------------------MLTTRAQ
NTEFSDMDADE----IVAQIEEVFGGIEGFLEDEAVQAAIDDSIEQVLGVADG-------
---DAEYAEKQTRPDVLHGVTQRIDTGYGKLYVNINEDPETDRPFELFANIGNSSIQLNA
IISTMAKTISTALRSGVDPEEIADELQGTRTPKVAWDKGEQIQSIPDAIGTALRRYLDDD
VDKA-YPDQTTLEETAEKADG---------ETATQ------TQTDGG-------------
-----------------AAAAAS----------------------DAGG--------DQQ
DIIDAGESP-------------ECPDCGSLSLYYS-EGCKTCESCGWSEC----------
--------------------------------------------------
>lcl|38016_3016 unnamed protein product
-MSSDGVSADGVELPIKRTTGDTMEERLTGNAYENILPAR-YLRKNADGEPDEDQEELFD
RVARNVALAEAVFEAEKQGVEVTVTPDQLKPDHPRRDELAEEVFGAGTTAADE-------
-----------AETTLTAHNVNKFAYETVVPELPEG-VRDHVEATAETFRQGMES----L
SFMP--------------------------------------------------------
------------------------------------------------------------
------------------------------------------------------------
------------------------------------------------------------
------------------------------------------------------------
------------------------------------------------------------
------------------------------------------------------------
------------------NSPTLMNAGDELQQLSACFVDSPGDDITDIHQTAKEAAEVFQ
------------------------------------------------------------
------------------------------------------------------------
------------------------------------------------------------
------------------------------------------------------------
------------------------------------------------------------
------------------------------------------------------------
------------------------------------------------------------
---------------------------------------------SGGGMGYAFWKLRPY
GDSVGSTGGIASGPITFMRTFDQMCETIAQGGARRGAQMGVMRISHPDVIQFIHAKNKDV
SLAHSLRLNDPDDFTHNSFADALEEARELIDEDGKVPEHLRNAVEGHLSNFNISVGVTDD
FMEALENGEEFTFTNPRTEEPHIATPETKELYDMFGLGEHVEVGEELSVPAAEIWDHMIE
GAHENGEPGVVYLERINKEHSFDVEEHPEHRILATNP-----------------------
------------------------------------------------------------
------------------------------------------------------------
------------------------------------------------------------
------------------------------------------------------------
------------------------------------------------------------
-------------------------------------------------CGEQPLEEYEA
CNLGHINLSTVADLDAPDWRVWSDEHADEYDTEAAAVEAFLEEAIDFEEFEERIAYGTRF
LENVVTMSDFPVEEIEEKVRDMRKIGLGIMGLAQLYVQLGVRYGSESGNEIARQLMTHIN
HESKLASHDLAEERGTFNDWADSKYANPTEHRDWFEHYTGLDADEWEDGFPIRNHNTTTI
APTG--------------------------------------------------------
------------------------------------------------------------
------------------------------------------------------------
------------------------------------------------------------
------------------------------------------------------------
------------------------------------------------------------
------------------------------------------------------------
----------------------TTSMIGNTTGGCEPIYNVAYYKNVSDDVQGDEMLVEFD
DYFLRTLEANDVDVDAVKQEAQEQMATNEFDGVEGLDTVPDAIGELFVVTGDLSAKDHAG
VQVACQKGVDSAISK---------------------------------------------
------------------------------------------------------------
------------------------------------------------------------
------------------------------------------------------------
------------------------------------------------------------
------------------------------------------------------------
------------------------------------------------------------
--------------TVNAPNDSTLGDAKEVFEYIYENGGKGVTYYRDGTRSKQVLTTRAQ
NTEFADESEAA--ETIVEQIGEVFGGIEAFLDNEDVQAAIDAEISDLLETTEQ-------
--PRIDYSERSPRPDSLNGVTQRVETGYGKLYVTINED-ENGLPFELFANIGHSGGYTNS
FTEALAKVISTALRSGVDPEEIVDELQGTRSPKVAWDKGEQIQSIPDAIGTALRRYLDDD
VDKG-IPQQQSLDDVEESAAG---------ASPPS-------QTDGG-------------
--------------AVDAGTATDAPSADAPGP------AAEDDAAGADD--------STQ
ELIAAGESP-------------ECPECGGMNLYYS-EGCKTCESCGWSEC----------
--------------------------------------------------
>lcl|36546_1694 unnamed protein product
-MSSDGVSADGVELPIKRTTGETMEERLTGNAYQNILPAR-YLRKNADGEPIEDQEELFD
RVARNVALAEAVFEAENQGVEVTVTPDQLKPDHPRRDELAEDVFGAGTTADDD-------
-----------AEATLTAHNVNKFAYETVVPELPDG-VRDHVEATAETFRQGMES----L
SFMP--------------------------------------------------------
------------------------------------------------------------
------------------------------------------------------------
------------------------------------------------------------
------------------------------------------------------------
------------------------------------------------------------
------------------------------------------------------------
------------------NSPTLMNAGDELQQLSACFVDSPGDDITDIHQTAKEAAEVFQ
------------------------------------------------------------
------------------------------------------------------------
------------------------------------------------------------
------------------------------------------------------------
------------------------------------------------------------
------------------------------------------------------------
------------------------------------------------------------
---------------------------------------------SGGGMGYAFWKLRPY
GDSVGSTGGIASGPITFMRTFDQMCETIAQGGARRGAQMGVMRISHPDVIQFIHAKNKDV
SLAHSLRLNDPDDFTHNSFADALEEARELIDEDGKVPEHLRNAVEGHLSNFNISVGVTDD
FMEALANDEEFTFTNPRTEEPHVATPETKELYDMFGLGEHVEVGEELSVPAAEIWDHMIQ
GAHENGEPGVVYLERINKEHSFDVEEHPEHQILATNP-----------------------
------------------------------------------------------------
------------------------------------------------------------
------------------------------------------------------------
------------------------------------------------------------
------------------------------------------------------------
-------------------------------------------------CGEQPLEEYEA
CNLGHINLSTLADLDAPDWRVWSDEHADEYDSEAAAVEAFLEEAIDFEEFEERIAYGTRF
LENVVTMSDFPVDEIEEKVRDMRKIGLGIMGLAQLYVQLGVRYGSESGNEIARQLMTHIN
HESKLASHDLAEERGTFNDWADSKYANPTEHRDWFEHFTGLDADEWADGFPIRNHNTTTI
APTG--------------------------------------------------------
------------------------------------------------------------
------------------------------------------------------------
------------------------------------------------------------
------------------------------------------------------------
------------------------------------------------------------
------------------------------------------------------------
----------------------TTSMIGNTTGGCEPIYNVAYYKNVSDDVQGDEMLVEFD
DYFLRTLEANDVDVEAVKREAQAQMAENAFDGVEGLDTVPDAIGELFVVTGDLSAKDHAG
VQVACQKGVDSAISK---------------------------------------------
------------------------------------------------------------
------------------------------------------------------------
------------------------------------------------------------
------------------------------------------------------------
------------------------------------------------------------
------------------------------------------------------------
--------------TVNAPNDSTLGDAKEVFEYIYENGGKGVTYYRDGTRSKQVLTTRAQ
NTEFADESEAA--ETIVEQINEVFGGVEAFLDNEDVRAAIDAEVADLLEATEQ-------
--PRIDYSERSPRPDSLSGVTQRVETGYGKLYVTINED-ENGRPFELFANIGHSGGYTNS
FTEALAKVISTALRSGVDPEEIVDELQGTRSPKVAWDKGEQIQSIPDAIGTALRRYLDDD
VDKG-IPQQQSLDDVEEAAS---------SASPPS-------QTDGG-------------
--------------AVDAGAATGAPS--ATAP------TGEDDAAGADD--------STQ
QLIAAGESP-------------ECPECGGMNLYYS-EGCKTCESCGWSEC----------
--------------------------------------------------
>lcl|36547_991 unnamed protein product
-MSSDGVSADGVELPIKRTTGDTMEERLTGNAYGNILPAR-YLRKNADGEPIEDQEELFD
RVARNVALAEAVFEAEKQGVEVTVTPDQLKPDHPRRDELAEEVFGAGTTATDD-------
-----------TETTLTAHNVNKFSYETVVPELPES-VRDHVEATADRFRNGMES----L
SFMP--------------------------------------------------------
------------------------------------------------------------
------------------------------------------------------------
------------------------------------------------------------
------------------------------------------------------------
------------------------------------------------------------
------------------------------------------------------------
------------------NSPTLMNAGDELQQLSACFVDSPGDDITDIHQTAKEAAEVFQ
------------------------------------------------------------
------------------------------------------------------------
------------------------------------------------------------
------------------------------------------------------------
------------------------------------------------------------
------------------------------------------------------------
------------------------------------------------------------
---------------------------------------------SGGGMGYAFWKLRPY
GDAVGSTGGIASGPITFMRTFDQMCETIAQGGARRGAQMGVMRISHPDVIQFIHAKNKDV
SLAHSLRLNDPDDFTHNSFADALEEARELIDEDGKVPEHLRNAVEGHLSNFNISVGVTDD
FMAALENDEEFTFTNPRTEEPHIATPETKELYDMFGLGEHVEVGEELSVPAAEIWDHMIE
GAHENGEPGVVYLERINKEHSFDVEEHPEHRILATNP-----------------------
------------------------------------------------------------
------------------------------------------------------------
------------------------------------------------------------
------------------------------------------------------------
------------------------------------------------------------
-------------------------------------------------CGEQPLEEYEA
CNLGHINLSTLADLDAPDWRVWSDEHADEYDSEAAAVEAFLEEAIDFEEFEERIAYGTRF
LENVVTMSDFPVPEIEEKVRDMRKIGLGIMGLAQLYVQLGVRYGSESGNEIARQLMTHIN
HESKLASHELAEERGTFNDWADSKYANPTEHRDWFEHYTGLDADEWEDGFPIRNHNTTTI
APTG--------------------------------------------------------
------------------------------------------------------------
------------------------------------------------------------
------------------------------------------------------------
------------------------------------------------------------
------------------------------------------------------------
------------------------------------------------------------
----------------------TTSMIGNTTGGCEPIYNVAYYKNVSDDVQGDEMLVEFD
DYFLRTLEANDVDVEAVKREAQEQMAENEFDGVEGLDTVPNAIGELFVVTGDLSAKDHAG
VQVACQKGVDSAISK---------------------------------------------
------------------------------------------------------------
------------------------------------------------------------
------------------------------------------------------------
------------------------------------------------------------
------------------------------------------------------------
------------------------------------------------------------
--------------TVNAPNDSTLGDAKEVFEYIYENGGKGVTYYRDGTRSKQVLTTRAQ
NAEFADESEAA--ETIVEQIGEVFGGIEAFLDNEDVQAAIDAEISDLLEATEQ-------
--PRIDYSERSPRPDSLNGVTQRVETGYGKLYVTINED-ENGRPFELFANIGHSGGYTNS
FTEALAKVISTALRSGVDPEEIVDELQGTRSPKVAWDKGEQIQSIPDAIGTALRRYLDDD
VDKG-IPQQQSLDDVEGSVADE-------SPSPPS-------QTDGG-------------
--------------AVDAGAATEAPS--GSEP------TAADDAAGADD--------STQ
ELIAAGESP-------------ECPECGGMNLYYS-EGCKTCESCGWSEC----------
--------------------------------------------------
>lcl|38017_1265 unnamed protein product
-MSSDGVAADELELPIKRTTGETMEERLTANAYHNILPAR-YLRKNADGEAIEDPEELFD
RVARNVALAEAVFEAEKQGVEVTVTPDQLKPDHPRRDELAAEVFGTGTTANDE-------
-----------VETALTAHNVNKFAYDTVVPELPES-VRDHVEATADRFRDGMEQ----L
SFMP--------------------------------------------------------
------------------------------------------------------------
------------------------------------------------------------
------------------------------------------------------------
------------------------------------------------------------
------------------------------------------------------------
------------------------------------------------------------
------------------NSPTLMNAGDELQQLSACFVDSPDDDITDIHQTAKEAAEVFQ
------------------------------------------------------------
------------------------------------------------------------
------------------------------------------------------------
------------------------------------------------------------
------------------------------------------------------------
------------------------------------------------------------
------------------------------------------------------------
---------------------------------------------SGGGMGYAFWKLRPY
GDSVGSTGGIASGPITFMRTFDQMCETIAQGGARRGAQMGVMRVSHPDVIQFIHSKNKDV
SLAHSLRLNDPDDFTHNSFADALEEARDLIDDDGKVPEHLRNAVEGHLSNFNISVGVTDD
FMEALYNDEEFTFTNPRTEEPHIATPETKEIYDMFGLGEHVEVGEELSIPAQELWDDMIE
GAHENGEPGVIYLERVNKEHSFDVEEHPDHRILATNP-----------------------
------------------------------------------------------------
------------------------------------------------------------
------------------------------------------------------------
------------------------------------------------------------
------------------------------------------------------------
-------------------------------------------------CGEQPLEEYEA
CNLGHINLSTLAAQDAPDWRVWSEAHADEYDSQAAAIDAFLEEAIDFEEFDERIDYGTRF
LENVVTMSDFPVEKIEQKVRDMRKIGLGIMGLAQLYIQLGIQYGTEPGNEVARQLMTHIN
HASKQTSHKLAEERGTFNDWEESKYANPTEYREWFEHYTGLDADEWEDGFPVRNHNTTTI
APTG--------------------------------------------------------
------------------------------------------------------------
------------------------------------------------------------
------------------------------------------------------------
------------------------------------------------------------
------------------------------------------------------------
------------------------------------------------------------
----------------------TTSMIGNTTGGCEPIYNVAYYKNVSDDVQGDEMLVEFD
DYFLRTLEENDVDVDAVKQEAQEQMATNEFDGVDGLETVPDAIGELFVVTGDLSGKQHAA
VQCACQEGVDSAISK---------------------------------------------
------------------------------------------------------------
------------------------------------------------------------
------------------------------------------------------------
------------------------------------------------------------
------------------------------------------------------------
------------------------------------------------------------
--------------TCNFPNDATAEEMEEVYRYIYDHGGKGVTVYRDGTRSKQVLTTRAK
NTEFADESEAA--EAIVEQIGEVFGGIESFLDNEDVQRAIDAEISDLLEASEQ-------
--PRIDYSERSPRPDSLNGVTQRVETGYGKLYVTINED-EKGLPFELFANIGHSGGYTNS
FTEALAKVISTALRSGVDPEEIVDELQGTRSPKVAWDKGEQIQSIPDAIGTALRRYLDDE
IDKG-IPQQQSLDDVEG------------VAEPPS-------QTDGG-------------
--------------AVSASSATDVSGADAP--------ETADDAAGADD--------AMQ
ELIAAGESP-------------ECPECGGMNLYYS-EGCKTCESCGWSEC----------
--------------------------------------------------
>lcl|38019_3233 unnamed protein product
-MSSDGVSADDLELPIKRTTGETMKDRLTANAYHNILPAR-YLRKDADGEPVEEQEELFD
RVARNVALAEAVFEAEKRDVEVTVTPDQLKPDHPRRDELAEEVFGAGVSADDD-------
-----------AETTLSAHNVNKFAYDTVVPELPDE-VREHVETTAATFRDGMES----L
SFMP--------------------------------------------------------
------------------------------------------------------------
------------------------------------------------------------
------------------------------------------------------------
------------------------------------------------------------
------------------------------------------------------------
------------------------------------------------------------
------------------NSPTLMNAGDELQQLSACFVDSPDDDITDIHQTAKEAAEVFQ
------------------------------------------------------------
------------------------------------------------------------
------------------------------------------------------------
------------------------------------------------------------
------------------------------------------------------------
------------------------------------------------------------
------------------------------------------------------------
---------------------------------------------SGGGMGYAFWKLRPY
GDAVGSTGGIASGPITFMRTFDQMCETIAQGGARRGAQMGVMRVSHPDVIQFIHSKNKDV
SLAHSLRLNDPDDFTHNSFADALEEARELIDDEGRVPEHLRNAVEGHLSNFNISVGVTDD
FMEALYNDEEFTFTNPRTDEPHVATPETKEIYEMFGLGEHVEVGETLSIPAQELWDDMIE
GAHENGEPGVIYLERVNKEHSFDIRENPSHRILATNP-----------------------
------------------------------------------------------------
------------------------------------------------------------
------------------------------------------------------------
------------------------------------------------------------
------------------------------------------------------------
-------------------------------------------------CGEQPLEEYEA
CNLGHINLSTLAAEGAPDWRVWSEAHADEYDSHEAAVEAFLAEAIDFEEFDDRIAYGTRF
LENVVTMSDFPVEKIEEKVRDMRKIGLGVMGLAQLYIQLGVRYGSEAGNEVARQLMTHIN
HESKATSHELAEQRGVFNDWADSKYANPTAHREWFEHHTGLDADEWADGFPIRNHNTTTI
APTG--------------------------------------------------------
------------------------------------------------------------
------------------------------------------------------------
------------------------------------------------------------
------------------------------------------------------------
------------------------------------------------------------
------------------------------------------------------------
----------------------TTSMIGNTTGGCEPIYNVAFYKNVSDDVQGDEMLVEFD
DYFLRTLEANDVDVDAVKEEAQAQMAENEFDGVEGLETVPEAIGELFVVTGDLSGIEHAA
VQCACQEGVDSAISK---------------------------------------------
------------------------------------------------------------
------------------------------------------------------------
------------------------------------------------------------
------------------------------------------------------------
------------------------------------------------------------
------------------------------------------------------------
--------------TCNFPNDATAADMEEVYRYIYDHGGKGVTVYRDGTRSKQVLTTRAK
NTEFADESEAA--ETIVEQIREVFGGVEAFLDNEDVRAAVDAEITELLESADR-------
--PELDYTETRPRPDSLSGVTQRVETGYGKLYVTINEE-EDGRPFELFANIGHSGGYTNS
FTEALAKVISTALRSGVDPEEIVDELQGTRSPKVAWDKGEQIQSIPDAIGTALRRYLDDE
IDKG-IPQQQSLDDVEGGAA----------ADPPS-------QTDGG-------------
--------------AVAGGSSADVAVDSPTDAG----SADGPGGDADDD--------VTQ
DLIAAGESP-------------ECPECGGMNLYFS-EGCKTCESCGWSEC----------
--------------------------------------------------
>lcl|36174_1311 unnamed protein product
-MSSDGVSADGVELPIKRTTGETMEERLTGNAYQNILPAR-YLRKNADGEPIEDQEELFD
RVARNVALAEAVFEAENQGVEVTVTPDQLKPDHPRRDELAEDVFGAGTTADDD-------
-----------AEATLTAHNVNKFAYETVVPELPDG-VRDHVEATAETFRQGMES----L
SFMP--------------------------------------------------------
------------------------------------------------------------
------------------------------------------------------------
------------------------------------------------------------
------------------------------------------------------------
------------------------------------------------------------
------------------------------------------------------------
------------------NSPTLMNAGDELQQLSACFVDSPGDDITDIHQTAKEAAEVFQ
------------------------------------------------------------
------------------------------------------------------------
------------------------------------------------------------
------------------------------------------------------------
------------------------------------------------------------
------------------------------------------------------------
------------------------------------------------------------
---------------------------------------------SGGGMGYAFWKLRPY
GDSVGSTGGIASGPITFMRTFDQMCETIAQGGARRGAQMGVMRISHPDVIQFIHAKNKDV
SLAHSLRLNDPDDFTHNSFADALEEARELIDEDGKVPEHLRNAVEGHLSNFNISVGVTDD
FMEALANDEEFTFTNPRTEEPHVATPETKELYDMFGLGEHVEVGEELSVPAAEIWDHMIQ
GAHENGEPGVVYLERINKEHSFDVEEHPEHQILATNP-----------------------
------------------------------------------------------------
------------------------------------------------------------
------------------------------------------------------------
------------------------------------------------------------
------------------------------------------------------------
-------------------------------------------------CGEQPLEEYEA
CNLGHINLSTLADLDAPDWRVWSDEHADEYDSEAAAVEAFLEEAIDFEEFEERIAYGTRF
LENVVTMSDFPVDEIEEKVRDMRKIGLGIMGLAQLYVQLGVRYGSESGNEIARQLMTHIN
HESKLASHDLAEERGTFNDWADSKYANPTEHRDWFEHFTGLDADEWADGFPIRNHNTTTI
APTG--------------------------------------------------------
------------------------------------------------------------
------------------------------------------------------------
------------------------------------------------------------
------------------------------------------------------------
------------------------------------------------------------
------------------------------------------------------------
----------------------TTSMIGNTTGGCEPIYNVAYYKNVSDDVQGDEMLVEFD
DYFLRTLEANDVDVEAVKREAQAQMAENAFDGVEGLDTVPDAIGELFVVTGDLSAKDHAG
VQVACQKGVDSAISK---------------------------------------------
------------------------------------------------------------
------------------------------------------------------------
------------------------------------------------------------
------------------------------------------------------------
------------------------------------------------------------
------------------------------------------------------------
--------------TVNAPNDSTLGDAKEVFEYIYENGGKGVTYYRDGTRSKQVLTTRAQ
NTEFADESEAA--ETIVEQINEVFGGVEAFLDNEDVRAAIDAEVADLLEATEQ-------
--PRIDYSERSPRPDSLSGVTQRVETGYGKLYVTINED-ENGRPFELFANIGHSGGYTNS
FTEALAKVISTALRSGVDPEEIVDELQGTRSPKVAWDKGEQIQSIPDAIGTALRRYLDDD
VDKG-IPQQQSLDDVEEAAS---------SASPPS-------QTDGG-------------
--------------AVDAGAATGAPS--GTAP------TGEDDAAGADD--------STQ
QLIAAGESP-------------ECPECGGMNLYYS-EGCKTCESCGWSEC----------
--------------------------------------------------
>lcl|36548_3148 unnamed protein product
---------------MAQTALESVEQRHTEPFYWLNEDSREFLREGYLLEGVEAEERVRQ
IAER-----------------------------------AEEILGE--------------
------------------------------------------EGFADRFYEYMSRGFYSL
------------------------------------------------------------
------------------------------------------------------------
------------------------------------------------------------
------------------------------------------------------------
------------------------------------------------------------
------------------------------------------------------------
------------------------------------------------------------
------------------ASPIWSNFGLDRGLPISCFGSYMQDSIESILHTQAEVGEMTK
------------------------------------------------------------
------------------------------------------------------------
------------------------------------------------------------
------------------------------------------------------------
------------------------------------------------------------
------------------------------------------------------------
------------------------------------------------------------
---------------------------------------------QGGGTSGYFGELRPR
GSPITNNG-KSNGSYSFTELFDTIINVISQGETRRGQFAGYIDVEHDDLEEWLNIKTE--
--------GDP------------------------------------VQDIYYGVIVGDD
WFQAMIDGDE---------------------------------------EKRETWADIIE
TRINIGVPYIIFRGNMNEGK-PQVYKDKDYQINASNL-----------------------
------------------------------------------------------------
------------------------------------------------------------
------------------------------------------------------------
------------------------------------------------------------
------------------------------------------------------------
-------------------------------------------------CTEIALP----
ATAEESFVCCLSSMNALHYDEWKDTDAVETLTR--FLDAVMEEFIQRTEGVRFMERAVRF
AK------------------RHRAIGIGVLGWHSYLQRNMIPFDSMEAMEKNGEIFRAIK
ERSYEASEALADEFG---------------------------EPEVLEGYGRRNTTTMSV
APTKS-------------------------------------------------------
------------------------------------------------------------
------------------------------------------------------------
------------------------------------------------------------
------------------------------------------------------------
------------------------------------------------------------
------------------------------------------------------------
----------------------SSVILGQVSPSIEPLKSNYFVR------DGAKLKSTQK
NRFLQAILAE----RGKDTRDVWDSIANKDGSVQHLECLTDEEKEVFKTFAEIPQMAIIN
QAAQRQKYIDQAQSLN--------------------------------------------
------------------------------------------------------------
------------------------------------------------------------
------------------------------------------------------------
------------------------------------------------------------
------------------------------------------------------------
------------------------------------------------------------
--------------ISIDPSEVSVKEINQLYIEAWKKG-VKSLYYQHSVNAAQKFSRDIL
ECRACES-----------------------------------------------------
------------------------------------------------------------
------------------------------------------------------------
------------------------------------------------------------
------------------------------------------------------------
------------------------------------------------------------
--------------------------------------------------
>lcl|36549_1506 unnamed protein product
---------------MAQTALESVEQRHTEPFYWLNEDSREFLREGYLLEGVEAEERVRQ
IAER-----------------------------------AEEILGE--------------
------------------------------------------EGFADRFYEYMSRGFYSL
------------------------------------------------------------
------------------------------------------------------------
------------------------------------------------------------
------------------------------------------------------------
------------------------------------------------------------
------------------------------------------------------------
------------------------------------------------------------
------------------ASPIWSNFGLDRGLPISCFGSYMQDSIESILHTQAEVGEMTK
------------------------------------------------------------
------------------------------------------------------------
------------------------------------------------------------
------------------------------------------------------------
------------------------------------------------------------
------------------------------------------------------------
------------------------------------------------------------
---------------------------------------------QGGGTSGYFGELRPR
GSPITNNG-KSNGSYSFTELFDTIINVISQGETRRGQFAGYIDVEHDDLEEWLNIKTE--
--------GDP------------------------------------VQDIYYGVIVGDD
WFQAMIDGDE---------------------------------------EKRETWADIIE
TRINIGVPYIIFRGNMNEGK-PQVYKDKDYQINASNL-----------------------
------------------------------------------------------------
------------------------------------------------------------
------------------------------------------------------------
------------------------------------------------------------
------------------------------------------------------------
-------------------------------------------------CTEIALP----
ATAEESFVCCLSSMNALHYDEWKDTDAVETLTR--FLDAVMEEFIQRTEGVRFMERAVRF
AK------------------RHRAIGIGVLGWHSYLQRNMIPFDSMEAMEKNGEIFRAIK
ERSYEASEALADEFG---------------------------EPEVLEGYGRRNTTTMSV
APTKS-------------------------------------------------------
------------------------------------------------------------
------------------------------------------------------------
------------------------------------------------------------
------------------------------------------------------------
------------------------------------------------------------
------------------------------------------------------------
----------------------SSVILGQVSPSIEPLKSNYFVR------DGAKLKSTQK
NRFLQAILAE----RGKDTRDVWDSIANKDGSVQHLECLTDEEKEVFKTFAEIPQMAIIN
QAAQRQKYIDQAQSLN--------------------------------------------
------------------------------------------------------------
------------------------------------------------------------
------------------------------------------------------------
------------------------------------------------------------
------------------------------------------------------------
------------------------------------------------------------
--------------ISIDPSEVSVKEINQLYIEAWKKG-VKSLYYQHSVNAAQKFSRDIL
ECRACES-----------------------------------------------------
------------------------------------------------------------
------------------------------------------------------------
------------------------------------------------------------
------------------------------------------------------------
------------------------------------------------------------
--------------------------------------------------
>lcl|36550_2828 unnamed protein product
-MSNDGVAADELELPIKRTTGETMEERLTANAYHNILPAR-YLRKNADGETIENPEELFD
RVARNVALAEAVFEAEKQGVEVTVTPDQLKPDHPRRNELAEEVFGAGTTAEDE-------
-----------AETTLTAHNVNKFAYDTVVPELPES-VRDHVEATADRFRDGMER----L
SFMP--------------------------------------------------------
------------------------------------------------------------
------------------------------------------------------------
------------------------------------------------------------
------------------------------------------------------------
------------------------------------------------------------
------------------------------------------------------------
------------------NSPTLMNAGDELQQLSACFVDSPDDDITDIHQTAKEAAEVFQ
------------------------------------------------------------
------------------------------------------------------------
------------------------------------------------------------
------------------------------------------------------------
------------------------------------------------------------
------------------------------------------------------------
------------------------------------------------------------
---------------------------------------------SGGGMGYAFWKLRPY
GDSVGSTGGIASGPITFMRTFDQMCETIAQGGARRGAQMGVMRVSHPDVIQFIHAKNKDV
SLAHSLRLNDPDDFTHNSFADALEEARGLIDEDGKVPEHLRNAVEGHLSNFNISVGVTDD
FMEALYNDEEFTFTNPRTEEPHVATPETKEIYDMFGLGEHVEVGEVLSIPAQELWDDMIE
GAHENGEPGVIYLERVNKEHSFDVEEHPDHRILATNPCVTGDTLISTENGLVEAEELYEQ
GVARDVVVDGRLSEETLKEASSVYKTGEKDVYKLTTEEGYELRLTSDHRVMTGDGWVEAG
NLDAGDTVHIQNRKGSFGQHGTAAEGRVLGWMVGDGHLKTGEERAVLNFYDEDAEISESF
AADVNEVVRDPVGNADYEVGVNEIARGDDYRGAQAVEQRIRSARLYEYAEEAGLADQKHQ
VPEAVMRGSEEMARGYLRALFSADGGVQGNVEKGVSVRLTSTSTDLLKEVQQLLLNFGIF
SKIYEERHEEGVQEMPDGNGGTAEYERQADHDLVVSKDNLVRFAEEIGFLLDSKQDALDE
RLANYDRGPYSEGFEATVSAVEDDGHEAVYDLTEPETSSFVANGLVVHNCGEQPLEEYEA
CNLGHINLSTLAAQDAPDWRVWSEAHADEYESKEAAMSAFLAEAIDFEEFDERIDYGTRF
LENVVTMSDFPVEKIEQKVRDMRKIGLGVMGLAQLYIQLGIQYGTEEGNEVARQLMTHIN
HASKQTSHELAEERGVFNDWDESKYANPTEHRDWFEHYTGLDADEWADGFPIRNHNTTTI
APTG--------------------------------------------------------
------------------------------------------------------------
------------------------------------------------------------
------------------------------------------------------------
------------------------------------------------------------
------------------------------------------------------------
------------------------------------------------------------
----------------------TTSMIGNTTGGCEPIYNVAYYKNVSDDVQGDEMLVEFD
DYFLRTLEENDVDVDAVKQEAQEQMATNEFDGVDGLETVPDAIGELFVVTGDLSGKQHAA
VQCACQEGVDSAISK---------------------------------------------
------------------------------------------------------------
------------------------------------------------------------
------------------------------------------------------------
------------------------------------------------------------
------------------------------------------------------------
------------------------------------------------------------
--------------TCNFPNDATAEEMEEVYRYIYDHGGKGVTVYRDGTRSKQVLTTRAK
NTEFADESEAA--EAIVEQIGEVFGGVEAFLENEDVQAAIDTEIADLLEASEQ-------
--PQIDYSERSPRPDSLNGVTQRVETGYGKLYVTINED-QNGRPFELFANIGHSGGYTNS
FTEALAKVISTALRSGVDPDEIVDELQGTRSPKVAWDKGEQIQSIPDAIGTALRRYLDDE
IDKG-IPQQQSLDDVERDL----------ASEPTS-------QTDGG-------------
--------------AVDAGAATDAPNVNG---------TAEDDAADADD--------AMQ
ELIAAGESP-------------ECPDCGGMNLYYS-EGCKTCESCGWSEC----------
--------------------------------------------------
>lcl|36551_3437 unnamed protein product
-MSNDGVAADELELPIKRTTGETMEERLTANAYHNILPAR-YLRKNADGETIENPEELFD
RVARNVALAEAVFEAEKQGVEVTVTPDQLKPDHPRRNELAEEVFGAGTTAEDE-------
-----------AETTLTAHNVNKFAYDTVVPELPES-VRDHVEATADRFRDGMER----L
SFMP--------------------------------------------------------
------------------------------------------------------------
------------------------------------------------------------
------------------------------------------------------------
------------------------------------------------------------
------------------------------------------------------------
------------------------------------------------------------
------------------NSPTLMNAGDELQQLSACFVDSPDDDITDIHQTAKEAAEVFQ
------------------------------------------------------------
------------------------------------------------------------
------------------------------------------------------------
------------------------------------------------------------
------------------------------------------------------------
------------------------------------------------------------
------------------------------------------------------------
---------------------------------------------SGGGMGYAFWKLRPY
GDSVGSTGGIASGPITFMRTFDQMCETIAQGGARRGAQMGVMRVSHPDVIQFIHAKNKDV
SLAHSLRLNDPDDFTHNSFADALEEARELIDEDGKVPEHLRNAVEGHLSNFNISVGVTDD
FMEALYNDEEFTFTNPRTEEPHVATPETKEIYDMFGLGEHVEVGEVLSIPAQELWDDMIE
GAHENGEPGVIYLERVNKEHSFDVEEHPDHRILATNPCVTGDTLISTENGLVEAEELYEQ
GVARDVVVDGRLSEETLKEASSVYKTGEKDVYKLTTEEGYELRLTSDHRVMTGDGWVEAG
NLDAGDTVHIQNRKGSFGQHGTAAEGRVLGWMVGDGHLKTGKERAVLNFYDEDAEVSESF
TADVNEIVRDPVGNADYEVGVSEIARGDDYRGAQAVEQRIRSARLYEYAEEAGLADQKHQ
VPEAVMRGSEEMARGYLRALFSADGGVQGNVEKGVSVRLTSTSTDLLTEVQQLLLNFGIF
SKIYEERHEEGVQEMPDGNGGTAEYERQADHDLVVSKDNLVRFAEEIGFLLDSKQDALDE
RLANYDRGPYSEGFEATVSAVEDDGHEAVYDLTEPETSSFVANGLVVHNCGEQPLEEYEA
CNLGHINLSTLAAQDAPDWRVWSEAHADEYESKEAAMSAFLQEAIDFEEFDERIDYGTRF
LENVVTMSDFPVEKIEQKVRDMRKIGLGVMGLAQLYIQLGIQYGTEEGNEVARQLMTHIN
HASKQTSHELAEERGVFNDWDESKYANPTEHRDWFEHYTGLDADEWADGFPIRNHNTTTI
APTG--------------------------------------------------------
------------------------------------------------------------
------------------------------------------------------------
------------------------------------------------------------
------------------------------------------------------------
------------------------------------------------------------
------------------------------------------------------------
----------------------TTSMIGNTTGGCEPIYNVAYYKNVSDDVQGDEMLVEFD
DYFLRTLEENDVDVDAVKQEAQEQMATNEFDGVDGLETVPDAIGELFVVTGDLSGKQHAA
VQCACQEGVDSAISK---------------------------------------------
------------------------------------------------------------
------------------------------------------------------------
------------------------------------------------------------
------------------------------------------------------------
------------------------------------------------------------
------------------------------------------------------------
--------------TCNFPNDATAEEMEEVYRYIYDHGGKGVTVYRDGTRSKQVLTTRAK
NTEFADESEAA--EAIVEQIGEVFGGVEAFLENEDVQAAIDTEIADLLEASEQ-------
--PQIDYSERSPRPDSLNGVTQRVETGYGKLYVTINED-QNGRPFELFANIGHSGGYTNS
FTEALAKVISTALRSGVDPDEIVDELQGTRSPKVAWDKGEQIQSIPDAIGTALRRYLDDE
IDKG-IPQQQSLDDVERDL----------ASEPTS-------QTDGG-------------
--------------AVDAGAATDAPNVNG---------TAEDDAADADD--------AMQ
ELIAAGESP-------------ECPDCGGMNLYYS-EGCKTCESCGWSEC----------
--------------------------------------------------
>lcl|36552_644 unnamed protein product
------------------------------------------------------------
------------------------------------------------------------
------------------------------------------------------------
------------------------------------------------------------
------------------------------------------------------------
------------------------------------------------------------
------------------------------------------------------------
------------------------------------------------------------
------------------------------------------------------------
------------------------------------------------------------
------------------------------------------------------------
------------------------------------------------------------
------------------------------------------------------------
------------------------------------------------------------
------------------------------------------------------------
------------------------------------------------------------
------------------------------------------------------------
------------------------------------------------------------
------------------------------------------------------------
------------------------------------------------------------
------------------------------------------------------------
------------------------------------------------------------
------------------------------------------------------------
------------------------------------------------------------
------------------------------------------------------------
------------------------------------------------------------
------------------------------------------------------------
------------------------------------------------------------
------------------------------------------------------------
------------------------------------------------------------
------------------------------------------------------------
------------------------------------------------------------
------------------------------------------------------------
------------------------------------------------------------
------------------------------------------------------------
------------------------------------------------------------
------------------------------------------------------------
------------------------------------------------------------
------------------------------------------------------------
------------------------------------------------------------
------------------------------------------------------------
------------------------------------------------------------
------------------------------------------------------------
------------------------------------------------------------
------------------------------------------------------------
------------------------------------------------------------
------------------------------------------------------------
------------------------------------------------------------
------------------------------------------------------------
------------------------------------------------------------
------------------------------------------------------------
------------------------------------------------------------
------------------------------------------------------------
----------------------------------------------------------MQ
ELIAAGESP-------------ECPDCGGMNLYYS-EGCKTCESCGWSEC----------
--------------------------------------------------
>lcl|38020_1025 unnamed protein product
-MSSDGVSADGVELPIKRTTGETMEERLTGNAYQNILPAR-YLRKNADGEPIEDQEELFD
RVARNVALAEAVFEAENQGVEVTVTPDQLKPDHPRRDELAEDVFGAGTTADDD-------
-----------AEATLTAHNVNKFAYETVVPELPDG-VRDHVEATAETFRQGMES----L
SFMP--------------------------------------------------------
------------------------------------------------------------
------------------------------------------------------------
------------------------------------------------------------
------------------------------------------------------------
------------------------------------------------------------
------------------------------------------------------------
------------------NSPTLMNAGDELQQLSACFVDSPGDDITDIHQTAKEAAEVFQ
------------------------------------------------------------
------------------------------------------------------------
------------------------------------------------------------
------------------------------------------------------------
------------------------------------------------------------
------------------------------------------------------------
------------------------------------------------------------
---------------------------------------------SGGGMGYAFWKLRPY
GDSVGSTGGIASGPITFMRTFDQMCETIAQGGARRGAQMGVMRISHPDVIQFIHAKNKDV
SLAHSLRLNDPDDFTHNSFADALEEARELIDEDGKVPEHLRNAVEGHLSNFNISVGVTDD
FMEALANDEEFTFTNPRTEEPHVATPETKELYDMFGLGEHVEVGEELSVPAAEIWDHMIQ
GAHENGEPGVVYLERINKEHSFDVEEHPEHQILATNP-----------------------
------------------------------------------------------------
------------------------------------------------------------
------------------------------------------------------------
------------------------------------------------------------
------------------------------------------------------------
-------------------------------------------------CGEQPLEEYEA
CNLGHINLSTLADLDAPDWRVWSDEHADEYDSEAAAVEAFLEEAIDFEEFEERIAYGTRF
LENVVTMSDFPVDEIEEKVRDMRKIGLGIMGLAQLYVQLGVRYGSESGNEIARQLMTHIN
HESKLASHDLAEERGTFNDWADSKYANPTEHRDWFEHFTGLDADEWADGFPIRNHNTTTI
APTG--------------------------------------------------------
------------------------------------------------------------
------------------------------------------------------------
------------------------------------------------------------
------------------------------------------------------------
------------------------------------------------------------
------------------------------------------------------------
----------------------TTSMIGNTTGGCEPIYNVAYYKNVSDDVQGDEMLVEFD
DYFLRTLEANDVDVEAVKREAQAQMAENAFDGVEGLDTVPDAIGELFVVTGDLSAKDHAG
VQVACQKGVDSAISK---------------------------------------------
------------------------------------------------------------
------------------------------------------------------------
------------------------------------------------------------
------------------------------------------------------------
------------------------------------------------------------
------------------------------------------------------------
--------------TVNAPNDSTLGDAKEVFEYIYENGGKGVTYYRDGTRSKQVLTTRAQ
NTEFADESEAA--ETIVEQINEVFGGVEAFLDNEDVRAAIDAEVADLLEATEQ-------
--PRIDYSERSPRPDSLSGVTQRVETGYGKLYVTINED-ENGRPFELFANIGHSGGYTNS
FTEALAKVISTALRSGVDPEEIVDELQGTRSPKVAWDKGEQIQSIPDAIGTALRRYLDDD
VDKG-IPQQQSLDDVGEAAS---------SASPPS-------QTDGG-------------
--------------AVDAGAATGAPS--GTAP------TGEDDAAGADD--------STQ
QLIAAGESP-------------ECPECGGMNLYYS-EGCKTCESCGWSEC----------
--------------------------------------------------
>lcl|38021_2538 unnamed protein product
-MSSDGVSADGVELPIKRTTGETMEERLTGNAYQNILPAR-YLRKNADGEPIEDQEELFD
RVARNVALAEAVFEAENQGVEVTVTPDQLKPDHPRRDELAEDVFGAGTTADDD-------
-----------AEATLTAHNVNKFAYETVVPELPDG-VRDHVEATAETFRQGMES----L
SFMP--------------------------------------------------------
------------------------------------------------------------
------------------------------------------------------------
------------------------------------------------------------
------------------------------------------------------------
------------------------------------------------------------
------------------------------------------------------------
------------------NSPTLMNAGDELQQLSACFVDSPGDDITDIHQTAKEAAEVFQ
------------------------------------------------------------
------------------------------------------------------------
------------------------------------------------------------
------------------------------------------------------------
------------------------------------------------------------
------------------------------------------------------------
------------------------------------------------------------
---------------------------------------------SGGGMGYAFWKLRPY
GDSVGSTGGIASGPITFMRTFDQMCETIAQGGARRGAQMGVMRISHPDVIQFIHAKNKDV
SLAHSLRLNDPDDFTHNSFADALEEARELIDEDGKVPEHLRNAVEGHLSNFNISVGVTDD
FMEALANDEEFTFTNPRTEEPHVATPETKELYDMFGLGEHVEVGEELSVPAAEIWDHMIQ
GAHENGEPGVVYLERINKEHSFDVEEHPEHQILATNP-----------------------
------------------------------------------------------------
------------------------------------------------------------
------------------------------------------------------------
------------------------------------------------------------
------------------------------------------------------------
-------------------------------------------------CGEQPLEEYEA
CNLGHINLSTLADLDAPDWRVWSDEHADEYDSEAAAVEAFLEEAIDFEEFEERIAYGTRF
LENVVTMSDFPVDEIEEKVRDMRKIGLGIMGLAQLYVQLGVRYGSESGNEIARQLMTHIN
HESKLASHDLAEERGTFNDWADSKYANPTEHRDWFEHFTGLDADEWADGFPIRNHNTTTI
APTG--------------------------------------------------------
------------------------------------------------------------
------------------------------------------------------------
------------------------------------------------------------
------------------------------------------------------------
------------------------------------------------------------
------------------------------------------------------------
----------------------TTSMIGNTTGGCEPIYNVAYYKNVSDDVQGDEMLVEFD
DYFLRTLEANDVDVEAVKREAQAQMAENAFDGVEGLDTVPDAIGELFVVTGDLSAKDHAG
VQVACQKGVDSAISK---------------------------------------------
------------------------------------------------------------
------------------------------------------------------------
------------------------------------------------------------
------------------------------------------------------------
------------------------------------------------------------
------------------------------------------------------------
--------------TVNAPNDSTLGDAKEVFEYIYENGGKGVTYYRDGTRSKQVLTTRAQ
NTEFADESEAA--ETIVEQINEVFGGVEAFLDNEDVRAAIDAEVADLLEATEQ-------
--PRIDYSERSPRPDSLSGVTQRVETGYGKLYVTINED-ENGRPFELFANIGHSGGYTNS
FTEALAKVISTALRSGVDPEEIVDELQGTRSPKVAWDKGEQIQSIPDAIGTALRRYLDDD
VDKG-IPQQQSLDDVGEAAS---------SASPPS-------QTDGG-------------
--------------AVDAGAATGAPS--GTAP------TGEDDAAGADD--------STQ
QLIAAGESP-------------ECPECGGMNLYYS-EGCKTCESCGWSEC----------
--------------------------------------------------
>lcl|38022_57 unnamed protein product
-MSSDGVSADGVELPIKRTTGETMEERLTGNAYQNILPAR-YLRKNADGEPIEDQEELFD
RVARNVALAEAVFEAENQGVEVTVTPDQLKPDHPRRDELAEDVFGAGTTADDD-------
-----------AEATLTAHNVNKFAYETVVPELPDG-VRDHVEATAETFRQGMES----L
SFMP--------------------------------------------------------
------------------------------------------------------------
------------------------------------------------------------
------------------------------------------------------------
------------------------------------------------------------
------------------------------------------------------------
------------------------------------------------------------
------------------NSPTLMNAGDELQQLSACFVDSPGDDITDIHQTAKEAAEVFQ
------------------------------------------------------------
------------------------------------------------------------
------------------------------------------------------------
------------------------------------------------------------
------------------------------------------------------------
------------------------------------------------------------
------------------------------------------------------------
---------------------------------------------SGGGMGYAFWKLRPY
GDSVGSTGGIASGPITFMRTFDQMCETIAQGGARRGAQMGVMRISHPDVIQFIHAKNKDV
SLAHSLRLNDPDDFTHNSFADALEEARELIDEDGKVPEHLRNAVEGHLSNFNISVGVTDD
FMEALANDEEFTFTNPRTEEPHVATPETKELYDMFGLGEHVEVGEELSVPAAEIWDHMIQ
GAHENGEPGVVYLERINKEHSFDVEEHPEHQILATNP-----------------------
------------------------------------------------------------
------------------------------------------------------------
------------------------------------------------------------
------------------------------------------------------------
------------------------------------------------------------
-------------------------------------------------CGEQPLEEYEA
CNLGHINLSTLADLDAPDWRVWSDEHADEYDSEAAAVEAFLEEAIDFEEFEERIAYGTRF
LENVVTMSDFPVDEIEEKVRDMRKIGLGIMGLAQLYVQLGVRYGSESGNEIARQLMTHIN
HESKLASHDLAEERGTFNDWADSKYANPTEHRDWFEHFTGLDADEWADGFPIRNHNTTTI
APTG--------------------------------------------------------
------------------------------------------------------------
------------------------------------------------------------
------------------------------------------------------------
------------------------------------------------------------
------------------------------------------------------------
------------------------------------------------------------
----------------------TTSMIGNTTGGCEPIYNVAYYKNVSDDVQGDEMLVEFD
DYFLRTLEANDVDVEAVKREAQAQMAENAFDGVEGLDTVPDAIGELFVVTGDLSAKDHAG
VQVACQKGVDSAISK---------------------------------------------
------------------------------------------------------------
------------------------------------------------------------
------------------------------------------------------------
------------------------------------------------------------
------------------------------------------------------------
------------------------------------------------------------
--------------TVNAPNDSTLGDAKEVFEYIYENGGKGVTYYRDGTRSKQVLTTRAQ
NTEFADESEAA--ETIVEQINEVFGGVEAFLDNEDVRAAIDAEVADLLEATEQ-------
--PRIDYSERSPRPDSLSGVTQRVETGYGKLYVTINED-ENGRPFELFANIGHSGGYTNS
FTEALAKVISTALRSGVDPEEIVDELQGTRSPKVAWDKGEQIQSIPDAIGTALRRYLDDD
VDKG-IPQQQSLDDVGEAAS---------SASPPS-------QTDGG-------------
--------------AVDAGAATGAPS--GTAP------TGEDDAAGADD--------STQ
QLIAAGESP-------------ECPECGGMNLYYS-EGCKTCESCGWSEC----------
--------------------------------------------------
>lcl|23591_154 unnamed protein product
-MSSDGVSADGVELPIKRTTGETMEERLTGNAYQNILPAR-YLRKNADGEPIEDQEELFD
RVARNVALAEAVFEAENQGVEVTVTPDQLKPDHPRRDELAEDVFGAGTTADDD-------
-----------AEATLTAHNVNKFAYETVVPELPDG-VRDHVEATAETFRQGMES----L
SFMP--------------------------------------------------------
------------------------------------------------------------
------------------------------------------------------------
------------------------------------------------------------
------------------------------------------------------------
------------------------------------------------------------
------------------------------------------------------------
------------------NSPTLMNAGDELQQLSACFVDSPGDDITDIHQTAKEAAEVFQ
------------------------------------------------------------
------------------------------------------------------------
------------------------------------------------------------
------------------------------------------------------------
------------------------------------------------------------
------------------------------------------------------------
------------------------------------------------------------
---------------------------------------------SGGGMGYAFWKLRPY
GDSVGSTGGIASGPITFMRTFDQMCETIAQGGARRGAQMGVMRISHPDVIQFIHAKNKDV
SLAHSLRLNDPDDFTHNSFADALEEARELIDEDGKVPEHLRNAVEGHLSNFNISVGVTDD
FMEALANDEEFTFTNPRTEEPHVATPETKELYDMFGLGEHVEVGEELSVPAAEIWDHMIQ
GAHENGEPGVVYLERINKEHSFDVEEHPEHQILATNP-----------------------
------------------------------------------------------------
------------------------------------------------------------
------------------------------------------------------------
------------------------------------------------------------
------------------------------------------------------------
-------------------------------------------------CGEQPLEEYEA
CNLGHINLSTLADLDAPDWRVWSDEHADEYDSEAAAVEAFLEEAIDFEEFEERIAYGTRF
LENVVTMSDFPVDEIEEKVRDMRKIGLGIMGLAQLYVQLGVRYGSESGNEIARQLMTHIN
HESKLASHDLAEERGTFNDWADSKYANPTEHRDWFEHFTGLDADEWADGFPIRNHNTTTI
APTG--------------------------------------------------------
------------------------------------------------------------
------------------------------------------------------------
------------------------------------------------------------
------------------------------------------------------------
------------------------------------------------------------
------------------------------------------------------------
----------------------TTSMIGNTTGGCEPIYNVAYYKNVSDDVQGDEMLVEFD
DYFLRTLEANDVDVEAVKREAQAQMAENAFDGVEGLDTVPDAIGELFVVTGDLSAKDHAG
VQVACQKGVDSAISK---------------------------------------------
------------------------------------------------------------
------------------------------------------------------------
------------------------------------------------------------
------------------------------------------------------------
------------------------------------------------------------
------------------------------------------------------------
--------------TVNAPNDSTLGDAKEVFEYIYENGGKGVTYYRDGTRSKQVLTTRAQ
NTEFADESEAA--ETIVEQINEVFGGVEAFLDNEDVRAAIDAEVADLLEATEQ-------
--PRIDYSERSPRPDSLSGVTQRVETGYGKLYVTINED-ENGRPFELFANIGHSGGYTNS
FTEALAKVISTALRSGVDPEEIVDELQGTRSPKVAWDKGEQIQSIPDAIGTALRRYLDDD
VDKG-IPQQQSLDDVEALLLRDPLVDVVVEVAPQR-------GADGVRDRLDLLALVPGD
LRAPSALEIVDPEEIVAALQASWRPK--GARD------QXSSARCASSA--------TSS
RALGARRSPGTRASRSSRSRTPSAPRCGATSTTTSTRGSLNSRASTTSRRPRRARARRAR
PTAARSTPARRPAPRAGPLRRARTTRPAPTTRPSSSSRRASRPSVPSAAG
>lcl|36553_3160 unnamed protein product
-MSSDGVSADGVELPIKRTTGETMEERLTGNAYQNILPAR-YLRKNADGEPIEDQEELFD
RVARNVALAEAVFEAENQGVEVTVTPDQLKPDHPRRDELAEDVFGAGTTADDD-------
-----------AEATLTAHNVNKFAYETVVPELPDG-VRDHVEATAETFRQGMES----L
SFMP--------------------------------------------------------
------------------------------------------------------------
------------------------------------------------------------
------------------------------------------------------------
------------------------------------------------------------
------------------------------------------------------------
------------------------------------------------------------
------------------NSPTLMNAGDELQQLSACFVDSPGDDITDIHQTAKEAAEVFQ
------------------------------------------------------------
------------------------------------------------------------
------------------------------------------------------------
------------------------------------------------------------
------------------------------------------------------------
------------------------------------------------------------
------------------------------------------------------------
---------------------------------------------SGGGMGYAFWKLRPY
GDSVGSTGGIASGPITFMRTFDQMCETIAQGGARRGAQMGVMRISHPDVIQFIHAKNKDV
SLAHSLRLNDPDDFTHNSFADALEEARELIDEDGKVPEHLRNAVEGHLSNFNISVGVTDD
FMEALANDEEFTFTNPRTEEPHVATPETKELYDMFGLGEHVEVGEELSVPAAEIWDHMIQ
GAHENGEPGVVYLERINKEHSFDVEEHPEHQILATNP-----------------------
------------------------------------------------------------
------------------------------------------------------------
------------------------------------------------------------
------------------------------------------------------------
------------------------------------------------------------
-------------------------------------------------CGEQPLEEYEA
CNLGHINLSTLADLDAPDWRVWSDEHADEYDSEAAAVEAFLEEAIDFEEFEERIAYGTRF
LENVVTMSDFPVDEIEEKVRDMRKIGLGIMGLAQLYVQLGVRYGSESGNEIARQLMTHIN
HESKLASHDLAEERGTFNDWADSKYANPTEHRDWFEHFTGLDADEWADGFPIRNHNTTTI
APTG--------------------------------------------------------
------------------------------------------------------------
------------------------------------------------------------
------------------------------------------------------------
------------------------------------------------------------
------------------------------------------------------------
------------------------------------------------------------
----------------------TTSMIGNTTGGCEPIYNVAYYKNVSDDVQGDEMLVEFD
DYFLRTLEANDVDVEAVKREAQAQMSENAFDGVEGLDTVPDAIGELFVVTGDLSAKDHAG
VQVACQKGVDSAISK---------------------------------------------
------------------------------------------------------------
------------------------------------------------------------
------------------------------------------------------------
------------------------------------------------------------
------------------------------------------------------------
------------------------------------------------------------
--------------TVNAPNDSTLGDAKEVFEYIYENGGKGVTYYRDGTRSKQVLTTRAQ
NTEFADESEAA--ETIVEQINEVFGGVEAFLDNEDVRAAIDAEVADLLEATEQ-------
--PRIDYSERSPRPDSLSGVTQRVETGYGKLYVTINED-ENGRPFELFANIGHSGGYTNS
FTEALAKVISTALRSGVDPEEIVDELQGTRSPKVAWDKGEQIQSIPDAIGTALRRYLDDD
VDKG-IPQQQSLDDVEEAAS---------SASPPS-------QTDGG-------------
--------------AVDAGAATGAPS--GTAP------TGEDDAAGADD--------STQ
QLIAAGESP-------------ECPECGGMNLYYS-EGCKTCESCGWSEC----------
--------------------------------------------------
>lcl|36554_3140 unnamed protein product
-MSNDGVAADELELPIKRTTGETMEERLTANAYHNILPAR-YLRKNADGETIENPEELFD
RVARNVALAEAVFEAEKQGVEVTVTPDQLKPDHPRRNELAEEVFGAGTTAEDE-------
-----------AETTLTAHNVNKFAYDTVVPELPES-VRDHVEATADRFRDGMER----L
SFMP--------------------------------------------------------
------------------------------------------------------------
------------------------------------------------------------
------------------------------------------------------------
------------------------------------------------------------
------------------------------------------------------------
------------------------------------------------------------
------------------NSPTLMNAGDELQQLSACFVDSPEDDITDIHQTAKEAAEVFQ
------------------------------------------------------------
------------------------------------------------------------
------------------------------------------------------------
------------------------------------------------------------
------------------------------------------------------------
------------------------------------------------------------
------------------------------------------------------------
---------------------------------------------SGGGMGYAFWKLRPY
GDSVGSTGGIASGPITFMRTFDQMCETIAQGGARRGAQMGVMRVSHPDVIQFIHAKNKDV
SLAHSLRLNDPDDFTHNSFADALEEARELIDEDGKVPEHLRNAVEGHLSNFNISVGVTDD
FMEALYNDEEFTFTNPRTEEPHVATPETKEIYDMFGLGEHVEVGEVLSIPAQELWDDMIE
GAHENGEPGVIYLERVNKEHSFDVEEHPDHRILATNPCVTGDTLISTENGLVEAEELYEQ
GVARDVVVDGRLSEETLKEASSVYKTGEKDVYKLTTEEGYELRLTSDHRVMTGDGWVEAG
NLDAGDTVHIQNRKGSFGQHGTAAEGRVLGWMVGDGHLKTGEERAVLNFYDEDAEISESF
AADVNEVVRDPVGNADYEVGVNEIARGDDYRGAQAVEQRIRSARLYEYAEEAGLADQKHQ
VPEAVMRGSEEMARGYLRALFSADGGVQGNVEKGVSVRLTSTSTDLLTEVQQLLLNFGIF
SKIYEERHEEGVQEMPDGNGGTAEYERQADHDLVVSKDNLVRFAEEIGFLLDSKQDALDE
RLANYDRGPYSEGFEATVSAVEDDGHEAVYDLTEPETSSFVANGLVVHNCGEQPLEEYEA
CNLGHINLSTLAAQDAPDWRVWSEAHADEYESKEAAMSAFLQEAIDFEEFDERIDYGTRF
LENVVTMSDFPVEKIEQKVRDMRKIGLGVMGLAQLYIQLGIQYGTEEGNEVARQLMTHIN
HASKQTSHELAEERGVFNDWDESKYANPTEHRDWFEHYTGLDADEWADGFPIRNHNTTTI
APTG--------------------------------------------------------
------------------------------------------------------------
------------------------------------------------------------
------------------------------------------------------------
------------------------------------------------------------
------------------------------------------------------------
------------------------------------------------------------
----------------------TTSMIGNTTGGCEPIYNVAYYKNVSDDVQGDEMLVEFD
DYFLRTLEENDVDVDAVKQEAQEQMATNEFDGVDGLETVPDAIGELFVVTGDLSGKQHAA
VQCACQEGVDSAISK---------------------------------------------
------------------------------------------------------------
------------------------------------------------------------
------------------------------------------------------------
------------------------------------------------------------
------------------------------------------------------------
------------------------------------------------------------
--------------TCNFPNDATAEEMEEVYRYIYDHGGKGVTVYRDGTRSKQVLTTRAK
NTEFADESEAA--EAIVEQIGEVFGGVEAFLENEDVQAAIDTEIADLLEASEQ-------
--PQIDYSERSPRPDSLNGVTQRVETGYGKLYVTINED-QNGRPFELFANIGHSGGYTNS
FTEALAKVISTALRSGVDPDEIVDELQGTRSPKVAWDKGEQIQSIPDAIGTALRRYLDDE
IDKG-IPQQQSLDDVERDL----------ASEPTS-------QTDGG-------------
--------------AVDAGAATDAPNVNG---------TAEDDAADADD--------AMQ
ELIAAGESP-------------ECPDCGGMNLYYS-EGCKTCESCGWSEC----------
--------------------------------------------------
>lcl|36555_893 unnamed protein product
------------------------------------------------------------
------------------------------------------------------------
------------------------------------------------------------
------------------------------------------------------------
------------------------------------------------------------
------------------------------------------------------------
------------------------------------------------------------
------------------------------------------------------------
------------------------------------------------------------
------------------------------------------------------------
------------------------------------------------------------
------------------------------------------------------------
------------------------------------------------------------
------------------------------------------------------------
------------------------------------------------------------
------------------------------------------------------------
------------------------------------------------------------
------------------------------------------------------------
------------------------------------------------------------
------------------------------------------------------------
------------------------------------------------------------
------------------------------------------------------------
------------------------------------------------------------
------------------------------------------------------------
------------------------------------------------------------
------------------------------------------------------------
------------------------------------------------------------
------------------------------------------------------------
------------------------------------------------------------
------------------------------------------------------------
------------------------------------------------------------
------------------------------------------------------------
------------------------------------------------------------
------------------------------------------------------------
------------------------------------------------------------
------------------------------------------------------------
------------------------------------------------------------
------------------------------------------------------------
------------------------------------------------------------
------------------------------------------------------------
------------------------------------------------------------
------------------------------------------------------------
------------------------------------------------------------
------------------------------------------------------------
------------------------------------------------------------
------------------------------------------------------------
------------------------------------------------------------
------------------------------------------------------------
------------------------------------------------------------
------------------------------------------------------------
------------------------------------------------------------
------------------------------------------------------------
------------------------------------------------------------
----------------------------------------------------------MQ
ELIAAGESP-------------ECPDCGGMNLYYS-EGCKTCESCGWSEC----------
--------------------------------------------------
>lcl|38023_334 unnamed protein product
-MSDAELSAADLTLPIKRSDGETLEERLTANAYHNILPAR-YLRKNADGDLIEDQEDLFD
RVGKNIALAEAVYEAENRDREITVTPDQLKPDHPRRDELAAEVFGAGTTVEDSEGSETPR
ADGKAVD---DAETTLSIYNVNKFAYDTVVPELPDE-IRDHVEDIADEFQGMMEN----L
DFMP--------------------------------------------------------
------------------------------------------------------------
------------------------------------------------------------
------------------------------------------------------------
------------------------------------------------------------
------------------------------------------------------------
------------------------------------------------------------
------------------NSPTLMNAGDELQQLSACFVDSPEDDIDDIHQTAKEAAQVFQ
------------------------------------------------------------
------------------------------------------------------------
------------------------------------------------------------
------------------------------------------------------------
------------------------------------------------------------
------------------------------------------------------------
------------------------------------------------------------
---------------------------------------------SGGGMGYAFWRLRPY
GDAVGSTGGIASGPITFMRTYDQMCETIAQGGARRGAQMGVMRVSHPDVIQFIHAKNKDV
SLAETLRLNDPDDYTHTSFQDALEEARELIDDEGRVPKHLRNAVEGHLSNFNISVGITDD
FMDAVKNGEEFTFTNPRTGEPHIATAETKELYEMFGLGDHVEVGAELSIPAEELWDDIVE
GAHENGEPGVIYLERVNKQHSFDVEKHPDHRILATNP-----------------------
------------------------------------------------------------
------------------------------------------------------------
------------------------------------------------------------
------------------------------------------------------------
------------------------------------------------------------
-------------------------------------------------CGEQPLEEYEA
CNLGHINLSTLADLEAPDWRVWYDDHGDEYESLEAAVDAFLEEAIDFEEFDRRIEMGTRF
LENVVTMSDFPVEKIEQKVREMRKIGLGIMGLAQLYIQLGMEYGSETSNEVARQLMRHIN
HTSKWTSHELAEERGSFDEWDKSKYANPTEYREWFEKQTGLDADDWADGFAIRNHNTTTI
APTG--------------------------------------------------------
------------------------------------------------------------
------------------------------------------------------------
------------------------------------------------------------
------------------------------------------------------------
------------------------------------------------------------
------------------------------------------------------------
----------------------TTSMVGNTTGGCEPIYNVAYYKNVSDDVQGDEMLVEFD
DYFLRVLEDNDIDVDAVKEEAKEQMATNQFDGVEGLSTVPDAIGELFVTTGDLSAKEHAG
VQVACQEGVDSAISK---------------------------------------------
------------------------------------------------------------
------------------------------------------------------------
------------------------------------------------------------
------------------------------------------------------------
------------------------------------------------------------
------------------------------------------------------------
--------------TVNAPNDSTLADAKDVFEYIYEHGGKGVTYYRDGTRSKQVLTTRAD
NADFADETEAA--QALVEQIDEIFGGLEAFLESDEVGDVLDADVG--SLADDD------R
QPVEIDFTEKRERPDALQGVSQRIDTGYGKIYVTINEDPETGQPFELFANIGHSGGFTNS
FTEALAKVISTSLRSGVDPEEIVDELCGTRSPKVAWDKGEQIQSIPDAIGTAMRRYLDGE
IDKP-YPKQQTLEESA-------------DAEIA---DYDGPQTDGG-------------
-----------------ASATQGG------------------APADADD--------TTQ
DLIDAGESP-------------ECPDCGSMTLYFS-EGCKTCESCGWSEC----------
--------------------------------------------------
>lcl|38024_3301 unnamed protein product
-MSSDGVSADGVELPIKRTTGETMEERLTGNAYQNILPAR-YLRKNADGEPIEDQEELFD
RVARNVALAEAVFEAENQGVEVTVTPDQLKPDHPRRDELAEDVFGAGTTADDD-------
-----------AEATLTAHNVNKFAYETVVPELPDG-VRDHVEATAETFRQGMES----L
SFMP--------------------------------------------------------
------------------------------------------------------------
------------------------------------------------------------
------------------------------------------------------------
------------------------------------------------------------
------------------------------------------------------------
------------------------------------------------------------
------------------NSPTLMNAGDELQQLSACFVDSPGDDITDIHQTAKEAAEVFQ
------------------------------------------------------------
------------------------------------------------------------
------------------------------------------------------------
------------------------------------------------------------
------------------------------------------------------------
------------------------------------------------------------
------------------------------------------------------------
---------------------------------------------SGGGMGYAFWKLRPY
GDSVGSTGGIASGPITFMRTFDQMCETIAQGGARRGAQMGVMRISHPDVIQFIHAKNKDV
SLAHSLRLNDPDDFTHNSFADALEEARELIDEDGKVPEHLRNAVEGHLSNFNISVGVTDD
FMEALANDEEFTFTNPRTEEPHVATPETKELYDMFGLGEHVEVGEELSVPAAEIWDHMIQ
GAHENGEPGVVYLERINKEHSFDVEEHPEHQILATNP-----------------------
------------------------------------------------------------
------------------------------------------------------------
------------------------------------------------------------
------------------------------------------------------------
------------------------------------------------------------
-------------------------------------------------CGEQPLEEYEA
CNLGHINLSTLADLDAPDWRVWSDEHADEYDSEAAAVEAFLEEAIDFEEFEERIAYGTRF
LENVVTMSDFPVDEIEEKVRDMRKIGLGIMGLAQLYVQLGVRYGSESGNEIARQLMTHIN
HESKLASHDLAEERGTFNDWADSKYANPTEHRDWFEHFTGLDADEWADGFPIRNHNTTTI
APTG--------------------------------------------------------
------------------------------------------------------------
------------------------------------------------------------
------------------------------------------------------------
------------------------------------------------------------
------------------------------------------------------------
------------------------------------------------------------
----------------------TTSMIGNTTGGCEPIYNVAYYKNVSDDVQGDEMLVEFD
DYFLRTLEANDVDVEAVKREAQAQMAENAFDGVEGLDTVPDAIGELFVVTGDLSAKDHAG
VQVACQKGVDSAISK---------------------------------------------
------------------------------------------------------------
------------------------------------------------------------
------------------------------------------------------------
------------------------------------------------------------
------------------------------------------------------------
------------------------------------------------------------
--------------TVNAPNDSTLGDAKEVFEYIYENGGKGVTYYRDGTRSKQVLTTRAQ
NTEFADESEAA--ETIVEQINEVFGGVEAFLDNEDVRAAIDAEVADLLEATEQ-------
--PRIDYSERSPRPDSLSGVTQRVETGYGKLYVTINED-ENGRPFELFANIGHSGGYTNS
FTEALAKVISTALRSGVDPEEIVDELQGTRSPKVAWDKGEQIQSIPDAIGTALRRYLDDD
VDKG-IPQQQSLDDVEEAAS---------SASPPS-------QTDGG-------------
--------------AVDAGAATGAPS--GTAP------TGEDDAAGADD--------STQ
QLIAAGESP-------------ECPECGGMNLYYS-EGCKTCESCGWSEC----------
--------------------------------------------------
>lcl|38025_435 unnamed protein product
------------------------------------------------------------
------------------------------------------------------------
------------------------------------------------------------
------------------------------------------------------------
------------------------------------------------------------
------------------------------------------------------------
------------------------------------------------------------
------------------------------------------------------------
------------------------------------------------------------
------------------------------------------------------------
------------------------------------------------------------
------------------------------------------------------------
------------------------------------------------------------
------------------------------------------------------------
------------------------------------------------------------
------------------------------------------------------------
------------------------------------------------------------
------------------------------------------------------------
------------------------------------------------------------
------------------------------------------------------------
------------------------------------------------------------
------------------------------------------------------------
------------------------------------------------------------
------------------------------------------------------------
------------------------------------------------------------
------------------------------------------------------------
------------------------------------------------------------
------------------------------------------------------------
------------------------------------------------------------
------------------------------------------------------------
------------------------------------------------------------
------------------------------------------------------------
------------------------------------------------------------
------------------------------------------------------------
------------------------------------------------------------
------------------------------------------------------------
------------------------------------------------------------
------------------------------------------------------------
------------------------------------------------------------
------------------------------------------------------------
------------------------------------------------------------
------------------------------------------------------------
------------------------------------------------------------
------------------------------------------------------------
------------------------------------------------------------
------------------------------------------------------------
------------------------------------------------------------
------------------------------------------------------------
---------------MNAPNDSTLGDAKEVFEYIYENGGKGVTYYRDGTRSKQVLTTRAQ
NTEFADESEAA--ETIVEQINEVFGGVEAFLDNEDVRAAIDAEVADLLEATEQ-------
--PRIDYSERSPRPDSLSGVTQRVETGYGKLYVTINED-ENGRPFELFANIGHSGGYTNS
FTEALAKVISTALRSGVDPEEIVDELQGTRSPKVAWDKGEQIQSIPDAIGTALRRYLDDD
VDKG-IPQQQSLDDVEEAAS---------SASPPS-------QTDGG-------------
--------------AVDAGAATGAPS--GTAP------TGEDDAAGADD--------STQ
QLIAAGESP-------------ECPECGGMNLYYS-EGCKTCESCGWSEC----------
--------------------------------------------------
>lcl|36556_1379 unnamed protein product
-MSSDGVSADGVELPIKRTTGDTMEERLTGNAYGNILPAR-YLRKNADGEPIEDQEELFD
RVARNVALAEAVFEAEKQGVEVTVTPDQLKPDHPRRDELAEEVFGAGTTATDD-------
-----------TETTLTAHNVNKFSYETVVPELPES-VRDHVEATADRFRNGMES----L
SFMP--------------------------------------------------------
------------------------------------------------------------
------------------------------------------------------------
------------------------------------------------------------
------------------------------------------------------------
------------------------------------------------------------
------------------------------------------------------------
------------------NSPTLMNAGDELQQLSACFVDSPGDDITDIHQTAKEAAEVFQ
------------------------------------------------------------
------------------------------------------------------------
------------------------------------------------------------
------------------------------------------------------------
------------------------------------------------------------
------------------------------------------------------------
------------------------------------------------------------
---------------------------------------------SGGGMGYAFWKLRPY
GDAVGSTGGIASGPITFMRTFDQMCETIAQGGARRGAQMGVMRISHPDVIQFIHAKNKDV
SLAHSLRLNDPDDFTHNSFADALEEARELIDEDGKVPEHLRNAVEGHLSNFNISVGVTDD
FMAALENDEEFTFTNPRTEEPHIATPETKELYDMFGLGEHVEVGEELSVPAAEIWDHMIE
GAHENGEPGVVYLERINKEHSFDVEEHPEHRILATNP-----------------------
------------------------------------------------------------
------------------------------------------------------------
------------------------------------------------------------
------------------------------------------------------------
------------------------------------------------------------
-------------------------------------------------CGEQPLEEYEA
CNLGHINLSTLADLDAPDWRVWSDEHADEYDSEAAAVEAFLEEAIDFEEFEERIAYGTRF
LENVVTMSDFPVPEIEEKVRDMRKIGLGIMGLAQLYVQLGVRYGSESGNEIARQLMTHIN
HESKLASHELAEERGTFNDWEDSKYANPTEHRDWFEHYTGLDADEWEDGFPIRNHNTTTI
APTG--------------------------------------------------------
------------------------------------------------------------
------------------------------------------------------------
------------------------------------------------------------
------------------------------------------------------------
------------------------------------------------------------
------------------------------------------------------------
----------------------TTSMIGNTTGGCEPIYNVAYYKNVSDDVQGDEMLVEFD
DYFLRTLEANDVDVEAVKREAQEQMAENEFDGVEGLDTVPNAIGELFVVTGDLSAKDHAG
VQVACQKGVDSAISK---------------------------------------------
------------------------------------------------------------
------------------------------------------------------------
------------------------------------------------------------
------------------------------------------------------------
------------------------------------------------------------
------------------------------------------------------------
--------------TVNAPNDSTLGDAKEVFEYIYENGGKGVTYYRDGTRSKQVLTTRAQ
NAEFADESEAA--ETIVEQIGEVFGGIEAFLDNEDVQAAIDAEISDLLEATEQ-------
--PRIDYSERSPRPDSLNGVTQRVETGYGKLYVTINED-DKGLPFELFANIGHSGGYTNS
FTEALAKVISTALRSGVDPEEIVDELQGTRSPKVAWDKGEQIQSIPDAIGTALRRYLDDD
VDKG-IPQQQSLDDVEGSVADE-------SPSPPS-------QTDGG-------------
--------------AVDAGAATEAPS--GSEP------TAADDAAGADD--------STQ
ELIAAGESP-------------ECPECGGMNLYYS-EGCKTCESCGWSEC----------
--------------------------------------------------
>lcl|36557_831 unnamed protein product
-MSSDGVSADGVELPIKRTTGETMEERLTGNAYQNILPAR-YLRKNADGEPIEDQEELFD
RVARNVALAEAVFEAENQGVEVTVTPDQLKPDHPRRDELAEDVFGAGTTADDD-------
-----------AEATLTAHNVNKFAYETVVPELPDG-VRDHVEATAETFRQGMES----L
SFMP--------------------------------------------------------
------------------------------------------------------------
------------------------------------------------------------
------------------------------------------------------------
------------------------------------------------------------
------------------------------------------------------------
------------------------------------------------------------
------------------NSPTLMNAGDELQQLSACFVDSPGDDITDIHQTAKEAAEVFQ
------------------------------------------------------------
------------------------------------------------------------
------------------------------------------------------------
------------------------------------------------------------
------------------------------------------------------------
------------------------------------------------------------
------------------------------------------------------------
---------------------------------------------SGGGMGYAFWKLRPY
GDSVGSTGGIASGPITFMRTFDQMCETIAQGGARRGAQMGVMRISHPDVIQFIHAKNKDV
SLAHSLRLNDPDDFTHNSFADALEEARELIDEDGKVPEHLRNAVEGHLSNFNISVGVTDD
FMEALANDEEFTFTNPRTEEPHVATPETKELYDMFGLGEHVEVGEELSVPAAEIWDHMIQ
GAHENGEPGVVYLERINKEHSFDVEEHPEHQILATNP-----------------------
------------------------------------------------------------
------------------------------------------------------------
------------------------------------------------------------
------------------------------------------------------------
------------------------------------------------------------
-------------------------------------------------CGEQPLEEYEA
CNLGHINLSTLADLDAPDWRVWSDEHADEYDSEAAAVEAFLEEAIDFEEFEERIAYGTRF
LENVVTMSDFPVDEIEEKVRDMRKIGLGIMGLAQLYVQLGVRYGSESGNEIARQLMTHIN
HESKLASHDLAEERGTFNDWADSKYANPTEHRDWFEHFTGLDADEWADGFPIRNHNTTTI
APTG--------------------------------------------------------
------------------------------------------------------------
------------------------------------------------------------
------------------------------------------------------------
------------------------------------------------------------
------------------------------------------------------------
------------------------------------------------------------
----------------------TTSMIGNTTGGCEPIYNVAYYKNVSDDVQGDEMLVEFD
DYFLRTLEANDVDVEAVKREAQAQMAENAFDGVEGLDTVPDAIGELFVVTGDLSAKDHAG
VQVACQKGVDSAISK---------------------------------------------
------------------------------------------------------------
------------------------------------------------------------
------------------------------------------------------------
------------------------------------------------------------
------------------------------------------------------------
------------------------------------------------------------
--------------TVNAPNDSTLGDAKEVFEYIYENGGKGVTYYRDGTRSKQVLTTRAQ
NTEFADESEAA--ETIVEQINEVFGGVEAFLDNEDVRAAIDAEVADLLEATEQ-------
--PRIDYSERSPRPDSLSGVTQRVETGYGKLYVTINED-ENGRPFELFANIGHSGGYTNS
FTEALAKVISTALRSGVDPEEIVDELQGTRSPKVAWDKGEQIQSIPDAIGTALRRYLDDD
VDKG-IPQQQSLDDVEEAAS---------SASPPS-------QTDGG-------------
--------------AVDAGAATGAPS--GTAP------TGEDDAAGADD--------STQ
QLIAAGESP-------------ECPECGGMNLYYS-EGCKTCESCGWSEC----------
--------------------------------------------------
>lcl|18174_500 unnamed protein product
-MS--GVTADNLELPIKRTTGDTMEERLTANAYHNILPAR-YLRKNADGEPIEDPEELFD
RVARNVALAEAVFEAEKRGVEITVTPDQVKPDHPRRDELAEEVFGAGTTVDDD-------
-----------VETTLTARNVNKFAYDTVVPELPEG-VRDHVETTTETFRDGMES----L
SFMP--------------------------------------------------------
------------------------------------------------------------
------------------------------------------------------------
------------------------------------------------------------
------------------------------------------------------------
------------------------------------------------------------
------------------------------------------------------------
------------------NSPTLMNAGDELQQLSACFVDSPDDDITDIHQTAKEAAEVFQ
------------------------------------------------------------
------------------------------------------------------------
------------------------------------------------------------
------------------------------------------------------------
------------------------------------------------------------
------------------------------------------------------------
------------------------------------------------------------
---------------------------------------------SGGGMGYAFWKLRPY
GDAVGSTGGIASGPITFMRTFDQMCETIAQGGARRGAQMGVMRVSHPDVIQFIHAKNKDI
SLAHSLRLNDPDDFTHNSFADALEEARDLIDEDGKVPEHLRNAVEGHLSNFNISVGVTDD
FMEALYNDEEFTFTNPRTEEPHVATPETKEIYDMFGLGEHVEVGEELSIPAQELWDDMIE
GAHENGEPGVIYLERVNKEHSFDVEEHPDHRILATNP-----------------------
------------------------------------------------------------
------------------------------------------------------------
------------------------------------------------------------
------------------------------------------------------------
------------------------------------------------------------
-------------------------------------------------CGEQPLEEYEA
CNLGHINLSTLASQDAPDWRVWSDEHADEYDSQAAAIEAFLEEAIDFEEFDERIEYGTRF
LENVVTMSDFPVDKIEEKVRDMRKIGLGVMGLAQLYIQLGIQYGTEPGHEVARQLMTHIN
HASKQTSHELATERGTFNDWEDSKYANPTEYRDWFEHYTGLDADEWADGFPVRNHNTTTI
APTG--------------------------------------------------------
------------------------------------------------------------
------------------------------------------------------------
------------------------------------------------------------
------------------------------------------------------------
------------------------------------------------------------
------------------------------------------------------------
----------------------TTSMIGNTTGGCEPIYNVAFYKNVSDDVQGDEMLVEFD
DYFLRTLEANDVDVDAVKQEAQEQMAQNEFDGVDGLETVPEAIGELFVVTGDLSGKQHAA
VQCACQEGVDSAISK---------------------------------------------
------------------------------------------------------------
------------------------------------------------------------
------------------------------------------------------------
------------------------------------------------------------
------------------------------------------------------------
------------------------------------------------------------
--------------TCNFPNDATAEEMEEVYRYIYDHGGKGVTVYRDGTRSKQVLTTRAK
NTEFADESEAA--EAIVEQIGEVFGGIESFLDNEDVQAAIDAEISDLLEASEQ-------
--PRIDYSERSPRPDSLNGVTQRVETGYGKLYVTINED-DNGLPFELFANIGHSGGYTNS
FTEALAKVISTALRSGVDPEEIVDELQGTRSPKVAWDKGEQIQSIPDAIGTALRRYLDDD
VDKG-IPQQQSLDDVEETAS---------GASRPS-------QTDGG-------------
--------------AVDAGPATDAPSADGSGP------AAKDDAAGADD--------STQ
ELIAAGESP-------------ECPDCGGMNLYYS-EGCKTCESCGWSEC----------
--------------------------------------------------
>lcl|18175_2745 unnamed protein product
-MSSDGVTADGVELPIKRTTGDTMEERLTGNAYHNILPAR-YLRKNADGEPAEDQEELFD
RVARNVALAEAVFEAEKQGVEVTVTPDQLKPDHPRRDELAEEVFGAGTTAADD-------
-----------AETTLTAHNVNKFAYETVVPELPED-VRDHVEATAETFRQGMES----L
SFMP--------------------------------------------------------
------------------------------------------------------------
------------------------------------------------------------
------------------------------------------------------------
------------------------------------------------------------
------------------------------------------------------------
------------------------------------------------------------
------------------NSPTLMNAGDELQQLSACFVDSPGDDITDIHQTAKEAAEVFQ
------------------------------------------------------------
------------------------------------------------------------
------------------------------------------------------------
------------------------------------------------------------
------------------------------------------------------------
------------------------------------------------------------
------------------------------------------------------------
---------------------------------------------SGGGMGYAFWQLRPY
GDSVGSTGGIASGPITFMRTFDQMCETIAQGGARRGAQMGVMRISHPDVIQFIHAKNKDV
SLAHSLRLNDPDDFTHNSFADALEEARDLIDEDGKVPEHLRNAVEGHLSNFNISVGVTDD
FMEALENDEEFTFTNPRTEEPHVATPETKELYDMFGLGEHVEVGEELSVPAAEIWDHMIE
GAHENGEPGVVYLERINKEHSFDVEEHPDHRILATNP-----------------------
------------------------------------------------------------
------------------------------------------------------------
------------------------------------------------------------
------------------------------------------------------------
------------------------------------------------------------
-------------------------------------------------CGEQPLEEYEA
CNLGHINLSTLADLDAPDWRVWSDEHADEYDSEADAVEAFLDEAIDFEEFDERIAYGTRF
LENVVTMSDFPVPEIEQKVRDMRKIGLGIMGLAQLYVQLGVRYGSESGNEIARQLMTHIN
HESKLASHELAEERGTFNDWADSKYANPTEHRDWFEHYTGLDADEWEDGFPIRNHNTTTI
APTG--------------------------------------------------------
------------------------------------------------------------
------------------------------------------------------------
------------------------------------------------------------
------------------------------------------------------------
------------------------------------------------------------
------------------------------------------------------------
----------------------TTSMIGNTTGGCEPIYNVAYYKNVSDDVQGDEMLVEFD
DYFLRTLEANDVDVDAVKQEAQEQMAENAFDGVEGLETVPDAIGELFVVTGDLSAKDHAG
VQVACQKGVDSAISK---------------------------------------------
------------------------------------------------------------
------------------------------------------------------------
------------------------------------------------------------
------------------------------------------------------------
------------------------------------------------------------
------------------------------------------------------------
--------------TVNAPNDSTLGDAKEVFEYIYENGGKGVTYYRDGTRSKQVLTTRAQ
NTEFADETEAA--ETIVEQINDVFGGVEAFLDNEDVRAAIDAEVADLLEATEQ-------
--PRIDYSERSPRPDSLNGVTQRVETGYGKLYVTINED-ENGLPFELFANIGHSGGYTNS
FTEALAKVISTALRSGVDPEEIVDELQGTRSPKVAWDKGEQIQSIPDAIGTALRRYLDDD
VDKG-IPQQQSLDDVEEAAS---------GAGRPS-------QTDGG-------------
--------------AVDAGTATDAPS--GPGP------AAQDDAAGADD--------STQ
ELIAAGESP-------------ECPECGGMNLYYS-EGCKTCESCGWSEC----------
--------------------------------------------------
>lcl|18176_2100 unnamed protein product
---------------MAQTALDGVSEQYTEPFYWLNEDSREFLREGYLIEGVEAEERVRQ
IAER-----------------------------------AEEILGE--------------
------------------------------------------DGFADRFYEYMSRGFYSL
------------------------------------------------------------
------------------------------------------------------------
------------------------------------------------------------
------------------------------------------------------------
------------------------------------------------------------
------------------------------------------------------------
------------------------------------------------------------
------------------ASPIWANFGLDRGLPISCFGSYMEDNIESILYTQAEVGEMTK
------------------------------------------------------------
------------------------------------------------------------
------------------------------------------------------------
------------------------------------------------------------
------------------------------------------------------------
------------------------------------------------------------
------------------------------------------------------------
---------------------------------------------QGGGTSGYFGELRPR
[truncated: 30,334 more chars]
