# Supplementary material for: Inteins as indicators of gene flow in the halobacteria
Source: Front Microbiol. 2014 Jun 26;5:299. doi: 10.3389/fmicb.2014.00299 (PMC4071816; doi:10.3389/fmicb.2014.00299)
Supplement: Supplementary file 1 [file DataSheet1.ZIP › data_file1/halobacterial_intein_w_extein_alignments/rpol-A.fullset]

>gi|345004223|ref|YP_004807076.1| DNA-directed RNA polymerase subunit A'' [halophilic archaeon DL31]
MTEELP------ESFEHVTASTEKLVESQEIPRRLKDRVYAAIEEANG----ATKAEVQD
IVTAVVNRYEETRVDALDPVGTVSAQSIGEPGTQL-------------------------
------------------------------------------------------------
------------------------------------------------------------
------------------------------------------------------------
------------------------------------------------------------
------------------------------------------------------------
------------------------------------------------------------
------------------------------------------------------------
-----------------------------------------------TMNTFHFAGVAEI
DVTQGLPRLIELVDARKTPDTPTMTVYLDG--------EYATDRDKAREVVWQ-IEATKI
LALGNVST----------------------------NVADMQVTIDLNEETLQKRWPTYD
DVGTIAAEIQESIESNLKVATKRKG-TAIAFGPEEPSYRRLLQLVEELREVIFKGIEEVS
RVVIRKE---EIGAEEEEEEEEFVLYTEGSAFGDVLDIEGVDTTRSTCNNIHEVHSELGI
EAARETIINETNETLAEQGLDDVNVRHLMLVADIMTNRGTIQSIGRHGISGSKDSVLARA
AFEVTVNHLLDAAIHGEVDDLNGVIENVIVGKPVSIGTGDVDLRMGSKPTPSADD-----
--------
>gi|448664668|ref|ZP_21684306.1| DNA-directed RNA polymerase subunit A'' [Haloarcula amylolytica JCM 13557]
MTAH------------DVSADIEAVVEDTELPRRLKNEVYSTVEER-G----VGVDDADR
IAKAVESRYLDTRVDPLDPVGTVSAQSIGEPGTQM-------------------------
------------------------------------------------------------
------------------------------------------------------------
------------------------------------------------------------
------------------------------------------------------------
------------------------------------------------------------
------------------------------------------------------------
------------------------------------------------------------
-----------------------------------------------TMNTFHYAGVAEI
DVTQGLPRLIELVDARKTPDTPMMTVHLDE--------EYADDRERAHEVVWK-IEATRI
LALGDIST----------------------------NVADMLVEIDLNEDTLLERWPTVN
DTDAIAEEIAETIESNLGVSTRQAG-TVIEFGPEEPSYRDLLQLVEELREIVFKGIEEIT
RVVIRKE---ETDN-----GEEFVLYTEGSDFGEVLDIEGVDASRTTCNNIHEIYRELGV
EAARETLINETMNTLEEQGLDDVNVRHLMLVADIMTNEGTIESIGRHGISGSKDSVLARA
AFEVTVNHLLDAAIHGEVDELDGVTENVIVGKPIKLGTGDVNLRMGTTQD----------
--------
>gi|448680461|ref|ZP_21690778.1| DNA-directed RNA polymerase subunit A'' [Haloarcula argentinensis DSM 12282]
MTAH------------DVSADIEAVVEDTELPRRLKDEVYSTIEER-G----VGVDDADR
IAKAVETRYLDTRVDPLDPVGTVSAQSIGEPGTQM-------------------------
------------------------------------------------------------
------------------------------------------------------------
------------------------------------------------------------
------------------------------------------------------------
------------------------------------------------------------
------------------------------------------------------------
------------------------------------------------------------
-----------------------------------------------TMNTFHYAGVAEI
DVTQGLPRLIELVDARKTPDTPMMTVHLDE--------EYATDRERAHEVVWK-IEATRI
LALGDIST----------------------------NVADMLVEIDLNEDTLLERWPTVN
DTDAIAEEIAETIESNLGVSTRQAG-TLIEFGPEEPSYRDLLQLVEELREIVFKGIEEIT
RVVIRKE---ETDN-----GEEFVLYTEGSDFGEVLDIEGVDASRTTCNNIHEIYRELGV
EAARETLINETMNTLEEQGLDDVNVRHLMLVADIMTNEGTIESIGRHGISGSKDSVLARA
AFEVTVNHLLDAAIHGEVDELDGVTENVIVGKPIKLGTGDVNLRMGTTQD----------
--------
>gi|448655082|ref|ZP_21681934.1| DNA-directed RNA polymerase subunit A'' [Haloarcula californiae ATCC 33799]
MTAH------------DVSADIEAVVEDTELPRRLKDEVYSTIEER-G----VGVDDADR
IAKAVETRYLDTRVDPLDPVGTVSAQSIGEPGTQM-------------------------
------------------------------------------------------------
------------------------------------------------------------
------------------------------------------------------------
------------------------------------------------------------
------------------------------------------------------------
------------------------------------------------------------
------------------------------------------------------------
-----------------------------------------------TMNTFHYAGVAEI
DVTQGLPRLIELVDARKTPDTPMMTVHLDE--------EYATDRERAHEVVWK-IEATRI
LALGDIST----------------------------NVADMLVEIDLNEDTLLERWPTVN
DTDAIAEEIAETIESNLGVSTRQAG-TLIEFGPEEPSYRDLLQLVEELREIVFKGIEEIT
RVVIRKE---ETDN-----GEEFVLYTEGSDFGEVLDIEGVDASRTTCNNIHEIYRELGV
EAARETLINETMNTLEEQGLDDVNVRHLMLVADIMTNEGTIESIGRHGISGSKDSVLARA
AFEVTVNHLLDAAIHGEVDELDGVTENVIVGKPIKLGTGDVNLRMGTTQD----------
--------
>gi|344213106|ref|YP_004797426.1| DNA-directed RNA polymerase subunit A'' [Haloarcula hispanica ATCC 33960]
MTAH------------DVSADIEAVVEDTELPRRLKDEVYSTIDER-G----VGVDDADR
IAKAVESRYLDTRVDPLDPVGTVSAQSIGEPGTQM-------------------------
------------------------------------------------------------
------------------------------------------------------------
------------------------------------------------------------
------------------------------------------------------------
------------------------------------------------------------
------------------------------------------------------------
------------------------------------------------------------
-----------------------------------------------TMNTFHYAGVAEI
DVTQGLPRLIELVDARKTPDTPMMTVHLDE--------EYADDRERAHEVVWK-IEATRI
LALGDIST----------------------------NVADMLVEIDLNEDTLLERWPTVN
DTDAIAEEIAETIESNLGVSTRQAG-TVIEFGPEEPSYRDLLQLVEELREIVFKGIEEIT
RVVIRKE---ETDN-----GEEFVLYTEGSDFGEVLDIEGVDASRTTCNNIHEIYRELGV
EAARETLINETMNTLEEQGLDDVNVRHLMLVADIMTNEGTIESIGRHGISGSKDSVLARA
AFEVTVNHLLDAAIHGEVDELDGVTENVIVGKPIKLGTGDVNLRMGTTQD----------
--------
>gi|15791387|ref|NP_281211.1| DNA-directed RNA polymerase subunit A'' [Halobacterium sp. NRC-1]
MTEF------------DVTDGVHDVIEDTELPRRLKDEVLATAEER-----GVTKSQANE
IATAVEAQYLDTRVDPLDPVGTVSAQSIGEPGTQM-------------------------
------------------------------------------------------------
------------------------------------------------------------
------------------------------------------------------------
------------------------------------------------------------
------------------------------------------------------------
------------------------------------------------------------
------------------------------------------------------------
-----------------------------------------------TMNTFHYAGVAEM
DVTQGLPRLIELVDARKTPDTPVMEVYLED--------EYAEERERAHEVVWK-IEATKI
LALGDIST----------------------------NVADMVVRIDLNEDTLQERWPRVD
STTQIAGEVAETIEGNLGVTVTQDG-TILEFGPSEPSYRELLQLVEQLRDIVFKGIEEVS
RVVIRRE---ETERG-----EEFVLYTEGSAFKKALKIEGVDATRTSCNNIHEVHKTLGI
EAAREAIINETMTTLEEQGLDDVNIRHLMLVADIMTNDGTIESIGRHGISGNKNSVLARA
AFEVTVNHLLDAAIHGESDDLDGVIENVIVGKPVRLGTGDVDLRMGATQTSD--------
--------
>gi|448589495|ref|ZP_21649654.1| DNA-directed RNA polymerase subunit A'' [Haloferax elongans ATCC BAA-1513]
MTEHEPES-----DYEHVDADAVDVVEAADVPRRLKEEIYQTIDDREG----VTSQQAAE
IAKAVETRYRDTRVDALDPVGTVSAQSIGEPGTQM-------------------------
------------------------------------------------------------
------------------------------------------------------------
------------------------------------------------------------
------------------------------------------------------------
------------------------------------------------------------
------------------------------------------------------------
------------------------------------------------------------
-----------------------------------------------TMNTFHFAGVAEI
DVTQGLPRLIELVDARKTPDTPMMTVHLED--------EYAKDRDLAHQVVWD-IESTKI
LALGDIST----------------------------NVADMVVQINLNDDTLQERWPTYD
DVGVIASEIADTIEDALGVKTRRQG-TIIEFGPESPSYRRLLQLVEELRDIVFKGIEEVS
RVVIRKEQNDDTD------EEEFVLYTEGSAFGDVLSIEGVDASRTTSNNIHEVHKQLGI
EAAREAIIDETMNTLKEQGLDDVNIRHLMLVADIMTNNGEIESIGRHGISGSKESVLARA
AFEVTVNHLLDAAIHGEEDDLDGVIENVIVGKPIAIGTGDVDLRMGSLDVDDAD----AG
AAPEPSDD
>gi|448597569|ref|ZP_21654494.1| DNA-directed RNA polymerase subunit A'' [Haloferax alexandrinus JCM 10717]
MTDTDATA-----DYEFVDDAIVDVVESKELSRRLKDRIYQTIEEREG----VTLDQAGE
IAQAVEARYLDTRVDPLDPVGTVSAQSIGEPGTQM-------------------------
------------------------------------------------------------
------------------------------------------------------------
------------------------------------------------------------
------------------------------------------------------------
------------------------------------------------------------
------------------------------------------------------------
------------------------------------------------------------
-----------------------------------------------TMNTFHYAGVAEI
DVTQGLPRLIELVDARKTPDTPMMTVYLED--------EYANNRELAHQVVWN-IESTKI
LALGDIST----------------------------NVADMVVQVNLNDETLLERWPTYD
DEGVVASEIAETIEDALGIKTRREG-TLIEFGPESPSYRRLLQLVEELRDIVFKGIEEVS
RVVIRKENNEDTD------EEEFVLYTEGSAFGDALAIEGVDASRTTSNNIHEVHKQLGI
EAAREAIIDETMNTLREQGLDDVNIRHLMLVADIMTNDGTIESIGRHGISGSKDSVLARA
AFEVTVNHLLDAAIHGEEDDLDGVIENVIVGKPIAIGTGDVDLRMGSLDVEDAD----AN
AAPEPSDD
>gi|448558949|ref|ZP_21633270.1| DNA-directed RNA polymerase subunit A'' [Haloferax sp. ATCC BAA-644]
MTDTDATA-----DYEFVDDAIVDVVESRELSRRLKDRIYQTIEEREG----VTLDQAGE
IAQAVEARYLDTRVDPLDPVGTVSAQSIGEPGTQM-------------------------
------------------------------------------------------------
------------------------------------------------------------
------------------------------------------------------------
------------------------------------------------------------
------------------------------------------------------------
------------------------------------------------------------
------------------------------------------------------------
-----------------------------------------------TMNTFHYAGVAEI
DVTQGLPRLIELVDARKTPDTPMMTVYLED--------EYANNRELAHQVVWN-IESTKI
LALGDIST----------------------------NVADMVVQVNLNDETLLERWPTYD
DEGVVASEIAETIEDALGIKTRREG-TLIEFGPESPSYRRLLQLVEELRDIVFKGIEEVS
RVVIRKENNEDTD------EEEFVLYTEGSAFGDALAIEGVDASRTTSNNIHEVHKQLGI
EAAREAIIDETMNTLREQGLDDVNIRHLMLVADIMTNDGTIESIGRHGISGSKDSVLARA
AFEVTVNHLLDAAIHGEEDDLDGVIENVIVGKPIAIGTGDVDLRMGSLDVEDAD----AN
AAPEPSDD
>gi|448550750|ref|ZP_21629053.1| DNA-directed RNA polymerase subunit A'' [Haloferax sp. ATCC BAA-645]
MTDTDATA-----DYEFVDDAIVDVVESRELSRRLKDRIYQTIEEREG----VTLDQAGE
IAQAVEARYLDTRVDPLDPVGTVSAQSIGEPGTQM-------------------------
------------------------------------------------------------
------------------------------------------------------------
------------------------------------------------------------
------------------------------------------------------------
------------------------------------------------------------
------------------------------------------------------------
------------------------------------------------------------
-----------------------------------------------TMNTFHYAGVAEI
DVTQGLPRLIELVDARKTPDTPMMTVYLED--------EYANNRELAHQVVWN-IESTKI
LALGDIST----------------------------NVADMVVQVNLNDETLLERWPTYD
DEGVVASEIAETIEDALGIKTRREG-TLIEFGPESPSYRRLLQLVEELRDIVFKGIEEVS
RVVIRKENNEDTD------EEEFVLYTEGSAFGDALAIEGVDASRTTSNNIHEVHKQLGI
EAAREAIIDETMNTLREQGLDDVNIRHLMLVADIMTNDGTIESIGRHGISGSKDSVLARA
AFEVTVNHLLDAAIHGEEDDLDGVIENVIVGKPIAIGTGDVDLRMGSLDVEDAD----AN
AAPEPSDD
>gi|448543658|ref|ZP_21625212.1| DNA-directed RNA polymerase subunit A'' [Haloferax sp. ATCC BAA-646]
MTDTDATA-----DYEFVDDAIVDVVESRELSRRLKDRIYQTIEEREG----VTLDQAGE
IAQAVEARYLDTRVDPLDPVGTVSAQSIGEPGTQM-------------------------
------------------------------------------------------------
------------------------------------------------------------
------------------------------------------------------------
------------------------------------------------------------
------------------------------------------------------------
------------------------------------------------------------
------------------------------------------------------------
-----------------------------------------------TMNTFHYAGVAEI
DVTQGLPRLIELVDARKTPDTPMMTVYLED--------EYANNRELAHQVVWN-IESTKI
LALGDIST----------------------------NVADMVVQVNLNDETLLERWPTYD
DEGVVASEIAETIEDALGIKTRREG-TLIEFGPESPSYRRLLQLVEELRDIVFKGIEEVS
RVVIRKENNEDTD------EEEFVLYTEGSAFGDALAIEGVDASRTTSNNIHEVHKQLGI
EAAREAIIDETMNTLREQGLDDVNIRHLMLVADIMTNDGTIESIGRHGISGSKDSVLARA
AFEVTVNHLLDAAIHGEEDDLDGVIENVIVGKPIAIGTGDVDLRMGSLDVEDAD----AN
AAPEPSDD
>gi|433421776|ref|ZP_20405851.1| DNA-directed RNA polymerase subunit A'' [Haloferax sp. BAB2207]
MTDTDATA-----DYEFVDDAIVDVVESKELSRRLKDRIYQTIEEREG----VTLDQAGE
IAQAVEARYLDTRVDPLDPVGTVSAQSIGEPGTQM-------------------------
------------------------------------------------------------
------------------------------------------------------------
------------------------------------------------------------
------------------------------------------------------------
------------------------------------------------------------
------------------------------------------------------------
------------------------------------------------------------
-----------------------------------------------TMNTFHYAGVAEI
DVTQGLPRLIELVDARKTPDTPMMTVYLED--------EYANNRELAHQVVWN-IESTKI
LALGDIST----------------------------NVADMVVQVNLNDETLLERWPTYD
DEGVVASEIAETIEDALGIKTRREG-TLIEFGPESPSYRRLLQLVEELRDIVFKGIEEVS
RVVIRKENNEDTD------EEEFVLYTEGSAFGDALAIEGVDASRTTSNNIHEVHKQLGI
EAAREAIIDETMNTLREQGLDDVNIRHLMLVADIMTNDGTIESIGRHGISGSKDSVLARA
AFEVTVNHLLDAAIHGEEDDLDGVIENVIVGKPIAIGTGDVDLRMGSLDVEDAD----AN
AAPEPSDD
>gi|448622536|ref|ZP_21669230.1| DNA-directed RNA polymerase subunit A'' [Haloferax denitrificans ATCC 35960]
MTEHDATA-----DYEFVDDAVVDIVETKELSRRLKDRIYQTIEEREG----VTLDQAGE
IAQAVEARYLDTRVDPLDPVGTVSAQSIGEPGTQM-------------------------
------------------------------------------------------------
------------------------------------------------------------
------------------------------------------------------------
------------------------------------------------------------
------------------------------------------------------------
------------------------------------------------------------
------------------------------------------------------------
-----------------------------------------------TMNTFHYAGVAEI
DVTQGLPRLIELVDARKTPDTPMMTVYLDD--------EYANNRELAHQVVWN-IESTKI
LALGDIST----------------------------NVADMVVQVNLNDETLLERWPTYD
DEGVVASEIAETIEDALGIKTRREG-TLIEFGPESPSYRRLLQLVEELRDIVFKGIEEVS
RVVIRKEDNENTD------GEEFVLYTEGSAFGDALAIEGVDASRTTSNNIHEVHKQLGI
EAAREAIIDETMNTLREQGLDDVNIRHLMLVADIMTNDGTIESIGRHGISGSKDSVLARA
AFEVTVNHLLDAAIHGEEDDLDGVIENVIVGKPIAIGTGDVDLRMGSLDVEDAD----AN
AAPEPSDD
>gi|389845821|ref|YP_006348060.1| DNA-directed RNA polymerase subunit A'' [Haloferax mediterranei ATCC 33500]
MTDNAAIS-----EYEHVDEDIVDVVESKELSRRLRDRIYQTIEDREG----VSLEQAGE
IAQAVEARYLDTRVDPLDPVGTVSAQSIGEPGTQM-------------------------
------------------------------------------------------------
------------------------------------------------------------
------------------------------------------------------------
------------------------------------------------------------
------------------------------------------------------------
------------------------------------------------------------
------------------------------------------------------------
-----------------------------------------------TMNTFHYAGVAEI
DVTQGLPRLIELVDARKTPDTPMMTVYLDD--------EYAENRDLAHQVVWN-IESTKI
LALGDIST----------------------------NVADMVVQVNLNDETLLERWPTYD
DEGVVASEIADTIEDALGVKTRREG-TLIEFGPESPSYRRLLQLVEELRDIVFKGIEEVS
RVVIRKEQNEETD------EEEFVLYTEGSAFGDVLSIEGVDASRTTSNNIHEVHKQLGI
EAAREAIIDETMNTLKEQGLDDVNIRHLMLVADIMTNDGTIESIGRHGISGSKDSVLARA
AFEVTVNHLLDAAIHGEEDDLDGVIENVIVGKPIAIGTGDVDLRMGSLDVEDAE----AS
AAPEPSDD
>gi|292654528|ref|YP_003534425.1| DNA-directed RNA polymerase subunit A [Haloferax volcanii DS2]
MTDTDATA-----DYEFVDDAIVDVVESKELSRRLKDRIYQTIEEREG----VTLDQAGE
IAQAVEARYLDTRVDPLDPVGTVSAQSIGEPGTQM-------------------------
------------------------------------------------------------
------------------------------------------------------------
------------------------------------------------------------
------------------------------------------------------------
------------------------------------------------------------
------------------------------------------------------------
------------------------------------------------------------
-----------------------------------------------TMNTFHYAGVAEI
DVTQGLPRLIELVDARKTPDTPMMTVYLED--------EYANNRELAHQVVWN-IESTKI
LALGDIST----------------------------NVADMVVQVNLNDETLLERWPTYD
DEGVVASEIAETIEDALGIKTRREG-TLIEFGPESPSYRRLLQLVEELRDIVFKGIEEVS
RVVIRKENNEDTD------EEEFVLYTEGSAFGDALAIEGVDASRTTSNNIHEVHKQLGI
EAAREAIIDETMNTLREQGLDDVNIRHLMLVADIMTNDGTIESIGRHGISGSKDSVLARA
AFEVTVNHLLDAAIHGEEDDLDGVIENVIVGKPIAIGTGDVDLRMGSLDVEDAD----AN
AAPEPSDD
>gi|313127539|ref|YP_004037809.1| DNA-directed RNA polymerase subunit a' [Halogeometricum borinquense DSM 11551]
------MT-----EYEHVTEDVEALVEDRDIPRRLKIRIYDTIEEREG----VSPSQADE
IAQAVEARYLDTRVDPLDPVGTVSAQSIGEPGTQM-------------------------
------------------------------------------------------------
------------------------------------------------------------
------------------------------------------------------------
------------------------------------------------------------
------------------------------------------------------------
------------------------------------------------------------
------------------------------------------------------------
-----------------------------------------------TMNTFHYAGVAEI
DVTQGLPRLIELVDARKTPDTPMMTVFLEG--------EYATERERAHEVVWS-MEATKI
LALGDVST----------------------------NVADMVVRIDLNEDTLMERWPTVN
NVDTVAQEIAETIEDALGVKTRRSG-TVVEFGPESPSYRRLLQLVEELRDIVFKGIEDIT
RVVIRKEENDDTG------EEEFVLYTEGSAFGDVLSIEGVDASRTTSNNIHEIHRNLGI
EAAREAIIDETMNTLREQGLDDVNVRHLMLVADIMTNRGEIESIGRHGISGSKDSVLARA
AFEVTVNHLLDAAIHGEEDDLDGVIENVIVGKPIAIGTGDVDLRMGSIEASTETEPETDA
AAPEPSDD
>gi|448582586|ref|ZP_21646090.1| DNA-directed RNA polymerase subunit A'' [Haloferax gibbonsii ATCC 33959]
MTEHDATA-----DYEFVDDAIVDVVESKELSRRLKDRIYQTIEEREG----VSFEQAGE
IAQAVEARYLDTRVDPLDPVGTVSAQSIGEPGTQM-------------------------
------------------------------------------------------------
------------------------------------------------------------
------------------------------------------------------------
------------------------------------------------------------
------------------------------------------------------------
------------------------------------------------------------
------------------------------------------------------------
-----------------------------------------------TMNTFHYAGVAEI
DVTQGLPRLIELVDARKTPDTPMMTVYLED--------EYANNRELAHQVVWN-IESTKI
LALGDIST----------------------------NVADMVVQINLNDETLLERWPTYD
DEGVVASEIAETIEDALGIKTRREG-TLIEFGPESPSYRRLLQLVEELRDIVFKGIEEVS
RVVIRKENNEDTD------EEEFVLYTEGSAFGDALAIEGVDASRTTSNNIHEVHKQLGI
EAAREAIIDETMNTLREQGLDDVNIRHLMLVADIMTNDGTIESIGRHGISGSKDSVLARA
AFEVTVNHLLDAAIHGEEDDLDGVIENVIVGKPIAIGTGDVDLRMGSLDVEDAD----AN
AAPEPSDD
>gi|448285310|ref|ZP_21476554.1| DNA-directed RNA polymerase subunit A'' [Halogeometricum borinquense DSM 11551]
------MT-----EYEHVTEDVEALVEDRDIPRRLKIRIYDTIEEREG----VSPSQADE
IAQAVEARYLDTRVDPLDPVGTVSAQSIGEPGTQM-------------------------
------------------------------------------------------------
------------------------------------------------------------
------------------------------------------------------------
------------------------------------------------------------
------------------------------------------------------------
------------------------------------------------------------
------------------------------------------------------------
-----------------------------------------------TMNTFHYAGVAEI
DVTQGLPRLIELVDARKTPDTPMMTVFLEG--------EYATERERAHEVVWS-MEATKI
LALGDVST----------------------------NVADMVVRIDLNEDTLMERWPTVN
NVDTVAQEIAETIEDALGVKTRRSG-TVVEFGPESPSYRRLLQLVEELRDIVFKGIEDIT
RVVIRKEENDDTG------EEEFVLYTEGSAFGDVLSIEGVDASRTTSNNIHEIHRNLGI
EAAREAIIDETMNTLREQGLDDVNVRHLMLVADIMTNRGEIESIGRHGISGSKDSVLARA
AFEVTVNHLLDAAIHGEEDDLDGVIENVIVGKPIAIGTGDVDLRMGSIEASTETEPETDA
AAPEPSDD
>gi|409722467|ref|ZP_11269917.1| DNA-directed RNA polymerase subunit A'' [Halococcus hamelinensis 100A6]
MTE--------------ITTAIETAVEETTLPKRLKDEVYATIESRE-----VTEDEATS
IVDAVENRYLDTRVEPLDPVGTVSAQSIGEPGTQM-------------------------
------------------------------------------------------------
------------------------------------------------------------
------------------------------------------------------------
------------------------------------------------------------
------------------------------------------------------------
------------------------------------------------------------
------------------------------------------------------------
-----------------------------------------------TMNTFHYAGVAEI
DVTQGLPRLIELVDARKTPDTPMMTVYLDG--------EYATDREKAHEVVWN-IESTRI
LALGDVST----------------------------NVADMLVQVSLNQQTLDERMISA-
------EEVAEIIEDSLGVDVARNG-TTIEFGPAQPSYRGLLQLVEELREIVFKGIEDVS
RVVIRKE---ELE-----EGEEFVLYTEGSAFGDALDIEGVDASRTTCNNIHEVYRNLGV
EAAREIIIEETMNTLEEQGLGDVNIRHLMLVADIMTAEGTIESIGRHGISGNKDSVLARA
AFEVTVNHLLDAAVHGEVDDLNGVAENVIVGKPIKLGTGDVTLRMG----GATAS---DE
TEPAD---
>gi|448722479|ref|ZP_21705013.1| DNA-directed RNA polymerase subunit A'' [Halococcus hamelinensis 100A6]
MTE--------------ITTAIETAVEETTLPKRLKDEVYATIESRE-----VTEDEATS
IVDAVENRYLDTRVEPLDPVGTVSAQSIGEPGTQM-------------------------
------------------------------------------------------------
------------------------------------------------------------
------------------------------------------------------------
------------------------------------------------------------
------------------------------------------------------------
------------------------------------------------------------
------------------------------------------------------------
-----------------------------------------------TMNTFHYAGVAEI
DVTQGLPRLIELVDARKTPDTPMMTVYLDG--------EYATDREKAHEVVWN-IESTRI
LALGDVST----------------------------NVADMLVQVSLNQQTLDERMISA-
------EEVAEIIEDSLGVDVARNG-TTIEFGPAQPSYRGLLQLVEELREIVFKGIEDVS
RVVIRKE---ELE-----EGEEFVLYTEGSAFGDALDIEGVDASRTTCNNIHEVYRNLGV
EAAREIIIEETMNTLEEQGLGDVNIRHLMLVADIMTAEGTIESIGRHGISGNKDSVLARA
AFEVTVNHLLDAAVHGEVDDLNGVAENVIVGKPIKLGTGDVTLRMG----GATAS---DE
TEPAD---
>gi|448532889|ref|ZP_21621309.1| DNA-directed RNA polymerase subunit A'' [Halorubrum hochstenium ATCC 700873]
MT-----------EYDHVTDDMEAVVEATELPRRLKEKVYAALDRKAEETGEVTIEQATD
IVEGVRNRYEQTRVDPLDPVGTVSAQSIGEPGTQM-------------------------
------------------------------------------------------------
------------------------------------------------------------
------------------------------------------------------------
------------------------------------------------------------
------------------------------------------------------------
------------------------------------------------------------
------------------------------------------------------------
-----------------------------------------------TMNTFHYAGVAEI
DVTQGLPRLIELVDARKTPDTPMMTVYLED--------EYATDREKAHEVVWS-IEATRI
LALGDVST----------------------------NVADMLVRIDLNDDTLLERWPTHS
NPSEIAEIIAETIEDALGVDARQSG-TVIEFGPNEPSYRELLQLVERLREIVFKGIEEIE
RVVIRKE---EID-----GDEEFVLYTEGSAFGDTLAIEGVDASRSTCNNIHEIYRNLGV
EAARETIIDETKNTLEEQGLDDVNVRHLMLVADIMTNNGEIESIGRHGISGNKDSVLARA
AFEVTVNHLLDAAVHGEYDELDGGIENVIAGKPISMGTGDVDLRMGSRVAGDD-------
--------
>gi|448683948|ref|ZP_21692568.1| DNA-directed RNA polymerase subunit A'' [Haloarcula japonica DSM 6131]
MTAH------------DVSADIEAVVEDTELPRRLKDEVYSTIEER-G----VGVDDADR
IAKAVETRYLDTRVDPLDPVGTVSAQSIGEPGTQM-------------------------
------------------------------------------------------------
------------------------------------------------------------
------------------------------------------------------------
------------------------------------------------------------
------------------------------------------------------------
------------------------------------------------------------
------------------------------------------------------------
-----------------------------------------------TMNTFHYAGVAEI
DVTQGLPRLIELVDARKTPDTPMMTVHLDE--------EYATDRERAHEVVWK-IEATRI
LALGDIST----------------------------NVADMLVEIDLNEDTLLERWPTVN
DTDAIAEEIAETIESNLGVSARQAG-TVIEFGPEEPSYRDLLQLVEELREIVFKGIEEIT
RVVIRKE---ETDN-----GEEFVLYTEGSDFGEVLDIEGVDASRTTCNNIHEIYRELGV
EAARETLINETMNTLEEQGLDDVNVRHLMLVADIMTNEGTIESIGRHGISGSKDSVLARA
AFEVTVNHLLDAAIHGEVDELDGVTENVIVGKPIKLGTGDVNLRMGTTQD----------
--------
>gi|448295948|ref|ZP_21486009.1| DNA-directed RNA polymerase subunit A'' [Halalkalicoccus jeotgali B3]
MTD------------YDVSDDVEAVVEDTDLPRRLKERVYEVVEAQG-----ASTEQADE
IARGVESRYLDTRVDPLDPVGTVSAQSIGEPGTQM-------------------------
------------------------------------------------------------
------------------------------------------------------------
------------------------------------------------------------
------------------------------------------------------------
------------------------------------------------------------
------------------------------------------------------------
------------------------------------------------------------
-----------------------------------------------TMNTFHYAGVAEI
DVTQGLPRLIELVDARKTPDTPMMTVYLED--------EYATDREKAHEVVWN-IEATRI
LALGDVST----------------------------NVADMNVQIDLNEDTLAERLLTP-
------EEVAEIIEDSLGVSTVQQG-TAIQFGPEQPSYRDLLQLVEELREIVFKGIEEVS
RVVVRKE---DTDE---REDEEFVLYTEGSEFGDALAIEGVDASRTTCNNIHEIYSSLGV
EAARETIINETMDTLREQGLDDVNVRHLMLVSDIMTTRGTIESIGRHGISGNKDSVLARA
AYEVTVNHLLDAAIHGEVDDLNGVIENVIVGKPIKLGTGDVDLRMGSISSP---------
-TSSD---
>gi|448466833|ref|ZP_21599255.1| DNA-directed RNA polymerase subunit A'' [Halorubrum kocurii JCM 14978]
MT-----------EYDHVTDDIEAVVEATELPSRLKNEVYEAIDRKAEETGEVTIEQATD
IATGVENRYIETRVDPLDPVGTVSAQSIGEPGTQM-------------------------
------------------------------------------------------------
------------------------------------------------------------
------------------------------------------------------------
------------------------------------------------------------
------------------------------------------------------------
------------------------------------------------------------
------------------------------------------------------------
-----------------------------------------------TMNTFHYAGVAEI
DVTQGLPRLIELVDARKTPDTPMMTVHLEG--------EYATDRQKAHEVVWS-IEATRI
LALGDVST----------------------------NVADMLVRIDLNDDTLLERWPTHS
DPSEVAAIISETIEDSLGVNTRQSG-TVVEFGPNEPSYRELLQLVERLREIVFKGIEEIE
RVVIRKE---EID-----GEEEFVLYTEGSAFGDTLDIEGVDASRTTCNNIHEIYRNLGV
EAARETIIDETKNTLEEQGLDDVNVRHLMLVADIMTNNGEIESIGRHGISGSKDSVLARA
AFEVTVNHLLDAAVHGEYDELDGVIENVIAGKPISLGTGDVDLRMGSRVVGDD-------
--------
>gi|448697813|ref|ZP_21698691.1| DNA-directed RNA polymerase subunit A'' [Halobiforma lacisalsi AJ5]
MTE----------VDYDVSDDTIAVVEDTNLPRRLKDDVYEELEGRPD----ATVEDADE
LAKAVETRYVDTRVDPLDPVGTVSAQSIGEPGTQL-------------------------
------------------------------------------------------------
------------------------------------------------------------
------------------------------------------------------------
------------------------------------------------------------
------------------------------------------------------------
------------------------------------------------------------
------------------------------------------------------------
-----------------------------------------------TMNTFHYAGVAEI
DVTQGLPRLIELVDARKTPDTPMMTVHLED--------EYATERERAHEVVWN-IEATKI
LALGDVST----------------------------NVADMRVQISLNRDTLEERMITP-
------EEVAEIIEDNLGVQTVQQG-TEIQFGPEEPSYRDLLQLVEELRDITFKGIEDIS
RVVIRRE---EMD----DGSEEFVLYTEGSAFGDVLEIEGVDASRTTCNNIHEIRRNLGI
EAAREAIIEETNNTLAEQGLDDVNVRHLMLVADIMTNRGEIESIGRHGISGSKESVLARA
AFEVTVNHLLNAAIHGEIDDLDGVTENVIVGKPIKLGTGDVDLRMGS-IGSGSSGSGSG-
-SQAD---
>gi|448579180|ref|ZP_21644457.1| DNA-directed RNA polymerase subunit A'' [Haloferax larsenii JCM 13917]
MTEHEPES-----DYEHVDADAVDVVEAADVPRRLKEEIYQTIDDREG----VTSQQAAE
IVKAVETRYRETRVDALDPVGTVSAQSIGEPGTQM-------------------------
------------------------------------------------------------
------------------------------------------------------------
------------------------------------------------------------
------------------------------------------------------------
------------------------------------------------------------
------------------------------------------------------------
------------------------------------------------------------
-----------------------------------------------TMNTFHFAGVAEI
DVTQGLPRLIELVDARKTPDTPMMTVHLDD--------EYAKDRDLAHQVVWD-IESTKI
LALGDIST----------------------------NVADMVVQINLNDDTLQERWPTYD
DVGVIASEIADTIEDALGVKTRRQG-TIIEFGPESPSYRRLLQLVEELRDIVFKGIEEVS
RVVIRKEQNDDTD------EEEFVLYTEGSAFGDVLSIEGVDASRTTSNNIHEVHKQLGI
EAAREAIIDETMNTLKEQGLDDVNIRHLMLVADIMTNNGEIESIGRHGISGSKESVLARA
AFEVTVNHLLDAAIHGEEDDLDGVIENVIVGKPIAIGTGDVDLRMGSLDVDDAD----AG
AAPEPSDD
>gi|448396748|ref|ZP_21569196.1| DNA-directed RNA polymerase subunit A'' [Haloterrigena limicola JCM 13563]
MTE----------VDYDVDDDTIAVVEDTDLPRRLKDEVYETLEARED----ATVEDADE
LAKAVETRYLDTRVDPLDPVGTVSAQSIGEPGTQL-------------------------
------------------------------------------------------------
------------------------------------------------------------
------------------------------------------------------------
------------------------------------------------------------
------------------------------------------------------------
------------------------------------------------------------
------------------------------------------------------------
-----------------------------------------------TMNTFHYAGVAEI
DVTQGLPRLIELVDARKTPDTPMMTVHLEG--------DYATERERAHEVVWK-IEATKI
LALGDVST----------------------------NVADMRVQISLNEDTLKERLITP-
------EEVAEIIEDSLGVKTIQQG-TQIEFGPEEPSYRDLLQLVEELRDITFKGIEDIS
RVVIRRE---EMD----DGSEEFVLYTEGSAFGDVLEIEGVDASRTTCNNIHEIRRNLGI
EAAREAIIEETNNTLAEQGLDDVNVRHLMLVADIMTNRGEIESIGRHGISGSKDSVLARA
AFEVTVNHLLNAAIHGEIDELDGVTENVIVGKPIKLGTGDVDLRMGSTTSG--SS-----
--QAD---
>gi|448457214|ref|ZP_21595709.1| DNA-directed RNA polymerase subunit A'' [Halorubrum lipolyticum DSM 21995]
MT-----------EYDHVTDDMEAVVEATELPSRLKDEVYEALDRKAEESGEITIEQATE
VATGVENRYIETRVDPLDPVGTVSAQSIGEPGTQM-------------------------
------------------------------------------------------------
------------------------------------------------------------
------------------------------------------------------------
------------------------------------------------------------
------------------------------------------------------------
------------------------------------------------------------
------------------------------------------------------------
-----------------------------------------------TMNTFHYAGVAEI
DVTQGLPRLIELVDARKTPDTPMMTVHLEG--------EYATDRQKAHEVVWS-IEATRI
LALGDVST----------------------------NVADMLVRIDLNDDTLLERWPTHS
DPSEVAAIIAETIEDSLGVDTRQSG-TVVEFGPNEPSYRELLQLVERLREIVFKGIEEIE
RVVIRKE---EID-----GEEEFVLYTEGSAFGDTLDIEGVDASRTTCNNIHEIYRNLGV
EAARETIIDETKNTLEEQGLDDVNVRHLMLVADIMTNNGEIESIGRHGISGSKDSVLARA
AFEVTVNHLLDAAIHGEYDELDGVIENVIAGKPISLGTGDVDLRMGSRVVGDD-------
--------
>gi|448451258|ref|ZP_21592741.1| DNA-directed RNA polymerase subunit A'' [Halorubrum litoreum JCM 13561]
MT-----------EYDHVTDDMEAVVEATELPRRLKSKVYEAIDRKAEEAGEVTIEQATD
VVEGVVNRYEQTRVDPLDPVGTVSAQSIGEPGTQM-------------------------
------------------------------------------------------------
------------------------------------------------------------
------------------------------------------------------------
------------------------------------------------------------
------------------------------------------------------------
------------------------------------------------------------
------------------------------------------------------------
-----------------------------------------------TMNTFHYAGVAEI
DVTQGLPRLIELVDARKTPDTPMMTVHLDG--------EYATDREKAHEVVWS-IEATRI
LALGDVST----------------------------NVADMLVRIDLNDDTLLERWPTHS
DPTEVAEIIAETIEDSLGVDARQAG-TVIEFGPNEPSYRELLQLVERLREIVFKGIEEIE
RVVIRKE---EID-----GDEEFVLYTEGSAFGDTLDIEGVDASRTTCNNIHEIYRNLGV
EAARETIIDETKNTLEEQGLDDVNVRHLMLVADIMTNNGEIESIGRHGISGNKDSVLARA
AFEVTVNHLLDAAIHGEYDDLDGVIENVIAGKPISMGTGDVDLRMGSRVVSDD-------
--------
>gi|300712255|ref|YP_003738069.1| DNA-directed RNA polymerase subunit A'' [Halalkalicoccus jeotgali B3]
MTD------------YDVSDDVEAVVEDTDLPRRLKERVYEVVEAQG-----ASTEQADE
IARGVESRYLDTRVDPLDPVGTVSAQSIGEPGTQM-------------------------
------------------------------------------------------------
------------------------------------------------------------
------------------------------------------------------------
------------------------------------------------------------
------------------------------------------------------------
------------------------------------------------------------
------------------------------------------------------------
-----------------------------------------------TMNTFHYAGVAEI
DVTQGLPRLIELVDARKTPDTPMMTVYLED--------EYATDREKAHEVVWN-IEATRI
LALGDVST----------------------------NVADMNVQIDLNEDTLAERLLTP-
------EEVAEIIEDSLGVSTVQQG-TAIQFGPEQPSYRDLLQLVEELREIVFKGIEEVS
RVVVRKE---DTDE---REDEEFVLYTEGSEFGDALAIEGVDASRTTCNNIHEIYSSLGV
EAARETIINETMDTLREQGLDDVNVRHLMLVSDIMTTRGTIESIGRHGISGNKDSVLARA
AYEVTVNHLLDAAIHGEVDDLNGVIENVIVGKPIKLGTGDVDLRMGSISSP---------
-TSSD---
>gi|448573315|ref|ZP_21640899.1| DNA-directed RNA polymerase subunit A'' [Haloferax lucentense DSM 14919]
MTDTDATA-----DYEFVDDAIVDVVESKELSRRLKDRIYQTIEEREG----VTLDQAGE
IAQAVEARYLDTRVDPLDPVGTVSAQSIGEPGTQM-------------------------
------------------------------------------------------------
------------------------------------------------------------
------------------------------------------------------------
------------------------------------------------------------
------------------------------------------------------------
------------------------------------------------------------
------------------------------------------------------------
-----------------------------------------------TMNTFHYAGVAEI
DVTQGLPRLIELVDARKTPDTPMMTVYLED--------EYANNRELAHQVVWN-IESTKI
LALGDIST----------------------------NVADMVVQVNLNDETLLERWPTYD
DEGVVASEIAETIEDALGIKTRREG-TLIEFGPESPSYRRLLQLVEELRDIVFKGIEEVS
RVVIRKENNEDTD------EEEFVLYTEGSAFGDALAIEGVDASRTTSNNIHEVHKQLGI
EAAREAIIDETMNTLREQGLDDVNIRHLMLVADIMTNDGTIESIGRHGISGSKDSVLARA
AFEVTVNHLLDAAIHGEEDDLDGVIENVIVGKPIAIGTGDVDLRMGSLDVEDAD----AN
AAPEPSDD
>gi|448616559|ref|ZP_21665269.1| DNA-directed RNA polymerase subunit A'' [Haloferax mediterranei ATCC 33500]
MTDNAAIS-----EYEHVDEDIVDVVESKELSRRLRDRIYQTIEDREG----VSLEQAGE
IAQAVEARYLDTRVDPLDPVGTVSAQSIGEPGTQM-------------------------
------------------------------------------------------------
------------------------------------------------------------
------------------------------------------------------------
------------------------------------------------------------
------------------------------------------------------------
------------------------------------------------------------
------------------------------------------------------------
-----------------------------------------------TMNTFHYAGVAEI
DVTQGLPRLIELVDARKTPDTPMMTVYLDD--------EYAENRDLAHQVVWN-IESTKI
LALGDIST----------------------------NVADMVVQVNLNDETLLERWPTYD
DEGVVASEIADTIEDALGVKTRREG-TLIEFGPESPSYRRLLQLVEELRDIVFKGIEEVS
RVVIRKEQNEETD------EEEFVLYTEGSAFGDVLSIEGVDASRTTSNNIHEVHKQLGI
EAAREAIIDETMNTLKEQGLDDVNIRHLMLVADIMTNDGTIESIGRHGISGSKDSVLARA
AFEVTVNHLLDAAIHGEEDDLDGVIENVIVGKPIAIGTGDVDLRMGSLDVEDAE----AS
AAPEPSDD
>gi|257386580|ref|YP_003176353.1| DNA-directed RNA polymerase subunit A'' [Halomicrobium mukohataei DSM 12286]
MTRA------------NVTDDIEAIVEDTDLPRRLKDDVYSTIEER-D----VTVEEADQ
IAKAVQSRYQETRVDPLDPVGTVSAQSIGEPGTQM-------------------------
------------------------------------------------------------
------------------------------------------------------------
------------------------------------------------------------
------------------------------------------------------------
------------------------------------------------------------
------------------------------------------------------------
------------------------------------------------------------
-----------------------------------------------TMNTFHYAGVAEI
DVTQGLPRLIELVDARKTPDTPMMTVHLED--------EYATDREKAHEVVWK-IEATRI
LALGDIST----------------------------NVADMLVQIDLNEETLMERWPTVD
QVEDVAEEIAETIESKLAVQTRQAG-TMIEFGPEEPSYRDLLQLVEELREVVFKGIEDIS
RVVIRKE---ETDE-----GEEFVLYTEGSAFGDVLGIEGIDASRTTCNNIHEIYRNLGI
EAARETLINETMHTLEEQGLDDVNIRHLMLVADIMTNRGEIESIGRHGISGNKESVLARA
AYEVTVNHLLDAAIHGEVDVLEGVIENVIVGKPVQLGTGDVDLRMGASQD----------
--------
>gi|448725403|ref|ZP_21707861.1| DNA-directed RNA polymerase subunit A'' [Halococcus morrhuae DSM 1307]
MTE--------------ITNAIERTVEGTDLPKRLKDEVYESIEGRD-----VTDEQAVS
IAEAVESRYLDTRVEPLDPVGTVSAQSIGEPGTQM-------------------------
------------------------------------------------------------
------------------------------------------------------------
------------------------------------------------------------
------------------------------------------------------------
------------------------------------------------------------
------------------------------------------------------------
------------------------------------------------------------
-----------------------------------------------TMNTFHYAGVAEI
DVTQGLPRLIELVDARKTPDTPMMTVYLDD--------QHAENREKAHEVVWN-IESTRI
LALGDVST----------------------------NVADMLVQVNLNEQTLDERMISA-
------ETVAEIIEDSLGVEVTQTG-TTIEFGPAEPSYRRLLQLVEELREIVFKGIEEVS
RVVIRKE---DVD-----DGEEFILYTEGSAFGDVLDIEGVDASRTTCNNIHEVYRNLGV
EAARETIIDETMNTLEEQGLGDVNIRHLMLVADIMTAEGTIESIGRHGISGNKNSVLARA
AFEVTVNHLLDAAVHGEVDDLDGVTENVIVGKPIKLGTGDVNLRMG----GATT----DG
SGRAD---
>gi|448611013|ref|ZP_21661647.1| DNA-directed RNA polymerase subunit A'' [Haloferax mucosum ATCC BAA-1512]
MTDNAVIS-----EYEHVDADIADVVEPKDLSRRLKGRIYQTIEDREG----VTLEQAGE
IAQAVEARYLETRVDPLDPVGTVSAQSIGEPGTQM-------------------------
------------------------------------------------------------
------------------------------------------------------------
------------------------------------------------------------
------------------------------------------------------------
------------------------------------------------------------
------------------------------------------------------------
------------------------------------------------------------
-----------------------------------------------TMNTFHYAGVAEI
DVTQGLPRLIELVDARKTPDTPMMTVYLDG--------EYAENRDLAHQVVWN-IESTKI
LALGDIST----------------------------NVADMVVQVNLNDETLLERWPTYD
DEGVVASEIADTIEDALGVKTRREG-TLIEFGPESPSYRRLLQLVEELRDIVFKGIEEVS
RVVIRKEQNDDG-------TEEFVLYTEGSAFGDVLSIEGVDASRTTSNNIHEVHKQLGI
EAAREAIIDETMNTLKEQGLDDVNIRHLMLVADIMTNDGTIESIGRHGISGSKDSVLARA
AFEVTVNHLLDAAIHGEEDDLNGVIENVIVGKPIAIGTGDVDLRMGSLDVQDAD----AN
AAPEPSDD
>gi|448711916|ref|ZP_21701459.1| DNA-directed RNA polymerase subunit A'' [Halobiforma nitratireducens JCM 10879]
MTE----------VEYDVDDDTIAVVEDTDLPRRLKNEVYEELETRPD----ATVEDADE
LAKAVETRYVDTRVDPLDPVGTVSAQSIGEPGTQL-------------------------
------------------------------------------------------------
------------------------------------------------------------
------------------------------------------------------------
------------------------------------------------------------
------------------------------------------------------------
------------------------------------------------------------
------------------------------------------------------------
-----------------------------------------------TMNTFHYAGVAEI
DVTQGLPRLIELVDARKTPDTPMMTVHLED--------EYATERERAHEVVWN-IEATKI
LALGDVST----------------------------NVADMRVQISLNRDTLEERMITP-
------EEVAEIIEDELGVSTVQQG-TEIQFGPEEPSYRDLLQLVEELRDITFKGIEDIS
RVVIRRE---EMD----DGSEEFVLYTEGSAFGDVLEIEGVDASRTTCNNIHEIHRNLGI
EAAREAIIEETNNTLAEQGLDDVNVRHLMLVADIMTNNGEIESIGRHGISGSKDSVLARA
AFEVTVNHLLNAAIHGEVDTLQGVTENVIVGKPIKLGTGDVDLRMGS-IDSSSE------
-SQAD---
>gi|448417597|ref|ZP_21579453.1| DNA-directed RNA polymerase subunit A'' [Halosarcina pallida JCM 14848]
------MT-----EYEHVSEDIEALVEDRDIPRRLKLDIYETIEKREG----VSPDRADE
IAQAVEARYHDTRVDPLDPVGTVSAQSIGEPGTQM-------------------------
------------------------------------------------------------
------------------------------------------------------------
------------------------------------------------------------
------------------------------------------------------------
------------------------------------------------------------
------------------------------------------------------------
------------------------------------------------------------
-----------------------------------------------TMNTFHYAGVAEI
DVTQGLPRLIELVDARKTPDTPMMTVFLEG--------EYATERERAHEVVWS-MEATKI
LALGDVST----------------------------NVADMVVRIDLNEETLLERWPTVD
NVDTIAQEIAETIEDALGVATQRSG-TVVEFGPESPSYRRLLQLVEELRDIVFKGIEEVT
RVVIRKEDNEETD------GEEFVLYTEGSAFGDALAIEGVDASRTTSNNIHEIYRNLGV
EAARESIIDETMNTLREQGLDDVNVRHLMLVADIMTNRGEIESIGRHGISGSKDSVLARA
AFEVTVNHLLDAAVHGEEDDLDGIIENVIVGKPIATGTGDVDLRMGSIEAPTES----DA
PAPEPSDD
>gi|322369998|ref|ZP_08044560.1| DNA-directed RNA polymerase subunit A'' [Haladaptatus paucihalophilus DX253]
MTK--------------ITDDIEAIVEDTELPRRLKDEVYETIESRDG----ISLEQVTD
IAKAVEHRYLDTRVDPLDPVGTVSAQSIGEPGTQM-------------------------
------------------------------------------------------------
------------------------------------------------------------
------------------------------------------------------------
------------------------------------------------------------
------------------------------------------------------------
------------------------------------------------------------
------------------------------------------------------------
-----------------------------------------------TMNTFHYAGVAEM
DVTQGLPRLIELVDARKTPDTPIMTVYLED--------EYAENREKAHEVVWN-IEATKI
LALGDIST----------------------------NVADMIVSINLNEDTLEERMITI-
------DEVASIIEDSLGVQTTQQG-SVIEFGPDQPSYRKLLQLVEELREIVFKGIEEIS
RVVIRRE---SLD-----DGEEFVLYTEGSAFSDTLEIEGVDASRTTCNNIHEIYRTLGV
EAARESIIEETMDTLEEQGLGDVNVRHLMLVADIMTNRGTIESIGRHGISGSKESVLARA
AFEVTVNHLLDAAIHGEVDDLNGVIENVIVGKPIKLGTGDVNLRMG------SVS---RG
AEPSD---
>gi|448560713|ref|ZP_21634161.1| DNA-directed RNA polymerase subunit A'' [Haloferax prahovense DSM 18310]
MTEHDATA-----DYEFVDDAIVDVVESKELSRRLKDRIYQTIEEREG----VSFEQAGE
IAQAVEARYLDTRVDPLDPVGTVSAQSIGEPGTQM-------------------------
------------------------------------------------------------
------------------------------------------------------------
------------------------------------------------------------
------------------------------------------------------------
------------------------------------------------------------
------------------------------------------------------------
------------------------------------------------------------
-----------------------------------------------TMNTFHYAGVAEI
DVTQGLPRLIELVDARKPPDTPMMTVYLED--------EYANNRELAHQVVWN-IESTKI
LALGDIST----------------------------NVADMVVQINLNDETLLERWPTYD
DEGVVASEIAETIEDALGIKTRREG-TLIEFGPESPSYRRLLQLVEELRDIVFKGIEEVS
RVVIRKENNEDTD------EEEFVLYTEGSAFGDALAIEGVDASRSTSNNIHEVHKQLGI
EAAREAIIDETMNTLREQGLDDVNIRHLMLVADIMTNDGTIESIGRHGISGSKDSVLARA
AFEVTVNHLLDAAIHGEEDDLDGVIENVIVGKPIAIGTGDVDLRMGSLDVEDAD----AN
AAPEPSDD
>gi|336253136|ref|YP_004596243.1| DNA-directed RNA polymerase subunit A'' [Halopiger xanaduensis SH-6]
MTE----------VDYDVSDDVIVVVEDTDLPRRLKDNVYEELEGRTD----ATVEDADE
LAKAVESRYVDTRVDPLDPVGTVSAQSIGEPGTQL-------------------------
------------------------------------------------------------
------------------------------------------------------------
------------------------------------------------------------
------------------------------------------------------------
------------------------------------------------------------
------------------------------------------------------------
------------------------------------------------------------
-----------------------------------------------TMNTFHYAGVAEI
DVTQGLPRLIELVDARKTPDTPMMTVYLED--------EYATEREKAHEVVWN-IEATKI
LALGDVST----------------------------NVADMRVQISLNEDTLRERMIEP-
------EEVAEIIEDNLGVKAIQQG-TQIQFGPEEPSYRDLLQLVEELREITFKGIEDIS
RVVIRRE---EMD----HGDEEFVLYTEGSAFGDVLEIEGVDASRTTCNNIHEIHRNLGI
EAAREAIIEETNNTLAEQGLDDVNVRHLMLVADIMTNRGEIESIGRHGISGSKDSVLARA
AFEVTVNHLLNAAIHGEVDKLQGVTENVIVGKPIKLGTGDVDLRMGSTVPDGGSGRGSGG
ETQAD---
>gi|110669267|ref|YP_659078.1| DNA-directed RNA polymerase subunit A'' (subunit C) [Haloquadratum walsbyi DSM 16790]
MTETITDAS----EYEHITDDIAAIVDDYNLPESLQHRIYETIEERGE----VPIEKVDD
IAQAIASRYEDSRVDAHDPVGTVSAQSIGEPGTQMSIEADESIVIRRDGETELTEIGSFV
DTILAADNQETRITDGHEIALAPNGLEVPSLDTDEQIRWKHIEAVSRHASPDEILLIELE
SGRSIRATKAHSFVTRRDGDVLPVAG----------------------------------
------------------------------------------------------------
------------------------------------------------------------
------------------------------------------------------------
------------------------------------------------------------
----ETLVVGDVLPTVGSYDHASGSISVPLQSQSVAADGGTVEPNTNITANAERDSASIT
SAGIIGSATWERISSIETVAPEYEYVYDLSVSGLETFTTGEGVVTHNTMNTFHYAGVAEI
DVTQGLPRLIELVDARKTPDTPTMTVYLEE--------EYANERPRAHEVVWQ-MEATKI
LALGDIST----------------------------NVADMLVQVDLNAETLNERWPTIG
DSDLIAEEVQDIIENNLGVSTRREK-MLIEFGPSEPSYRRLLQLVEELRDIVFKGLEDIS
RVVIRKEDNERTN------GEEFVLYTEGSALGDVLPIEGVDASRTTSNNIHEVHRNLGI
EAARESIINETMETLREQGLDDVNVRHLMLVADIMTNRGEIESIGRHGISGSKDSVLARA
AFEVTVNHLLDAAVHGEEDDLEGVIENVIVGKPVAIGTGDVDLRMGSIDADSGRSANSGG
SPELSDD-
>gi|448476272|ref|ZP_21603436.1| DNA-directed RNA polymerase subunit A'' [Halorubrum aidingense JCM 13560]
MT-----------EYEHVTDDMEAVVEATELPPRLKTEVYEALDRKAAES-DVTIEQATD
IATGVENRYIETRVDPLDPVGTVSAQSIGEPGTQM-------------------------
------------------------------------------------------------
------------------------------------------------------------
------------------------------------------------------------
------------------------------------------------------------
------------------------------------------------------------
------------------------------------------------------------
------------------------------------------------------------
-----------------------------------------------TMNTFHYAGVAEI
DVTQGLPRLIELVDARKTPDTPMMTVHLDG--------EYATDREKAHEVVWS-IEATRI
LALGDVST----------------------------NVADMLVRIDLNDDTLLERWPTHS
DPSEVAAIIAETIEDSLGVNTRQSG-TVVEFGPSEPSYRELLQLVERLREIVFKGIEEIE
RVVIRKE---EID-----GDEEFVLYTEGSAFGDTLDIEGVDASRTTCNNIHEIYRNLGV
EAARETIIDETKNTLEEQGLDDVNVRHLMLVADIMTNNGEIDSIGRHGISGSKDSVLARA
AFEVTVNHLLDAAIHGEYDELDGVIENVIAGKPISLGTGDVDLRMGSRVVSDD-------
--------
>gi|448482810|ref|ZP_21605581.1| DNA-directed RNA polymerase subunit A'' [Halorubrum arcis JCM 13916]
MT-----------EYDHVTDDMEAVVEATELPRQLKSKVYEAIDRKAEEAGEVTIEQATD
VVEGVVNRYEQTRVDPLDPVGTVSAQSIGEPGTQM-------------------------
------------------------------------------------------------
------------------------------------------------------------
------------------------------------------------------------
------------------------------------------------------------
------------------------------------------------------------
------------------------------------------------------------
------------------------------------------------------------
-----------------------------------------------TMNTFHYAGVAEI
DVTQGLPRLIELVDARKTPDTPMMTVHLDG--------EYATDREKAHEVVWS-IEATRI
LALGDVST----------------------------NVADMLVRIDLNDDTLLERWPTHS
DPTEVAEIIAETIEDSLGVDARQAG-TVIEFGPNEPSYRELLQLVERLREIVFKGIEEIE
RVVIRKE---EID-----GDEEFVLYTEGSAFGDTLDIEGVDASRTTCNNIHEIYRNLGV
EAARETIIDETKNTLEEQGLDDVNVRHLMLVADIMTNNGEIESIGRHGISGNKDSVLARA
AFEVTVNHLLDAAIHGEYDDLDGVIENVIAGKPISMGTGDVDLRMGSRVVSDD-------
--------
>gi|448497569|ref|ZP_21610522.1| DNA-directed RNA polymerase subunit A'' [Halorubrum coriense DSM 10284]
MT-----------DYDNVTDDMEAVVEATALPRRLKTKVYDAIDRKAEDAGGVTIEQATD
IVEGVQNRYERTRVDPLDPVGTVSAQSIGEPGTQM-------------------------
------------------------------------------------------------
------------------------------------------------------------
------------------------------------------------------------
------------------------------------------------------------
------------------------------------------------------------
------------------------------------------------------------
------------------------------------------------------------
-----------------------------------------------TMNTFHYAGVAEI
DVTQGLPRLIELVDARKTPDTPMMTVHLDG--------EYATDREKAHEVVWS-IEATRI
LALGDVST----------------------------NVADMLVRIDLNDDTLLERWPTHS
DPTEIAQIIAETIEDALGVDARQAG-TVIEFGPNEPSYRELLQLVERLREIVFKGIEEIE
RVVIRKE---EID-----GDEEFVLYTEGSAFGDTLDIEGVDASRTTCNNIHEIYRNLGV
EAARETIIDETKNTLEEQGLDDVNVRHLMLVADIMTNNGEIESIGRHGISGNKDSVLARA
AFEVTVNHLLDAAIHGEYDDLDGVIENVIAGKPISMGTGDVDLRMGSRVVSDD-------
--------
>gi|448526666|ref|ZP_21619935.1| DNA-directed RNA polymerase subunit A'' [Halorubrum distributum JCM 10118]
MT-----------EYDHVTDDMEAVVEATELPRRLKSKVYEAIDRKAEEAGEVTIEQATD
VVEGVVNRYEQTRVDPLDPVGTVSAQSIGEPGTQM-------------------------
------------------------------------------------------------
------------------------------------------------------------
------------------------------------------------------------
------------------------------------------------------------
------------------------------------------------------------
------------------------------------------------------------
------------------------------------------------------------
-----------------------------------------------TMNTFHYAGVAEI
DVTQGLPRLIELVDARKTPDTPMMTVHLDG--------EYATDREKAHEVVWS-IEATRI
LALGDVST----------------------------NVADMLVRIDLNDDTLLERWPTHS
DPTEVAEIIAKTIEDSLGVDARQAG-TVIEFGPNEPSYRELLQLVERLREIVFKGIEEIE
RVVIRKE---EID-----GDEEFVLYTEGSAFGDTLDIEGVDASRTTCNNIHEIYRNLGV
EAARETIIDETKNTLEEQGLDDVNVRHLMLVADIMTNNGEIESIGRHGISGNKDSVLARA
AFEVTVNHLLDAAIHGEYDDLDGVIENVIAGKPISMGTGDVDLRMGSRVVSDD-------
--------
>gi|448513824|ref|ZP_21616755.1| DNA-directed RNA polymerase subunit A'' [Halorubrum distributum JCM 9100]
MT-----------EYDHVTDDMEAVVEATELPRRLKSKVYEAIDRKAEEAGEVTIEQATD
VVEGVVNRYEQTRVDPLDPVGTVSAQSIGEPGTQM-------------------------
------------------------------------------------------------
------------------------------------------------------------
------------------------------------------------------------
------------------------------------------------------------
------------------------------------------------------------
------------------------------------------------------------
------------------------------------------------------------
-----------------------------------------------TMNTFHYAGVAEI
DVTQGLPRLIELVDARKTPDTPMMTVHLDG--------EYATDREKAHEVVWS-IEATRI
LALGDVST----------------------------NVADMLVRIDLNDDTLLERWPTHS
DPTEVAEIIAKTIEDSLGVDARQAG-TVIEFGPNEPSYRELLQLVERLREIVFKGIEEIE
RVVIRKE---EID-----GDEEFVLYTEGSAFGDTLDIEGVDASRTTCNNIHEIYRNLGV
EAARETIIDETKNTLEEQGLDDVNVRHLMLVADIMTNNGEIESIGRHGISGNKDSVLARA
AFEVTVNHLLDAAIHGEYDDLDGVIENVIAGKPISMGTGDVDLRMGSRVVSDD-------
--------
>gi|257051866|ref|YP_003129699.1| RNA polymerase Rpb1 domain 5 [Halorhabdus utahensis DSM 12940]
MTDTPTEYDPMN-RYAAVDTDIAAVVEDTDLPRRLKTRVYEAIEDRDG----VTVEQADD
IAKAVESRYLDTRVDPLDPVGTVSAQSIGEPGTQMSIPGDERVIVRRDGETDVTEIGSLV
DGLASVRESTTVEGHEVVSAPEEMEVPSLRADERVEWKPLEQVSRHEAPDELLQFELESG
RTIRATKAHSFVTREDNEVIPVEGSDLEEGDWLPVVRSLDS-DGQDSVDLREYLPASDYW
YTSTLTDGGATTLPGGEDQIRNKRQALEAGEIEEHAVYPVQGTVGLPERFPLDEETGFFV
GAFLAEGNLTDHYVSISNVDETFQNRVRAFAERFDLSVNEYENDSGFATGYDIRVNGTVL
ADFLREVCTVDGEKAIPDFAFGATSSFVRGLLSGYFSGDGNVGKNAVRASSTSNELIDGV
TLLLARFDIYATFGTQDDSKTLRVPKKFVPAFTDRIGMIGERGDELEDLATDVDTDGPDT
TDQIPNFGDSLKQAAKAAGIPSRQVNSAHKRQRVGRNRLRSLVEQIDETAEERPPQLGAL
ERAVDGDVVWERIESIRTVEPESGYVYDFSVAGLETFTTAQGVVTHNTMNTFHYAGVAEI
DVTQGLPRLIELVDARKEPDTPMMTVNLDG--------EYATERERAHEVVWK-IEATRI
LALGDVST----------------------------NVADMLVQVDLNPDTLEERWPTAD
SVESVAEEIAATIESQLGVETQRKE-TVIQFGPEEPSYRDLLQLVEELREIVFKGIEEVS
RVVIRKE---EMDEDH-ENDEEFVLYTEGSAFGDVLGIEGVDASRTTCNNIHEIYSNLGV
EAARESIIEETMNTLEEQGLDDVNVRHLMLVADIMTNNGVIESIGRHGISGSKDSVLARA
AFEVTVSHLLDAAIHGEIDALNGVTENVIVGKPIKLGTGDVNLRMGSHTGGGAAD-----
--------
>gi|55379094|ref|YP_136944.1| DNA-directed RNA polymerase subunit A'' [Haloarcula marismortui ATCC 43049]
MTAH------------DVSADIEAVVEDTELPRRLKDEVYSTIEER-G----VGVDDADR
IAKAVETRYLDTRVDPLDPVGTVSAQSIGEPGTQM-------------------------
------------------------------------------------------------
------------------------------------------------------------
------------------------------------------------------------
------------------------------------------------------------
------------------------------------------------------------
------------------------------------------------------------
------------------------------------------------------------
-----------------------------------------------TMNTFHYAGVAEI
DVTQGLPRLIELVDARKTPDTPMMTVHLDE--------EYATDRERAHEVVWK-IEATRI
LALGDIST----------------------------NVADMLVEIDLNEDTLLERWPTVN
DTDAIAEEIAETIESNLGVSTRQAG-TLIEFGPEEPSYRDLLQLVEELREIVFKGIEEIT
RVVIRKE---ETDN-----GEEFVLYTEGSDFGEVLDIEGVDASRTTCNNIHEIYRELGV
EAARETLINETMNTLEEQGLDDVNVRHLMLVADIMTNEGTIESIGRHGISGSKDSVLARA
AFEVTVNHLLDAAIHGEVDELDGVTENVIVGKPIKLGTGDVNLRMGTTQD----------
--------
>gi|222478543|ref|YP_002564780.1| DNA-directed RNA polymerase subunit A'' [Halorubrum lacusprofundi ATCC 49239]
MT-----------EYDHVTDDMEAVVGATELPARLKDEVYEAINRKAEETGEVTVEQATD
IATGVENRYIETRVDPLDPVGTVSAQSIGEPGTQM-------------------------
------------------------------------------------------------
------------------------------------------------------------
------------------------------------------------------------
------------------------------------------------------------
------------------------------------------------------------
------------------------------------------------------------
------------------------------------------------------------
-----------------------------------------------TMNTFHYAGVAEI
DVTQGLPRLIELVDARKTPDTPMMTVHLDD--------EYGTDREKAHEVVWS-IEATRI
LALGDVST----------------------------NVADMLVRIDLNDDTLLERWPTHS
DPSKVAAIIAETIEDSLGVNTRQSG-TVVEFGPNEPSYRELLQLVERLREIVFKGIEEIE
RVVIRKE---EID-----GDEEFVLYTEGSAFGDALDIEGVDASRTTCNNIHEIYRNLGV
EAARETIIDETKNTLEEQGLDDVNVRHLMLVADMMTTNGEIDSIGRHGISGSKDSVLARA
AFEVTVNHLLDAAIHGEYDELDGVIENVIAGKPISLGTGDVDLRMGSRVVGDD-------
--------
>gi|448731184|ref|ZP_21713487.1| DNA-directed RNA polymerase subunit A'' [Halococcus saccharolyticus DSM 5350]
MTE--------------ITSGIESTVEGTDLPKRLKDEVYATIEDRE-----VTAEEAGE
IAAAVEERYLDTRVDPLDPVGTVSAQSIGEPGTQM-------------------------
------------------------------------------------------------
------------------------------------------------------------
------------------------------------------------------------
------------------------------------------------------------
------------------------------------------------------------
------------------------------------------------------------
------------------------------------------------------------
-----------------------------------------------TMNTFHYAGVAEI
DVTQGLPRLIELVDARKTPDTPMMTVHLDG--------EYATDREKAHEVVWA-IEATRI
LALGDVST----------------------------NVADMLVQIDLNEQTLEERMITP-
------EEVAEIIEDSLGVDVVQSG-TTVEFGPDQPSYRDLLQLVEELREIVFKGIDEVS
RVVIRKE---ELD-----EGEEFVLYTEGSAFGDVLDIEGVDASRTTCNNIHEIHRNLGV
EAARETIIEETMDTLEEQGLGNVNIRHLMLVADIMTTEGTIESIGRHGISGSKDSVLARA
AFEVTVNHLLDAAVHGEIDDLNGVTENVIVGKPIKLGTGDVNLRMGGASGGAGGA---DD
SR-AD---
>gi|448444628|ref|ZP_21589918.1| DNA-directed RNA polymerase subunit A'' [Halorubrum saccharovorum DSM 1137]
MT-----------EYDHVTDDIEAVVEATELPSRLKDEVYEAIDRKAEETGEVTVEQATD
IATGVENRYIETRVDPLDPVGTVSAQSIGEPGTQM-------------------------
------------------------------------------------------------
------------------------------------------------------------
------------------------------------------------------------
------------------------------------------------------------
------------------------------------------------------------
------------------------------------------------------------
------------------------------------------------------------
-----------------------------------------------TMNTFHYAGVAEI
DVTQGLPRLIELVDARKTPDTPMMTVHLEG--------EHATDREKAHEVVWS-IEATRI
LALGDVST----------------------------NVADMLVRIDLNDDTLLERWPTHS
DPSEVAAIIAETIEDSLGVDTRQSG-TVVEFGPNEPSYRELLQLVERLREIVFKGIEEIE
RVVIRKE---EID-----GDEEFVLYTEGSAFGDALDIEGVDASRTTCNNIHEIYRNLGV
EAARETIIDETKNTLEEQGLDDVNVRHLMLVADIMTNNGEIESIGRHGISGSKDSVLARA
AFEVTVNHLLDAAIHGEYDELDGVIENVIAGKPISLGTGDVDLRMGSRVVGDD-------
--------
>gi|399575813|ref|ZP_10769570.1| DNA-directed RNA polymerase, subunit a' [Halogranum salarium B-1]
MTEEEKSVNQLVGEYEHVTEDIALVVEDTELPRRLKTRVYNTIQNR---EGLVTPEQANE
IAEAVENRYIDTRVDPLDPVGTVSAQSIGEPGTQM-------------------------
------------------------------------------------------------
------------------------------------------------------------
------------------------------------------------------------
------------------------------------------------------------
------------------------------------------------------------
------------------------------------------------------------
------------------------------------------------------------
-----------------------------------------------TMNTFHYAGVAEI
DVTQGLPRLIELVDARKTPDTPMMTVHLESEEQNEAGIPFATDREYAHEVVWD-IEATKI
LALGDVST----------------------------NVADMLVQIDLNDDTLAERWPRAN
NVTEVAQEIAETIEDALGVKTRQSG-TVIEFGPDQPSYRQLLQLVEELREITFKGIEEIS
RVVIRKE---KMDD----GEEEFVLYTEGSAFGDVLSIEGVDASRTTCNNIHEVYRELGV
EAAREAIIEETMDTLREQGLDDVNIRHLMLVADIMTNRGTIESIGRHGISGSKDSVLARA
AFEVTVNHLLDAAIHGESDDLDGVIENVIVGKPVAIGTGDVDLKMGSFSAPSDD------
--------
>gi|448734899|ref|ZP_21717119.1| DNA-directed RNA polymerase subunit A'' [Halococcus salifodinae DSM 8989]
MTE--------------ITSGIESTVEGTDLPKRLKDEVYETIEDRD-----VTAEEADE
IATAVEERYLDTRVDPLDPVGTVSAQSIGEPGTQM-------------------------
------------------------------------------------------------
------------------------------------------------------------
------------------------------------------------------------
------------------------------------------------------------
------------------------------------------------------------
------------------------------------------------------------
------------------------------------------------------------
-----------------------------------------------TMNTFHYAGVAEI
DVTQGLPRLIELVDARKTPDTPMMTVHLDG--------EYATDREKAHEVVWG-IEATRI
LALGDVST----------------------------NVADMLVQIDLNDQTLEERMITP-
------EEVAEIIEDSLGVDVTQSG-TTVEFGPEQPSYRDLLQLVEELREIVFKGIDEVS
RVVIRKE---ELD-----TGEEFVLYTEGSAFGDVLDIEGVDASRTTCNNIHEIHSNLGV
EAARETIIEETMDTLEEQGLGNVNIRHLMLVADIMTAEGTIESIGRHGISGSKDSVLARA
AFEVTVNHLLDAAVHGEVDDLNGVTENVIVGKPIKLGTGDVNLRMGGTSGAAGGA---DD
ETSAD---
>gi|169237148|ref|YP_001690348.1| DNA-directed RNA polymerase subunit A'' [Halobacterium salinarum R1]
MTEF------------DVTDGVHDVIEDTELPRRLKDEVLATAEER-----GVTKSQANE
IATAVEAQYLDTRVDPLDPVGTVSAQSIGEPGTQM-------------------------
------------------------------------------------------------
------------------------------------------------------------
------------------------------------------------------------
------------------------------------------------------------
------------------------------------------------------------
------------------------------------------------------------
------------------------------------------------------------
-----------------------------------------------TMNTFHYAGVAEM
DVTQGLPRLIELVDARKTPDTPVMEVYLED--------EYAEERERAHEVVWK-IEATKI
LALGDIST----------------------------NVADMVVRIDLNEDTLQERWPRVD
STTQIAGEVAETIEGNLGVTVTQDG-TILEFGPSEPSYRELLQLVEQLRDIVFKGIEEVS
RVVIRRE---ETERG-----EEFVLYTEGSAFKKALKIEGVDATRTSCNNIHEVHKTLGI
EAAREAIINETMTTLEEQGLDDVNIRHLMLVADIMTNDGTIESIGRHGISGNKNSVLARA
AFEVTVNHLLDAAIHGESDDLDGVIENVIVGKPVRLGTGDVDLRMGATQTSD--------
--------
>gi|448388146|ref|ZP_21565086.1| DNA-directed RNA polymerase subunit A'' [Haloterrigena salina JCM 13891]
MTN----------VDYDVTDDMIAVVEDTDLPRRLKDEVYETLEDRGD----ATVQDADE
LARAVESRYLDTRVDPLDPVGTVSAQSIGEPGTQL-------------------------
------------------------------------------------------------
------------------------------------------------------------
------------------------------------------------------------
------------------------------------------------------------
------------------------------------------------------------
------------------------------------------------------------
------------------------------------------------------------
-----------------------------------------------TMNTFHYAGVAEI
DVTQGLPRLIELVDARKTPDTPMMTVYLED--------EYAAEREKAHEVVWN-IEATKI
LALGDVST----------------------------NVADMRVQISLNEDTLRERMITP-
------EEVAEIIEDNLGVSTVQQG-TEIQFGPEEPSYRDLLQLVEELRDITFKGIEEVS
RVVIRRE---ELD----VG-EQFVLYTEGSAFGDVLEIEGVDASRTTCNNIHEIHRNLGI
EAAREAIIEETNNTLAEQGLDDVNVRHLMLVADMMTNRGEIESIGRHGISGSKESVLARA
AFEVTVNHLLNAAIHGETDELDGVTENVIVGKPIKLGTGDVDLRMGSTKSS--GS-----
--QAD---
>gi|448638072|ref|ZP_21676123.1| DNA-directed RNA polymerase subunit A'' [Haloarcula sinaiiensis ATCC 33800]
MTGH------------DVSADIEAVVEDTELPRRLKDEVYSTIENR-G----VGVDDADR
IAKAVETRYLDTRVDPLDPVGTVSAQSIGEPGTQM-------------------------
------------------------------------------------------------
------------------------------------------------------------
------------------------------------------------------------
------------------------------------------------------------
------------------------------------------------------------
------------------------------------------------------------
------------------------------------------------------------
-----------------------------------------------TMNTFHYAGVAEI
DVTQGLPRLIELVDARKTPDTPMMTVHLDE--------EYATDRERAHEVVWK-IEATRI
LALGDIST----------------------------NVADMLVEIDLNEDTLLERWPTVN
DTDAIAEEIAETIESNLGVSTRQAG-TVIEFGPEEPSYRDLLQLVEELREIVFKGIEEIT
RVVIRKE---ETDN-----GEEFVLYTEGSDFGEVLDIEGVDASRTTCNNIHEIYRELGV
EAARETLINETMNTLEEQGLDDVNVRHLMLVADIMTNEGTIESIGRHGISGSKDSVLARA
AFEVTVNHLLDAAIHGEVDELDGVTENVIVGKPIKLGTGDVNLRMGTTQD----------
--------
>gi|448605729|ref|ZP_21658355.1| DNA-directed RNA polymerase subunit A'' [Haloferax sulfurifontis ATCC BAA-897]
MTEHDATA-----DYEFVDDAVVDIVETKELSRRLKDRIYQTIEEREG----VTLDQAGE
IAQAVEARYLDTRVDPLDPVGTVSAQSIGEPGTQM-------------------------
------------------------------------------------------------
------------------------------------------------------------
------------------------------------------------------------
------------------------------------------------------------
------------------------------------------------------------
------------------------------------------------------------
------------------------------------------------------------
-----------------------------------------------TMNTFHYAGVAEI
DVTQGLPRLIELVDARKTPDTPMMTVYLDD--------EYANNRELAHQVVWN-IESTKI
LALGDIST----------------------------NVADMVVQVNLNDETLLERWPTYD
DEGVIASEIAETIEDALGIKTRREG-TLIEFGPESPSYRRLLQLVEELRDIVFKGIEEVS
RVVIRKEDNENTD------GEEFVLYTEGSAFGDALAIEGVDASRTTSNNIHEVHKQLGI
EAAREAIIDETMNTLREQGLDDVNIRHLMLVADIMTNDGTIESIGRHGISGSKDSVLARA
AFEVTVNHLLDAAIHGEEDDLDGVIENVIVGKPIAIGTGDVDLRMGSLDVEDAD----AN
AAPEPSDD
>gi|448434393|ref|ZP_21586203.1| DNA-directed RNA polymerase subunit A'' [Halorubrum tebenquichense DSM 14210]
MT-----------DYEHVTDDMEAVVEATELPRRLKTKVYEALDRKAEETGEVTIEQATD
VVEGVRNRYEQTRVDPLDPVGTVSAQSIGEPGTQM-------------------------
------------------------------------------------------------
------------------------------------------------------------
------------------------------------------------------------
------------------------------------------------------------
------------------------------------------------------------
------------------------------------------------------------
------------------------------------------------------------
-----------------------------------------------TMNTFHYAGVAEI
DVTQGLPRLIELVDARKTPDTPMMTVHLED--------EYATDREKAHEVVWS-IEATRI
LALGDVST----------------------------NVADMLVRIDLNDDTLLERWPTHS
NPSEIAEIIAETIEDALGVNARQSG-TVIEFGPNEPSYRELLQLVERLREIVFKGIEEIE
RVVIRKE---EID-----GDEEFVLYTEGSAFGDTLAIEGVDASRSTCNNIHEIYRNLGV
EAARETIIDETKNTLEEQGLDDVNVRHLMLVADIMTNNGEIESIGRHGISGNKDSVLARA
AFEVTVNHLLDAAIHGEYDELDGVIENVIAGKPISMGTGDVDLRMGSRVVSDD-------
--------
>gi|448427504|ref|ZP_21583819.1| DNA-directed RNA polymerase subunit A'' [Halorubrum terrestre JCM 10247]
MT-----------EYDHVTDDMEAVVEATELPRRLKSKVYEAIDRKAEEAGEVTIEQATD
VVEGVVNRYEQTRVDPLDPVGTVSAQSIGEPGTQM-------------------------
------------------------------------------------------------
------------------------------------------------------------
------------------------------------------------------------
------------------------------------------------------------
------------------------------------------------------------
------------------------------------------------------------
------------------------------------------------------------
-----------------------------------------------TMNTFHYAGVAEI
DVTQGLPRLIELVDARKTPDTPMMTVHLDG--------EYATDREKAHEVVWS-IEATRI
LALGDVST----------------------------NVADMLVRIDLNDDTLLERWPTHS
DPTEVAEIIAETIEDSLGVDARQAG-TVIEFGPNEPSYRELLQLVERLREIVFKGIEEIE
RVVIRKE---EID-----GDEEFVLYTEGSAFGDTLDIEGVDASRTTCNNIHEIYRNLGV
EAARETIIDETKNTLEEQGLDDVNVRHLMLVADIMTNNGEIESIGRHGISGNKDSVLARA
AFEVTVNHLLDAAIHGEYDDLDGVIENVIAGKPISMGTGDVDLRMGSRVVSDD-------
--------
>gi|448737565|ref|ZP_21719605.1| DNA-directed RNA polymerase subunit A'' [Halococcus thailandensis JCM 13552]
MTE--------------ITGEIEGIVEGTDLPKRLKDEVYESIEGRD-----VTDEQAAS
IAEAVESRYLDTRVEPLDPVGTVSAQSIGEPGTQM-------------------------
------------------------------------------------------------
------------------------------------------------------------
------------------------------------------------------------
------------------------------------------------------------
------------------------------------------------------------
------------------------------------------------------------
------------------------------------------------------------
-----------------------------------------------TMNTFHYAGVAEI
DVTQGLPRLIELVDARKTPDTPMMTVYLDE--------QHAENREKAHEVVWN-IESTRI
LALGDVST----------------------------NVADMLVQVNLNEQTLDERLISA-
------ETVAEVIEDSLGVEVTQTG-TTIEFGPEQPSYRRLLQLVEELREIVFKGIDEVS
RVVIRKE---EVE-----GNEEFILYTEGSAFGDVLDIEGVDASRTTCNNIHEVYRNLGV
EAARETIIDETMNTLEEQGLGDVNIRHLMLVADIMTAEGTIESIGRHGISGNKDSVLARA
AFEVTVNHLLDAAVHGEVDDLDGVTENVIVGKPIKLGTGDVNLRMG----GATT----DG
SGRAD---
>gi|448383942|ref|ZP_21562940.1| DNA-directed RNA polymerase subunit A'' [Haloterrigena thermotolerans DSM 11522]
MTN----------VEYDVDDDTIAVVEDTDLPRRLKDNVYETLEDRGD----ATVEDADE
LAKAVETRYLDTRVDPLDPVGTVSAQSIGEPGTQL-------------------------
------------------------------------------------------------
------------------------------------------------------------
------------------------------------------------------------
------------------------------------------------------------
------------------------------------------------------------
------------------------------------------------------------
------------------------------------------------------------
-----------------------------------------------TMNTFHYAGVAEI
DVTQGLPRLIELVDARKTPDTPMMTVYLEG--------EYATEREKAHEVVWK-IEATKI
LALGDVST----------------------------NVADMRVQISLNEDTLKERMITP-
------DEVAGIIEDSLGVQTVQQG-TEIQFGPEEPSYRDLLQLVEELRDITFKGIEDIS
RVVIRRE---ELD----NGNEEFVLYTEGSAFGDVLEIEGVDASRTTCNNIHEIHRNLGI
EAAREAIIEETNNTLAEQGLDDVNVRHLMLVADMMTNRGEIESIGRHGISGSKESVLARA
AFEVTVNHLLNAAIHGEVDDLDGVTENVIVGKPIKLGTGDVDLRMGSTTSG--SG-----
--QAD---
>gi|335438709|ref|ZP_08561445.1| DNA-directed RNA polymerase subunit A [Halorhabdus tiamatea SARL4B]
MTDTPTEYDPMN-RYGTVDTDIAAVVEDTDLPRRLKTRVYEAIEDRDG----VTIEQADD
IAKAVESRYLDTRVDPLDPVGTVSAQSIGEPGTQMSIPGDERVIVRRDGETDVTEIGSLV
DGLTSVRETTTVEGHEVISAPEGMEVPSLRADERVEWKPLEQVSRHEAPDELLRFELESG
RTIRATKAHSFVTREDNEIIPVEGSNLDDGDWLPVVRSLDG-DEQDSVDLREYLPASDYW
YTSTLTDGGTATLPGGEDQIRNKRQALEAGEIEEHAVYPVQGTVGLPEQFPLDEETGFFV
GAFLAEGNLTDHYVSISNVDETFQNRVRAFAERFDLSVNEYENDSGFATGYDVRVNGTVL
ADFLREVCTVDGEKAVPDFAFGATSSFVRGLLSAYFSGDGNVGKNAVRASSTSDELIDGV
TLLLARFDIYATFGTQEDSKTLRVPKKFVPAFADRIGMVGERGNELEDLAADVDTDGPDT
TDQLPNFGDSLKQAAEAAGIPSRQVNSAHKRQRVGRNRLVSLVEQIDQAAEERPPQLDAL
ERAVDGDVVWERIESIQTVEPEGEYVYDFSVAGLETFTTAQGVVTHNTMNTFHYAGVAEI
DVTQGLPRLIELVDARKEPDTPMMTVHLDG--------EYATERERAHEVVWK-IEATRI
LALGDIST----------------------------NVADMAVQINLNPDTLEERWPTAD
SVDAVAEEIANTIESQLGVETQRTE-TVIQFGPEEPSYRDLLQLVEELREIVFKGIEEVS
RVVIRKE---EMDD----GEEEFILYTEGSAFGDVLSIEGVDASRTTCNNIHEIYSNLGV
EAAREAIIDETMNTLEEQGLDDVNVRHLMLVADIMTNNGVIESIGRHGISGSKDSVLARA
AFEVTVSHLLDAAIHGEIDALDGVTENVIVGKPIKLGTGDVNLRMGSHTGGGAAD-----
--------
>gi|284163649|ref|YP_003401928.1| DNA-directed RNA polymerase subunit A'' [Haloterrigena turkmenica DSM 5511]
MTN----------VEYDVTDDMIAVVEDTDLPRRLKDKVYATLEDRGD----ATVQNADD
LAKAVEARYLDTRVDPLDPVGTVSAQSIGEPGTQL-------------------------
------------------------------------------------------------
------------------------------------------------------------
------------------------------------------------------------
------------------------------------------------------------
------------------------------------------------------------
------------------------------------------------------------
------------------------------------------------------------
-----------------------------------------------TMNTFHYAGVAEI
DVTQGLPRLIELVDARKTPDTPMMTVYLED--------EYAAEREKAHEVVWN-IEATKI
LALGDVST----------------------------NVADMRVQISLNEDTLRERMITP-
------EEVAEIIEDNLGVSTVQQG-TEIQFGPEEPSYRDLLQLVEELRDITFKGIEEVS
RVVIRRE---ELE----EG-EQFVLYTEGSAFGDVLEIEGVDASRTTCNNIHEIHRNLGI
EAAREAIIEETNNTLAEQGLDDVNVRHLMLVADMMTNRGEIESIGRHGISGSKESVLARA
AFEVTVNHLLNAAIHGETDELDGVTENVIVGKPIKLGTGDVDLRMGSTKSS--GS-----
--QAD---
>gi|448627102|ref|ZP_21671777.1| DNA-directed RNA polymerase subunit A'' [Haloarcula vallismortis ATCC 29715]
MTAH------------DVSADIEAVVEDTELPRRLKNEVYSTVEER-G----VGVDDADR
IAKAVESRYLDTRVDPLDPVGTVSAQSIGEPGTQM-------------------------
------------------------------------------------------------
------------------------------------------------------------
------------------------------------------------------------
------------------------------------------------------------
------------------------------------------------------------
------------------------------------------------------------
------------------------------------------------------------
-----------------------------------------------TMNTFHYAGVAEI
DVTQGLPRLIELVDARKTPDTPMMTVHLDE--------EYADDRERAHEVVWK-IEATRI
LALGDIST----------------------------NVADMLVEIDLNEDTLLERWPTVN
DTDAIAEEIAETIESNLGVSTRQVG-TVIEFGPEEPSYRDLLQLVEELREIVFKGIEEIT
RVVIRKE---ETDN-----GEEFVLYTEGSDFGEVLDIEGVDASRTTCNNIHEIYRELGV
EAARETLINETMNTLEEQGLDDVNVRHLMLVADIMTNEGTIESIGRHGISGSKDSVLARA
AFEVTVNHLLDAAIHGEVDELDGVTENVIVGKPIKLGTGDVNLRMGTTQD----------
--------
>gi|448375014|ref|ZP_21558731.1| DNA-directed RNA polymerase subunit A'' [Halovivax asiaticus JCM 14624]
MTNP---------SALGLDADVEAVVEDTDLPPRLKDRVYETLAERDE----LTIEQADD
VAQAVESQYRDTRVDPLDPVGTVSAQSIGEPGTQL-------------------------
------------------------------------------------------------
------------------------------------------------------------
------------------------------------------------------------
------------------------------------------------------------
------------------------------------------------------------
------------------------------------------------------------
------------------------------------------------------------
-----------------------------------------------TMNTFHYAGVAEI
DVTQGLPRLIELVDARKTPDTPTMTVHLEE--------EYATEREKAHEVVWK-IEATKI
LALGDVST----------------------------NVADMRVVISLNEDTLDERMITA-
------EEVAEIIEDQLGVTTVQNG-TTVEFGPEEPSYRDLLQLVEELREITFKGIEDIS
RVVIRRE---EMDDSPFDADEEFVLYTEGSAFGDALAIEGVDASRTTCNNIHEIYRNLGV
EAAREIIIEETKNTLVEQGLDNINVRHLMLVADIMTNEGTIESIGRHGIAGNKESVLARA
AYEVTVNHLLNASIHGEIDSIDGVIENVIVGRPVKLGTGDVDLRMGSTSGD---------
-TTAD---
>gi|433637475|ref|YP_007283235.1| DNA-directed RNA polymerase, subunit A'' [Halovivax ruber XH-70]
MTNP---------SALGLDADVEAVVEDTDLPPRLKDRVYETLAERDE----LTIEQADD
VAQAVESQYRDTRVDPLDPVGTVSAQSIGEPGTQL-------------------------
------------------------------------------------------------
------------------------------------------------------------
------------------------------------------------------------
------------------------------------------------------------
------------------------------------------------------------
------------------------------------------------------------
------------------------------------------------------------
-----------------------------------------------TMNTFHYAGVAEI
DVTQGLPRLIELVDARKTPDTPTMTVHLDE--------EYATEREKAHEVVWK-IEATKI
LALGDVST----------------------------NVADMRVVISLNEDTLNERMITA-
------EEVAEIIEDQLGVKTVQNG-TTVEFGPEEPSYRDLLQLVEELREITFKGIEDIS
RVVIRRE---EMDDSPFDADEEFVLYTEGSAFGDALAIEGVDASRTTCNNIHEIYRNLGV
EAAREIIIEETKNTLVEQGLDNINVRHLMLVADIMTNEGTIESIGRHGIAGNKESVLARA
AYEVTVNHLLNASIHGEIDSIDGVIENVIVGRPVKLGTGDVDLRMGSTSSD---------
-TTAD---
>gi|448366552|ref|ZP_21554675.1| DNA-directed RNA polymerase subunit A'' [Natrialba aegyptia DSM 13077]
MTE----------VDYAVDDDMIAVVEDADLPRRLKDEVYETLEDRGD----ATVEDADE
LAKAVEARYIDTRVEPLEPVGTVSAQSIGEPGTQL-------------------------
------------------------------------------------------------
------------------------------------------------------------
------------------------------------------------------------
------------------------------------------------------------
------------------------------------------------------------
------------------------------------------------------------
------------------------------------------------------------
-----------------------------------------------TMNTFHYAGVAEI
DVTQGLPRLIELVDARKTPDTPMMTVYLED--------EYATEREKAHEVVWN-IEATKI
LALGDVST----------------------------NVADMRVQISLNEETLEERLITP-
------DEVAEIIEDNLGVKAIQND-TEIEFGPEEPSYRDLLQLVEELRDITFKGIEEVS
RVVIRRE---ELD----DGDEQFVLYTEGSAFGDALEIEGVDASRTTCNNIHEIHRNLGI
EAAREAIIEETNNTLAEQGLDDVNVRHLMLVADIMTNRGEIESIGRHGISGSKDSVLARA
AFEVTVNHLLNAAIHGEIDELDGVAENVIVGKPIKLGTGDVDLRMGSINPG-PGG-----
--QAD---
>gi|448363835|ref|ZP_21552430.1| DNA-directed RNA polymerase subunit A'' [Natrialba asiatica DSM 12278]
MTE----------VDYAVDDDTIAIVEDTTLPRRLKDEVYATLEDRGD----ATVEDADE
LAKAVEARYIDTRVEPLEPVGTVSAQSIGEPGTQL-------------------------
------------------------------------------------------------
------------------------------------------------------------
------------------------------------------------------------
------------------------------------------------------------
------------------------------------------------------------
------------------------------------------------------------
------------------------------------------------------------
-----------------------------------------------TMNTFHYAGVAEI
DVTQGLPRLIELVDARKTPDTPMMTVYLEN--------EYATEREKAHEVVWN-IEATKI
LALGDVST----------------------------NVADMRVQISLNEETLEERLITP-
------DEVAEIIEDNLGVKAIQNG-TEIEFGPEEPSYRDLLQLVEELRDITFKGIEEVS
RVVIRRE---ELD----DGGEQFVLYTEGSAFGDVLEIDGVDASRTTCNNIHEIHRNLGI
EAAREAIIEETNNTLAEQGLDDVNVRHLMLVADIMTNRGEIESIGRHGISGSKDSVLARA
AFEVTVNHLLNAAIHGEIDELDGVAENVIVGKPIKLGTGDVDLRMGSINPG-TGG-----
--QAD---
>gi|448356449|ref|ZP_21545182.1| DNA-directed RNA polymerase subunit A'' [Natrialba chahannaoensis JCM 10990]
MTE----------VDYAVDDDMIAVVEDTDLPRRLKDNVYETLEDRGD----ATVEDADE
LAKAVEARYVDTRVEPLDPVGTVSAQSIGEPGTQL-------------------------
------------------------------------------------------------
------------------------------------------------------------
------------------------------------------------------------
------------------------------------------------------------
------------------------------------------------------------
------------------------------------------------------------
------------------------------------------------------------
-----------------------------------------------TMNTFHYAGVAEI
DVTQGLPRLIELVDARKTPDTPMMTVYLED--------EFATERERAHEVVWN-IEATKI
LALGDVST----------------------------NVADMRVQISLNQDTLEERMITP-
------EEVAEIIEDNLGVSTVQDG-TNIQFGPEEPSYRDLLQLVEELREITFKGIEEVS
RVVIRRE---EMD----DGDEQFVLYTEGSAFGDVLEIEGVDASRTTCNNIHEIHRNLGI
EAAREAIIEETNNTLAEQGLDDVNVRHLMLVSDMMTNRGEIESIGRHGISGSKDSVLARA
AFEVTVNHLLNAAIHGEIDELDGVTENVIVGKPIKLGTGDVDLRMGSVSPE-SGG-----
--QAD---
>gi|448354758|ref|ZP_21543513.1| DNA-directed RNA polymerase subunit A'' [Natrialba hulunbeirensis JCM 10989]
MTE----------VDYAVDDDMIAVVEDSDLPRRLKDNVYETLEDRGD----ATVEDADE
LAKAVEARYVDTRVEPLDPVGTVSAQSIGEPGTQL-------------------------
------------------------------------------------------------
------------------------------------------------------------
------------------------------------------------------------
------------------------------------------------------------
------------------------------------------------------------
------------------------------------------------------------
------------------------------------------------------------
-----------------------------------------------TMNTFHYAGVAEI
DVTQGLPRLIELVDARKTPDTPMMTVYLED--------EFATERERAHEVVWN-IEATKI
LALGDVST----------------------------NVADMRVQISLNRDTLEERMITP-
------EEVAEIIEDNLGVSTVQQG-TDIQFGPEEPSYRDLLQLVEELREITFKGIEEVS
RVVIRRE---ELD----DGDEQFVLYTEGSAFGDVLEIEGVDASRTTCNNIHEIHRNLGI
EAAREAIIEETNNTLAEQGLDDVNVRHLMLVSDMMTNRGEIESIGRHGISGSKDSVLARA
AFEVTVNHLLNAAIHGEIDELDGVTENVIVGKPIKLGTGDVDLRMGSTSPE-SGG-----
--QAD---
>gi|289581818|ref|YP_003480284.1| DNA-directed RNA polymerase subunit A'' [Natrialba magadii ATCC 43099]
MTE----------VDYAVDDDMIAVVEDADLPRRLKDNVYETLEDRGD----ATVEDADE
LAKAVEARYVDTRVEPLDPVGTVSAQSIGEPGTQL-------------------------
------------------------------------------------------------
------------------------------------------------------------
------------------------------------------------------------
------------------------------------------------------------
------------------------------------------------------------
------------------------------------------------------------
------------------------------------------------------------
-----------------------------------------------TMNTFHYAGVAEI
DVTQGLPRLIELVDARKTPDTPMMTVYLED--------EYATERERAHEVVWN-IEATKI
LALGDVST----------------------------NVADMRVQISLNRDTLEERMITP-
------EEVAEIIEDNLGVSTVQQG-TDIQFGPEEPSYRDLLQLVEELREITFKGIEEIS
RVVIRRE---EMD----DGDEQFVLYTEGSAFGDVLEIEGVDASRTTCNNIHEIHRNLGI
EAAREAIIEETNNTLAEQGLDDVNVRHLMLVADMMTNRGEIESIGRHGISGSKDSVLARA
AFEVTVNHLLNAAIHGEIDELDGVTENVIVGKPIKLGTGDVDLRMGSTSPE-SGG-----
--QAD---
>gi|448350442|ref|ZP_21539255.1| DNA-directed RNA polymerase subunit A'' [Natrialba taiwanensis DSM 12281]
MTE----------VDYAVDDDTIAVVEDADLPRRLKDEVYETLEDRGD----ATVEDADE
LAKAVEARYIDTRVEPLEPVGTVSAQSIGEPGTQL-------------------------
------------------------------------------------------------
------------------------------------------------------------
------------------------------------------------------------
------------------------------------------------------------
------------------------------------------------------------
------------------------------------------------------------
------------------------------------------------------------
-----------------------------------------------TMNTFHYAGVAEI
DVTQGLPRLIELVDARKTPDTPMMTVYLED--------EYATEREKAHEVVWN-IEATKI
LALGDVST----------------------------NVADMRVQISLNEETLDERLITP-
------DEVAEIIEDNLGVKAIQNG-TEIEFGPEEPSYRDLLQLVEELRDITFKGIEEVS
RVVIRRE---ELE----EGDEQFVLYTEGSAFGDVLEIEGVDASRTTCNNIHEIHRNLGI
EAAREAIIEETNNTLAEQGLDDVNVRHLMLVADIMTNRGEIESIGRHGISGSKDSVLARA
AFEVTVNHLLNAAIHGEIDELDGVAENVIVGKPIKLGTGDVDLRMGSINPG-PGG-----
--QAD---
>gi|448320527|ref|ZP_21510013.1| DNA-directed RNA polymerase subunit A'' [Natronococcus amylolyticus DSM 10524]
MTE----------VDYAVDDDTVAVVEDTDLPRRLKDKVYATLENRSG----ATVEDADE
LAKAVEARYLDTRVDPLDPVGTVSAQSIGEPGTQL-------------------------
------------------------------------------------------------
------------------------------------------------------------
------------------------------------------------------------
------------------------------------------------------------
------------------------------------------------------------
------------------------------------------------------------
------------------------------------------------------------
-----------------------------------------------TMNTFHYAGVAEI
DVTQGLPRLIELVDARKTPDTPMMTIHLED--------EYATEREKAHEVVWK-IEATKV
LALGDVST----------------------------NVADMRVQISLNEDTLEERMITP-
------EEVAEIIQDNLGVEAIQQG-TQIEFGPEEPSYRDLLQLVEELREITFKGIEDIS
RVVIRRE---ELD----DGTEEFVLYTEGSAFGDALEIEGVDASRSTCNNIHEIHRNLGI
EAAREAIIEETNNTLAEQGLDDVNVRHLMLVSDMMTNRGEIESIGRHGISGSKDSVLARA
AFEVTVNHLLNAAIHGEVDDLDGVTENVIVGKPIKLGTGDVDLRMGSTTSSGGG------
--QAD---
>gi|448342575|ref|ZP_21531523.1| DNA-directed RNA polymerase subunit A'' [Natrinema gari JCM 14663]
MTD----------VAYDVDDDTIAVVEDTDLPRRLKDEVYETLEAREG----ATVEEADE
LAKAVETRYLDTRVEPLDPVGTVSAQSIGEPGTQL-------------------------
------------------------------------------------------------
------------------------------------------------------------
------------------------------------------------------------
------------------------------------------------------------
------------------------------------------------------------
------------------------------------------------------------
------------------------------------------------------------
-----------------------------------------------TMNTFHYAGVAEI
DVTQGLPRLIELVDARKTPDTPMMTVYLED--------EYATEREKAHEVVWN-IEATQI
LALGDVST----------------------------NVADMRVQISLNEDTLQERLITA-
------EEVAGIIEDSLGVKTVQQG-TQIEFGPEEPSYRDLLQLVEELRDITFKGIEEVS
RVVIRRE---ELE----NGNEEFVLYTEGSAFGDVLEIEGVDASRTTCNNIHEIHRNLGI
EAAREAIIEETNNTLAEQGLDDVNVRHLMLVADMMTNRGEIESIGRHGISGSKESVLARA
AFEVTVNHLLNAAIHGEVDDLDGVTENVIVGKPIKLGTGDVDLRMGSTTSG--SG-----
--QAD---
>gi|448316024|ref|ZP_21505662.1| DNA-directed RNA polymerase subunit A'' [Natronococcus jeotgali DSM 18795]
MTE----------VAYDVDDDTVAVVEDTDLPRRLKDQVYATLEERGD----ATVDDADE
LAKAVEARYLDTRVDPLDPVGTVSAQSIGEPGTQL-------------------------
------------------------------------------------------------
------------------------------------------------------------
------------------------------------------------------------
------------------------------------------------------------
------------------------------------------------------------
------------------------------------------------------------
------------------------------------------------------------
-----------------------------------------------TMNTFHYAGVAEI
DVTQGLPRLIELVDARKTPDTPMMTIYLED--------EYATEREKAHEVVWK-IEATKI
LALGDVST----------------------------NVADMRVQISLNEDTLQERMITP-
------EEVAEIIQDNLGVKAIQQG-TQIEFGPEEPSYRDLLQLVEELREITFKGIEDIS
RVVIRRE---ELD----DGSEEFILYTEGSAFGDALEIEGVDASRSTCNNIHEIHRNLGI
EAAREAIIEETNNTLAEQGLDDVNVRHLMLVADMMTNRGEIESIGRHGISGSKDSVLARA
AFEVTVNHLLNAAIHGEVDELDGVTENVIVGKPIKLGTGDVDLRMGSTTS-GSG------
--RAD---
>gi|435845620|ref|YP_007307870.1| DNA-directed RNA polymerase, subunit A' [Natronococcus occultus SP4]
MTE----------IDYNVDDDMIAVVEDADLPRRLKDEVYATLEDRGD----ATVEDADE
LAKAVEARYTDTRVDPLDPVGTVSAQSIGEPGTQL-------------------------
------------------------------------------------------------
------------------------------------------------------------
------------------------------------------------------------
------------------------------------------------------------
------------------------------------------------------------
------------------------------------------------------------
------------------------------------------------------------
-----------------------------------------------TMNTLHYAGVAEI
DVTQGLPRLIELVDARKTPDTPMMTIYLED--------EYATEREKAHEVVWK-IEATKI
LALGDVST----------------------------NVADMRVQISLNEDTLKERMITP-
------EEVAEIIQDNLGVKAVQQG-TQIEFGPEEPSYRDLLQLVEELREITFKGIEDIS
RVVIRRE---ELD----DGSEEFVLYTEGSAFGDALEIEGVDASRSTCNNIHEIHRNLGI
EAAREAIIEETNNTLAEQGLDDVNVRHLMLVADMMTNRGEIESIGRHGISGSKDSVLARA
AFEVTVNHLLNAAIHGEVDELDGVTENVIVGKPIKLGTGDVDLRMGSTSP-GSG------
--QAD---
>gi|448312199|ref|ZP_21501949.1| DNA-directed RNA polymerase subunit A'' [Natronolimnobius innermongolicus JCM 12255]
MTN----------VEYAVDDDTIAVVEDTDLPRRLKDNVYETLEGRDG----VTVEDADE
LAKAVEARYLDTRVDPLDPVGTVSAQSIGEPGTQL-------------------------
------------------------------------------------------------
------------------------------------------------------------
------------------------------------------------------------
------------------------------------------------------------
------------------------------------------------------------
------------------------------------------------------------
------------------------------------------------------------
-----------------------------------------------TMNTFHYAGVAEI
DVTQGLPRLIELVDARKTPDTPMMTVYLED--------EYATERERAHEVVWK-IEATKI
LALGDVST----------------------------NVADMRVQISLNRDTLEERMITP-
------EEVAEIIEDNLGVSTVQQG-TEIQFGPEEPSYRDLLQLVEELRDITFKGIEEVS
RVVIRRE---EMD----DGDEQFVLYTEGSAFGDVLEIEGVDASRTTCNNIHEIHRNLGI
EAAREAIIEETNNTLAEQGLDDVNVRHLMLVADMMTNRGEIESIGRHGISGSKDSVLARA
AFEVTVNHLLNAAIHGEIDSLQGVTENVIVGKPIKLGTGDVDLRMGSTSPGGSGG-----
--QAD---
>gi|448347129|ref|ZP_21536008.1| DNA-directed RNA polymerase subunit A'' [Natrinema altunense JCM 12890]
MTD----------VAYDVDDDTIAVVEDTDLPRRLKDEVYETLEAREG----ATVEEADE
LAKAVETRYLDTRVEPLDPVGTVSAQSIGEPGTQL-------------------------
------------------------------------------------------------
------------------------------------------------------------
------------------------------------------------------------
------------------------------------------------------------
------------------------------------------------------------
------------------------------------------------------------
------------------------------------------------------------
-----------------------------------------------TMNTFHYAGVAEI
DVTQGLPRLIELVDARKTPDTPMMTVYLED--------EYATEREKAHEVVWN-IEATQI
LALGDVST----------------------------NVADMRVQISLNEDTLQERLITA-
------EEVAGIIEDSLGVKTVQQG-TQIEFGPEEPSYRDLLQLVEELRDITFKGIEEVS
RVVIRRE---ELE----TGTEEFVLYTEGSAFGDVLEIEGVDASRTTCNNIHEIHRNLGI
EAAREAIIEETNNTLAEQGLDDVNVRHLMLVADMMTNRGEIESIGRHGISGSKESVLARA
AFEVTVNHLLNAAIHGEVDELDGVTENVIVGKPIKLGTGDVDLRMGSTTSG--SG-----
--QAD---
>gi|397771992|ref|YP_006539538.1| DNA-directed RNA polymerase, subunit A'' [Natrinema sp. J7-2]
MTD----------VAYDVDDDTIAVVEDTDLPRRLKDEVYETLEAREG----ATVEEADE
LAKAVETRYLDTRVEPLDPVGTVSAQSIGEPGTQL-------------------------
------------------------------------------------------------
------------------------------------------------------------
------------------------------------------------------------
------------------------------------------------------------
------------------------------------------------------------
------------------------------------------------------------
------------------------------------------------------------
-----------------------------------------------TMNTFHYAGVAEI
DVTQGLPRLIELVDARKTPDTPMMTVYLED--------EYATEREKAHEVVWN-IEATQI
LALGDVST----------------------------NVADMRVQISLNEDTLQERLITA-
------EEVAGIIEDSLGVKTVQQG-TQIEFGPEEPSYRDLLQLVEELRDITFKGIEEVS
RVVIRRE---ELE----NGNEEFVLYTEGSAFGDVLEIEGVDASRTTCNNIHEIHRNLGI
EAAREAIIEETNNTLAEQGLDDVNVRHLMLVADMMTNRGEIESIGRHGISGSKESVLARA
AFEVTVNHLLNAAIHGEVDDLDGVTENVIVGKPIKLGTGDVDLRMGSTTSG--SG-----
--QAD---
>gi|448336438|ref|ZP_21525537.1| DNA-directed RNA polymerase subunit A'' [Natrinema pallidum DSM 3751]
MTN----------VAYDVDDDTIAVVEDTDLPRRLKDEVYETIEAREG----ATVEEADE
LAKAVETRYLDTRVEPLDPVGTVSAQSIGEPGTQL-------------------------
------------------------------------------------------------
------------------------------------------------------------
------------------------------------------------------------
------------------------------------------------------------
------------------------------------------------------------
------------------------------------------------------------
------------------------------------------------------------
-----------------------------------------------TMNTFHYAGVAEI
DVTQGLPRLIELVDARKTPDTPMMTVYLED--------EYATEREKAHEVVWN-IEATQI
LALGDVST----------------------------NVADMRVQISLNKDTLQERLITA-
------EEVAGIIEDSLGVKTVQQG-TQIEFGPEEPSYRDLLQLVEELRDITFKGIEEVS
RVVIRRE---ELD----TGTEEFVLYTEGSAFGDVLEIEGVDASRTTCNNIHEIHRNLGI
EAAREAIIEETNNTLAEQGLDDVNVRHLMLVADMMTNRGEIESIGRHGISGSKESVLARA
AFEVTVNHLLNAAIHGEVDELDGVTENVIVGKPIKLGTGDVDLRMGSTTSG--SG-----
--QAD---
>gi|433592801|ref|YP_007282297.1| DNA-directed RNA polymerase, subunit A'' [Natrinema pellirubrum DSM 15624]
MTN----------VEYDVDDDTIAVVEDTDLPRRLKDNVYETLEDRGD----ATVEDADE
LAKAVEARYLDTRVDPLDPVGTVSAQSIGEPGTQL-------------------------
------------------------------------------------------------
------------------------------------------------------------
------------------------------------------------------------
------------------------------------------------------------
------------------------------------------------------------
------------------------------------------------------------
------------------------------------------------------------
-----------------------------------------------TMNTFHYAGVAEI
DVTQGLPRLIELVDARKTPDTPMMTVYLEG--------EYATEREKAHEVVWK-IEATKI
LALGDVST----------------------------NVADMRVQISLNEDTLKERMITP-
------DEVAGIIEDSLGVKTVQQG-TEIQFGPEEPSYRDLLQLVEELRDITFKGIEDIS
RVVIRRE---ELD----NGNEEFVLYTEGSAFGDVLEIEGVDASRTTCNNIHEIHRNLGI
EAAREAIIEETNNTLAEQGLDDVNVRHLMLVADMMTNRGEIESIGRHGISGSKESVLARA
AFEVTVNHLLNAAIHGEVDDLDGVTENVIVGKPIKLGTGDVDLRMGSTTSG--SG-----
--QAD---
>gi|448330662|ref|ZP_21519941.1| DNA-directed RNA polymerase subunit A'' [Natrinema versiforme JCM 10478]
MTN----------VDYAVDDDTIAVVEDTDLPRRLKDEVYETLEAREG----ATVEEANE
LAAAVETRYLNTRVDPLDPVGTVSAQSIGEPGTQL-------------------------
------------------------------------------------------------
------------------------------------------------------------
------------------------------------------------------------
------------------------------------------------------------
------------------------------------------------------------
------------------------------------------------------------
------------------------------------------------------------
-----------------------------------------------TMNTFHYAGVAEI
DVTQGLPRLIELVDARKTPDTPMMTVYLEG--------EYATEREKAHEVVWN-IEATQI
LALGDVST----------------------------NVADMRVQIALNEDTLEERMISA-
------EEVAEIIEDSLGVKTIQQG-SQIEFGPEEPSYRDLLQLVEELRDITFKGIEEVS
RVVIRRE---ELD----NGNEEFVLYTEGSAFGDVLDIEGVDASRTTCNNIHEIHRNLGI
EAAREAIIEETNNTLAEQGLDDVNVRHLMLVADMMSNRGEIESIGRHGISGSKESVLARA
AFEVTVNHLLNAAIHGEVDDLDGVTENVIVGKPIKLGTGDVDLRMGSTSSG--SS-----
--QAD---
>gi|452208507|ref|YP_007488629.1| DNA-directed RNA polymerase subunit A'' (subunit C) [Natronomonas moolapensis 8.8.11]
MTE--------------ITDSVESIVEDSDLPRRLKQDVYETIQIRE----NLTDEQIED
IVYGVESKYLENRVDPLDPVGTVSAQSIGEPGTQM-------------------------
------------------------------------------------------------
------------------------------------------------------------
------------------------------------------------------------
------------------------------------------------------------
------------------------------------------------------------
------------------------------------------------------------
------------------------------------------------------------
-----------------------------------------------TMNTFHYAGVAEI
DVTQGLPRLIELVDARKTPDTPMMTVHLDG--------VYAEDRERAHEVVWQ-IEATKI
LALGDVST----------------------------NVADMLVRIDLNEETLAERWPTID
DIDDIAGRIAGTIESELGVETDRPATTVIQFGPEEPSYRQLLQLVEDLREIVFKGIEEIS
RVVIRKEELDDTQSGS--GREEFILYTEGSNLKKVLDIEGVDASRTTCNNIHEIHNNLGI
EAAREAIIEETMNTLEEQGLDDVNIRHLMLVADIMTNTGDIESIGRHGISGNKDSVLARA
AFEVTVNHLLDAAIHGEVDDLDGVTENVIVGKPIKLGTGDVDLRMGARQSGSPALDD---
--------
>gi|76800713|ref|YP_325721.1| DNA-directed RNA polymerase subunit A [Natronomonas pharaonis DSM 2160]
MTE--------------ITDDVEAIVEDTDLPRRLKDEVYETLESRS----GVAPEDVED
IVQAVESQYLETRVDPLDPVGTVSAQSIGEPGTQMSIPADEQVVVRRNGETELTEIGPLV
DSLMDSRETRSFDDHEVTLAPDGIEVPSLSSEETVEWKPIEEVSRHETPDELLRFELESG
RSIRATKAHSFVTRQENEVVPVAGEELEAGDWLPVVASLDATDTQETVDLRKYLPAGDYW
YTSVLADGGAEAVPGGPDQLRNKRAALEAGELAEHTAYPVQGTVGLPEQFPLDEETGFFV
GAWLAEGSLADHYVSISNVDAAFQSRIRSFAERFDLTVNEYENDSGFAAGYDIRLNGTIL
SDFLRAACTDDGEKSIPGFAIGANEAFLKGLLQGYFSGDGNVGTNAIRSSSTSDRLTAGV
GLLLARFDVYATLGQQEDSRTLRVPKKHVSRFDNRIGMVGERGAELEALAESADSDGPDA
TDQIPNFGDALEAVAEAADIPQRQVNSATKRQRIDRSRLARLVAAAEAELDGEQSELDAL
RQAVTGDVVWDRIESIETVESDHEYVYDVSVEGLETFTTADGVVTHNTMNTFHYAGVAEI
DVTQGLPRLIELVDARKTPDTPMMTVHLEG--------EYARDRERAHEVVWK-IEATKI
LALGDVST----------------------------NVADMLVQIDLNEETLAERWPTME
SIDDIAGRIAGTIEGELGVDTARPKPTVIEFGPEEPSYRQLLQLVEELREIVFKGIEEIN
RVVIRKE---ETEQG-----EEFVLYTEGSDLKEVLDIEGVDASRTTCNNIHEIHNNLGI
EAAREAIIEETMNTLEEQGLDDVNIRHLMLVADIMTNNGEIESIGRHGISGNKDSVLARA
AFEVTVNHLLDAAIHGEVDDLDGVTENVIVGKPIKLGTGDVDLRMGATRDSGSRADD---
--------
>gi|448307076|ref|ZP_21496977.1| DNA-directed RNA polymerase subunit A'' [Natronorubrum bangense JCM 10635]
MTE----------VDYDVTDDMIAVVEDTDLPRRLKDNVYETLEKRGD----ATVEDADD
VARAVEARYLDTRVDPLDPVGTVSAQSIGEPGTQL-------------------------
------------------------------------------------------------
------------------------------------------------------------
------------------------------------------------------------
------------------------------------------------------------
------------------------------------------------------------
------------------------------------------------------------
------------------------------------------------------------
-----------------------------------------------TMNTFHYAGVAEI
DVTQGLPRLIELVDARKTPDTPMMTVYLED--------EYATEREKAHEVVWN-IEATKI
LALGDVST----------------------------NVADMRVQISLNEDTLKERMITP-
------EEVASIIEDNLGVSTIQQG-TQIQFGPEEPSYRDLLQLVEELREITFKGIEEIS
RVVIRRE---ELE----DG-EEFVLYTEGSAFGDALEIEGVDASRTTCNNIHEIHRNLGI
EAARETIIEETNNTLAEQGLDDVNVRHLMLVADMMTNRGEIESIGRHGISGSKDSVLARA
AFEVTVNHLLNAAIHGEVDELDGVTENVIVGKPIKLGTGDVDLRMGSTSTGSGG------
--QAD---
>gi|448297910|ref|ZP_21487944.1| DNA-directed RNA polymerase subunit A'' [Natronorubrum tibetense GA33]
MTE----------VHYEVDDDTIAVVEDTNLPRRLKDEVYETLEDRGD----ATVEDADE
LSKAVEARYMDTRVDPLDPVGTVSAQSIGEPGTQL-------------------------
------------------------------------------------------------
------------------------------------------------------------
------------------------------------------------------------
------------------------------------------------------------
------------------------------------------------------------
------------------------------------------------------------
------------------------------------------------------------
-----------------------------------------------TMNTFHYAGVAEI
DVTQGLPRLIELVDARKTPDTPMMTVYLED--------EYATEREKAHEVVWN-LEATKI
LALGDVST----------------------------NVADMRVQISLNKDTLEERMITA-
------EEVAEIIEDNLGVSTVQQG-TEIQFGPEEPSYRDLLQLVEELRDITFKGIEEVS
RVVIRRE---ELD----EG-EQFVLYTEGSAFGDALEIDGVDASRTTCNNLHEIHRNLGI
EAARETIIEETHNTLAEQGLDDVNVRHLMLVSDMMTNRGEIESIGRHGISGSKQSVLARA
AFEVTVNHLLNAAIHGEIDDLDGVTENVIVGKPIKLGTGDVDLRMGSTDSG--GS-----
--QAD---
>gi|429191197|ref|YP_007176875.1| DNA-directed RNA polymerase, subunit A'''' [Natronobacterium gregoryi SP2]
MTE----------ITYDVSDDTIAVVEDADLPRRLKNEVYAELESRED----ATVEDADE
LAKAVETRYVDTRVEPLDPVGTVSAQSIGEPGTQL-------------------------
------------------------------------------------------------
------------------------------------------------------------
------------------------------------------------------------
------------------------------------------------------------
------------------------------------------------------------
------------------------------------------------------------
------------------------------------------------------------
-----------------------------------------------TMNTFHYAGVAEI
DVTQGLPRLIELVDARKTPDTPMMTVHLED--------EYATERERAHEVVWN-IEATKI
LALGDVST----------------------------NVADMRVQISLNEDTLEERMIEP-
------EEVAEIIEDSLGVDTVQQG-TQIQFGPEEPSYRDLLQLVEELRDITFKGIEDIS
RVVIRRE---EMD----DGSEEFVLYTEGSAFGDVLEIEGVDASRTTCNNIHEIHRNLGI
EAAREAIIEETNNTLAEQGLDDVNVRHLMLVADIMTNRGEIESIGRHGISGSKESVLARA
AFEVTVNHLLNAAIHGEIDDLDGVTENVIVGKPIKLGTGDVDLRMGS-IGSGGD---AG-
-SQAD---
>lcl|39407_2447 unnamed protein product
MT-----------EYDNVTDDMEAVVEATELPRRLKSKVYEAIDRKAEEAGDVTIEQATD
VVEGVVNRYEQTRVDPLDPVGTVSAQSIGEPGTQM-------------------------
------------------------------------------------------------
------------------------------------------------------------
------------------------------------------------------------
------------------------------------------------------------
------------------------------------------------------------
------------------------------------------------------------
------------------------------------------------------------
-----------------------------------------------TMNTFHYAGVAEI
DVTQGLPRLIELVDARKTPDTPMMTVHLDG--------EYATDREKAHEVVWS-IEATRI
LALGDVST----------------------------NVADMLVRIDLNDDTLLERWPTHS
DATEVAEIIAETIEDSLGVDARQAG-TVIEFGPNEPSYRELLQLVERLREIVFKGIEEIE
RVVIRKE---EID-----GDEEFVLYTEGSAFGDTLDIEGVDASRTTCNNIHEIYRNLGV
EAARETIIDETKNTLEEQGLDDVNVRHLMLVADIMTNNGEIESIGRHGISGNKDSVLARA
AFEVTVNHLLDAAIHGEYDDLDGVIENVIAGKPISMGTGDVDLRMGSRVVSDD-------
--------
>lcl|38015_2254 unnamed protein product
MTP------------SLDDAVYLDHHATTPVDERVAEEMTPYLTENFG----NPASDDHL
YGAKAKEGVEQAREQISEVLNCRKEEIIFTSGATE-------------------------
------------------------------------------------------------
------------------------------------------------------------
------------------------------------------------------------
------------------------------------------------------------
------------------------------------------------------------
------------------------------------------------------------
------------------------------------------------------------
------------------------------------------------SDNLAVKGVADY
AERK--NKGNHIITGETEHEAVLEACEVLE--------------ERGFDVTYLPVDGNGV
VNPDDVED-------------------------------------AIRDDTLLISIMAAN
NEIGTIAPLKEIGEIAKDNEVFFHTDAVQAVGYLPIDVEEMGIDLMSISAHKIYGPKGIG
ALYVRRR---NPK-------VKLDPLIHGGGHERGWRSGTLNVPSIVGLGKAVQLADKEM
EERREHVDELTSYMWDRFDSELDDVVLNGHPEERIPNNLNVSFLGVENKALVQNLQPEIA
VSAGSACTTGKVEASHVLQSLGGDEEQWHSAVRFGLGKDNTREEIENATDQVIQSVSRLR
KLQIS---
>lcl|38016_466 unnamed protein product
MT-----------EYDNVTDDMEAVVEATELPRRLKSKVYEAIDRKAEEAGDVTIEQATD
VVEGVVNRYEQTRVDPLDPVGTVSAQSIGEPGTQM-------------------------
------------------------------------------------------------
------------------------------------------------------------
------------------------------------------------------------
------------------------------------------------------------
------------------------------------------------------------
------------------------------------------------------------
------------------------------------------------------------
-----------------------------------------------TMNTFHYAGVAEI
DVTQGLPRLIELVDARKTPDTPMMTVHLDG--------EYATDREKAHEVVWS-IEATRI
LALGDVST----------------------------NVADMLVRIDLNDDTLLERWPTHS
DATEVAEIIAETIEDSLGVDARQAG-TVIEFGPNEPSYRELLQLVERLREIVFKGIEEIE
RVVIRKE---EID-----GDEEFVLYTEGSAFGDTLDIEGVDASRTTCNNIHEIYRNLGV
EAARETIIDETKNTLEEQGLDDVNVRHLMLVADIMTNNGEIESIGRHGISGNKDSVLARA
AFEVTVNHLLDAAIHGEYDDLDGVIENVIAGKPISMGTGDVDLRMGSRVVSDD-------
--------
>lcl|36546_456 unnamed protein product
MT-----------EYDNVTDDMEAVVEATELPRRLRTKVYEAIDRKAEEAGEVTIEQATD
IAEGVENRYEQTRVDPLDPVGTVSAQSIGEPGTQM-------------------------
------------------------------------------------------------
------------------------------------------------------------
------------------------------------------------------------
------------------------------------------------------------
------------------------------------------------------------
------------------------------------------------------------
------------------------------------------------------------
-----------------------------------------------TMNTFHYAGVAEI
DVTQGLPRLIELVDARKTPDTPMMTVHLDG--------EYATDREKAHEVVWS-IEATRI
LALGDVST----------------------------NVADMLVRIDLNDDTLLERWPTHS
DPTEIAGIIAETIEDALGVDARQAG-TVIEFGPNEPSYRELLQLVERLREIVFKGIEEIE
RVVIRKE---EID-----GDEEFVLYTEGSAFGDTLDIEGVDASRTTCNNIHEIYRNLGV
EAARETIIDETKNTLEEQGLDDVNVRHLMLVADIMTNNGEIESIGRHGISGNKDSVLARA
AFEVTVNHLLDAAIHGEYDDLDGVIENVIAGKPISMGTGDVDLRMGSRVVSDD-------
--------
>lcl|36547_1018 unnamed protein product
MT-----------EYDHVTDDMEAVVEATELPRRLKSKVYEAIDRKAEEAGEVTIEQATD
VVEGVVNRYEQTRVDPLDPVGTVSAQSIGEPGTQM-------------------------
------------------------------------------------------------
------------------------------------------------------------
------------------------------------------------------------
------------------------------------------------------------
------------------------------------------------------------
------------------------------------------------------------
------------------------------------------------------------
-----------------------------------------------TMNTFHYAGVAEI
DVTQGLPRLIELVDARKTPDTPMMTVHLDG--------EYATDREKAHEVVWS-IEATRI
LALGDVST----------------------------NVADMLVRIDLNDDTLLERWPTHS
DPTEVAEIIAETIEDSLGVDARQAG-TVIEFGPNEPSYRELLQLVERLREIVFKGIEEIE
RVVIRKE---EID-----GDEEFVLYTEGSAFGDTLDIEGVDASRTTCNNIHEIYRNLGV
EAARETIIDETKNTLEEQGLDDVNVRHLMLVADIMTNNGEIESIGRHGISGNKDSVLARA
AFEVTVNHLLDAAIHGEYDDLDGVIENVIAGKPISMGTGDVDLRMGSRVVSDD-------
--------
>lcl|38017_1589 unnamed protein product
MT-----------EYAHVTDDIEAVVEATELPARLKDEVYEAIDRKAEETGEVTVEQATD
IATGVENRYIETRVDPLDPVGTVSAQSIGEPGTQM-------------------------
------------------------------------------------------------
------------------------------------------------------------
------------------------------------------------------------
------------------------------------------------------------
------------------------------------------------------------
------------------------------------------------------------
------------------------------------------------------------
-----------------------------------------------TMNTFHYAGVAEI
DVTQGLPRLIELVDARKTPDTPMMTVHLEG--------EYATDRQKAHEVVWS-IEATRI
LALGDVST----------------------------NVADMLVRIDLNDDTLLERWPTHS
DPTEVAGIIAETIEDSLGVDTRQSG-TVVEFGPNEPSYRELLQLVERLREIVFKGIEEIE
RVVIRKE---EID-----GDEEFVLYTEGSAFGDTLDIEGVDASRTTCNNIHEIYRNLGV
EAARETIIDETKNTLEEQGLDDVNVRHLMLVADIMTNNGEIESIGRHGISGSKDSVLARA
AFEVTVNHLLDAAIHGEYDELDGVIENVIAGKPISLGTGDVDLRMGSRVVGDD-------
--------
>lcl|38019_2149 unnamed protein product
MT-----------EYEHVTDDMEAVVEATELPKRLKTKVYETLEAKADEHGEITIEQATD
IVTGVENRYMETRVDPLEPVGTVSAQSIGEPGTQMSVPYDERVIVRRDGETEIVEIGSLV
DDVIDSRESREFDDHEVTMAPNGLETLSLDEDERVRWKPVEEVSRHETPEELLRFDLESG
RTIRATKAHSFVTRRDNEITPVAGDDLAEGDWLPVVGRFEV-EGTNTVDLREYLPSTDYW
YTSTLTDGGVDAVPAGEAQLRNRRNALATGEIDEETVYPVGGTVGLPERFPLDSETGFFV
GAWLAEGSATDHYVSVSNVDETFQSAIRAFAERFDLSVNEYENDSGFARGYDVRLNGTVL
ADFVRAACTEDGDKVVPEFAFGASDEFVRGLLRGYFSGDGNVGRNAVRSSSTSDRLTAGI
SLLLARVGVYSTLAEQDGSRTLRVPKKHVRRFANEVGMVGERGEALEELAEDLDVDGPDS
TDQIPNFGDSLREIASDAGIPSRQVNAASKRQRIGRTRLRRMVSKADDAGVDSDSLDELR
RAVEGDVVWDRIESIEAVTDDHEHVYDFSVEGLETFTTAEGVVTHN-TMNTFHYAGVAEI
DVTQGLPRLIELVDARKTPDTPMMTVHLEG--------EYATDRERAHEVVWS-IESTRI
LALGDVST----------------------------NVADMLVRIDLNDDTLLERWPTHS
DPTAVAEIITETIEDSLGVDARQAG-TVIEFGPNEPSYRELLQLVERLRDIVFKGIEEVE
RVVIRKE---QLE-----DGEEFVLYTEGSAFGDVLEIEGVDASRTTCNNIHEIYRNLGV
EAARETIIDETKNTLEEQGLDDVNVRHLMLVADIMTNNGEIESIGRHGISGSKDSVLARA
AFEVTVNHLLDAAVHGEYDELDGVIENVIAGKPISIGTGDVDLRMGSRVVGDD-------
--------
>lcl|36174_2256 unnamed protein product
MT-----------EYDNVTDDMEAVVEATELPRRLRTKVYEAIDRKAEEAGEVTIEQATD
IAEGVENRYEQTRVDPLDPVGTVSAQSIGEPGTQM-------------------------
------------------------------------------------------------
------------------------------------------------------------
------------------------------------------------------------
------------------------------------------------------------
------------------------------------------------------------
------------------------------------------------------------
------------------------------------------------------------
-----------------------------------------------TMNTFHYAGVAEI
DVTQGLPRLIELVDARKTPDTPMMTVHLDG--------EYATDREKAHEVVWS-IEATRI
LALGDVST----------------------------NVADMLVRIDLNDDTLLERWPTHS
DPTEIAGIIAETIEDALGVDARQAG-TVIEFGPNEPSYRELLQLVERLREIVFKGIEEIE
RVVIRKE---EID-----GDEEFVLYTEGSAFGDTLDIEGVDASRTTCNNIHEIYRNLGV
EAARETIIDETKNTLEEQGLDDVNVRHLMLVADIMTNNGEIESIGRHGISGNKDSVLARA
AFEVTVNHLLDAAIHGEYDDLDGVIENVIAGKPISMGTGDVDLRMGSRVVSDD-------
--------
>lcl|36548_623 unnamed protein product
------------------------------------------------------------
------------------------------------------------------------
------------------------------------------------------------
------------------------------------------------------------
------------------------------------------------------------
------------------------------------------------------------
------------------------------------------------------------
------------------------------------------------------------
------------------------------------------------------------
------------------------------------------------------------
------------------------------------------------------------
MPWRPIDS-----------------------------ISPLFVMMSATS----MRWRTFT
SSS-----------------------------PCSSS-----------------------
-----------------------VFFVS-----------SMDASRTTCNNIHEIYRNLGV
EAARETIIDETKNTLEEQGLDDVNVRHLMLVADIMTNNGEIESIGRHGISGNKDSVLARA
AFEVTVNHLLDAAIHGEYDDLDGVIENVIAGKPISMGTGDVDLRMGSRVVSDD-------
--------
>lcl|36550_2342 unnamed protein product
MT-----------EYDHVTDDMEAVVEATELPSRLKDEVYEALEKKGEETGEITVEQATE
VATGVENRYVETRVDPLDPVGTVSAQSIGEPGTQM-------------------------
------------------------------------------------------------
------------------------------------------------------------
------------------------------------------------------------
------------------------------------------------------------
------------------------------------------------------------
------------------------------------------------------------
------------------------------------------------------------
-----------------------------------------------TMNTFHYAGVAEI
DVTQGLPRLIELVDARKTPDTPMMTVHLEG--------EYATDREKAHEVVWS-IEATRI
LALGDVST----------------------------NVADMLVRIDLNDDTLLERWPTHS
DPSEVAEIIAETIEDSLGVDTRQSG-TVIEFGPGEPSYRELLQLVERLREIVFKGIEEIE
RVVIRKE---EID-----GDEEFVLYTEGSAFGDTLDIEGVDASRTTCNNIHEIYRNLGV
EAARETIIDETKNTLEEQGLDDVNVRHLMLVADMMTTNGEIDSIGRHGISGSKDSVLARA
AFEVTVNHLLDAAIHGEYDELDGVIENVIAGKPISLGTGDVDLRMGSRVVGDD-------
--------
>lcl|36551_1363 unnamed protein product
MT-----------EYDHVTDDMEAVVEATELPSRLKDEVYEALEKKGEETGEITVEQATE
VATGVENRYVETRVDPLDPVGTVSAQSIGEPGTQM-------------------------
------------------------------------------------------------
------------------------------------------------------------
------------------------------------------------------------
------------------------------------------------------------
------------------------------------------------------------
------------------------------------------------------------
------------------------------------------------------------
-----------------------------------------------TMNTFHYAGVAEI
DVTQGLPRLIELVDARKTPDTPMMTVHLEG--------EYATDREKAHEVVWS-IEATRI
LALGDVST----------------------------NVADMLVRIDLNDDTLLERWPTHS
DPSEVAEIIAETIEDSLGVDTRQSG-TVIEFGPGEPSYRELLQLVERLREIVFKGIEEIE
RVVIRKE---EID-----GDEEFVLYTEGSAFGDTLDIEGVDASRTTCNNIHEIYRNLGV
EAARETIIDETKNTLEEQGLDDVNVRHLMLVADMMTTNGEIDSIGRHGISGSKDSVLARA
AFEVTVNHLLDAAIHGEYDELDGVIENVIAGKPISLGTGDVDLRMGSRVVGDD-------
--------
>lcl|36552_3093 unnamed protein product
MT-----------EYDHVTDDMEAVVEATELPSRLKDEVYEALEKKGEETGEITVEQATE
VATGVENRYVETRVDPLDPVGTVSAQSIGEPGTQM-------------------------
------------------------------------------------------------
------------------------------------------------------------
------------------------------------------------------------
------------------------------------------------------------
------------------------------------------------------------
------------------------------------------------------------
------------------------------------------------------------
-----------------------------------------------TMNTFHYAGVAEI
DVTQGLPRLIELVDARKTPDTPMMTVHLEG--------EYATDREKAHEVVWS-IEATRI
LALGDVST----------------------------NVADMLVRIDLNDDTLLERWPTHS
DPSEVAEIIAETIEDSLGVDTRQSG-TVIEFGPGEPSYRELLQLVERLREIVFKGIEEIE
RVVIRKE---EID-----GDEEFVLYTEGSAFGDTLDIEGVDASRTTCNNIHEIYRNLGV
EAARETIIDETKNTLEEQGLDDVNVRHLMLVADMMTTNGEIDSIGRHGISGSKDSVLARA
AFEVTVNHLLDAAIHGEYDELDGVIENVIAGKPISLGTGDVDLRMGSRVVGDD-------
--------
>lcl|38020_1165 unnamed protein product
MT-----------EYDNVTDDMEAVVEATELPRRLRTKVYEAIDRKAEEAGEVTIEQATD
IAEGVENRYEQTRVDPLDPVGTVSAQSIGEPGTQM-------------------------
------------------------------------------------------------
------------------------------------------------------------
------------------------------------------------------------
------------------------------------------------------------
------------------------------------------------------------
------------------------------------------------------------
------------------------------------------------------------
-----------------------------------------------TMNTFHYAGVAEI
DVTQGLPRLIELVDARKTPDTPMMTVHLDG--------EYATDREKAHEVVWS-IEATRI
LALGDVST----------------------------NVADMLVRIDLNDDTLLERWPTHS
DPTEIAGIIAETIEDALGVDARQAG-TVIEFGPNEPSYRELLQLVERLREIVFKGIEEIE
RVVIRKE---EID-----GDEEFVLYTEGSAFGDTLDIEGVDASRTTCNNIHEIYRNLGV
EAARETIIDETKNTLEEQGLDDVNVRHLMLVADIMTNNGEIESIGRHGISGNKDSVLARA
AFEVTVNHLLDAAIHGEYDDLDGVIENVIAGKPISMGTGDVDLRMGSRVVSDD-------
--------
>lcl|38021_1300 unnamed protein product
MT-----------EYDNVTDDMEAVVEATELPRRLRTKVYEAIDRKAEEAGEVTIEQATD
IAEGVENRYEQTRVDPLDPVGTVSAQSIGEPGTQM-------------------------
------------------------------------------------------------
------------------------------------------------------------
------------------------------------------------------------
------------------------------------------------------------
------------------------------------------------------------
------------------------------------------------------------
------------------------------------------------------------
-----------------------------------------------TMNTFHYAGVAEI
DVTQGLPRLIELVDARKTPDTPMMTVHLDG--------EYATDREKAHEVVWS-IEATRI
LALGDVST----------------------------NVADMLVRIDLNDDTLLERWPTHS
DPTEIAGIIAETIEDALGVDARQAG-TVIEFGPNEPSYRELLQLVERLREIVFKGIEEIE
RVVIRKE---EID-----GDEEFVLYTEGSAFGDTLDIEGVDASRTTCNNIHEIYRNLGV
EAARETIIDETKNTLEEQGLDDVNVRHLMLVADIMTNNGEIESIGRHGISGNKDSVLARA
AFEVTVNHLLDAAIHGEYDDLDGVIENVIAGKPISMGTGDVDLRMGSRVVSDD-------
--------
>lcl|38022_2290 unnamed protein product
MT-----------EYDNVTDDMEAVVEATELPRRLRTKVYEAIDRKAEEAGEVTIEQATD
IAEGVENRYEQTRVDPLDPVGTVSAQSIGEPGTQM-------------------------
------------------------------------------------------------
------------------------------------------------------------
------------------------------------------------------------
------------------------------------------------------------
------------------------------------------------------------
------------------------------------------------------------
------------------------------------------------------------
-----------------------------------------------TMNTFHYAGVAEI
DVTQGLPRLIELVDARKTPDTPMMTVHLDG--------EYATDREKAHEVVWS-IEATRI
LALGDVST----------------------------NVADMLVRIDLNDDTLLERWPTHS
DPTEIAGIIAETIEDALGVDARQAG-TVIEFGPNEPSYRELLQLVERLREIVFKGIEEIE
RVVIRKE---EID-----GDEEFVLYTEGSAFGDTLDIEGVDASRTTCNNIHEIYRNLGV
EAARETIIDETKNTLEEQGLDDVNVRHLMLVADIMTNNGEIESIGRHGISGNKDSVLARA
AFEVTVNHLLDAAIHGEYDDLDGVIENVIAGKPISMGTGDVDLRMGSRVVSDD-------
--------
>lcl|23591_3332 unnamed protein product
MT-----------EYDNVTDDMEAVVEATELPRRLRTKVYEAIDRKAEEAGEVTIEQATD
IAEGVENRYEQTRVDPLDPVGTVSAQSIGEPGTQM-------------------------
------------------------------------------------------------
------------------------------------------------------------
------------------------------------------------------------
------------------------------------------------------------
------------------------------------------------------------
------------------------------------------------------------
------------------------------------------------------------
-----------------------------------------------TMNTFHYAGVAEI
DVTQGLPRLIELVDARKTPDTPMMTVHLDG--------EYATDREKAHEVVWS-IEATRI
LALGDVST----------------------------NVADMLVRIDLNDDTLLERWPTHS
DPTEIAGIIAETIEDALGVDARQAG-TVIEFGPNEPSYRELLQLVERLREIVFKGIEEIE
RVVIRKE---EID-----GDEEFVLYTEGSAFGDTLDIEGVDASRTTCNNIHEIYRNLGV
EAARETIIDETKNTLEEQGLDDVNVRHLMLVADIMTNNGEIESIGRHGISGNKDSVLARA
AFEVTVNHLLDAAIHGEYDDLDGVIENVIAGKPISMGTGDVDLRMGSRVVSDD-------
--------
>lcl|36553_45 unnamed protein product
MT-----------EYDNVTDDMEAVVEATELPRRLRTKVYEAIDRKAEEAGEVTIEQATD
IAEGVENRYEQTRVDPLDPVGTVSAQSIGEPGTQM-------------------------
------------------------------------------------------------
------------------------------------------------------------
------------------------------------------------------------
------------------------------------------------------------
------------------------------------------------------------
------------------------------------------------------------
------------------------------------------------------------
-----------------------------------------------TMNTFHYAGVAEI
DVTQGLPRLIELVDARKTPDTPMMTVHLDG--------EYATDREKAHEVVWS-IEATRI
LALGDVST----------------------------NVADMLVRIDLNDDTLLERWPTHS
DPTEIAGIIAETIEDALGVDARQAG-TVIEFGPNEPSYRELLQLVERLREIVFKGIEEIE
RVVIRKE---EID-----GDEEFVLYTEGSAFGDTLDIEGVDASRTTCNNIHEIYRNLGV
EAARETIIDETKNTLEEQGLDDVNVRHLMLVADIMTNNGEIESIGRHGISGNKDSVLARA
AFEVTVNHLLDAAIHGEYDDLDGVIENVIAGKPISMGTGDVDLRMGSRVVSDD-------
--------
>lcl|36554_1008 unnamed protein product
MT-----------EYDHVTDDMEAVVEATELPSRLKDEVYEALEKKGEETGEITVEQATE
VATGVENRYVETRVDPLDPVGTVSAQSIGEPGTQM-------------------------
------------------------------------------------------------
------------------------------------------------------------
------------------------------------------------------------
------------------------------------------------------------
------------------------------------------------------------
------------------------------------------------------------
------------------------------------------------------------
-----------------------------------------------TMNTFHYAGVAEI
DVTQGLPRLIELVDARKTPDTPMMTVHLEG--------EYATDREKAHEVVWS-IEATRI
LALGDVST----------------------------NVADMLVRIDLNDDTLLERWPTHS
DPSEVAEIIAETIEDSLGVDTRQSG-TVIEFGPGEPSYRELLQLVERLREIVFKGIEEIE
RVVIRKE---EID-----GDEEFVLYTEGSAFGDTLDIEGVDASRTTCNNIHEIYRNLGV
EAARETIIDETKNTLEEQGLDDVNVRHLMLVADMMTTNGEIDSIGRHGISGSKDSVLARA
AFEVTVNHLLDAAIHGEYDELDGVIENVIAGKPISLGTGDVDLRMGSRVVGDD-------
--------
>lcl|36555_2174 unnamed protein product
MT-----------EYDHVTDDMEAVVEATELPSRLKSEVYEALEKKGEETGEITVEQATE
VATGVENRYIETRVDPLDPVGTVSAQSIGEPGTQM-------------------------
------------------------------------------------------------
------------------------------------------------------------
------------------------------------------------------------
------------------------------------------------------------
------------------------------------------------------------
------------------------------------------------------------
------------------------------------------------------------
-----------------------------------------------TMNTFHYAGVAEI
DVTQGLPRLIELVDARKTPDTPMMTVHLEG--------EYATDREKAHEVVWS-IEATRI
LALGDVST----------------------------NVADMLVRIDLNDDTLLERWPTHT
DPSEVAGIIAETIEDSLGVDTRQSG-TVIEFGPGEPSYRELLQLVERLREIVFKGIEEIE
RVVIRKE---EID-----GDEEFVLYTEGSAFGDTLDIEGVDASRTTCNNIHEIYRNLGV
EAARETIIDETKNTLEEQGLDDVNVRHLMLVADMMTTNGEIDSIGRHGISGSKDSVLARA
AFEVTVNHLLDAAIHGEYDELDGVIENVIAGKPISLGTGDVDLRMGSRVVGDD-------
--------
>lcl|38023_1580 unnamed protein product
MTD----------VAYDVDDDTIAVVEDTDLPRRLKDEVYETLEAREG----ATVEEADE
LAKAVETRYLDTRVEPLDPVGTVSAQSIGEPGTQL-------------------------
------------------------------------------------------------
------------------------------------------------------------
------------------------------------------------------------
------------------------------------------------------------
------------------------------------------------------------
------------------------------------------------------------
------------------------------------------------------------
-----------------------------------------------TMNTFHYAGVAEI
DVTQGLPRLIELVDARKTPDTPMMTVYLED--------EYATEREKAHEVVWN-IEATQI
LALGDVST----------------------------NVADMRVQISLNEDTLQERLITA-
------EEVAGIIEDSLGVKTVQQG-TQIEFGPEEPSYRDLLQLVEELRDITFKGIEEVS
RVVIRRE---ELE----TGTEEFVLYTEGSAFGDVLEIEGVDASRTTCNNIHEIHRNLGI
EAAREAIIEETNNTLAEQGLDDVNVRHLMLVADMMTNRGEIESIGRHGISGSKESVLARA
AFEVTVNHLLNAAIHGEVDELDGVTENVIVGKPIKLGTGDVDLRMGSTTSG--SG-----
--QAD---
>lcl|38024_1813 unnamed protein product
MT-----------EYDNVTDDMEAVVEATELPRRLRTKVYEAIDRKAEEAGEVTIEQATD
IAEGVENRYEQTRVDPLDPVGTVSAQSIGEPGTQM-------------------------
------------------------------------------------------------
------------------------------------------------------------
------------------------------------------------------------
------------------------------------------------------------
------------------------------------------------------------
------------------------------------------------------------
------------------------------------------------------------
-----------------------------------------------TMNTFHYAGVAEI
DVTQGLPRLIELVDARKTPDTPMMTVHLDG--------EYATDREKAHEVVWS-IEATRI
LALGDVST----------------------------NVADMLVRIDLNDDTLLERWPTHS
DPTEIAGIIAETIEDALGVDARQAG-TVIEFGPNEPSYRELLQLVERLREIVFKGIEEIE
RVVIRKE---EID-----GDEEFVLYTEGSAFGDTLDIEGVDASRTTCNNIHEIYRNLGV
EAARETIIDETKNTLEEQGLDDVNVRHLMLVADIMTNNGEIESIGRHGISGNKDSVLARA
AFEVTVNHLLDAAIHGEYDDLDGVIENVIAGKPISMGTGDVDLRMGSRVVSDD-------
--------
>lcl|38025_2769 unnamed protein product
MT-----------EYDNVTDDMEAVVEATELPRRLRTKVYEAIDRKAEEAGEVTIEQATD
IAEGVENRYEQTRVDPLDPVGTVSAQSIGEPGTQM-------------------------
------------------------------------------------------------
------------------------------------------------------------
------------------------------------------------------------
------------------------------------------------------------
------------------------------------------------------------
------------------------------------------------------------
------------------------------------------------------------
-----------------------------------------------TMNTFHYAGVAEI
DVTQGLPRLIELVDARKTPDTPMMTVHLDG--------EYATDREKAHEVVWS-IEATRI
LALGDVST----------------------------NVADMLVRIDLNDDTLLERWPTHS
DPTEIAGIIAETIEDALGVDARQAG-TVIEFGPNEPSYRELLQLVERLREIVFKGIEEIE
RVVIRKE---EID-----GDEEFVLYTEGSAFGDTLDIEGVDASRTTCNNIHEIYRNLGV
EAARETIIDETKNTLEEQGLDDVNVRHLMLVADIMTNNGEIESIGRHGISGNKDSVLARA
AFEVTVNHLLDAAIHGEYDDLDGVIENVIAGKPISMGTGDVDLRMGSRVVSDD-------
--------
>lcl|36556_1278 unnamed protein product
MT-----------EYDHVTDDMEAVVEATELPRRLKSKVYEAIDRKAEEAGEVTIEQATD
VVEGVVNRYEQTRVDPLDPVGTVSAQSIGEPGTQM-------------------------
------------------------------------------------------------
------------------------------------------------------------
------------------------------------------------------------
------------------------------------------------------------
------------------------------------------------------------
------------------------------------------------------------
------------------------------------------------------------
-----------------------------------------------TMNTFHYAGVAEI
DVTQGLPRLIELVDARKTPDTPMMTVHLDG--------EYATDREKAHEVVWS-IEATRI
LALGDVST----------------------------NVADMLVRIDLNDDTLLERWPTHS
DPTEVAEIIAETIEDSLGVDARQAG-TVIEFGPNEPSYRELLQLVERLREIVFKGIEEIE
RVVIRKE---EID-----GDEEFVLYTEGSAFGDTLDIEGVDASRTTCNNIHEIYRNLGV
EAARETIIDETKNTLEEQGLDDVNVRHLMLVADIMTNNGEIESIGRHGISGNKDSVLARA
AFEVTVNHLLDAAIHGEYDDLDGVIENVIAGKPISMGTGDVDLRMGSRVVSDD-------
--------
>lcl|36557_6121 unnamed protein product
MT-----------EYDHVTDDMEAVVEATELPRRLKSKVYEAIDRKAEEAGEVTIEQATD
VVEGVVNRYEQTRVDPLDPVGTVSAQSIGEPGTQM-------------------------
------------------------------------------------------------
------------------------------------------------------------
------------------------------------------------------------
------------------------------------------------------------
------------------------------------------------------------
------------------------------------------------------------
------------------------------------------------------------
-----------------------------------------------TMNTFHYAGVAEI
DVTQGLPRLIELVDARKTPDTPMMTVHLDG--------EYATDREKAHEVVWS-IEATRI
LALGDVST----------------------------NVADMLVRIDLNDDTLLERWPTHS
DPTEVAEIIAETIEDSLGVDARQAG-TVIEFGPNEPSYRELLQLVERLREIVFKGIEEIE
RVVIRKE---EID-----GDEEFVLYTEGSAFGDTLDIEGVDASRTTCNNIHEIYRNLGV
EAARETIIDETKNTLEEQGLDDVNVRHLMLVADIMTNNGEIESIGRHGISGNKDSVLARA
AFEVTVNHLLDAAIHGEYDDLDGVIENVIAGKPISMGTGDVDLRMGSRVVSDD-------
--------
>lcl|18174_1604 unnamed protein product
MT-----------EFDGVTDDMEAVVEATELPRRLKTKVYEAIDRKAEEAGEVTIEQATD
IVEGVENRYEQTRVDPLDPVGTVSAQSIGEPGTQMSVPSDERVVVRRSGTTDVVEIGPLV
DEVLTSRESRSVDDHEVGLAPDGLETLSLDGDEGVRWKPVEEVSRHDAPDELLRFELESG
RTIRATKAHSFVTRRDNEVVPVAGDDLEAGDWLPVVGSYES-DGDDEVDLREFLPATDYW
YTSTLADGGVDTAPVGADQLRNKRDALDAGDLDGETVYPTGGTVGLPERFPLDAETGFFV
GAWLAEGSLTDHYVSVSNVDETFQDRVRAFADRFDLSVNEYENDSGFARGYDVRVNGTIL
ADFLRAACTEDEQKIVPGFAYGADDEFARGLLSGYFSGDGNVAESAVRSSSTSDRLTAGI
ALLLARFDVYATLGEQDASRTLRVPKKHVQRFADRIGMVGERGDELDAAAAELDETGPDA
TDQVPNFGDALREVASDAGIPSRQVNAASNRQRIGRSRLRRLVDEAEEAGVDSEAFDELR
QAVAGDVVWDRIESIEGVSTEHDHVYDFSVEGLETFTTAEGVVTHN-TMNTFHYAGVAEI
DVTQGLPRLIELVDARKTPDTPMMTVHLDG--------EYATDREKAHEVVWS-IEATRI
LALGDVST----------------------------NVADMLVRIDLNDDTLLERWPTHS
DPTEIAGIIAETIEDALGVDVRQAG-TVIEFGPNEPSYRELLQLVERLREIVFKGIEEIE
RVVIRKE---EID-----GDEEFVLYTEGSAFGDTLDIEGVDASRTTCNNIHEIYRNLGV
EAARETIIDETKNTLEEQGLDDVNVRHLMLVADIMTNNGEIESIGRHGISGNKDSVLARA
AFEVTVNHLLDAAIHGEYDELDGVIENVIAGKPISMGTGDVDLRMGSRVVSDD-------
--------
>lcl|18175_1928 unnamed protein product
MT-----------EYDHVTDDMEAVVEATELPRRLKTKVYEAIDRKAEEAGEVTIEQATD
IVDGVVNRYEQTRVDPLDPVGTVSAQSIGEPGTQM-------------------------
------------------------------------------------------------
------------------------------------------------------------
------------------------------------------------------------
------------------------------------------------------------
------------------------------------------------------------
------------------------------------------------------------
------------------------------------------------------------
-----------------------------------------------TMNTFHYAGVAEI
DVTQGLPRLIELVDARKTPDTPMMTVHLDG--------EYATDREKAHEVVWS-IEATRI
LALGDVSTNVADMLVRIDLNDDTLLERWPTHSDATENVADMLVRIDLNDDTLLERWPTHS
DATEVAEIIAETIEDSLGVETRQAG-TVIEFGPNEPSYRELLQLVERLREIVFKGIEEIE
RVVIRKE---EID-----SDEEFVLYTEGSAFGDTLDIEGVDASRTTCNNIHEIYRNLGV
EAARETIIDETKNTLEEQGLDDVNVRHLMLVADIMTNNGEIESIGRHGISGNKDSVLARA
AFEVTVNHLLDAAIHGEYDDLDGVIENVIAGKPISMGTGDVDLRMGSRVVSDD-------
--------
>lcl|18176_677 unnamed protein product
MT-----------EYDHVTDDMEAVVEATELPRRLKTKVYEAIDRKAEEAGEVTIEQATD
IVDGVVNRYEQTRVDPLDPVGTVSAQSIGEPGTQM-------------------------
------------------------------------------------------------
------------------------------------------------------------
------------------------------------------------------------
------------------------------------------------------------
------------------------------------------------------------
------------------------------------------------------------
------------------------------------------------------------
-----------------------------------------------TMNTFHYAGVAEI
DVTQGLPRLIELVDARKTPDTPMMTVHLDG--------EYATDREKAHEVVWS-IEATRI
LALGDVST----------------------------NVADMLVRIDLNDDTLLERWPTHS
DATEVAEIIAETIEDSLGVETRQAG-TVIEFGPNEPSYRELLQLVERLREIVFKGIEEIE
RVVIRKE---EID-----GDEEFVLYTEGSAFGDTLDIEGVDASRTTCNNIHEIYRNLGV
EAARETIIDETKNTLEEQGLDDVNVRHLMLVADIMTNNGEIESIGRHGISGNKDSVLARA
AFEVTVNHLLDAAIHGEYDDLDGVIENVIAGKPISMGTGDVDLRMGSRVVSDD-------
--------
>lcl|18178_2475 unnamed protein product
MT-----------EFDGVTDDMEAVVEATELPRRLKTKVYEAIDRKAEEAGEVTIEQATD
IVEGVENRYEQTRVDPLDPVGTVSAQSIGEPGTQMSVPSDERVVVRRSGTTDVVEIGPLV
DEVLTSRESRSVDDHEVGLAPDGLETLSLDGGEGVRWKPVEEVSRHDAPDELLRFELESG
RTIRATKAHSFVTRRDNEVVPVAGDDLEAGDWLPVVGSYES-DGDDEVDLREFLPATDYW
YTSTLADGGVDTAPVGADQLRNKRDALDAGDLDGETVYPTGGTVGLPERFPLDAETGFFV
GAWLAEGSLTDHYVSVSNVDETFQDRVRAFADRFDLSVNEYENDSGFARGYDVRVNGTIL
ADFLRAACTEDEQKIVPGFAYGADDEFARGLLSGYFSGDGNVAESAVRSSSTSDRLTAGI
ALLLARFDVYATLGEQDASRTLRVPKKHVQRFADRIGMVGERGDELDAAAAELDETGPDA
TDQVPNFGDALREVASDAGIPSRQVNAASNRQRIGRSRLRRLVDEAEEAGVDSEAFDELR
QAVAGDVVWDRIESIEGVSTEHDHVYDFSVEGLETFTTAEGVVTHN-TMNTFHYAGVAEI
DVTQGLPRLIELVDARKTPDTPMMTVHLDG--------EYATDREKAHEVVWS-IEATRI
LALGDVST----------------------------NVADMLVRIDLNDDTLLERWPTHS
DPTEIAGIIAETIEDALGVDVRQAG-TVIEFGPNEPSYRELLQLVERLREIVFKGIEEIE
RVVIRKE---EID-----GDEEFVLYTEGSAFGDTLDIEGVDASRTTCNNIHEIYRNLGV
EAARETIIDETKNTLEEQGLDDVNVRHLMLVADIMTNNGEIESIGRHGISGNKDSVLARA
AFEVTVNHLLDAAIHGEYDELDGVIENVIAGKPISMGTGDVDLRMGSRVVSDD-------
--------
>gi|354609474|ref|ZP_09027430.1| DNA-directed RNA polymerase subunit A'' [Halobacterium sp. DL1]
MTE--------------VTEAVRESVEGTELPRRLKERVYDTIEDRD----GVTAEQVEE
IATAVESSYLETRIDPLDPVGTVSAQSIGEPGTQM-------------------------
------------------------------------------------------------
------------------------------------------------------------
------------------------------------------------------------
------------------------------------------------------------
------------------------------------------------------------
------------------------------------------------------------
------------------------------------------------------------
-----------------------------------------------TMNTFHYAGVAEM
DVTQGLPRLIELVDARKTPDTPVMNVFLED--------EYAEERERAHEVVWK-IEATKI
LALGDIST----------------------------NVADMVVRIDLNEDTLLERWPLEN
DTTEIAAEIAETIEGSLGVDVTQQG-TVLEFGPGEPSYRELLQLVEQLRDIVFKGIDDVS
RVVIRRE---ETDRG-----EEFVLYTEGSAYKKALNIEGVDASRTTCNNIHEVHKTLGI
EAAREAIIDETMSTLEEQGLGDVNIRHLMLVADIMTNDGTIQSIGRHGISGNKDSVLARA
AFEVTVNHLLDAAIYGEADDLDGVIENVIVGKPVRLGTGDVNLRMGAGSD----------
--------
>gi|383620452|ref|ZP_09946858.1| DNA-directed RNA polymerase subunit A'' [Halobiforma lacisalsi AJ5]
MTE----------VDYDVSDDTIAVVEDTNLPRRLKDDVYEELEGRPD----ATVEDADE
LAKAVETRYVDTRVDPLDPVGTVSAQSIGEPGTQL-------------------------
------------------------------------------------------------
------------------------------------------------------------
------------------------------------------------------------
------------------------------------------------------------
------------------------------------------------------------
------------------------------------------------------------
------------------------------------------------------------
-----------------------------------------------TMNTFHYAGVAEI
DVTQGLPRLIELVDARKTPDTPMMTVHLED--------EYATERERAHEVVWN-IEATKI
LALGDVST----------------------------NVADMRVQISLNRDTLEERMITP-
------EEVAEIIEDNLGVQTVQQG-TEIQFGPEEPSYRDLLQLVEELRDITFKGIEDIS
RVVIRRE---EMD----DGSEEFVLYTEGSAFGDVLEIEGVDASRTTCNNIHEIRRNLGI
EAAREAIIEETNNTLAEQGLDDVNVRHLMLVADIMTNRGEIESIGRHGISGSKESVLARA
AFEVTVNHLLNAAIHGEIDDLDGVTENVIVGKPIKLGTGDVDLRMGS-IGSGSSGSGSG-
-SQAD---
>gi|385804831|ref|YP_005841231.1| DNA-directed RNA polymerase subunit A'' (subunit C) [Haloquadratum walsbyi C23]
MTETITDAS----EYEHITDDIAAIVDDYNLPESLQHRIYETIEERGE----VPTEKVDD
IAQAIASRYEDSRVDAHDPVGTVSAQSIGEPGTQMSIEADESIVIRRDGETELTEIGSFV
DTILTADNQETRITDGHEIALAPNGLEVPSLDTDEQIRWKHIEAVSRHASPDEILLIELE
SGRSIRATKAHSFVTRRDGDVLPVAG----------------------------------
------------------------------------------------------------
------------------------------------------------------------
------------------------------------------------------------
------------------------------------------------------------
----ETLVMGDVLPTVGSYDHASGSISVPLQSQSVAADGGTVEPNTNITANAERDSTSIT
SAGIIGSATWERISSIETVAPEYEYVYDLSVSGLETFTTGEGVVTHNTMNTFHYAGVAEI
DVTQGLPRLIELVDARKTPDTPTMTVYLEE--------EYANERPRAHEVVWQ-MEATKI
LALGDIST----------------------------NVADMLVQVDLNAETLNERWPTIG
DADLIAEEVQDIIENNLGVSTRREK-MLIEFGPSEPSYRRLLQLVEELRDIVFKGLEDIS
RVVIRKEDNERTN------GEEFVLYTEGSALGDVLPIEGVDASRTTSNNIHEVHRNLGI
EAARESIINETMETLREQGLDDVNVRHLMLVADIMTNRGEIESIGRHGISGSKDSVLARA
AFEVTVNHLLDAAVHGEEDDLEGVIENVIVGKPVAIGTGDVDLRMGSIDADSGRSANSGG
PPELSDD-
>gi|448494510|ref|ZP_21609497.1| DNA-directed RNA polymerase subunit A'' [Halorubrum californiensis DSM 19288]
MT-----------DYDGVTDDMEAVVEATELPRRLKSKVYEAIDRKAEEVGEVTIEQATD
IAEGVENRYEQTRVDPLDPVGTVSAQSIGEPGTQM-------------------------
------------------------------------------------------------
------------------------------------------------------------
------------------------------------------------------------
------------------------------------------------------------
------------------------------------------------------------
------------------------------------------------------------
------------------------------------------------------------
-----------------------------------------------TMNTFHYAGVAEI
DVTQGLPRLIELVDARKTPDTPMMTVHLDG--------EYATDREKAHEVVWS-IEATRI
LALGDVST----------------------------NVADMLVRIDLNDDTLLERWPTHS
DPTEIAGIIAETIEDALGVDARQAG-TVIEFGPNEPSYRELLQLVEQLREIVFKGIEEIE
RVVIRKE---EID-----GDEEFVLYTEGSAFGDALDIEGVDASRTTCNNIHEIYRNLGV
EAARETIIDETKNTLEEQGLDDVNVRHLMLVADIMTNNGEIESIGRHGISGNKDSVLARA
AFEVTVNHLLDAAIHGEYDDLDGVIENVIAGKPISMGTGDVDLRMGSRVVSDD-------
--------
>gi|448303810|ref|ZP_21493756.1| DNA-directed RNA polymerase subunit A'' [Natronorubrum sulfidifaciens JCM 14089]
MTE----------VSYDVTDDMIAVVEDTDLPRRLKNNVYETLEARDD----ISIEDADA
IAKAVEARYLDTRVDPLDPVGTVSAQSIGEPGTQL-------------------------
------------------------------------------------------------
------------------------------------------------------------
------------------------------------------------------------
------------------------------------------------------------
------------------------------------------------------------
------------------------------------------------------------
------------------------------------------------------------
-----------------------------------------------TMNTFHYAGVAEI
DVTQGLPRLIELVDARKTPDTPMMTVYLED--------EYATERERAHEVVWN-LEATKI
LALGDVST----------------------------NVADMRVQISLNEDTLKERMITP-
------EEVASIIEDNLGVSTIQQG-TEIQFGPEEPSYRDLLQLVEELRDITFKGIEDIS
RVVIRRE---ELE----DG-EEFVLYTEGSAFGDALEIEGVDASRTTCNNIHEIHRNLGI
EAAREAIIEETNNTLAEQGLDDVNVRHLMLVADMMTNRGEIESIGRHGISGSKESVLARA
AFEVTVNHLLNAAIHGEVDDLDGVTENVIVGKPIKLGTGDVDLRMGSTSSGSGSS-----
--QAD---
>gi|429191197|ref|YP_007176875.1| DNA-directed RNA polymerase, subunit A'''' [Natronobacterium gregoryi SP2]
MTE----------ITYDVSDDTIAVVEDADLPRRLKNEVYAELESRED----ATVEDADE
LAKAVETRYVDTRVEPLDPVGTVSAQSIGEPGTQL-------------------------
------------------------------------------------------------
------------------------------------------------------------
------------------------------------------------------------
------------------------------------------------------------
------------------------------------------------------------
------------------------------------------------------------
------------------------------------------------------------
-----------------------------------------------TMNTFHYAGVAEI
DVTQGLPRLIELVDARKTPDTPMMTVHLED--------EYATERERAHEVVWN-IEATKI
LALGDVST----------------------------NVADMRVQISLNEDTLEERMIEP-
------EEVAEIIEDSLGVDTVQQG-TQIQFGPEEPSYRDLLQLVEELRDITFKGIEDIS
RVVIRRE---EMD----DGSEEFVLYTEGSAFGDVLEIEGVDASRTTCNNIHEIHRNLGI
EAAREAIIEETNNTLAEQGLDDVNVRHLMLVADIMTNRGEIESIGRHGISGSKESVLARA
AFEVTVNHLLNAAIHGEIDDLDGVTENVIVGKPIKLGTGDVDLRMGS-IGSGGD---AG-
-SQAD---
>gi|385804831|ref|YP_005841231.1| DNA-directed RNA polymerase subunit A'' (subunit C) [Haloquadratum walsbyi C23]
MTETITDAS----EYEHITDDIAAIVDDYNLPESLQHRIYETIEERGE----VPTEKVDD
IAQAIASRYEDSRVDAHDPVGTVSAQSIGEPGTQMSIEADESIVIRRDGETELTEIGSFV
DTILTADNQETRITDGHEIALAPNGLEVPSLDTDEQIRWKHIEAVSRHASPDEILLIELE
SGRSIRATKAHSFVTRRDGDVLPVAG----------------------------------
------------------------------------------------------------
------------------------------------------------------------
------------------------------------------------------------
------------------------------------------------------------
----ETLVMGDVLPTVGSYDHASGSISVPLQSQSVAADGGTVEPNTNITANAERDSTSIT
SAGIIGSATWERISSIETVAPEYEYVYDLSVSGLETFTTGEGVVTHNTMNTFHYAGVAEI
DVTQGLPRLIELVDARKTPDTPTMTVYLEE--------EYANERPRAHEVVWQ-MEATKI
LALGDIST----------------------------NVADMLVQVDLNAETLNERWPTIG
DADLIAEEVQDIIENNLGVSTRREK-MLIEFGPSEPSYRRLLQLVEELRDIVFKGLEDIS
RVVIRKEDNERTN------GEEFVLYTEGSALGDVLPIEGVDASRTTSNNIHEVHRNLGI
EAARESIINETMETLREQGLDDVNVRHLMLVADIMTNRGEIESIGRHGISGSKDSVLARA
AFEVTVNHLLDAAVHGEEDDLEGVIENVIVGKPVAIGTGDVDLRMGSIDADSGRSANSGG
PPELSDD-
