# Supplementary material for: Inteins as indicators of gene flow in the halobacteria
Source: Front Microbiol. 2014 Jun 26;5:299. doi: 10.3389/fmicb.2014.00299 (PMC4071816; doi:10.3389/fmicb.2014.00299)
Supplement: Supplementary file 1 [file DataSheet1.ZIP › data_file1/halobacterial_intein_w_extein_alignments/top6B.fullset]

>gi|345005805|ref|YP_004808658.1| DNA topoisomerase [halophilic archaeon DL31]
--------------------------------------------MTSQQTTLGEGSA---
TAEELAEGQREISIAEFFEKNKHMLGFDSGARGLVTAVKEAVDNALDATEEAGFRPDIYV
EIREVGDYYRLVIEDNGPGITKEQLPKVFGKLLYGSRFHAREQSLTPDQRLLVRRNGEIE
FLPIGVICDAYLPEDGAATARVPDDIDVPSFTRDDHQLTWQSLTHAIRHETDERTYEIST
ERGRSVEVTGNHSVFGVTSRGETEELKAGELEPGDHILAPRRLPRAGEAVEEVNLLDYIT
PEQVEDRRLYVSGFDREQLEQLKTGEIVRKKPSPDSDRKRSYYRYDGVEILKDSLETNYL
EKGYLPAEKVLELGWEGIAADCTFRTYQVGGDETTMPISVPVDDSFLELLAHYISEGHVG
DRQVGFTFGSHESALIGATEQAVAAVTGSSTTVERERSSTRVEAFGSPLAMFLGSACGIT
STEKRVPNFVFGLPAEQQKTFIAALYQGDGSESHPSTELSHTTTSESLARQLSALWNMQG
VVATTETIENPTGY---ADDPSTVYRTTVFGEDVELAGVFSRGMDTSQQGYKRVPTALLD
DIRVGPANAKTVPDTVPGLLMGAGIGSSLDHATEYQSLIEDALDGEYAEGPRYVHNLKEK
GLLDEDHQPTTELEALWESIQQLQGLTESDMCLLEVTDVTETEPPGYVYDVSVPGANGDD
ENFVVANEGALSVKNSRGQQGIGISAAVLYSQLTSGKPAKITSRTEGSTEAQYFELIIDT
DTNEPEIKREN-----TTTWDR-----SHGTRIELEMEANMRARQQLHDYIKHTAVVNPH
ARIELREPG--MAEPLKFERGT-DQLPAETKEIRPHPHGVELGTLIKMLSATDSYSVSGF
MQNEFTRVGKKTADSVLNEFRDLYFGRELGWP------ADTE-----------------A
ADAIEAAIRDAVTNKGAEATDAFADRVVNSLSSRERTTYSHLVDIVDTVADEVGNETGKT
FGATVRENAVEAAWTELTAFDR------------------------------ENERDRLT
TTLYSLVDDATSKRKDDAAVHGLAERLAEGLAAGGDEEL-----PNRMRLTHSEINTLID
EKADATEEYDDETFGETARENIVEELWRRMETVPDDPPDVKAVAGSRDTASKLLTAMRET
DILSPPTDCLAPITAELVEAGLRKEYDADFYSAATRDAEVHGGDPFVVEAGIAYGGELEA
GGPIDLMRFANRVPLVYQRGACAITDVVKQIGWRNYGLDQPGGSGMPSGPAVLMVHVAST
NVPFTSESKDALANIPEIEDEIELAIREAARELKSYLNKRRSMAKRREKQDVLGRILPQM
AEKVAQVTGRQYPDIDGAMARIMNNVGVDRVRDGD----SVKLTVENHSDRNETPDITEI
VTAKPG---DVPAEATAIEMDDEWFIKWSPTVESGETETLSYSLS-TDADASVNVDGVDD
EKLTVNA---
>gi|448667079|ref|ZP_21685680.1| DNA topoisomerase VI subunit B [Haloarcula amylolytica JCM 13557]
--------------------------------------------MTSYQSRLGEGEG---
IAEELAESQRAISIAEFFEKNKHMLGFDSEARALVTAVKEAVDNALDACEEAGILPDIYV
EIQESGDYYKLVVEDNGPGITKEQAPKIFGKLLYGSRFHAREQ-----------------
------------------------------------------------------------
------------------------------------------------------------
------------------------------------------------------------
------------------------------------------------------------
------------------------------------------------------------
------------------------------------------------------------
------------------------------------------------------------
------------------------------------------------------------
------------------------------------------------------------
---------------NRGQQGIGISAAVLYSQLTSGKPAKITSRPKGQDDAQYFELIVDT
DTNEPEISVDE-----TTTWER-----PHGTRIELEMEANMRARSTLRDYIQDTAVVNPH
ARIEFDEPGL--DESLKFERAERAELPDETEEIRPHPHGVELGTLLKMLEATDSYSVSGF
MQEEFTRVGGKTADSVIANFNDHHYGRGMAWQ-----PPKVGED----------------
-ADIEAAVEDAVANKGAETTATFAAAVSDAIHDRDRVAYHEIESIVDAAAEDAEADSDTT
FGATVRENAVDAAWGAVS--------------------------------------DTLS
SDLYALVDDVTTKRKDDAAIEGLASRLADKFD-----------DDGRHRLTRDGLRDYID
RAADMTEEQDDATFGDTARENVLEALWTAAEGVPEEPPKVADIADDRDTASQLLSAMRET
DIIAPPTDCLSPISAELVEEGLRKEFDADFYAASTRDASVHGGDPFIVEAGIAYGGELES
EGTVDVMRFANRVPLVYQRGACATTDVVKSIRWRNYNLDQPGGSGIPKGPAVIMVHVAST
NVPFTSESKDAIANVPEMEDEIELAIREAARELKSYLNKRQSMQQRREKQDKLATILPEM
AEKLTEVTDNDELHIDDSLARIMNNVLVEREVEDD----TVRVRIENNDDTNADVELTDI
VTAEPQ----VANGANVVEMDGEWFVKWSPTVGAGETAVLEYSVT-DEAEFTVSVDGIEE
EKLTVNA---
>gi|448678346|ref|ZP_21689353.1| DNA topoisomerase VI subunit B [Haloarcula argentinensis DSM 12282]
--------------------------------------------MTSYQSRLGEGEG---
IAEELAESQRAISIAEFFEKNKHMLGFDSEARALVTAVKEAVDNALDACEEAGILPDIYV
EIQESGDYYKLVVEDNGPGITKEQAPKIFGKLLYGSRFHAREQ-----------------
------------------------------------------------------------
------------------------------------------------------------
------------------------------------------------------------
------------------------------------------------------------
------------------------------------------------------------
------------------------------------------------------------
------------------------------------------------------------
------------------------------------------------------------
------------------------------------------------------------
---------------NRGQQGIGISAAVLYSQLTSGKPAKITSRPKGQDEAQYFELIVDT
DTNEPEISVDE-----TTTWER-----PHGTRIELEMEANMRARSTLRDYIQDTAVVNPH
ARIEFDEPGL--DESLKFERAERADLPDETEEIRPHPHGVELGTLLKMLEATDSYSVSGF
MQEEFTRVGGKTADSVIANFNDRHYGRGMAWQ-----PPKVNED----------------
-ADIERAVEDAVANKGAETTATFAAAVSDAIHDRDRVAYHEVEAIVDSAAEDAEADGDTT
FGATVRENAVEAAWGAVS--------------------------------------DNLS
SDLYALVDEVTTKRKDDAAIEGLASRLADKFD-----------GGGRHRLTRDELRGYID
RAADMTEEQDDATFGETARENVLEALWTAAEGVPEEPPKVSDIADDRDTASELLSAMRET
DIIAPPTDCLSPISAELVEEGLRKEFDADFYAASTRDASVHGGDPFIVEAGIAYGGELES
EGTVDVMRFANRVPLVYQRGACATTDVVKSIRWRNYNLDQPGGSGIPKGPAVIMVHVAST
NVPFTSESKDAIANVPEMEDEIELAIREAARELKSYLNKRRSMQQRREKQDKLATILPEM
AEKLTEVTDNDELHIDDSLARIMNNVLVEREVEDD----TVRVRIENNDDTNADVELTDI
VTAEPQ----VTNGATVVEMDGEWFVKWSPTVGAGETAVLEYSVT-GEAEFTVSVDGIEE
EKLTVNA---
>gi|448649277|ref|ZP_21679990.1| DNA topoisomerase VI subunit B [Haloarcula californiae ATCC 33799]
--------------------------------------------MTSYQSQLGEGEG---
IAEELAESQRAISIAEFFEKNKHMLGFDSEARALVTAVKEAVDNALDACEEAGILPDIYV
EIQESGDYYKLVVEDNGPGITKEQAPKIFGKLLYGSRFHAREQ-----------------
------------------------------------------------------------
------------------------------------------------------------
------------------------------------------------------------
------------------------------------------------------------
------------------------------------------------------------
------------------------------------------------------------
------------------------------------------------------------
------------------------------------------------------------
------------------------------------------------------------
---------------NRGQQGIGISAAVLYSQLTSGKPAKITSRPKGQDEAQYFELIVDT
DTNEPEISVDE-----TTTWER-----PHGTRIELEMEANMRARSTLRDYIQDTAVVNPH
ARVEFDEPGL--DESLKFERAERAELPDETEEIRPHPHGVELGTLLKMLEATDSYSVSGF
MQEEFTRVGGKTADSVIANFNDRHYGRGMAWQ-----PPKVNED----------------
-ADIERAVEDAVANKGAETTATFAATVSDAIHDRDRVAYHEVESIVDSAAEDAEADGDTT
FGATVRENAVDAAWNAVS--------------------------------------DNLS
SDLYALVDDVTTKRKDDAAVEGLASRLADKFD-----------DDGRHRLTRDELRGYID
RAADMTEEQDDATFGETARENVLEALWTAAEGVPEEPPKVSDIADDRDTASQLLSAMRET
DIIAPPTDCLSPISAELVEEGLRKEFDADFYAASTRDASVHGGDPFIVEAGIAYGGELES
EGTVDVMRFANRVPLVYQRGACATTDVVKSIRWRNYNLDQPGGSGIPKGPAVIMVHVAST
NVPFTSESKDAIANVPEMEDEIELAIREAARELKSYLNKRRSMQQRREKQDKLATILPEM
AEKLTEVTDNDELHIDDSLARIMNNVLVEREVEDD----TVRVRIENNDDTNADVELTDI
VTAEPQ----VTNGATVVEMDGEWFVKWSPTVGAGETAVLEYSVT-DEAEFTVSVDGIEE
EKLTVNA---
>gi|344211461|ref|YP_004795781.1| DNA topoisomerase VI subunit B [Haloarcula hispanica ATCC 33960]
--------------------------------------------MTSYQSQLGEGEG---
IAEELAESQRAISIAEFFEKNKHMLGFDSEARALVTAVKEAVDNALDACEEAGILPDIYV
EIQESGDYYKLVVEDNGPGITKEQAPKIFGKLLYGSRFHAREQ-----------------
------------------------------------------------------------
------------------------------------------------------------
------------------------------------------------------------
------------------------------------------------------------
------------------------------------------------------------
------------------------------------------------------------
------------------------------------------------------------
------------------------------------------------------------
------------------------------------------------------------
---------------NRGQQGIGISAAVLYSQLTSGKPAKITSRPKGQDEAQYFELIVDT
DTNEPEISVDE-----TTTWER-----PHGTRIELEMEANMRARSTLRDYIQDTAVVNPH
ARIEFDEPGL--DESLKFERAERAELPDETEEIRPHPHGVELGTLLKMLEATDSYSVSGF
MQEEFTRVGGKTADSVIANFNDRHYGRGMAWQ-----PPKVGED----------------
-ADIEAAVEDAVANKGAETTATFAAAVSDAIHDRDRVAYHEVEAIVDDAAEDAEADGDTT
FGSTVRENAVDAAWGAVT--------------------------------------ADLT
GDLYALVDDVTTKRKDDAAIEGLASRLADKFD-----------DDGRHRLTCDELRGYID
RAADMTEEQDDATFGETARENVLEALWTAAEGVPEEPPKVSDIADDRDTASQLLSAMRET
DIIAPPTDCLSPISAELVEEGLRKEFDADFYAASTRDASVHGGDPFIVEAGIAYGGELEA
EGTVDVMRFANRVPLVYQRGACATTDVVKSIRWRNYNLDQPGGSGIPKGPAVIMVHVAST
NVPFTSESKDAIANVPEMEDEIELAIREAARELKSYLNKRRSMQQRREKQDKLATILPEM
AEKLTEVTDNDELHIDDSLARIMNNVLVEREVEDD----TVRVRIENNDDTNADVELTDI
VTAEPQ----VTNGATVVEMDGEWFVKWSPTVGAGETAVLEYSVT-DEAEFTVSVDGIEE
EKLTVNA---
>gi|15790023|ref|NP_279847.1| DNA topoisomerase VI subunit B [Halobacterium sp. NRC-1]
--------------------------------------------MTSFQSTLDDDED--G
IAEELAASQREISVAEFFEKNKHMLGFDSGARGLVTAVKEAVDNALDATEEAGILPDIYV
EISEGRDYYTLIVEDNGPGITNAQIPKIFGKLLYGSRFHAREQ-----------------
------------------------------------------------------------
------------------------------------------------------------
------------------------------------------------------------
------------------------------------------------------------
------------------------------------------------------------
------------------------------------------------------------
------------------------------------------------------------
------------------------------------------------------------
------------------------------------------------------------
---------------SRGQQGIGISAAVLYSQLTSGKPVRIESRTQDSETANVYELIIDT
DTNEPEISAET-----EVSAAKSDLRGTHGTRIEMALDANMRARGQLHDYIKHTAVVNPH
ARIELQEP----GGELKSERAEEASLPAETDEILPHPHGVELGTLIKMLAETDSHSVSGF
LQSEFTRVGSKTATGIIDAFRDEHFGREMRWR-----PP---AD----------------
-ADLEATVADAVANKDATHTAVFARTVADAVRDADSIAPAELGALVADAAADAQDDTGTS
FGETVQANVVAAVRDALT--------------------------------------SDRV
ADVLGPVDEATTVQKDDATVRGLAERIAAKFES----------GGDTDRVTRDTLDEYVF
RAAENTAEYADATIGETARENVADALWARMATVPDDPPNTSALADDRDAASDLLAAMASV
NVMAPPTSCLSPIEADQLEAGLRTEFDADFYAAATRDADVHGGDPFIVEAGIAYGGDIDS
EGGVQLMRFANRVPLVYQRGACATTDVLGDIGWRNYNLSQPGGSGLPQGPAVIMVHVAST
NVPFTSESKDAIANVPEIEAEIELAVREAARELKSFLQKRQSMRKRQQKQDVIMDILPTM
AEKVGELTGRGGVDVSDSLARIMNNVLVERARSDDGQ--TVTLRVENHGTGSVDVDVTDI
VSAEPD---GVGDDASVVAMDDEYFVKWTPAVAGDDAAELTYSVD-ADADCELSVSGVAD
ARLTVSEADT
>gi|448591218|ref|ZP_21650897.1| DNA topoisomerase VI subunit B, partial [Haloferax elongans ATCC BAA-1513]
------------------------------------------------------------
------------------------------------------------------------
------------------------------------------------------------
------------------------------------------------------------
------------------------------------------------------------
------------------------------------------------------------
------------------------------------------------------------
------------------------------------------------------------
------------------------------------------------------------
------------------------------------------------------------
------------------------------------------------------------
------------------------------------------------------------
------------------------------------------------------------
------------------------------------------------------------
--------------------------PRAIRDVYKR------------------------
-QEEFTRVGAKTTEKIIDSFRDRHFGREMTWK-----TPTSH-----------------E
TTELVETVEDAVANKGQEATTAFAEELVDIVTGKDRIAHGELLTIVGNVAESVGDDTGKT
FGDTVQENIVEAVWPVLT--------------------------------------EDRE
SDVYAIVDDVTTTQKDDAGKVSMARSIATQFAETTG---------PTDRATYDDVEDFVS
WAAERTKEREDETYGETAREKIADAVWSRMRTVEDDVPKVRDIADDRNIARDLLEAMRET
DILAPPTDCLSPITSELVEAGLKKEFDADFYAAATRDAEVHGGDPFIVEAGIAYGGDIKS
DGSIDLLRFANRVPLVYQRGACTITHVVKDIGWRNYGLDQPGGSGMPKGPAVLMVHVAST
NVPFTSESKDALADVPAIQDEVELAIREAARELKSYLSKRRSLQKRRQKQDVIGRILPQM
ATKLSEVTGREEPKIDGALARIMNNVSVERTVEDG----TVTLTVTNYSSTNESPDITDI
LDTEPL---GLNGEANVVDLDGEWFVKWNPTVAAGESETLTYSVE-QDASFDINVDGVET
EKLTVNA---
>gi|448595854|ref|ZP_21653301.1| DNA topoisomerase VI subunit B [Haloferax alexandrinus JCM 10717]
--------------------------------------------MTSFQSTLGDEPG---
IAEELAKGQREISIAEFFEKNKHMLGFDSGARGLVTAVKEAVDNALDATEEAGIQPDIYV
EIAEAGDYYRLVIEDNGPGITKEQVPKVFGKLLYGSRFHAREQ-----------------
------------------------------------------------------------
------------------------------------------------------------
------------------------------------------------------------
------------------------------------------------------------
------------------------------------------------------------
------------------------------------------------------------
------------------------------------------------------------
------------------------------------------------------------
------------------------------------------------------------
---------------SRGQQGIGISAAVLYSQLTSGKPAKVTSRTQGSEDAEYFELVINT
DQNEPEIRTEK-----TTSWDR-----PHGTRIELEMEANMRARQQLHDYILHTAVVNPH
ARIELREPG--LDEPMKFERAT-DQLPKQTKEIRPHPHGVELGTLLKMLSATESYSVSGF
LQEEFTRVGAKTSDKVHDAFRDRHFGREMTWR-----TPDAS-----------------E
ADDLVAVVEDAVANKGKEATAAFADELVDIVVGKDRIAHGELVTIVENAAETVGEDTDTS
FGETVRENVVEALWPALT--------------------------------------DDRE
GDAYAIVDDVTTTQKDDAGKLSMARSIATQFAETTG---------PADRATRDDVAEFVS
WAADRTKEREDETYGETAQENIADAIWSRMRTVSDEVPKVREVADDRDVARGLLDAMRET
DILAPPTDCLSPISAELVEAGLKKEFDADFYAAATRDAEVHGGDPFIVEAGIAYGGELRS
EGKIDLLRFANRVPLVYQQGACTITHVVKDIGWRNYGLDQPGGSGMPNGPAVLMVHVAST
NVPFTSESKDALADVPAIQDEVELAIREAARDLKSYLSKRRSLQKRREKQDVLGRILPQM
ATKLSEVTGRPEPNIDGALGRIMNNLTVERAVDDG----EVTLTVTNHSNTNESPDITDI
VSAEPG---GLDGEATVVDLDGEWFVKWNPELSSGETATLTYSVA-QDASFDINVDGVET
EKLTVNV---
>gi|448555701|ref|ZP_21631630.1| DNA topoisomerase VI subunit B [Haloferax sp. ATCC BAA-644]
--------------------------------------------MTSFQSTLGDEPG---
IAEELAKGQREISIAEFFEKNKHMLGFDSGARGLVTAVKEAVDNALDATEEAGIQPDIYV
EIAEAGDYYRLVIEDNGPGITKEQVPKVFGKLLYGSRFHAREQ-----------------
------------------------------------------------------------
------------------------------------------------------------
------------------------------------------------------------
------------------------------------------------------------
------------------------------------------------------------
------------------------------------------------------------
------------------------------------------------------------
------------------------------------------------------------
------------------------------------------------------------
---------------SRGQQGIGISAAVLYSQLTSGKPAKVTSRTQGSEDAEYFELVINT
DQNEPEIRTEK-----TTSWDR-----PHGTRIELEMEANMRARQQLHDYILHTAVVNPH
ARIELREPG--LDEPMKFERAT-DQLPKQTKEIRPHPHGVELGTLLKMLSATESYSVSGF
LQEEFTRVGAKTSDKVHDAFRDRHFGREMTWR-----TPDAS-----------------E
ADDLVAVVEDAVANKGKEATAAFADELVDIVVGKDRIAHGELVTVVENAAETVGEDTDTS
FGETVRENVVEALWPALT--------------------------------------DDRE
GDVYAIVDDVTTTQKDDAGKLSMARSIATQFAETTG---------PADRATRDDVAEFVA
WAAERTKEREDETYGETAQENIADAVWSRMRTVSDEVPKVREVADDRDVARDLLDAMRQT
DILAPPTDCLSPISAELVEAGLKKEFDADFYAAATRDAEVHGGDPFIVEAGIAYGGELKS
EGKIDLLRFANRVPLVYQQGACTITHVVKDIGWRNYGLDQPGGSGMPNGPAVLMVHVAST
NVPFTSESKDALADVPAIQDEVELAIREAARDLKSYLSKRRSLQKRREKQDVLGRILPQM
ATKLSEVTGRPEPNIDGALGRIMNNLTVERTVDDG----EVTLTVTNHSNTNESPDITDI
VSAEPG---GLDGEATVVDLDGEWFVKWNPEVSSGETATLTYSVA-QDASFDINVDGVET
EKLTVNV---
>gi|448549125|ref|ZP_21627901.1| DNA topoisomerase VI subunit B [Haloferax sp. ATCC BAA-645]
--------------------------------------------MTSFQSTLGDEPG---
IAEELAKGQREISIAEFFEKNKHMLGFDSGARGLVTAVKEAVDNALDATEEAGIQPDIYV
EIAEAGDYYRLVIEDNGPGITKEQVPKVFGKLLYGSRFHAREQ-----------------
------------------------------------------------------------
------------------------------------------------------------
------------------------------------------------------------
------------------------------------------------------------
------------------------------------------------------------
------------------------------------------------------------
------------------------------------------------------------
------------------------------------------------------------
------------------------------------------------------------
---------------SRGQQGIGISAAVLYSQLTSGKPAKVTSRTQGSEDAEYFELVINT
DQNEPEIRTEK-----TTSWDR-----PHGTRIELEMEANMRARQQLHDYILHTAVVNPH
ARIELREPG--LDEPMKFERAT-DQLPKQTKEIRPHPHGVELGTLLKMLSATESYSVSGF
LQEEFTRVGAKTSDKVHDAFRDRHFGREMTWR-----TPDAS-----------------E
ADDLVAVVEDAVANKGKEATAAFADELVDIVVGKDRIAHGELVTVVENAAETVGEDTDTS
FGETVRENVVEALWPALT--------------------------------------DDRE
GDVYAIVDDVTTTQKDDAGKLSMARSIATQFAETTG---------PADRATRDDVAEFVA
WAAERTKEREDETYGETAQENIADAVWSRMRTVSDEVPKVREVADDRDVARDLLDAMRQT
DILAPPTDCLSPISAELVEAGLKKEFDADFYAAATRDAEVHGGDPFIVEAGIAYGGELKS
EGKIDLLRFANRVPLVYQQGACTITHVVKDIGWRNYGLDQPGGSGMPNGPAVLMVHVAST
NVPFTSESKDALADVPAIQDEVELAIREAARDLKSYLSKRRSLQKRREKQDVLGRILPQM
ATKLSEVTGRPEPNIDGALGRIMNNLTVERTVDDG----EVTLTVTNHSNTNESPDITDI
VSAEPG---GLDGEATVVDLDGEWFVKWNPEVSSGETATLTYSVA-QDASFDINVDGVET
EKLTVNV---
>gi|448540822|ref|ZP_21623743.1| DNA topoisomerase VI subunit B [Haloferax sp. ATCC BAA-646]
--------------------------------------------MTSFQSTLGDEPG---
IAEELAKGQREISIAEFFEKNKHMLGFDSGARGLVTAVKEAVDNALDATEEAGIQPDIYV
EIAEAGDYYRLVIEDNGPGITKEQVPKVFGKLLYGSRFHAREQ-----------------
------------------------------------------------------------
------------------------------------------------------------
------------------------------------------------------------
------------------------------------------------------------
------------------------------------------------------------
------------------------------------------------------------
------------------------------------------------------------
------------------------------------------------------------
------------------------------------------------------------
---------------SRGQQGIGISAAVLYSQLTSGKPAKVTSRTQGSEDAEYFELVINT
DQNEPEIRTEK-----TTSWDR-----PHGTRIELEMEANMRARQQLHDYILHTAVVNPH
ARIELREPG--LDEPMKFERAT-DQLPKQTKEIRPHPHGVELGTLLKMLSATESYSVSGF
LQEEFTRVGAKTSDKVHDAFRDRHFGREMTWR-----TPDAS-----------------E
ADDLVAVVEDAVANKGKEATAAFADELVDIVVGKDRIAHGELVTVVENAAETVGEDTDTS
FGETVRENVVEALWPALT--------------------------------------DDRE
GDVYAIVDDVTTTQKDDAGKLSMARSIATQFAETTG---------PADRATRDDVAEFVA
WAAERTKEREDETYGETAQENIADAVWSRMRTVSDEVPKVREVADDRDVARDLLDAMRQT
DILAPPTDCLSPISAELVEAGLKKEFDADFYAAATRDAEVHGGDPFIVEAGIAYGGELKS
EGKIDLLRFANRVPLVYQQGACTITHVVKDIGWRNYGLDQPGGSGMPNGPAVLMVHVAST
NVPFTSESKDALADVPAIQDEVELAIREAARDLKSYLSKRRSLQKRREKQDVLGRILPQM
ATKLSEVTGRPEPNIDGALGRIMNNLTVERTVDDG----EVTLTVTNHSNTNESPDITDI
VSAEPG---GLDGEATVVDLDGEWFVKWNPEVSSGETATLTYSVA-QDASFDINVDGVET
EKLTVNV---
>gi|433426700|ref|ZP_20406923.1| DNA topoisomerase VI subunit B [Haloferax sp. BAB2207]
--------------------------------------------MTSRGS----------
-QRSWAKGQREISIAEFFEKNKHMLGFDSGARGLVTAVKEAVDNALDATEEAGIQPDIYV
EIAEAGDYYRLVIEDNGPGITKEQVPKVFGKLLYGSRFHAREQ-----------------
------------------------------------------------------------
------------------------------------------------------------
------------------------------------------------------------
------------------------------------------------------------
------------------------------------------------------------
------------------------------------------------------------
------------------------------------------------------------
------------------------------------------------------------
------------------------------------------------------------
---------------SRGQQGIGISAAVLYSQLTSGKPAKVTSRTQGSEDAEYFELVINT
DQNEPEIRTEK-----TTSWDR-----PHGTRIELEMEANMRARQQLHDYILHTAVVNPH
ARIELREPG--LDEPMKFERAT-DQLPKQTKEIRPHPHGVELGTLLKMLSATESYSVSGF
LQEEFTRVGAKTSDKVHDAFRDRHFGREMTWR-----TPDAS-----------------E
ADDLVAVVEDAVANKGKEATAAFADELVDIVVGKDRIAHGELVTIVENAAETVGEDTDTS
FGETVRENVVEALWPALT--------------------------------------DDRE
GDAYAIVDDVTTTQKDDAGKLSMARSIATQFAETTG---------PADRATRDDVAEFVS
WAADRTKEREDETYGETAQENIADAIWSRMRTVSDEVPKVREVADDRDVARDLLDAMRET
DILAPPTDCLSPISAELVEAGLKKEFDADFYAAATRDAEVHGGDPFIVEAGIAYGGELKS
EGKIDLLRFANRVPLVYQQGACTITHVVKDIGWRNYGLDQPGGSGMPNGPAVLMVHVAST
NVPFTSESKDALADVPAIQDEVELAIREAARDLKSYLSKRRSLQKRREKQDVLGRILPQM
ATKLSEVTGRPEPNIDGALGRIMNNLTVERAVDDG----EVTLTVTNHSNTNESPDITDI
VSAEPG---GLDGEATVVDLDGEWFVKWNPEVSSGETATLTYSVA-QDASFDINVDGVET
EKLTVNV---
>gi|448624638|ref|ZP_21670586.1| DNA topoisomerase VI subunit B [Haloferax denitrificans ATCC 35960]
--------------------------------------------MTSFQSTLGDEPG---
IAEELAKGQREISIAEFFEKNKHMLGFDSGARGLVTAVKEAVDNALDATEEAGIQPDIYV
EIAEAGDYYRLVIEDNGPGITKEQVPKVFGKLLYGSRFHAREQ-----------------
------------------------------------------------------------
------------------------------------------------------------
------------------------------------------------------------
------------------------------------------------------------
------------------------------------------------------------
------------------------------------------------------------
------------------------------------------------------------
------------------------------------------------------------
------------------------------------------------------------
---------------SRGQQGIGISAAVLYSQLTSGKPAKVTSRTQGSEDAEYFELVINT
DQNEPEIRTEK-----TTSWDR-----PHGTRIELEMEANMRARQQLHDYILHTAVVNPH
ARLELREPG--LDEPMKFERAT-DQLPKQTKEIRPHPHGVELGTLLKMLSATESYSVSGF
LQEEFTRVGAKTSDKVHDAFRDRHFGREMTWR-----TPDAT-----------------E
AADLVAVVEDAVANKGKEATAAFAEELVDIVVGKERIAHGELVTIVENVAETVGEETDTS
FGETVRENVVEALWPALT--------------------------------------DDRE
GDVYAIVDDVTTTQKDDAGKLSMARSIATQFAETTG---------PADRATRDDVAEFVA
WAAERTKEREDETYGETAQENIADAVWSRMRTVSDDVPKVREVADDRDVARDLLDAMRET
DILAPPTDCLSPISAELVEAGLRKEFDADFYAAATRDAEVHGGDPFIVEAGIAYGGELKS
EGKIDLLRFANRVPLVYQQGACTITHVVKDIGWRNYGLDQPGGSGMPNGPAVLMVHVAST
NVPFTSESKDALADVPAIQDEVELAIREAARDLKSYLSKRRSLQKRREKQDVLGRILPQM
ATKLSEVTGRPEPNIDGALGRIMNNLTVERAVDDG----EVTLTVTNHSNTNESPDITDI
VSAEPT---GLDGEATVVDLDGEWFVKWNPEVSSGDTATLTYSVA-QDASFDINVDGVET
EKLTVNV---
>gi|389847083|ref|YP_006349322.1| DNA topoisomerase VI subunit B [Haloferax mediterranei ATCC 33500]
MIVTVYLSFAVPLVSSPTPRETRVHFHSAAGEYLTRDWVDAEQEMTSFQSTLGDEPG---
IAEELAKGQREISIAEFFEKNKHMLGFDSGARGLVTAVKEAVDNALDATEEAGIQPDIYV
EIAEAGDYYRLVIEDNGPGITKEQVPKVFGKLLYGSRFHAREQ-----------------
------------------------------------------------------------
------------------------------------------------------------
------------------------------------------------------------
------------------------------------------------------------
------------------------------------------------------------
------------------------------------------------------------
------------------------------------------------------------
------------------------------------------------------------
------------------------------------------------------------
---------------SRGQQGIGISAAVLYSQLTSGKPAKVTSRTQGAEDAEYFELVINT
DQNEPEIRTEK-----TTSWDR-----PHGTRIELEMEANMRARQQLHDYILHTAVVNPH
ARLELREPG--LDEPMKFERAT-DQLPEQTTEIRPHPHGVELGTLLKMLAATESYSVSGF
LQEEFTRVGAKTSSKIHDAFRDRHFGREMTWR-----TPAAT-----------------E
SDELVAVVEDAVANKGKDATAAFAEELVDILVGKDRVAHGELVTIVGNVAESVGDETDTS
FGDTVQSNVVEAVWPVLS--------------------------------------EDRE
GDTYAIVDDVTTTQKDDAGKVSMARSIATQFAETTD---------LADRATHDDISEFVS
WAAERTKEREDETYGETAREKIVDAIWSRMRTVSDEVPKVRDMADNRDIARDLLEAMRET
DILAPPTDCLSPISAGLVEEGLKKEFDADFYAAATRDAEVHGGDPFIVEAGIAYGGELKS
EGSIDLLRFANRVPLVYQRGACAITHVVKDIGWRNYNLDQPGGSGMPNGPAVLMIHVAST
NVPFTSESKDALADVPAIQDEVELAIREAARELKSYLSKRRSLQKRRKKQDVLGRILPQM
ATKLSEVTERDEPNIEGALARIMNNVSIERTVKDG----TVTLSVKNYSSTNESPDITDI
VSAEPK---GLNGEASVVDLDGEWFVKWNPEVSSGETATLTYSVE-QDASFDINVDGVET
EKLTVNV---
>gi|292655721|ref|YP_003535618.1| DNA topoisomerase VI subunit B [Haloferax volcanii DS2]
--------------------------------------------MTSFQSTLGDEPG---
IAEELAKGQREISIAEFFEKNKHMLGFDSGARGLVTAVKEAVDNALDATEEAGIQPDIYV
EIAEAGDYYRLVIEDNGPGITKEQVPKVFGKLLYGSRFHAREQ-----------------
------------------------------------------------------------
------------------------------------------------------------
------------------------------------------------------------
------------------------------------------------------------
------------------------------------------------------------
------------------------------------------------------------
------------------------------------------------------------
------------------------------------------------------------
------------------------------------------------------------
---------------SRGQQGIGISAAVLYSQLTSGKPAKVTSRTQGSEDAEYFELVINT
DQNEPEIRTEK-----TTSWDR-----PHGTRIELEMEANMRARQQLHDYILHTAVVNPH
ARIELREPG--LDEPMKFERAT-DQLPKQTKEIRPHPHGVELGTLLKMLSATESYSVSGF
LQEEFTRVGAKTSDKIHDAFRDRHFGREMTWR-----TPDAS-----------------E
ADDLVAVVEDAVANKGKEATAAFADELVDIVVGKDRIAHGELVTVVENAAETVGEDTDTS
FGETVRENVVEALWPALT--------------------------------------DDRE
GDAYAIVDDVTTTQKDDAGKLSMARSIATQFAETTG---------PADRATRDDVAEFVS
WAADRTKEREDETYGETAQENIADAIWSRMRTVSDEVPKVREVADDRDVARDLLDAMRET
DILAPPTDCLSPISAELVEAGLKKEFDADFYAAATRDAEVHGGDPFIVEAGIAYGGELKS
EGKIDLLRFANRVPLVYQQGACTITHVVKDIGWRNYGLDQPGGSGMPNGPAVLMVHVAST
NVPFTSESKDALADVPAIQDEVELAIREAARDLKSYLSKRRSLQKRREKQDVLGRILPQM
ATKLSEVTGRPEPNIDGALGRIMNNLTVERAVDDG----EVTLTVTNHSNTNESPDITDI
VSAEPG---GLDGEATVVGLDGEWFVKWNPEVPSGETATLTYSVA-QDASFDINVDGVET
EKLTVNV---
>gi|313126397|ref|YP_004036667.1| DNA topoisomerase vi, b subunit [Halogeometricum borinquense DSM 11551]
--------------------------------------------MTSFQSTLGEDAG---
IAEELAESQRAISIAEFFEKNKHMLGFDSGARGLVTAVKEAVDNALDATEEAGIKPDISV
EIRESGDYYTLIVEDNGPGITKEQIPKVFGKLLYGSRFHAREQ-----------------
------------------------------------------------------------
------------------------------------------------------------
------------------------------------------------------------
------------------------------------------------------------
------------------------------------------------------------
------------------------------------------------------------
------------------------------------------------------------
------------------------------------------------------------
------------------------------------------------------------
---------------SRGQQGIGISAAVLYSQLTSGKPAKVTSRTQGDSAAQYFELIIDT
DTNEPEIQVEHELAPGESDLSP-----THGTRIEVEMEANMRARQQLHDYVKHTAVVNPH
ARLVLDEPG--LDEPLRYERVEGAGLPDETEEIRPHPHGVELGTLIKMLSRTESYSVSGF
LQEEFTRVGAKTADKILNNFRDRHFGREMGW------SVPDT-----------------D
ETDLDAAITDAVANKGADATATFAERVGDTLRNRERTTHFELGDIVDTVANDIESEFDVT
FGDTVRENAVEAAWDILV--------------------------------------TDRT
ADLYALVDDATSTRKDDETVHGLAERVAEKFDSSA-----------AHRATKKQVREYVD
RSADLLVS-DDVSFGDTARENVTESLWEVMRTVPDDVPKVRDVADDRDTASELLEGMREA
DILAPPTNCLSPITDELVEAGLRKEYDADFYAAATRDAEVHGGDPFIVEAGIAYGGDLQS
EGSVDLLRFANRVPLVYQRGACATTDVVKRIGWRNYGLDQPGGSGMPKGPAVIMVHVAST
NVPFTSESKDALANIPEIEDEIELAIREASRELKSYLNKRRSMQKRRKKQDVLGRILPEM
ADKLAEVTKQDRPNIDGALARIMNNVSVEREVADD----TVTLAVENHSDRTEQPDITDI
VTAEPT---DVPDDATVVDLDGEWFVKWNPSVSAGETAELTYTVT-SDASFDINVDGVET
EKLTVNT---
>gi|448585463|ref|ZP_21647856.1| DNA topoisomerase VI subunit B [Haloferax gibbonsii ATCC 33959]
--------------------------------------------MTSFQSTLGDEPG---
IAEELAKGQREISIAEFFEKNKHMLGFDSGARGLVTAVKEAVDNALDATEEAGIQPDIYV
EIAEAGDYYRLVIEDNGPGITKEQVPKVFGKLLYGSRFHAREQ-----------------
------------------------------------------------------------
------------------------------------------------------------
------------------------------------------------------------
------------------------------------------------------------
------------------------------------------------------------
------------------------------------------------------------
------------------------------------------------------------
------------------------------------------------------------
------------------------------------------------------------
---------------SRGQQGIGISAAVLYSQLTSGKPAKVTSRTQGSEDAEYFELVINT
DQNEPEIRTEK-----TTSWDR-----PHGTRIELEMEANMRARQQLHDYILHTAVVNPH
ARIELREPG--LDEPMKFERAT-DQLPKQTKEIRPHPHGVELGTLLKMLAATESYSVSGF
LQEEFTRVGAKTSDKIHDAFRDRHFGREMTWR-----TPDAT-----------------E
ADELVAVVEDAVANKGKEATAAFADELVDIVVGKDRIAHGELVTIVENVAETVGEETDTS
FGETVRENVVEALWPVLT--------------------------------------DDRE
GDVYAIVDDVTTTQKDDAGKVSMARSIATQFAETTG---------PADRATRDDVAEFVA
WAAERTKEREDETYGETAQENVADAIWSRMRTVSDEVPKVREIADDRDVARDLLDAMRQT
DILAPPTDCLSPISADLVEAGLKKEFDADFYAAATRDAEVHGGDPFIVEAGIAYGGELRS
EGKIDLLRFANRVPLVYQQGACTITHVVKDIGWRNYGLDQPGGSGMPNGPAVLMVHVAST
NVPFTSESKDALADVPAIQDEVELAIREAARELKSYLSKRRSLQKRRKKQDVLGRILPQM
ATKLSEVTGRPEPNIDGALGRIMNNLTVERAVEDG----EVTLTVKNYSNTNESPDITDI
VSAEPA---GLDGEATVVDLDGEWFVKWNPEVSSGETATLTYSVA-QDASFDINVDGVET
EKLTVNV---
>gi|448286241|ref|ZP_21477475.1| DNA topoisomerase vi, b subunit, partial [Halogeometricum borinquense DSM 11551]
------------------------------------------------------------
------------------------------------------------------------
------------------------------------------------------------
------------------------------------------------------------
------------------------------------------------------------
------------------------------------------------------------
------------------------------------------------------------
------------------------------------------------------------
------------------------------------------------------------
------------------------------------------------------------
------------------------------------------------------------
------------------------------------------------------------
------------------------------------------------------------
------------------------------------------------------------
------------------------------------------------------------
--------------PCFAFFHDPGFN----------------------------------
------------------------GCLGDTLRNRERTTHFELGDIVDTVANDIESEFDVT
FGDTVRENAVEAAWDILV--------------------------------------TDRT
ADLYALVDDATSTRKDDETVHGLAERVAEKFDSSA-----------AHRATKKQVREYVD
RSADLLVS-DDVSFGDTARENVTESLWEVMRTVPDDVPKVRDVADDRDTASELLEGMREA
DILAPPTNCLSPITDELVEAGLRKEYDADFYAAATRDAEVHGGDPFIVEAGIAYGGDLQS
EGSVDLLRFANRVPLVYQRGACATTDVVKRIGWRNYGLDQPGGSGMPKGPAVIMVHVAST
NVPFTSESKDALANIPEIEDEIELAIREASRELKSYLNKRRSMQKRRKKQDVLGRILPEM
ADKLAEVTKQDRPNIDGALARIMNNVSVEREVADD----TVTLAVENHSDRTEQPDITDI
VTAEPT---DVPDDATVVDLDGEWFVKWNPSVSAGETAELTYTVT-SDASFDINVDGVET
EKLTVNT---
>gi|409728294|ref|ZP_11271161.1| DNA topoisomerase VI subunit B [Halococcus hamelinensis 100A6]
--------------------------------------------MPSLQSTLDDGG----
VAAELAEGQRAISIAEFFEKNKHMLGFDSGARGLVTAVKEAVDNALDAAEEAGHLPDIYV
EIEEVGDYYRLVVEDNGPGITAEQLPKVFGKLLYGSRFHKREQ-----------------
------------------------------------------------------------
------------------------------------------------------------
------------------------------------------------------------
------------------------------------------------------------
------------------------------------------------------------
------------------------------------------------------------
------------------------------------------------------------
------------------------------------------------------------
------------------------------------------------------------
---------------ARGQQGIGISAAVLYSQLTSGKPAKITSRTGGG-EAKYFELIIDT
DTNEPEVSVEE-----TTTWDR-----PHGTRIELEMDANMRARGQLRDYIKHTAVVNPH
ARIELREP----GGEFKAERAT-DDLPAETEEIRPHPHGVELGTLLKMLDDTDSYSLSGF
LQEEFTRVGKKTAANVIAAFNDRHYGREMAWR-----TP--HDG----------------
-AAVEAAVTDVVANKSAEDVDAFATHIAEAVGERDRLAHHELDALVRTAAGETNAETGTT
FGETVCEKAVAATWDVIR--------------------------------------ENRE
SDLYELADDATSTRKDGSTIEPFADRLAAKFEGG------------RDRLRRDELAEYVD
RAAAMTEERDDVSFGETARENVVEAVWEVCRAVPDDPPTVTEVAGDRDTASALLDAMSAT
DIIAPPTDCLSPITAELVRSGLEKEFDADFYASATRDAGVHGGDPFIVEAGIAYGGELGA
EGNVQLMRFANRVPLVYQRGACATTDVIKSIGWRNYGLDQPGGSGMPNGPCVIMVHVAST
NVPFTSESKDAIANVPGIEDEIELAVREAARELKSYLKKRQSMQQRRQKQDVLGAILPEM
ATKLADVTEREELDIDDSLARIMNNVLVERRVEDD----HVELVVENHSSTGESPELTEI
VSAEPT---AVSDGARVVEMDGEWFIKWSPEVSGNDEATLEYDLADADAAFDLDVTGIEA
EKLTVNA---
>gi|448721867|ref|ZP_21704410.1| DNA topoisomerase VI subunit B [Halococcus hamelinensis 100A6]
--------------------------------------------MPSLQSTLDDGG----
VAAELAEGQRAISIAEFFEKNKHMLGFDSGARGLVTAVKEAVDNALDAAEEAGHLPDIYV
EIEEVGDYYRLVVEDNGPGITAEQLPKVFGKLLYGSRFHKREQ-----------------
------------------------------------------------------------
------------------------------------------------------------
------------------------------------------------------------
------------------------------------------------------------
------------------------------------------------------------
------------------------------------------------------------
------------------------------------------------------------
------------------------------------------------------------
------------------------------------------------------------
---------------ARGQQGIGISAAVLYSQLTSGKPAKITSRTGGG-EAKYFELIIDT
DTNEPEVSVEE-----TTTWDR-----PHGTRIELEMDANMRARGQLRDYIKHTAVVNPH
ARIELREP----GGEFKAERAT-DDLPAETEEIRPHPHGVELGTLLKMLDDTDSYSLSGF
LQEEFTRVGKKTAANVIAAFNDRHYGREMAWR-----TP--HDG----------------
-AAVEAAVTDVVANKSAEDVDAFATHIAEAVGERDRLAHHELDALVRTAAGETNAETGTT
FGETVCEKAVAATWDVIR--------------------------------------ENRE
SDLYELADDATSTRKDGSTIEPFADRLAAKFEGG------------RDRLRRDELAEYVD
RAAAMTEERDDVSFGETARENVVEAVWEVCRAVPDDPPTVTEVAGDRDTASALLDAMSAT
DIIAPPTDCLSPITAELVRSGLEKEFDADFYASATRDAGVHGGDPFIVEAGIAYGGELGA
EGNVQLMRFANRVPLVYQRGACATTDVIKSIGWRNYGLDQPGGSGMPNGPCVIMVHVAST
NVPFTSESKDAIANVPGIEDEIELAVREAARELKSYLKKRQSMQQRRQKQDVLGAILPEM
ATKLADVTEREELDIDDSLARIMNNVLVERRVEDD----HVELVVENHSSTGESPELTEI
VSAEPT---AVSDGARVVEMDGEWFIKWSPEVSGNDEATLEYDLADADAAFDLDVTGIEA
EKLTVNA---
>gi|448529390|ref|ZP_21620528.1| DNA topoisomerase VI subunit B, partial [Halorubrum hochstenium ATCC 700873]
------------------------------------------------------------
------------------------------------------------------------
------------------------------------------------------------
------------------------------------------------------------
------------------------------------------------------------
------------------------------------------------------------
------------------------------------------------------------
------------------------------------------------------------
------------------------------------------------------------
------------------------------------------------------------
------------------------------------------------------------
------------------------------------------------------------
------------------------------------------------------------
------------------------------------------------------------
------------------------------------------------------------
-----------------DNFRDVYYGRELSWS-----PPRAH-----------------A
DRDVASTVAEAVANKGKDATTAFAEGVAEAVGNNDRLARSEVAAIVDEVAETVADDTGKT
FGGTVRENAVDAAWRAVTGVGGDEDGDAADASGE-----------GDADDEGDTIESPLV
PDIYALVDDATSTRKDDAAIQAMAEALARRFENLDG---------DAFRVTLDDLERLVA
DAASFVAEQRDATFGETARENVVEAFWSRAVTVPDDPPKVKAIAGSRDAAADLLEAMRTT
DILAPPTDCLAPITEELVEAGLRKEYDADFYAAATRDADVHGGDPFIVEAGIAYGGEIPS
EGSVELLRFANRVPLVYQRGACATTDVIKGIGWRNYGLDQPGGSGMPNGPAVISIHVAST
NVPFTSESKDALANVPEIEDEIELAVREAARELKSFLNKRRSMQQRREKQDVLGRILPEM
ADKVSEVTGRSRPDIDGALARIMNNVSVEREVNGE----TVTLVVENHSDVNEELEITDI
VSAEPT---DLS-DGTAVDMDGEWFVQWKPEVPSGDERELTYAVD-GDAEFEVSVGGVET
EKLTVNA---
>gi|448688769|ref|ZP_21694506.1| DNA topoisomerase VI subunit B [Haloarcula japonica DSM 6131]
--------------------------------------------MTSYQSRLGEGEG---
IAEELAESQRAISIAEFFEKNKHMLGFDSEARALVTAVKEAVDNALDACEEAGILPDIYV
EIQESGDYYKLVVEDNGPGITKEQAPKIFGKLLYGSRFHAREQ-----------------
------------------------------------------------------------
------------------------------------------------------------
------------------------------------------------------------
------------------------------------------------------------
------------------------------------------------------------
------------------------------------------------------------
------------------------------------------------------------
------------------------------------------------------------
------------------------------------------------------------
---------------NRGQQGIGISAAVLYSQLTSGKPAKITSRPKGQDEAQYFELIVDT
DTNEPEISVDE-----TTTWER-----PHGTRIELEMEANMRARSTLRDYIQDTAVVNPH
ARIEFDEPGL--DESLKFERAERAELPDETEEIRPHPHGVELGTLLKMLEATDSYSVSGF
MQEEFTRVGGKTADSVIANFNDRHYGRGMAWQ-----PPKVNED----------------
-ADIEVAVEDAVANKGAETTATFAAAVSDAIHDCDRVAYHEVESIVDDAAEDAEADGDTT
FGATVRENAVEAAWNAVS--------------------------------------DTLS
SDLYTLVDDVTTKRKDDAAIEGLASRLGDKFD-----------DGGRHRLTRDELQGYID
RAADMTEEQDDATFGETARENVLEALWTAAEGVPEEPPKVSDIADNRDTASELLSAMRET
DIIAPPTDCLSPISAELVEEGLRKEFDADFYAASTRDASVHGGDPFIVEAGIAYGGELES
EGTVDVMRFANRVPLVYQRGACATTDVVKSIRWRNYNLDQPGGSGIPKGPAVIMVHVAST
NVPFTSESKDAIANVPEMEDEIELAIREAARELKSYLNKRRSMQQRREKQDKLATILPEM
AEKLTEVTDNDELHIDDSLARIMNNVLVEREVEDG----TVRVRIENNDDTNADVELTDI
VTAEPQ----DTNGATVVEMDGEWFVKWSPTIGAGETAVLEYSVA-GEAEFTVSVDGIEE
EKLTVNA---
>gi|448296158|ref|ZP_21486219.1| DNA topoisomerase VI subunit B [Halalkalicoccus jeotgali B3]
--------------------------------------------MTSLQSTLGEETG---
IADELAANQREISIAEFFEKNKHMLGFDSGARGLVTAVKEAVDNALDATEEAGILPDIYV
EIEEVGNYYRLVVEDNGPGITREQIPKVFGKLLYGSRFHAREQ-----------------
------------------------------------------------------------
------------------------------------------------------------
------------------------------------------------------------
------------------------------------------------------------
------------------------------------------------------------
------------------------------------------------------------
------------------------------------------------------------
------------------------------------------------------------
------------------------------------------------------------
---------------SRGQQGIGISAAVLYSQLTSGKPAKITSRTQGADEAQYFELIIDT
DTNEPEISSAE-----TTSWDR-----PHGTRIELEMEANMRARGQLRDYIKHTAVVNPH
ARIELHEP----NDSFKAERAT-DQLPAETEEIRPHPHGVELGTVIKMLGATDSHTLSGF
LQEEFTRVGKKTARKVLDNFRNRHFGREMAWE-----LPEPDEVES--------------
------AVREATTNKAADAIEAFATGVAERVAQRERIAHHELEAFVAEVADEIAAEHG-T
FGQTARETAVGAAWSAIVEDRE--------------------------------------
AECYRLVDAATSTRKDEATIEALSQRLAAKFDDD-----------GRHRLSHSALTEYVD
RAADMTQERDDVAVGETARENIVTEFWSVMKTVPDDVPLAREVANDRNTARDLVDAMRET
DIIAPPTDCLAPITDELVEAGLRKEFDAEFYAAATRDAEVHGGDPFIVEAGIAYGGEISA
EGSIDVMRFANRVPLVYQRGACATTDVVKSIGWRNYGLDQPGDTGLPNGPAVVMVHVAST
NVPFTSESKDAIANVPAIEDEIELAIREAARELKSYLNKQRSIAKRRKKQDVLATILPEM
ATKVAEVTDREPPDIDAALARIMNNVQVSRVVENG----SVVLAVENHSNTAEDLEITDI
VSIEPN---DLSAG-TVIEMDGEWFVKWSPTVPGGETATLEYSVD-EEATFDLDVSGVET
AKLTVER---
>gi|448469584|ref|ZP_21600266.1| DNA topoisomerase VI subunit B [Halorubrum kocurii JCM 14978]
--------------------------------------------MTSFQSTIGDEEG---
IAEELAEGQREISIAEFFEKNKHMLGFDSGARGLVTAVKEAVDNALDATEEAAVLPDIYI
EIEEVGDYYRLIIEDNGPGITKEQLPKVFGKLLYGSRFHAREQ-----------------
------------------------------------------------------------
------------------------------------------------------------
------------------------------------------------------------
------------------------------------------------------------
------------------------------------------------------------
------------------------------------------------------------
------------------------------------------------------------
------------------------------------------------------------
------------------------------------------------------------
---------------SRGQQGIGISAAVLYSQLTSGQPAKITSRPKGQSRAQYFELIIDT
DTNEPEIKADE-----ETTWDR-----PHGTRIELEMEANMRARQQLHDYVKHTAVVNPH
ARLELREPG--LDEPMKFERAT-DELPAETKEIRPHPHGVELGALIKMLEATESYSVSGF
LQEEFTRVGKKTADSVIDNFRDVYYGRELAWS-----PPRAH-----------------D
DRDVAAAVADAVANKGRDATTAFAEGVAETVANNDRLSRSELAEIVDNVAETVAGDTGKT
FGGTVRENAVDAAWRAITGAGD--DGAGNGAD-------------DEDGEGDDATESPLV
PDAYALVDDATSTRKDDAAVRAMAEALARRFENLDG---------DAFRITRDDLDRLVA
DAATYVAEQHDATFGETARENVVEAFWSRARTVPDDPPKVKAIAGDRDAAADLLDAMRTT
DILAPPTDCLAPITAELVEAGLRKEYDADFYAAATRDAEVHGGDPFIVEAGIAYGGEIPA
EGSVELLRFANRVPLVYQRGACATTDVIKNIGWRNYGLDQPGGSGLPNGPAVISIHVAST
NVPFTSESKDALANVPAIEDEIELAVREAARELKSYLNKRRSMQQRREKQDVLGRILPEM
ADKVSEVTGRSRPDIDGALARIMNNVSVEREVNGE----TVTLVVENHSDVNERLEITDI
VSTEPT---DLS-DGTVVDMDGEWFVQWKPEVPSGDERELTYAVD-GDADFEVSVGGVET
EKLTVNA---
>gi|448697206|ref|ZP_21698284.1| DNA topoisomerase VI subunit B [Halobiforma lacisalsi AJ5]
--------------------------------------------MTSFQSTLGEEPG---
IAEELAESQQAISIAEFFEKNKHMLGFDSGARGLVTAVKEAVDNALDAAEEAGILPDIYV
EIQEEGDYYRLIVEDNGPGLTKESLPKVFGKLLYGSRFHAREQ-----------------
------------------------------------------------------------
------------------------------------------------------------
------------------------------------------------------------
------------------------------------------------------------
------------------------------------------------------------
------------------------------------------------------------
------------------------------------------------------------
------------------------------------------------------------
------------------------------------------------------------
---------------SRGQQGIGISAAVLYSQLTSGKPAKITSRTEGSSEAQYFELIVDT
DDNEPEISVEE-----TTTWDR-----PHGTRIELEMEANMRARQQLHDYIKHTAVVNPH
ARLELREP----QAHFKFERAT-DQLPEETEEIRPHPHGVELGTVMKMLTATDSQTVSGF
LQEEFTRVGKKTADSIIDAFRDRHYGREMRWR-----PPAVHEDVD--------------
---LHAAVEDATANKGADATAAFAEAIAEEVDGYDRIAHHELLEVVDEAAEAVEGDHGTT
FGDTVRENAVTAVWRDLVGAAPEDEAAE--------------TEAEAEAEEVGSGESRLV
ADLYDLADEATSTRKDDEVVRAFAERLAGKFDDATE-------DDVRHRLTRDDLVAYVD
RAADLTEEYDDVAFGDTARENVVEAIWDVMATVPDDPPLVRELDGDRDATSDLVDGMRAT
DIMAPPTRCLSPISADLIEAGLEKEFDADFYASATRDAEVSGGDPFIVEAGIAYGGELES
EGSADVMRFANRVPLVYQRGACATTDVVKSIGWRNYGLDQPGGSGLPKGPAVIMVHVAST
NVPFTSESKDAVANVPEIEDEIELAIREAARELKSYLNKRRSMQKRRKKQNVLGKILPEM
AEKVAEVTGREEPDIDDAIARIMNNVLVERQVEENGDSKAVSVVVENNSGTNESLEITDI
VSAEPT---DLSDGATVVEMDGEWFVKWEPEVKSDDEATLEYEVS-DDASCDLDVKGVES
EKLTVNEQ--
>gi|448576110|ref|ZP_21642153.1| DNA topoisomerase VI subunit B [Haloferax larsenii JCM 13917]
--------------------------------------------MTSFQSTLGDESG---
IAEELAKGQREISIAEFFEKNKHMLGFDSGARGLVTAVKEAVDNALDATEEAGIQPDIYV
EISEVDDYYRLVIEDNGPGITKEQVPKVFGKLLYGSRFHAREQ-----------------
------------------------------------------------------------
------------------------------------------------------------
------------------------------------------------------------
------------------------------------------------------------
------------------------------------------------------------
------------------------------------------------------------
------------------------------------------------------------
------------------------------------------------------------
------------------------------------------------------------
---------------SRGQQGIGISAAVLYSQLTSGKPAKITSRTQGSADAEYFELVIDT
DKNEPEIRDEK-----TTSWDR-----PHGTRIELEMEANMRARQQLHDYIQHTAVVNPH
ARLELREPG--LDEPMKFERAT-DQLPQQTEEIRPHPHGVELGTLLKMLGATESYSVSGF
LQEEFTRVGAKTTEKIIDSFRDRHFGREMTWK-----TPSSR-----------------E
ADELVETIEDAVANKGQEATTAFAEELVDIVTGKDRIAHGELLTIVGNVAESVGDDTGKT
FGDTVQENIVEAVWPVLT--------------------------------------EDRE
SDVYAIVDDVTTTQKDDAGKVSMARSIATQFAETTG---------PTDRATYDDVEDFVS
WAAERTKEREDETYGETAREKIADAVWSRMRTVEDDVPKVRDIADDRNIARDLLEAMRET
DILAPPTDCLSPITSELVEAGLKKEFDADFYAAATRDAEVHGGDPFIVEAGIAYGGDIKS
DGSIDLLRFANRVPLVYQRGACTITHVVKDIGWRNYGLDQPGGSGMPKGPAVLMVHVAST
NVPFTSESKDALADVPAIQDEVELAIREAARELKSYLSKRRSLQKRRQKQDVIGRILPQM
ATKLSEVTGREEPKIDGALARIMNNVSVERTIEDG----TVTLTVTNYSSTNESPDITDI
LDVEPL---GLNGEANVVDLDGEWFVKWNPTVAAGESETLTYSVE-QDASFDINVDGVET
EKLTVNA---
>gi|448399835|ref|ZP_21571068.1| DNA topoisomerase VI subunit B [Haloterrigena limicola JCM 13563]
--------------------------------------------MTSFQSTLGDEPG---
IAEELAESQQSISIAEFFEKNKHMLGFDSGARGLVTAVKEAVDNALDAAEEAGILPDIYV
EIQEAGDYYRLIVEDNGPGLTKDSLPKVFGKLLYGSRFHAREQ-----------------
------------------------------------------------------------
------------------------------------------------------------
------------------------------------------------------------
------------------------------------------------------------
------------------------------------------------------------
------------------------------------------------------------
------------------------------------------------------------
------------------------------------------------------------
------------------------------------------------------------
---------------SRGQQGIGISAAVLYSQLTSGKPAKITSRTQGSSEAQYFELIVDT
DNNEPEISVEE-----TTTWDR-----PHGTRIELEMEANMRARGQLHDYIKHTAVVNPH
ARLELREP----QEHFKFERAT-DQLPAETEEIRPHPHGVELGTVMKMLAATDSQTVSGF
VQEEFTRVGKKTADSIIDAFRDRYYGREMCWR-----TPRGLDDID--------------
---IKGVASNATANKSVAATGAFSDKIASKVADKDRIAHHQLLDIVNESAQECEQEHDET
FGDTVQENVAEAIWLEVIDAS---------------------GADDANAATGEDGDSRLV
ADLYDLADDATSTRKDDETIHAFADRLAGKFEDLE---------DDRHRLTRATLREFVD
RAADLTEEYDEVSFGETARENVVEAVWDVMATVPDDPPLVRELNGDRDATSDLVDAMRAT
DIMAPPTRCLSPISEDLITAGLEKEFDADFYASATRDAGVSGGDPFIVEAGIAYGGELPA
EGTAEVMRFANRVPLVYQRGACATTDVVKTIGWRNYGLDQPGGSGLPNGPVVIMIHVAST
NVPFTSESKDAIANVPEIEDEIELAIREAARELKSYLNKRRSMQKRRKKQNVLGKILPEM
ATKVAEVTGRDEPDIDDAIARIMNNVLVERQTKANGDGQAVSVVVENNSSTNESLEITDI
VSAEPT---NLSDGATVVEMDGEWFVKWEPEVGSDDEATLEYEVP-DDATFDLDVKGVES
EKLTVKQ---
>gi|448455340|ref|ZP_21594520.1| DNA topoisomerase VI subunit B [Halorubrum lipolyticum DSM 21995]
--------------------------------------------MTSFQSTIGDEEG---
IAEELAEGQREISIAEFFEKNKHMLGFDSGARGLVTAVKEAVDNALDATEEAGVLPDIYI
EIEEVGDYYRLVIEDNGPGITKEQLPKVFGKLLYGSRFHAREQ-----------------
------------------------------------------------------------
------------------------------------------------------------
------------------------------------------------------------
------------------------------------------------------------
------------------------------------------------------------
------------------------------------------------------------
------------------------------------------------------------
------------------------------------------------------------
------------------------------------------------------------
---------------SRGQQGIGISAAVLYSQLTSGQPAKITSRPKGQSRAQYFELIIDT
DTNEPEIKADE-----ETTWDR-----PHGTRIELEMEANMRARQQLHDYVKHTAVVNPH
ARLELREPG--LDEPLKFERAT-DELPAETEEIRPHPHGVELGALIKMLEATESYSVSGF
LQEEFTRVGKKTADSVIDNFRDVYYGRELAWS-----PPRAH-----------------D
DRDVAAAVADAVANKGKAATTAFAEGVAETVAGNDRLSRSELAAIVGNVAENVEGDTGKT
FGGTVRENAVDAAWRAITGVDADGDAAGAADD-----------------GDGDDAESPLV
ADAYALVDDATSTRKDDAAVRAMAEALARRFANLDG---------EAFRIARDDLERLVA
DAANFVAEQRDATFGETARENVVEAFWSRARTVPDDPPKVKSIAGDRDAAADLLEAMRTT
DILAPPTDCLAPITAELVEAGLRKEYDADFYAAATRDAEVHGGDPFIVEAGIAYGGEIPA
EGSVELLRFANRVPLVYQRGACATTDVIKSIGWRNYGLDQPGGSGLPNGPAVISIHVAST
NVPFTSESKDALANVPAIEDEIELAVREAARELKSYLNKRRSMQQRREKQDVLGKILPEM
ADKVSEVTGRSRPDIDGALARIMNNVSVEREVDGE----TVTLVVENHSDVNEQLEITDI
VSAEPT---DLS-DGTVVDMDGEWFVQWKPEVPSGDERELTYAVD-GEADFEVSVGGVET
EKLTVNA---
>gi|448448962|ref|ZP_21591460.1| DNA topoisomerase VI subunit B [Halorubrum litoreum JCM 13561]
--------------------------------------------MTSFQSTIGDEEG---
IAEELAEGQREISIAEFFEKNKHMLGFDSGARGLVTAVKEAVDNALDATEEAGYLPDIYI
EIEEVGDYYRLVIEDNGPGITKEQLPKVFGKLLYGSRFHAREQ-----------------
------------------------------------------------------------
------------------------------------------------------------
------------------------------------------------------------
------------------------------------------------------------
------------------------------------------------------------
------------------------------------------------------------
------------------------------------------------------------
------------------------------------------------------------
------------------------------------------------------------
---------------SRGQQGIGISAAVLYSQLTSGQPAKITSRPKGQSRAQYFELIIDT
DTNEPEIQADE-----ETTWDR-----PHGTRIELEMEANMRARQQLHDYVKHTAVVNPH
ARLELREPG--LDEPLKFERAT-DELPAETEEIRPHPHGVELGTLIKMLEATESYSVSGF
LQEEFTRVGKKTADSVIDNFRDVYYGRELAWS-----PPREH-----------------D
DRDVASAVADAVANKGAEATSAFADGVAEAVGNHDRVTRSQLAAIVDNAAETVEDDTGKT
FGGTVRENAVDAAWRAVTGLGR-ADEAADSGE--------------GGEGADEVEESPLV
PDAYALVDEATSTRKDDEAVQAMAEALARRFENLDG---------DAFRITRDDLERLVA
DAASFVAEQRDATFGETARGNVVEAFWSRAVTVPDDPPKVKAIAGDRDAAADLLDAMRTT
DILAPPTDCLAPITAELVEAGLRKEYDADFYAAATRDAEVHGGDPFIVEAGIAYGGEIPA
DGSVELLRFANRVPLVYQRGACATTDVIKNIGWRNYGLDQPGGSGMPNGPAVISIHVAST
NVPFTSESKDALANVPEIEDEIELAVREAARELKSFLNKRRSMQQRREKQDVLGRILPEM
ADKVSEVTGRSRPDISGALARIMNNVSVEREVTDG----SVTLVVENHSDVNEELDITDI
VSTEPT---DLS-DGTVVDMDGEWFVQWKPEVPSGDERELTYAVD-GDPEFEVSVGGVET
EKLTVND---
>gi|300711733|ref|YP_003737547.1| DNA topoisomerase VI subunit B [Halalkalicoccus jeotgali B3]
--------------------------------------------MTSLQSTLGEETG---
IADELAANQREISIAEFFEKNKHMLGFDSGARGLVTAVKEAVDNALDATEEAGILPDIYV
EIEEVGNYYRLVVEDNGPGITREQIPKVFGKLLYGSRFHAREQ-----------------
------------------------------------------------------------
------------------------------------------------------------
------------------------------------------------------------
------------------------------------------------------------
------------------------------------------------------------
------------------------------------------------------------
------------------------------------------------------------
------------------------------------------------------------
------------------------------------------------------------
---------------SRGQQGIGISAAVLYSQLTSGKPAKITSRTQGADEAQYFELIIDT
DTNEPEISSAE-----TTSWDR-----PHGTRIELEMEANMRARGQLRDYIKHTAVVNPH
ARIELHEP----NDSFKAERAT-DQLPAETEEIRPHPHGVELGTVIKMLGATDSHTLSGF
LQEEFTRVGKKTARKVLDNFRNRHFGREMAWE-----LPEPDEVES--------------
------AVREATTNKAADAIEAFATGVAERVAQRERIAHHELEAFVAEVADEIAAEHG-T
FGQTARETAVGAAWSAIVEDRE--------------------------------------
AECYRLVDAATSTRKDEATIEALSQRLAAKFDDD-----------GRHRLSHSALTEYVD
RAADMTQERDDVAVGETARENIVTEFWSVMKTVPDDVPLAREVANDRNTARDLVDAMRET
DIIAPPTDCLAPITDELVEAGLRKEFDAEFYAAATRDAEVHGGDPFIVEAGIAYGGEISA
EGSIDVMRFANRVPLVYQRGACATTDVVKSIGWRNYGLDQPGDTGLPNGPAVVMVHVAST
NVPFTSESKDAIANVPAIEDEIELAIREAARELKSYLNKQRSIAKRRKKQDVLATILPEM
ATKVAEVTDREPPDIDAALARIMNNVQVSRVVENG----SVVLAVENHSNTAEDLEITDI
VSIEPN---DLSAG-TVIEMDGEWFVKWSPTVPGGETATLEYSVD-EEATFDLDVSGVET
AKLTVER---
>gi|448570958|ref|ZP_21639469.1| DNA topoisomerase VI subunit B [Haloferax lucentense DSM 14919]
--------------------------------------------MTSFQSTLGDEPG---
IAEELAKGQREISIAEFFEKNKHMLGFDSGARGLVTAVKEAVDNALDATEEAGIQPDIYV
EIAEAGDYYRLVIEDNGPGITKEQVPKVFGKLLYGSRFHAREQ-----------------
------------------------------------------------------------
------------------------------------------------------------
------------------------------------------------------------
------------------------------------------------------------
------------------------------------------------------------
------------------------------------------------------------
------------------------------------------------------------
------------------------------------------------------------
------------------------------------------------------------
---------------SRGQQGIGISAAVLYSQLTSGKPAKVTSRTQGSEDAEYFELVINT
DQNEPEIRTEK-----TTSWDR-----PHGTRIELEMEANMRARQQLHDYILHTAVVNPH
ARIELREPG--LDEPMKFERAT-DQLPKQTKEIRPHPHGVELGTLLKMLSATESYSVSGF
LQEEFTRVGAKTSDKVHDAFRDRHFGREMTWR-----TPDAS-----------------E
ADDLVAVVEDAVANKGKEATAAFADELVDIVVGKDRIAHGELVTIVENAAETVGEDTDTS
FGETVRENVVEALWPALT--------------------------------------DDRE
GDAYAIVDDVTTTQKDDAGKLSMARSIATQFAETTG---------PADRATRDDVAEFVS
WAADRTKEREDETYGETAQENIADAVWSRMRTVSDEVPKVREVADDRDVARDLLDAMRET
DILAPPTDCLSPISAELVEAGLKKEFDADFYAAATRDAEVHGGDPFIVEAGIAYGGELRS
EGKIDLLRFANRVPLVYQQGACTITHVVKDIGWRNYGLDQPGGSGMPNGPAVLMVHVAST
NVPFTSESKDALADVPAIQDEVELAIREAARDLKSYLSKRRSLQKRREKQDVLGRILPQM
ATKLSEVTGRPEPNIDGALGRIMNNLTVERAVDDG----EVTLTVTNHSNTNESPDITDI
VSVEPG---GLDGEATVVDLDGEWFVKWNPEVSSGETATLTYSVA-QDASFDINVDGVET
EKLTVNV---
>gi|448614968|ref|ZP_21663996.1| DNA topoisomerase VI subunit B [Haloferax mediterranei ATCC 33500]
--------------------------------------------MTSFQSTLGDEPG---
IAEELAKGQREISIAEFFEKNKHMLGFDSGARGLVTAVKEAVDNALDATEEAGIQPDIYV
EIAEAGDYYRLVIEDNGPGITKEQVPKVFGKLLYGSRFHAREQ-----------------
------------------------------------------------------------
------------------------------------------------------------
------------------------------------------------------------
------------------------------------------------------------
------------------------------------------------------------
------------------------------------------------------------
------------------------------------------------------------
------------------------------------------------------------
------------------------------------------------------------
---------------SRGQQGIGISAAVLYSQLTSGKPAKVTSRTQGAEDAEYFELVINT
DQNEPEIRTEK-----TTSWDR-----PHGTRIELEMEANMRARQQLHDYILHTAVVNPH
ARLELREPG--LDEPMKFERAT-DQLPEQTTEIRPHPHGVELGTLLKMLAATESYSVSGF
LQEEFTRVGAKTSSKIHDAFRDRHFGREMTWR-----TPAAT-----------------E
SDELVAVVEDAVANKGKDATAAFAEELVDILVGKDRVAHGELVTIVGNVAESVGDETDTS
FGDTVQSNVVEAVWPVLS--------------------------------------EDRE
GDTYAIVDDVTTTQKDDAGKVSMARSIATQFAETTD---------LADRATHDDISEFVS
WAAERTKEREDETYGETAREKIVDAIWSRMRTVSDEVPKVRDMADNRDIARDLLEAMRET
DILAPPTDCLSPISAGLVEEGLKKEFDADFYAAATRDAEVHGGDPFIVEAGIAYGGELKS
EGSIDLLRFANRVPLVYQRGACAITHVVKDIGWRNYNLDQPGGSGMPNGPAVLMIHVAST
NVPFTSESKDALADVPAIQDEVELAIREAARELKSYLSKRRSLQKRRKKQDVLGRILPQM
ATKLSEVTERDEPNIEGALARIMNNVSIERTVKDG----TVTLSVKNYSSTNESPDITDI
VSAEPK---GLNGEASVVDLDGEWFVKWNPEVSSGETATLTYSVE-QDASFDINVDGVET
EKLTVNV---
>gi|257388768|ref|YP_003178541.1| DNA topoisomerase VI subunit B [Halomicrobium mukohataei DSM 12286]
--------------------------------------------MTSYQSRLGEGEG---
IADELAESQRSISIAEFFEKNRQMLGFDSGAKALVTAVKEAVDNALDACEEAGITPDIYV
EIQEAGDYYRLIVEDNGPGITREQIPNIFGKLLYGSRFHKREQ-----------------
------------------------------------------------------------
------------------------------------------------------------
------------------------------------------------------------
------------------------------------------------------------
------------------------------------------------------------
------------------------------------------------------------
------------------------------------------------------------
------------------------------------------------------------
------------------------------------------------------------
---------------NRGQQGIGISAAVLHSQKTSGKPAKITSRTEQHADAQYFELIVDT
DANEPEISVED-----TTTWER-----PHGTRIELEMEANMRARQQLHDYIKHTAVVNPH
ARIELVEP----KEHLKYERTT-DQLPDETEEIRPHPHGVELGTLLKMLESTDSYSVSGF
MQGEFTRVGQKTSDDVIANFNDRHYGREMSWY-----GPQSHEDSVVPTGQRDGDGEAVE
-MDVARAVQQAVSNKGKDATAEFADAVASAVSEAGRVSHGRLEAIVDDHADRIEDDYEKT
FGDTVREAAIEAAWSEIT--------------------------------------ADRT
PDVYELVDEVTTTRKDDAAVQGIAERIADKFD-----------D-GSNRVTYAALEDYVD
RAAEMTEDMDDATFGETAREKIVDALWEVAARVSDDPPNVSEIADDRDTTSDLLEAMREA
DIIAPPTDCLAPITAELVEAGLKKEFDADFFAASTRDASVHGGDPFIVEAGIAYGGDIEH
D-QAQVMRFANRVPLVYQRGACATTDVVKSINWRNYGLDQPGGSGIPNDAAVVMVHIAST
NVPFTSESKDAVANIPEIESEIELAIREAARELKSYLNKRRSMQKRRKKENKLATILPEM
AEKLATVTGNERLDIDDSMARIMNNVLVEREVEGD----TVRVVVENNDDTNADIDLTDI
VTAEPQ----ATNGANVVEMDGEWFVKWQTTVAAGDDAVLEYRID-GDAEFDIAVDGVED
EKLTVNA---
>gi|448727754|ref|ZP_21710103.1| DNA topoisomerase VI subunit B [Halococcus morrhuae DSM 1307]
--------------------------------------------MPSLQSTLDDEG----
VADELAASQRSISIAEFFEKNKHMLGFDSGARGLVTAVKEAVDNALDAAEEAGHLPDIYI
EIEEVGDYYRLVVEDNGPGITTEELPKVFGKLLYGSRFHKREQ-----------------
------------------------------------------------------------
------------------------------------------------------------
------------------------------------------------------------
------------------------------------------------------------
------------------------------------------------------------
------------------------------------------------------------
------------------------------------------------------------
------------------------------------------------------------
------------------------------------------------------------
---------------ARGQQGIGISAAVLYSQLTSGKPAKITSRTQGG-EAKYFELIIDT
DSNEPEVSVDE-----TTTWDR-----THGTRIELEMEANMRARGQLRDYVKHTAVVNPH
ARIELREP----NGEFKAERAT-DQLPAETEEIRPHPHGVELGTLLKMLEATDSYSVSGF
LQGEFTRVGTKTATNVIAAFTDRHYGREMAWR-----TPA-THE----------------
-ADIEAAVTEAVANKGQAATDEFAGRVADAIRDHDRLAHHELATLVEHAAVATTDETGTT
FGDTVQEKAVAAAWTIVR--------------------------------------DDRT
ADLYTLTDEATSTRKDDGVIESFAERLAAKFDGEG---------QVRDRLRRETLEEYVE
RAAAMTAEREDVSFGETARENVADALWSVARTVPDDPPNVAAVADDRDTASALLSAMSET
DIIAPPTDCLSPITADLVRSGLEKEFDADFYASATRDAGVHGGDPFIVEAGIAYGGDLPA
EGSVELLRFANRVPLVYQRGACATTDVLKGIGWRNYGLDQPGGSGMPNGPAVIMIHVAST
NVPFTSESKDAIANIPAIEDEIELAVREAARELKSYLNKRRSMQQRQEKQDVLGSILPEM
ADKLATVTEREELKIDDSLARIMNNVLVERRIENS----HVELVVENNSGTSASPELTEI
VSAEPT---SVSDGARVVEMDGEWFIKWSPEVGSDDDSVLQYELAD-ESDYDLDVTGIES
AKLTVNT---
>gi|448609018|ref|ZP_21660297.1| DNA topoisomerase VI subunit B [Haloferax mucosum ATCC BAA-1512]
--------------------------------------------MTSFQSTLGDEPG---
IAEELAKGQREISIAEFFEKNKHMLGFDSGARGLVTAVKEAVDNALDATEEAGIQPDIYV
EIAEAGDYYRLVIEDNGPGITKEQLPKVFGKLLYGSRFHAREQ-----------------
------------------------------------------------------------
------------------------------------------------------------
------------------------------------------------------------
------------------------------------------------------------
------------------------------------------------------------
------------------------------------------------------------
------------------------------------------------------------
------------------------------------------------------------
------------------------------------------------------------
---------------SRGQQGIGISAAVLYSQLTSGKPAKVTSRTQGAEDAEYFELVINT
DQNEPEIRTEK-----TTSWDR-----PHGTRIELEMEANMRARQQLHDYILHTAVVNPH
ARLELREPG--LDEPLKFERAT-DQLPEQTTEIRPHPHGVELGTLLKMLTATESYSISGF
LQEEFTRVGSKTSSKIHDAFRDRHFGREMTWR-----TPAST-----------------D
ADELVAVVEDAVANKGKDATAAFAEELVETVVGKDRIAHEELLTIVGNVSESVGDETDTS
FGDTVQSNVVEALWPVLT--------------------------------------DDRE
DDVYAIIDDVTTTQKDDAGKLSMARSIATQFAETTG---------PADRAPRGDIAEFVS
WAAERTKEREDETYGETAREKIVDAIWSRMRTVGDDVPNVRDVADDRDLARDLLDAMRET
DILAPPTDCLSPISAELVEAGLKKEFDADFYAAATRDAEVHGGDPFIVEAGIAYGGELKS
EGSIDLLRFANRVPLVYQQGACTITHVVKDIGWRNYNLDQPGGSGMPSGPAVLMVHVAST
NVPFTSESKDALADVPAIQDEVELAIREAARELKSYLSKRRSLQKRRKKQDVLGRILPQM
ATKLSEVTERNEPNIDGALARIMNNVSIERTVEDG----SVTLTVKNYSSTNESPDITDI
VSAEPQ---GLNGEASVVDLDGEWFVKWNPEVSSGETATLTYSVA-QDASFDINVDGVET
EKLTVNV---
>gi|448720887|ref|ZP_21703481.1| DNA topoisomerase VI subunit B [Halobiforma nitratireducens JCM 10879]
--------------------------------------------MTSFQSTLGEEPG---
IAEELAESQQAISIAEFFEKNKHMLGFDSGARGLVTAVKEAVDNALDAAEEAGILPDIYV
EIQEAGDYYRLIVEDNGPGLTKESLPKVFGKLLYGSRFHAREQ-----------------
------------------------------------------------------------
------------------------------------------------------------
------------------------------------------------------------
------------------------------------------------------------
------------------------------------------------------------
------------------------------------------------------------
------------------------------------------------------------
------------------------------------------------------------
------------------------------------------------------------
---------------SRGQQGIGISAAVLYSQLTSGKPAKITSRTEGSDEAQYFELIVDT
DDNEPEISVEE-----TTTWDR-----PHGTRIELEMEANMRARQQLHDYIKHTAVVNPH
ARLELREP----QAHFKFERAT-DQLPEETEEIRPHPHGVELGTVMKMLTATDSQTVSGF
LQEEFTRVGKKTADSIIDAFRDRHYGREMRWR-----PPAVHESTEPRSADTSSEQHPRE
DGDLEAAVTDATANKGADATAAFAEAIAGAVDDRDRIAHHELLAIVDSAAETVEEEHGTT
FGDTVRENAVDAVWLTLIDELSEESDEV--------------ATDAETT----TDESRLV
GDLYELVDEATSTRKDDEIVRAFAQRLAGKFADAAD-------DDVRHRVTRDELRGYVD
RVAELTEEYDDVAFGDTARENVVEEIWDVMATVPDDPPLVRELNGDRDATSDLVDAMRAT
DIMAPPTRCLAPISADLIEAGLEKEFDADFYASATRDAEVSGGDPFIVEAGIAYGGELEA
EGSADVMRFANRVPLVYQRGACATTDVVKDIGWRNYGLDQPGGSGLPNGPAVVMVHVAST
NVPFTSESKDAVANVPEIEDEIELAIREAARDLKSYLNKRRSMQKRRKKQNVLGKILPEM
AEKVAEVTGREEPDIDDAIARIMNNVLVERQVEANGDSQSVSVVVENNSGTNESLEITDI
VSAEPT---ALPDDATAVEMDGEWFVKWEPDISSDDEATLEYEVP-DDATFDLDVKGVET
EKLTVKQ---
>gi|448414639|ref|ZP_21577652.1| DNA topoisomerase vi, b subunit, partial [Halosarcina pallida JCM 14848]
------------------------------------------------------------
------------------------------------------------------------
------------------------------------------------------------
------------------------------------------------------------
------------------------------------------------------------
------------------------------------------------------------
------------------------------------------------------------
------------------------------------------------------------
------------------------------------------------------------
------------------------------------------------------------
------------------------------------------------------------
------------------------------------------------------------
------------------------------------------------------------
------------------------------------------------------------
----------------------------------------------------RSYSVSGF
LQEEFTRVGAKTADKILNNFRDRHFGREMGWGVVERESEGEG-----------------E
SVDLDAAIEDAIANKGAEATAAFAERVGDTLRNRERTTHFELEDIVDTVADDIGEEHGVA
FGDTVRENAVEAAWAVLT--------------------------------------EGR-
-DLYDVVDGATSTQKDDATVRGIADRVAEKFGSND-----------RHRATKGQVREYVE
RSADVLVS-EDVTFGDTARENVTDALWAVMRTVPDDAPKVSEAADDRDVASELLEAMREA
DILAPPTNCLSPITAELVEAGLRKEYDADFYAAATRDAEVHGGDPFIVEAGIAYGGELSA
EGSVDLLRFANRVPLVYQRGACATTDVVKRIGWRNYGLDQPGGSGMPSGPAVIMVHVAST
NVPFTSESKDALANIPEIEDEIELAIREAARELKSYLNKRRSMQKRREKQDVLGRILPEM
ADKLSEVTGRERPNIDGALARIMNNLSVDREVEDD----TVTLVVENHSDRSETPDITDI
VSVEPT---EVPEAATVVDLDGEWFVKWNPSVSAGDTAELSYTVA-SDASFDINVDGVEA
EKLTVNT---
>gi|322370369|ref|ZP_08044928.1| DNA topoisomerase VI subunit B [Haladaptatus paucihalophilus DX253]
-----------------------------------------------MQSTL--GDE--G
IAEELAESQRQISIAEFFEKNKHMLGFDSGARGLVTAVKEAVDNALDASEEARLKPFVRV
KIEEVGDYYRLIVEDEGPGITREQIPKVFGKLLYGSRFHKREQ-----------------
------------------------------------------------------------
------------------------------------------------------------
------------------------------------------------------------
------------------------------------------------------------
------------------------------------------------------------
------------------------------------------------------------
------------------------------------------------------------
------------------------------------------------------------
------------------------------------------------------------
---------------SRGQQGIGISAAVLYSQLTSGKPAKITSKPKGSDRQRYFELIIDT
DENEPEIQSES-----DTPPVGRELVGTHGTRIELEMEANMRARQQLIRYIKHTAVVNPH
AKIVFEEPGMEDGEEMVFERADGASLPAETEEIRPHPHGVELGTLLKMLGSTDSHSISGF
LQEEFTRVGKKTSENVIENFRDRHYGREAAWR-----APQAHEE----------------
-VDIESAVEEAVANKGAEATDAFAAAVAEKAAESDRISHHQLRAIIAVAADEIEAEFGTS
FGATVQENALDSAWAAIT--------------------------------------DDRV
TDLYELVDDATSVRKDDETVRALAERIAAKFEN----------EDGHDRATEKRLEEYVG
RAADMTEEREDVTIGETARENVVDAIWDSMVTVPDDVPKVREVGDSRDIASELLDAMKET
DIISPPTNCLSPITADLVEAGLRKEYDADFYAAATRDADVHGGDPFIVEAGIAYGGDLQA
EGSAELLRFANRVPLVYQRGACATTDVVKSIGWRNYNLDQPGGRGVPNGPVVIMVHVAST
NVPFTSESKDAIANVPEIEDEIELAIREAARELKSYLNKRQSLKKRQKKQNVIATILPEM
AEKLSAVTGREDLEIGDSLARIMNNVLVEREVEED----TVKLVVENHGSTNESPKLTDI
VATKPE---NLSDGASAVEMDGEWFVTWEPTVESGEESVLEYHVAEDVSFDAVTVEGIED
ERLTNNT---
>gi|448562315|ref|ZP_21635354.1| DNA topoisomerase VI subunit B, partial [Haloferax prahovense DSM 18310]
------------------------------------------------------------
------------------------------------------------------------
------------------------------------------------------------
------------------------------------------------------------
------------------------------------------------------------
------------------------------------------------------------
------------------------------------------------------------
------------------------------------------------------------
------------------------------------------------------------
------------------------------------------------------------
------------------------------------------------------------
------------------------------------------------------------
------------------------------------------------------------
------------------------------------------------------------
------------------------------------------------------------
-----------------DVYKR--------------------------------------
-----QVVEDAVANKGKEATATFADELVDIVVGKDRIAHGELVTIVENVAETVGEETDTS
FGETVRENVVEALWPVLT--------------------------------------DDRE
GDVYAIVDDVTTTQKDDAGKVSMARSIATQFAETTG---------PADRATRDDVAEFVA
WAAERTKEREDETYGETAQENVADAIWSRMRTVSDEVPKVREVADDRDVARDLLDAMRQT
DILAPPTDCLSPISADLVEAGLKKEFDADFYAAATRDAEVHGGDPFIVEAGIAYGGELKS
EGKIDLLRFANRVPLVYQQGACTITHVVKDIGWRNYGLDQPGGSGMPNGPAVLMVHVAST
NVPFTSESKDALADVPAIQDEVELAIREAARELKSYLSKRRSLQKRRKKQDVLGRILPQM
ATKLSEVTGRPEPNIDGALGRIMNNLTVERAVEDG----EVTLTVKNYSNTNESPDITDI
VSAEPA---GLDGEATVVDLDGEWFVKWNPEVSSGETATLTYSVA-QDASFDINVDGVET
EKLTVNV---
>gi|336254126|ref|YP_004597233.1| type 2 DNA topoisomerase 6 subunit B [Halopiger xanaduensis SH-6]
--------------------------------------------MTSFQSTLGEEAG---
IAEELAESQQAISIAEFFEKNKHMLGFDSGARGLVTAVKEAVDNALDAAEEAGILPDIYV
EIQEEGDYYRLIVEDNGPGLTKESLPKVFGKLLYGSRFHAREQ-----------------
------------------------------------------------------------
------------------------------------------------------------
------------------------------------------------------------
------------------------------------------------------------
------------------------------------------------------------
------------------------------------------------------------
------------------------------------------------------------
------------------------------------------------------------
------------------------------------------------------------
---------------SRGQQGIGISAAVLYSQLTSGKPAKITSRTEGASEAQYFELIVDT
DENEPEISVEE-----TTTWDR-----PHGTRIELEMEANMRARQQLHDYIKHTAVVNPH
ARLELREP----QAHFKFERAT-DQLPEETEEIRPHPHGVELGTVMKMLTATDSQTVSGF
LQEEFTRVGKKTADSIIDAFRDRHYGREMRWR-----PPAVHEEID--------------
---LEAAVSEATANKGADATAAFAEAIADDADDRDRIAHHELLEVVEDAAEQVEAEHGTT
FGDTVRENAVDAVWRTLVDELPEDADEN--------------TADAQAA----ADESRLV
ADLYELADEATSTRKDDEIVQAFAQRLAGKFADAAE-------DDIRHRHTRASVREFVD
RAADLTEEYDEVSFGDTARENVVEAIWDVMATVPDDPPLVRELNGDRDATSDLVDAMRET
DIMAPPTRCLSPITADLIEAGLEKEFDADFYASASRDAEVSGGDPFVVEAGIAYGGEIES
EGSAQVMRFANRVPLVYQRGACATTDVVKSIGWRNYGLDQPGGSGLPNGPAVIMVHVAST
NVPFTSESKDAVANVPEIEDEIELAIREAARDLKSYINKRQSMQQRRKKQNVLGKILPEM
AEKVAEVTGRDEPDIDDAIARIMNNVLVERRVEANGDGQEISVVVENNSSTNESLEITDI
VSAEPA---NLPDDATVIEMDGEWFVKWEPEVKSDDEAALEYEVS-DDATYDLDVKGVES
EKLTVNQ---
>gi|110668559|ref|YP_658370.1| DNA topoisomerase VI subunit B [Haloquadratum walsbyi DSM 16790]
--------------------------------------------MTSFQSTLGEEGE---
IADELAESQRAISIAEFFEKNKHMLGFDSGARGLVTAVKEAVDNALDATEEAGIKPDISI
EIRESGDYYTLIVEDNGPGITREQVPKVFGKLLYGSRFHAREQSLTPTQTLLIRRDGDVT
FTSIGDFCDSYLPADGPASAPIPVDANIEVPSFDRATHEMTWQPVTNAIRHRTDERVYRI
STACGRTLEITGNHSLFSLSSDNETIEVNAG-----------------------------
---------------------------------------------------ELSPGDSIL
APKQLPMASESVDTSTTVDEKTQSSTGAQTQRINILEHIKPDDLKESAATFRIHEADQAS
LSSGGNHKSPSASLASSQLASSEVIASAGGQQIQSSADQRQSKGHTPGGDHHNNECLLIK
SVCENDKMSTVADYTLEIVTPDGESSRLPVSVSIDNVFITSLVRYIATASTSDISPVSDS
SVDYTTEERHNTVDRSFSDTMRPLDSVIPLICEDDGEIELPSFVFESDPKRQQQLLTQLY
RYPEASNGRNAGDDTVTYTTTSATLARQLTTLWNMNGVVATTNTQTETSQSDEIENESAQ
TTIYEVSVDRAEIETDIAGSDSDCQQGDGDLCLVSVSSVEEIDAPPYVYDISVPGASGHD
ENFVTANDGAICVKNSRGQQGIGISAAVLYSQLTSGKPARITTRTQSSDTAQYFELIIDT
DTNEPEVSADQERDPGAASLSP-----THGTRIELEMEANMRARGQLRDYVKDTAVVNPH
ARITLDEPG--LEEPRQYERVDGAELPAQTEEIRPHPHGVELGTLLKMLEATESYSVSGF
LREEFTRVGSKTATKILDQFRDRHFGRALPMSAPETIPDNADGTDDEQ-----------V
TSSLESIIEAAVVNKGASATTTFASRVAETVNQRSGTTQGELVGIVDTVAEDIEDEFETT
FGTTVRENAVEAAWDVLT--------------------------------------TDID
EDIYPLVADATSTQKDHETVRGVTDRIATKFADGSE----------PLRATRDAVREYVD
RSADMIVS-EEVSFGETARENVVDAVWTAMQTVDDELPAVKAVADDRNIASDLLEAMRLT
DILAPPTDCLSPITADLVEAGLRKEFDADFYAAATRDAEVHGGDPFIVEAGIAYGGELEG
G-KISLLRFANRVPLVYQRGACATTDVIKSIGWRNYGLDQPGGSGMPNGPAVVMIHVAST
NVPFTSESKDALANIPAIEDEIELAVREASRELKSYLNKRRSMQKRREKQDVLGRILPEM
ANKLADVTENDRPDIDNALARIMNNVSVERNVDNG----SVTLTVQNYSDRQESPTLTDI
VDSKPD---TIPDEIEIVELEDEYFLTWEPVVDAGESATVTYEVP-TGASFELDVDDVET
EKLTIDA---
>gi|448473865|ref|ZP_21601926.1| DNA topoisomerase VI subunit B [Halorubrum aidingense JCM 13560]
--------------------------------------------MTSFQSTIGDEEG---
IAEELAEGQREISIAEFFEKNKHMLGFDSGARGLVTAVKEAVDNALDATEEAGVLPDIYI
EIEEVGDYYRLVIEDNGPGITKEQLPKVFGKLLYGSRFHAREQ-----------------
------------------------------------------------------------
------------------------------------------------------------
------------------------------------------------------------
------------------------------------------------------------
------------------------------------------------------------
------------------------------------------------------------
------------------------------------------------------------
------------------------------------------------------------
------------------------------------------------------------
---------------SRGQQGIGISAAVLYSQLTSGQPAKITSRPKGQARAQYFELIIDT
DTNEPEIKADE-----ETTWDR-----PHGTRIELEMEANMRARGQLHDYVKHTAVVNPH
ARLELREPG--LDEPMKFERAT-DELPAETKEIRPHPHGVELGALIKMLEATESYSVSGF
LQEEFTRVGKKTADSVLDNFRDVYDGRELAWS-----PPRAH-----------------D
DRDVEAAIGDAVANKGKAATTAFAEGVAETVAGNDRLSRSDLAEIVGNVADGVEDDTGRT
FGETVRENAVEAAWTAITGVGAD-------RGESS----------EEDDAPADPVEAAVI
ADVYALVDEATSTRKDDAAVQAMADALARRFANLDG---------DAFRITRDDLDRLVA
DAASFVAEQHDATFGETARENVAEAFWSRARTVPDDPPKVRDVAADRDASADLLEAMRAT
DILAPPTDCLAPITAELVEAGLRKEYDADFYAAATRDAEVHGGDPFIVEAGIAYGGDIPA
EGSVELLRFANRVPLVYQRGACATTDVIKSIGWRNYGLDQPGGSGMPNGPAVISIHVAST
NVPFTSESKDALANVPAIEDEIELAVREAARELKSYLNKRRSMQQRREKQNVLGTILPEM
ADKVSEVTGRPRPNIDGALARIMNNVSVEREVADG----TVTLVVENHSDVSETVEITDI
VSTEPT---DLS-DGTVVDMDGEWFVQWKPEVSSGDERELTYAVD-DDADFEISVGGVET
EKLTVNA---
>gi|448479368|ref|ZP_21604220.1| DNA topoisomerase VI subunit B [Halorubrum arcis JCM 13916]
--------------------------------------------MTSFQSTIGDEEG---
IAEELAEGQREISIAEFFEKNKHMLGFDSGARGLVTAVKEAVDNALDATEEAGYLPDIYI
EIEEVGDYYRLVIEDNGPGITKEQLPKVFGKLLYGSRFHAREQ-----------------
------------------------------------------------------------
------------------------------------------------------------
------------------------------------------------------------
------------------------------------------------------------
------------------------------------------------------------
------------------------------------------------------------
------------------------------------------------------------
------------------------------------------------------------
------------------------------------------------------------
---------------SRGQQGIGISAAVLYSQLTSGQPAKITSRPKGQSRAQYFELIIDT
DTNEPEIQADE-----ETTWDR-----PHGTRIELEMEANMRARQQLHDYVKHTAVVNPH
ARLELREPG--LDEPLKFERAT-DELPAETEEIRPHPHGVELGTLIKMLEATESYSVSGF
LQEEFTRVGKKTADSVIDNFRDVYYGRELAWS-----PPREH-----------------E
DRDVASAVADAVANKGAEATSAFADGVAEAVGTHDRVTRSQLAAIVDNAAETVEDDTGKT
FGGTVRENAVDAAWRAVTGLGR-ADEAADSGE--------------GGEGADEVEESPLV
PDAYALVDEATSTRKDDEAVQAMAEALARRFENLDG---------DAFRITRDDLERLVA
DAASFVAEQRDATFGETARGNVVEAFWSRAVTVPDDPPKVKAIAGDRDAAADLLDAMRTT
DILAPPTDCLAPITAELVEAGLRKEYDADFYAAATRDAEVHGGDPFIVEAGIAYGGEIPA
DGSVELLRFANRVPLVYQRGACATTDVIKNIGWRNYGLDQPGGSGMPNGPAVISIHVAST
NVPFTSESKDALANVPEIEDEIELAVREAARELKSFLNKRRSIQQRREKQDVLGRILPEM
ADKVSEVTGRSRPDISGALARIMNNVSVEREVTDG----SVTLVVENHSDVNEELDITDI
VSTEPT---DLS-DGTVVDMDGEWFVQWKPEVPSGDERELTYAVD-GDPEFEVSVGGVET
EKLTVND---
>gi|448502261|ref|ZP_21612534.1| DNA topoisomerase VI subunit B [Halorubrum coriense DSM 10284]
--------------------------------------------MTSFQSTIGDEEG---
IAEELAEGQREISIAEFFEKNKHMLGFDSGARGLVTAVKEAVDNALDATEEAGVLPDIYI
EIEEVGDYYRLVIEDNGPGITKEQLPKVFGKLLYGSRFHAREQ-----------------
------------------------------------------------------------
------------------------------------------------------------
------------------------------------------------------------
------------------------------------------------------------
------------------------------------------------------------
------------------------------------------------------------
------------------------------------------------------------
------------------------------------------------------------
------------------------------------------------------------
---------------SRGQQGIGISAAVLYSQLTSGQPAKITSRPKGQSRAQYFELIIDT
DTNEPEIQADE-----ETTWDR-----PHGTRIELEMEANMRARQQLHDYVKHTAVVNPH
ARLELREPG--LDEPMKFERAT-DELPAETEEIRPHPHGVELGTLIKMLEATESYSVSGF
LQEEFTRVGKKTADGVIDNFRDVYYGRELSWS-----PPRAH-----------------D
DRDVASAVSDAVANKGAEATTAFAEGVAETVGNNDRISRSELADIVDTVAETVEGDTGKT
FGGTVRENAVDAGWRAVTGGDE-ADESAESDD--------------G-----GPEESPLV
PDVYALVDEATSTRKDDAAVRAMAEALARRFENLDG---------DAYRITRDDLERLVA
DAASFVAEQRDATFGETARENVVEAFWSRARTVPDDPPKVKSIAGDRDAAADLLEAMRTT
DILAPPTGCLAPITAELVEAGLRKEYDADFYAAATRDAEVHGGDPFIVEAGIAYGGEIPA
EGSVELLRFANRVPLVYQRGACATTDVIKHIGWRNYGLDQPGGSGMPNGPAVISIHVAST
NVPFTSESKDALANVPAIEDEIELAVREAARELKSYLNKRRSMQQRREKQDVLGRILPEM
ADKVSEVTGRPRPDIDGALARIMNNVSVEREVDGE----TVTLVVENHSDVNEQLDITDI
VSTEPT---DLS-DGTVVDMDGEWFVQWKPEVPSGDERELTYAVG-GDPEFEVSVGGVET
EKLTVND---
>gi|448524344|ref|ZP_21619326.1| DNA topoisomerase VI subunit B [Halorubrum distributum JCM 10118]
--------------------------------------------MTSFQSTIGDEEG---
IAEELAEGQREISIAEFFEKNKHMLGFDSGARGLVTAVKEAVDNALDATEEAGYLPDIYI
EIEEVGDYYRLVIEDNGPGITKEQLPKVFGKLLYGSRFHAREQ-----------------
------------------------------------------------------------
------------------------------------------------------------
------------------------------------------------------------
------------------------------------------------------------
------------------------------------------------------------
------------------------------------------------------------
------------------------------------------------------------
------------------------------------------------------------
------------------------------------------------------------
---------------SRGQQGIGISAAVLYSQLTSGQPAKITSRPKGQSRAQYFELIIDT
DTNEPEIQADE-----ETTWDR-----PHGTRIELEMEANMRARQQLHDYVKHTAVVNPH
ARLELREPG--LDEPLKFERAT-DELPAETEEIRPHPHGVELGTLIKMLEATESYSVSGF
LQEEFTRVGKKTADSVIDNFRDVYYGRELAWS-----PPREH-----------------D
DRDVASAVADAVANKGAEATSAFADGVAEAVGNHDRVTRSQLAAIVDNAAETVEDDTGKT
FGGTVRENAVDAAWRAVTGLGR-ADEAADSGE--------------GGEGADEVEESPLV
PDAYALVDEATSTRKDDEAVQAMAEALARRFENLDG---------DAFRITRDDLERLVA
DAASFVAEQRDATFGETARGNVVEAFWSRAVTVPDDPPKVKAIAGDRDAAADLLDAMRTT
DILAPPTDCLAPITAELVEAGLRKEYDADFYAAATRDAEVHGGDPFIVEAGIAYGGEIPA
DGSVELLRFANRVPLVYQRGACATTDVIKNIGWRNYGLDQPGGSGMPNGPAVISIHVAST
NVPFTSESKDALANVPEIEDEIELAVREAARELKSFLNKRRSMQQRREKQDVLGRILPEM
ADKVSEVTGRSRPDISGALARIMNNVSVEREVTDG----SVTLVVENHSDVNEELDITDI
VSTEPT---DLS-DGTVVDMDGEWFVQWKPEVPSGDERELTYAVD-GDPEFEVSVGGVET
EKLTVND---
>gi|448506625|ref|ZP_21614581.1| DNA topoisomerase VI subunit B [Halorubrum distributum JCM 9100]
--------------------------------------------MTSFQSTIGDEEG---
IAEELAEGQREISIAEFFEKNKHMLGFDSGARGLVTAVKEAVDNALDATEEAGYLPDIYI
EIEEVGDYYRLVIEDNGPGITKEQLPKVFGKLLYGSRFHAREQ-----------------
------------------------------------------------------------
------------------------------------------------------------
------------------------------------------------------------
------------------------------------------------------------
------------------------------------------------------------
------------------------------------------------------------
------------------------------------------------------------
------------------------------------------------------------
------------------------------------------------------------
---------------SRGQQGIGISAAVLYSQLTSGQPAKITSRPKGQSRAQYFELIIDT
DTNEPEIQADE-----ETTWDR-----PHGTRIELEMEANMRARQQLHDYVKHTAVVNPH
ARLELREPG--LDEPLKFERAT-DELPAETEEIRPHPHGVELGTLIKMLEATESYSVSGF
LQEEFTRVGKKTADSVIDNFRDVYYGRELAWS-----PPREH-----------------D
DRDVASAVADAVANKGAEATSAFADGVAEAVGNHDRVTRSQLAAIVDNAAETVEDDTGKT
FGGTVRENAVDAAWRAVTGLGR-ADEAADSGE--------------GGEGADEVEESPLV
PDAYALVDEATSTRKDDEAVQAMAEALARRFENLDG---------DAFRITRDDLERLVA
DAASFVAEQRDATFGETARGNVVEAFWSRAVTVPDDPPKVKAIAGDRDAAADLLDAMRTT
DILAPPTDCLAPITAELVEAGLRKEYDADFYAAATRDAEVHGGDPFIVEAGIAYGGEIPA
DGSVELLRFANRVPLVYQRGACATTDVIKNIGWRNYGLDQPGGSGMPNGPAVISIHVAST
NVPFTSESKDALANVPEIEDEIELAVREAARELKSFLNKRRSMQQRREKQDVLGRILPEM
ADKVSEVTGRSRPDISGALARIMNNVSVEREVTDG----SVTLVVENHSDVNEELDITDI
VSTEPT---DLS-DGTVVDMDGEWFVQWKPEVPSGDERELTYAVD-GDPEFEVSVGGVET
EKLTVND---
>gi|257051218|ref|YP_003129051.1| DNA topoisomerase VI subunit B [Halorhabdus utahensis DSM 12940]
-----------------------------------------------MQSTLGE-EG---
IAEELAESQRQISIAEFFEKNKHMLGFDSGARALVTAVKEGVDNSLDACEEADIFPDVYV
EIEDVGEYYRLVIEDNGPGITREQLPKVFGKLLYGSRFHKREQ-----------------
------------------------------------------------------------
------------------------------------------------------------
------------------------------------------------------------
------------------------------------------------------------
------------------------------------------------------------
------------------------------------------------------------
------------------------------------------------------------
------------------------------------------------------------
------------------------------------------------------------
---------------NRGQQGIGISAAVLYSQLTSGKPAKITSRTKGSEEAHYFELIIDT
DTNEPEIDVDE-----TTTWDR-----PHGTRIEVELEANLRARQQLHDYIKHTAVVNPH
ARIEFHEPNM--AEPAKFERVEGADLPAETKEIRPHPHGVELGTLLKMLEATDSYSVSGF
LQGEFTRVGGKTSDKVLDNFRDRHFGREMAWR-----PPQVHEG----------------
--DVEVAVRAAVANKGKDATKSFAREVADAIDDRERVAHHELRAIVDEAAEAAAEGFGTT
FGSTVREKATAAAWAQLIGNTDEGDVR-----------------------------ETLA
SDLYGLVDAATSKRKDDATIEGLADRIAAKFVDE---------DD-RHRCTRDQLAEYVE
RAAENTEEYDDATIGETARENVTTEIWAIMETVPDDVPNVTEIADNRDVAADLLEAMRET
DIISPPTDCLAPISERLVEEGLRKEFDADFYAASTRDASVHGGDPFIVEAGIAYGGELDE
GGPVDVMRFANRVPLVYQRGACATTDVVKTINWRNYGLDQPGGSGIPKGPAVVMIHVAST
NVPFTSESKDAIANIPEIEDEIELAIREAARELKSFLNERRSRRQRREKQDKLGTILPEM
ATKLTAVTGRAELNIDDSLARIMNNVLLEREREDG----TVSLVVENNDSTNADVEITDI
VTAEPANVEADGDDARVVEMEGEWFIKWSPTVSSGDEAALSYEVS-DDAEFDISVEGIAE
EKLTVDGEQ-
>gi|55377343|ref|YP_135193.1| DNA topoisomerase VI subunit B [Haloarcula marismortui ATCC 43049]
--------------------------------------------MTSYQSQLGEGEG---
IAEELAESQRAISIAEFFEKNKHMLGFDSEARALVTAVKEAVDNALDACEEAGILPDIYV
EIQESGDYYKLVVEDNGPGITKEQAPKIFGKLLYGSRFHAREQ-----------------
------------------------------------------------------------
------------------------------------------------------------
------------------------------------------------------------
------------------------------------------------------------
------------------------------------------------------------
------------------------------------------------------------
------------------------------------------------------------
------------------------------------------------------------
------------------------------------------------------------
---------------NRGQQGIGISAAVLYSQLTSGKPAKITSRPKGQDEAQYFELIVDT
DTNEPEISVDE-----TTTWER-----PHGTRIELEMEANMRARSTLRDYIQDTAVVNPH
ARVEFDEPGL--DESLKFERAERAELPDETEEIRPHPHGVELGTLLKMLEATDSYSVSGF
MQEEFTRVGGKTADSVIANFNDRHYGRGMAWQ-----PPKVNED----------------
-ADIERAVEDAVANKGAETTATFAAAVSDAIHDRDRVAYHEVESIVDSAAEDAEADGDTT
FGATVRENAVDAAWNAVS--------------------------------------DNLS
SDLYALVDDVTTKRKDDAAVEGLASRLADKFD-----------DDGRHRLTRDELRGYID
RAADMTEEQDDATFGETARENVLEALWTAAEGVREEPPKVSDIADDRDTASQLLSAMRET
DIIAPPTDCLSPISAELVEEGLRKEFDADFYAASTRDASVHGGDPFIVEAGIAYGGELES
EGTVDVMRFANRVPLVYQRGACATTDVVKSIRWRNYNLDQPGGSGIPKGPAVIMVHVAST
NVPFTSESKDAIANVPEMEDEIELAIREAARELKSYLNKRRSMQQRREKQDKLATILPEM
AEKLTEVTDNDELHIDDSLARIMNNVLVEREVEDD----TVRVRIENNDDTNADVELTDI
VTAEPQ----VTNGATVVEMDGEWFVKWSPTVGAGETAVLEYSVT-DEAEFTVSVDGIEE
EKLTVNA---
>gi|222479739|ref|YP_002565976.1| DNA topoisomerase VI subunit B [Halorubrum lacusprofundi ATCC 49239]
--------------------------------------------MTSFQSTIGDEEG---
IAEELAEGQREISIAEFFEKNKHMLGFDSGARGLVTAVKEAVDNALDATEEAGVLPDIYI
EIEEVGDYYRLVIEDNGPGITKEQLPKVFGKLLYGSRFHAREQ-----------------
------------------------------------------------------------
------------------------------------------------------------
------------------------------------------------------------
------------------------------------------------------------
------------------------------------------------------------
------------------------------------------------------------
------------------------------------------------------------
------------------------------------------------------------
------------------------------------------------------------
---------------SRGQQGIGISAAVLYSQLTSGQPAKITSRPKGQSRAQYFELIIDT
DTNEPEIKADE-----ETTWDR-----PHGTRIELEMEANMRARNQLHDYVKHTAVVNPH
ARFELREPG--LDEPLKFERAT-DELPAETEEIRPHPHGVELGALIKMLEATESYSVSGF
LQEEFTRVGKKTADSVIDNFRDVYYGRELAWS-----PPRAH-----------------D
DRDVAAAVAGAVANKGKAATTDFADGIAETVAGNDRLSRSELATIVDNVAETVEDDTGKT
FGGTVRENAVDAAWQAISGAGD--DDGAGDS---------------EDGENVDPSESSLV
ADAYALVDDATSTRKDDAAVRAMAEALARRFENLDG---------DAFRITRDDLERLVA
DAASFVTEQHDVTFGETARENVVETFWSRARTVPDDPPKVTAIAGDRDASADLLEAMRTT
DILAPPTDCLAPITAELVEAGLRKEYDADFYAAATRDAEVHGGDPFIVEAGIAYGGEIPA
EGSVELLRFANRVPLVYQRGACATTDVIKSIGWRNYGLDQPGGSGLPNGPAVISIHIAST
NVPFTSESKDALANVPAIEDEIELAVREAARELKSYLNKRRSMQQRREKQDVLGRILPEM
ADKVSEVTGRPRPDIDSALARIMNNVSVEREVNDE----TVTLVVENHSDVNEQLEITDI
VSAEPT---DLS-DGTVVDMDGEWFVQWKPEVPSGDERELTYAID-GDADFEVSVGGVET
EKLTVNA---
>gi|448730193|ref|ZP_21712503.1| DNA topoisomerase VI subunit B [Halococcus saccharolyticus DSM 5350]
--------------------------------------------MPSLQSTLDEEG----
VAAELAEGQRAISIAEFFEKNKHMLGFDSGARGLVTAVKEAVDNALDAAEEAGHLPDIYI
EIEEVGDYYRLVVEDNGPGITAEELPKVFGKLLYGSRFHKREQ-----------------
------------------------------------------------------------
------------------------------------------------------------
------------------------------------------------------------
------------------------------------------------------------
------------------------------------------------------------
------------------------------------------------------------
------------------------------------------------------------
------------------------------------------------------------
------------------------------------------------------------
---------------ARGQQGIGISAAVLYSQLTSGKPAKVTSRTQGSSEAKYFELIIDT
DTNEPEVSVDE-----TTTWDR-----PHGTRIELEMEANMRARSQLRDYVKHTAVVNPH
ARIELREP----NGEFKAERAT-DQLPAETEEIRPHPHGVELGTLLKMLDATDSYSISGF
LQEEFTRVGAKTATSVIERFADHHYGREMAWR-----TPGAHVD----------------
-VDVESAVADAVANKGREATETFAAAVADRVAERERLAYHDLVEIVASAADAAEADTGTT
FGDTVQEKAVAAAWNALR--------------------------------------TDRD
ADLYALVDDATSTRKDDAVVESFAGRLSAKFDGDGD------GSSKRDRVTRDALRGYVD
RAADMTAERDDVSFGGTARENVVAAIWNVCRTVPDDPPNVQAIADDRDIASALLDAMRET
DIIAPPTDCLSPITADLVRSGLEKEFDADFYASATRDAGVHGGDPFIVEAGIAYGGELAA
EGGIELLRFANRVPLVYQRGACATTDVLKGIGWRNYGLDQPGGSGLPNGPAVIMIHVAST
NVPFTSESKDAIANVPEIEDEIELAVREAARELKSYLNKRQSMQQRRQKQDVLSTVLPRM
AEKLADVTEREQLEIDDSLARIMNNVLVERHVENG----TVQLVVENHSGTNESPEVTEI
VSAEPS---AVSDGARVVEMDGEWFIKWSPEVGSDDESVLEYEVDG-DASFDLDVTGVER
EKLTNNA---
>gi|448439381|ref|ZP_21588022.1| DNA topoisomerase VI subunit B [Halorubrum saccharovorum DSM 1137]
--------------------------------------------MTSFQSTIGDEEG---
IAEELAEGQREISIAEFFEKNKHMLGFDSGARGLVTAVKEAVDNALDATEEAGVLPDIYI
EIEEVGDYYRLVIEDNGPGITKEQLPKVFGKLLYGSRFHAREQ-----------------
------------------------------------------------------------
------------------------------------------------------------
------------------------------------------------------------
------------------------------------------------------------
------------------------------------------------------------
------------------------------------------------------------
------------------------------------------------------------
------------------------------------------------------------
------------------------------------------------------------
---------------SRGQQGIGISAAVLYSQLTSGQPAKITSRPKGQSRAQYFELIIDT
DTNEPEIKADE-----ETTWDR-----PHGTRIELEMEANMRARQQLHDYVKHTAVVNPH
ARLELREPG--LDEPMKFERAT-DELPAETKEIRPHPHGVELGALIKMLEATESYSVSGF
LQEEFTRVGKKTADSVIDNFRDVYYGRELAWS-----PPRTH-----------------D
DRDVAAAVSEAVANKGETATTAFAEGVAETVASNDRLSRSELATIVDNVAETVANDTGKT
FGGTVRENAVGAAWRAISGLGG--DEAGGDEA-------------GEGGNSEDATESPLV
ADAYALVDDATSTRKDDAAVRAMAEALARRFENLDG---------DAFRIARDDLDRLVA
DAASFVAEQHDATFGETARENVAEAFWSRARTVPDDPPKVKSIAGSRDAAADLLDAMRTT
DILAPPTDCLAPITAELVEAGLRKEYDADFYAAATRDAEVHGGDPFIVEAGIAYGGEIPA
EGKVELLRFANRVPLVYQRGACATTDVIKNIGWRNYGLDQPGGSGLPNGPAVISIHVAST
NVPFTSESKDALANVPAIEDEIELAVREAARELKSFLNKRRSMQQRREKQDVLGRILPEM
ADKVSEVTGRPRPDIDGALARIMNNVSIEREVNGE----TVTLVVENHSDVNERLEITDI
VSTEPT---DLS-DGMVVDMDGEWFVQWKPEVASGDERELTYAVD-DGAEFEVSVGGVET
EKLTVND---
>gi|399574435|ref|ZP_10768194.1| DNA topoisomerase vi, b subunit [Halogranum salarium B-1]
--------------------------------------------MTSFQSTLGEDSG---
IADELAQNQREISIAEFFEKNKHMLGFDSGARGLVTAVKEAVDNALDATEEAGLAPDIYV
EIAEAGDYYKLIVEDNGPGITKAQLPKVFGKLLYGSRFHAREQ-----------------
------------------------------------------------------------
------------------------------------------------------------
------------------------------------------------------------
------------------------------------------------------------
------------------------------------------------------------
------------------------------------------------------------
------------------------------------------------------------
------------------------------------------------------------
------------------------------------------------------------
---------------SRGQQGIGISAAVLYSQLTSGKAAKITSRTQGSADAQYFELIIDT
DTNEPEIKEAR-----ETSWDR-----SHGTRIELEMEANMRARQQLHDYIKHTAVVNPH
ARLELREPG--LEEPLKFERAT-DQLPAETEEIRPHPHGVELGTLIKMLQATESYSVSGF
LQEEFTRVGKKTADKVVDSFRDRHFGREMGWS-----APDAH-----------------E
DADLRAAIVDAVSGKGADATDAFADTVVDVLQNRERTTHHELRDIVDNAAAAAAEDFDKT
FGETVKENAVEAAWAVLAGYDE------------------------------ESETDRLT
ADVYALVDGATSTRKDDATVQALSERLARKFGNADD---------HRHRATLKQLRTYVD
DAADATVEYDDAAVGDTARENVTEAFWSVMQTVPDEVPKVNDVADDRDVSSQLLEAMRET
DILAPPTNCLSPISAELVEAGLRKEFDADFYAAATRDAEVHGGDPFIVEAGIAYGGDLKA
EGSVDLLRFANRVPLVYQRGACATTDVVKRIGWRNYGLDQPGGSGMPNGPAVIMIHVAST
NVPFTSESKDALANIPAIEDEIELAIREAARELKSYLNKRRSMEKRRQKQDVLGKILPQM
ADKVSEVTGRPRPDIDGALARIMNNVSVERELEDG----TVTLIVENYSDRTEQPDITDI
VSVEPQ---NVSDGATVVDLDGEWFVKWSPSVPSGETVKLTYDVS-DDADFDINVDGVEN
EKLTVQA---
>gi|448733642|ref|ZP_21715884.1| DNA topoisomerase VI subunit B [Halococcus salifodinae DSM 8989]
--------------------------------------------MPSLQSTLDEEG----
VAAELAEGQRAISIAEFFEKNKHMLGFDSGARGLVTAVKEAVDNALDAAEEAGHLPDIYI
EIEEVGDYYRLVVEDNGPGITADELPKVFGKLLYGSRFHKREQ-----------------
------------------------------------------------------------
------------------------------------------------------------
------------------------------------------------------------
------------------------------------------------------------
------------------------------------------------------------
------------------------------------------------------------
------------------------------------------------------------
------------------------------------------------------------
------------------------------------------------------------
---------------ARGQQGIGISAAVLYSQLTSGKPAKITSRTQGSQDAKYFELIIDT
DTNEPEVSVDE-----TTTWDR-----PHGTRIELEMEANMRARSQLRDYVKHTAVVNPH
ARIELREP----NGEFKAERAT-DQLPAETEEIRPHPHGVELGTLLKMLDSTDSYSVSGF
LQGEFTRVGAKTATSVIERFNDHHYGREMAWQ-----TPKSHDD----------------
-SDIEAAVTDAVSNKGREATAAFAVAVADRVAECERLAHHDIVEIVANAAGTAEADTGTV
FGATVQEKAVGAAWNAVR--------------------------------------TNLN
ADLYALVDGATSTRKDDAVIESFAERLAAKFDTEDE------GWS-RDRLTHDTLSGYVD
RAADMTAERDDVSFGETARENVVDSIWEVCSTVPDDPPNVRAVADDRDVASALLDAMRET
DIIAPPTGCLSPITADLVRSGLEKEFDADFYASATRDAGVHGGDPFIVEAGIAYGGELAA
EGGVELLRFANRVPLVYQRGACATTDVLKGIGWRNYGLDQPGGSGLPNGPAVIMIHVAST
NVPFTSESKDAIANVPEIEDEIELAVREAARELKSYLNKRQSMQQRREKQDVLSTVLPEM
AEKLADVTEREQLQIDDSLARIMNNVLVERHVENG----TVKLVVENHSGTNESPDVTEI
VSAEPS---AVSDGARVVEMDGEWFIKWSPEVKSDDESVLEYEIDG-DASFDLDVTGVER
EKFTNNA---
>gi|169235746|ref|YP_001688946.1| DNA topoisomerase VI subunit B [Halobacterium salinarum R1]
--------------------------------------------MTSFQSTLDDDED--G
IAEELAASQREISVAEFFEKNKHMLGFDSGARGLVTAVKEAVDNALDATEEAGILPDIYV
EISEGRDYYTLIVEDNGPGITNAQIPKIFGKLLYGSRFHAREQ-----------------
------------------------------------------------------------
------------------------------------------------------------
------------------------------------------------------------
------------------------------------------------------------
------------------------------------------------------------
------------------------------------------------------------
------------------------------------------------------------
------------------------------------------------------------
------------------------------------------------------------
---------------SRGQQGIGISAAVLYSQLTSGKPVRIESRTQDSETANVYELIIDT
DTNEPEISAET-----EVSAAKSDLRGTHGTRIEMALDANMRARGQLHDYIKHTAVVNPH
ARIELQEP----GGELKSERAEEASLPAETDEILPHPHGVELGTLIKMLAETDSHSVSGF
LQSEFTRVGSKTATGIIDAFRDEHFGREMRWR-----PP---AD----------------
-ADLEATVADAVANKDATHTAVFARTVADAVRDADSIAPAELGALVADAAADAQDDTGTS
FGETVQANVVAAVRDALT--------------------------------------SDRV
ADVLGPVDEATTVQKDDATVRGLAERIAAKFES----------GGDTDRVTRDTLDEYVF
RAAENTAEYADATIGETARENVADALWARMATVPDDPPNTSALADDRDAASDLLAAMASV
NVMAPPTSCLSPIEADQLEAGLRTEFDADFYAAATRDADVHGGDPFIVEAGIAYGGDIDS
EGGVQLMRFANRVPLVYQRGACATTDVLGDIGWRNYNLSQPGGSGLPQGPAVIMVHVAST
NVPFTSESKDAIANVPEIEAEIELAVREAARELKSFLQKRQSMRKRQQKQDVIMDILPTM
AEKVGELTGRGGVDVSDSLARIMNNVLVERARSDDGQ--TVTLRVENHGTGSVDVDVTDI
VSAEPD---GVGDDASVVAMDDEYFVKWTPAVAGDDAAELTYSVD-ADADCELSVSGVAD
ARLTVSEADT
>gi|448391961|ref|ZP_21567056.1| DNA topoisomerase VI subunit B [Haloterrigena salina JCM 13891]
--------------------------------------------MTSFQSTLGDEAG---
IAEELAENQQAISIAEFFEKNKHMLGFDSGARGLVTAVKEAVDNALDAAEESGILPDIYV
EIEEAGDYYRLIVEDNGPGITKESLPKVFGKLLYGSRFHAREQ-----------------
------------------------------------------------------------
------------------------------------------------------------
------------------------------------------------------------
------------------------------------------------------------
------------------------------------------------------------
------------------------------------------------------------
------------------------------------------------------------
------------------------------------------------------------
------------------------------------------------------------
---------------SRGQQGIGISAAVLYSQLTSGKPAKITSRTQGSSEAEYFELIVDT
DSNEPEISVAE-----TTSWDR-----PHGTRIELEMEANMRARQQLHDYIKHTAVVNPH
ARLELREP----QEHFKFERAT-DQLPEETEEIRPHPHGVELGTVMKMLTSTDSQTVSGF
LQEEFTRVGKKTADSIIDEFRDRHYGREMRWR-----PPAEHEDVD--------------
---LEAAVSEATANKGADATAAFADAIAAGVDETDRIAHHELLELVDSAADEVEAEHGTT
FGDTVRENAVAAVWLALIDAREES------------------GDAA--GETDDPVESRLV
ADCYDLADEATSTRKDDEVIRAFADRLAAKFDDELEDSE-GEDGNVRHRLTRKRLRAHVD
RAADLTEEYDDVSFGDTARENITEAVWDVMATVPDDPPLVRELAGDRDAASDLVDGMRAT
DIMAPPTRCLSPISEELISAGLEKEFDADFYASATRDAEVHGGDPFIVEAGIAYGGEIEA
DGSANVMRFANRVPLVYQRGACATTDVVKSIGWRNYGLDQPGGSGLPKGPAVIMIHVAST
NVPFTSESKDAVANVPEIEDEIELAIREAARELKSYLNKRRSMQQRRKKQNVLGTILPEM
AEKVAEVTGRDEPDIDDAIARIMNNVLVERSVKENGDGQAVSVTVENNSNTNESLEITDI
VSDEPT---SLPDDATVVEMDGEWFVKWEPEVSSDDAATLEYEVA-DGAECSLDVKGVET
EKLTVKQ---
>gi|448640228|ref|ZP_21677282.1| DNA topoisomerase VI subunit B [Haloarcula sinaiiensis ATCC 33800]
--------------------------------------------MTSYQSQLGEGEG---
IAEELAESQRAISIAEFFEKNKHMLGFDSEARALVTAVKEAVDNALDACEEAGILPDIYV
EIQESGDYYKLVVEDNGPGITKEQAPKIFGKLLYGSRFHAREQ-----------------
------------------------------------------------------------
------------------------------------------------------------
------------------------------------------------------------
------------------------------------------------------------
------------------------------------------------------------
------------------------------------------------------------
------------------------------------------------------------
------------------------------------------------------------
------------------------------------------------------------
---------------NRGQQGIGISAAVLYSQLTSGKPAKITSRPKGQDEAQYFELIVDT
DTNEPEISVDE-----TTTWER-----PHGTRIELEMEANMRARSTLRDYIQDTAVVNPH
ARVEFDEPGL--DESLKFERAERAELPDETEEIRPHPHGVELGTLLKMLEATDSYSVSGF
MQEEFTRVGGKTADSVIANFNDRHYGRGMAWQ-----PPKVNED----------------
-ADIERAVEDAVANKGAETTATFAAAVSDAIHDRDRVAYHEVESIVDSAAEDAEADGDTT
FGATVRENAVDAAWNAVS--------------------------------------DNLS
SDLYALVDDVTTKRKDDAAVEGLASRLADKFD-----------DDGRHRLTRDELRGYID
RAADMTEEQDDATFGETARENVLEALWTAAEGVPEEPPKVSDIADDRDTASQLLSAMRET
DIIAPPTDCLSPISAELVEEGLRKEFDADFYAASTRDASVHGGDPFIVEAGIAYGGELES
EGTVDVMRFANRVPLVYQRGACATTDVVKSIRWRNYNLDQPGGSGIPKGPAVIMVHVAST
NVPFTSESKDAIANVPEMEDEIELAIREAARELKSYLNKRRSMQQRREKQDKLATILPEM
AEKLTEVTDNEELHIDDSLARIMNNVLVEREVEDD----TVRVRIENNDDTNADVELTDI
VTAEPQ----VTNGATVVEMDGEWFVKWSPTVGAGETAVLEYSVT-DEAEFTVSVDGIEE
EKLTVNA---
>gi|448603023|ref|ZP_21656844.1| DNA topoisomerase VI subunit B [Haloferax sulfurifontis ATCC BAA-897]
--------------------------------------------MTSFQSTLGDEPG---
IAEELAKGQREISIAEFFEKNKHMLGFDSGARGLVTAVKEAVDNALDATEEAGIQPDIYV
EIAEAGDYYRLVIEDNGPGITKEQVPKVFGKLLYGSRFHAREQ-----------------
------------------------------------------------------------
------------------------------------------------------------
------------------------------------------------------------
------------------------------------------------------------
------------------------------------------------------------
------------------------------------------------------------
------------------------------------------------------------
------------------------------------------------------------
------------------------------------------------------------
---------------SRGQQGIGISAAVLYSQLTSGKPAKVTSRTQGSEDAEYFELVINT
DQNEPEIRTEK-----TTSWDR-----PHGTRIELEMEANMRARQQLHDYILHTAVVNPH
ARLELREPG--LDEPMKFERAT-DQLPKQTKEIRPHPHGVELGTLLKMLSATESYSVSGF
LQEEFTRVGAKTSDKVHDAFRDRHFGREMTWR-----TPDAT-----------------E
AADLVAVVEDAVANKGRDATAAFAEELVDIVVGKDRIAHGELVTIVENVAETVGEETDTS
FGETVRENVVEALWPVLT--------------------------------------DDRE
GDVYAIVDDVTTTQKDDAGKLSMARSIATQFAETTG---------PADRATRDDVAEFVA
WAAERTKEREDETYGETAQENIADAVWSRMRTVSDDVPKVREVADDRDVARDLLDAMRET
DILAPPTDCLSPISAELVEAGLRKEFDADFYAAATRDAEVHGGDPFIVEAGIAYGGELKS
EGKIDLLRFANRVPLVYQQGACTITHVVKDIGWRNYGLDQPGGSGMPNGPAVLMVHVAST
NVPFTSESKDALADVPAIQDEVELAIREAARDLKSYLSKRRSLQKRREKQDVLGRILPQM
ATKLSEVTGRPEPNIDGALGRIMNNLTVERAVDDG----EVTLTVTNHSNTNESPDITDI
VSAEPT---GLDGEATVVDLDGEWFVKWNPEVSSGDTATLTYSVA-QDASFDINVDGVET
EKLTVNV---
>gi|448438356|ref|ZP_21587848.1| DNA topoisomerase VI subunit B [Halorubrum tebenquichense DSM 14210]
--------------------------------------------MTSFQSTIGDEEG---
IAEELAEGQREISIAEFFEKNKHMLGFDSGARGLVTAVKEAVDNALDATEEAGVLPDIYI
EIEEVGDYYRLIIEDNGPGITKEQLPKVFGKLLYGSRFHAREQ-----------------
------------------------------------------------------------
------------------------------------------------------------
------------------------------------------------------------
------------------------------------------------------------
------------------------------------------------------------
------------------------------------------------------------
------------------------------------------------------------
------------------------------------------------------------
------------------------------------------------------------
---------------SRGQQGIGISAAVLYSQLTSGQPAKITSRPKGQSRAQYFELIIDT
DTNEPEIQADE-----ETTWDR-----PHGTRIELEMEANMRARQQLHDYVKHTAVVNPH
ARLELREPG--LDEPMKFERAT-DELPAETHEIRPHPHGVELGSLIKMLEATESYSVSGF
LQEEFTRVGKKTADSVIDNFRDVYYGRELSWS-----PPRAH-----------------D
DRDVASAVAEAVANKGKDATTAFAEGVAETVANNDRLARSELAAIVDEVAETVEDDTGKT
FGGTVRENAVDAAWRAITGVGGDEDGDAADAS--------------DEDDGGEATESPLV
PDVYALVDDATSTRKDDAAVRAMAEALARRFENLDG---------DAFRVTLDDLERLVA
DAASFVAEQRDATFGETARENVVDAFWSRARTVPDDPPKVTAIAGSRDAAADLLEAMRTT
DILAPPTDCLAPITEELVEAGLRKEYDADFYAAATRDADVHGGDPFIVEAGIAYGGEIPS
EGSVELLRFANRVPLVYQRGACATTDVIKSIGWRNYGLDQPGGSGMPNGPAVISIHVAST
NVPFTSESKDALANVPEIEDEIELAVREAARELKSFLNKRRSMQQRREKQDVLGRILPEM
ADKVSEVTGRSRPDIDGALARIMNNVSVEREVNGE----TVTLVVENHSDVNEQLEITDI
VSAEPT---DLS-DGTAVDMDGEWFVQWKPEVPSGDERELTYAVD-GDAEFEVSVGGVET
EKLTVNA---
>gi|448423791|ref|ZP_21582124.1| DNA topoisomerase VI subunit B [Halorubrum terrestre JCM 10247]
--------------------------------------------MTSFQSTIGDEEG---
IAEELAEGQREISIAEFFEKNKHMLGFDSGARGLVTAVKEAVDNALDATEEAGYLPDIYI
EIEEVGDYYRLVIEDNGPGITKEQLPKVFGKLLYGSRFHAREQ-----------------
------------------------------------------------------------
------------------------------------------------------------
------------------------------------------------------------
------------------------------------------------------------
------------------------------------------------------------
------------------------------------------------------------
------------------------------------------------------------
------------------------------------------------------------
------------------------------------------------------------
---------------SRGQQGIGISAAVLYSQLTSGQPAKITSRPKGQSRAQYFELIIDT
DTNEPEIQADE-----ETTWDR-----PHGTRIELEMEANMRARQQLHDYVKHTAVVNPH
ARLELREPG--LDEPLKFERAT-DELPAETEEIRPHPHGVELGTLIKMLEATESYSVSGF
LQEEFTRVGKKTADGVIDNFRDVYYGRELAWS-----PPREH-----------------E
DRDVASAVADAVANKGAEATSAFADGVAEAVGNHDRVTRSQLAAFVDNAAETVEDDTGKT
FGGTVRENAVDAAWRAVTGLGR-ADEAADSGE--------------GGEGADEVEESPLV
PDAYALVDEATSTRKDDEAVQAMAEALARRFENLDG---------DAFRITRDDLERLVA
DAASFVAEQRDATFGETARGNVVEAFWSRAVTVPDDPPKVKAIAGDRDAAADLLDAMRTT
DILAPPTDCLAPITAELVEAGLRKEYDADFYAAATRDAEVHGGDPFIVEAGIAYGGEIPA
DGSVELLRFANRVPLVYQRGACATTDVIKNIGWRNYGLDQPGGSGMPNGPAVISIHVAST
NVPFTSESKDALANVPEIEDEIELAVREAARELKSFLNKRRSMQQRREKQDVLGRILPEM
ADKVSEVTGRSRPDISGALARIMNNVSVEREVTDG----SVTLVVENHSDVNEELDITDI
VSTEPT---DLS-DGTVVDMDGEWFVQWKPEVPSGDERELTYAVD-GDPEFEVSVGGVET
EKLTVND---
>gi|448739098|ref|ZP_21721116.1| DNA topoisomerase VI subunit B [Halococcus thailandensis JCM 13552]
------------------------------------------------------------
------------------------------------------------------------
------------------------------------------------------------
------------------------------------------------------------
------------------------------------------------------------
------------------------------------------------------------
------------------------------------------------------------
------------------------------------------------------------
------------------------------------------------------------
------------------------------------------------------------
------------------------------------------------------------
------------------------------------------------------------
------------------------------------------------------------
------------------------------------------------------------
------------------------------------------------------------
------------------------------------------------------------
-----------------------------------------------------------M
YKRQVQEKAVAAAWAVVR--------------------------------------DDRT
ADLYTLADEATSTRKDDGVIESFAERLAAKFDGEG---------RARDRLRREVLEEYVE
RAAAMTAEREDVSFGETARENVTDALWSVAKTVPDDPPNVAAVAGDRDTASALLSAMAET
DIIAPPTDCLSPITADLVRSGLEKEFDADFYASATRDAGVHGGDPFIVEAGIAYGGDLPA
EGSVELLRFANRVPLVYQRGACATTDVLKGIGWRNYGLDQPGGSGMPNGPAVIMIHVAST
NVPFTSESKDAIANIPAIEDEIELAVREAARELKSYLNKRRSMQQRREKQDVLGSILPEM
ADKLATVTEREELKIDDSLARIMNNVLVERRVENS----HVELVVENNSGTSESPELTEI
VSAEPT---SVSDGARVVEMDGEWFIKWSPEVSSDDDSVLKYELAD-ESDYDLDVTGIEN
AKLTVNT---
>gi|448385302|ref|ZP_21563808.1| DNA topoisomerase VI subunit B [Haloterrigena thermotolerans DSM 11522]
--------------------------------------------MTSFQSTLGDEPG---
IAEELAESQQSISIAEFFEKNKHMLGFDSGARGLVTAVKEAVDNALDAAEESGILPDIYV
EIEEAGDYYRLIVEDNGPGLTKESLPKVFGKLLYGSRFHAREQ-----------------
------------------------------------------------------------
------------------------------------------------------------
------------------------------------------------------------
------------------------------------------------------------
------------------------------------------------------------
------------------------------------------------------------
------------------------------------------------------------
------------------------------------------------------------
------------------------------------------------------------
---------------SRGQQGIGISAAVLYSQLTSGKPAKITSRTQGSEEAEYFELIIDT
DDNEPEISVEE-----TTTWDR-----PHGTRIELEMEANMRARQQLHDYIKHTAVVNPH
ARLELREP----QEHFKFERAT-DQLPAETEEIRPHPHGVELGTVMKMLTATDSQTVSGF
VQEEFTRVGKKTADSIIDEFRDRHYGREMRWR-----PPASHENVD--------------
---LHAAVEDATANKGAEATAAFAQSIADGVDDYDRIAYHELLETVESAAEAVEDDHGTT
FGDTVRENAVEAVWLELIDAVET-------------------ESVDD---GGADDESRLV
ADLYDLADEATSTRKDDETIHAFADRLGAAFGDELAAGD-DEG-NVRHRLTRTRLRAFVD
RAADLTEEYDDVSFGETARENVTDAIWDVMATVPDDPPLVRELNGDRDATSDLVDAMRAT
DIMAPPTRCLSPISEDLITAGLEKEFDADFYASATRDAGVSGGDPFIVEAGIAYGGDLPA
EGSGEVMRFANRVPLVYQRGACATTDVVKSIGWRNYGLDQPGGSGLPNGPVVIMVHVAST
NVPFTSESKDAVANVPEIEDEIELAIREAARDLKSYLNKRRSMQQRRKKQNVLGKILPEM
AEKVAEVTDRDEPDIDDAIARIMNNVLVERNVEANGDGRAVSVVVENNSGTNENLEITDI
VSAEPT---ALSDGATVVEMDGEWFVKWEPEVPSDDEAALEYEVP-DDATFDLDVKGVES
EKLTVNQ---
>gi|335433681|ref|ZP_08558499.1| DNA topoisomerase VI subunit B [Halorhabdus tiamatea SARL4B]
-----------------------------------------------MQSTLGE-EG---
IAEELAESQRQISIAEFFEKNKHMLGFDSGARALVTAVKEGVDNSLDACEEADIFPDVYV
EIEDVGEYYRLVIEDNGPGITREQLPKVFGKLLYGSRFHKREQSLTPDQQVLVRRDGVVD
TVPIGVLCDAYLP---ENGEATRPIPEGIEVPSFDRETHELSWEPVTHAIRHETTEDTYE
ITTEKGRTVEVTGNHSLFSLTSSGETREVKAGDLQTGDVVLAPREIPSFDEHVESVNLLE
YITTEQLDGRRVYVYGFETETLEQLREGERIRKKPSPESDRKRTYHRYNGVDVLKDSLET
NYLEKGYLPAETVIELGWEEKAADCQFKTYQVGGKETTMPVSIPLDTSFMRLLGYYVAEG
HVGDRQVGFTFGSHEKELITATEEAIAGIGGRTTTVDRARNSTRVKAFGSPFSMFFEEAC
GDRAQDKQIPEFVFRSPPELQREFITALYQGDGSDSHPSNELSHTTTSERLARQLSVLWN
MQGVLASTEVATSDNGYADDPSTRYRTKVYSEDVTLTDVFSERFPPGEQQYKRVPTSLLA
DYQVGHVGRDTVPDTIPGLLLGVGIGSSPEHAEVYRELIEDALEGEYVTKPRYVHNLKEM
GLLDRDHQPTERLEEIWETIHDLHGITDTDMCLLPVKDVERTESPEYVYDISVPGTTGYD
ENFVVVNDGALSVKNSRGQQGIGISAAVLYSQLTSGKPAKITSRTKGSEEAHYFELIIDT
DTNEPEIDVDE-----TTAWDR-----PHGTRIELELEANLRARQQLHDYIKHTAVVNPH
ARIEFHEPNM--AEPAKFERVEGADLPAETEEIRPHPHGVELGTLLKMLEATDSYSVSGF
LQGEFTRVGGKTSEKVLDNFRDRYDGREMAWR-----PPQVHEG----------------
--DVEVAVRAAVANKSKDATKSFAREVADAVDDRERLAHHELRAIVDEAAEAAAEGFGTT
FGSTVREKATAAAWAQIIGDTDEADQR-----------------------------ETLA
SDLYGLVDRATSDRKDDATIEGLADRIAAKFEDS---------DDERHRATREELAEYVE
RAAENTEEYDDATIGETARENVLEEIWGVMATVPDDVPNVSTLADDRDAAAELLEAMRET
DIIAPPTGCLAPISERLVEEGLRKEFDADFYAASTRDASVHGGDPFIVEAGIAYGGELEE
GGPVDVMRFANRVPLVYQRGACATTDVVKTINWRNYGLDQPGGSGIPNGPAVVMIHVAST
NVPFTSESKDAIANIPEIEDEIELAIREAARELKSFLNERRSRRQRREKQDKLGTILPEM
ATKLAAVTGRAELHIDDSLARIMNNVLLERQREDG----TVRLVVENNDTTNADVEITDI
VTAEPANVEADADDARVVEMDGEWFIKWSPTVSSGDDAALTYEVS-DDAEFDISIDGIAE
EKLTVDGEQ-
>gi|284165558|ref|YP_003403837.1| DNA topoisomerase VI subunit B [Haloterrigena turkmenica DSM 5511]
--------------------------------------------MTSFQSTLGDEAG---
IAEELAENQQAISIAEFFEKNKHMLGFDSGARGLVTAVKEAVDNALDAAEESGILPDIYV
EIEEAGDYYRLIVEDNGPGITKESLPKVFGKLLYGSRFHAREQ-----------------
------------------------------------------------------------
------------------------------------------------------------
------------------------------------------------------------
------------------------------------------------------------
------------------------------------------------------------
------------------------------------------------------------
------------------------------------------------------------
------------------------------------------------------------
------------------------------------------------------------
---------------SRGQQGIGISAAVLYSQLTSGKPAKITSRTQGSSEAEYFELIVDT
DSNEPEISVEE-----TTSWDR-----PHGTRIELEMEANMRARQQLHDYIKHTAVVNPH
ARLELREP----QEHFKFERAT-DQLPEETEEIRPHPHGVELGTVMKMLTSTDSQTVSGF
LQEEFTRVGKKTADSIIDEFRDRHYGREMRWR-----PPTAHEDVD--------------
---LEAAVSDATSNKGADATAAFAAAIAAGVDETDRIAHHELLEVVDSAADEVEAEHGTT
FGDTVQENAVDVVWRALIDAREDG------------------ADDAERGDDDAPAESRLV
ADCYDLADEATSTRKDDEVIHAFADRLAAKFDDELE----GEEENHRHRLTRKRLRAHVD
RAADLTEEYDDVSFGDTARENITEAIWDVMATVPDDPPLVRELAGDRDAASDLVDGMRAT
DIMAPPTRCLSPISEELISAGLEKEFDADFYASATRDAEVHGGDPFIVEAGIAYGGDLES
EGSVNVMRFANRVPLVYQRGACATTDVVKSIGWRNYGLDQPGGSGLPKGPAVIMVHVAST
NVPFTSESKDAVANVPEIEDEIELAIREAARELKSYLNKRRSMQQRRKKQNVLGTILPEM
ASKVAEVTGRDEPDIDDAIARIMNNVLVERSVKENGDGQAVSVTVENNSGTNESLEITDI
VSAEPT---SLPDDATVVEMDGEWFVKWEPEVSSDDEATLEYEVA-DGAEYDLDVKGVET
EKLTVKQ---
>gi|448627573|ref|ZP_21672039.1| DNA topoisomerase VI subunit B [Haloarcula vallismortis ATCC 29715]
--------------------------------------------MTSYQSRLGEGEG---
IAEELAESQRAISIAEFFEKNKHMLGFDSEARALVTAVKEAVDNALDACEEAGILPDIYV
EIQESGDYYKLVVEDNGPGITKEQAPKIFGKLLYGSRFHAREQ-----------------
------------------------------------------------------------
------------------------------------------------------------
------------------------------------------------------------
------------------------------------------------------------
------------------------------------------------------------
------------------------------------------------------------
------------------------------------------------------------
------------------------------------------------------------
------------------------------------------------------------
---------------NRGQQGIGISAAVLYSQLTSGKPAKITSRPKGQDEAQYFELIVDT
DTNEPEISVDE-----TTTWER-----PHGTRIELEMEANMRARSTLRDYIQDTAVVNPH
ARIEFDEPGL--DESLKFERAERAELPDETEEIRPHPHGVELGTLLKMLEATDSYSVSGF
MQEEFTRVGGKTADSVIANFNDRHYGRGMAWQ-----PPKVNED----------------
-ADIEVAVEDAVANKGAETTATFAAAVSDAIHDRDRVAYHEIESIVDEAAEDAEADGDTT
FGSTVRENAVEAAWSAVS--------------------------------------AELT
ADLYALVDDVTTKRKDDAAIEGLASRLADKFA-----------DEGRHRLTRDELRGYID
RAADMTEEQDDATYGETARENVLEALWAAAEGVPEEPPKVSDIADDRDTASQLLSAMRET
DIIAPPTDCLSPISAELVEEGLRKEFDADFYAASTRDASVHGGDPFIVEAGIAYGGELES
EGTVDVMRFANRVPLVYQRGACATTDVVKSIRWRNYNLDQPGGSGIPKGPAVIMVHVAST
NVPFTSESKDAIANVPEMEDEIELAIREAARELKSYLNKRQSMQQRREKQDKLATILPEM
AEKLTEVTGNDDLHIDDSLARIMNNVLVEREVEDG----TVRVRIENNDDTNADVELTDI
VTAEPQ----DTNGATVVEMDGEWFVKWSPTVGAGETAVLEYSVS-GEAEFTVSVDGIED
EKLTVNA---
>gi|448373988|ref|ZP_21557873.1| DNA topoisomerase VI subunit B [Halovivax asiaticus JCM 14624]
--------------------------------------------MTSLQSSLGDESE---
IAQELAESQRAISIAEFFEKNKHMLGFDSGARGLVTAVKEAVDNALDAAEEAAILPDIYV
EIQEDDQYYRLIVEDNGPGITKDSLPKVFGKLLYGSRFHAREQ-----------------
------------------------------------------------------------
------------------------------------------------------------
------------------------------------------------------------
------------------------------------------------------------
------------------------------------------------------------
------------------------------------------------------------
------------------------------------------------------------
------------------------------------------------------------
------------------------------------------------------------
---------------SRGQQGIGISAAVLYSQLTSGKPAKITSRTQGSADAQYYELIVDT
DENEPEISVDE-----QTTWDR-----PHGTRIEIEMEANMRARQQLHDYIKHTAVVNPH
ARIELKEP----SEHFKFERVT-DQLPDETEEIRPHPHGVELGTVLKMLESTDSHSISGF
LQNEFTRVGKKTAESVIEAFRDRHFGRGMTWP-----APVSGEDVD--------------
---VVAAVTEATANKGASATEEFATTIAAEIDDAGRVAYHDVEEIVDDAATAAEEAHGTT
FGTTVRENAVEATWLELAPVATD--------------------------DDLSIDETRTA
ADLYRRVNDATSSRKDDAVLDAFATRLAGKLADE---------DDHRHRLTRATLRSHVD
RAAELTEDRDDTSFGDTARENVTEELWEFMATVPTDPPLVRELADDRDGTSDLVEAMRST
DIMAPPTRCLAPITDELIEAGLKKEFDADFYAAATRDAEVSGGDPFVVEAGIAYGGELEA
EGSADVLRFANRVPLVYQRGACATTDVVKSIGWRNYGLDQPGGSGLPNGPAVIMVHVAST
NVPFTSESKDAVANVPEIEDEIELAIREASRELKRYLNKRRSMQQRREKRNKLGTILPEM
AKKLSAVTGREPLVIDDSIARIMNNVLVERTVEDG----TVTITVENNADTIADVDLTDI
VSVEP----QETNGAQVIEMDGEWFVKWSESVGSGDEATLEYNVD-GEADFDLSVEGIED
ELLTVNA---
>gi|433638426|ref|YP_007284186.1| DNA topoisomerase VI, B subunit [Halovivax ruber XH-70]
--------------------------------------------MTSLQSSLGDESE---
IAQELAESQRAISIAEFFEKNKHMLGFDSGARGLVTAVKEAVDNALDAAEEAAILPDIYV
EIQENGQYYRLIVEDNGPGITKDSLPKVFGKLLYGSRFHAREQ-----------------
------------------------------------------------------------
------------------------------------------------------------
------------------------------------------------------------
------------------------------------------------------------
------------------------------------------------------------
------------------------------------------------------------
------------------------------------------------------------
------------------------------------------------------------
------------------------------------------------------------
---------------SRGQQGIGISAAVLYSQLTSGKPAKITSRTQGSADAQYYELIVDT
DENEPEISVDK-----QTTWDR-----PHGTRIEIEMEANMRARQQLHDYIKHTAVVNPH
ARIELKEP----SEHFKFERVT-DQLPDETEEIRPHPHGVELGTVLKMLEATDSHSISGF
LQNEFTRVGKKTAESVIEAFRDRHFGRGMTWP-----APVSGEDVD--------------
---VVAAVTEATANKGASATEEFATTIAAEIDDAGRVAYHDVEEIVDDAATAAEEAHGTT
FGTTVRENAVEAAWLELAPVTSD--------------------------DDLSIDETRTA
ADLYRRVNDATSSRKDDAVLDAFATRLAGKFADE---------DDHRHRLTRATLRSHVD
RAAELTEDRDDTSFGDTARENVTEELWGLMATVPTDPPLVRELADDRDGASDLVEAMRST
DIMAPPTRCLAPITDELIEAGLKKEFDADFYAAATRDAEVSGGDPFVVEAGIAYGGELEA
EGSADVLRFANRVPLVYQRGACATTDVVKSIGWRNYGLDQPGGSGLPNGPAVIMVHVAST
NVPFTSESKDAVANVPEIEDEIELAIREASRELKRYLNKRRSMQQRREKRNKLGTILPEM
AKKLSAVTGREPLVIDDSIARIMNNVLVERTVEDG----TVTITVENNADTIADVDLTDI
VSVEP----QETNGAQVIEMDGEWFVKWSESVGSGDEASLEYSVD-GDADFDLSVEGIED
ELLTVNA---
>gi|448369503|ref|ZP_21556055.1| DNA topoisomerase VI subunit B [Natrialba aegyptia DSM 13077]
--------------------------------------------MTSFQSTLGDEPG---
IAEELAESQQAISIAEFFEKNKHMLGFDSGARGLVTAVKEAVDNALDAAEEAGILPDIYV
EIQEDGDYYRLIVEDNGPGLTKESLPKVFGKLLYGSRFHAREQ-----------------
------------------------------------------------------------
------------------------------------------------------------
------------------------------------------------------------
------------------------------------------------------------
------------------------------------------------------------
------------------------------------------------------------
------------------------------------------------------------
------------------------------------------------------------
------------------------------------------------------------
---------------SRGQQGIGISAAVLYSQLTSGKPAKITSRTEGASDAQYFELIVDT
DDNEPEISVEE-----TTTWDR-----PHGTRIELEMEANMRARQQLHDYIQHTAVVNPH
ARLELREP----SSHFKFERAT-DQLPEETEEIRPHPHGVELGTVIKMLAATDSQTVSGF
LQEEFTRVGKKTAESVIDAFRDRHYGREMRWR-----PPANHEAID--------------
---LEAAVTDATANKGPDATAAFAEAVQSEVASRERLAHHELLDIVDSVADTVEDDHGTT
FGDTVRENAVEAVWLALIDAAPTDDSVA--------------DASGADASGTDADESRLV
ADLYDLADDATSTRKDDEIVQAFAVRLAGTFEDETD-------DDPRHRLTHRTLREYVD
RAAELTEEYDDVAFGDTARENVTDAIWDVMVTVPDDPPLVRELEGDRDATSDLVDGMRAT
DIMAPPTRCLSPISADLIEAGLEKEFDADFYASATRDAEVHGGDPFIVEAGIAYGDDLPA
EGSANVMRFANRVPLVYQRGACATTDVVKSIGWRNYGLDQPGGSGLPNGPVVIMVHVAST
NVPFTSESKDAVANVPEIEDEIELAIREAARDLKSFLNKRRSMQKRRKKQNVLGTILPEM
AEKVAEVTERDEPNIDDAIARIMNNVLVEREVKPNGDGKAVSVVVENNSGTNETLEITEI
VSAEPT---DLSDGATVVEMDGEWFVKWEAEVSSDDEAALEYVAP-DDASFDLDVKGVES
EKLTVKQ---
>gi|448361960|ref|ZP_21550573.1| DNA topoisomerase VI subunit B [Natrialba asiatica DSM 12278]
--------------------------------------------MTSFQSTLGDEPG---
IAEELAESQQAISIAEFFEKNKHMLGFDSGARGLVTAVKEAVDNALDAAEEAGILPDIYV
EIQEEGDYYRLIVEDNGPGLTKESLPKVFGKLLYGSRFHAREQ-----------------
------------------------------------------------------------
------------------------------------------------------------
------------------------------------------------------------
------------------------------------------------------------
------------------------------------------------------------
------------------------------------------------------------
------------------------------------------------------------
------------------------------------------------------------
------------------------------------------------------------
---------------SRGQQGIGISAAVLYSQLTSGKPAKITSRTEGASDAQYFELIVDT
DDNEPEISVEE-----TTTWDR-----PHGTRIELEMEANMRARQQLHDYIQHTAVVNPH
ARLELREP----SSHFKFERAT-DQLPEETEEIRPHPHGVELGTVIKMLAATDSQTVSGF
LQEEFTRVGKKTAESVIGAFRDRHYGREMRWR-----PPANHEALD--------------
---LEAAVTDATANKGPDATAAFAEAIQTEVASRERLAHHELIDIVDSAADTVEVDHGTT
FGDTVRENAVDAVWLALIDAAPTDDSVA--------------DAS-----GTDTDESRLV
ADLYDLADDATSTRKDDEIVQAFSVRLAGTFEDETD-------DDPRHRLTHRTLREYVD
RAAELTEEYDDVAFGDTARENITEAIWDVMVTVPDDPPLVRELEGDRDATSDLVDGMRAT
DIMAPPTRCLSPISADLIEAGLEKEFDADFYASATRDAEVHGGDPFIVEAGIAYGDDLPA
EGSANVMRFANRVPLVYQRGACATTDVVKSIGWRNYGLDQPGGSGLPNGPVVIMVHVAST
NVPFTSESKDAVANVPEIEDEIELAIREAARDLKSFLNKRRSMQKRRKKQNVLGTILPEM
ATKVAEVTDRDEPNIDDAIARIMNNVLVEREVKPNGDGKAVSVVVENNSGTNETLEITEI
VSAEPT---DLSDGATVVEMDGEWFVKWEAEVSSDDETALEYVAP-DDASFDLDVKGVES
EKLTVKQ---
>gi|448357875|ref|ZP_21546570.1| DNA topoisomerase VI subunit B [Natrialba chahannaoensis JCM 10990]
--------------------------------------------MTSFQSTLGEESG---
IAEELAESQQAISIAEFFEKNKHMLGFDSGARGLVTAVKEAVDNALDAAEEAGILPDIYV
EIQEEGDYYRLIVEDNGPGLTKESLPKVFGKLLYGSRFHAREQ-----------------
------------------------------------------------------------
------------------------------------------------------------
------------------------------------------------------------
------------------------------------------------------------
------------------------------------------------------------
------------------------------------------------------------
------------------------------------------------------------
------------------------------------------------------------
------------------------------------------------------------
---------------SRGQQGIGISAAVLYSQLTSGKPAKITSRTEGTSEAQYFELIVDT
DDNEPEISVEE-----TTTWDR-----PHGTRIELEMEANMRARQQLHNYIKHTAVVNPH
ARLELREP----KAHFKFERAT-DQLPEETEEIRPHPHGVELGTVIKMLAATDSQTVSGF
LQEEFTRVGKKTAESVIDAFRDRHYGREMRWR-----PPASHESVD--------------
---LDAAVTDATANKGADATAAFAGAIEDEVADTDRIAHYELRDVVDSAADDVEDEHGTT
FGDTVRENAIDAVWLELIDAVPADDDET--------------DDP--AADDAIESESRLV
ADLYDLADDATSTRKDDEVIQAFAVRLAGTFEDETE-------DDPRHRLTHETLREYVD
RAAELTEEYDDVAFGDTARENVVEAIWGVMATVPDDPPLVRELEGDRDATSDLVDGMRAT
DIMAPPTRCLSPISDDLIQAGLEKEFDAEFYSSATRDAEVHGGDPFVVEAGIAYGGELPA
EGSANVMRFANRVPLVYQRGACATTDVVKSIGWRNYGLDQPGGSGLPNGPVVIMIHVAST
NVPFTSESKDAVANVPEIEDEIELAIREAARDLKSFLNKRRSMQKRRKKQNVLGTILPEM
ATKVAEVTGRDEPDIDDAIARIMNNVLVERELEQNGDGQAVSVVVENNSSTNKTLEITDI
VSAEPA---GLSDGATVVEMDGEWFIKWEADVSSGDDAVLKYEVA-DDASFDLDVKGVET
EKLTVKQ---
>gi|448352989|ref|ZP_21541767.1| DNA topoisomerase VI subunit B [Natrialba hulunbeirensis JCM 10989]
--------------------------------------------MTSFQSTLGEESG---
IAEELAESQQAISIAEFFEKNKHMLGFDSGARGLVTAVKEAVDNALDAAEEAGILPDIYV
EIQEEGDYYRLIVEDNGPGLTKESLPKVFGKLLYGSRFHAREQ-----------------
------------------------------------------------------------
------------------------------------------------------------
------------------------------------------------------------
------------------------------------------------------------
------------------------------------------------------------
------------------------------------------------------------
------------------------------------------------------------
------------------------------------------------------------
------------------------------------------------------------
---------------SRGQQGIGISAAVLYSQLTSGKPAKITSRTEGTDEAQYFELIVDT
DDNEPEISVEE-----TTTWDR-----PHGTRIELEMEANMRARQQLHNYIKHTAVVNPH
ARLELREP----KAHFKFERAT-DQLPKETEEIRPHPHGVELGTVIKMLAATDSQTVSGF
LQEEFTRVGKKTAESVIDAFRDRHYGREMRWR-----PPESHESVD--------------
---LDAAVTDATANKGADATAAFAGAIEDEVADFDRIAHYELRDVVDSAADDVEDEHGTT
FGDTVRENAVDAVWLELIDAAPADDDEA--------------AEP--AADDAIESESRLV
ADLYNLADDATSTRKDDEVIQAFAVRLAGTFEDETD-------DDPRHRLTHTTLREYID
RAAELTEEYDDVAFGDTARENVVEAIWDVMATVPDDPPLVRELEGDRDATSDLVDGMRAT
DIMAPPTRCLSPISDDLIQAGLEKEFDAEFYSSATRDAEVHGGDPFVVEAGIAYGGELPA
EGSANVMRFANRVPLVYQRGACATTDVVKSIGWRNYGLDQPGGSGLPNGPVVIMVHVAST
NVPFTSESKDAVANVPEIEDEIELAIREAARDLKSFLNKRRSMQKRRKKQNVLGTILPEM
AEKVAEVTGRDEPDIDDAIARIMNNVLVERELEQNGDGQAVSVVVENNSSTNETLEITDI
VSAEPS---SLSDGATVVEMDGEWFVKWEADVSSGDDAVLEYEVA-DDASFDLDVKGVET
EKLTVKQ---
>gi|289580320|ref|YP_003478786.1| DNA topoisomerase VI subunit beta [Natrialba magadii ATCC 43099]
--------------------------------------------MTSFQSTLGEESG---
IAEELAESQQAISIAEFFEKNKHMLGFDSGARGLVTAVKEAVDNALDAAEEAGILPDIYV
EIQEEGDYYRLIVEDNGPGLTKESLPKVFGKLLYGSRFHAREQ-----------------
------------------------------------------------------------
------------------------------------------------------------
------------------------------------------------------------
------------------------------------------------------------
------------------------------------------------------------
------------------------------------------------------------
------------------------------------------------------------
------------------------------------------------------------
------------------------------------------------------------
---------------SRGQQGIGISAAVLYSQLTSGKPAKITSRTEGTDEAQYFELIVDT
DDNEPEISVEE-----TTTWDR-----PHGTRIELEMEANMRARQQLHNYIKHTAVVNPH
ARLELREP----KAHFKFERAT-DQLPEETEEIRPHPHGVELGTVIKMLAATDSQTVSGF
LQEEFTRVGKKTAESVIDAFRDRHYGREMRWR-----PPASHESVD--------------
---LDAAVTDATANKGADATAAFAGAIEDEVADFDRIAHYELRDVVDSAADDVEDEHGTT
FGDTVRENAVEAVWLELIDAVPVDDDEA--------------ADP--AADDAIESESRLV
ADLYDLADDATSTRKDDEVIQAFAVRLAGTFEDETD-------DDPRHRLTHKTLREYVD
RAAELTEEYDDVAFGDTARENVVEAIWDVMATVPDDPPLVRELEGDRDATSDLVDGMRAT
DIMAPPTRCLSPISDDLIQAGLEKEFDAEFYASATRDAEVHGGDPFVVEAGIAYGGELPA
EGSANVMRFANRVPLVYQRGACATTDVVKSIGWRNYGLDQPGGSGLPNGPVVIMIHVAST
NVPFTSESKDAVANVPEIEDEIELAIREAARDLKSFLNKRRSMQKRRKKQNVLGTILPEM
ATKVAEVTGRDEPDIDDAIARIMNNVLVERELEQNGDGQAVSVIVENNSSTNETLEITDI
VSAEPR---SLSDGATVVEMDGEWFVKWEADVSSGDDAVLEYEVA-DDASFDLDVKGVET
EKLTVKQ---
>gi|448348508|ref|ZP_21537357.1| DNA topoisomerase VI subunit B [Natrialba taiwanensis DSM 12281]
--------------------------------------------MTSFQSTLGDEPG---
IAEELAESQQAISIAEFFEKNKHMLGFDSGARGLVTAVKEAVDNALDAAEEAGILPDIYV
EIQEDGDYYRLIVEDNGPGLTKESLPKVFGKLLYGSRFHAREQ-----------------
------------------------------------------------------------
------------------------------------------------------------
------------------------------------------------------------
------------------------------------------------------------
------------------------------------------------------------
------------------------------------------------------------
------------------------------------------------------------
------------------------------------------------------------
------------------------------------------------------------
---------------SRGQQGIGISAAVLYSQLTSGKPAKITSRTEGASDAQYFELIVDT
DDNEPEISVEE-----TTTWDR-----PHGTRIELEMEANMRARQQLHDYIQHTAVVNPH
ARLELREP----SSHFKFERAT-DQLPEETEEIRPHPHGVELGTVIKMLAATDSQTVSGF
LQEEFTRVGKKTAESVIGAFRDRHYGREMRWR-----PPANHEALD--------------
---LEAAVTDATANKGPDATAAFAEAVQTEVASRDRLAHHELLDIVDSAADTVEDDHGTT
FGDTVRENAVDAVWLALIDAAPTDDSVA--------------DAS-----GTDADESRLV
ADLYDLVDDATSTRKDDEIVQAFAVRLAGTFEDETD-------DDPRHRLTHQTLREYVD
RAAELTEEYDDVAFGETARENITEAIWDVMVTVPDDPPLVRELEGDRDATSDLVDGMRAT
DIMAPPTRCLSPISADLIEAGLEKEFDADFYASATRDAEVHGGDPFIVEAGIAYGDDLPA
EGTANVMRFANRVPLVYQRGACATTDVVKSIGWRNYGLDQPGGSGLPNGPVVIMVHVAST
NVPFTSESKDAVANVPEIEDEIELAIREAARDLKSFLNKRRSMQKRRKKQNVLGTILPEM
AEKVAEVTERDEPNIDDAIARIMNNVLVEREVKPNGDGKAVSVVVENNSGTNETLEITEI
VSAEPT---DLSDGATVVEMDGEWFVKWEAEVSSDDEAALEYVAP-DDASFDLDVKGVES
EKLTVKQ---
>gi|448323108|ref|ZP_21512572.1| DNA topoisomerase VI subunit B [Natronococcus amylolyticus DSM 10524]
--------------------------------------------MTSFQSTLGEESG---
IAEELAESQQAISIAEFFEKNKHMLGFDSGARGLVTAVKEAVDNALDAAEEAGILPDIYV
EIQESGDYYKLIVEDNGPGLTKESLPKVFGKLLYGSRFHAREQ-----------------
------------------------------------------------------------
------------------------------------------------------------
------------------------------------------------------------
------------------------------------------------------------
------------------------------------------------------------
------------------------------------------------------------
------------------------------------------------------------
------------------------------------------------------------
------------------------------------------------------------
---------------SRGQQGIGISAAVLYSQLTSGKPAKITSRTQGSSEAEYFELIVDT
DENEPEISVEE-----TTSWDR-----PHGTRIELEMEGNMRARQQLHDYVKHTAVVNPH
ARLELKEP----NAHFKFERGT-DQLPEETEEIRPHPHGVELGTVIKMLSATDSQTISGF
LQEEFTRVGKKTADSVIDAFRDRHYGREMRWS-----SPDDTEDVD--------------
---IGAAVSDATANKGAEATAAFADAIADAVADRERVAHYQLLDLVAEVADAVEDEHGTA
FGETVQENAADAVWNALIDAP----------------------EETADPDEDAVAESRLV
TDCYEIADGATSTRKDDAVIHGFASRLAAKFEDE---------DDDRHRLTRAQLREHVD
RAAALTEEYDEVSFGDTARENVTEAVWDLMVTVPDDPPLVRELAGDRDATSELVDGMRAT
DIMAPPTRCLSPITDDLIRAGLEKEFDAEFYAAATRDAEVHSGDPFVVEAGIAYGGEIPA
EGSADVLRFANRVPLVYQRGACATTDVVKSIGWRNYGLDQPGGSGLPNGPAVIMVHVAST
NVPFTSESKDAVANVPAIEDEIELAIREAARELKSFLSKRRSMEKRRKKQNVLGQILPEM
AEKVAEVTDREEPDIDDAIARIMNNVLVERHCEANGDGQAVSVVVENHSSTNESLEVTDI
VSAEPR---DLSDGATAVEMDGEWFVKWEPEVSSEDEAVLEYEVD-DDAAFDLDVKGVES
AKLTVTDQ--
>gi|448340244|ref|ZP_21529217.1| DNA topoisomerase VI subunit B [Natrinema gari JCM 14663]
--------------------------------------------MTSFQSTLGDEPG---
IAEELAESQQSISIAEFFEKNKHMLGFDSGARGLVTAVKEAVDNALDAAEESGILPDIYV
EIQEVGDYYRLIVEDNGPGLTKESLPKVFGKLLYGSRFHAREQ-----------------
------------------------------------------------------------
------------------------------------------------------------
------------------------------------------------------------
------------------------------------------------------------
------------------------------------------------------------
------------------------------------------------------------
------------------------------------------------------------
------------------------------------------------------------
------------------------------------------------------------
---------------SRGQQGIGISAAVLYAQLTSGKPAKITSRTQGSEEAEYFELIVDT
DTNEPEISVEE-----TTTWDR-----PHGTRIELEMEANMRARQQLHDYIKHTAVVNPH
ARLELREP----QEHFKFERAT-DQLPEETEEIRPHPHGVELGTVMKMLTATDSQTVSGF
VQEEFTRVGKKTADSIIDAFRDRYYGREMRWR-----PPATHEAVD--------------
---LHAAVEDATANKGAEATAAFAAAIADGVADHDRIAHHELLETVESAAEAVEDEHGTT
FGDTVRENAVEAVWLELIDAEAD-------------------AETDESDGAEGDSDSRLV
ADLSDLADEATSTRKDDEIIHAFADRLAAKFDAELESDE-EDGGNVRHRLTRTDLREHVD
RVADLTEEYDDVSFGETARGNVTDAIWDVMATVPDDPPLVRELDGDRDATSDLVDAMRAT
DIMAPPTRCLAPISEDLITAGLKKEFDADFYASATRDAGVSGGDPFIVEAGIAYGGELPA
EGTGDVMRFANRVPLVYQRGACATTDVVKSIGWRNYGLDQPGGSGLPNGPVVIMIHVAST
NVPFTSESKDAVANVPEIEDEIELAIREAARDLKSYLNKRRSMQQRRKKQNVLGKILPEM
ATKVAEVTGRDEPDIDDAIARIMNNVLVERDVTENGDGQAVSVVVENNSSTNESLEITDI
VSAEPT---ALSDGATVVEMDGEWFVKWEPEVGSDDEAALEYEVP-ADATFDLDIKGVES
EKLTVNQ---
>gi|448317094|ref|ZP_21506652.1| DNA topoisomerase VI subunit B [Natronococcus jeotgali DSM 18795]
--------------------------------------------MTSFQSTLGEESG---
IAEELAESQQAISIAEFFEKNKHMLGFDSGARGLVTAVKEAVDNALDAAEEAGILPDIYV
EIQESGDYYTLIVEDNGPGLTKESLPKVFGKLLYGSRFHAREQ-----------------
------------------------------------------------------------
------------------------------------------------------------
------------------------------------------------------------
------------------------------------------------------------
------------------------------------------------------------
------------------------------------------------------------
------------------------------------------------------------
------------------------------------------------------------
------------------------------------------------------------
---------------SRGQQGIGISAAVLYSQLTSGKPAKITSRTQGSSEAEYFELIVDT
DENEPEISVEE-----TTSWDR-----PHGTRIELEMEGNMRARQQLHDYVKHTAVVNPH
ARLELEEP----NAHFKFERGT-DQLPEETEEIRPHPHGVELGTVIKMLSATDSQTISGF
LQEEFTRVGKKTADSVIDAFRDRHYGREMRWT-----PPAADEGID--------------
---LQAAVSDATANKGPDATAAFADAIADAVADRERIAHHELLALVAEAADDVAGEHGTV
FGETVRENAADAVWNALTDAP----------------------EEAVDPDEDAVAESRLV
ADCYELADAATSTRKDDDVIHGFASRLAAKFEDE---------DDDRHRLTRRRLREHVD
RAADLTEEYDEVSFGDTARENVTDAVWDVMVTVPDDPPLVRELAGDRDATSDLVDAMRAT
DIMAPPTRCLSPITDDLIRAGLEKEFDADFYAAATRDAEVHSGDPFIVEAGIAYGGEIPA
EGGADVLRFANRVPLVYQRGACATTDVVKSIGWRNYGLDQPGGSGLPNGPAVIMVHVAST
NVPFTSESKDAIANVPAIEDEIELAIREAARELKSFLNKRRSMEKRRKKQNVLGKILPEM
AEKVAEVTDREEPEIDDAVARIMNNVLVERRCEANGDGQSVSLVVENHSSTNESLEITDI
VSAEPR---NLSEGATAVEMDGEWFVKWEPEVSSEDEAVLEYEIA-DDAAFDLDVKGVEG
AKLTVNQ---
>gi|435848697|ref|YP_007310947.1| DNA topoisomerase VI, subunit B [Natronococcus occultus SP4]
--------------------------------------------MTSFQSTLGEEPG---
IAEELAESQQAISIAEFFEKNKHMLGFDSGARGLVTAVKEAVDNALDAAEEAGILPDIYV
EIQESGDYYTLIVEDNGPGLTKESLPKVFGKLLYGSRFHAREQSLTPDQRLLVRRNGTIE
FVPIGVLCDAYLPEEGEGTAPIAGQIEAPSFNRETHEMTWEPVTHAIRHETDEQTYEITT
QKGRTVEVTGNHSVFSVTKDGATKEIKAGELEPGDVLLTPRRLPSPDETVEKVNVLEHLS
AEQFEDRRVYVYGFDTETLEELRTGETIRKRPSEDSSRERYYYRYDGVDILRDSLEQNYL
EKGYLPAELVLELGWEEKAADCSFKTYQAGGDETTMPVTLPIDDSFVELVAHYISEGHVG
QRQVGFTFGAHESELIESTEQAVQGITGSTTTVERERNSTRVKAFGSPLAMFLESVCGCS
ADEKRIPEFVFQAPAEHQRDFIAALYQGDGSDSHPSNELSHTTTSETLARQLSVLWNMHG
VLASTETLSDRPGY---ADDPKTAYRTKVYGEDASLSDVFSTARNTGEQGYKRVPTSLLE
DVRVGDVESETVPDTVPGLLMGAGVGSSIEHADVYRSLIEASLDGEDVEKPRYVHTLKEK
GLLDADHQPTDRLEALWETVHNIHGLTDTDMCLLPVTDVEATDPPEYVYDVSVPGATGAD
ENFVVANQGALSVKNSRGQQGIGISAAVLYSQLTSGKPAKITSRTQGSSEAEYFELIVDT
DENEPEISVEE-----TTSWDR-----PHGTRIELEMEGNMRARQQLHDYIKHTAVVNPH
ARLELKEP----NAHFKFERGT-DQLPEETEEIRPHPHGVELGTVIKMLSATDSQTISGF
LQEEFTRVGKKTADSVIDAFRDRHYGREMRWH-----IPDASEDID--------------
---LRAAVSDATANKGAEATAAFADAIADAVADRERIAHHELLDLVAEAADDVENEHGTA
FGETVQENAANAGWNALIDAP----------------------EETADPDEDAVAESRLV
TDCYEIADEATTTRKDDEVIHGFASRLAARFEDE---------DDDRHRLTRRQLRAHVD
RAADLTEEYDDVSFGDTARENVTDAVWDVMATVPDDPPLVRELAGDRDATSDLVDAMRAT
DIMAPPTRCLSPITDDLIRAGLEKEFDADFYAAATRDAEVHSGDPFIVEAGIAYGGDIPA
EGSADVMRFANRVPLVYQRGACATTDVVKSIGWRNYGLDQPGGSGLPNGPAVIMVHVAST
NVPFTSESKDAVANVPAIEDEIELAIREAARELKSFLNKRRSMEKRRKKQNVLGKILPEM
AEKVAEVTDREEPEIDDAIARIMNNVLVERHIEANGDGQAVSVVVENHSSTNETLEVTDI
VSAEPR---NLSADATAVEMDGEWFVKWEPEVSSEDEAVLEYEID-DDAAFDLDVKGVEG
AKLTVNQ---
>gi|448311915|ref|ZP_21501668.1| DNA topoisomerase VI subunit B [Natronolimnobius innermongolicus JCM 12255]
--------------------------------------------MTSFQSTLGDEPG---
IAEELAENQQAISIAEFFEKNKHMLGFDSGARGLVTAVKEAVDNALDAAEEAGILPDIYV
EIQEAGDYYRLIVEDNGPGITKESLPKVFGKLLYGSRFHAREQ-----------------
------------------------------------------------------------
------------------------------------------------------------
------------------------------------------------------------
------------------------------------------------------------
------------------------------------------------------------
------------------------------------------------------------
------------------------------------------------------------
------------------------------------------------------------
------------------------------------------------------------
---------------SRGQQGIGISAAVLYSQLTSGKPAKITSRPQGASEAQYFELIVDT
DENEPEISVDE-----TTTWDR-----PHGTRIELEMEANMRARQQLHDYIKHTAVVNPH
ARLELREP----TAHFKFERAT-DQLPEETEEIRPHPHGVELGTVMKMLTATDSQTVSGF
LQEEFTRVGKKTADSIIDEFRDRHYGREMRWR-----PPSDHENVD--------------
---LEAAVSAATSNKGADATAAFAAAIAEAVADTDRIAHHELLEAVDTAAEDVEAEHDTT
FGDTVRKNAVDAVWLELIDAREDERSESSDGRAGAKRHASHEDGAVEADAADDPAESRLV
ADLYDLADEATSTRKDDEVIHAFAERLAAKFEDELEGDDDDGDGNVRHRLTHGRLEDHVD
RAADLTEEYDDVSFGDTARENVVDAIWSVMATVPDDPPLVRELDGDRDASSELVDGMRAT
DIMAPPTRCLAPISADLISAGLEKEFEADFYASATRDAEVHGGDPFIVEAGIAYGGDLEA
EGGVDVMRFANRVPLVYQRGACATTDVVKSIGWRNYGLDQPGGSGLPKGPAVIMIHVAST
NVPFTSESKDAVANVPAIEDEIELAIREAARELKSYLNKRRSMQQRRKKQNVLGKILPEM
ATKVAEVTGRDEPDIDDAIARIMNNVLVEREVEQNGDGQAVSIVVENNSSTNESLEITDI
VTAEPT---NLPDDATIVEMDGEWFVKWEPDVSSDEDATLEYEVA-DDADFDLDVKGVET
EKLTVKQ---
>gi|448346430|ref|ZP_21535315.1| DNA topoisomerase VI subunit B [Natrinema altunense JCM 12890]
--------------------------------------------MTSFQSTLGDESG---
IAEELAESQQSISIAEFFEKNKHMLGFDSGARGLVTAVKEAVDNALDAAEESGILPDIYV
EIQEIGDYYRLIVEDNGPGLTKESLPKVFGKLLYGSRFHAREQ-----------------
------------------------------------------------------------
------------------------------------------------------------
------------------------------------------------------------
------------------------------------------------------------
------------------------------------------------------------
------------------------------------------------------------
------------------------------------------------------------
------------------------------------------------------------
------------------------------------------------------------
---------------SRGQQGIGISAAVLYAQLTSGKPAKITSRTQGSDEAEYFELIVDT
DTNEPEISVEE-----TTTWDR-----PHGTRIELEMEANMRARQQLHDYIKHTAVVNPH
ARLELREP----QEHFKFERAT-DQLPAETEEIRPHPHGVELGTVMKMLTATDSQTVSGF
VQEEFTRVGKKTADSIIDAFRDRHYGREMRWR-----PPTTHEDID--------------
---LHGAVEDATANKGAEATAAFAEAIADGVADHDRIAHHELLETVESAAEAVEDEHGTT
FGDTVRENAVEAVWLELIDA----------------------VETDEGDGAEGDGDSRLV
ADLYDLADEATSTRKDDEIIHAFADRLAAKFDAELESDE-EDAGNVRHRLTRTDLREHVD
RVADLTEEYDDVSFGKTARENVTDAIWGVMATVPDDPPLVRELDGDRDATSDLVDAMRAT
DIMAPPTRCLAPISEELITAGLKKEFDADFYASATRDAGVSGGDPFIVEAGIAYGGELPA
EGTGDVMRFANRVPLVYQRGACATTDVVKSIGWRNYGLDQPGGSGLPNGPVVIMIHVAST
NVPFTSESKDAVANVPEIEDEIELAIREAARDLKSYLNKRRSMQQRRKKQNVLGKILPEM
ATKVAEVTGRDEPDIDDAIARIMNNVLVERDVNENGDGQAVSVVVENNSSTNESLEITDI
VSAEPT---ALSDGATVVEMDGEWFVKWEPEVGSDDEAALEYEVP-ADATFDLDVKGVES
EKLTVNQ---
>gi|397772616|ref|YP_006540162.1| DNA topoisomerase VI, B subunit [Natrinema sp. J7-2]
------------------------------------------MTMTSFQSTLGDEPG---
IAEELAESQQSISIAEFFEKNKHMLGFDSGARGLVTAVKEAVDNALDAAEESGILPDIYV
EIQEVGDYYRLIVEDNGPGLTKESLPKVFGKLLYGSRFHAREQ-----------------
------------------------------------------------------------
------------------------------------------------------------
------------------------------------------------------------
------------------------------------------------------------
------------------------------------------------------------
------------------------------------------------------------
------------------------------------------------------------
------------------------------------------------------------
------------------------------------------------------------
---------------SRGQQGIGISAAVLYAQLTSGKPAKITSRTQGSEEAEYFELIVDT
DTNEPEISVEE-----TTTWDR-----PHGTRIELEMEANMRARQQLHDYIKHTAVVNPH
ARLELREP----QEHFKFERAT-DQLPEETEEIRPHPHGVELGTVMKMLTATDSQTVSGF
VQEEFTRVGKKTADSIIDAFRDRYYGREMRWR-----PPATHEAVD--------------
---LHAAVEDATANKGAEATAAFAAAIADGVADHDRIAHHELLETVESAAEAVEDEHGTT
FGDTVRENAVEAVWLELIDAEAD-------------------AETDESDGAEGDSDSRLV
ADLSDLADEATSTRKDDEIIHAFADRLAAKFDAD----E-EDGGNVRHRLTRTDLREHVD
RVADLTEEYDDVSFGETARGNVTDAIWDVMATVPDDPPLVRELDGDRDATSDLVDAMRAT
DIMAPPTRCLAPISEDLITAGLKKEFDADFYASATRDAGVSGGDPFIVEAGIAYGGELPA
EGTGDVMRFANRVPLVYQRGACATTDVVKSIGWRNYGLDQPGGSGLPNGPVVIMIHVAST
NVPFTSESKDAVANVPEIEDEIELAIREAARDLKSYLNKRRSMQQRRKKQNVLGKILPEM
ATKVAEVTGRDEPDIDDAIARIMNNVLVERDVTENGDGQAVSVVVENNSSTNESLEITDI
VSAEPT---ALSDGATVVEMDGEWFVKWEPEVGSDDEAALEYEVP-TDATFDLDVKGVES
EKLTVNQ---
>gi|448339321|ref|ZP_21528349.1| DNA topoisomerase VI subunit B [Natrinema pallidum DSM 3751]
--------------------------------------------MTSFQSTLGDEPG---
IAEELAESQQSISIAEFFEKNKHMLGFDSGARGLVTAVKEAVDNALDAAEESGILPDIYV
EIQEVGDYYRLIVEDNGPGLTKESLPKVFGKLLYGSRFHAREQ-----------------
------------------------------------------------------------
------------------------------------------------------------
------------------------------------------------------------
------------------------------------------------------------
------------------------------------------------------------
------------------------------------------------------------
------------------------------------------------------------
------------------------------------------------------------
------------------------------------------------------------
---------------SRGQQGIGISAAVLYAQLTSGKPAKITSRTQGSEEAEYFELIVDT
DSNEPEISVEE-----TTTWDR-----PHGTRIELEMEANMRARQQLHDYIKHTAVVNPH
ARLELREP----QEHFKFERAT-DQLPEETEEIRPHPHGVELGTVMKMLTATDSQTVSGF
VQEEFTRVGKKTAGSIIDAFRDRYYGREMRWR-----PPATHEDVD--------------
---LHAAVEDATANKGAEATAAFAEAIADGVADRDRIAHHELLETVESAAEAVEDEHGTT
FGDTVRENAVEAVWLELIDA----------------------AET-EGDGAEGDGDSRLV
TDLHDLADEATSTRKDDEIIHAFADRLAAKFDAELESDE-EDGGNVRHRLTRTDLREHVD
RVADLTEEYDDVSFGETARENVTDAIWGVMATVPDDPPLVRELDGDRDATSDLVDAMRAT
DIMAPPTRCLAPISEDLITAGLKKEFDADFYASATRDAGVSGGDPFIVEAGIAYGGELPA
EGTGDVMRFANRVPLVYQRGACATTDVVKSIGWRNYGLDQPGGSGLPNGPVVIMIHVAST
NVPFTSESKDAVANVPEIEDEIELAIREAARDLKSYLNKRRSMQQRRKKQNVLGKILPEM
ATKVAEVTGRDEPDIDDAIARIMNNVLVEREVNENGDGKAVSVVVENNSSTNESLEITDI
VSAEPT---ALSDGATTVEMDGEWFVKWEPEVQSDDDAALEYEVP-ADATFDLDVKGVES
EKLTVNQ---
>gi|433590827|ref|YP_007280323.1| DNA topoisomerase VI, B subunit [Natrinema pellirubrum DSM 15624]
--------------------------------------------MTSFQSTLGDEPG---
IAEELAESQQSISIAEFFEKNKHMLGFDSGARGLVTAVKEAVDNALDAAEESGILPDIYV
EIEEAGDYYRLIVEDNGPGLTKESLPKVFGKLLYGSRFHAREQ-----------------
------------------------------------------------------------
------------------------------------------------------------
------------------------------------------------------------
------------------------------------------------------------
------------------------------------------------------------
------------------------------------------------------------
------------------------------------------------------------
------------------------------------------------------------
------------------------------------------------------------
---------------SRGQQGIGISAAVLYSQLTSGKPAKITSRTQGSEEAEYFELIIDT
DSNEPEISVEE-----KTTWDR-----PHGTRIELEMEANMRARQQLHDYIKHTAVVNPH
ARLELREP----QEHFKFERAT-DQLPEETEEIRPHPHGVELGTVMKMLTATDSQTVSGF
VQEEFTRVGKKTADSIIDEFRDRHYGREMRWR-----PPASHENVD--------------
---LHAAVEDATANKGAEATAAFAQSIADGVDDYDRIAYHELLETVESAAEAVEDDHGTT
FGDTVRENAVEAVWLELIDAVET-------------------ESVDDGADGGADDESRLV
ADLYDLADEATSTRKDDETIHAFADRLGAAFGDELAAGD-DEG-NVRHRLTRTRLRAFVD
RAADLTEEYDDVSFGETARENVTNAIWDVMATVPDDPPLVRELNGDRDATSDLVDAMRAT
DIMAPPTRCLSPISEDLITAGLEKEFDADFYASATRDAGVSGGDPFIVEAGIAYGGDLPA
EGTGEVMRFANRVPLVYQRGACATTDVVKSIGWRNYGLDQPGGSGLPNGPVVIMVHVAST
NVPFTSESKDAVANVPEIEDEIELAIREAARDLKSYLNKRRSMQQRRKKQNVLGKILPEM
AEKVAEVTDRDEPDIDDAIARIMNNVLVERNVEANGDGRAVSVVVENNSGTNESLEITDI
VSAEPT---ALSDGATVVEMDGEWFVKWEPEVKSDDEAALEYEVP-DDATFDLDVKGVES
EKLTVNQ---
>gi|448330002|ref|ZP_21519295.1| DNA topoisomerase VI subunit B [Natrinema versiforme JCM 10478]
--------------------------------------------MTSFQSTLGDEPG---
IAEELAESQQSISIAEFFEKNKHMLGFDSGARGLVTAVKEAVDNALDAAEESGILPDIYV
EIQEAGDYYRLIVEDNGPGLTKETLPKVFGKLLYGSRFHAREQ-----------------
------------------------------------------------------------
------------------------------------------------------------
------------------------------------------------------------
------------------------------------------------------------
------------------------------------------------------------
------------------------------------------------------------
------------------------------------------------------------
------------------------------------------------------------
------------------------------------------------------------
---------------SRGQQGIGISAAVLYSQLTSGKPAKITSRTQGSEEAEYFELIVDT
DSNEPEISVEE-----TTTWDR-----PHGTRIELEMEANMRARQQLHDYIKHTAVVNPH
ARLELREP----QEHFKFERAT-DQLPEETEEIRPHPHGVELGTVMKMLTATDSQTVSGF
VQEEFTRVGKKTADSIIDAFRDRHYGREMRWR-----PPASHESID--------------
---LHAAVEDATANKGPDATTAFADAIAEAVADSDRIAHFELREAVESAAEAVEDDHGTT
FGDTVRENAVEAVWLELIDVTEADDDAA--------------AETADEDEPATDADSRLV
ADLYDLADDATSTRKDDEVIHAFADRLAGKFEDP---------EDVRHRFTHETLREYVD
RAADLTEEYDDVSFGETARENVTEAIWDIMATVPDDPPLVRELDGDRDATSNLVDAMRAT
DIMAPPTRCLAPISEELITAGLEKEFDADFYASATRDAGVSGGDPFIVEAGIAYGGDLPA
EGTGEVMRFANRVPLVYQRGACATTDVVKSIGWRNYGLDQPGGSGLPNGPVVIMVHVAST
NVPFTSESKDAVANVPEIEDEIELAIREAARDLKSYLNKRRSMQQRRKKQNVLGKILPEM
AEKVAEVTGRDEPDIDDAIARIMNNVLVERDVEENGDGQAVSVVVENNSGTNESLEITDI
VSAEPT---NLSDGANVVEMDGEWFVKWEPEVSSDDEAALEYEVP-DDATFDLDVKGVES
EKLTVKQ---
>gi|452207168|ref|YP_007487290.1| DNA topoisomerase VI subunit B [Natronomonas moolapensis 8.8.11]
--------------------------------------------MTSYQSELGEGGG--A
VAEELAENQRSISIAEFFEKNKQMLGFDSDAKALVTAVKEAVDNALDATEEAGILPDIYV
EIKEVGGYYRLVVEDNGPGITGEQVPKVFGKLLYGSRFHARKQSLTPDQQVLVRRDGKVE
TVPIGVLCDAYLPPDDEDGDATAPLPDDIEVPSFDRKTHETSWQAATHAIRHRTRERTFR
ITTSRGRSVEVTGNHSLFGVTKDGNTKEIEASDLEPGDTVLAPQSLPRMDEPVEEINLLE
HIPIEELEERRVYVYGFDDETLAEIRSGETIRKKPSPDSPRKRSYYRYNGVDVLRDSFES
NYIEKGYLPAETVLDLGWEKRARDCRFKTYQVGGEATAVPVTIPVDESFVELLAHYVSEG
HAEPRQVGFTFGVHESELIEATEEAVAAITGSSTTVERERNSTRVKAFGSPLALFLKATC
GDAAGNKRLPEFVFRMSAEHQQRLIAALYQGDGSDAYPGNELSHTTTSETLARQLSVLWN
MQGVVASTESKRSG-GYADEPSERYLTKVYGEDTEIGGVFETTTETRTQRYDRIPTTLLD
DVRVAKTSYETVPDTVPALLMGAGLGSSREHAAIYQRLIERALSGERVEKPRYVHRLEEY
GLLDEAHRPTDRLEALWETVQNLQGFTDSDMCLLPVQTVEETEPPDHVYDISVPGARGDD
ENFVVVNDGAMSVKNSRGQQGIGISAAVLYAQLTSGKPANITSKTENGERARYFELTIDT
DTNEPEIDADE-----ATSWER-----PHGTRIEVEMEGNMRARKQLRNYIKYTAVVNPH
ARIEFHEP----GGSFKSERAA-EELPPETEEIRPHPHGVELGTLLKMLDSTESYSLSGF
LQSEFTRVGAKTAGGVLDNFRDRHFGRAVAWR-----PPGAASG----------------
-ADVEPAVEAAVANKTAAATTAFAERVADDVGGRERIAYPELADLVDERADGIETEFDET
FGATVRENAVDAAWGELT--------------------------------------VDRA
ADCYRLVDDATTSRKDDAAIEGLSGRLADKFDDQ---------EDARNRITRAQLREFVD
RAADATEEYDGATFGETARENVVDAIWSHAVTVDEEPPKVRSVAEDRDVAARFLEAMRET
DILAPPTDCLAPISEDLVLAGLRKEYDADFYTAVTRDAAVHGGDPFVVEVGIAYGGEIEA
DGSVELLRFANRVPLVYQRGACATVDVLKNVNWRNYGLDQPGGSGMPGGSAVIMVHVAST
SVPFTSESKDAVANIPEIEGELRLALQEAGRDLQSHLKKQRSLEKRRRKQDVIADILPEM
AGKLSEVTGREPLDVEDSLARIMNNVLVERTVEGS----TVRLSVHNHGSTNVSPEITEI
VTSDPG----DPDGATVVEMDGEWFLKWSPTVETGASATLEYGID-GEASFDVSVDGIEA
EKLTINA---
>gi|76802379|ref|YP_327387.1| DNA topoisomerase VI subunit B [Natronomonas pharaonis DSM 2160]
--------------------------------------------MTSYQSQLGDGGGGEP
IAEELAESQQSISIAEFFEKNKQMLGFDSDAKALVTAVKEAVDNALDAAEEAGILPDIYV
EIEDRGDYYRLTVEDNGPGITKEQIPKVFGKLLYGSRFHAREQ-----------------
------------------------------------------------------------
------------------------------------------------------------
------------------------------------------------------------
------------------------------------------------------------
------------------------------------------------------------
------------------------------------------------------------
------------------------------------------------------------
------------------------------------------------------------
------------------------------------------------------------
---------------TRGQQGIGISAAVLYSQLTSGKPAKITSKTDSHSSAQYFELTIDT
DTNEPEIDHER-----EATWER-----PHGTRIELEMEGNMRARKQLHDYIKYTAVVNPH
ARVEFHEP----EDSFKSERAT-EELPPETEEIRPHPHGVELGTLLKMLDATDSYSLSGF
LQAEFTRVGNKTADGVIDSFRDRHFGREMAWS-----PPQPHED----------------
-VDIETAVSDAVANKSAEATAAFARAVADEVTDMAALSHAELSAVVASVADDIEAEHDET
FGETVRENAVEAAWKSVT--------------------------------------DDVS
ADCYALVDGATTTRKDDAAVEGLSRRLAEKFTDQ---------EDARNRFRRSTLREFVD
RAADATEEYDDATFGETARENVVEAVWERAVTVPDEPPTVTEVADNRDAAARLLEAMRST
DILSPPTDCLAPISEDLVKAGLKKEYDAEFYTSVTRDASVHGGDPFVVEVGIAHGGDIAV
DGSVETLRFANRVPLVYQRGACATVDVLKGVNWRNYGLDQPGGSGMPSGPAVIMVHVAST
SVPFTSESKDAVANIPEIEDELRLALQQAGRDLQSHLKKQRSLEKRRRKQDVIADILPDM
AAKLSEVTDREPLDVEDSLARIMNNVLVERTVEES----TVQLSVHNYGDTNVGPEVTDI
VSQEPD----GAESATVVEMDGEWFLKWSPTVGGGETATLEYEVD-GDAEFDISVEGIEA
EKLTVDA---
>gi|448309741|ref|ZP_21499596.1| DNA topoisomerase VI subunit B [Natronorubrum bangense JCM 10635]
--------------------------------------------MTSFQSTLEDEVG---
IAEELAESQQAISIAEFFEKNKHMLGFDSGARGLVTAVKEAVDNALDAAEEAGIAPDIYV
EIEEAGDYYRLIVEDNGPGLTKDSLPKVFGKLLYGSRFHAREQ-----------------
------------------------------------------------------------
------------------------------------------------------------
------------------------------------------------------------
------------------------------------------------------------
------------------------------------------------------------
------------------------------------------------------------
------------------------------------------------------------
------------------------------------------------------------
------------------------------------------------------------
---------------SRGQQGIGISAAVLYAQLTSGKPAKITSRTQGASEAQYFELIVDT
DANEPEISVEE-----TTSWDR-----PHGTRIELEMEANMRARGQLHDYIKHTAVVNPH
ARLELREP----KNHFKFERAT-DQLPEETEEIRPHPHGVELGTVMKMLSATDSQTVSGF
LQEEFTRVGKKTAESIIDEFRDRYYGREMRWR-----PPTARDDVD--------------
---IGAAVSAATANKGADATAAFADAIADSVADHDRIAHHELVAAVDAAADDVEADHGTT
FGDTVRENAVEAVWLEVIDAADGA---------------------ETDSESDGTAASRLV
ADLYTLADEATSTRKDDEIIHAFAERLAATFDDEFE------ADNVRHRLTRTQLREFVN
RAAALTEEYDDVSFGETARENVTDAVWDVMATVPDDPPLVRELDSDRDAASNLVDGMRAA
DIMAPPTRCLSPITEELITAGLKKEFDADFYASATRDADVHGGDPFIVEAGIAYGGEIRA
EGSADVMRFANRVPLVYQRGACATTDVVKSIGWRNYGLDQPGGSGLPNGPAVIMIHVAST
NVPFTSESKDAVANVPAIEDEIELAIREAARELKSYLNKRRSMQQRRKKQNVLGKILPEM
AAKVAEVTDREEPDINDAVARIMNNVLVERSVKENGDGQAVSVTVENNSGTAESLEITDI
VTAEPT---NLSEEATVVEMDGEWFVKWDVDVSSDDEAALEYVVP-NDAAFDLDVKGVES
EKLTVSA---
>gi|448298522|ref|ZP_21488550.1| DNA topoisomerase VI subunit B [Natronorubrum tibetense GA33]
--------------------------------------------MTSFQSTLEDEAG---
IAEELAESQQAISIAEFFEKNKHMLGFDSGARGLVTAVKEAVDNALDAAEEAGILPDIYV
EIEEAGDYYRLIVEDNGPGLTKETLPKVFGKLLYGSRFHAREQ-----------------
------------------------------------------------------------
------------------------------------------------------------
------------------------------------------------------------
------------------------------------------------------------
------------------------------------------------------------
------------------------------------------------------------
------------------------------------------------------------
------------------------------------------------------------
------------------------------------------------------------
---------------SRGQQGIGISAAVLYAQLTSGKPAKITSRTQGASEAEYFELIVDT
DENEPEISVEE-----TTTWDR-----PHGTRIVLEMEANMRARSQLHDYIKHTAVVNPH
ARLELREP----QEHFKFERAT-DQLPEETEEIRPHPHGVELGTVMKMLSATDSQTVSGF
LQEEFTRVGKKSAESIIDEFRDRHYGREMRWR-----PPASHEEID--------------
---LHAAITDATVNKGADATDAFADAIVDAVDDRDRIAHHELLAVVDSAADDVESEHGTT
FGDTVRENAVDVVWRALIDAPEADEPADG-------------DEAVDFDEDDVDAETRLV
ADLYALADDATSTRKDDEVIHAFAERLAAKFEDEYETGD--EDELARHRLTHKQLRSFVD
RAADLTEEYDDVSFGDTARENVLEAVWGVMATVPDDPPLVREFKGDRDAASNLVDGMRET
DIMAPPTRCLAPITEELISAGLEKEFEADFYSSATRDAEVHGGDPFIVEAGIAYGGDLPA
EGSADVMRFANRVPLVYQRGACATTDVVKSIGWRNYGLDQPGGSGLPNGPAVIMVHVAST
NVPFTSESKDAVANVPEIEDEIELAIREAARELKSYLNKRRSMQQRRKKQNVLGKILPEM
ATKVAEVTGRDEPDIDDAIARIMNNVLVERSLEENGTSQAVTVTVENNSNTSESLEITDI
VSAEPT---SLPDDATVVEMDGEWFVKWEPDVSSGDDAALEYEVA-DDAVFDLDVKGVET
EKLTVTDQ--
>gi|429190416|ref|YP_007176094.1| DNA topoisomerase VI subunit B [Natronobacterium gregoryi SP2]
--------------------------------------------MTSFQSTLGDEPG---
IAEELAESQQAISIAEFFEKNKHMLGFDSGARGLVTAVKEAVDNALDAAEEAGILPDIYV
EIQEAGDYYRLIVEDNGPGLTKESLPKVFGKLLYGSRFHAREQ-----------------
------------------------------------------------------------
------------------------------------------------------------
------------------------------------------------------------
------------------------------------------------------------
------------------------------------------------------------
------------------------------------------------------------
------------------------------------------------------------
------------------------------------------------------------
------------------------------------------------------------
---------------SRGQQGIGISAAVLYAQLTSGKPAKITSRTEGSSEAQYFELIVDT
DDNEPEISVEE-----TTTWDR-----PHGTRIELEMEANMRARQQLHDYIKHTAVVNPH
ARLELREP----QAHFKFERAT-DQLPEETEEIRPHPHGVELGTVMKMLTATDSQTVSGF
LQEEFTRVGKKTADSIIDAFRDRHYGREMRWR-----SPAAHEDVD--------------
---LHAAVSDATANKGADATAAFAEAIADEVDDHDRIAHHELLAVVDTAAEAVEEDHGTT
FGDTVRENAVDAVWLELIDAVPESEEAD--------------AEDD-------SAESRLV
DDMYALADEATSTRKDDEVVRAFSERLAGRFADATD-------EDVRHRFTRDTVRESVD
RAAELTEEYDDVAFGDTARENVVEAIWDVMVTVPDDPPLVRELENDRDATSDLVDSMRAT
DIMAPPTRCLAPISAELVEAGLEKEFDADFYASATRDAEVHGGDPFIVEAGIAYGGELQA
EGSADVMRFANRVPLVYQRGACATTDVVKSIGWRNYGLDQPGGSGLPNGPAVIMVHVAST
NVPFTSESKDAVANVPEIEDEIELAIREAARDLKSYLNKRRSMQKRRKKQNVLGKILPEM
AEKVAEVTAREEPDIGDALARIMNNVLVERQVEADGDGKSVSVVVENNSSTNESLEVTDI
VSAEPT---SLSDGATVVEMDGEWFVKWEPDVDSGDESTLEYEVA-DDASFDLDVKGVES
EKLTVSA---
>lcl|39407_46 unnamed protein product
------------------------------------------------------------
------------------------------------------------------------
----MGDYYRVVIEDNGPGITKEQLPKVFGKLLYGSRFHTCEQ-----------------
------------------------------------------------------------
------------------------------------------------------------
------------------------------------------------------------
------------------------------------------------------------
------------------------------------------------------------
------------------------------------------------------------
------------------------------------------------------------
------------------------------------------------------------
------------------------------------------------------------
---------------NRGQQGIGISAAVLYSQLTSGQPAKITSRPKGQSRAQYFELIIDT
DTNEPEIQADE-----ETTWDR-----PHGTRIELEMEANMRARQQLHDYVKHTAVVNPH
ARLELREPG--LDEPLKFERAT-DELPAETEEIRPHPHGVELGALIKMLEATESYSVSGF
LQEEFTRVGKKTADSVIDNFRDVYYGRELAWS-----PPREH-----------------D
DRDVASAVADAVANKGAEATSAFADGVAEAVGNHDRLARSDLAEIVDNTAETVESDTGKT
FGKTVRENAVDAAWRAVTGLGG-EEES-------------------DAESGDDAEESPLV
PDAYALVDEATSTRKDDEAVQAMAEALARRFENLDG---------DAFRITRDDLERLVA
DAASFVAEQRDATFGETARENVVEAFWSRAVTVPDDPPKVKAIAGSRDAAADLLDAMRTT
DILAPPTDCLAPITAELVEAGLRKEYDADFYAAATRDADVHGGDPFIVEAGIAYGGEIPA
DGSVELLRFANRVPLVYQRGACATTDVIKGIGWRNYGLDQPGGSGMPNGPAVISIHVAST
NVPFTSESKDALANVPEIEDEIELAVREAARELKSFLNKRRSMQQRREKQDVLGRILPEM
ADKVSEVTGRSRPDIDGALARIMNNVSVEREVSDG----SVTLVVENHSDVNEELDITDI
VSTEPT---DLS-DGTVVDMDGEWFVQWKPEVPSGDERELTYAVD-GDPEFEVSVGGVET
EKLTVND---
>lcl|38015_1276 unnamed protein product
------------------------------------------------------------
------------------------------------------------------------
------------------------------------------------------------
------------------------------------------------------------
------------------------------------------------------------
------------------------------------------------------------
------------------------------------------------------------
------------------------------------------------------------
------------------------------------------------------------
------------------------------------------------------------
------------------------------------------------------------
------------------------------------------------------------
------------------------------------------------------------
------------------------------------------------------------
------------------------------------------------------------
------------------------------------------------------------
------------------------------------------------------------
------------------------------------------------------------
------------------------------------------------------------
------------------------------------------------------------
------------------------------------------------------------
---------------MYQRGACATTDVVKSIRWRNYNLDQPGGSGIPKGPAVIMVHVAST
NVPFTSESKDAIANVPEMEDEIELAIREAARELKSYLNKRRSMQQRREKQDKLATILPEM
AEKLTEVTDNDELHIDDSLARIMNNVLVEREVEDD----TVRVRIENNDDTNADVELTDI
VTAEPQ----DTNGANVVEMDGEWFVKWSPTVGAGETAVLEYSVT-GEAEFTVSVDGIEE
EKLTVNA---
>lcl|38016_1476 unnamed protein product
--------------------------------------------MTSFQSTIGDEEG---
IAEELAEGQREISIAEFFEKNKHMLGFDSGARGLVTAVKEAVDNALDATEEAGYLPDIYI
EIEEVGDYYRVVIEDNGPGITKEQLPKVFGKLLYGSRFHTCEQ-----------------
------------------------------------------------------------
------------------------------------------------------------
------------------------------------------------------------
------------------------------------------------------------
------------------------------------------------------------
------------------------------------------------------------
------------------------------------------------------------
------------------------------------------------------------
------------------------------------------------------------
---------------NRGQQGIGISAAVLYSQLTSGQPAKITSRPKGQSRAQYFELIIDT
DTNEPEIQADE-----ETTWDR-----PHGTRIELEMEANMRARQQLHDYVKHTAVVNPH
ARLELREPG--LDEPLKFERAT-DELPAETEEIRPHPHGVELGALIKMLEATESYSVSGF
LQEEFTRVGKKTADSVIDNFRDVYYGRELAWS-----PPREH-----------------D
DRDVASAVADAVANKGAEATSAFADGVAEAVGNHDRLARSDLAEIVDNTAETVESDTGKT
FGKTVRENAVDAAWRAVTGLGG-EEES-------------------DAESGDDAEESPLV
PDAYALVDEATSTRKDDEAVQAMAEALARRFENLDG---------DAFRITRDDLERLVA
DAASFVAEQRDATFGETARENVVEAFWSRAVTVPDDPPKVKAIAGSRDAAADLLDAMRTT
DILAPPTDCLAPITAELVEAGLRKEYDADFYAAATRDADVHGGDPFIVEAGIAYGGEIPA
DGSVELLRFANRVPLVYQRGACATTDVIKGIGWRNYGLDQPGGSGMPNGPAVISIHVAST
NVPFTSESKDALANVPEIEDEIELAVREAARELKSFLNKRRSMQQRREKQDVLGRILPEM
ADKVSEVTGRSRPDIDGALARIMNNVSVEREVSDG----SVTLVVENHSDVNEELDITDI
VSTEPT---DLS-DGTVVDMDGEWFVQWKPEVPSGDERELTYAVD-GDPEFEVSVGGVET
EKLTVND---
>lcl|36546_23 unnamed protein product
--------------------------------------------MTSFQSTIGDEEG---
IAEELAEGQREISIAEFFEKNKHMLGFDSGARGLVTAVKEAVDNALDATEEAGVLPDIYI
EIEEVGDYYRLVIEDNGPGITKEQLPKVFGKLLYGSRFHAREQ-----------------
------------------------------------------------------------
------------------------------------------------------------
------------------------------------------------------------
------------------------------------------------------------
------------------------------------------------------------
------------------------------------------------------------
------------------------------------------------------------
------------------------------------------------------------
------------------------------------------------------------
---------------SRGQQGIGISAAVLYSQLTSGQPAKITSRPKGQSRAQYFELIIDT
DTNEPEIQADE-----ETTWDR-----PHGTRIELEMEANMRARQQLHDYVKHTAVVNPH
ARLELREPG--LDEPMKFERAT-DELPAETEEIRPHPHGVELGTLIKMLEATESYSVSGF
LQEEFTRVGKKTADSVIDNFRDVYYGRELSWS-----PPRAH-----------------D
DRDIASAVSEAVANKGAEATTAFAAGVAETVGNNDRITRSELADIVDNVAETVEDDTGKT
FGGTVRENAVDAGWRAVTGRGG-ADEEAAASS--------------GDGGADDPEESPLV
PDVYALVDEATSTRKDDAAVQAMAEALARRFENLDG---------DAFRTTRDDLERLVA
DAASFVAEQHDATFGETARENVVEAFWSRARTVPDDPPKVKSIAGDRDAAADLLEAMRTT
DILAPPTGCLAPITAELVEAGLRKEYDADFYAAATRDAEVHGGDPFIVEAGIAYGGEIPA
EGSVELLRFANRVPLVYQRGACATTDVIKQIGWRNYGLDQPGGSGMPNGPAVISIHVAST
NVPFTSESKDALANVPEIEDEIELAVREAARELKSFLSKRRSMQQRREKQDVLGRILPEM
ADKVSEVTGRPRPDIDGALARIMNNVSVEREVNGE----AVTLTVENHSDVNEELEITDI
VSAEPT---DLS-DGTVVDMDGEWFVQWKPEVPSGDERELTYAVD-GDPEFEVSVGGVET
EKLTVND---
>lcl|36547_2723 unnamed protein product
--------------------------------------------MTSFQSTIGDEEG---
IAEELAEGQREISIAEFFEKNKHMLGFDSGARGLVTAVKEAVDNALDATEEAGYLPDIYI
EIEEVGDYYRLVIEDNGPGITKEQLPKVFGKLLYGSRFHAREQ-----------------
------------------------------------------------------------
------------------------------------------------------------
------------------------------------------------------------
------------------------------------------------------------
------------------------------------------------------------
------------------------------------------------------------
------------------------------------------------------------
------------------------------------------------------------
------------------------------------------------------------
---------------SRGQQGIGISAAVLYSQLTSGQPATVP-------LAQYFELIIDT
DTNEPEIQADE-----ETTWDR-----PHGTRIELEMEANMRARQQLHDYVKHTAVVNPH
ARLELREPG--LDEPLKFERAT-DELPAETEEIRPHPHGVELGTLIKMLEATESYSVSGF
LQEEFTRVGKKTADSVIDNFRDVYYGRELAWS-----PPREH-----------------E
DRDVASAVADAVANKGAEATSAFADGVAEAVGTHDRVTRSQLAAIVDNAAETVEDDTGKT
FGGTVRENAVDAAWRAVSWARP-SGRGRRFRR--------------GRRGSRRGRGVAAR
PDAYALVDEATSTRKDDEAVQAMAEALARRFENLDG---------DAFRITRDDLERLVA
DAASFVAEQRDATFGETARGNVVEAFWSRAVTVPDDPPKVKAIAGDRDAAADLLDAMRTT
DILAPPTDCLAPITAELVEAGLRKEYDADFYAAATRDAEVHGGAPFIVEAGIAYGGEIPA
DGSVELLRFANRVPLVYQRGACATTDVIKNIGWRNYGLDQPGGSGMPNGPAVISIHVAST
NVPFTSESKDALANVPEIEDEIELAVREAARELKSFLNKRRSMQQRREKQDVLGRILPEM
ADKVSEVTGRSRPDISGALARIMNNVSVEREVTDG----SVTLVVENHSDVNEELDITDI
VSTEPT---DLS-DGTVVDMDGEWFVQWKPEVPSGDERELTYAVD-GDPEFEVSVGGVET
EKLTVND---
>lcl|38017_915 unnamed protein product
--------------------------------------------MTSFQSTIGDEEG---
IAEELAEGQREISIAEFFEKNKHMLGFDSGARGLVTAVKEAVDNALDATEEAGVLPDIYI
EIEEVGDYYRLVIEDNGPGITKEQLPKVFGKLLYGSRFHAREQ-----------------
------------------------------------------------------------
------------------------------------------------------------
------------------------------------------------------------
------------------------------------------------------------
------------------------------------------------------------
------------------------------------------------------------
------------------------------------------------------------
------------------------------------------------------------
------------------------------------------------------------
---------------SRGQQGIGISAAVLYSQLTSGQPAKITSRPKGQSRAQYFELIIDT
DTNEPEIKADE-----ETTWDR-----PHGTRIELEMEANMRARQQLHDYVKHTAVVNPH
ARLELREPG--LDEPMKFERAT-DELPAETEEIRPHPHGVELGALIKMLEATESYSVSGF
LQGEFTRVGKKTADNVIDNFRDVYYGRELAWS-----PPRAH-----------------D
ERDVAGAVADAVANKGEEATTAFSEGVAETVASSDRLSRSELAAIVDNVADTVADDTGKT
FGETVRANAVNAAWRAITGAGDGEETDGETSD----------------DENGRATESPLV
ADAYALVDDATSTRKDDAAVRAMAEALARRFGNLDG---------DAFRITSDDLERLVA
DAASFVAEQHDATFGETARENVVEAFWSRARTVPDDPPKVAAIAGSRDAAADLLEAMRTT
DILAPPTDCLAPITAELVEAGLRKEYDADFYAAATRDAEVHGGDPFIVEAGIAYGGEIPA
EGSVELLRFANRVPLVYQRGACATTDVIKNIGWRNYGLDQPGGSGLPNGPAVISIHVAST
NVPFTSESKDALANVPAIEDEIELAVREAARELKSYLNKRRSMQQRREKQDVLGKILPEM
ADKVSEVTGRPRPDIDGALARIMNNVSVEREVNGE----TVSLVVENHSDVNEQVEITDI
VSAEPT---DLS-EGTVVDMDGEWFVQWKPEVPSGDERELTYAVD-GDPEFEVSVGGVET
EKLTVNA---
>lcl|38019_1940 unnamed protein product
--------------------------------------------MTSFQSSLGDEEG---
IAEELAESQREISIAEFFEKNKHMLGFDSGARGLVTAVKEAVDNALDATEEAGILPDVYV
EITEVGDYYRLVIEDNGPGITKEQLPKVFGKLLYGSRFHKREQ-----------------
------------------------------------------------------------
------------------------------------------------------------
------------------------------------------------------------
------------------------------------------------------------
------------------------------------------------------------
------------------------------------------------------------
------------------------------------------------------------
------------------------------------------------------------
------------------------------------------------------------
---------------NRGQQGIGISAAVLYSQLTSGQPAKITSRPKGQSEAQYFELIIDT
DTNEPEISVDE-----TTSWDR-----PHGTRIELEMEANMRARSQLHDYVKHTAVVNPH
ARIELREPG--LDEPWKFERAT-DELPAETEEIRPHPHGVELGALIKMLEATESYSISGF
LQEEFTRVGKKTADNVIDAFRDQHYGRELAWS-----PPSSRSTVTGA-----------T
NDDVAAAIEAAVANKGAAATSAFAEGVVEALAERDRLSRSELEGIVGTVADAVEEDTGRT
FGSTVRGNATEAAWRVIAGVDDGDADPANADS-------------TDPADASADGDSPIA
ADLYALVDEATSTRKDDAAIRAMAEALAFRVANLDG---------EAYRIARDDLERLVA
DAATFVADQHDATFGETARENVVEAVWSRARTVPDAPPKVRTVAGDRDVAADLLEAMRET
DILAPPTDCLAPITAELVEAGLRKEYDADFYAAATRDAEVHGGDPFIVEAGIAYGGEIPA
DGSVELLRFANRVPLVYQRGACATTDVIRTIGWRNYGLDQPGGSGMPNGPAVISIHVAST
NVPFTSESKDAIANVPAIEDEIELAVREAARELKSYLNKRRSMQQRREKRDVLGRILPEM
ADKVSEVTGRPRPDIDGALARIMNNVSVEREREDG----TVRLVVENHSDVNEQLEITDI
VSAEPT---DVS-AGTVVDMDGEWFVQWTPEVASGDERELTYSVD-GDADFEISVGGVET
EKLTVNE---
>lcl|36174_254 unnamed protein product
--------------------------------------------MTSFQSTLGEEEG---
IAEELAENQRAISIAEFFEKNKHMLGFDSGARGLVTAVKEAVDNALDAAEEAGILPDIYV
EIQEEGDYYRLIVEDNGPGLTKESLPKVFGKLLYGSRFHAREQ-----------------
------------------------------------------------------------
------------------------------------------------------------
------------------------------------------------------------
------------------------------------------------------------
------------------------------------------------------------
------------------------------------------------------------
------------------------------------------------------------
------------------------------------------------------------
------------------------------------------------------------
---------------SRGQQGIGISAAVLYSQLTSGKPAKITSRTQGSSEAEYFELIIDT
DDNEPEISVEE-----TASWDR-----PHGTRIELEMEANMRARAQLHDYIKHTAVVNPH
ARLELKEP----NEHFKAERAT-DELPEETEEIRPHPHGVELGTVMKMLSATDSHSISGF
LQEEFTRVGKKTATSVIDEFRDRHFGREMSWA-----TPDADDGDA--------------
---VAAAIEDATANKGATATADFAETIATTVENRERLCHHKLVDIVESAAESAEDEHGTT
FGETVRENAVAAAWAELVELEGE-------------------SDESGSAEAESDSDSRIV
ADLYALADDATSTRKDDAVIHAFAERLAGKFEDADD---------RRHRFTHAALRSAVD
RAAELTEEYDDAAFGDTARENVVEAIWGVMRTVPDDPPLVRELTEDRDASSQLVDGMRAT
DIMAPPTRCLSPITDELIEAGLRKEFDADFYAAATRDAGVSGGDPFIVEAGIAYGGDLEA
EGSADVLRFANRVPLVYQRGACATTDVVKQIGWRNYGLDQPGGSGVPNGPAVIMVHVAST
NVPFTSESKDAVANVPEIEDEIELAIREAARELKSYLNKRRSMEKRRRKQSVLGQILPEM
AEKVAEVTDNPEPNIDDAVARIMNNVLVERELEENGDGQSVSIVVENHTSTTESFELTDI
VSAEPR---ELSDGANVVEMDGEWFVKWDGDVSSGEEATLEYEID-TDASFDLDVSGVES
EKLTVTDQ--
>lcl|36548_2652 unnamed protein product
------------------------------------------------------------
------------------------------------------------------------
------------------------------------------------------------
------------------------------------------------------------
------------------------------------------------------------
------------------------------------------------------------
------------------------------------------------------------
------------------------------------------------------------
------------------------------------------------------------
------------------------------------------------------------
------------------------------------------------------------
------------------------------------------------------------
------------------------------------------------------------
------------------------------------------------------------
------------------------------------------------------------
------------------------------------------------------------
------------------------------------------------------------
------------------------------------------------------------
------------------------------------------------------------
------------------------------------------------------------
------------------------------------------------------------
------------------------------------------------------------
-------------------------MREAARELKSYLNKRRSMQQRREKQDVLGKILPEM
ADKVSEVTGRPRPDIDGALARIMNNVSVEREVNGE----TVSLVVENHSDVNEQVEITDI
VSAEPT---DLS-EGTVVDMDGEWFVQWKPEVPSGDERELTYAVD-GDPEFEVSVGGVET
EKLTVNA---
>lcl|36549_1222 unnamed protein product
-------------------------------------------------MSEQSEYG---
-----AGQIQVLEGLQAVRKRPAMYIGSTDGRGLHHLVYEVVDNSIDEA-LAGHCEEIEV
RIHDDG---SVSVSDDGRGIPVDTHEEYD-------------------------------
------------------------------------------------------------
------------------------------------------------------------
------------------------------------------------------------
------------------------------------------------------------
------------------------------------------------------------
------------------------------------------------------------
------------------------------------------------------------
------------------------------------------------------------
------------------------------------------------------------
----------------------RPALEVILTVLHAGGKFDSKSYQVSGGLHGVGVSVVNA
LSELLEVEVKR-----------------DGGVFRHRFAGGEPAEDGFERVRDMESGESTG
TEIRFWPDE----EIFETTEFQTSTLANRLRELAFLNSGVEIRLVDDRDDTEETFKYDGG
IREFVAYLNETRSP----------------------------------------------
---------------IHEEVIYFEDETDGVHVEVAMQATEELQGSVHAFANNINTREGGT
HLTGFKTALTRTVN--------------------------------------------DY
ANEHGLVDDLDANLKGEDVREGLTAVVSVKHPD---------------------------
--PQFEGQTKTKLGNSAVRGVVESATHEKLGTFFEENPDTAEKVVHK--AAEAARARKAA
KKAEELTRRKSALESTALPG----------KLADCQTRDPTEAELFVVEGDSAGG-----
---------------SAKQGRNRENQAILPLKGKILNVEKHRLDRILENDEIRALITAIG
------AGIGEEFDIDDVRYNKIILMTDADVDGAHIRTLLLTLLYRHMKPLLEAGYVYAA
QPPLYRVRYRG--ETYDAMTEAERDRIVEEECDGN---------------PTQVQRFKGL
GEMNPD-----QLWDTTMDPENRRLKRITIDDAAAADRMFNVLMGDAVEPRKQFIKEHAT
EAEWVDI---
>lcl|36550_2955 unnamed protein product
--------------------------------------------MTSFQSTIGDEEG---
IAEELAEGQREISIAEFFEKNKHMLGFDSGARGLVTAVKEAVDNALDATEEAGVLPDIYI
EIEEVGDYYRLVIEDNGPGITKAELPKVFGKLLYGSRFHTREQ-----------------
------------------------------------------------------------
------------------------------------------------------------
------------------------------------------------------------
------------------------------------------------------------
------------------------------------------------------------
------------------------------------------------------------
------------------------------------------------------------
------------------------------------------------------------
------------------------------------------------------------
---------------NRGQQGIGISAAVLYSQLTSGQPAKITSRPKGQSRAQYFELIIDT
DTNEPEIKADE-----EATWDR-----PHGTRIELEMEANMRARQQLHDYVKHTAVVNPH
ARIELREPG--LDEPMKFERAT-DDLPAETKEIRPHPHGVELGALIKMLEATESYSVSGF
LQEEFTRVGKKTADSVIDNFRDVYYGRELSWT-----PPRAH-----------------D
DRDVAAAVSEAVANKGKAATTAFAEGVAETVSGNDRLSRSELATIVGNVADGVEDDTGKT
FGGTVRENAVDAAWRAITGVDTDGEPVGAAAGDAA----------GDGEDDGGEADSPLV
ADAYALVDEVTSTRKDDAAVQAMADALTRRFLNLDG---------DAFRIARDDLDRLVA
DAANFVAEQHDATFGETARENVVEAFWSRARTVPDDPPKVRDVAADRDAAADLLEAMRTT
DILAPPTDCLAPITAELVEAGLRKEYDADFYAAATRDAEVHGGDPFIVEAGIAYGGNIPA
EGSVELLRFANRVPLVYQRGACATTDVIKSIGWRNYGLDQPGGSGMPNGPAVISIHVAST
NVPFTSESKDALANVPAIEDEIELAVREAARELKSFLNKRRSMQQRREKQDVLGKILPEM
ADKVSEVTGRPRPDIDGALARIMNNVSVDREVSDG----TVTLVVENHSDVNEQLEITDI
VSTEPT---DPS-DGTVVDMDGEWFVQWKPEVPSGDERELTYAVD-GDAEFEVSVGGVET
EKLTVNA---
>lcl|36551_2717 unnamed protein product
--------------------------------------------MTSFQSTIGDEEG---
IAEELAEGQREISIAEFFEKNKHMLGFDSGARGLVTAVKEAVDNALDATEEAGVLPDIYI
EIEEVGDYYRLVIEDNGPGITKAELPKVFGKLLYGSRFHTREQ-----------------
------------------------------------------------------------
------------------------------------------------------------
------------------------------------------------------------
------------------------------------------------------------
------------------------------------------------------------
------------------------------------------------------------
------------------------------------------------------------
------------------------------------------------------------
------------------------------------------------------------
---------------NRGQQGIGISAAVLYSQLTSGQPAKITSRPKGQSRAQYFELIIDT
DTNEPEIKADE-----EATWDR-----PHGTRIELEMEANMRARQQLHDYVKHTAVVNPH
ARIELREPG--LDEPMKFERAT-DDLPAETKEIRPHPHGVELGALIKMLEATESYSVSGF
LQEEFTRVGKKTADSVIDNFRDVYYGRELSWT-----PPRAH-----------------D
DRDVAAAVSEAVANKGKAATTAFAEGVAETVSGNDRLSRSELATIVGNVADGVEDDTGKT
FGETVRENAVDAAWRAITGVDTDGEPVGAAAGDAA----------GDGEDDGGEADSPLV
ADAYALVDEATSTRKDDAAVQAMADALTRRFLNLDG---------DAFRIARDDLDRLVA
DAANFVAEQHDATFGETARENVVEAFWSRARTVPDDPPKVRDVAADRDAAADLLEAMRTT
DILAPPTDCLAPITAELVEAGLRKEYDADFYAAATRDAEVHGGDPFIVEAGIAYGGNIPA
EGSVELLRFANRVPLVYQRGACATTDVIKSIGWRNYGLDQPGGSGMPNGPAVISIHVAST
NVPFTSESKDALANVPAIEDEIELAVREAARELKSFLNKRRSMQQRREKQDVLGKILPEM
ADKVSEVTGRPRPDIDGALARIMNNVSVDREVSDG----TVTLVVENHSDVNEQLEITDI
VTTEPT---DPS-DGTVVDMDGEWFVQWKPEVPSGDERELTYAVD-DDAEFEVSVGGVET
EKLTVNA---
>lcl|36552_1757 unnamed protein product
--------------------------------------------MTSFQSTIGDEEG---
IAEELAEGQREISIAEFFEKNKHMLGFDSGARGLVTAVKEAVDNALDATEEAGVLPDIYI
EIEEVGDYYRLVIEDNGPGITKAELPKVFGKLLYGSRFHTREQ-----------------
------------------------------------------------------------
------------------------------------------------------------
------------------------------------------------------------
------------------------------------------------------------
------------------------------------------------------------
------------------------------------------------------------
------------------------------------------------------------
------------------------------------------------------------
------------------------------------------------------------
---------------NRGQQGIGISAAVLYSQLTSGQPAKITSRPKGQSRAQYFELIIDT
DTNEPEIKADE-----EATWDR-----PHGTRIELEMEANMRARQQLHDYVKHTAVVNPH
ARIELREPG--LDEPMKFERAT-DDLPAETKEIRPHPHGVELGALIKMLEATESYSVSGF
LQEEFTRVGKKTADSVIDNFRDVYYGRELSWT-----PPRAH-----------------D
DRDVAAAVSEAVANKGKAATTAFAEGVAETVSGNDRLSRSELATIVGNVADGVEDDTGKT
FGGTVRENAVDAAWRAITGVDTDGEPVGAAAGDAA----------GDGEDDGGEADSPLV
ADAYALVDEVTSTRKDDAAVQAMADALTRRFLNLDG---------DAFRIARDDLDRLVA
DAANFVAEQHDATFGETARENVVEAFWSRARTVPDDPPKVRDVAADRDAAADLLEAMRTT
DILAPPTDCLAPITAELVEAGLRKEYDADFYAAATRDAEVHGGDPFIVEAGIAYGGNIPA
EGSVELLRFANRVPLVYQRGACATTDVIKSIGWRNYGLDQPGGSGMPNGPAVISIHVAST
NVPFTSESKDALANVPAIEDEIELAVREAARELKSFLNKRRSMQQRREKQDVLGKILPEM
ADKVSEVTGRPRPDIDGALARIMNNVSVDREVSDG----TVTLVVENHSDVNEQLEITDI
VSTEPT---DPS-DGTVVDMDGEWFVQWKPEVPSGDERELTYAVD-GDAEFEVSVGGVET
EKLTVNA---
>lcl|38020_2194 unnamed protein product
--------------------------------------------MTSFQSTIGDEEG---
IAEELAEGQREISIAEFFEKNKHMLGFDSGARGLVTAVKEAVDNALDATEEAGVLPDIYI
EIEEVGDYYRLVIEDNGPGITKEQLPKVFGKLLYGSRFHAREQ-----------------
------------------------------------------------------------
------------------------------------------------------------
------------------------------------------------------------
------------------------------------------------------------
------------------------------------------------------------
------------------------------------------------------------
------------------------------------------------------------
------------------------------------------------------------
------------------------------------------------------------
---------------SRGQQGIGISAAVLYSQLTSGQPAKITSRPKGQSRAQYFELIIDT
DTNEPEIQADE-----ETTWDR-----PHGTRIELEMEANMRARQQLHDYVKHTAVVNPH
ARLELREPG--LDEPMKFERAT-DELPAETEEIRPHPHGVELGTLIKMLEATESYSVSGF
LQEEFTRVGKKTADSVIDNFRDVYYGRELSWS-----PPRAH-----------------D
DRDIASAVSEAVANKGAEATTAFAAGVAETVGNNDRITRSELADIVDNVAETVEDDTGKT
FGGTVRENAVDAGWRAVTGRGG-ADEEAAASS--------------GDGGADDPEESPLV
PDVYALVDEATSTRKDDAAVQAMAEALARRFENLDG---------DAFRTTRDDLERLVA
DAASFVAEQHDATFGETARENVVEAFWSRARTVPDDPPKVKSIAGDRDAAADLLEAMRTT
DILAPPTGCLAPITAELVEAGLRKEYDADFYAAATRDAEVHGGDPFIVEAGIAYGGEIPA
EGSVELLRFANRVPLVYQRGACATTDVIKQIGWRNYGLDQPGGSGMPNGPAVISIHVAST
NVPFTSESKDALANVPEIEDEIELAVREAARELKSFLSKRRSMQQRREKQDVLGRILPEM
ADKVSEVTGRPRPDIDGALARIMNNVSVEREVNGE----AVTLTVENHSDVNEELEITDI
VSAEPT---DLS-DGTVVDMDGEWFVQWKPEVPSGDERELTYAVD-GDPEFEVSVGGVET
EKLTVND---
>lcl|38021_2831 unnamed protein product
--------------------------------------------MTSFQSTIGDEEG---
IAEELAEGQREISIAEFFEKNKHMLGFDSGARGLVTAVKEAVDNALDATEEAGVLPDIYI
EIEEVGDYYRLVIEDNGPGITKEQLPKVFGKLLYGSRFHAREQ-----------------
------------------------------------------------------------
------------------------------------------------------------
------------------------------------------------------------
------------------------------------------------------------
------------------------------------------------------------
------------------------------------------------------------
------------------------------------------------------------
------------------------------------------------------------
------------------------------------------------------------
---------------SRGQQGIGISAAVLYSQLTSGQPAKITSRPKGQSRAQYFELIIDT
DTNEPEIQADE-----ETTWDR-----PHGTRIELEMEANMRARQQLHDYVKHTAVVNPH
ARLELREPG--LDEPMKFERAT-DELPAETEEIRPHPHGVELGTLIKMLEATESYSVSGF
LQEEFTRVGKKTADSVIDNFRDVYYGRELSWS-----PPRAH-----------------D
DRDIASAVSEAVANKGAEATTAFAAGVAETVGNNDRITRSELADIVDNVAETVEDDTGKT
FGGTVRENAVDAGWRAVTGRGG-ADEEAAASS--------------GDGGADDPEESPLV
PDVYALVDEATSTRKDDAAVQAMAEALARRFENLDG---------DAFRTTRDDLERLVA
DAASFVAEQHDATFGXRRR-----------------------------------------
------------------------------------------------------------
------------------------------------------------------------
------------------------------------------------------------
------------------------------------------------------------
------------------------------------------------------------
----------
>lcl|38022_456 unnamed protein product
--------------------------------------------MTSFQSTIGDEEG---
IAEELAEGQREISIAEFFEKNKHMLGFDSGARGLVTAVKEAVDNALDATEEAGVLPDIYI
EIEEVGDYYRLVIEDNGPGITKEQLPKVFGKLLYGSRFHAREQ-----------------
------------------------------------------------------------
------------------------------------------------------------
------------------------------------------------------------
------------------------------------------------------------
------------------------------------------------------------
------------------------------------------------------------
------------------------------------------------------------
------------------------------------------------------------
------------------------------------------------------------
---------------SRGQQGIGISAAVLYSQLTSGQPAKITSRPKGQSRAQYFELIIDT
DTNEPEIQADE-----ETTWDR-----PHGTRIELEMEANMRARQQLHDYVKHTAVVNPH
ARLELREPG--LDEPMKFERAT-DELPAETEEIRPHPHGVELGTLIKMLEATESYSVSGF
LQEEFTRVGKKTADSVIDNFRDVYYGRELSWS-----PPRAH-----------------D
DRDIASAVSEAVANKGAEATTAFAAGVAETVGNNDRITRSELADIVDNVAETVEDDTGKT
FGGTVRENAVDAGWRAVTGRGG-ADEEAAASS--------------GDGGADDPEESPLV
PDVYALVDEATSTRKDDAAVQAMAEALARRFENLDG---------DAFRTTRDDLERLVA
DAASFVAEQHDATFGETARENVVEAFWSRARTVPDDPPKVKSIAGDRDAAADLLEAMRTT
DILAPPTGCLAPITAELVEAGLRKEYDADFYAAATRDAEVHGGDPFIVEAGIAYGGEIPA
EGSVELLRFANRVPLVYQRGACATTDVIKQIGWRNYGLDQPGGSGMPNGPAVISIHVAST
NVPFTSESKDALANVPEIEDEIELAVREAARELKSFLSKRRSMQQRREKQDVLGRILPEM
ADKVSEVTGRPRPDIDGALARIMNNVSVEREVNGE----AVTLTVENHSDVNEELEITDI
VSAEPT---DLS-DGTVVDMDGEWFVQWKPEVPSGDERELTYAVD-GDPEFEVSVGGVET
EKLTVND---
>lcl|23591_494 unnamed protein product
--------------------------------------------MTSFQSTIGDEEG---
IAEELAEGQREISIAEFFEKNKHMLGFDSGARGLVTAVKEAVDNALDATEEAGVLPDIYI
EIEEVGDYYRLVIEDNGPGITKEQLPKVFGKLLYGSRFHAREQ-----------------
------------------------------------------------------------
------------------------------------------------------------
------------------------------------------------------------
------------------------------------------------------------
------------------------------------------------------------
------------------------------------------------------------
------------------------------------------------------------
------------------------------------------------------------
------------------------------------------------------------
---------------SRGQQGIGISAAVLYSQLTSGQPAKITSRPKGQSRAQYFELIIDT
DTNEPEIQADE-----ETTWDR-----PHGTRIELEMEANMRARQQLHDYVKHTAVVNPH
ARLELREPG--LDEPMKFERAT-DELPAETEEIRPHPHGVELGTLIKMLEATESYSVSGF
LQEEFTRVGKKTADSVIDNFRDVYYGRELSWS-----PPRAH-----------------D
DRDIASAVSEAVANKGAEATNAFAAGVAETVGNNDRITRSELADIVDNVAETVEDDTGKT
FGGTVRENAVDAGWRAVTGRGG-ADEEAAASS--------------GDGGADDPEESPLV
PDVYALVDEATSTRKDDAAVQAMAEALARRFENLDG---------DAFRTTRDDLERLVA
DAASFVAEQHDATFGETARENVVEAFWSRARTVPDDPPKVKSIAGDRDAAADLLEAMRTT
DILAPPTGCLAPITAELVEAGLRKEYDADFYAAATRDAEVHGGDPFIVEAGIAYGGEIPA
EGSVELLRFANRVPLVYQRGACATTDVIKQIGWRNYGLDQPGGSGMPNGPAVISIHVAST
NVPFTSESKDALANVPEIEDEIELAVREAARELKSFLSKRRSMQQRREKQDVLGRILPEM
ADKVSEVTGRPRPDIDGALARIMNNVSVEREVNGE----AVTLTVENHSDVNEELEITDI
VSAEPT---DLS-DGTVVDMDGEWFVQWKPEVPSGDERELTYAVD-GDPEFEVSVGGVET
EKLTVND---
>lcl|36553_1743 unnamed protein product
--------------------------------------------MTSFQSTIGDEEG---
IAEELAEGQREISIAEFFEKNKHMLGFDSGARGLVTAVKEAVDNALDATEEAGVLPDIYI
EIEEVGDYYRLVIEDNGPGITKEQLPKVFGKLLYGSRFHAREQ-----------------
------------------------------------------------------------
------------------------------------------------------------
------------------------------------------------------------
------------------------------------------------------------
------------------------------------------------------------
------------------------------------------------------------
------------------------------------------------------------
------------------------------------------------------------
------------------------------------------------------------
---------------SRGQQGIGISAAVLYSQLTSGQPAKITSRPKGQSRAQYFELIIDT
DTNEPEIQADE-----ETTWDR-----PHGTRIELEMEANMRARQQLHDYVKHTAVVNPH
ARLELREPG--LDEPMKFERAT-DELPAETEEIRPHPHGVELGTLIKMLEATESYSVSGF
LQEEFTRVGKKTADSVIDNFRDVYYGRELSWS-----PPRAH-----------------D
DRDIASAVSEAVANKGAEATNAFAAGVAETVGNNDRITRSELADIVDNVAETVEDDTGKT
FGGTVRENAVDAGWRAVTGRGG-ADEEAAASS--------------GDGGADDPEESPLV
PDVYALVDEATSTRKDDAAVQAMAEALARRFENLDG---------DAFRTTRDDLERLVA
DAASFVAEQHDATFGETARENVVEAFWSRARTVPDDPPKVKSIAGDRDAAADLLEAMRTT
DILAPPTGCLAPITAELVEAGLRKEYDADFYAAATRDAEVHGGDPFIVEAGIAYGGEIPA
EGSVELLRFANRVPLVYQRGACATTDVIKQIGWRNYGLDQPGGSGMPNGPAVISIHVAST
NVPFTSESKDALANVPEIEDEIELAVREAARELKSFLSKRRSMQQRREKQDVLGRILPEM
ADKVSEVTGRPRPDIDGALARIMNNVSVEREVNGE----AVTLTVENHSDVNEELEITDI
VSAEPT---DLS-DGTVVDMDGEWFVQWKPEVPSGDERELTYAVD-GDPEFEVSVGGVET
EKLTVND---
>lcl|36554_3477 unnamed protein product
--------------------------------------------MTSFQSTIGDEEG---
IAEELAEGQREISIAEFFEKNKHMLGFDSGARGLVTAVKEAVDNALDATEEAGVLPDIYI
EIEEVGDYYRLVIEDNGPGITKAELPKVFGKLLYGSRFHTREQ-----------------
------------------------------------------------------------
------------------------------------------------------------
------------------------------------------------------------
------------------------------------------------------------
------------------------------------------------------------
------------------------------------------------------------
------------------------------------------------------------
------------------------------------------------------------
------------------------------------------------------------
---------------NRGQQGIGISAAVLYSQLTSGQPAKITSRPKGQSRAQYFELIIDT
DTNEPEIKADE-----EATWDR-----PHGTRIELEMEANMRARQQLHDYVKHTAVVNPH
ARIELREPG--LDEPMKFERAT-DDLPAETKEIRPHPHGVELGALIKMLEATESYSVSGF
LQEEFTRVGKKTADSVIDNFRDVYYGRELSWT-----PPRAH-----------------D
DRDVAAAVSEAVANKGKAATTAFAEGVAETVSGNDRLSRSELATIVGNVADGVEDDTGKT
FGETVRENAVDAAWRAITGVDTDGEPVGAAAGDAA----------GDGEDDGGEADSPLV
ADAYALVDEATSTRKDDAAVQAMADALTRRFLNLDG---------DAFRIARDDLDRLVA
DAANFVAEQHDATFGETARENVVEAFWSRARTVPDDPPKVRDVAADRDAAADLLEAMRTT
DILAPPTDCLAPITAELVEAGLRKEYDADFYAAATRDAEVHGGDPFIVEAGIAYGGNIPA
EGSVELLRFANRVPLVYQRGACATTDVIKSIGWRNYGLDQPGGSGMPNGPAVISIHVAST
NVPFTSESKDALANVPAIEDEIELAVREAARELKSFLNKRRSMQQRREKQDVLGKILPEM
ADKVSEVTGRPRPDIDGALARIMNNVSVDREVSDG----TVTLVVENHSDVNEQLEITDI
VTTEPT---DPS-DGTVVDMDGEWFVQWKPEVPSGDERELTYAVD-DDAEFEVSVGGVET
EKLTVNA---
>lcl|36555_301 unnamed protein product
--------------------------------------------MTSFQSTIGDEEG---
IAEELAEGQREISIAEFFEKNKHMLGFDSGARGLVTAVKEAVDNALDATEEAGVLPDIYI
EIEEVGDYYRLVIEDNGPGITKAELPKVFGKLLYGSRFHTREQ-----------------
------------------------------------------------------------
------------------------------------------------------------
------------------------------------------------------------
------------------------------------------------------------
------------------------------------------------------------
------------------------------------------------------------
------------------------------------------------------------
------------------------------------------------------------
------------------------------------------------------------
---------------NRGQQGIGISAAVLYSQLTSGQPAKITSRPKGQSRAQYFELIIDT
DTNEPEIKADE-----EATWDR-----PHGTRIELEMEANMRARQQLHDYVKHTAVVNPH
ARIELREPG--LDEPMKFERAT-DDLPAETKEIRPHPHGVELGALIKMLEATESYSVSGF
LQEEFTRVGKKTADSVIDNFRDVYYGRELSWT-----PPRAH-----------------D
DRDVAAAVSEAVANKGKAATTAFAEGVAETVSGNDRLSRSELATIVGNVADGVEDDTGKT
FGGTVRENAVDAAWRAITGVDTDGEPVGAAAGDAA----------GDGEDDGGEADSPLV
ADAYALVDEVTSTRKDDAAVQAMADALTRRFLNLDG---------DAFRIARDDLDRLVA
DAANFVAEQHDATFGETARENVVEAFWSRARTVPDDPPKVRDVAADRDAAADLLEAMRTT
DILAPPTDCLAPITAELVEAGLRKEYDADFYAAATRDAEVHGGDPFIVEAGIAYGGNIPA
EGSVELLRFANRVPLVYQRGACATTDVIKSIGWRNYGLDQPGGSGMPNGPAVISIHVAST
NVPFTSESKDALANVPAIEDEIELAVREAARELKSFLNKRRSMQQRREKQDVLGKILPEM
ADKVSEVTGRPRPDIDGALARIMNNVSVDREVSDG----TVTLVVENHSDVNEQLEITDI
VSTEPT---DPS-DGTVVDMDGEWFVQWKPEVPSGDERELTYAVD-GDAEFEVSVGGVET
EKLTVNA---
>lcl|38023_957 unnamed protein product
--------------------------------------------MTSFQSTLGDESG---
IAEELAESQQSISIAEFFEKNKHMLGFDSGARGLVTAVKEAVDNALDAAEESGILPDIYV
EIQEIGDYYRLIVEDNGPGLTKESLPKVFGKLLYGSRFHAREQ-----------------
------------------------------------------------------------
------------------------------------------------------------
------------------------------------------------------------
------------------------------------------------------------
------------------------------------------------------------
------------------------------------------------------------
------------------------------------------------------------
------------------------------------------------------------
------------------------------------------------------------
---------------SRGQQGIGISAAVLYAQLTSGKPAKITSRTQGSEEAEYFELIVDT
DTNEPEISVEE-----TTTWDR-----PHGTRIELEMEANMRARQQLHDYIKHTAVVNPH
ARLELREP----QEHFKFERAT-DQLPAETEEIRPHPHGVELGTVMKMLTATDSQTVSGF
VQEEFTRVGKKTADSIIDAFRDRHYGREMRWR-----PPTTHEDID--------------
---LHGAVEDATANKGAEATAAFAEAIADGVADHDRIAHHELLETVESAAEAVEDEHGTT
FGDTVRENAVEAVWLELIDA----------------------VETDEDDGAEGDGDSRLV
ADLYDLADEATSTRKDDEIIHAFADRLAAKFDAELESDE-EDAGNVRHRLTRTDLREHVD
RVADLTEEYDDVSFGETARENVTDAIWDVMATVPDDPPLVRELDGDRDATSDLVDAMRAT
DIMAPPTRCLAPISEELITAGLKKEFDADFYASATRDAGVSGGDPFIVEAGIAYGGELPA
EGTGDVMRFANRVPLVYQRGACATTDVVKSIGWRNYGLDQPGGSGLPNGPVVIMIHVAST
NVPFTSESKDAVANVPEIEDEIELAIREAARDLKSYLNKRRSMQQRRKKQNVLGKILPEM
ATKVAEVTGRDEPDIDDAIARIMNNVLVERDVNENGDGQAVSVVVENNSSTNESLEITDI
VSAEPT---ALSDGATVVEMDGEWFVTWEPEVGSDDEAALEYEVP-ADATFDLDVKGVES
EKLTVNQ---
>lcl|38024_2979 unnamed protein product
--------------------------------------------MTSFQSTIGDEEG---
IAEELAEGQREISIAEFFEKNKHMLGFDSGARGLVTAVKEAVDNALDATEEAGVLPDIYI
EIEEVGDYYRLVIEDNGPGITKEQLPKVFGKLLYGSRFHAREQ-----------------
------------------------------------------------------------
------------------------------------------------------------
------------------------------------------------------------
------------------------------------------------------------
------------------------------------------------------------
------------------------------------------------------------
------------------------------------------------------------
------------------------------------------------------------
------------------------------------------------------------
---------------SRGQQGIGISAAVLYSQLTSGQPAKITSRPKGQSRAQYFELIIDT
DTNEPEIQADE-----ETTWDR-----PHGTRIELEMEANMRARQQLHDYVKHTAVVNPH
ARLELREPG--LDEPMKFERAT-DELPAETEEIRPHPHGVELGTLIKMLEATESYSVSGF
LQEEFTRVGKKTADSVIDNFRDVYYGRELSWS-----PPRAH-----------------D
DRDIASAVSEAVANKGAEATTAFAAGVAETVGNNDRITRSELADIVDNVAETVEDDTRKT
FGGTVRENAVDAGWRAVTGRGG-ADEEAAASS--------------GDGGADDPEESPLV
PDVYALVDEATSTRKDDAAVQAMAEALARRFENLDG---------DAFRTTRDDLERLVA
DAASFVAEQHDATFGETARENVVEAFWSRARTVPDDPPKVKSIAGDRDAAADLLEAMRTT
DILAPPTGCLAPITAELVEAGLRKEYDADFYAAATRDAEVHGGDPFIVEAGIAYGGEIPA
EGSVELLRFANRVPLVYQRGACATTDVIKQIGWRNYGLDQPGGSGMPNGPAVISIHVAST
NVPFTSESKDALANVPEIEDEIELAVREAARELKSFLSKRRSMQQRREKQDVLGRILPEM
ADKVSEVTGRPRPDIDGALARIMNNVSVEREVNGE----AVTLTVENHSDVNEELEITDI
VSTEPT---DLS-DGTVVDMDGEWFVQWKPEVPSGDERELTYAVD-GDPEFEVSVGGVET
EKLTVND---
>lcl|38025_2620 unnamed protein product
--------------------------------------------MTSFQSTIGDEEG---
IAEELAEGQREISIAEFFEKNKHMLGFDSGARGLVTAVKEAVDNALDATEEAGVLPDIYI
EIEEVGDYYRLVIEDNGPGITKEQLPKVFGKLLYGSRFHAREQ-----------------
------------------------------------------------------------
------------------------------------------------------------
------------------------------------------------------------
------------------------------------------------------------
------------------------------------------------------------
------------------------------------------------------------
------------------------------------------------------------
------------------------------------------------------------
------------------------------------------------------------
---------------SRGQQGIGISAAVLYSQLTSGQPAKITSRPKGQSRAQYFELIIDT
DTNEPEIQADE-----ETTWDR-----PHGTRIELEMEANMRARQQLHDYVKHTAVVNPH
ARLELREPG--LDEPMKFERAT-DELPAETEEIRPHPHGVELGTLIKMLEATESYSVSGF
LQEEFTRVGKKTADSVIDNFRDVYYGRELSWS-----PPRAH-----------------D
DRDIASAVSEAVANKGAEATNAFAAGVAETVGNNDRITRSELADIVDNVAETVEDDTGKT
FGGTVRENAVDAGWRAVTGRGG-ADEEAAASS--------------GDGGADDPEESPLV
PDVYALVDEATSTRKDDAAVQAMAEALARRFENLDG---------DAFRTTRDDLERLVA
DAASFVAEQHDATFGETARENVVEAFWSRARTVPDDPPKVKSIAGDRDAAADLLEAMRTT
DILAPPTGCLAPITAELVEAGLRKEYDADFYAAATRDAEVHGGDPFIVEAGIAYGGEIPA
EGSVELLRFANRVPLVYQRGACATTDVIKQIGWRNYGLDQPGGSGMPNGPAVISIHVAST
NVPFTSESKDALANVPEIEDEIELAVREAARELKSFLSKRRSMQQRREKQDVLGRILPEM
ADKVSEVTGRPRPDIDGALARIMNNVSVEREVNGE----AVTLTVENHSDVNEELEITDI
VSAEPT---DLS-DGTVVDMDGEWFVQWKPEVPSGDERELTYAVD-GDPEFEVSVGGVET
EKLTVND---
>lcl|36556_5001 unnamed protein product
--------------------------------------------MTSFQSTIGDEEG---
IAEELAEGQREISIAEFFEKNKHMLGFDSGARGLVTAVKEAVDNALDATEEAGVLPDIYI
EIEEVGDYYRLVIEDNGPGITKEQLPKVFGKLLYGSRFHAREQ-----------------
------------------------------------------------------------
------------------------------------------------------------
------------------------------------------------------------
------------------------------------------------------------
------------------------------------------------------------
------------------------------------------------------------
------------------------------------------------------------
------------------------------------------------------------
------------------------------------------------------------
---------------SRGQQGIGISAAVLYSQLTSGQPAKITSRPKGQSRAQYFELIIDT
DTNEPEIQADE-----ETTWDR-----PHGTRIELEMEANMRARQQLHDYVKHTAVVNPH
ARLELREPG--LDEPMKFERAT-DELPAETEEIRPHPHGVELGTLIKMLEATESYSVSGF
LQEEFTRVGKKTADSVIDNFRDVYYGRELSWS-----PPRAH-----------------D
DRDIASAVSEAVANKGAEATNAFAAGVAETVGNNDRITRSELADIVDNVAETVEDDTGKT
FGGTVRENAVDAGWRAVTGRGG-ADEEAAASS--------------GDGGADDPEESPLV
PDVYALVDEATSTRKDDAAVQAMAEALARRFENLDG---------DAFRTTRDDLERLVA
DAASFVAEQHDATFGETARENVVEAFWSRARTVPDDPPKVKSIAGDRDAAADLLEAMRTT
DILAPPTGCLAPITAELVEAGLRKEYDADFYAAATRDAEVHGGDPFIVEAGIAYGGEIPA
EGSVELLRFANRVPLVYQRGACATTDVIKQIGWRNYGLDQPGGSGMPNGPAVISIHVAST
NVPFTSESKDALANVPEIEDEIELAVREAARELKSFLSKRRSMQQRREKQDVLGRILPEM
ADKVSEVTGRPRPDIDGALARIMNNVSVEREVNGE----AVTLTVENHSDVNEELEITDI
VSAEPT---DLS-DGTVVDMDGEWFVQWKPEVPSGDERELTYAVD-GDPEFEVSVGGVET
EKLTVND---
>lcl|36557_2821 unnamed protein product
--------------------------------------------MTSFQSTIGDEEG---
IAEELAEGQREISIAEFFEKNKHMLGFDSGARGLVTAVKEAVDNALDATEEAGVLPDIYI
EIEEVGDYYRLVIEDNGPGITKEQLPKVFGKLLYGSRFHAREQ-----------------
------------------------------------------------------------
------------------------------------------------------------
------------------------------------------------------------
------------------------------------------------------------
------------------------------------------------------------
------------------------------------------------------------
------------------------------------------------------------
------------------------------------------------------------
------------------------------------------------------------
---------------SRGQQGIGISAAVLYSQLTSGQPAKITSRPKGQSRAQYFELIIDT
DTNEPEIQADE-----ETTWDR-----PHGTRIELEMEANMRARQQLHDYVKHTAVVNPH
ARLELREPG--LDEPMKFERAT-DELPAETEEIRPHPHGVELGTLIKMLEATESYSVSGF
LQEEFTRVGKKTADSVIDNFRDVYYGRELSWS-----PPRAH-----------------D
DRDIASAVSEAVANKGAEATNAFAAGVAETVGNNDRITRSELADIVDNVAETVEDDTGKT
FGGTVRENAVDAGWRAVTGRGG-ADEEAAASS--------------GDGGADDPEESPLV
PDVYALVDEATSTRKDDAAVQAMAEALARRFENLDG---------DAFRTTRDDLERLVA
DAASFVAEQHDATFGETARENVVEAFWSRARTVPDAPPKVKSIAGDRDAAADLLEAMRTT
DILAPPTGCLAPITAELVEAGLRKEYDADFYAAATRDAEVHGGDPFIVEAGIAYGGEIPA
EGSVELLRFANRVPLVYQRGACATTDVIKQIGWRNYGLDQPGGSGMPNGPAVISIHVAST
NVPFTSESKDALANVPEIEDEIELAVREAARELKSFLSKRRSMQQRREKQDVLGRILPEM
ADKVSEVTGRPRPDIDGALARIMNNVSVEREVNGE----AVTLTVENHSDVNEELEITDI
VSAEPT---DLS-DGTVVDMDGEWFVQWKPEVPSGDERELTYAVD-GDPEFEVSVGGVET
EKLTVND---
>lcl|18174_577 unnamed protein product
--------------------------------------------MTSFQSTIGDEEG---
IAEELAEGQREISIAEFFEKNKHMLGFDSGARGLVTAVKEAVDNALDATEEAGYLPDIYI
EIEEVGDYYRVVIEDNGPGITKEQLPKVFGKLLYGSRFHTREQ-----------------
------------------------------------------------------------
------------------------------------------------------------
------------------------------------------------------------
------------------------------------------------------------
------------------------------------------------------------
------------------------------------------------------------
------------------------------------------------------------
------------------------------------------------------------
------------------------------------------------------------
---------------NRGQQGIGISAAVLYSQLTSGQPAKITSRPKGQSRAQYFELIIDT
DTNEPEIKADE-----ETTWDR-----PHGTRIELEMEANMRARQQLHDYVKHTAVVNPH
ARLELREPG--LDEPLKFERAT-DELPAETEEIRPHPHGVELGALIKMLEATESYSVSGF
LQEEFTRVGKKTADSVIDNFRDGYYGRELAWS-----PPRAR-----------------D
DRDVASAVSEAVANKGAEATTAFAEGVAETVGNSDRITRSELAEVVDTVAETVENDTDKT
FGGTVRENAVDAAWRAVTGLGGDEDEATDSGG--------------DTESGDDADESTLV
ADAYALVDEATSTRKDDAAVQAMAEALARRFENLDG---------DAFRITRDDLERLVA
DAASFVAEQRDATFGETARENVVEAFWSRARRVPDDPPKVKAIAGSRDAAADLLDAMRTT
DILAPPTDCLAPITAELVEAGLRKEYDADFYAAATRDAEVHGGDPFIVEAGIAYGGEIPA
DGSVELLRFANRVPLVYQRGACATTDVIKRIGWRNYGLDQPGGSGLPNGPAVISIHVAST
NVPFTSESKDALANVPAIEDEIELAVREAARELKSFLNKRRSMQQRREKQDVLGRILPEM
ADKVSEVTGRPRPDIDGALARIMNNVSVEREVNGE----TVTLVVENHSDVNEALEITDI
VSTEPT---DLS-DGTVVDMDGEWFVQWKPEVPSGDERELTYAVD-GDPEFEVSVGGVET
EKLTVNA---
>lcl|18175_3226 unnamed protein product
------------------------------------------------------------
------------------------------------------------------------
------------------------------------------------------------
------------------------------------------------------------
------------------------------------------------------------
------------------------------------------------------------
------------------------------------------------------------
------------------------------------------------------------
------------------------------------------------------------
------------------------------------------------------------
------------------------------------------------------------
------------------------------------------------------------
------------------------------------------------------------
------------------------------------------------------------
------------------------------------------------------------
------------------------------------------------------------
------------------------------------------------------------
------------------------------------------------------------
------------------------------------------------------------
---------------------------------------MKAIAGDRDAAADLLEAMRTT
DILAPPTDCLAPITAELVEAGLRKEYDADFYAAATRDADVHGGDPFIVEAGIAYGGSIPS
EGSVDLLRFANRVPLVYQRGACATTDVIKGIGWRNYGLDQPGGSGMPNGPAVISIHVAST
NVPFTSESKDALANVPEIEDEIELAVREAARELKSYLSKRRSMQQRREKQDVLGRILPEM
ADKVSEVTGRPRPDIDGALARIMNNVSVEREVNGE----TVTLVVENHSDVNEQLEITDI
VSTEPT---DLS-DGTVVDMDGEWFVQWKPEVPSGDERELTYAVD-GDAEFEVSVGGVET
EKLTVNA---
>lcl|18176_1594 unnamed protein product
--------------------------------------------MTSFQSTIGDEEG---
IAEELAEGQREISIAEFFEKNKHMLGFDSGARGLVTAVKEAVDNALDATEEAGVLPDIYI
EIEEVGDYYRLVIEDNGPGITKEQLPKVFGKLLYGSRFHAREQ-----------------
------------------------------------------------------------
------------------------------------------------------------
------------------------------------------------------------
------------------------------------------------------------
------------------------------------------------------------
------------------------------------------------------------
------------------------------------------------------------
------------------------------------------------------------
------------------------------------------------------------
---------------SRGQQGIGISAAVLYSQLTSGQPAKITSRPKGQSRAQYFELIIDT
DTNEPEIQADE-----ETTWDR-----PHGTRIELEMEANMRARQQLHDYVKHTAVVNPH
ARLELREPG--LDEPMKFERAT-DELPAETNEIRPHPHGVELGTLIKMLEATESYSVSGF
LQEEFTRVGKKTADSVIGNFRDVYYGRELAWS-----PPRAH-----------------D
DRDVAAAVSEAVANKGEAATTAFAEGVAETVGNNDRVARSEVAEIVDNTAETVADDTGKT
FGGTVRENAVNAAWRAVTGLGDDADEGGSDGD-------------------DGDAESPLV
PDVYALVDEATSTRKDDAAVQAMAEALARRFENVDG---------DAFRITRDDLERLVA
DAASFVAEQRDATFGETARENVVEAFWSRARTVPDDPPKVKAIAGDRDAAADLLEAMRTT
DILAPPTDCLAPITAELVEAGLRKEYDADFYAAATRDADVHGGDPFIVEAGIAYGGSIPS
EGSVDLLRFANRVPLVYQRGACATTDVIKGIGWRNYGLDQPGGSGMPNGPAVISIHVAST
NVPFTSESKDALANVPEIEDEIELAVREAARELKSYLSKRRSMQQRREKQDVLGRILPEM
ADKVSEVTGRPRPDIDGALARIMNNVSVEREVNGE----TVTLVVENHSDVNEQLEITDI
VSTEPT---DLS-DGTVVDMDGEWFVQWKPEVPSGDERELTYAVD-GDAEFEVSVGGVET
EKLTVNA---
>lcl|18178_2748 unnamed protein product
--------------------------------------------MTSFQSTIGDEEG---
IAEELAEGQREISIAEFFEKNKHMLGFDSGARGLVTAVKEAVDNALDATEEAGYLPDIYI
EIEEVGDYYRVVIEDNGPGITKEQLPKVFGKLLYGSRFHTREQ-----------------
------------------------------------------------------------
------------------------------------------------------------
------------------------------------------------------------
------------------------------------------------------------
------------------------------------------------------------
------------------------------------------------------------
------------------------------------------------------------
------------------------------------------------------------
------------------------------------------------------------
---------------NRGQQGIGISAAVLYSQLTSGQPAKITSRPKGQSRAQYFELIIDT
DTNEPEIQADE-----ETTWDR-----PHGTRIELEMEANMRARQQLHDYVKHTAVVNPH
ARLELREPG--LDEPLKFERAT-DELPAETEEIRPHPHGVELGALIKMLEATESYSVSGF
LQEEFTRVGKKTADSVIDNFRDVYYGRELAWS-----PPRAR-----------------D
DRDVASAVSEAVANKGAEATTAFAEGVAETVGNSDRITRSELAEVVDTVAETVENDTDKT
FGGTVRENAVDAAWRAVTGLGGDEDEATDSGG--------------DTESGDDADESPLV
ADAYALVDEATSTRKDDAAVQAMAEALARRFENLDG---------DAFRITRDDLERLVA
DAASFVAEQRDATFGETARENVVEAFWSRARRVPDDPPKVKAIAGSRDAAADLLDAMRTT
DILAPPTDCLAPITAELVEAGLRKEYDADFYAAATRDAEVHGGDPFIVEAGIAYGGEIPA
DGSVELLRFANRVPLVYQRGACATTDVIKRIGWRNYGLDQPGGSGLPNGPAVISIHVAST
NVPFTSESKDALANVPAIEDEIELAVREAARELKSFLNKRRSMQQRREKQDVLGKILPEM
ADKVSEVTGRPRPDIDGALARIMNNVSVEREVNGE----SVTLVVENHSDVNEALEITDI
VSTEPT---DLS-DGTVVDMDGEWFVQWKPEVPSGDERELTYAVD-GDPEFEVSVGGVET
EKLTVNA---
>gi|354611443|ref|ZP_09029399.1| Type 2 DNA topoisomerase 6 subunit B [Halobacterium sp. DL1]
--------------------------------------------MTSFQSTLAEGE---G
IAEELAASQREISIAEFFEKNKHMLGFDSGARGLVTAVKEAVDNALDATEEAGILPDLLV
EIEDAGDYYTLVVEDNGPGITKEQIPKIFGKLLYGSRFHAREQ-----------------
------------------------------------------------------------
------------------------------------------------------------
------------------------------------------------------------
------------------------------------------------------------
------------------------------------------------------------
------------------------------------------------------------
------------------------------------------------------------
------------------------------------------------------------
------------------------------------------------------------
---------------SRGQQGIGISAAVLYSQLTSGKPVRIESRTQDSNVSHYYELIIDT
DTNEPEIDMEK-----ELSAAESNLRGTHGTRIEMDMEANMRARGQLHDYIKHTAVVNPH
ARIELQEP----KGEIKAERAEGAGLPKETEEIRPHPHGVELGTLIKMLDDTDSHSVSGF
LQGEFTRVGKKTADNIVEAFLDRHYGREMRWR-----PPGVESE----------------
-VDLESVVVDAVSNKGAADTEAFAERVVDAIEDAGRVGHSELQSLVADAADATEKETGKT
FGDTVQQNVVEAVWTELT--------------------------------------ADRA
DDIFVAVDAATTAQKDDATVRGLAERIADKFGA----------DTPSDRVTRDQLSEFVE
RAAEMTEDIEDATIGDTARENVVREIWTEMATVPDDPPLTREVGADRDVASDLLAAMESV
QVMAPPTSCLSPIDADLVEAGLRKEFDAEFYAASTRDADVHGGDPFIVEAGIAYGGELEA
EGGVDLMRFANRVPLVYQRGACAITEVVKDIGWRNYNLDQPGSSGLPQGPAVIMVHVAST
NVPFTSESKDAVAHVPAIEDEIELAVREAARELKSFLKKKRSMRKRQQKQNVIMDILPKM
ATKVSEMTGREQVNVNDSLARIMNNVLVEREVEDG----TVTLRVENHGSSAADVDLTDI
VSAEPA---DP-TDGNVVEMDGEWFVKWSPSISGGDTETLSYEVDDADATFDLNVDGIED
ARLTLNQ---
>gi|383624786|ref|ZP_09949192.1| DNA topoisomerase VI subunit B [Halobiforma lacisalsi AJ5]
--------------------------------------------MTSFQSTLGEEPG---
IAEELAESQQAISIAEFFEKNKHMLGFDSGARGLVTAVKEAVDNALDAAEEAGILPDIYV
EIQEEGDYYRLIVEDNGPGLTKESLPKVFGKLLYGSRFHAREQ-----------------
------------------------------------------------------------
------------------------------------------------------------
------------------------------------------------------------
------------------------------------------------------------
------------------------------------------------------------
------------------------------------------------------------
------------------------------------------------------------
------------------------------------------------------------
------------------------------------------------------------
---------------SRGQQGIGISAAVLYSQLTSGKPAKITSRTEGSSEAQYFELIVDT
DDNEPEISVEE-----TTTWDR-----PHGTRIELEMEANMRARQQLHDYIKHTAVVNPH
ARLELREP----QAHFKFERAT-DQLPEETEEIRPHPHGVELGTVMKMLTATDSQTVSGF
LQEEFTRVGKKTADSIIDAFRDRHYGREMRWR-----PPAVHEDVD--------------
---LHAAVEDATANKGADATAAFAEAIAEEVDGYDRIAHHELLEVVDEAAEAVEGDHGTT
FGDTVRENAVTAVWRDLVGAAPEDEAAE--------------TEAEAEAEEVGSGESRLV
ADLYDLADEATSTRKDDEVVRAFAERLAGKFDDATE-------DDVRHRLTRDDLVAYVD
RAADLTEEYDDVAFGDTARENVVEAIWDVMATVPDDPPLVRELDGDRDATSDLVDGMRAT
DIMAPPTRCLSPISADLIEAGLEKEFDADFYASATRDAEVSGGDPFIVEAGIAYGGELES
EGSADVMRFANRVPLVYQRGACATTDVVKSIGWRNYGLDQPGGSGLPKGPAVIMVHVAST
NVPFTSESKDAVANVPEIEDEIELAIREAARELKSYLNKRRSMQKRRKKQNVLGKILPEM
AEKVAEVTGREEPDIDDAIARIMNNVLVERQVEENGDSKAVSVVVENNSGTNESLEITDI
VSAEPT---DLSDGATVVEMDGEWFVKWEPEVKSDDEATLEYEVS-DDASCDLDVKGVES
EKLTVNEQ--
>gi|385804024|ref|YP_005840424.1| DNA topoisomerase VI subunit B (type II DNA topoisomerase) [Haloquadratum walsbyi C23]
--------------------------------------------MTSFQSTLGEEGE---
IADELAESQRAISIAEFFEKNKHMLGFDSGARGLVTAVKEAVDNALDATEEAGIKPDISI
EIRESGDYYTLIVEDNGPGITREQVPKVFGKLLYGSRFHAREQSLTPTQTLLIRRDGDVT
FTSIGDFCDSYLPADGPASAPIPVDANIEVPSFDRATHEMTWQPVTNAIRHRTDERVYRI
STACGRTLEITGNHSLFSLSSDNETIEVNAG-----------------------------
---------------------------------------------------ELSPGDSIL
APKQLPMASESVDTGTTVDEKTQSSTGAQTQRINILEHIKPDDLKESAATFRIHEADQAS
LSSGGNHKSSSASLASSQLASSEVIASAGGQQIQSSADQRQSKEHTPGGDHHNNECLSIK
SVCENNKMSTVADYTLEIVTPDGESSRLPVSVSIDNVFITSLVRYIATASTSDISPVSDS
SVDYTTEESHNTVDRSFSDTMRPLDSVIPLICEDDGEIELPSFVFESDPKQQQQLLTQLY
RYPEASNGRNAGDDTVTYTTTSATLARQLTTLWNMNGVVATANTQTETSQSDEIKNESAQ
TTIYEVSVDRAEIETDIAGSDSDCQQGDGDLCLVSVSSVEEIDAPPYVYDISVPGASGHD
ENFVTANDGAICVKNSRGQQGIGISAAVLYSQLTSGKPARITTRTQSSDTAQYFELIIDT
DTNEPEVSADQERDPGAASLSP-----THGTRIELEMEANMRARGQLRDYVKDTAVVNPH
ARITLDEPG--LEEPRQYERVDGAELPAQTEEIRPHPHGVELGTLLKMLEATESYSVSGF
LREEFTRVGSKTATKILDQFRDRHFGRALPMSAPETIPDNADDTDDEQ-----------V
TSSLESIIEAAVVNKGASATTTFASRVAETVNQRSGTTQGELVGIVDTVAEDIEDEFETT
FGTTVRENAVEAAWDVLT--------------------------------------TDID
EDIYPLVADATSTQKDHETVRGVTDRIATKFADGSE----------PLRATRDAVREYVD
RSADMIVS-EEVSFGETARENVVDAVWTAMQTVDDELPAVKAVADDRNIASDLLEAMRLT
DILAPPTDCLSPITADLVEAGLRKEFDADFYAAATRDAEVHGGDPFIVEAGIAYGGELEG
G-KISLLRFANRVPLVYQRGACATTDVIKSIGWRNYGLDQPGGSGMPNGPAVVMIHVAST
NVPFTSESKDALANIPAIEDEIELAVREASRELKSYLNKRRSMQKRREKQDVLGRILPEM
ANKLADVTENDRPDIDNALARIMNNVSVERDVDNG----SVTLTVQNYSDRQESPTLTDI
VDSKPD---TIPDKIEIVELEDEYFLTWEPVVDAGESATVTYEVP-TGASFELDVDDVET
EKLTIDA---
>gi|448491668|ref|ZP_21608508.1| DNA topoisomerase [Halorubrum californiensis DSM 19288]
--------------------------------------------MTSFQSTIGDEEG---
IAEELAEGQREISIAEFFEKNKHMLGFDSGARGLVTAVKEAVDNALDATEEAGHLPDIYI
EIEEVGDYYRLVIEDNGPGITKEQLPKVFGKLLYGSRFHAREQSLTPDQQLLVRRDGNVE
YMPIGVLCDAYLPGDGDATAPVPDAIEVPSFNRETQEMSWQPVTHAIRHETDEHTYEIET
QKGRTVEVTGNHSVFSVDSNGNTREVKAGKLESGDTLLSPRTLPSTDQTVEEINLLEHVD
SGAFADRRVYVYGFDRETLEQLQTEKTVRRKPSDESDRKRTYYRYDGAEILKDSLDQNYL
QKGYLPAETVLELGWEEKAADCEFKTYRVGGDETTLPVSLPADESLVEMLAYYVSEGHAG
PRQVGFTFGSHESDLIEATEQAVQTIGGATTTAERERNSTRVKAFGSPLALFLKSACGDA
AENKRVPGFVFDLDPDLQRRFIGALYEGDGSDSHPSNELSHTTRSETLARQLSTLWNMQG
VLASTEVSEDNDGY---GDSISTKYRTKVYGSDIDTVDALKSAESPRTQQYKRVPTALLD
EVRVSDTDAETVPDTIPGLLMAAGIGSSRKHAETYASLIERALDGDRIEEPRYAHNLQEY
GLIDDDGFATDTLESLWETITDLHGITDTDMCLLSVKSVSKTEPPEHVYDISVPGESGTD
ENFVVSNEGALSVKNSRGQQGIGISAAVLYSQLTSGQPAKITSRPKGQSRAQYFELIIDT
DTNEPEISADE-----ETTWDR-----PHGTRIELEMEANMRARQQLHGYVKHTAVVNPH
ARLELREPG--LDEPLKFERAT-DELPAETNEIRPHPHGVELGTLIKMLEATESYSVSGF
LQEEFTRVGKKTADSVIDNFRDVYYGRELSWS-----PPRAH-----------------G
DRDVANAVSEAVANKGAEATTAFAEGVAETVGNNDRITRSELAEIVDTVAETVEDDTGKT
FGGTVRENAVDAAWRAVTGGEG------DGDD--------------DAEGSDD-EESPLV
SDAYALVDEATSTRKDDEAVQAMAEALARRFADLDG---------DAFRITLDDLERLVA
DAASFVAEQRDATFGETARGNVVEAFWSRARTVPDASPKVKAIGGDRDAAADLLDAMRTT
DILAPPTDCLAPITAELVEAGLRKEYDADFYAAATRDAEVHGGDPFIVEAGIAYGGEIPA
EGSVELLRFANRVPLVYQRGACATTDVIKSIGWRNYGLDQPGGSGMPNGPAVISIHVAST
NVPFTSESKDALANVPEIEDEIELAVREAARELKSFLNKRRSMQQRREKQDVLGRILPEM
ADKVSEVTGRPRPDIDGALARIMNNVSVEREVNGE----TVTLVVENHSDVNEELDITDI
VSTEPT---DLS-DGTVVDMDGEWFVQWKPEVPSGDERELTYAVD-GDPEFEVSVGGVET
EKLTVND---
>gi|448302923|ref|ZP_21492873.1| DNA topoisomerase VI subunit B [Natronorubrum sulfidifaciens JCM 14089]
--------------------------------------------MTSFQSTLEDEVG---
IAEELAESQQAISIAEFFEKNKHMLGFDSGARGLVTAVKEAVDNALDAAEESGIAPDIYV
EIEEVGDYYRLIVEDNGPGLTKDSLPKVFGKLLYGSRFHAREQ-----------------
------------------------------------------------------------
------------------------------------------------------------
------------------------------------------------------------
------------------------------------------------------------
------------------------------------------------------------
------------------------------------------------------------
------------------------------------------------------------
------------------------------------------------------------
------------------------------------------------------------
---------------SRGQQGIGISAAVLYAQLTSGKPAKITSRTQGASEAQYFELIVDT
DENEPEISVEE-----TTSWDR-----PHGTRIELEMEANMRARGQLHDYIKHTAVVNPH
ARLELREP----KNHFKFERAT-DQLPEETEEIRPHPHGVELGTVMKMLSATDSQTVSGF
LQEEFTRVGKKTAESIIDEFRDRYYGREMRWR-----PPTTGEDID--------------
---LGAAVSAATANKGADATAAFADAIADAVADHDRIAHHELVDAVDVAAADAEADYGTT
FGDTVRENAVEAVWLEIIDAADDT---------------------EADSKSDGTAASRLV
AELYTLADEATSTRKDDEIIHAFAERLAATFDDESE------ADNVRHRLTRTQLREFVD
RAAELTEEYDDVSFGETARENVTDAVWDVMATVPDDPPLVRELDSDRDAASNLVDGMRAA
DIMAPPTRCLSPITEELITAGLKKEFDADFYASATRDADVHGGDPFIVEAGIAYGGEIQA
EGSADVMRFANRVPLVYQRGACATTDVVKSIGWRNYGLDQPGGSGLPNGPAVIMIHVAST
NVPFTSESKDAVANVPAIEDEIELAIREAARELKSYLNKRRSMQQRRKKQNVLGKILPEM
AAKVAEVTDREEPDINDAVARIMNNVLVERSVKENGDGQAVSVTVENNSNTAESLEITDI
VTAEPT---NLSEDATVVEMDGEWFVKWDIDVSSDDEAALEYVVP-DDAAFDLDVKGVES
EKLTVSA---
>gi|429190416|ref|YP_007176094.1| DNA topoisomerase VI subunit B [Natronobacterium gregoryi SP2]
--------------------------------------------MTSFQSTLGDEPG---
IAEELAESQQAISIAEFFEKNKHMLGFDSGARGLVTAVKEAVDNALDAAEEAGILPDIYV
EIQEAGDYYRLIVEDNGPGLTKESLPKVFGKLLYGSRFHAREQ-----------------
------------------------------------------------------------
------------------------------------------------------------
------------------------------------------------------------
------------------------------------------------------------
------------------------------------------------------------
------------------------------------------------------------
------------------------------------------------------------
------------------------------------------------------------
------------------------------------------------------------
---------------SRGQQGIGISAAVLYAQLTSGKPAKITSRTEGSSEAQYFELIVDT
DDNEPEISVEE-----TTTWDR-----PHGTRIELEMEANMRARQQLHDYIKHTAVVNPH
ARLELREP----QAHFKFERAT-DQLPEETEEIRPHPHGVELGTVMKMLTATDSQTVSGF
LQEEFTRVGKKTADSIIDAFRDRHYGREMRWR-----SPAAHEDVD--------------
---LHAAVSDATANKGADATAAFAEAIADEVDDHDRIAHHELLAVVDTAAEAVEEDHGTT
FGDTVRENAVDAVWLELIDAVPESEEAD--------------AEDD-------SAESRLV
DDMYALADEATSTRKDDEVVRAFSERLAGRFADATD-------EDVRHRFTRDTVRESVD
RAAELTEEYDDVAFGDTARENVVEAIWDVMVTVPDDPPLVRELENDRDATSDLVDSMRAT
DIMAPPTRCLAPISAELVEAGLEKEFDADFYASATRDAEVHGGDPFIVEAGIAYGGELQA
EGSADVMRFANRVPLVYQRGACATTDVVKSIGWRNYGLDQPGGSGLPNGPAVIMVHVAST
NVPFTSESKDAVANVPEIEDEIELAIREAARDLKSYLNKRRSMQKRRKKQNVLGKILPEM
AEKVAEVTAREEPDIGDALARIMNNVLVERQVEADGDGKSVSVVVENNSSTNESLEVTDI
VSAEPT---SLSDGATVVEMDGEWFVKWEPDVDSGDESTLEYEVA-DDASFDLDVKGVES
EKLTVSA---
>gi|385804024|ref|YP_005840424.1| DNA topoisomerase VI subunit B (type II DNA topoisomerase) [Haloquadratum walsbyi C23]
--------------------------------------------MTSFQSTLGEEGE---
IADELAESQRAISIAEFFEKNKHMLGFDSGARGLVTAVKEAVDNALDATEEAGIKPDISI
EIRESGDYYTLIVEDNGPGITREQVPKVFGKLLYGSRFHAREQSLTPTQTLLIRRDGDVT
FTSIGDFCDSYLPADGPASAPIPVDANIEVPSFDRATHEMTWQPVTNAIRHRTDERVYRI
STACGRTLEITGNHSLFSLSSDNETIEVNAG-----------------------------
---------------------------------------------------ELSPGDSIL
APKQLPMASESVDTGTTVDEKTQSSTGAQTQRINILEHIKPDDLKESAATFRIHEADQAS
LSSGGNHKSSSASLASSQLASSEVIASAGGQQIQSSADQRQSKEHTPGGDHHNNECLSIK
SVCENNKMSTVADYTLEIVTPDGESSRLPVSVSIDNVFITSLVRYIATASTSDISPVSDS
SVDYTTEESHNTVDRSFSDTMRPLDSVIPLICEDDGEIELPSFVFESDPKQQQQLLTQLY
RYPEASNGRNAGDDTVTYTTTSATLARQLTTLWNMNGVVATANTQTETSQSDEIKNESAQ
TTIYEVSVDRAEIETDIAGSDSDCQQGDGDLCLVSVSSVEEIDAPPYVYDISVPGASGHD
ENFVTANDGAICVKNSRGQQGIGISAAVLYSQLTSGKPARITTRTQSSDTAQYFELIIDT
DTNEPEVSADQERDPGAASLSP-----THGTRIELEMEANMRARGQLRDYVKDTAVVNPH
ARITLDEPG--LEEPRQYERVDGAELPAQTEEIRPHPHGVELGTLLKMLEATESYSVSGF
LREEFTRVGSKTATKILDQFRDRHFGRALPMSAPETIPDNADDTDDEQ-----------V
TSSLESIIEAAVVNKGASATTTFASRVAETVNQRSGTTQGELVGIVDTVAEDIEDEFETT
FGTTVRENAVEAAWDVLT--------------------------------------TDID
EDIYPLVADATSTQKDHETVRGVTDRIATKFADGSE----------PLRATRDAVREYVD
RSADMIVS-EEVSFGETARENVVDAVWTAMQTVDDELPAVKAVADDRNIASDLLEAMRLT
DILAPPTDCLSPITADLVEAGLRKEFDADFYAAATRDAEVHGGDPFIVEAGIAYGGELEG
G-KISLLRFANRVPLVYQRGACATTDVIKSIGWRNYGLDQPGGSGMPNGPAVVMIHVAST
NVPFTSESKDALANIPAIEDEIELAVREASRELKSYLNKRRSMQKRREKQDVLGRILPEM
ANKLADVTENDRPDIDNALARIMNNVSVERDVDNG----SVTLTVQNYSDRQESPTLTDI
VDSKPD---TIPDKIEIVELEDEYFLTWEPVVDAGESATVTYEVP-TGASFELDVDDVET
EKLTIDA---
