# Supplementary material for: Inteins as indicators of gene flow in the halobacteria
Source: Front Microbiol. 2014 Jun 26;5:299. doi: 10.3389/fmicb.2014.00299 (PMC4071816; doi:10.3389/fmicb.2014.00299)
Supplement: Supplementary file 1 [file DataSheet1.ZIP › data_file1/halobacterial_intein_w_extein_alignments/topA.fullset]

>gi|345006355|ref|YP_004809208.1| DNA topoisomerase [halophilic archaeon DL31]
-------------------------MELIVTEKDNAARRIADILSDGTADAERVNGVNVY
GWGGKRVIGLSGHVVGVDFPPEYDDWRNVEPHELIDAPVDTQA----TQEGIVAALRRLA
KDANRVIIATDYDREGELIG-KEAFDLVRDVNETIPVERARFSSITDREVHNAFDNTGE-
-----IDFNLAAAGEARQIVDLVWGAALTRFLSLSAGQLGDDFIS---------VGRVQG
PTLKLLVDREREIQAFDSDDYWELYADLTGEEG-----------------AFEAQYFYLD
-DDGTEARRVWDEGAADVAFEALEAAETADVEEVSRRTRTDDPPAPFNTTQFIRAASALG
YSAQRAMSMAEELYTAGYITYPRTDNTVYPEDLEPEELLDAFTET-FFGESVEELLEQE-
--EIEPTEGDEETTDHPPIHPTGEMP--T---DLDDDEWEVFELVVRRFFATCAPSATWE
HLRVVAGIEGEASLPSG---------------------GDAGLSLKANGKRLLEEGYHSV
YPYSSADETFVPDVSQGDALAVSEQRLEAKETQPPRRYGQSRLIETMESMGVGTK-----
------------------------------------------------------------
------------------------------------------------------------
------------------------------------------------------------
------------------------------------------------------------
------------------------------------------------------------
------------------------------------------------------------
------------------------------------------------------------
------------------------------------------------------------
----------------------------------------------------STRHNTIE
KLYDRNYVENDPPRPTQLAHAVVEAAEEFADLIVSEEMTAQLEADMRSIAEGEKGFDEVT
EESR--------------------------------------------------ELLGRV
FEDLRNSREEVGDHLRKSMKADKIIGPCPECGSDLLVRKSRYGSYFVGCDGYPDCEYTLP
LPSTGKPLILDDVCEEHGLNEVKMLAGRKT-FVHGCPLCKAEEADAEEDRVIGACPDCGE
TAASETPRDGSVHGSDAPVSQSEAQSASDDGEAADDEGGELAIKQLRSGSRLVGCTRYPD
CEYSLPLPRRGEIEVTEEMCEEHDLPHLV---VHSG--------------DDEPWELGCP
ICNYREFQAREAG---SELETVEGIGEKTAEKLESAGIENVEGLKDADPDDLAAS-----
-------VDG----VG--------------------------------AGTVRDWQAKAD
------------------
>gi|448671391|ref|ZP_21687330.1| DNA topoisomerase I [Haloarcula amylolytica JCM 13557]
-------------------------MRLIITEKDNAARRIAEILSEGSASASRQNGVNVY
RWGNTRVVGLSGHVVGVDFPEEYNDWRDVEPVELIDADVTKEP----TQENIVTTLKQLA
READEATIATDYDREGELIG-KEAYELIREETD-APVDRVRFSSITEREVRDAFANPDD-
-----IDFDLAAAGEARQIIDLVWGAALTRFLSLSARQLGDDFIS---------VGRVQS
PTLKLIVDREREIQAFDPEDYWEIFADLQK-----------------NGSGFEAQYFYDD
--DGKEAERVWVEDDADDAYADLTGVDAATVTSVRRRTRTDSPPTPFNTTAFISAASSLG
YSAQQAMSIAEELYTTGYITYPRTDNTVYPDDLEEDALLDEFVGAGHFGEDAEKLLEQD-
--DITATEGDEETTDHPPIHPTGEIPPKV---DLSDDEWEIYELVVRRFFATVAEAATWE
HLRVVADAGGR--------------------------------SLKANGKRLVEPGYHEV
YPYSSASENHVPDVEEGEELAISEVRMEAKQTQPPRRYGQSRLIQTMEDKGLGTK-----
------------------------------------------------------------
------------------------------------------------------------
------------------------------------------------------------
------------------------------------------------------------
------------------------------------------------------------
------------------------------------------------------------
------------------------------------------------------------
------------------------------------------------------------
----------------------------------------------------STRHNSIE
KLYDRGYIEGDPPRPTTLAMAVVEAAEEFADHVVSDEMTARLEADMTAIANGEESLDTVA
DESR--------------------------------------------------EMLKRV
FDELRDSREEIGEHLQESLKADKTLGPCPKCGEDMLVRRSRQGSYFVGCDGFPECRNTLP
LPSTGEPQVLEDHCEEHDMHHVKMLAGRDT-FVHGCPRCEAEKADESEDEVIGPCPECGV
---------------------APEEQRGDGD---EAEGGELAIKHLRSGSRLVGCTRYPD
CDYSLPLPRNGDISVTEAFCEEHDLPEL--VIDADSD---------------DPWELGCP
ICNYEEYQARTAV---EDLEDLSGIGSATAEKLGDAGVDSLAALREADPDIVATE-----
-------VQG----VS--------------------------------ATQVREWQDELE
A-----------------
>gi|448681338|ref|ZP_21691471.1| DNA topoisomerase I [Haloarcula argentinensis DSM 12282]
-------------------------MRLIITEKDNAARRIAEILSEGSASASRQNGVNVY
RWGNTRVVGLSGHVVGVDFPEEYNDWRDVEPVELIDADVTKEP----TQENIVTTLKQLA
READEATIATDYDREGELIG-KEAYELIREETD-VPVDRVRFSSITEREVRDAFANPDD-
-----IDFDLAAAGEARQIIDLVWGAALTRFLSLSARQLGDDFIS---------VGRVQS
PTLKLIVDREREIQAFDPEDYWEIFADLQK-----------------NGSGFEAQYFYDD
--DGKEAERVWVEDDADDAYADLTGVDAATVTSVRRRTRTDSPPTPFNTTAFISAASSLG
YSAQQAMSIAEELYTTGYITYPRTDNTVYPDDLEEDALLDEFVGAGHFGEDAETLLEQD-
--DITATEGDEETTDHPPIHPTGEIPPKV---DLSDDEWEIYELVVRRFFATVAEAATWE
HLRVVADAGGR--------------------------------SLKANGKRLVEPGYHEV
YPYSSASENHVPDVEEGEELAISEVRMEAKQTQPPRRYGQSRLIQTMEDKGLGTK-----
------------------------------------------------------------
------------------------------------------------------------
------------------------------------------------------------
------------------------------------------------------------
------------------------------------------------------------
------------------------------------------------------------
------------------------------------------------------------
------------------------------------------------------------
----------------------------------------------------STRHNSIE
KLYDRGYIEGDPPRPTTLAMAVVEAAEEFADHVVSDEMTAQLEADMTAIANGEATLDDVA
DESR--------------------------------------------------EMLKRV
FEELRDSREEIGEHLQESLKADKTLGPCPKCGEDMLVRRSRQGSYFVGCDGFPECRNTLP
LPSTGEPQVLEEHCEEHDMHHVKMLAGRDT-FVHGCPRCEAEKADESEDEVIGPCPECGS
---------------------EHD--------------GELAIKHLRSGSRLVGCTRYPD
CDYSLPLPRNGDISVTEAFCEEHDLPEL--VIDADSD---------------DPWELGCP
ICNYEEYQARTAV---EDLEDLSGIGSATAEKLGDAGVDSLTALREADPDIVATE-----
-------VQG----VS--------------------------------ATQVRDWQDELE
A-----------------
>gi|448648053|ref|ZP_21679531.1| DNA topoisomerase I [Haloarcula californiae ATCC 33799]
-------------------------MRLIITEKDNAARRIAEILSEGGASANRRNGVNVY
RWGNTRVVGLSGHVVGVDFPEEYNDWRDVEPVELIDADVTKEP----TQENIVTTLKQLA
READEATIATDYDREGELIG-KEAYELIREETD-APVDRVRFSSITEREVRDAFANPDD-
-----IDFDLAAAGEARQIIDLVWGAALTRFLSLSARQLGDDFIS---------VGRVQS
PTLKLIVDRERDIQAFDPEDYWEIFADLQK-----------------NGSGFEAQYFYDD
--DGKEAERVWVEDDADDAYADLTNVDAATVTSVRRRTRTDSPPTPFNTTAFISAASSLG
YSAQQAMSIAEELYTTGYITYPRTDNTVYPDDLEEDALLDEFVGAGHFGEDAEALLEQD-
--DITATEGDEETTDHPPIHPTGEIPPKA---DLSDDEWEIYELVVRRFFATVAEAATWE
HLRVVADAGGR--------------------------------SLKANGKRLVEPGYHEV
YPYSSASENHVPDVEEGEELAISEVRMEAKQTQPPRRYGQSRLIQTMEDKGLGTKCLTAD
SDVLVRSENGDVERQTVDSLFSDGQVVLADGDTDIAVSKETPTVLSLDEATERVSEQEST
LVSERPLRDDESVRTIETSRGAVTVTDDHPMYIRQDGEVTVRPASDIEAGTDLVAARRPP
DTMVEPSDETVLSWETFAADCDKHSKLYGVDCGTELAAQRAARDESQTAFAERYGSYGSA
VGKYERGEKDVPVWLLGELDIRPDRIHGLNYETSFENPFPLEWSPELAQVIGCLLGDGSI
HRNDDENVVDVRYHNTDEALIERFARDIERLFDIEPTVTDRPGRESHHKRKYQVDVPSAV
GRVLVCVLEAVTENGTPVLPDAVRPAFVGALFDDEGHISREGKAFISNTDHTLLTGVGEM
LAERGIETKLAPDQHKLHIRGRRNLEQFLDRIPIASDEKFYRGLDALDAYDVTTRKAELL
EAIRQEPKTSAALAQTLGVTRGSVNKYLRELRESGHIEKQIEGSNRSLDENRTVQYVAAD
FEGSVYATLRGEPSSVTVEDVERREYDGPVYDLTVSENAPNFAVNGGAVVHNSTRHNSIE
KLYDRGYIEGDPPRPTTLAMAVVEAAEEFADHVVSDEMTAQLEADMTAIANGEATLDDVA
DESR--------------------------------------------------EMLKRV
FDELRDSREEIGEHLQESLKADKTLGPCPKCGEDMLVRRSRQGSYFVGCDGFPECRNTLP
LPSTGEPQVLEDHCEEHDMHHVKMLAGRDT-FVHGCPRCEAEKADESEDEVIGPCPECGS
---------------------EHD--------------GDLAIKHLRSGSRLVGCTRYPD
CDYSLPLPRNGDISVTEAFCEEHDLPEL--VIDADSD---------------DPWELGCP
ICNYEEYQARTAV---EDLEDLNGIGSATAEKLGDAGVDSLAALREADPDIVATE-----
-------VQG----VS--------------------------------ATQVRDWQDELE
A-----------------
>gi|344212444|ref|YP_004796764.1| DNA topoisomerase I [Haloarcula hispanica ATCC 33960]
-------------------------MRLIITEKDNAARRIAEILSEGSASASRQNGVNVY
RWGNTRVVGLSGHVVGVDFPEEYNDWRDVEPVELIDADVTKEP----TQENIVTTLKQLA
READEATIATDYDREGELIG-KEAYELIREETD-APVDRVRFSSITEREVRDAFANPDD-
-----IDFDLAAAGEARQIIDLVWGAALTRFLSLSARQLGDDFIS---------VGRVQS
PTLKLIVDREREIQAFDPEDYWEIFADLQK-----------------NGSGFEAQYFYDD
--DGKEAERVWVEDDADDAYADLTGVNAATVTSVRRRTRTDSPPTPFNTTAFISAASSLG
YSAQQAMSIAEELYTTGYITYPRTDNTVYPDDLEEDALLDEFVGAGHFGEDAEKLLEQD-
--DITATEGDEETTDHPPIHPTGEIPPKV---DLSDDEWEIYELVVRRFFATVAEAATWE
HLRVVADAGGR--------------------------------SLKANGKRLVEPGYHEV
YPYSSASENHVPDVEEGEELAISEVRMEAKQTQPPRRYGQSRLIQTMEDKGLGTK-----
------------------------------------------------------------
------------------------------------------------------------
------------------------------------------------------------
------------------------------------------------------------
------------------------------------------------------------
------------------------------------------------------------
------------------------------------------------------------
------------------------------------------------------------
----------------------------------------------------STRHNSIE
KLYDRGYIEGDPPRPTTLAMAVVEAAEEFADHVVSDEMTAQLEADMTAIANGEATLDDVA
DESR--------------------------------------------------EMLKRV
FDELRDSREEIGEHLQESLKADKTLGPCPKCGEDMLVRRSRQGSYFVGCDGFPECRNTLP
LPSTGEPQVLEEHCEEHDMYHVKMLAGRDT-FVHGCPRCEAEKADESEDEVIGPCPECGV
---------------------APAEQRGDGGEAAEAEGGELAIKHLRSGSRLVGCTRYPD
CDYSLPLPRNGDISVTEAYCEEHDLPEL--VIDADSD---------------DPWELGCP
ICNYEEYQARTAV---EDLEDLNGIGSATAEKLGDAGVDSLAALREADPDIVATE-----
-------VQG----VS--------------------------------ATQVREWQDELE
A-----------------
>gi|16554466|ref|NP_444190.1| DNA topoisomerase I [Halobacterium sp. NRC-1]
-------------------------MELIVTEKNNAARRIADILSEGGASTTQTAGVNVY
EWGGRRCIGLSGHVVGVDFPPEYNDWRDVEPAELIHADVVKDP----TQEDIVNALQRLA
READDVVIATDYDREGELIG-KEAYELVREVNEQAPVNRVRFSSITDTEVRSAFADPDD-
-----IDFDLAAAGEARQIVDLMWGASLTRFLSLSAGQMGEDFIS---------VGRVQS
PTLKLIVDKEREIEAFDPDDYWELFADLRK-----------------DQTTFEAQYFYED
PADGTEAERVWNEGDADAAFDALRQAGEAVVDSVSRRTRTDDPPAPFNTTQFIRAAGSLG
YSAGRAMSIAEDLYTAGYITYPRTDNTVYPDDLDERDLLEAFQQT-VFGDDADSLLDQD-
--RLSPTSGDEETTDHPPIHPTTDFPDRN---QLSEDEWAVYELVVRRFFATVAAPAEWA
HLRVTADADGE--------------------------------SLKANGKRLVEAGYHAV
YPYYDSSENHVPPVEEGDTLAITDARLDAKQTQPPRRYGQSRLIETMESMDIGTK-----
------------------------------------------------------------
------------------------------------------------------------
------------------------------------------------------------
------------------------------------------------------------
------------------------------------------------------------
------------------------------------------------------------
------------------------------------------------------------
------------------------------------------------------------
----------------------------------------------------STRHNTIE
KLYDRGYIENDPPRPTTLAEAVVEAAEDYADVVVSEEMTSQLEADMTAIADGETTLDDVT
TESR--------------------------------------------------EMLDRV
FDELTASRAEIGDHLRTSLKADKSLGPCPECGDTLLLRQSRTGSHFVGCDGYPECQFTLP
LPSTGDPLVMDAVCEDHDLHDVKMLAGRNT-FVHGCPLCAAEAADESEDRLIGPCPDCGE
P-----------------------------------HGGELAIKQLQSGSRLVGCDRYPD
CEYSLPLPRRGDIEVTETYCDEHALPELVVHDGEDDD----------------PWELGCP
ICNYEEYQARQRQ---QGLEALDGVGPKTAAKLESAGVEDVGALADADPEGIADA-----
-------VSG----VS--------------------------------ADTIREWQAQAD
------------------
>gi|448589917|ref|ZP_21649976.1| DNA topoisomerase I [Haloferax elongans ATCC BAA-1513]
---------------------MSRGPDLIITEKDNAARRIADILSGETASAERMNGVNVY
KWGGKRCIGLSGHVVGVDFPPEYNDWRDVEPVELISAPVEKHP----TQENIVAALRRLA
RKAGNVTIATDYDREGELIG-KEAYELVREVNEDVPVDRVRFSSITKREVTEAFENPDE-
-----LDFDLAAAGEARQIIDLVWGAALTRFLSLSARQLGNDFIS---------VGRVQG
PTLKLIVDREREIEAFDPEDYWELFSKLTKDADGAA-------------ESFEAQYFYLD
-DDGTEAERIWDEDAAQAAYEDLLSVDAAEVTAVKRRTRTDKPPAPFNTTQFIRAAGSIG
YSAQRAMSIAEDLYTAGYITYPRTDNTVYPDDLDPRELLGAFEGDRRFKEDAESLLEQE-
--EIEPTEGDNETTDHPPIHPTGELPSAS---DLSEDEWDVYELVVRRFFATVAEDAVWE
HLRVVAEAA--------------------------------GRTLKANGKRLLEPGYHAV
YPYFNSTESFVPDVEEGEELQLSDTHLDAKQTQPPRRYGQSRLIETMEQMGIGTK-----
------------------------------------------------------------
------------------------------------------------------------
------------------------------------------------------------
------------------------------------------------------------
------------------------------------------------------------
------------------------------------------------------------
------------------------------------------------------------
------------------------------------------------------------
----------------------------------------------------ATRHDVIQ
KLYDRGYIESDPPRPTRLARAVVEASEDFAKLIVSEEMTSQLESDMMAIARGEASLEDVT
EESK--------------------------------------------------EILEDV
FEGLMESREELGKQLQDSLKADKTVGPCPECGGDLVVRKSRRGSYFIGCDSYPDCTNTLP
LPSTGKPLIMEDTCDEHDLHHIKMLAGRKT-FVHGCPLCKAEEADEEEDLVIGSCPECGE
GATSETSQDEGGE--------------------TAEEGGELAIKRLRSGSRLVGCTRYPD
CDYSLPLPRRGDIEVTDESCDEHDLPELR---ITYD-------------GDREPWELGCP
ICNYREYQAQQNGEGGSELESIKGIGAKTAEKLKDAGYEDVKTLKAAEPDDVAAN-----
-------VEG----VG--------------------------------ADTVRKWQAAAD
------------------
>gi|448597061|ref|ZP_21654199.1| DNA topoisomerase I [Haloferax alexandrinus JCM 10717]
---------------------MSRGPELIITEKDNAARRIADILSGETASAERMNGVNVY
KWGGKRCIGLSGHVVGVDFPPEYNDWRDVEPVELIGAPVEKHP----TQENIVAALRRLA
RRAGKVTIATDYDREGELIG-KEAYELVRDVNEDVPVDRVRFSSITNREVTEAFENPDD-
-----LDFDLAAAGEARQIIDLVWGAALTRFLSLSARQLGNDFIS---------VGRVQG
PTLKLIVDREREIDAFDPEDYWELFSKLTKDADGDA-------------ESFEAQYFYLD
-DDGTEAERIWDEDDAEEAYQTLLGVEAAEVSSVNRRTRTDTPPAPFNTTQFIRAAGSIG
YSAQRAMSIAEDLYTAGYITYPRTDNTVYPDDLDPRELLGAFEGDRRFKEDAESLLEQE-
--EIEPTEGDNETTDHPPIHPTGELPSAS---DLSDDEWDVYELVVRRFFATVAEDAVWE
HLRVVAEVE--------------------------------GLSLKANGKRLLEAGYHDV
YPYFNSSESFVPDVEEGESLVLSDTHLDAKQTQPPRRYGQSRLIETMEQMGIGTK-----
------------------------------------------------------------
------------------------------------------------------------
------------------------------------------------------------
------------------------------------------------------------
------------------------------------------------------------
------------------------------------------------------------
------------------------------------------------------------
------------------------------------------------------------
----------------------------------------------------ATRHDVIQ
KLYDRGYIESDPPRPTRLARAVVEASEDFAKLIVSEEMTSQLESDMLAIARGEATLEDVT
EESK--------------------------------------------------EMLGEV
FEGLMESREELGKQLQDSLKADKTVGTCPDCGGDLVVRKSRRGSYFIGCDSYPDCTYTLP
LPSTGKPLIMEESCEDHDLHHIKMLAGRKT-FVHGCPLCKAEEADEEDDLVIGTCPECGE
-----------------------------------EHDGELAIKRLRSGSRLVGCTRYPD
CDYSLPLPRRGDIEVTDESCEEHDLPELR---ITYE-------------GDREPWELGCP
ICNYREYQAQQNGEGGSELESINGIGAKTAEKLKDAGIEDVKTLKASEPDDIAAK-----
-------VEG----VG--------------------------------ADTVRKWQTAAD
------------------
>gi|448559491|ref|ZP_21633565.1| DNA topoisomerase I [Haloferax sp. ATCC BAA-644]
---------------------MSRGPELIITEKDNAARRIADILSGETASAERMNGVNVY
KWGGKRCIGLSGHVVGVDFPPEYNDWRDVEPVELIGAPVEKHP----TQENIVAALRRLA
RRAGNVTIATDYDREGELIG-KEAYELVRDVNEDVPVDRVRFSSITNREVTEAFENPDD-
-----LDFDLAAAGEARQIIDLVWGAALTRFLSLSARQLGNDFIS---------VGRVQG
PTLKLIVDREREIDAFDPEDYWELFSKLTKDADGDA-------------ESFEAQYFYLD
-DDGTEAERIWDEESAEEAYQTLLGVETAEVSSVNRRTRTDTPPAPFNTTQFIRAAGSIG
YSAQRAMSIAEDLYTAGYITYPRTDNTVYPDDLDPRELLGAFEGDRRFKEDAESLLEQE-
--EIEPTEGDNETTDHPPIHPTGELPSAS---DLSDDEWDVYELVVRRFFATVAEDAVWE
HLRVVAGVE--------------------------------GLSLKANGKRLLEAGYHDV
YPYFNSSESFVPDVEEGESLVLSDTHLDAKQTQPPRRYGQSRLIETMEQMGIGTK-----
------------------------------------------------------------
------------------------------------------------------------
------------------------------------------------------------
------------------------------------------------------------
------------------------------------------------------------
------------------------------------------------------------
------------------------------------------------------------
------------------------------------------------------------
----------------------------------------------------ATRHDVIQ
KLYDRGYIESDPPRPTRLARAVVEASEDFAKLIVSEEMTSQLESDMLAIARGEATLEDVT
EESK--------------------------------------------------EMLGEV
FEGLMESREELGKQLQDSLKADKTVGTCPDCGGDLVVRKSRRGSYFIGCDSYPDCTYTLP
LPSTGKPLIMEESCEDHDLHHIKMLAGRKT-FVHGCPLCKAEEADEEDDLVIGTCPECGE
-----------------------------------EHDGELAIKRLRSGSRLVGCTRYPD
CDYSLPLPRRGDIEVTDESCEEHDLPELR---ITYE-------------GDREPWELGCP
ICNYREYQAQQNGEGGSELESINGIGAKTAEKLKDAGIEDVKTLKASEPDDIAAK-----
-------VEG----VG--------------------------------ADTVRKWQTAAD
------------------
>gi|448550308|ref|ZP_21628759.1| DNA topoisomerase I [Haloferax sp. ATCC BAA-645]
---------------------MSRGPELIITEKDNAARRIADILSGETASAERMNGVNVY
KWGGKRCIGLSGHVVGVDFPPEYNDWRDVEPVELIGAPVEKHP----TQENIVAALRRLA
RRAGNVTIATDYDREGELIG-KEAYELVRDVNEDVPVDRVRFSSITNREVTEAFENPDD-
-----LDFDLAAAGEARQIIDLVWGAALTRFLSLSARQLGNDFIS---------VGRVQG
PTLKLIVDREREIDAFDPEDYWELFSKLTKDADGDA-------------ESFEAQYFYLD
-DDGTEAERIWDEESAEEAYQTLLGVETAEVSSVNRRTRTDTPPAPFNTTQFIRAAGSIG
YSAQRAMSIAEDLYTAGYITYPRTDNTVYPDDLDPRELLGAFEGDRRFKEDAESLLEQE-
--EIEPTEGDNETTDHPPIHPTGELPSAS---DLSDDEWDVYELVVRRFFATVAEDAVWE
HLRVVAGVE--------------------------------GLSLKANGKRLLEAGYHDV
YPYFNSSESFVPDVEEGESLVLSDTHLDAKQTQPPRRYGQSRLIETMEQMGIGTK-----
------------------------------------------------------------
------------------------------------------------------------
------------------------------------------------------------
------------------------------------------------------------
------------------------------------------------------------
------------------------------------------------------------
------------------------------------------------------------
------------------------------------------------------------
----------------------------------------------------ATRHDVIQ
KLYDRGYIESDPPRPTRLARAVVEASEDFAKLIVSEEMTSQLESDMLAIARGEATLEDVT
EESK--------------------------------------------------EMLGEV
FEGLMESREELGKQLQDSLKADKTVGTCPDCGGDLVVRKSRRGSYFIGCDSYPDCTYTLP
LPSTGKPLIMEESCEDHDLHHIKMLAGRKT-FVHGCPLCKAEEADEEDDLVIGTCPECGE
-----------------------------------EHDGELAIKRLRSGSRLVGCTRYPD
CDYSLPLPRRGDIEVTDESCEEHDLPELR---ITYE-------------GDREPWELGCP
ICNYREYQAQQNGEGGSELESINGIGAKTAEKLKDAGIEDVKTLKASEPDDIAAK-----
-------VEG----VG--------------------------------ADTVRKWQTAAD
------------------
>gi|448543354|ref|ZP_21624919.1| DNA topoisomerase I [Haloferax sp. ATCC BAA-646]
---------------------MSRGPELIITEKDNAARRIADILSGETASAERMNGVNVY
KWGGKRCIGLSGHVVGVDFPPEYNDWRDVEPVELIGAPVEKHP----TQENIVAALRRLA
RRAGNVTIATDYDREGELIG-KEAYELVRDVNEDVPVDRVRFSSITNREVTEAFENPDD-
-----LDFDLAAAGEARQIIDLVWGAALTRFLSLSARQLGNDFIS---------VGRVQG
PTLKLIVDREREIDAFDPEDYWELFSKLTKDADGDA-------------ESFEAQYFYLD
-DDGTEAERIWDEESAEEAYQTLLGVETAEVSSVNRRTRTDTPPAPFNTTQFIRAAGSIG
YSAQRAMSIAEDLYTAGYITYPRTDNTVYPDDLDPRELLGAFEGDRRFKEDAESLLEQE-
--EIEPTEGDNETTDHPPIHPTGELPSAS---DLSDDEWDVYELVVRRFFATVAEDAVWE
HLRVVAGVE--------------------------------GLSLKANGKRLLEAGYHDV
YPYFNSSESFVPDVEEGESLVLSDTHLDAKQTQPPRRYGQSRLIETMEQMGIGTK-----
------------------------------------------------------------
------------------------------------------------------------
------------------------------------------------------------
------------------------------------------------------------
------------------------------------------------------------
------------------------------------------------------------
------------------------------------------------------------
------------------------------------------------------------
----------------------------------------------------ATRHDVIQ
KLYDRGYIESDPPRPTRLARAVVEASEDFAKLIVSEEMTSQLESDMLAIARGEATLEDVT
EESK--------------------------------------------------EMLGEV
FEGLMESREELGKQLQDSLKADKTVGTCPDCGGDLVVRKSRRGSYFIGCDSYPDCTYTLP
LPSTGKPLIMEESCEDHDLHHIKMLAGRKT-FVHGCPLCKAEEADEEDDLVIGTCPECGE
-----------------------------------EHDGELAIKRLRSGSRLVGCTRYPD
CDYSLPLPRRGDIEVTDESCEEHDLPELR---ITYE-------------GDREPWELGCP
ICNYREYQAQQNGEGGSELESINGIGAKTAEKLKDAGIEDVKTLKASEPDDIAAK-----
-------VEG----VG--------------------------------ADTVRKWQTAAD
------------------
>gi|448624140|ref|ZP_21670213.1| DNA topoisomerase I [Haloferax denitrificans ATCC 35960]
---------------------MSRGPELIITEKDNAARRIADILSGETASAERMNGVNVY
KWGGKRCIGLSGHVVGVDFPPEYNDWRDVEPVELIGAPVEKHP----TQENIVAALRRLA
RRAGKVTIATDYDREGELIG-KEAYELVRDVNEDVPVDRVRFSSITKREVTEAFENPDD-
-----LDFNLAAAGEARQIIDLVWGAALTRFLSLSARQLGNDFIS---------VGRVQG
PTLKLIVDREREIEAFDPEDYWELFSKLTKDADGDA-------------ESFEAQYFYLD
-DDGTEAERIWDEESAESAYQTLLGVEAAEVASVNRRTRTDTPPAPFNTTQFIRAAGSIG
YSAQRAMSIAEDLYTAGYITYPRTDNTVYPDDLDPRELLGAFEGDRRFKEDAESLLEQE-
--EIEPTEGDNETTDHPPIHPTGELPSAS---DLTDDEWDVYELVVRRFFATVAEDAVWE
HLRVVAEVE--------------------------------GLSLKANGKRLLEAGYHDV
YPYFNSTESFVPDVEEGESLVLSDTHLDAKQTQPPRRYGQSRLIETMEQMGIGTK-----
------------------------------------------------------------
------------------------------------------------------------
------------------------------------------------------------
------------------------------------------------------------
------------------------------------------------------------
------------------------------------------------------------
------------------------------------------------------------
------------------------------------------------------------
----------------------------------------------------ATRHDVIQ
KLYDRGYIESDPPRPTRLARAVVEASEDFAKLIVSEEMTSQLESDMLAIARGEATLEDVT
EESK--------------------------------------------------EMLGDV
FEGLMESREELGKQLQDSLKADKTVGTCPDCGGDLVVRKSRRGSYFIGCDSYPDCTYTLP
LPSTGKPLIMEDSCEDHDLHHIKMLAGRKT-FVHGCPLCKAEEADEEDDLVIGTCPECGE
-----------------------------------EEGGELAIKRLRSGSRLVGCTRYPD
CDYSLPLPRRGDIEVTDESCEEHDLPELR---ITYE-------------GDREPWELGCP
ICNYREYQAQQNGEGGSELESISGIGAKTAEKLKDAGIEDVKTLKASEPDDIAAK-----
-------VEG----VG--------------------------------ADTVRKWQTAAD
------------------
>gi|389846116|ref|YP_006348355.1| DNA topoisomerase I [Haloferax mediterranei ATCC 33500]
---------------------MSRGPELIITEKDNAARRIADILSGETASAERMNGVNVY
KWGGKRCIGLSGHVVGVDFPPEYNDWRDVEPVELISAPVEKHP----TQENIVAALRRLA
RKAGNVTIATDYDREGELIG-KEAYELVRDVNEDVPVDRVRFSSITKREVTEAFENPDD-
-----LDFDLAAAGEARQIIDLVWGAALTRFLSLSARQLGNDFIS---------VGRVQG
PTLKLIVDREREIEAFDPEDYWELFSKLTKDADGAA-------------ESFEAQYFYLD
-DDGTEAERIWDEEAAESAYETLLDVDAAEVTAVKRRTRTDKPPAPFNTTQFIRAAGSIG
YSAQRAMSIAEDLYTAGYITYPRTDNTVYPDDLDPRELLGAFEGDRRFKEDAKSLLEQE-
--EIEPTEGDNETTDHPPIHPTGELPSAS---DLTEDEWDVYELVVRRFFATVAENAVWE
HLRVVAEAA--------------------------------GLSLKANGKRLLEPGYHEV
YPYFNSTESFVPDVEEGEALVLSETHLDAKQTQPPRRYGQSRLIETMEQMGIGTK-----
------------------------------------------------------------
------------------------------------------------------------
------------------------------------------------------------
------------------------------------------------------------
------------------------------------------------------------
------------------------------------------------------------
------------------------------------------------------------
------------------------------------------------------------
----------------------------------------------------ATRHDVIQ
KLYDRGYIESDPPRPTRLARAVVEASEDFAKLIVSEEMTSQLESDMLAIARGEATLEDVT
EESK--------------------------------------------------EMLGDV
FEGLMESREELGKQLQDSLKADKTVGTCPDCGGDLVVRKSRRGSYFIGCDSYPDCTYTLP
LPSTGKPLIMEDACEEHDLHHIKMLAGRKT-FVHGCPLCKAEEADEEDDLIIGSCPECGE
GATSEASQGEGGE--------------------TAEAGGELAIKRLRSGSRLVGCTRYPD
CDYSLPLPRRGDIEVTDESCEEHDLPELR---ITYE-------------GDREPWDLGCP
ICNYREYQAQQNGEGGSDLESIKGIGAKTAEKLKDAGIEDVKTLKAAEPDDVASR-----
-------VDG----VG--------------------------------ADTVRKWQTAAD
------------------
>gi|292654846|ref|YP_003534743.1| DNA topoisomerase I [Haloferax volcanii DS2]
---------------------MSRGPELIITEKDNAARRIADILSGETASAERMNGVNVY
KWGGKRCIGLSGHVVGVDFPPEYNDWRDVEPVELIGAPVEKHP----TQENIVAALRRLA
RRAGKVTIATDYDREGELIG-KEAYELVRDVNEDVPVDRVRFSSITNREVTEAFENPDD-
-----LDFDLAAAGEARQIIDLVWGAALTRFLSLSARQLGNDFIS---------VGRVQG
PTLKLIVDREREIDAFDPEDYWELFSKLTKDADGDA-------------ESFEAQYFYLD
-DDGTEAERIWDEDDAEEAYQTLLGVEAAEVSSVNRRTRTDTPPAPFNTTQFIRAAGSIG
YSAQRAMSIAEDLYTAGYITYPRTDNTVYPDDLDPRELLGAFEGDRRFKEDAESLLEQE-
--EIEPTEGDNETTDHPPIHPTGELPSAS---DLSDDEWDVYELVVRRFFATVAEDAVWE
HLRVVAEVE--------------------------------GLSLKANGKRLLEAGYHDV
YPYFNSSESFVPDVEEGESLVLSDTHLDAKQTQPPRRYGQSRLIETMEQMGIGTK-----
------------------------------------------------------------
------------------------------------------------------------
------------------------------------------------------------
------------------------------------------------------------
------------------------------------------------------------
------------------------------------------------------------
------------------------------------------------------------
------------------------------------------------------------
----------------------------------------------------ATRHDVIQ
KLYDRGYIESDPPRPTRLARAVVEASEDFAKLIVSEEMTSQLESDMLAIARGEATLEDVT
EESK--------------------------------------------------EMLGEV
FEGLMESREELGKQLQDSLKADKTVGTCPDCGGDLVVRKSRRGSYFIGCDSYPDCTYTLP
LPSTGKPLIMEESCEDHDLHHIKMLAGRKT-FVHGCPLCKAEEADEEDDLVIGTCPECGE
-----------------------------------EHDGELAIKRLRSGSRLVGCTRYPD
CDYSLPLPRRGDIEVTDESCEEHDLPELR---ITYE-------------GDREPWELGCP
ICNYREYQAQQNGEGGSELESINGIGAKTAEKLKDAGIEDVKTLKASEPDDIAAK-----
-------VEG----VG--------------------------------ADTVRKWQTAAD
------------------
>gi|313127266|ref|YP_004037536.1| DNA topoisomerase i [Halogeometricum borinquense DSM 11551]
---------------------MSKGPELIITEKDNAARRIADILSGESAEADRINGVNVY
KWGGKRCIGLSGHVVGVDFPPEYNDWRDVEPVELIDAPIDKHP----TQENIVAALRRLA
RNARRVVIATDYDREGELIG-KEAYELVRDVNEDVPVDRVRFSSITDREVTEAFDNPDG-
-----LDFNLAAAGEARQIVDLVWGAALTRFLSLSARQLGDDFIS---------VGRVQG
PTLKLIVDREREIEAFDPEDYWELFADLQKDSE-----------------SFEAQYFYLD
-EDGNEAERVWDGDDAEEAYETLRNVEAATVDSVRRRTRTDDPPAPFNTTQFIRAAGSLG
YSAQRAMSIAEDLYTAGYITYPRTDNTVYPEDLDPRELLDAFTANRTFGDDAQNLLEQE-
--EIEPTAGDNETTDHPPIHPTGELPSRS---DLTEDEWDVYELVVRRFFATVAESAKWE
HLRVVADAG--------------------------------GLSLKANGKRLVKAGYHEV
YPYFNSSESFVPDVAEGESLAVTDTEIEEKQTQPPRRYGQSRLIETMEKMGIGTK-----
------------------------------------------------------------
------------------------------------------------------------
------------------------------------------------------------
------------------------------------------------------------
------------------------------------------------------------
------------------------------------------------------------
------------------------------------------------------------
------------------------------------------------------------
----------------------------------------------------ATRHDVIQ
KLYDRNYIESDPPRPTRLARAVVEASEEFAELIVSEEMTAQLEADMQAIARGDASLDDVT
AESR--------------------------------------------------EILEDV
FEGLMESGDEVGKHLQKSLKADKTVGACPESDHDLVVRKSRRGSYFIGCDGYPDCTYTLP
LPSTGKPLIMDEECDEHGLSHVKMLAGRKT-FVHGCPLCKAEEADAEEDLIIGDCPECGA
GAESETPQNGDGE--------------------TDGEHGELAIKRLRSGSRLVGCTRYPD
CDYSLPLPRRGDIEVTDEECEEHDLPEIR---ITYDD------------SDREPWDLGCP
ICNYRAYQAEQAG--GDELQSVKGIGEKTAEKLKAAGIEDVPSLKEAEPDALADL-----
-------VDG----VG--------------------------------PDTVRKWQSAAD
------------------
>gi|448582254|ref|ZP_21645758.1| DNA topoisomerase I [Haloferax gibbonsii ATCC 33959]
---------------------MSRGPELIITEKDNAARRIADILSGETASAERMNGVNVY
KWGGKRCIGLSGHVVGVDFPPEYNDWRDVEPVELIGAPVEKHP----TQENIVAALRRLA
RRAGTVTIATDYDREGELIG-KEAYELVRDVNEDVPVDRVRFSSITKREVTEAFENPDD-
-----LDFNLAAAGEARQIIDLVWGAALTRFLSLSARQLGNDFIS---------VGRVQG
PTLKLIVDREREIEAFDPEDYWELFSKLTKDADGDA-------------ESFEAQYFYLD
-DDGTEAERIWDEESAESAYQTLLGVESAEVASVNRRTRTDTPPAPFNTTQFIRAAGSIG
YSAQRAMSIAEDLYTAGYITYPRTDNTVYPDDLDPRELLGAFEGDRRFKEDAESLLEQE-
--EIEPTEGDNETTDHPPIHPTGELPSAS---DLTEDEWDVYELVVRRFFATVAEDAVWE
HLRVVAEVE--------------------------------GLSLKANGKRLLEAGYHDV
YPYFNSTESFVPDVEEGESLVLSDTHLDAKQTQPPRRYGQSRLIETMEQMGIGTK-----
------------------------------------------------------------
------------------------------------------------------------
------------------------------------------------------------
------------------------------------------------------------
------------------------------------------------------------
------------------------------------------------------------
------------------------------------------------------------
------------------------------------------------------------
----------------------------------------------------ATRHDVIQ
KLYDRGYIESDPPRPTRLARAVVEASEDFAKLIVSEEMTSQLESDMLAIARGEATLEDVT
EESK--------------------------------------------------EMLQDV
FEGLMESREELGKQLQDSLKADKTVGTCPECGGDLVVRKSRRGSYFIGCDSYPDCTYTLP
LPSTGKPLIMEESCEEHDLHHIKMLAGRKT-FVHGCPLCKAEEADEEDDLVIGTCPECGD
-----------------------------------EHDGDLAIKRLRSGSRLVGCTRYPD
CDYSLPLPRRGDIEVTDESCEEHDLPELR---ITYE-------------GDREPWELGCP
ICNYREYQAQQNGEGGSDLESISGIGAKTAEKLKDAGIEDVKTLKASEPDDIAAK-----
-------VEG----VG--------------------------------ADTVRKWQTAAD
------------------
>gi|448288260|ref|ZP_21479461.1| DNA topoisomerase I [Halogeometricum borinquense DSM 11551]
---------------------MSKGPELIITEKDNAARRIADILSGESAEADRINGVNVY
KWGGKRCIGLSGHVVGVDFPPEYNDWRDVEPVELIDAPIDKHP----TQENIVAALRRLA
RNARRVVIATDYDREGELIG-KEAYELVRDVNEDVPVDRVRFSSITDREVTEAFDNPDG-
-----LDFNLAAAGEARQIVDLVWGAALTRFLSLSARQLGDDFIS---------VGRVQG
PTLKLIVDREREIEAFDPEDYWELFADLQKDSE-----------------SFEAQYFYLD
-EDGNEAERVWDGDDAEEAYETLRNVEAATVDSVRRRTRTDDPPAPFNTTQFIRAAGSLG
YSAQRAMSIAEDLYTAGYITYPRTDNTVYPEDLDPRELLDAFTANRTFGDDAQNLLEQE-
--EIEPTAGDNETTDHPPIHPTGELPSRS---DLTEDEWDVYELVVRRFFATVAESAKWE
HLRVVADAG--------------------------------GLSLKANGKRLVKAGYHEV
YPYFNSSESFVPDVAEGESLAVTDTEIEEKQTQPPRRYGQSRLIETMEKMGIGTK-----
------------------------------------------------------------
------------------------------------------------------------
------------------------------------------------------------
------------------------------------------------------------
------------------------------------------------------------
------------------------------------------------------------
------------------------------------------------------------
------------------------------------------------------------
----------------------------------------------------ATRHDVIQ
KLYDRNYIESDPPRPTRLARAVVEASEEFAELIVSEEMTAQLEADMQAIARGDASLDDVT
AESR--------------------------------------------------EILEDV
FEGLMESGDEVGKHLQKSLKADKTVGACPESDHDLVVRKSRRGSYFIGCDGYPDCTYTLP
LPSTGKPLIMDEECDEHGLSHVKMLAGRKT-FVHGCPLCKAEEADAEEDLIIGDCPECGA
GAESETPQNGDGE--------------------TDGEHGELAIKRLRSGSRLVGCTRYPD
CDYSLPLPRRGDIEVTDEECEEHDLPEIR---ITYDD------------SDREPWDLGCP
ICNYRAYQAEQAG--GDELQSVKGIGEKTAEKLKAAGIEDVPSLKEAEPDALADL-----
-------VDG----VG--------------------------------PDTVRKWQSAAD
------------------
>gi|409722530|ref|ZP_11269978.1| DNA topoisomerase I [Halococcus hamelinensis 100A6]
-------------------------MELIITEKETAARNIADILSGGGADVERRNGVNVY
KWGGRRCVGLSGHVVENDFPPEYANWRDVQPVELIDADVVVEPH--ESRENIVRTLRLLA
RDADGVVIATDYDREGELIG-KEAHDLVRDVSD-APVKRARFSSFAEREVKEAFSNLED-
-----LDFDLAAAGEARQEIDLVWGAALTRFLSLAAKQRGEDFIS---------VGRVQS
PTLKLIVDREREIEAFDPETYWELFADLAT-----------------DEAAFEVQYFDAN
--EGRGTDRVWDESLAESVYEALQETSTATVEKVSRRTRTDDPPDPFNTTQYIRAAGSLG
YSASRAMSLAEELYTSGYITYPRTDNTVYPDDLDIEDLLSDLSTHREFGEDAEDLLDG--
--DCTPTEGDEETTDHPPIHPTGELPSGS---ALGDDEREIYELVVRRFLATVADPAEWE
HLQVTARVGDH--------------------------------SLKANGKRLVEPGYHAV
YPYFNTSENHVPDLDEGEELPVEDVRLDEKETQPPRRRGQSRLIERMEEMGIGTK-----
------------------------------------------------------------
------------------------------------------------------------
------------------------------------------------------------
------------------------------------------------------------
------------------------------------------------------------
------------------------------------------------------------
------------------------------------------------------------
------------------------------------------------------------
----------------------------------------------------ATRHNTIE
KLYDRGYIESDPPRPTRLARAVVDAGEQYADLVVSEAMTSRLEKDMAAIADGEISLDEVT
EESR--------------------------------------------------EMLAAV
FEELHASREELGNDLRKSLKADKTLGPCPECGADLLVRQSRYGSHFVGCDGYPDCEFTLP
LPSSGKPLILDETCEDHDLRTVKILNGRST-FVHGCPMCAAEEADAEADVVIGECPECGD
GAASETPRGEGDEAAEAG--------------------GELAIKTLRTGSRLVGCTRYPD
CEYSLPLPRRGEIEITDERCDEHDLPEL---VVHSGD---------------EPWELGCP
ICNYREYQARQSV---ADLVDIDGVGEKTVEKLAAVGIETLDDLRESEADTVAAE-----
-------VQG----VS--------------------------------ADSVRTWQAKAD
------------------
>gi|448724451|ref|ZP_21706958.1| DNA topoisomerase I [Halococcus hamelinensis 100A6]
-------------------------MELIITEKETAARNIADILSGGGADVERRNGVNVY
KWGGRRCVGLSGHVVENDFPPEYANWRDVQPVELIDADVVVEPH--ESRENIVRTLRLLA
RDADGVVIATDYDREGELIG-KEAHDLVRDVSD-APVKRARFSSFAEREVKEAFSNLED-
-----LDFDLAAAGEARQEIDLVWGAALTRFLSLAAKQRGEDFIS---------VGRVQS
PTLKLIVDREREIEAFDPETYWELFADLAT-----------------DEAAFEVQYFDAN
--EGRGTDRVWDESLAESVYEALQETSTATVEKVSRRTRTDDPPDPFNTTQYIRAAGSLG
YSASRAMSLAEELYTSGYITYPRTDNTVYPDDLDIEDLLSDLSTHREFGEDAEDLLDG--
--DCTPTEGDEETTDHPPIHPTGELPSGS---ALGDDEREIYELVVRRFLATVADPAEWE
HLQVTARVGDH--------------------------------SLKANGKRLVEPGYHAV
YPYFNTSENHVPDLDEGEELPVEDVRLDEKETQPPRRRGQSRLIERMEEMGIGTK-----
------------------------------------------------------------
------------------------------------------------------------
------------------------------------------------------------
------------------------------------------------------------
------------------------------------------------------------
------------------------------------------------------------
------------------------------------------------------------
------------------------------------------------------------
----------------------------------------------------ATRHNTIE
KLYDRGYIESDPPRPTRLARAVVDAGEQYADLVVSEAMTSRLEKDMAAIADGEISLDEVT
EESR--------------------------------------------------EMLAAV
FEELHASREELGNDLRKSLKADKTLGPCPECGADLLVRQSRYGSHFVGCDGYPDCEFTLP
LPSSGKPLILDETCEDHDLRTVKILNGRST-FVHGCPMCAAEEADAEADVVIGECPECGD
GAASETPRGEGDEAAEAG--------------------GELAIKTLRTGSRLVGCTRYPD
CEYSLPLPRRGEIEITDERCDEHDLPEL---VVHSGD---------------EPWELGCP
ICNYREYQARQSV---ADLVDIDGVGEKTVEKLAAVGIETLDDLRESEADTVAAE-----
-------VQG----VS--------------------------------ADSVRTWQAKAD
------------------
>gi|448531338|ref|ZP_21621025.1| DNA topoisomerase I [Halorubrum hochstenium ATCC 700873]
---------------------MSRGPELIITEKDNAARRIADILSGESATAERTNDVNVY
EWGGKRCIGLSGHVVGVDFPAEYNDWRDVEPVELIDAPVTKTP----TQEGIVAALRRLA
RNASRVVIATDYDREGELIG-KEAYELVREVNEDAPVDRVRFSSITENEVQEAFANPDE-
-----LDFELAAAGEARQTIDLTWGAALTRFLSLSARQLGDDFIS---------VGRVQG
PTLKLIVDREREIQAFDPEPYWELTGELAKSGGD----------------PFEARYFYLN
-DEGNERERVWDEGVAETLTEALDAADGANVDDVTRRTQTDDPPTPFNTTAFIRAAGSLG
YSAQRAMSLAEDLYTAGYVTYPRTDNTVYPDDLEPEELIADLAESSTFGTDATSLIDDD-
-REIEPTEGDEETTDHPPIHPTGELPSAS---DLSDDEWEVYELIVRRFLATCADPATWE
RLRVVALANGEATPIAERADGLAALRNPDDAAKPADLVADGGLRLKANGKRLLEAGYHEV
YPYRSSDERIVPDVEVGETLSLSDRATEGKETQPPRRYGQSRLIEEMEKRQLGTK-----
------------------------------------------------------------
------------------------------------------------------------
------------------------------------------------------------
------------------------------------------------------------
------------------------------------------------------------
------------------------------------------------------------
------------------------------------------------------------
------------------------------------------------------------
----------------------------------------------------ATRHRTIE
KLYDRNYVESDPPRPTRLAEAVVEAAEEFADRIVSEEMTAQLERDMAAIAAGEREYEDVT
EASR--------------------------------------------------ELLSSV
FDDLTESRETVGDHLQNSLKADKTLGPCPECGSDLLVRKSRQGSYFVGCDGYPDCEYTLP
LPSTGKPLILDETCEDHDLRHVKMLAGRKT-FVHGCPQCKADEADEQEDEVIGVCPECGE
-----------------------------------EHGGELAIKRLRSGSRLVGCTRYPD
CDYSLPLPRRGEIEVTDERCEEHDLPHLR---VHSG--------------D-EPWELGCP
ICNYREFTARQEG---SELQAVEGIGEKTAEKLKDAGIDGVDELKSADPDDLAAD-----
-------VDG----VG--------------------------------ADTVRDWQVKAD
------------------
>gi|448685228|ref|ZP_21693220.1| DNA topoisomerase I [Haloarcula japonica DSM 6131]
-------------------------MRLIITEKDNAARRIAEILSEGSASASRQNGVNVY
RWGNTRVVGLSGHVVGVDFPEEYNDWRDVEPVELIDADVTKEP----TQENIVTTLKQLA
READEATIATDYDREGELIG-KEAYELIREETD-APVDRVRFSSITEREVRDAFANPDD-
-----IDFDLAAAGEARQIIDLVWGAALTRFLSLSARQLGDDFIS---------VGRVQS
PTLKLIVDREREIQAFDPEDYWEIFADLQK-----------------NGSGFEAQYFYDD
--DGKEAERVWVEDDADEAYADLTSVDAATVTSVRRRTRTDSPPTPFNTTAFISAASSLG
YSAQQAMSIAEELYTTGYITYPRTDNTVYPDDLEEDALLDEFVGAGHFGEDAEKLLEQD-
--DITATEGDEETTDHPPIHPTGEIPPKA---DLSDDEWEIYELVVRRFFATVAEAATWE
HLRVVADAGGR--------------------------------SLKANGKRLVEPGYHEV
YPYSSASENHVPDVEEGEELAISEVRMEDKQTQPPRRYGQSRLIQTMEDKGLGTK-----
------------------------------------------------------------
------------------------------------------------------------
------------------------------------------------------------
------------------------------------------------------------
------------------------------------------------------------
------------------------------------------------------------
------------------------------------------------------------
------------------------------------------------------------
----------------------------------------------------STRHNSIE
KLYDRGYIEGDPPRPTTLAMAVVEAAEEFADHVVSDEMTAQLEADMTAIANGEATLDDVA
DESR--------------------------------------------------EMLKRV
FDELRDSREEIGEHLQESLKADKTLGPCPKCGEDMLVRRSRQGSYFVGCDGFPECRNTLP
LTSTGEPQVLEEHCEEHDMHHVKMLAGRDT-FVHGCPRCEAEKADESEDEVIGPCPECGS
---------------------EHD--------------GELAIKHLRSGSRLVGCTRYPD
CDYSLPLPRNGDISVTEAFCEEHDLPEL--VIDADSD---------------DPWELGCP
ICNYEEYQARTAV---EDLEDLSGIGSATAEKLGDAGVDSLAALREADPDSVATE-----
-------VQG----VS--------------------------------ATQVRDWQDELE
A-----------------
>gi|448295656|ref|ZP_21485720.1| DNA topoisomerase I [Halalkalicoccus jeotgali B3]
-------------------------MDLIITEKDNAARRIAAILSGESAEVERQNGVNVY
RWGGKRCIGLSGHVVAVDFPSEYSDWRDVEPVELIGAAVEKTP----TQENIVRTVRLLA
RDANRVTIATDYDREGELIG-KEAYEIVRDVNDGAEIDRVRFSSITDGEVHSAFDDPDE-
-----IDFDLAAAGEARQIIDLVWGAALTRFLSLSARQLGDDFIS---------VGRVQT
PTLKLIVDREREIEAFDPEAYWEIFANLVK-----------------GEESFDAQYFYRD
-EDGNEAERVWDGQRAEAVYETLREASEARVESVSRRTRTDAPPAPFNTTQFIRAASSIG
YSAKRAMSIAEDLYTAGYITYPRTDNTVYPEDLDPRELLDAFTGNRTFGEDAETLLERE-
--EITPTEGDEETTDHPPIHPTEELPTKG---ELSDAEWEVYELVVRRFFATVADSARWE
HLKVVLEVGEH--------------------------------RLKANGKRLVEPGYHAV
YPYFSTNENVVPDVEEGESLALTEIRIEDKETQPPRRYGQSRLIETMEEMGIGTK-----
------------------------------------------------------------
------------------------------------------------------------
------------------------------------------------------------
------------------------------------------------------------
------------------------------------------------------------
------------------------------------------------------------
------------------------------------------------------------
------------------------------------------------------------
----------------------------------------------------STRHNTIE
KLYDRGYIENDSPRPTKLATAVVEAGEEYADRVVSEAMTAQLEDDMQAIAAGEKDLDEVA
GESR--------------------------------------------------EMLERV
FDDLMESREEIGDHLQKSLKADKTLGPCPESGHDLLVRRSRRGSYFVGCDGYPDCEYTLP
LPNTGKPLILEATCEEHDLRHVKMLAGRGT-FVHGCPQCKADEADEEEDRVIGACPECGE
GSIPPS-----------SRDGEDPAATAEDGQPVEADGGELAIKQLRNGSRLVGCTRYPD
CDYSLPLPRRGDIEITDERCEEHGLPEL---LVHS---------------GDEPWELGCP
ICNYREYQERENDS-GTDLESIEGVGAKTAEKLAAAGVESVSDLQDAEAETVANE-----
-------VEG----IS--------------------------------ADRVRKWQAKAG
------------------
>gi|448467207|ref|ZP_21599409.1| DNA topoisomerase I [Halorubrum kocurii JCM 14978]
---------------------MSRGPELIITEKDNAARRIADILSGESATAERENDVNVY
KWGGKRCIGLSGHVVGVDFPAEYNDWRDVEPVELIDAPVTKEP----TQEGIVAALRKLA
RNASRVVIATDYDREGELIG-KEAYELVREVNEDAPIDRVRFSSITDNEVQKAFANPDE-
-----LDFDLAAAGEARQVIDLTWGAALTRFLSLSARQLGDDFIS---------VGRVQG
PTLKLIVDREREIQAFDPESYWELYGNLTKSGGD----------------PFEARYFYLN
-DEGNEAERVWDGDVAEVLTEALDAADEAVVDDVRRRTRTDEPPTPFNTTAFIRAAGSLG
YSAQRAMSLAEDLYTAGYVTYPRTDNTVYPEDLDPRELIEELSVASTFGADAKRLLDADR
--EIEPTEGDEETTDHPPVHPTGELPAAS---DLSEDEWEVYELIVRRFLATCAEPATWE
RLRVVALANGAATGIAERADGLAALRNSDEASGPGDLVADGGLRLKANGKRLLEAGYHDV
YPYRSSDERIVPDVEVGETLALTDRRTDAKETQPPRRYGQSRLIEEMEKRGVGTK-----
------------------------------------------------------------
------------------------------------------------------------
------------------------------------------------------------
------------------------------------------------------------
------------------------------------------------------------
------------------------------------------------------------
------------------------------------------------------------
------------------------------------------------------------
----------------------------------------------------ATRHRTLE
KLYDRNYIESDPPRPTRLAEAVVEAAEEFAEHIVSEEMTAQLERDMQAIAAGEKGYDEVT
EESR--------------------------------------------------TLLDRV
FDDLTESREAVGDHLQKSLKADKTLGPCPECGEDLLVRKSRQGSYFVGCDGYPDCEYTLP
LPSTGKPLILDETCEDHDLRHVKMLAGRKT-FVHGCPQCKADEADEQEDEVIGVCPDCGE
-----------------------------------ELGGELAIKRLRSGSRLVGCTRYPD
CDYSLPLPRRGEIEVTDESCEEHDLPHLR---VHSG--------------D-EPWELGCP
ICNYREFTARQEG---SELQAVEGIGEKTAEKLKDAGVDGVDDLKSVDPDELAAD-----
-------VDG----VG--------------------------------ADTVRDWQAKAD
------------------
>gi|448694566|ref|ZP_21697066.1| DNA topoisomerase I [Halobiforma lacisalsi AJ5]
-------------------------MELIITEKDNAARRIADILSGGTYDSSRENGVNVY
EWGGKRCVGLSGHVVGVDFPAEYSDWRDVEPVELIDADVEKTA----TKENIVATLRILA
RKANRVTIATDYDREGELIG-KEAYEIVRDVNEEVPIRRVRFSSITENEVQDAFENPDE-
-----LDFDLAAAGEARQIIDLIWGAALTRFLSLSAGQLGDDFIS---------VGRVQS
PTLKLIVDREREIQAFDPEDYWELFADLAK-----------------DDTSFEAQYFYRD
-EDGNEAERVWEEATADEVYETLADREAATVVDVNRRTRTDTPPTPFNTTQFIRAAGALG
YSAQRAMSIAEDLYTAGYITYPRTDNTVYPDDLEPADLLDEFVGHSVLGDSAESLLEDAD
D-EIEPTRGDEETTDHPPIHPTGEIPSRG---DVSDDEWEIFELVVRRFYATVADAAVWE
HLKVVTEVDEY--------------------------------RLKSNGKRLVEPGYHEV
YPYFSTAENYVPDVDEGEELRLTDVELEEKQTQPPRRYGQSRLIETMEDMGIGTK-----
------------------------------------------------------------
------------------------------------------------------------
------------------------------------------------------------
------------------------------------------------------------
------------------------------------------------------------
------------------------------------------------------------
------------------------------------------------------------
------------------------------------------------------------
----------------------------------------------------STRHNTLE
KLYDRGYIESDPPRPTKLAMAVVDAAENYADRVVSEEMTAQLEADMDAIASGEADLSEVT
DESR--------------------------------------------------EMLEEI
FANLAESRDEIGDHLRKSLKDDKRLGPCPECGEDLLVRSSRHGSYFVGCDGYPDCEYTLP
LPSTGKPLILDEECEKHGLNEVKMLAGRQT-FVHGCPLCKAEEAGEGP--VLGDCPECGE
SATAE-------------------SSRDEGGETADEHGGELAVKTLQNGSRLVGCTRYPD
CEYSLPLPRRGEIEVTDEHCEEHDLPEL---VIHSGD---------------EPWELGCP
ICNYQEFQARESES-GSDLEALDGLGAKTVEKLADAGIESIDDLTDADPDAVAEA-----
-------VDG----VS--------------------------------ADRIRSWQTEA-
------------------
>gi|448579765|ref|ZP_21644759.1| DNA topoisomerase I [Haloferax larsenii JCM 13917]
---------------------MSRGPDLIITEKDNAARRIADILSGETASAERMNGVNVY
KWGGKRCIGLSGHVVGVDFPPEYNDWRDVEPVELISAPVEKHP----TQENIVAALRRLA
RKAGNVTIATDYDREGELIG-KEAYELVREVNEDVPVDRVRFSSITKREVTEAFENPDE-
-----LDFDLAAAGEARQIIDLVWGAALTRFLSLSARQLGNDFIS---------VGRVQG
PTLKLIVDREREIEAFDPEDYWELFSELTKDADGAA-------------ESFEAQYFYLD
-DDGTEAERIWDEDAAQEAYEDLLGVDAAEVTAVKRRTRTDKPPAPFNTTQFIRAAGSIG
YSAQRAMSIAEDLYTAGYITYPRTDNTVYPDDLDPRELLGAFEGDRRFKEDAESLLEQE-
--EIEPTEGDNETTDHPPIHPTGELPSAS---DLDEDEWDVYELVVRRFFATVAEDAVWE
HLRVVAEAA--------------------------------GRTLKANGKRLLEPGYHAV
YPYFNSTESFVPDVEEGEELQLSDTHLDAKQTQPPRRYGQSRLIETMEQMGIGTK-----
------------------------------------------------------------
------------------------------------------------------------
------------------------------------------------------------
------------------------------------------------------------
------------------------------------------------------------
------------------------------------------------------------
------------------------------------------------------------
------------------------------------------------------------
----------------------------------------------------ATRHDVIQ
KLYDRGYIESDPPRPTRLARAVVEASEDFAKLIVSEEMTSQLESDMMAIARGEASLEDVT
EESK--------------------------------------------------EILEDV
FEGLMESREELGKQLQDSLKADKTVGPCPECDGDLVVRKSRRGSYFIGCDSYPDCTNTLP
LPSTGKPLIMEDTCDEHDLHHIKMLAGRKT-FVHGCPLCKAEEADEEEDLVIGSCPECGE
GAT---SQDEGDE--------------------TAEAGGELAIKRLRSGSRLVGCTRYPD
CDYSLPLPRRGDIEVTDESCDEHDLPELR---ITYD-------------GDREPWELGCP
ICNYREYQAQQNGEGGSELESIKGIGAKTAEKLKDAGYEDVKTLKAAEPDDVAEN-----
-------VEG----VG--------------------------------AETVRKWQAAAD
------------------
>gi|448397774|ref|ZP_21569807.1| DNA topoisomerase I [Haloterrigena limicola JCM 13563]
-------------------------MELIITEKDNAARRIADILSGGTYDSSRENGVNVY
EWGGKRCVGLSGHVVGVDFPPEYSDWRDVEPVELIDASVEKTP----TKENIVATLRLLA
RRAERVTIATDYDREGELIG-KEAYDIVRGVDEDVPIRRVRFSSITENEVQQAFDEPDD-
-----LDFDLAAAGEARQIIDLIWGAALTRFLSLSAGQLGEDFIS---------VGRVQS
PTLKLIVDREREIEAFDPEDYWELFADLQK-----------------DETRFEAQYFYRD
-EDDNEAERVWDESTADEVYETLAERDAATVVDVTRRTRTDTPPTPFNTTQFIRAASSLG
YSAKRAMSIAEDLYTAGYITYPRTDNTVYPDDLDPEELLDDFVGHSTLGESAESLLEAD-
--EITPTEGDEETTDHPPIHPTGEIPARG---DISDDEWEIFELVVRRFFATVANAAVWE
HLKVVAEVDDY--------------------------------RLKANGKRLVEPGYHDV
YPYFSTSENYVPDVDEGEELSLSDVELEAKETQPPRRYGQSRLIETMEELGIGTK-----
------------------------------------------------------------
------------------------------------------------------------
------------------------------------------------------------
------------------------------------------------------------
------------------------------------------------------------
------------------------------------------------------------
------------------------------------------------------------
------------------------------------------------------------
----------------------------------------------------STRHDILE
KLYDRGYVEGDPPRPTRLAMAVVEAAEDYADRVVSEEMTAQLEADMDAIASGEATLDDVT
DESR--------------------------------------------------EMLEEI
FANLAESREEIGDQLRKSLKDDKRLGPCPECGEDLLVRRSRHGSYFVGCDGYPDCEFTLP
LPSTGKPLIMEETCDEHDLHHVKMLAGRQT-FVHGCPLCKAEDAGEGP--IIGDCPECGD
E-----------------------------------HGGELAIKTLQSGSRLVGCTRYPD
CEYSLPLPRRGEIEVTDEYCDEHDLPEL---VVHSGD---------------EPWELGCP
ICNYQEFQARESES-GSDLESLDGIGAKTVEKLADAGIEDLEDLTAADPDAVAED-----
-------VDG----VS--------------------------------ADRVRSWQAKA-
------------------
>gi|448457005|ref|ZP_21595579.1| DNA topoisomerase I [Halorubrum lipolyticum DSM 21995]
---------------------MSRGPELIITEKDNAARRIADILSGESATTERQNDVNVY
KWGGKRCIGLSGHVVGVDFPAEYNDWRDVEPVELIDAPVTKEP----TQEGIVAALRKLA
RNASRVVIATDYDREGELIG-KEAYELVREVNEDAPIDRVRFSSITDNEVNEAFANPDE-
-----LDFDLAAAGEARQVIDLTWGAALTRFLSLSARQLGDDFIS---------VGRVQG
PTLKLIVDREREIQAFDPEAYWELYGNLTKSGGD----------------PFEARYFYLN
-DDGNEAERVWDGDVAEVLTEALAAAGEAVVDDVRRRTRTDEPPTPFNTTAFIRAAGSLG
YSAQRAMSLAEDLYTAGYVTYPRTDNTVYPEDLDPRELIEELSAASTFGKDAKSLLDADR
--EIEPTEGDEETTDHPPIHPTGELPSAS---DLSEDEWEVYELIVRRFLATCAEPATWE
RLRVVALANGEATAIAERADGLAALRNPDEASGPGDLVADGGLRLKANGKRLLEAGYHDV
YPYRSSDERIVPDVAVGETLALTDRRTDAKETQPPRRYGQSRLIEEMEKRGVGTK-----
------------------------------------------------------------
------------------------------------------------------------
------------------------------------------------------------
------------------------------------------------------------
------------------------------------------------------------
------------------------------------------------------------
------------------------------------------------------------
------------------------------------------------------------
----------------------------------------------------ATRHRTLE
KLYDRNYIESDPPRPTRLAEAVVEAAEEFAQHVVSEEMTAQLERDMQAIAAGEKGYDEVT
EASR--------------------------------------------------ELLDRV
FDDLTESREAVGDHLQKSLKADKTLGPCPECGEDLLVRKSRQGSYFVGCDGYPDCEHTLP
LPSTGKPLILDETCEDHDLRHVKMLAGRKT-FVHGCPQCKADEADEQEDEVIGACPECGE
-----------------------------------EHGGELAIKRLRSGSRLVGCTRYPD
CDYSLPLPRRGEIEVTDESCEEHDLPHLR---VHSG--------------D-EPWELGCP
ICNYREFTARQEG---SELQTVEGIGEKTAEKLQDAGVDGVDDLKSVDPDDLAAD-----
-------VDG----VG--------------------------------ADTVRDWQAKAD
------------------
>gi|448450586|ref|ZP_21592405.1| DNA topoisomerase I [Halorubrum litoreum JCM 13561]
---------------------MSRGPELIITEKDNAARRIADILSGESATAERMNDVNVY
EWGGKRCIGLSGHVVGVDFPAEYNDWRDVEPVELIDAPVTKTP----TQEGIVAALRRLA
RNASRVVIATDYDREGELIG-KEAYELVREVNEDVPVDRVRFSSITENEVQEAFANPDD-
-----LDFELAAAGEARQTIDLTWGAALTRFLSLSARQLGDDFIS---------VGRVQG
PTLKLIVDREREIQAFDPESYWELTGELAKSGGD----------------PFEARYFYLN
-DEGNERERVWDGDVAAVLTEALAAADAATVDDVDRRTQTDDPPTPFNTTAFIRAAGSLG
YSAQRAMSLAEDLYTAGYVTYPRTDNTVYPEDLEPAELIEELSAASTFGTDAASLLDGD-
-DEIEPTEGDEETTDHPPIHPTGELPSAS---DLSDDEWEVYELIVRRFLATCADPATWE
RLRVVALANGEATPIAETADGLAALRNPDDAAKPADLVADGGLRLKANGKRLLEAGYHDV
YPYRSSDERIVPDVEVGETLSLSDRATEGKETQPPRRYGQSRLIEEMEKRQLGTK-----
------------------------------------------------------------
------------------------------------------------------------
------------------------------------------------------------
------------------------------------------------------------
------------------------------------------------------------
------------------------------------------------------------
------------------------------------------------------------
------------------------------------------------------------
----------------------------------------------------ATRHRTIE
KLYDRNYVESDPPRPTRLAEAVVEAAEEFADRIVSEEMTAQLEQDMAAIAAGEKAYDEVT
EASR--------------------------------------------------ELLSRV
FDDLTESREAVGDHLQNSLKADKTLGPCPECGADLLVRKSRQGSYFVGCDGYPDCEYTLP
LPSTGKPLILDETCEDHELRHVKMLAGRKT-FVHGCPQCKADEADEQEDEVIGTCPDCGE
-----------------------------------EHGGDLAIKRLRSGSRLVGCTRYPD
CDYSLPLPRRGEIEVTDETCEEHDLPHLR---VHSG--------------D-EPWELGCP
ICNYREFTARQEG---SELQAVEGIGEKTAAKLKDAGVDGVDELKSADPDDLASD-----
-------VDG----VG--------------------------------ADTVRDWQAKAD
------------------
>gi|300711966|ref|YP_003737780.1| DNA topoisomerase [Halalkalicoccus jeotgali B3]
-------------------------MDLIITEKDNAARRIAAILSGESAEVERQNGVNVY
RWGGKRCIGLSGHVVAVDFPSEYSDWRDVEPVELIGAAVEKTP----TQENIVRTVRLLA
RDANRVTIATDYDREGELIG-KEAYEIVRDVNDGAEIDRVRFSSITDGEVHSAFDDPDE-
-----IDFDLAAAGEARQIIDLVWGAALTRFLSLSARQLGDDFIS---------VGRVQT
PTLKLIVDREREIEAFDPEAYWEIFANLVK-----------------GEESFDAQYFYRD
-EDGNEAERVWDGQRAEAVYETLREASEARVESVSRRTRTDAPPAPFNTTQFIRAASSIG
YSAKRAMSIAEDLYTAGYITYPRTDNTVYPEDLDPRELLDAFTGNRTFGEDAETLLERE-
--EITPTEGDEETTDHPPIHPTEELPTKG---ELSDAEWEVYELVVRRFFATVADSARWE
HLKVVLEVGEH--------------------------------RLKANGKRLVEPGYHAV
YPYFSTNENVVPDVEEGESLALTEIRIEDKETQPPRRYGQSRLIETMEEMGIGTK-----
------------------------------------------------------------
------------------------------------------------------------
------------------------------------------------------------
------------------------------------------------------------
------------------------------------------------------------
------------------------------------------------------------
------------------------------------------------------------
------------------------------------------------------------
----------------------------------------------------STRHNTIE
KLYDRGYIENDSPRPTKLATAVVEAGEEYADRVVSEAMTAQLEDDMQAIAAGEKDLDEVA
GESR--------------------------------------------------EMLERV
FDDLMESREEIGDHLQKSLKADKTLGPCPESGHDLLVRRSRRGSYFVGCDGYPDCEYTLP
LPNTGKPLILEATCEEHDLRHVKMLAGRGT-FVHGCPQCKADEADEEEDRVIGACPECGE
GSIPPS-----------SRDGEDPAATAEDGQPVEADGGELAIKQLRNGSRLVGCTRYPD
CDYSLPLPRRGDIEITDERCEEHGLPEL---LVHS---------------GDEPWELGCP
ICNYREYQERENDS-GTDLESIEGVGAKTAEKLAAAGVESVSDLQDAEAETVANE-----
-------VEG----IS--------------------------------ADRVRKWQAKAG
------------------
>gi|448572840|ref|ZP_21640601.1| DNA topoisomerase I [Haloferax lucentense DSM 14919]
---------------------MSRGPELIITEKDNAARRIADILSGETASAERMNGVNVY
KWGGKRCIGLSGHVVGVDFPPEYNDWRDVEPVELIGAPVEKHP----TQENIVAALRRLA
RRAGKVTIATDYDREGELIG-KEAYELVRGVNEDVPVDRVRFSSITNREVTEAFENPDD-
-----LDFDLAAAGEARQIIDLVWGAALTRFLSLSARQLGNDFIS---------VGRVQG
PTLKLIVDREREIDAFDPEDYWELFSKLTKDADGDA-------------ESFEAQYFYLD
-DDGTEAERIWDEDDAEEAYQTLLGVEAAEVSSVNRRTRTDTPPAPFNTTQFIRAAGSIG
YSAQRAMSIAEDLYTAGYITYPRTDNTVYPDDLDPRELLGAFEGDRRFKEDAESLLEQE-
--EIEPTEGDNETTDHPPIHPTGELPSAS---DLSDDEWDVYELVVRRFFATVAEDAVWE
HLRVVAEVE--------------------------------GLSLKANGKRLLEAGYHDV
YPYFNSSESFVPDVEEGESLVLSDTHLDAKQTQPPRRYGQSRLIETMEQMGIGTK-----
------------------------------------------------------------
------------------------------------------------------------
------------------------------------------------------------
------------------------------------------------------------
------------------------------------------------------------
------------------------------------------------------------
------------------------------------------------------------
------------------------------------------------------------
----------------------------------------------------ATRHDVIQ
KLYDRGYIESDPPRPTRLARAVVEASEDFAKLIVSEEMTSQLESDMLAIARGEATLEDVT
EESK--------------------------------------------------EMLGEV
FEGLMESREELGKQLQDSLKADKTVGTCPDCGGDLVVRKSRRGSYFIGCDSYPDCTYTLP
LPSTGKPLIMEESCEDHDLHHIKMLAGRKT-FVHGCPLCKAEEADEEDDLVIGTCPECGE
-----------------------------------EHDGELAIKRLRSGSRLVGCTRYPD
CDYSLPLPRRGDIEVTDESCEEHDLPELR---ITYE-------------GDREPWELGCP
ICNYREYQAQQNGEGGSELESINGIGAKTAEKLKDAGIEDVKTLKASEPDDIAAK-----
-------VEG----VG--------------------------------ADTVRKWQTAAD
------------------
>gi|448616266|ref|ZP_21664976.1| DNA topoisomerase I [Haloferax mediterranei ATCC 33500]
---------------------MSRGPELIITEKDNAARRIADILSGETASAERMNGVNVY
KWGGKRCIGLSGHVVGVDFPPEYNDWRDVEPVELISAPVEKHP----TQENIVAALRRLA
RKAGNVTIATDYDREGELIG-KEAYELVRDVNEDVPVDRVRFSSITKREVTEAFENPDD-
-----LDFDLAAAGEARQIIDLVWGAALTRFLSLSARQLGNDFIS---------VGRVQG
PTLKLIVDREREIEAFDPEDYWELFSKLTKDADGAA-------------ESFEAQYFYLD
-DDGTEAERIWDEEAAESAYETLLDVDAAEVTAVKRRTRTDKPPAPFNTTQFIRAAGSIG
YSAQRAMSIAEDLYTAGYITYPRTDNTVYPDDLDPRELLGAFEGDRRFKEDAKSLLEQE-
--EIEPTEGDNETTDHPPIHPTGELPSAS---DLTEDEWDVYELVVRRFFATVAENAVWE
HLRVVAEAA--------------------------------GLSLKANGKRLLEPGYHEV
YPYFNSTESFVPDVEEGEALVLSETHLDAKQTQPPRRYGQSRLIETMEQMGIGTK-----
------------------------------------------------------------
------------------------------------------------------------
------------------------------------------------------------
------------------------------------------------------------
------------------------------------------------------------
------------------------------------------------------------
------------------------------------------------------------
------------------------------------------------------------
----------------------------------------------------ATRHDVIQ
KLYDRGYIESDPPRPTRLARAVVEASEDFAKLIVSEEMTSQLESDMLAIARGEATLEDVT
EESK--------------------------------------------------EMLGDV
FEGLMESREELGKQLQDSLKADKTVGTCPDCGGDLVVRKSRRGSYFIGCDSYPDCTYTLP
LPSTGKPLIMEDACEEHDLHHIKMLAGRKT-FVHGCPLCKAEEADEEDDLIIGSCPECGE
GATSEASQGEGGE--------------------TAEAGGELAIKRLRSGSRLVGCTRYPD
CDYSLPLPRRGDIEVTDESCEEHDLPELR---ITYE-------------GDREPWDLGCP
ICNYREYQAQQNGEGGSDLESIKGIGAKTAEKLKDAGIEDVKTLKAAEPDDVASR-----
-------VDG----VG--------------------------------ADTVRKWQTAAD
------------------
>gi|257389049|ref|YP_003178822.1| DNA topoisomerase I [Halomicrobium mukohataei DSM 12286]
-------------------------MELIITEKENAARRIAEILSDGAATAERENGVNVY
RWGTKRCMGLSGHVVGVDFPPEYSDWRDVEPAELVAADVVKSA----TQENIVATLRKLA
RRADEATIATDYDREGELIG-KEAYELIREETD-VPVDRVRFSSITDREVREAFANPDE-
-----IDFDLAAAGEARQVIDLVWGAALTRFLSLSARQLGDDFIS---------VGRVQS
PTLKLIVDREREIQAFDPEDYWEIFGDLQG-----------------DDAAFEAQYFYDD
--DGSEAERVWDEATAESVYEDLAALDAATVTSVRERTRTDAPPEPFNTTAFISAAGSLG
YSAQRAMSLAEELYTAGYMTYPRTDNTVYPEDLEPDELLDEFVGSSTFGEDAESLLEQD-
--EIVPTEGDEETTDHPPIHPTGELPPRG---ELDDDEWEIYELVVRRFFATVAEPAKWA
HLRVVAEAAGH--------------------------------SLKANGKRLLEPGYHAV
YPYSSASENVVPAVSEGDALTMSDVSLDAKQTQPPRRYGQSRLIKKMEDFGLGTK-----
------------------------------------------------------------
------------------------------------------------------------
------------------------------------------------------------
------------------------------------------------------------
------------------------------------------------------------
------------------------------------------------------------
------------------------------------------------------------
------------------------------------------------------------
----------------------------------------------------STRHNTIE
KLYDRGYIEGDPPRPTTLAEAVVEAAEEFADRIVSEEMTAQMEADMSAIASGEATLDEVT
AESR--------------------------------------------------EMLDRV
FEELADSREEVGDYLQESLKADKTLGPCPECGEDLLVRRSRQGSYFVGCDGFPECRFTLP
LPSTGEPQVLDDSCEDHGLNHVKMLAGRDT-FVHGCPRCEAEKADETDDEVIGACPECGE
GAAPEEQRGEGGDSEAQSA-SDHSSGQSPREETAEAHGGKLAIKRLRSGSRLVGCTRYPD
CEYSLPLPRNGDIVVGEDRCAEHDLPEISIVDDEDDD---------------DPWELGCP
ICNYAEYQARNAI---DDLEDLNGIGGATAEKLAAVGIDEPADLRAVEPDEIAAN-----
-------VQG----VS--------------------------------ASQIEDWQAELA
D-----------------
>gi|448725243|ref|ZP_21707711.1| DNA topoisomerase I [Halococcus morrhuae DSM 1307]
-------------------------MELLITEKETAASNIAEILSEGSADVERRNGVNVY
KWGGRRCVGLSGHVVENDFPPEYANWRDVEPVELLDADVVVEPH--ESRENIVRTLRLLA
RDANGVIIATDYDREGELIG-KEAADIVREVSD-APIKRARFSSFAEREVREAFHNLDD-
-----LDYDLAAAGEARQEIDLVWGAALTRFLSLTAKQRGNDFIS---------VGRVQS
PTLKLIVDRERKIQKFDPETYWELFSDLLK-----------------DETTFEVQYFDRE
--DGRGTDRLWDESVAAEVYDALGETSAATVQDVSRRTRTDDPPHPFNTTQYIRAAGSLG
YSAQRAMSLAEELYTAGYITYPRTDNTVYPDDLDIEELLEGFTNHREFGDDAEALLEAE-
--ELSATEGDEETTDHPPIHPTGELPSAS---ELGDDEREIYELVVRRFFATVADPAKWE
HLRVTAAIDEH--------------------------------HLKANGKRLVEPGYHAV
YPYFNTSENHVPELDEGEELPIEDVRSEEKETQPPRRRGQSRLIERMETMGIGTK-----
------------------------------------------------------------
------------------------------------------------------------
------------------------------------------------------------
------------------------------------------------------------
------------------------------------------------------------
------------------------------------------------------------
------------------------------------------------------------
------------------------------------------------------------
----------------------------------------------------ATRHNTIE
KLYDRGYIESDPPRPTKLAEAVVEAAEQYADRVVSEEMTSQLETDMAAIADGETALDDVT
QESR--------------------------------------------------EMLETV
FDTLRDSREEVGEHLRKSLKADKTLGPCPDCGADLLVRKSRHGSSFVGCDGYPDCEFTLP
LPSAGEPLILDETCDEHDLRKVKMLDGRST-FVHGCALCAAEEADAEADRIIGDCPECGS
---------------EHG--------------------GELAIKTLRTGSRLVGCTRYPD
CEYSLPLPRRGEIEVTDEFCDEHDLPEL---VVHSGD---------------EPWELGCP
ICNYHEYQARQSV---GDLVDLDGVGEKTVEKLAAVGVESLDDLRESEADSIAES-----
-------VQG----VS--------------------------------AENVRSWQAKAD
------------------
>gi|448613477|ref|ZP_21663357.1| DNA topoisomerase I [Haloferax mucosum ATCC BAA-1512]
---------------------MSRGPELIITEKDNAARRIADILSGETATAERMNGVNVY
KWGGKRCIGLSGHVVGVDFPPEYNDWRDVEPVELISAPVEKHP----TQENIVAALRRLA
RKAGNVTIATDYDREGELIG-KEAYELVRDVNEDVPVDRVRFSSITNREVTEAFENPDD-
-----LDFDLAAAGEARQIIDLVWGAALTRFLSLSARQLGNDFIS---------VGRVQG
PTLKLIVDREREIEAFDPEDYWELFSKLTKDADGAA-------------ESFEAQYFYLD
-DDGTEAERIWDEEAAESAYETVLDVETAEVTAVKRRTRTDKPPAPFNTTQFIRAAGSIG
YSAQRAMSIAEDLYTAGYITYPRTDNTVYPDDLDPRELLGAFEGDRRFKDDAKSLLEQE-
--EIEPTEGDNETTDHPPIHPTGELPSAS---DLSEDEWDVYELVVRRFFATVAENAVWE
HLRVVAEAA--------------------------------GLSLKANGKRLLEPGYHEV
YPYFNSTESFVPDVEEGESLVLSDTHLDAKQTQPPRRYGQSRLIETMEQMGIGTK-----
------------------------------------------------------------
------------------------------------------------------------
------------------------------------------------------------
------------------------------------------------------------
------------------------------------------------------------
------------------------------------------------------------
------------------------------------------------------------
------------------------------------------------------------
----------------------------------------------------ATRHDVIQ
KLYDRGYIESDPPRPTRLARAVVEASEDFAKLIVSEEMTSQLESDMLAIARGEATLENVT
EESK--------------------------------------------------AMLEDV
FEGLMESREELGTQLQDSLKADKTVGTCPDCGGDLVVRKSRRGSYFIGCDSYPDCTHTLP
LPSTGKPLIMEDACEEHDLHHIKMLAGRKT-FVHGCPLCKAEEADEEDDLIIGSCPECGE
-----------------------------------EAGGELAIKRLRSGSRLVGCTRYPD
CDYSLPLPRRGDIEVTDGSCDEHDLPELR---ITYD-------------GDREPWDLGCP
ICNYREYQAQQNGAGDSELESIKGIGAKTAEKLKEAGIEDVKTLKASEPDDIADR-----
-------VEG----VG--------------------------------AETVRKWQTAAD
------------------
>gi|448714078|ref|ZP_21702095.1| DNA topoisomerase I [Halobiforma nitratireducens JCM 10879]
-------------------------MELIITEKDNAARRIADILSGGTYDSSRENGVNVY
EWGGKRCVGLSGHVVGVDFPPEYSDWRDVEPVELIDADVEKTA----TKENIVATLRILA
RKANTVTIATDYDREGELIG-KEAYEIVREVNETVPIRRVRFSSITENEVTDAFENPDD-
-----IDFDLAAAGEARQIIDLIWGAALTRFLSLSAGQLGDDFIS---------VGRVQS
PTLKLIVDRKREIQAFDPEEYWELFADLQK-----------------DDTSFEAQYFYRD
-EDDNEAERVWEEATAEEVHDTLSSRDAATVVDVNRRTRTDAPPAPFNTTQFIRAAGALG
YSAQRAMSIAEDLYTAGYITYPRTDNTVYPDDLEPEELLDEFVGHSTLGDSAEQLLEA--
D-ALEPTRGDEETTDHPPIHPTGEIPSRGG--DVNDDEWEIYELVVRRFYATVAEAAVWE
HLKVVAEVDDC--------------------------------RLKANGKRLVEPGYHDV
YPYFSTAENYVPDVDEGERLGLTDVELEAKETQPPRRYGQSRLIETMEDQGLGTK-----
------------------------------------------------------------
------------------------------------------------------------
------------------------------------------------------------
------------------------------------------------------------
------------------------------------------------------------
------------------------------------------------------------
------------------------------------------------------------
------------------------------------------------------------
----------------------------------------------------STRHNTLE
KLYDRGYIESDPPRPTKLAMAVIDAAENYADRVVSEEMTAQLEADMDAIASGEATLADVT
DESR--------------------------------------------------EMLEEI
FANLADSREEIGDHLRKSLKDDKRLGPCPECGEDLLVRSSRHGSYFVGCDGYPDCEFTLP
LPSTGKPLILDQECEDHDLNEVKMLAGRQT-FVHGCPLCKSEDAGEGP--VLGDCPDCGD
-----------------------------------DHDGDLAVKTLQSGSRLVGCTRYPD
CDYSLPLPRRGEIEVTDERCEEHGLPEL---VVHSGD---------------DPWELGCP
ICNYQEFQARESET-GSDLEALDGVGAKTVEKLSDAGIESIDDLTDADPEAVAED-----
-------VDG----VS--------------------------------ADRIRTWQAEA-
------------------
>gi|448419687|ref|ZP_21580531.1| DNA topoisomerase I [Halosarcina pallida JCM 14848]
---------------------MSKGPELIITEKDNAARRIADILSGESAEAERVNGVNVY
KWGGKRCIGLSGHVVGVDFPPEYNDWRDVEPVELIDAPIDKHP----TQENIVAALRRLS
RNARRVVIATDYDREGELIG-KEAYELVREVNEEVPVDRVRFSSITQREVTEAFENPDE-
-----LDFNLAAAGEARQIVDLVWGAALTRFLSLSARQLGDDFIS---------VGRVQG
PTLKLIVDREREIDAFDPEDYWELFADLEKGSE-----------------SFEAQYFYLD
-EDDNEAERVWDGDDAEAAYETLRGAETATVTSVRRRTRTDDPPAPFNTTQFIRAAGSIG
YSAQRAMSIAEDLYTAGYMTYPRTDNTVYPEDLDPRELLDAFTANRTFAEDAESLLDQE-
--EIEPTAGDNETTDHPPIHPTGELPSRA---DLTEDEWEVYELVVRRFFATVAESAEWE
HLRVVADAA--------------------------------GLSLKANGKRLVKEGYHAV
YPYFNSSESFVPDVEEGEELAVTDTEMEAKQTQPPRRYGQSRLIETMEQMGIGTK-----
------------------------------------------------------------
------------------------------------------------------------
------------------------------------------------------------
------------------------------------------------------------
------------------------------------------------------------
------------------------------------------------------------
------------------------------------------------------------
------------------------------------------------------------
----------------------------------------------------ATRHDVIQ
KLYDRNYIESDPPRPTRLARAVVEASEEFAELIVSEEMTAQLEEDMQAITRGETTLDDVT
EESR--------------------------------------------------EILEGV
FEGLMESGDEVGKHLQKSLKADKTVGQCPESDHDLVIRKSRHGSYFIGCDGYPDCTYTLP
LPSTGKPLILEESCEEHDLNHVKMLAGRKT-FVHGCPLCKAEEADEEEDLVIGVCPECG-
----------------------------------DEHGGELAIKRLRSGSRLVGCTRYPD
CDYSLPLPRRGDIEVTDEDCEEHDLPKIQ---ITYED------------SDREPWDLGCP
ICNYREYQAEQVD--GSQLESVTGIGEKTAEKLKAAGVEDVPSLKEAEPDALADL-----
-------MDG----VG--------------------------------PDTVRKWQTSAD
------------------
>gi|322369955|ref|ZP_08044517.1| DNA topoisomerase [Haladaptatus paucihalophilus DX253]
-------------------------MELIITEKDNAARRIADILSGESAEADRQNGVNVY
KWGGKRCIGLSGHVVGVDFPPEYNDWRDVEPVELIDASVEKQP----TKENIVRTLRLLA
RDASRVTIATDYDREGELIG-KEAWELVREVNEDVPIQRVRFSSITKNEVSSAFENPDE-
-----LDFDLAAAGEARQIIDLIWGAALTRFLSLSARQLGNDFIS---------VGRVQS
PTLKLIVDREREIQAFDPEEYWEMFADLQK-----------------DDEAFESQYFYRD
-EDGNEAERVWDEETAEKAYETLESATQATVDSVSRRTRTDTPPAPFNTTQFIRAAGSLG
YSAQRAMSIAEDLYTAGYITYPRTDNTVYPDDLDPEELLDTFVGNYHFGDDADGLLEQD-
--DIEPTEGDEETTDHPPIHPTEDIPTKG---ELGDDEWDVYELVVRRFFATVAESAKWE
HLKVVSTVDDL--------------------------------TLKANGKRLLKEGYHAV
YPYFNTSENYVPNVEEGEDLSIIDTRIEDKQTQPPRRYGQSRLIEKMEKMGIGTK-----
------------------------------------------------------------
------------------------------------------------------------
------------------------------------------------------------
------------------------------------------------------------
------------------------------------------------------------
------------------------------------------------------------
------------------------------------------------------------
------------------------------------------------------------
----------------------------------------------------STRHNTIQ
KLYDRGYLESDPPRPTRLAQAVVKAAEDYADLVVSETMTRELEEDMTAIAEGEADLEDVA
DSSR--------------------------------------------------EILATV
FDDLEESREEIGKQLQQSLKEDKTLGPCPECGEDLLVRQSRRGSYFVGCDGYPDCTYTLP
LPNKGKPLILDETCEDHDLREVKILAGRST-FVHGCPLCKAEEAEEAEDRIIGECPQCGE
GAGSES-----------QRD--------EGGETAEEHGGELAIKKLQTGSRLVGCTRYPD
CDYSLPLPRRGEIEVTDERCEEHDLPEL---VIHNDTEQSSAGQSDESDDGDEPWELGCP
ICNYEEFKQRERKS-G--LEVIDGIGAKTAEKLAEAGIDTIDDLKDAEAETVAEQ-----
-------VNG----VS--------------------------------EDRLRNWQAKAD
------------------
>gi|448561113|ref|ZP_21634465.1| DNA topoisomerase I [Haloferax prahovense DSM 18310]
---------------------MSRGPELIITEKDNAARRIADILSGETASAERMNGVNVY
KWGGKRCIGLSGHVVGVDFPPEYNDWRDVEPVELIGAPVEKHP----TQENIVAALRRLA
RRAGTVTIATDYDREGELIG-KEAYELVRDVNEDVPVDRVRFSSITKREVTEAFDNPDD-
-----LDFNLAAAGEARQIIDLVWGAALTRFLSLSARQLGNDFIS---------VGRVQG
PTLKLIVDREREIEAFDPEDYWELFSKLTKDADGDA-------------ESFEAQYFYLD
-DDGTEAERIWDEESAESAYQTLLGVEAAEVASVNRRTRTDTPPAPFNTTQFIRAAGSIG
YSAQRAMSIAEDLYTAGYITYPRTDNTVYPDDLDPRELLGAFEGDRRFKEDAESLLEQE-
--EIEPTEGDNETTDHPPIHPTGELPSAS---DLTEDEWDVYELVVRRFFATVAEDAVWE
HLRVVAEVE--------------------------------GLSLKANGKRLLEAGYHDV
YPYFNSSESFVPDVEEGESLVLSDTHLDAKQTQPPRRYGQSRLIETMEQMGIGTK-----
------------------------------------------------------------
------------------------------------------------------------
------------------------------------------------------------
------------------------------------------------------------
------------------------------------------------------------
------------------------------------------------------------
------------------------------------------------------------
------------------------------------------------------------
----------------------------------------------------ATRHDVIQ
KLYDRGYIESDPPRPTRLARAVVEASEDFAKLIVSEEMTSQLESDMLAIARGEATLEDVT
EESK--------------------------------------------------EMLQDV
FEGLMESREELGKQLQDSLKADKTVGTCPDCGGDLVVRKSRRGSYFIGCDSYPDCTYTLP
LPSTGKPLIMEDSCEEHDLHHIKMLAGRKT-FVHGCPLCKAKEADEEDDLVIGTCPECGE
-----------------------------------EEGGELAIKRLRSGSRLVGCTRYPD
CDYSLPLPRRGDIEVTDESCEEHDLPELR---ITYE-------------GDREPWELGCP
ICNYREYQAQQNGEGGSDLESISGIGAKTAEKLKDAGIEDVKTLKASEPDDIAAK-----
-------VEG----VG--------------------------------ADTVRKWQTAAD
------------------
>gi|336255063|ref|YP_004598170.1| DNA topoisomerase [Halopiger xanaduensis SH-6]
-------------------------MELIITEKDNAARRIADILSGGTYDSSRENGVNVY
EWGGKRCVGLSGHVVGVDFPDEYSDWRDVEPAELIDADVEKTA----TKENIVATLRIFA
RKATSVTIATDYDREGELIG-KEAYEIVRDVNEDVPIRRVRFSSITENEVQEAFENPDD-
-----LDFDLAAAGEARQIIDLVWGAALTRFLSLSAGQLGNDFIS---------VGRVQS
PTLKLIVDREREIQAFDPEDYWELFADLAK-----------------DDTTFESQYFYRD
-EDDNEAERVWEEAAAEEVYDTLSQRDSATVVDVNRRTRTDAPPTPFNTTQFIRAAGALG
YSAQRAMSIAEDLYTAGYITYPRTDNTVYPDDLDPEELLDDFVGHPTLGESAEDLLEA--
D-EIQPTEGDEETTDHPPIHPTGEIPARG---DVSDDEWEIFELVVRRFYATVAEAAVWE
HLKVVSEVEDY--------------------------------RLKANGKRLVEPGYHDV
YPYFSTAENYVPDVEEGEELALSDVELEEKQTQPPRRYGQSRLIETMEDMGIGTK-----
------------------------------------------------------------
------------------------------------------------------------
------------------------------------------------------------
------------------------------------------------------------
------------------------------------------------------------
------------------------------------------------------------
------------------------------------------------------------
------------------------------------------------------------
----------------------------------------------------STRHNTLE
KLYDRGYIESDPPRPTKLAMAVVDAAENYADRVVSEEMTAQLEADMDAIASGEAGLEDVT
DESR--------------------------------------------------EMLEEI
FANLAESREEIGDHLRKSLKDDKRLGPCPECGEDLLVRNSRHGSYFIGCDGYPDCENTLP
LPSTGKPLILESECEEHGLNEVKMLAGRQT-FVHGCPLCKAEDAGEGP--VLGECPDCGE
-----------------------------------EHDGDLAVKTLQSGSRLVGCTRYPD
CEYSLPLPRRGEIEVTDERCDEHDLPEL---VVHSGD---------------EPWELGCP
ICNYQEFQARESDS-GSDLEALDGLGAKTVEKLADAGIESIDDLTEADPDAVAED-----
-------VDG----VS--------------------------------ADRIRNWQAEA-
------------------
>gi|110667236|ref|YP_657047.1| DNA topoisomerase I [Haloquadratum walsbyi DSM 16790]
---------------------MSQGPELIITEKDNAARRIADILSGDSATADREQGVNVY
KWGGKRCIGLSGHVVAVDFPQEYSDWRDVEPVELIDAPIEKNP----TKQNIVTTLKKLA
RRARRVIIATDYDREGELIG-KEAYELVRRVNESTPIDRVRFSSITEESVTTAFENPDD-
-----LDFNLAAAGEARQVIDLVWGAALTRYLSLSAGQLGSDFIS---------VGRVQG
PTLKLIVDREREIEAFDPEDYWELFVDLTQADKPIEVS------TDDTAAEFEAQYFYHA
-DDGTEAERITEESTAKTVFETLESASIAHVDSVKRRTRTDEPPAPFNTTQFISAAGSIG
YAAQRAMDIAEDLYTAGYITYPRTDNTVYPDELDPRELIEALTNGSRFGSDARDVLDQE-
--TLSPTTGDEETTDHPPIHPTDELPKPS---ELDDDKWEVYELIVRHFLATVSNPATWE
HLRIVAIVDDT-------------------------------YSIKSNGRRLLNPGYHAV
YPYSNATESLIPDIEDGETLRLIDSRIEAKQTQPPRRYGQSRLIETMESMGIGTK-----
------------------------------------------------------------
------------------------------------------------------------
------------------------------------------------------------
------------------------------------------------------------
------------------------------------------------------------
------------------------------------------------------------
------------------------------------------------------------
------------------------------------------------------------
----------------------------------------------------SSRHNVIQ
KLYNRGYIESDPPRPTQLARAVVEAAEEFAELIVSEEMTAQLETDMQAIAEGEETLESVT
SASR--------------------------------------------------SILTDV
FKKLMNTDAEIGDHLQRSMKADKTIGPCPQCEGDLITRKSQAGSHFIGCDSYPDCEYTLP
LPSTGKPHILETVCDVHNLQQIKMLAGKRS-FVHGCPLCEAEAADEQADRVIGTCPECNA
H-----------------------------------ADGELAIKRLRSGSRLVGCTRYPD
CEYSLPLPRQGEIDVTDNICDEHALPALQILEADENTTKDKTTK-----ESDDIWELGCP
ICNYREYQSDQTDS--STLESVHGIGAKTAEKLKDAGVDTVSALKSAEANTLADR-----
-------VDG----VS--------------------------------VDRLRKWQSTAD
------------------
>gi|448476502|ref|ZP_21603588.1| DNA topoisomerase I [Halorubrum aidingense JCM 13560]
---------------------MSRGPELIITEKDNAARRIADILSGESATAERQNDVNVY
KWGGKRCIGLSGHVVGVDFPAEYNDWRDVEPVELIDAPVTKEP----TQEGIVAALRKLA
RNASRVVIATDYDREGELIG-KEAYELVREVNEDAPIDRVRFSSITDNEVQEAFANPDE-
-----LDFDLAAAGEARQVIDLTWGAALTRFLSLSARQLGDDFIS---------VGRVQG
PTLKLIVDREREIKAFDPEAYWELYGNLTKSGGD----------------PFEARYFYLN
-DEGNEAERVWDGDVAEILTEALNAAEEAVVDDVRRRTRTDEPPTPFNTTAFIRAAGSLG
YSAQRAMSLAEDLYTAGYVTYPRTDNTVYPEDLDPRELIEELSAASTFGSDAKGLLDADR
--EIEPTEGDKETTDHPPIHPTGELPSAS---DLSEDEWEVYELIVRRFLATCAEPATWE
RLRVVALANGEASAIAERADGLAALRDPDEAAGPGDLAADGGLRLKANGKRLLEAGYHDV
YPYRSSDERIVPDVEVGETLALDDRRTEAKETQPPRRYGQSRLIEEMEKRGVGTK-----
------------------------------------------------------------
------------------------------------------------------------
------------------------------------------------------------
------------------------------------------------------------
------------------------------------------------------------
------------------------------------------------------------
------------------------------------------------------------
------------------------------------------------------------
----------------------------------------------------ATRHRTLE
KLYDRNYIESDPPRPTRLAEAVVEAAEEFADHVVSEEMTAQLERDMQAIAAGEKDYDEVT
AASR--------------------------------------------------ELLDRV
FEDLTESREAVGDHLQKSLKADKTLGPCPECGADLLVRKSRQGSYFVGCDGYPDCEYTLP
LPSTGKPLLLDETCEDHDLRHVKMLAGRKT-FVHGCPQCKADAADEQEDEVIGVCPECGE
GAASPRDGGGETA----------------------DAGGELAIKRLRSGSRLVGCTRYPD
CDYSLPLPRRGELEITDETCEEHDLPHLR---VHSG--------------D-EPWELGCP
ICNYREFTARQEG---SELQSVDGIGEKTAEKLQDAGVDGVTDLKDADPDELAAD-----
-------VDG----VG--------------------------------PDTVRDWQANAD
------------------
>gi|448481877|ref|ZP_21605192.1| DNA topoisomerase I [Halorubrum arcis JCM 13916]
---------------------MSRGPELIITEKDNAARRIADILSGESATAERMNDVNVY
EWGGKRCIGLSGHVVGVDFPAEYNDWRDVEPVELIDAPVTKTP----TQEGIVAALRRLA
RNASRVVIATDYDREGELIG-KEAYELVREVNEDVPVDRVRFSSITENEVQEAFANPDD-
-----LDFELAAAGEARQTIDLTWGAALTRFLSLSARQLGDDFIS---------VGRVQG
PTLKLIVDREREIQAFDPESYWELTGELAKSGGD----------------PFEARYFYLN
-DEGNERERVWDGDVAEVLTEALGAADAATVDDVDRRTQTDDPPTPFNTTAFIRAAGSLG
YSAQRAMSLAEDLYTAGYVTYPRTDNTVYPEDLEPAELIEELSAASTFGTDAASLLDGD-
-DEIEPTEGDEETTDHPPIHPTGELPSAS---DLSDDEWEVYELIVRRFLATCADPATWE
RLRVVALANGEATPIAETADGLAALRNPDDATKPADLVADGGLRLKANGKRLLEAGYHDV
YPYRSSDERIVPDVEVGETLSLSDRATEGKETQPPRRYGQSRLIEEMEKRQLGTK-----
------------------------------------------------------------
------------------------------------------------------------
------------------------------------------------------------
------------------------------------------------------------
------------------------------------------------------------
------------------------------------------------------------
------------------------------------------------------------
------------------------------------------------------------
----------------------------------------------------ATRHRTIE
KLYDRNYVESDPPRPTRLAEAVVEAAEEFADRIVSEEMTAQLEQDMAAIAAGEKAYDEVT
EASR--------------------------------------------------ELLSRV
FDDLTESREAVGDHLQNSLKADKTLGPCPECGADLLVRKSRQGSYFVGCDGYPDCEYTLP
LPSTGKPLILDETCEDHELRHVKMLAGRKT-FVHGCPQCKADEADEQEDEVIGTCPDCGE
-----------------------------------EHGGDLAIKRLRSGSRLVGCTRYPD
CDYSLPLPRRGEIEVTDETCEEHDLPHLR---VHSG--------------D-EPWELGCP
ICNYREFTARQEG---SELQAVEGIGEKTAAKLKDAGVDGVDELKSADPDDLASD-----
-------VDG----VG--------------------------------ADTVRDWQAKAD
------------------
>gi|448498502|ref|ZP_21610852.1| DNA topoisomerase I [Halorubrum coriense DSM 10284]
---------------------MSRGPELIITEKDNAARRIADILSGESATAERMNDVNVY
EWGGKRCIGLSGHVVGVDFPAEYNDWRDVEPVELIDAPVTKTP----TQEGIVAALRRLA
RNASRVVIATDYDREGELIG-KEAYELVREVNEDVPVDRVRFSSITENEVREAFANPDD-
-----LDFELAAAGEARQTIDLTWGAALTRFLSLSARQLGDDFIS---------VGRVQG
PTLKLIVDREREIEAFDPESYWELTGELAKSSGD----------------PFEARYFYLN
-DEGNERERVWDEAVADALTEALDAADGATVDDVTRRTQTDDPPTPFNTTAFIRAAGSLG
HSAQRAMSLAEDLYTAGYVTYPRTDNTVYPEDLEPEELIEELSAASTFGKDAASLLDDD-
-REIEPTEGDEETTDHPPIHPTGELPAAA---DLSDDEWEVYELIVRRFLATCADPATWE
RLRVVALANGEATPIAERADGLAALRDSEDAAKPADLAADGGLRLKANGKRLLEAGYHEV
YPYRSSDERIVPDVEVGETLALSGRTTEAKETQPPRRYGQSRLIEEMEKRQLGTK-----
------------------------------------------------------------
------------------------------------------------------------
------------------------------------------------------------
------------------------------------------------------------
------------------------------------------------------------
------------------------------------------------------------
------------------------------------------------------------
------------------------------------------------------------
----------------------------------------------------ATRHRTIE
KLYDRNYVESDPPRPTRLAEAVVEAAEEFADRIVSEEMTAQLEQDMAAIAAGEKAYDEVT
EASR--------------------------------------------------ELLSRV
FDDLTDSREAVGDHLQTSLKADKTLGPCPECGSDLLVRKSRQGSYFVGCDGYPDCEYTLP
LPSTGKPLLLDETCEDHDLRHVKMLAGRKT-FVHGCPQCKADEADEQEDEVIGVCPDCGA
-----------------------------------EHGGDLAIKRLRSGSRLVGCTRYPD
CDYSLPLPRRGEIEVTDERCEEHDLPHLR---VHSG--------------D-EPWELGCP
ICNYREFTARQEG---SELQAVEGIGEKTAAKLKDAGVDGVDELKSADPDDLAAD-----
-------VDG----VG--------------------------------ADTVRDWQAKAD
------------------
>gi|448522099|ref|ZP_21618364.1| DNA topoisomerase I [Halorubrum distributum JCM 10118]
---------------------MSRGPELIITEKDNAARRIADILSGESATAERMNDVNVY
EWGGKRCIGLSGHVVGVDFPAEYNDWRDVEPVELIDAPVTKTP----TKEGIVAALRRLA
RNASRVVIATDYDREGELIG-KEAYELVREVNEDVPVDRVRFSSITENEVQEAFANPDD-
-----LDFELAAAGEARQTIDLTWGAALTRFLSLSARQLGDDFIS---------VGRVQG
PTLKLIVDREREIQAFDPESYWELTGELAKSGGD----------------PFEARYFYLN
-DEGNERERVWDGDVAEVLTEALAAADAATVDDVDRRTQTDDPPTPFNTTAFIRAAGSLG
YSAQRAMSLAEDLYTAGYVTYPRTDNTVYPEDLEPAELIEELSAASTFGTDAASLLDGD-
-DEIEPTEGDEETTDHPPIHPTGELPSAS---DLSDDEWEVYELIVRRFLATCADPATWE
RLRVVALANGEATPIAETADGLAALRNPDDAAKPADLVADGGLRLKANGKRLLEAGYHDV
YPYRSSDERIVPDVEVGETLSLSDRATEGKETQPPRRYGQSRLIEEMEKRQLGTK-----
------------------------------------------------------------
------------------------------------------------------------
------------------------------------------------------------
------------------------------------------------------------
------------------------------------------------------------
------------------------------------------------------------
------------------------------------------------------------
------------------------------------------------------------
----------------------------------------------------ATRHRTIE
KLYDRNYVESDPPRPTRLAEAVVEAAEEFADRIVSEEMTAQLEQDMAAIAAGEKAYDEVT
EASR--------------------------------------------------ELLSRV
FDDLTESREAVGDHLQNSLKADKTLGPCPECGADLLVRKSRQGSYFVGCDGYPDCEYTLP
LPSTGKPLILDETCEDHELRHVKMLAGRKT-FVHGCPQCKADEADEQEDEVIGTCPDCGE
-----------------------------------EHGGDLAIKRLRSGSRLVGCTRYPD
CDYSLPLPRRGEIEVTDETCEEHDLPHLR---VHSG--------------D-EPWELGCP
ICNYREFTARQEG---SELQAVEGIGEKTAAKLKDAGVDGVDELKSADPDDLASD-----
-------VDG----VG--------------------------------ADTVRDWQAKAD
------------------
>gi|448510389|ref|ZP_21615890.1| DNA topoisomerase I [Halorubrum distributum JCM 9100]
---------------------MSRGPELIITEKDNAARRIADILSGESATAERMNDVNVY
EWGGKRCIGLSGHVVGVDFPAEYNDWRDVEPVELIDAPVTKTP----TKEGIVAALRRLA
RNASRVVIATDYDREGELIG-KEAYELVREVNEDVPVDRVRFSSITENEVQEAFANPDD-
-----LDFELAAAGEARQTIDLTWGAALTRFLSLSARQLGDDFIS---------VGRVQG
PTLKLIVDREREIQAFDPESYWELTGELAKSGGD----------------PFEARYFYLN
-DEGNERERVWDGDVAEVLTEALAAADAATVDDVDRRTQTDDPPTPFNTTAFIRAAGSLG
YSAQRAMSLAEDLYTAGYVTYPRTDNTVYPEDLEPAELIEELSAASTFGTDAASLLDGD-
-DEIEPTEGDEETTDHPPIHPTGELPSAS---DLSDDEWEVYELIVRRFLATCADPATWE
RLRVVALANGEATPIAETADGLAALRNPDDAAKPADLVADGGLRLKANGKRLLEAGYHDV
YPYRSSDERIVPDVEVGETLSLSDRATEGKETQPPRRYGQSRLIEEMEKRQLGTK-----
------------------------------------------------------------
------------------------------------------------------------
------------------------------------------------------------
------------------------------------------------------------
------------------------------------------------------------
------------------------------------------------------------
------------------------------------------------------------
------------------------------------------------------------
----------------------------------------------------ATRHRTIE
KLYDRNYVESDPPRPTRLAEAVVEAAEEFADRIVSEEMTAQLEQDMAAIAAGEKAYDEVT
EASR--------------------------------------------------ELLSRV
FDDLTESREAVGDHLQNSLKADKTLGPCPECGADLLVRKSRQGSYFVGCDGYPDCEYTLP
LPSTGKPLILDETCEDHELRHVKMLAGRKT-FVHGCPQCKADEADEQEDEVIGTCPDCGE
-----------------------------------EHGGDLAIKRLRSGSRLVGCTRYPD
CDYSLPLPRRGEIEVTDETCEEHDLPHLR---VHSG--------------D-EPWELGCP
ICNYREFTARQEG---SELQAVEGIGEKTAAKLKDAGVDGVDELKSADPDDLASD-----
-------VDG----VG--------------------------------ADTVRDWQAKAD
------------------
>gi|257053792|ref|YP_003131625.1| DNA topoisomerase I [Halorhabdus utahensis DSM 12940]
-------------------------MRLIVTEKDNAARRIAEILSDDSASGERRNGVNVY
KWGGQRVVGLSGHVVGVDFPPEYAEWRDVEPAELIDADVVTTP----TRENIVATLRSLA
RKADEVVIATDYDREGELIG-KEAYELIREETD-APVERVRFSSITEREVQKAFENPDE-
-----IDFDLAAAGEARQIVDLIWGAALTRFLSLSAKQLGNDFIS---------VGRVQS
PTLKLIVDREREIEAFDPDDYWEILADLAK-----------------DGQGFEAQYFYDD
--DGSEAERVWDEAAAEAAYADLSESGTATVTEVRRRTRTDDPPAPFNTTAFISAASSLG
YSAQRAMSLAEELYTDGYLTYPRTDNTVYPDDLDPEELLGAFEGSYEFGDDAASLLDQD-
--EIEPTRGETESTDHPPIHPTGELPDRD---EVGADAWEIYELVVRRFFATVAEPATWA
HLRVVAEAAGR--------------------------------SLKANGKRLLEEGYHAV
YPYSSAGETFVPEVSEGDKLSIDAVELEAKQTQPPRRYGQSRLIQHMEEMGIGTK-----
------------------------------------------------------------
------------------------------------------------------------
------------------------------------------------------------
------------------------------------------------------------
------------------------------------------------------------
------------------------------------------------------------
------------------------------------------------------------
------------------------------------------------------------
----------------------------------------------------ATRHNIVE
KLYDRGYVEDDPPRPTKLAEAVVSAAEEYADHVVSEEMTAQLEADMTAIAEGEATLEEVT
AESR--------------------------------------------------EMLGEI
FEELRESRTEIGEFLQESLKADRTLGPCPECGEDLLVRRSRQGSYFVGCDGFPECRFTLP
LPSTGEPQVTDETCEDHDLRHVKMLAGRDT-FVHGCPRCKAEAADESEDEVIGHCPECGD
S-------------------AAPEGQRNEGGEAAEGEGGKLAIKHLRSGSRLVGCTRYPD
CDYSLPLPRRGEIVVTDERCEDHDLPHIE-IHDGDDD---------------DPWELGCP
ICNYEEFQARNAV---ENLEDLDGVGPATAEKLQDAGVADPEDLHEVDPDAVAGE-----
-------VQG----VS--------------------------------ADRIREWQDELA
A-----------------
>gi|55378414|ref|YP_136265.1| DNA topoisomerase I [Haloarcula marismortui ATCC 43049]
-------------------------MRLIITEKDNAARRIAEILSEGGASANRRNGVNVY
RWGNTRVVGLSGHVVGVDFPEEYNDWRDVEPVELIDADVTKEP----TQENIVTTLKQLA
READEATIATDYDREGELIG-KEAYELIREETD-APVDRVRFSSITEREVRDAFANPDD-
-----IDFDLAAAGEARQIIDLVWGAALTRFLSLSARQLGDDFIS---------VGRVQS
PTLKLIVDREREIQAFDPEDYWEIFADLQK-----------------NGSGFEAQYFYDD
--DGKEAERVWVEDDADDAYADLTNVDAATVTSVRRRTRTDSPPTPFNTTAFISAASSLG
YSAQQAMSIAEELYTTGYITYPRTDNTVYPDDLEEDALLDEFVGAGHFGEDAEALLEQD-
--DITATEGDEETTDHPPIHPTGEIPPKA---DLSDDEWEIYELVVRRFFATVAEAATWE
HLRVVADAGGR--------------------------------SLKANGKRLVEPGYHEV
YPYSSASENHVPDVEEGEELAISEVRMEAKQTQPPRRYGQSRLIQTMEDKGLGTKCLTAD
SDVLVRSENGDIERQTVDSLFSDGQVVLADGDTDIAVSKETPTVLSLDEATERVSEQEST
LVSERPLRDDESVRTIETSRGAVTVTDDHPMYIRQDGEVTVRPASDIEAGTDLVAARRPP
DTMVEPSDETVLSWETFAADCDKHSKLYGVDCGTELAAQRAARDESQTAFAERYGSYGSA
VGKYERGEKDVPVWLLGELDIRPDRIHGLNYETSFENPFPLEWSPELAQVIGCLLGDGSI
HRNDDENVVDVRYHNTDEALIERFARDIERLFDIEPTVTDRPGRESHHKRKYQVDVPSAV
GRVLVCVLEAVTENGTPGLPDAVRPAFVGALFDDEGHISREGKAFISNTDHTLLTGVGEM
LAEMGIETKLAPDQHKLHIRGRRNLEQFLDRIPIASDEKFYRGLDALDAYDVTTRKAELL
EAIRQEPKTSAALAQTLGVTRGSVNKYLRELRESGHIEKQIEGSNRSLDENRTVQYVAAD
FEGSVYATLRGEPSSVTVEDVERREYDGPVYDLTVSENAPNFAVNGGAVVHNSTRHNSIE
KLYDRGYIEGDPPRPTTLAMAVVEAAEEFADHVVSDEMTAQLEADMTAIANGEATLDDVA
DESR--------------------------------------------------EMLKRV
FDELRDSREEIGEHLQESLKADKTLGPCPKCGEDMLVRRSRQGSYFVGCDGFPECRNTLP
LPSTGEPQVLEDHCEEHDMHHVKMLAGRDT-FVHGCPRCEAEKADESEDEVIGPCPECGS
---------------------EHD--------------GDLAIKHLRSGSRLVGCTRYPD
CDYSLPLPRNGDISVTEAFCEEHDLPEL--VIDADSD---------------DPWELGCP
ICNYEEYQARTAI---EDLEDLNGIGSATAEKLGDAGVDSLAALREADPDIVATE-----
-------VQG----VS--------------------------------ATQVRDWQDELE
A-----------------
>gi|222478697|ref|YP_002564934.1| DNA topoisomerase type IA central domain protein [Halorubrum lacusprofundi ATCC 49239]
---------------------MSRGPELIITEKDNAARRIADILSGESATAERENDVNVY
KWGGKRCIGLSGHVVGVDFPAEYNDWRDVEPVELIDAPITKEP----TQEGIVAALRKLA
RNASRVVIATDYDREGELIG-KEAYELVREVNEDAPIDRVRFSSITDNEVNEAFANPDE-
-----LDFDLAAAGEARQVIDLTWGAALTRFLSLSARQLGEDFIS---------VGRVQG
PTLKLIVDREREIKAFDPEAYWELYGNLTKSGGD----------------PFEARYFYLN
-DEGNEAERVWNGDVAEVLTEAFDAADEAVVDDVRRRTRTDDPPTPFNTTAFIRAAGSLG
HSAQRAMSLAEDLYTAGYVTYPRTDNTVYPEDLDPRELIEELSVASTFGKDAKSLLEQE-
--EIEPTEGDEETTDHPPIHPTGELPSAS---DLSEDEWEVYELIVRRFLATCAEPATWE
RLRVVALANDEATAIAERADGLAALRNPEEASGPGDLVADGGLRLKANGKRLLEAGYHDV
YPYRSSDERIVPDVEVGETLALTDRRTDAKETQPPRRYGQSRLIEEMEKRGVGTK-----
------------------------------------------------------------
------------------------------------------------------------
------------------------------------------------------------
------------------------------------------------------------
------------------------------------------------------------
------------------------------------------------------------
------------------------------------------------------------
------------------------------------------------------------
----------------------------------------------------ATRHRTLE
KLYDRNYIESDPPRPTRLAEAVVEAAEEFAEHVVSEEMTAQLERDMQAIAAGEKGYDEVT
EASR--------------------------------------------------ELLNRV
FDDLTESREAVGDHLQKSLKADKTLGPCPECGSDLLVRKSRQGSYFVGCDGYPDCEYTLP
LPSSGKPLLLDETCEEHELRHVKMLAGRKT-FVHGCPQCKADEADEQEDEVIGACPECGE
-----------------------------------EHGGELAIKRLRSGSRLVGCTRYPD
CDYSLPLPRRGEIEVTDEICEEHGLPHLR---VHSG--------------D-EPWELGCP
ICNYREFTARQEG---SELQTVEGIGEKTAEKLKDAGVDGVDDLKSIDPDELAAD-----
-------VDG----VG--------------------------------ADTVRDWQAKAD
------------------
>gi|448728862|ref|ZP_21711183.1| DNA topoisomerase I [Halococcus saccharolyticus DSM 5350]
-------------------------MELIITEKETAARNIAEILSGESADVDRRNGVNVY
KWGGRRCVGLSGHVVENDFPPEYSNWRDVEPVELIDAEVVVEPH--ESRENIVRTLRLLA
RDADGVIIATDYDREGELIG-KEAHDIVRDVTD-APIRRARFSSFAEPEVREAFDDLDD-
-----LDFELAAAGEARQEIDLVWGAALTRFLSLSAKQMGSDFIS---------VGRVQS
PTLKLIVDREREIEAFDPDDYWELFCDLAK-----------------DEATFEAQYFYDD
--DGSEAERVWDGDVAEAVYDALRGASTAAVEEVRRRTRTDDPPTPFNTTQYIRAASSLG
YSAQRAMSLAEELYTAGYITYPRTDNTVYPDDLDVAELLSEFTDHSEFGDDADALLKN--
--EPTPTEGDEETTDHPPIHPTGELPSTT---ELGDDERAVYELVVRRFFATVADPAEWE
HLRVTAVAGDH--------------------------------QLKANGKRLLEPGYHAV
YPYVDSTENHVPDVEEGDELPVSDVRSEAKETQPPRRRGQSRLIETMESMGIGTK-----
------------------------------------------------------------
------------------------------------------------------------
------------------------------------------------------------
------------------------------------------------------------
------------------------------------------------------------
------------------------------------------------------------
------------------------------------------------------------
------------------------------------------------------------
----------------------------------------------------ATRHNTIE
KLYDRGYIENDPPRPTTLAKAVVDAGERFAEQVVSEEMTEQLEADMDAIASGEITLNEVT
DESR--------------------------------------------------EMLSTV
FEELHDSREAIGDYLRNSLKVDKTLGPCPDCGAALLVRRSRHGSYFVGCDGYPDCEFTLP
LPSSGKPVIQEETCDEHELRAVKMLDGRNT-FVHGCPICAAEDADETEDRVIGMCPECGN
EEGATPEGSRGEGGDGEAQSASDRSSGRSPREDAAGAGGELAIKSLRTGSRLAGCTRYPD
CEYSLPLPRRGEIEVTDEYCEEHDLPEL---VVHSGD---------------DPWELGCP
VCNYQEYQERQAA---TDLEDLDGLGAKTAEKLAAVGIESLTDLREGEADAVAAE-----
-------VQG----VS--------------------------------ADNVRKWQAKAD
------------------
>gi|448444924|ref|ZP_21590071.1| DNA topoisomerase I [Halorubrum saccharovorum DSM 1137]
---------------------MSRGPELIITEKDNAARRIADILSGESATAERENDVNVY
KWGGKRCIGLSGHVVGVDFPAEYNDWRDVEPVELIDAPVTKEP----TQEGIVAALRKLA
RNASRVVIATDYDREGELIG-KEAYELVREVNEDAPIDRVRFSSITENEVREAFANPDE-
-----LDFDLAAAGEARQVIDLTWGAALTRFLSLSARQLGDDFIS---------VGRVQG
PTLKLIVDREREIQAFDPESYWELYGNLTKSGGD----------------PFEARYFYLN
-DEGNEAERVWDGDAAEVLTEALDAAEDAVVDDVRRRTRTDDPPTPFNTTAFIRAAGSLG
YSAQRAMSLAEDLYTAGYVTYPRTDNTVYPDDLEPRELIEELSAASTFGTDAKSLLDRE-
--EIEPTEGDEETTDHPPIHPTGELPSAS---DLSEDEWEVYELIVRRFLATCAEPATWE
RLRVVALANGEATPIAERADGLAALRDPDEATGPGDLAADGGLRLKANGKRLLEAGYHDV
YPYRSSDERIVPDVEVGETLALTDRRTDAKETQPPRRYGQSRLIEEMEKRGVGTK-----
------------------------------------------------------------
------------------------------------------------------------
------------------------------------------------------------
------------------------------------------------------------
------------------------------------------------------------
------------------------------------------------------------
------------------------------------------------------------
------------------------------------------------------------
----------------------------------------------------ATRHRTLE
KLYDRNYIESDPPRPTRLAEAVVEAAEEFAEHIVSEEMTAQLERDMQAIAAGEKEYEEVT
EESR--------------------------------------------------ELLDRV
FDDLTESREAVGDHLQKSLKADKTLGPCPECGEDLLVRKSRQGSYFVGCDGYPDCEYTLP
LPSTGKPLILDETCEEHDLRQVKMLAGRKT-FVHGCPQCKADEADEQEDEVIGTCPECGE
E-----------------------------------HGGELAIKRLRSGSRLVGCTRYPD
CDYSLPLPRRGEIEVTDETCEEHDLPHLR---IHSG--------------D-EPWELGCP
ICNYREFTARQEG---SELQTVEGIGEKTAEKLKDAGVDGVDDLKSIDPDDLAAD-----
-------VDG----VG--------------------------------ADTVRDWQAKAD
------------------
>gi|399575540|ref|ZP_10769298.1| DNA topoisomerase i [Halogranum salarium B-1]
---------------------MSRGPELIITEKDNAARRIAAILSGESAEAERMNGVNVY
KWGGKRCIGLSGHVVGVDFPAEYNDWRDVEPVELIDAPIDKHP----TQENIVAALRRLA
RKAGNVVIATDYDREGELIG-KEAYELVREVNEDVNIDRVRFSSITKREVTDAFENPDD-
-----LDFDLAAAGEARQVIDLVWGAALTRFLSLSARQLGNDFIS---------VGRVQG
PTLKLIVDREREIDAFDPEDYWELFADLEKSAESATDA------DEVDDESFESQYFYLD
-EDDNEAERVWDEESATKAFETLQSESSATVTSVNRRTRTDEPPAPFNTTQFIRAAGSIG
YSAQRAMSIAEDLYTAGYITYPRTDNTHYPEDLDPRELLDAFTGSSTFSDDAESLLDQE-
--EIEPTTGDKETTDHPPIHPTGELPSAS---DLSEDEHDVYELVVRRFFATVAEAAKWE
HLRVVADVA--------------------------------GLSLKANGKRLIKEGYHAV
YPYFNNTESFVPDVEEGEELAVTDTRIEAKQTQPPRRYGQSRLIETMEQMGIGTK-----
------------------------------------------------------------
------------------------------------------------------------
------------------------------------------------------------
------------------------------------------------------------
------------------------------------------------------------
------------------------------------------------------------
------------------------------------------------------------
------------------------------------------------------------
----------------------------------------------------ATRHDVIQ
KLYDRGYIESDPPKPTRLARAVVKAGEDFADLIVSEEMTAQLEEDMLAIADGKANYEDVT
NESR--------------------------------------------------EMLEQV
FEGLMENSEELGSQLKKSLKADKTLGPCPECGEDLLVRKSRHGSYFVGCDGYPDCTYTLP
LPSTGKPLILDDTCEEHDLHEVKMLAGRKT-FTHGCPQCKADEADEQEDEVIGVCPDCGE
-----------------------------------EHDGELAIKQLRSGSRLVGCTRYPD
CDYSLPLPRRGEIEVTDEMCEEHDLPHLI---VHSG---------------DEPWELGCP
ICNYREYQARQVD--GSELESIQGIGEKTAEKLKEAGIEDVPGLKDSDPDDIAAK-----
-------VDG----VG--------------------------------ADTVRKWQAAAD
------------------
>gi|448731889|ref|ZP_21714172.1| DNA topoisomerase I [Halococcus salifodinae DSM 8989]
-------------------------MELIITEKETAARNIAEILSGESADVERRNGVNVY
KWGGRRCVGLSGHVVENDFPAEYSNWRDVEPVELIDAEVVVEPH--ESRENIVSTLRLLA
RDADGVIIATDYDREGELIG-KEAHDIVREVTD-APIRRARFSSFAEPEVREAFENLDD-
-----LDFDLAAAGEARQEIDLVWGAALTRFLSLSAKQMGSDFIS---------VGRVQS
PTLKLIVDREREIEAFDPDDYWELFCDLTK-----------------NEATFEAQYFYDD
--DGSEAERVWDGDVAEAVYDDLRGASTAAVEEVRRRTRTDDPPAPFNTTQYIRAASSLG
YSAQRAMSLAESLYTAGYITYPRTDNTVYPDDLDVAELLSEFTDHPEFGDDADTLLEG--
--EPTPTEGDEETTDHPPIHPTGELPSAT---ELGDDERAVYELVVRRFFATVAEPAEWE
HLRVTAAVGDH--------------------------------RLKANGKRLLEAGYHAV
YPYVDSTENHVPDVEEGDKLPVSEVRSEAKETQPPRRRGQSRLIETMESMGIGTK-----
------------------------------------------------------------
------------------------------------------------------------
------------------------------------------------------------
------------------------------------------------------------
------------------------------------------------------------
------------------------------------------------------------
------------------------------------------------------------
------------------------------------------------------------
----------------------------------------------------ATRHNTIE
KLYDRGYIENDPPRPTTLAKAVVQAGKRFAEQVVSEAMTEQLEDDMDAIAAGEATLDDVT
DESR--------------------------------------------------EMLATV
FEELHDSREAIGDSLRNSLKVDKILGPCPDCGAALLVRRSRHGSYFVGCDGYPDCEFTLP
LPSSGKPVIQEETCDEHELREVKMLDGRNT-FTHGCPICAAKEADEAEDRVIGACPECGS
EEGDD-----GEGDDEES--------------------GELAIKSLRTGSRLAGCTRYPD
CEYSLPLPRRGEIEVIDEHCEEHDLPEL---VVHSGD---------------EPWELGCP
VCNYREYEARQAA---TDLEDLDGLGEKTAEKLAAVGIDSLDDLREGEADQLAAE-----
-------VQG----VS--------------------------------ADNVRKWQAKAD
------------------
>gi|169235326|ref|YP_001688526.1| DNA topoisomerase I [Halobacterium salinarum R1]
-------------------------MELIVTEKNNAARRIADILSEGGASTTQTAGVNVY
EWGGRRCIGLSGHVVGVDFPPEYNDWRDVEPAELIHADVVKDP----TQEDIVNALQRLA
READDVVIATDYDREGELIG-KEAYELVREVNEQAPVNRVRFSSITDTEVRSAFADPDD-
-----IDFDLAAAGEARQIVDLMWGASLTRFLSLSAGQMGEDFIS---------VGRVQS
PTLKLIVDKEREIEAFDPDDYWELFADLRK-----------------DQTTFEAQYFYED
PADGTEAERVWNEGDADAAFDALRQAGEAVVDSVSRRTRTDDPPAPFNTTQFIRAAGSLG
YSAGRAMSIAEDLYTAGYITYPRTDNTVYPDDLDERDLLEAFQQT-VFGDDADSLLDQD-
--RLSPTSGDEETTDHPPIHPTTDFPDRN---QLSEDEWAVYELVVRRFFATVAAPAEWA
HLRVTADADGE--------------------------------SLKANGKRLVEAGYHAV
YPYYDSSENHVPPVEEGDTLAITDARLDAKQTQPPRRYGQSRLIETMESMDIGTK-----
------------------------------------------------------------
------------------------------------------------------------
------------------------------------------------------------
------------------------------------------------------------
------------------------------------------------------------
------------------------------------------------------------
------------------------------------------------------------
------------------------------------------------------------
----------------------------------------------------STRHNTIE
KLYDRGYIENDPPRPTTLAEAVVEAAEDYADVVVSEEMTSQLEADMTAIADGETTLDDVT
TESR--------------------------------------------------EMLDRV
FDELTASRAEIGDHLRTSLKADKSLGPCPECGDTLLLRQSRTGSHFVGCDGYPECQFTLP
LPSTGDPLVMDAVCEDHDLHDVKMLAGRNT-FVHGCPLCAAEAADESEDRLIGPCPDCGE
P-----------------------------------HGGELAIKQLQSGSRLVGCDRYPD
CEYSLPLPRRGDIEVTETYCDEHALPELVVHDGEDDD----------------PWELGCP
ICNYEEYQARQRQ---QGLEALDGVGPKTAAKLESAGVEDVGALADADPEGIADA-----
-------VSG----VS--------------------------------ADTIREWQAQAD
------------------
>gi|448395862|ref|ZP_21568956.1| DNA topoisomerase I [Haloterrigena salina JCM 13891]
-------------------------MELIITEKDNAARRIADILSGGTYDSSRENGVNVY
EWGGKRCVGLSGHVVGVDFPDEYSDWRDVEPVELIDANVEKTA----TKENIVATLRILA
RKATRVTIATDYDREGELIG-KEAYDIVRDVDEEVPIRRVRFSSITENEVQSAFDDPDD-
-----LDFDLAAAGEARQIIDLIWGAALTRFLSLSAGQLGNDFIS---------VGRVQS
PTLKLIVDREREIQAFDPEIYWELFGDLTK-----------------DETTFEAQYFYRD
-EDDNEAERVWEEAVADEVYETLAERDSATVVDVNRRTRTDTPPTPFNTTQFIRAAGALG
YSAKRAMSIAEDLYTAGYITYPRTDNTVYPDDLDPEELLDDFVSHPTLGDSAESLLEAD-
--EIVPTEGDEETTDHPPIHPTGEIPTRG---DVSDDEWEVFELVVRRFYATVADAAVWE
HLKVVTEVDDY--------------------------------RLKSNGKRLVEPGYHDV
YPYFSTSENYVPDVAEGEELALTDVELEEKETQPPRRYGQSRLIETMEDMGIGTK-----
------------------------------------------------------------
------------------------------------------------------------
------------------------------------------------------------
------------------------------------------------------------
------------------------------------------------------------
------------------------------------------------------------
------------------------------------------------------------
------------------------------------------------------------
----------------------------------------------------STRHNTLE
KLYDRGYIESDPPRPTKLAMAVVDAAESYADRVVSEEMTAQLEQDMDAIASGEATLADVT
DESR--------------------------------------------------EMLEEI
FANLADSRDEIGDHLRKSLKDDKRLGPCPECGEDLLVRRSRHGSYFVGCDGYPDCENTLP
LPSTGKPLILESECEEHGLNEVKMLAGRQT-FVHGCPLCKAEDAGEGP--VLGACPDCG-
----------------------------------DEHDGELAVKTLESGSRLVGCTRYPD
CEYSLPLPRRGDIEVTDERCDEHDLPEL---VVHSGD---------------DPWELGCP
ICNYQEFQARESDS-GSDLEALDGVGAKTVEKLADAGIESLDDLTEADPDAVAED-----
-------VDG----VS--------------------------------ADRVRTWQAKA-
------------------
>gi|448637090|ref|ZP_21675466.1| DNA topoisomerase I [Haloarcula sinaiiensis ATCC 33800]
-------------------------MRLIITEKDNAARRIAEILSEGGASANRRNGVNVY
RWGDTRVVGLSGHVVGVDFPEEYNDWRDVEPVELIDADVTKEP----TQENIVTTLKQLA
READEATIATDYDREGELIG-KEAYELIREETD-APVDRVRFSSITEREVRDAFANPDD-
-----IDFDLAAAGEARQIIDLVWGAALTRFLSLSARQLGDDFIS---------VGRVQS
PTLKLIVDREREIQAFDPEDYWEIFADLQK-----------------NGSGFEAQYFYDD
--DGKEAERVWVEDDADDAYADLTNVDAATVTSVRRRTRTDSPPTPFNTTAFISAASSLG
YSAQQAMSIAEELYTTGYITYPRTDNTVYPDDLEEDALLDEFVGAGHFGEDAEALLEQD-
--DITATEGDEETTDHPPIHPTGEIPPKA---DLSDDEWEIYELVVRRFFATVAEAATWE
HLRVVADAGGR--------------------------------SLKANGKRLVEPGYHEV
YPYSSASENHVPDVEEGEELAISEVRMEAKQTQPPRRYGQSRLIQTMEDKGLGTKCLTAD
SDVLVRSENGDIERQTVDSLFSDGQVVLADGDTDIAVSKETPTVLSLDEATERVSEQEST
LVSERPLRDDESVRTIETSRGAVTVTDDHPMYIRQDGEVTVRPASDIEAGTDLVAARRPP
DTMVEPSDETVLSWETFAADCDKHSKLYGVDCGTELAAQRAARDESQTAFAERCGSYGSA
VGKYERGEKDVPVWLLGELDIRPDRIHGLNYETSFENPFPLEWSPELAQVIGCLLGDGSI
HRNDDENVVDVRYHNTDEALIERFARDIERLFDIEPTVTDRPGRESHHKRKYQVDVPSAV
GRVLVCVLEAVTENGTPGLPDAVRPAFVGALFDDEGHISREGKAFISNTDHTLLTGVGEM
LAEMGIETKLAPDQHKLHIRGRRNLEQFLDRIPIASDEKFYRGLDALDAYDVTTRKAELL
EAIRQEPKTSAALAQTLGVTRGSVNKYLRELRESGHIEKQIEGSNRSLDENRTVQYVAAD
FEGSVYATLRGEPSSVTVEDVERREYDGPVYDLTVSENAPNFAVNGGAVVHNSTRHNSIE
KLYDRGYIEGDPPRPTTLAMAVVEAAEEFADHVVSDEMTAQLEADMTAIANGEATLDDVA
DESR--------------------------------------------------EMLKRV
FDELRDSREEIGEHLQESLKADKTLGPCPKCGEDMLVRRSRQGSYFVGCDGFPECRNTLP
LPSTGEPQVLEDHCEEHDMHHVKMLAGRDT-FVHGCPRCEAEKADESEDEVIGPCPECGS
---------------------EHD--------------GDLAIKHLRSGSRLVGCTRYPD
CDYSLPLPRNGDISVTEAFCEEHDLPEL--VIDADSD---------------DPWELGCP
ICNYEEYQARTAI---EDLEDLNGIGSATAEKLGDAGVDSLAALREADPDIVATE-----
-------VQG----VS--------------------------------ATQVRDWQDELE
A-----------------
>gi|448606973|ref|ZP_21659230.1| DNA topoisomerase I [Haloferax sulfurifontis ATCC BAA-897]
---------------------MSRGPELIITEKDNAARRIADILSGETASAERMNGVNVY
KWGGKRCIGLSGHVVGVDFPPEYNDWRDVEPVELIGAPVEKHP----TQENIVAALRRLA
RRAGKVTIATDYDREGELIG-KEAYELVRDVNEDVPVDRVRFSSITNREVTEAFENPDD-
-----LDFDLAAAGEARQIIDLVWGAALTRFLSLSARQLGNDFIS---------VGRVQG
PTLKLIVDREREIEAFDPEDYWELFSKLTKDADGDA-------------ESFEAQYFYLD
-DDGTEAERIWDEESAESAYQTLLGVEAAEVSSVNRRTRADTPPAPFNTTQFIRAAGSIG
YSAQRAMSIAEDLYTAGYITYPRTDNTVYPDDLDPRELLGAFEGDRRFKEDAESLLEQE-
--EIEPTEGDNETTDHPPIHPTGELPSAS---DLSDDEWDVYELVVRRFFATVAEDAVWE
HLRVVAEVE--------------------------------GLSLKANGKRLLEAGYHDV
YPYFNSTESFVPDVEEGESLVLSDTHLDAKQTQPPRRYGQSRLIETMEQMGIGTK-----
------------------------------------------------------------
------------------------------------------------------------
------------------------------------------------------------
------------------------------------------------------------
------------------------------------------------------------
------------------------------------------------------------
------------------------------------------------------------
------------------------------------------------------------
----------------------------------------------------ATRHDVIQ
KLYDRGYIESDPPRPTRLARAVVEASEDFAKLIVSEEMTSQLESDMLAIARGEATLEDVT
EESK--------------------------------------------------EMLGDV
FEGLMESREELGKQLQDSLKADKTVGSCPDCGGDLVVRKSRRGSYFIGCDSYPDCTYTLP
LPSTGKPLIMEDSCEDHDLHHIKMLAGRKT-FVHGCPLCKAEEADEEDDLVIGSCPECGA
-----------------------------------EEGGELAIKRLRSGSRLVGCTRYPD
CDYSLPLPRRGDIEVTDESCEEHDLPELR---ITYE-------------GDREPWELGCP
ICNYREYQAQQNGEGGSELESISGIGAKTAEKLKDAGIEDVKTLKASEPDDVAAK-----
-------VEG----VG--------------------------------ADTVRKWQTAAD
------------------
>gi|448434802|ref|ZP_21586500.1| DNA topoisomerase I [Halorubrum tebenquichense DSM 14210]
---------------------MSRGPELIITEKDNAARRIADILSGESATAERTNDVNVY
EWGGKRCIGLAGHVVGVDFPAEYNDWRDVEPVELIDAPVTKTP----TQKGIVAALRRLA
RNASRVVIATDYDREGELIG-KEAYELVREVNEDAPVDRVRFSSITENEVQEAFANPDE-
-----LDFELAAAGEARQTIDLTWGAALTRFLSLSARQLGDDFIS---------VGRVQG
PTLKLIVDREREIQAFDPESYWELTGELAKSGGD----------------PFEARYFYLN
-DEGNERERVWDEGVAETLTEALDAADGATVDDVTRRTQTDDPPTPFNTTAFIRAAGSIG
HSAQRAMSLAEDLYTAGYVTYPRTDNTVYPDDLEPEELIADLAESSTFGTDAASLIDDDD
-REIEPTEGDEETTDHPPIHPTGELPSAS---DLSDDEWEVYELIVRRFLATCADPATWE
RLRVVALANGDATPIAERADGLAALRDPDDAATPADLVADGGLRLKANGKRLLEAGYHEV
YPYRSSDERIVPDVEVGETLSLSDRATEGKETQPPRRYGQSRLIEEMEKRQLGTK-----
------------------------------------------------------------
------------------------------------------------------------
------------------------------------------------------------
------------------------------------------------------------
------------------------------------------------------------
------------------------------------------------------------
------------------------------------------------------------
------------------------------------------------------------
----------------------------------------------------ATRHRTIE
KLYDRNYVESDPPRPTRLAEAVVEAAEEFADRIVSEEMTAQLERDMAAIAAGEKEYEDVT
AASR--------------------------------------------------ELLSSV
FDDLTESREAVGDHLQDSLKADKTLGPCPECGSDLLVRKSRQGSYFVGCDGYPDCEYTLP
LPSTGKPLILDETCEDHDLRHVKMLAGRKT-FVHGCPQCKADEADEQEDEVIGACPECGE
GAASPRDGGGGTA----------------------DAGGDLAIKRLRSGSRLVGCTRYPD
CDYSLPLPRRGEIEVTDERCEEHDLPHLR---VHSG--------------D-EPWELGCP
ICNYREFTARQEG---SELQAVEGIGEKTAEKLKDAGIDGVDELKSADPDDLAAD-----
-------VDG----VG--------------------------------ADTVRDWQVKAD
------------------
>gi|448424865|ref|ZP_21582643.1| DNA topoisomerase I [Halorubrum terrestre JCM 10247]
---------------------MSRGPELIITEKDNAARRIADILSGESATAERMNDVNVY
EWGGKRCIGLSGHVVGVDFPAEYNDWRDVEPVELIDAPVTKTP----TQEGIVAALRRLA
RNASRVVIATDYDREGELIG-KEAYELVREVNEDVPVDRVRFSSITENEVQEAFANPDD-
-----LDFELAAAGEARQTIDLTWGAALTRFLSLSARQLGDDFIS---------VGRVQG
PTLKLIVDREREIQAFDPESYWELTGELAKSGGD----------------PFEARYFYLN
-DEGNERERVWDGDVAEVLTEALAAADAATVDDVDRRTQTDDPPTPFNTTAFIRAAGSLG
YSAQRAMSLAEDLYTAGYVTYPRTDNTVYPEDLEPAELIEELSAASTFGTDAASLLDGD-
-DEIEPTEGDEETTDHPPIHPTGELPSAS---DLSDDEWEVYELIVRRFLATCADPATWE
RLRVVALANGEATPIAETADGLAALRNPDDATKPADLVADGGLRLKANGKRLLEAGYHDV
YPYRSSDERIVPDVEVGETLSLSDRATEGKETQPPRRYGQSRLIEEMEKRQLGTK-----
------------------------------------------------------------
------------------------------------------------------------
------------------------------------------------------------
------------------------------------------------------------
------------------------------------------------------------
------------------------------------------------------------
------------------------------------------------------------
------------------------------------------------------------
----------------------------------------------------ATRHRTIE
KLYDRNYVESDPPRPTRLAEAVVEAAEEFADRIVSEEMTAQLEQDMAAIAAGEKAYDEVT
EASR--------------------------------------------------ELLSRV
FDDLTESREAVGDHLQNSLKADKTLGPCPECGADLLVRKSRQGSYFVGCDGYPDCEYTLP
LPSTGKPLILDETCEDHELRHVKMLAGRKT-FVHGCPQCKADEADEQEDEVIGTCPDCGE
-----------------------------------EHGGDLAIKRLRSGSRLVGCTRYPD
CDYSLPLPRRGEIEVTDETCEEHDLPHLR---VHSG--------------D-EPWELGCP
ICNYREFTARQEG---SELQAVEGIGEKTAAKLKDAGVDGVDELKSADPDDLASD-----
-------VDG----VG--------------------------------ADTVRDWQAKAD
------------------
>gi|448737373|ref|ZP_21719414.1| DNA topoisomerase I [Halococcus thailandensis JCM 13552]
-------------------------MELLITEKETAASNIATILSEGSADVERRNGVNVY
KWGGRRCVGLSGHVVENDFPPEYANWRDVEPVELLDADVVVEPH--ESRENIVRTLRLLA
RDADGVIIATDYDREGELIG-KEAADIVREVSD-APIKRARFSSFAEREVREAFDNLDD-
-----LDYDLAAAGEARQEIDLVWGAALTRFLSLTAKQRGNDFIS---------VGRVQS
PTLKLIVDRERKIQAFDPETYWELFSDLRK-----------------DQTTFEVQYFDRE
--AGRGTDRLWDESVAAEVYDALDEASAATVQEVSRRTRTDDPPSPMNTTQYIRAAGSLG
YSAQRAMSLAEELYTAGYITYPRTDNTVYPDDLDIEELLEGFTNHREFGEDAEALLESE-
--EIVPTEGDEETTDHPPIHPTGELPSAS---ELGDDEREIYELVVRRFFATVADPAEWE
HLRVTAAIDEH--------------------------------HLKANGKRLVEPGYHAV
YPYFNTSENHVPELDEGEELPIEDVRSEEKETQPPRRRGQSRLIERMEQMGIGTK-----
------------------------------------------------------------
------------------------------------------------------------
------------------------------------------------------------
------------------------------------------------------------
------------------------------------------------------------
------------------------------------------------------------
------------------------------------------------------------
------------------------------------------------------------
----------------------------------------------------ATRHNTIE
KLYDRGYIESDPPRPTKLAEAVVEAAEQFADRVVSEEMTSQLETDMAAIADGETGLEDVT
QESR--------------------------------------------------EMLSTV
FDALRDSREEIGEHLRKSLKADKTLGPCPDCGADLLVRKSRHGSSFVGCDGYPDCEFTLP
LPSAGEPLILDETCDEHDLRKVKMLDGRST-FVHGCPLCAAEEADAEADRIIGECPECGD
---------------EHG--------------------GELAIKTLRTGSRLVGCTRYPD
CEYSLPLPRRGEIEVTDEFCDEHDLPEL---VVHSGD---------------EPWELGCP
ICNYHEYQARQSV---GDLVDLDGVGEKTVEKLAAVGIESLDDLRESEADSIAES-----
-------VQG----VS--------------------------------AENVRSWQAKAD
------------------
>gi|448382895|ref|ZP_21562324.1| DNA topoisomerase I [Haloterrigena thermotolerans DSM 11522]
-------------------------MELIITEKDNAARRIADILSGGTYDSSRENGVNVY
EWGGKRCVGLSGHVVGVDFPSEYSDWRDVEPVELIDADVEKTA----TKENIVATLRLLT
RRAERVTIATDYDREGELIG-KEAYDIVREVDEDVPIRRVRFSSITENEVQQAFDEPDD-
-----LDFDLAAAGEARQIIDLIWGAALTRFLSLSAGQLGDDFIS---------VGRVQS
PTLKLIVDREREIEAFDPEDYWEIFADLRKSEAQRASETSSGEEPRDDDTAFESQYFYRD
-EDGNEAERVWEEEIADEVYETLSDRESATVVDVNRRTRTDTPPEPFNTTQFIRAAGAIG
YSAKRAMSIAEDLYTAGYITYPRTDNTVYPDDLDPEELLDEFTGHSTLGDSAESLLEAD-
--EITPTEGDEETTDHPPIHPTGEIPSRG---DVSDDEWEIFELVVRRFYATVADAAEWE
HLKVVADVDDY--------------------------------RLKANGKRLVEPGYHDV
YPYFSTTENFVPDVDEGEELALSDVELEAKQTQPPRRYGQSRLIETMEDMGIGTK-----
------------------------------------------------------------
------------------------------------------------------------
------------------------------------------------------------
------------------------------------------------------------
------------------------------------------------------------
------------------------------------------------------------
------------------------------------------------------------
------------------------------------------------------------
----------------------------------------------------STRHNTLE
KLYDRGYIESDPPRPTKLAMAVVDAAESYADRVVSEEMTAQLEADMDAIANGEATLDDVT
DESR--------------------------------------------------EMLEEI
FENLAESREEIGDHLRKSLKDDKRLGPCPECGEDLLVRRSRHGSYFIGCDGYPDCENTLP
LPSTGKPLILEEECEEHGLNEVKMLAGRQT-FVHGCPLCKAEDAGEGP--VLGECPECGE
E-----------------------------------HGGELAIKTLQNGSRLVGCTRYPD
CEYSLPLPRRGEIEVTDEYCDDHDLPEL---VVHSGD---------------DPWELGCP
ICNYQEFQARESDS-GSDLESLDGVGAKTVEKLADAGIEDLEDLTEADPDAVADD-----
-------VEG----VS--------------------------------ADRIRSWQAKA-
------------------
>gi|335438421|ref|ZP_08561165.1| DNA topoisomerase I [Halorhabdus tiamatea SARL4B]
-------------------------MRLIVTEKDNAARRIAEILSGDSASAERRNGVNVY
RWGGQRVVGLSGHVVGLDFPPEYSEWRDVEPIELIDADVVTQP----TRENIVATLHSLA
RKADEVVIATDYDREGELIG-KEAYELIREETD-APVERVRFSSITDREVQKAFENPDE-
-----IDFDLAAAGEARQIVDLIWGAALTRFLSLSAKQLGNDFIS---------VGRVQS
PTLKLIVDREREIQAFDPEDYWEIVADLAK-----------------DGQGFEAQYFYDD
--DGSEAERVWEESAAEAAYADLAESGTATVTEVRRRTRTDDPPAPFNTTAFISAASSLG
YSAQRAMSLAEELYTDGYLTYPRTDNTVYPEDLDPAELLGAFEGSYEFGDDAESLLAQE-
--EIEPTRGDNESTDHPPIHPTGELPDRD---EIGADAWEIYELVVRRFFATVAEPATWA
HLRVVAEAAGR--------------------------------SLKANGKRLLEEGYHAV
YPYSSAGETVVPAVEEGEELSIDDVELEAKQTQPPRRYGQSRLIQHMEQMGIGTK-----
------------------------------------------------------------
------------------------------------------------------------
------------------------------------------------------------
------------------------------------------------------------
------------------------------------------------------------
------------------------------------------------------------
------------------------------------------------------------
------------------------------------------------------------
----------------------------------------------------ATRHNIVE
KLYDRGYVEDDPPRPTKLAEAVVTAAEEYADHVVSEEMTAQLEADMTAIAEGEATLEEVT
AESR--------------------------------------------------EMLGEI
FEELRESREEIGEFLQKSLKADRTLGPCPECGEDLLIRRSRQGSYFVGCDGFPECRFTLP
LPSTGEPQVMDDTCEDHDLREVKMLAGRDT-FVHGCPRCKAEEADESEDRVIGDCPECGD
S-------------------AAPEGQRNEGGEAAEGGGGELAIKHLRSGSRLVGCTRYPE
CDYSLPLPRRGEIVVTDQRCEEHDLPHIE-IHDDGDD---------------EPWELGCP
ICNYEEFQARNAV---EDLEDLDGVGPATAEKLQDAGVGAPGDLRDVDPDAVAGE-----
-------VQG----VS--------------------------------ADRIREWQEEIA
A-----------------
>gi|284164738|ref|YP_003403017.1| DNA topoisomerase I [Haloterrigena turkmenica DSM 5511]
-------------------------MELIITEKDNAARRIADILSGGTYDSSRENGVNVY
EWGGKRCVGLSGHVVGVDFPDEYSDWRDVEPVELIDASVEKTA----TKENIVATLRILA
RKATRVTIATDYDREGELIG-KEAYDIVRDVDEEVPIRRVRFSSITENEVQSAFDDPDD-
-----LDFDLAAAGEARQIIDLVWGAALTRFLSLSAGQLGNDFIS---------VGRVQS
PTLKLIVDREREIQAFDPETYWELFGDLTK-----------------EDTTFEAQYFYRD
-EDDNEAERVWEEAVADEVYETLAERDSATVVDVNRRTRTDTPPEPFNTTQFIRAAGAIG
YSAKRAMSIAEDLYTAGYITYPRTDNTVYPDDLDPEELLDDFVSHPTLGESAESLLEAD-
--EIVPTEGDEETTDHPPIHPTGEIPSRGG--DVSDDEWEVYELVVRRFYATVADAAVWE
HLKVVTEVDDY--------------------------------RMKSNGKRLVEPGYHDV
YPYFSTSENYVPDVTEGEELALTDVELEEKETQPPRRYGQSRLIETMEDMGIGTK-----
------------------------------------------------------------
------------------------------------------------------------
------------------------------------------------------------
------------------------------------------------------------
------------------------------------------------------------
------------------------------------------------------------
------------------------------------------------------------
------------------------------------------------------------
----------------------------------------------------STRHNTLE
KLYDRGYIESDPPRPTKLAMAVVDAAENYADRVVSEEMTAQLEQDMDAIASGEATLDDVT
DESR--------------------------------------------------EMLEEI
FANLADSRDEIGDHLRKSLKDDKRLGPCPECGEDLLVRRSRHGSYFVGCDGYPDCENTLP
LPSTGKPLILESECEDHGLNEVKMLAGRQT-FVHGCPLCKAEDAGEGP--VLGTCPECG-
----------------------------------DEHDGELAVKTLQSGSRLVGCTRYPD
CEYSLPLPRRGEIEVTDERCDEHGLPEL---VVHSGD---------------DPWELGCP
ICNYQEFQARESDS-GSDLEALDGVGAKTVEKLADAGIESLDDLTEADPDAVAED-----
-------VDG----VS--------------------------------ADRVRTWQAKA-
------------------
>gi|448630882|ref|ZP_21673337.1| DNA topoisomerase I [Haloarcula vallismortis ATCC 29715]
-------------------------MRLIITEKDNAARRIAEILSEGGASANRQNGVNVY
RWGDTRVVGLSGHVVGVDFPKEYNDWRDVEPVELIDADVTKEP----TQENIVATLKQLA
READEATIATDYDREGELIG-KEAYELIREETD-APVDRVRFSSITEREVRDAFANPDD-
-----IDFDLAAAGEARQIIDLVWGAALTRFLSLSARQLGDDFIS---------VGRVQS
PTLKLIVDREREIQAFDPEDYWEIFADLQK-----------------NGSGFEAQYFYDD
--DGKEAERVWVEDDADDAYADLTSVDAATVTSVRRRTRTDSPPTPFNTTAFISAASSLG
YSAQQAMSIAEELYTTGYITYPRTDNTVYPDDLEEDALLDEFVGAGHFGEDAEALLEQA-
--DITATEGDEETTDHPPIHPTGEIPPKV---DLSDDEWEIYELVVRRFFATVAEAATWE
HLRVVADAGGR--------------------------------SLKANGKRLVEPGYHEV
YPYSSASENHVPDVEEGEELAISEVRMEAKQTQPPRRYGQSRLIQTMEDKGLGTK-----
------------------------------------------------------------
------------------------------------------------------------
------------------------------------------------------------
------------------------------------------------------------
------------------------------------------------------------
------------------------------------------------------------
------------------------------------------------------------
------------------------------------------------------------
----------------------------------------------------STRHNSIE
KLYDRGYIEGDPPRPTTLAMAVVEAAEEFADHVVSDEMTAQLEADMTAIANGEATLDEVA
DESR--------------------------------------------------EMLKRV
FDELRDSREEIGEHLQESLKADKTLGPCPKCGEDMLVRRSRQGSYFVGCDGFPECRNTLP
LPSTGEPQVLEDHCEEHDMHHVKMLAGRDT-FVHGCPRCEAEKADESEDEVIGPCPECGS
---------------------EHD--------------GELAIKHLRSGSRLVGCTRYPE
CDYSLPLPRNGDISVTEAFCEEHDLPEL--VIDADSD---------------DPWELGCP
ICNYEEYQARTAV---EDLEDLSGIGSATAEKLGDAGVDSLAALREADPDVVATE-----
-------VQG----VS--------------------------------ATQVRDWQDELE
A-----------------
>gi|448374321|ref|ZP_21558206.1| DNA topoisomerase I [Halovivax asiaticus JCM 14624]
-------------------------MELIITEKDNAARRIADILSGESMQSTRENGVNVY
EWGGKRCVGLSGHVVGVDFPPEYGDWRDVEPVELIDASVEKRP----TKENIVATLRLLA
RRAEQVTIATDYDREGELIG-KEAYEIVRDVDEDVPIRRVRFSSITENEVTRAFDQPES-
-----LDFDLAAAGEARQIIDLVWGASLTRFLSLSAGQLGNDFIS---------VGRVQS
PTLKLLVDREREIEAFDPDDYWELFADLIKDD--------------GDGDAFEAQYFYRD
-EDDNEAERVWEESVAESVFETLSSASEATVVDVNRRTRTDTPPAPFNTTQFIRAASAIG
YSAKRAMSIAEDLYTAGYMTYPRTDNTVYPDDLDPEALLDDFVGHPTLGESAEDLLETD-
-DDLVATEGDEETTDHPPIHPTGEIPARG---EVSDDEWEIFELVVRRFYATLADAARWE
HLKVVADVADH--------------------------------SLKANGKRLVEPGYHAV
YPYFNTSENFVPDVTEGETLTLSDAEIEEKQTQPPRRYGQSRLIETMEEMGVGTK-----
------------------------------------------------------------
------------------------------------------------------------
------------------------------------------------------------
------------------------------------------------------------
------------------------------------------------------------
------------------------------------------------------------
------------------------------------------------------------
------------------------------------------------------------
----------------------------------------------------STRHNIIE
KLYDRGYVEDDPPRPTRLAMAVVDAAEQFADEVVSEEMTAQLEADMDAIASGEASLDDVT
AESR--------------------------------------------------EMLDEI
FDELADSRDEIGDHLRKSLKDDKRLGPCPECGEDLLVRRSRYGSYFVGCDGYPDCEYTLQ
LPSTGKPHILDDTCEEHDLKEIKMLAGRQT-FVHGCPQCAADDAGEGP--VIGDCPECGA
E-----------------------------------HGGELAIKTLQSGSRLVGCTRYPD
CEYSLPLPRRGEIEVTDERCDEHDLPEL---RVHGDDD-------------DEPWELGCP
ICNYREYQAREAES-GSDLEALDGIGAKTAEKLAAAGIESVDDLSDADPDAIASD-----
-------VDG----VS--------------------------------ADRVRSWQAKA-
------------------
>gi|433638091|ref|YP_007283851.1| topoisomerase IA [Halovivax ruber XH-70]
---MGATGVAAPNDDRHEPRGRCASVELIITEKDNAARRIADILSGESMQSTRENGVNVY
EWGGTRCVGLSGHVVGVDFPPEYGDWRDVEPVELIDASVEKRP----TKENIVATLRLLS
RRAEQVTIATDYDREGELIG-KEAYEIVRDVDEDVPIRRVRFSSITENEVTRAFDQPES-
-----LDFDLAAAGEARQIIDLVWGASLTRFLSLSAGQLGNDFIS---------VGRVQS
PTLKLLVDREREIEAFDPDDYWELFAELAKDE--------------DEGDAFEAQYFYRD
-EDDNEAERVWDESIAESVFETLSSASEATVVDVNRRTRTDTPPAPFNTTQFIRAASAIG
YSAKRAMSIAEDLYTAGYMTYPRTDNTVYPDDLDPEALLDDFVGHPTLGESAEDLLETD-
-DDLVATEGDEETTDHPPIHPTGEIPARG---EVSDDEWEIFELVVRRFYATLADAARWE
HLKVVADVADH--------------------------------SLKANGKRLVEPGYHAV
YPYFNTSENFVPDVTEGETLALSDAEIEEKQTQPPRRYGQSRLIETMEEMGVGTK-----
------------------------------------------------------------
------------------------------------------------------------
------------------------------------------------------------
------------------------------------------------------------
------------------------------------------------------------
------------------------------------------------------------
------------------------------------------------------------
------------------------------------------------------------
----------------------------------------------------STRHNIIE
KLYDRGYVEDDPPRPTRLAMAVVDAAEQFADEVVSEEMTAQLEADMDAIASGEASLDDVT
AESR--------------------------------------------------EMLDEI
FDELADSRDEIGDHLRKSLKDDKRLGPCPECGEDLLVRRSRYGSYFVGCDGYPDCEYTLQ
LPSTGKPHILDDTCDEHDLKEIKMLAGRQT-FVHGCPQCAADDAGEGP--VIGDCPECGA
E-----------------------------------HGGELAIKTLQSGSRLVGCTRYPD
CEYSLPLPRRGEIEVTDERCDEHDLPEL---RVHGDDD-------------DEPWELGCP
ICNYREYQAREAES-GSDLEALDGIGAKTAEKLAAAGIESVDDLSDADPDAIASD-----
-------VDG----VS--------------------------------ADRVRSWQAKA-
------------------
>gi|448365799|ref|ZP_21554053.1| DNA topoisomerase I [Natrialba aegyptia DSM 13077]
-------------------------MELIITEKNNAARRISDILSGGTYDTTRENGVNVY
EWGGTRCVGLSGHVVGVDFPSEYSDWRDVEPVELIDASVEKTA----TKENIVATLRILS
RKATQVTIATDYDREGELIG-KEAYDIVREVDDEVPIRRVRFSSITETEVTDAFDEPDE-
-----LDFDLAAAGEARQIIDLVWGAALTRFLSLSAGQLGNDFIS---------VGRVQS
PTLRLIVDREREIQAFDPEDYWELVADVAKGE-----------------EAFEAQYFYYD
-EDDNEAERVWEEATAEEVFETLSQRETATVVDVNRRTRTDSPPAPFNTTQFIRAAGSLG
YSAKRAMSIAEDLYTAGYITYPRTDNTVYPDDLDPEELLDDFVGHPSLGESAESLLDAD-
--DIVPTEGDEETTDHPPIHPTGEIPARG---DVSDDEWEIFELVVRRFYATVAADAVWE
HLKVVAEAADH--------------------------------RLKANGKRLVEPGYHDV
YPYFSTTENYVPDVEEGEAISITDVELEDKQTQPPRRYGQSRLIETMEDMGIGTK-----
------------------------------------------------------------
------------------------------------------------------------
------------------------------------------------------------
------------------------------------------------------------
------------------------------------------------------------
------------------------------------------------------------
------------------------------------------------------------
------------------------------------------------------------
----------------------------------------------------STRHETIQ
KLYDRGYIESDPPRPTKLAMAVVEAAENYADRVVSEDMTAQLEADMDAIASGEAGLEDVT
DESR--------------------------------------------------EMLEEI
FANLADSRDEIGDHLRKSLKDDKRLGPCPDCGEDLLVRRSRHGSYFVGCDGYPDCEFTLP
LPSTGKPLILDDECEDHGLHEVKMLAGRQT-FVHGCPLCKAEDAGEGP--ILGTCPECGQ
D-----------------------------------HDGELAIKTLQSGSRLVGCTRYPD
CEYSLPLPRRGEIEVTDEFCDDHELPEL---VIHSGD---------------EPWELGCP
ICNYQEFQARESES-GSDLESIDGIGAKTVEKLASAGIESIDDLADADPDSIAES-----
-------VDG----VS--------------------------------ADRVRNWQASA-
------------------
>gi|448363205|ref|ZP_21551808.1| DNA topoisomerase I [Natrialba asiatica DSM 12278]
-------------------------MELIITEKNNAARRISDILSGGTYDTTRENGVNVY
EWGGTRCVGLSGHVVGVDFPSEYSDWRDVEPVELIDASVEKTA----TKENIVATLRILS
RKATRVTIATDYDREGELIG-KEAYDIVHEVDDEVPIRRVRFSSITETEVTDAFDEPDE-
-----LDFDLAAAGEARQIIDLVWGAALTRFLSLSAGQLGNDFIS---------VGRVQS
PTLRLIVDREREIQAFDPKDYWELVADVAKGE-----------------EAFEAQYFYYD
-EDDNEAERVWEEAAAEEAFETLSQRETATVVDVNRRTRTDSPPAPFNTTQFIRAAGSLG
YSAKRAMSIAEDLYTAGYITYPRTDNTVYPDDLDPEELLDDFVGHPSLGESAESLLDAD-
--DIVPTEGDEETTDHPPIHPTGEIPARG---DVSDDEWDVFELVVRRFYATVAADAVWE
HLKVVAEAADH--------------------------------RLKANGKRLVEPGYHDV
YPYFSTTENYVPDVEEGEDISITDVELEAKQTQPPRRYGQSRLIETMEDMGIGTK-----
------------------------------------------------------------
------------------------------------------------------------
------------------------------------------------------------
------------------------------------------------------------
------------------------------------------------------------
------------------------------------------------------------
------------------------------------------------------------
------------------------------------------------------------
----------------------------------------------------STRHETIQ
KLYDRGYIESDPPRPTKLAMAVVEATENYADRVVSEDMTAQLEADMDAIASGEAGLEDVT
DESR--------------------------------------------------EMLEEI
FANLADSRDEIGDHLRKSLKDDKRLGPCPDCGEDLLVRRSRHGSYFVGCDGYPDCEFTLP
LPSTGKPLILDDECEDHGLHEVKMLAGRQT-FVHGCPLCKAEDAGEGP--VLGDCPECGD
E-----------------------------------HDGELAIKTLQSGSRLVGCTRYPD
CEYSLPLPRRGEIEVTDEFCDDHELPEL---VIHSGD---------------EPWELGCP
ICNYQEFQARESES-GSDLESIDGIGAKTVEKLAAAGIESIDDLADADPDSVAES-----
-------VDG----VS--------------------------------ADRVRNWKASA-
------------------
>gi|448359807|ref|ZP_21548456.1| DNA topoisomerase I [Natrialba chahannaoensis JCM 10990]
-------------------------MELIITEKDNAARRIADILSGGTYDSSRENGVNVY
EWGGKRCVGLSGHVVGVDFPSEYSDWRDVEPVELIDASIEKTA----TKENIVATLRILS
RKATRVTIATDYDREGELIG-KEAYDIVREVDEEVPIHRVRFSSITENEVQDAFDEPDE-
-----LDFDLAAAGEARQIIDLVWGAALTRFLSLSAGQLGNDFIS---------VGRVQS
PTLKLMVDREREIEAFDPEDYWELVADVAKGE-----------------EAFEAQYFYRD
-EDGNEAERVWEEAVAEDVFETLSQRDTATVVDVNRRTRTDSPPAPFNTTQFIRAASALG
YSAKRAMSIAEDLYTAGYITYPRTDNTVYPDDLDPEELLDDFVGHPTLGESAESLLEAD-
--EIEPTEGDEETTDHPPIHPTGEIPSRG---DVSDDEWEVFELVVRRFYATVAEAAIWE
HLKVVAEVAAH--------------------------------RLKANGKRLDKAGYHDV
YPYFSTTENYVPDVSEGEEITITDVELEDKQTQPPRRYGQSRLIETMEDMGIGTK-----
------------------------------------------------------------
------------------------------------------------------------
------------------------------------------------------------
------------------------------------------------------------
------------------------------------------------------------
------------------------------------------------------------
------------------------------------------------------------
------------------------------------------------------------
----------------------------------------------------STRHETIQ
KLYDRGYIESDPPRPTKLAMAVVEAAENYADRVVSEDMTAQLEQDMDAIASGEAGLEDVT
DESR--------------------------------------------------EMLAEI
FANLADSRDEIGDHLRKSLKDDKRLGPCPECGEDLLVRRSRHGSYFIGCDGYPDCENTLP
LPSTGKPLILDEECADHGLNEVKMLAGRQT-FVHGCPLCKAEDAGEGP--VLGDCPECGD
E-----------------------------------HGGELAVKTLQSGSRLVGCTRYPD
CEYSLPLPRRGEIEVTEEYCGEHDLPEL---VIHSGD---------------EPWELGCP
ICNYQEFQARESES-GSDLESLDGVGAKTVEKLAAAGIESLDDLTDADPDSIAED-----
-------VDG----VS--------------------------------ADRIRNWQASA-
------------------
>gi|448355410|ref|ZP_21544162.1| DNA topoisomerase I [Natrialba hulunbeirensis JCM 10989]
-------------------------MELIITEKDNAARRIADILSGGTYDSSRENGVNVY
EWGGKRCVGLSGHVVGVDFPSEYSDWRDVEPVELIDASIEKTA----TKENIVATLRILS
RKATRVTIATDYDREGELIG-KEAYDIVREVDEEVPIRRVRFSSITENEVQDAFAEPDE-
-----LDFDLAAAGEARQIIDLVWGAALTRFLSLSAGQLGNDFIS---------VGRVQS
PTLKLMVDREREIEAFDPEDYWELVADVAKGSEAQRASETSSGDEPRESEAFEAQYFYRD
-EDGNEAERVWEEAVAEDVFETLSQRDTATVVDVNRRTRTDSPPAPFNTTQFIRAASALG
YSAKRAMSIAEDLYTAGYITYPRTDNTVYPDDLDPEELLDDFVGHPTLGESAESLLEAD-
--EIEPTEGDEETTDHPPIHPTGEIPSRG---DVSDDEWEVFELVVRRFYATVAEAAIWE
HLKVVAEVADH--------------------------------RLKANGKRLDKAGYHDV
YPYFSTTENYVPDVSEGEELTITDVELEDKQTQPPRRYGQSRLIETMEDMGIGTK-----
------------------------------------------------------------
------------------------------------------------------------
------------------------------------------------------------
------------------------------------------------------------
------------------------------------------------------------
------------------------------------------------------------
------------------------------------------------------------
------------------------------------------------------------
----------------------------------------------------STRHETIQ
KLYDRGYIESDPPRPTKLAMAVVEAAENYADRVVSEDMTAQLEQDMDAIASGEAGLEDVT
DESR--------------------------------------------------EMLAEI
FANLADSRDEIGDHLRKSLKDDKRLGPCPECGEDLLVRRSRHGSYFIGCDGYPDCENTLP
LPSTGKPLILDEECEKHDLNEVKMLAGRQT-FVHGCPLCKAEDAGEGP--VLGDCPECGE
E-----------------------------------HGGELAVKTLQSGSRLVGCTRYPD
CEYSLPLPRRGEIEVTEEYCGEHDLPEL---VIHSGD---------------EPWELGCP
ICNYQEFQARESES-GSDLESLDGVGAKTVEKLAAAGIESLDDLTEADPDSIADD-----
-------VDG----VS--------------------------------ADRIRNWQASA-
------------------
>gi|289582117|ref|YP_003480583.1| DNA topoisomerase [Natrialba magadii ATCC 43099]
-------------------------MELIITEKDNAARRIADILSGGTYDSSRENGVNVY
EWGGKRCVGLSGHVVGVDFPSEYSDWRDVEPVELIDASIEKTA----TKENIVATLRILS
RKATRVTIATDYDREGELIG-KEAYDIVREVDEEVPIRRVRFSSITENEVQDAFDEPDE-
-----LDFDLAAAGEARQIIDLVWGAALTRFLSLSAGQLGNDFIS---------VGRVQS
PTLKLMVDREREIEAFDPEDYWELVADVAKGSEAQRASETSSGDEPRESEAFEAQYFYRD
-EDGNEAERVWEEAVAEDVFETLSQRDTATVVDVNRRTRTDSPPAPFNTTQFIRAASALG
YSAKRAMSIAEDLYTAGYITYPRTDNTVYPDDLDPEELLDDFVGHPTLGESAESLLEAD-
--EIEPTEGDEETTDHPPIHPTGEIPSRG---DVSDDEWEVFELVVRRFYATVAEAAIWE
HLKVVAEVAAH--------------------------------RLKANGKRLDKAGYHDV
YPYFSTTENYVPDVSEGEEITITDVELEDKQTQPPRRYGQSRLIETMEDMGIGTK-----
------------------------------------------------------------
------------------------------------------------------------
------------------------------------------------------------
------------------------------------------------------------
------------------------------------------------------------
------------------------------------------------------------
------------------------------------------------------------
------------------------------------------------------------
----------------------------------------------------STRHETIQ
KLYDRGYIESDPPRPTKLAMAVVEAAENYADRVVSEDMTAQLEQDMDAIASGEAGLEDVT
NESR--------------------------------------------------EMLEEI
FANLADSRDEIGDHLRKSLKDDKRLGPCPECGEDLLVRRSRHGSYFIGCDGYPDCENTLP
LPSTGKPLILDEECEKHDLNEVKMLAGRQT-FVHGCPLCKAEDAGEGP--VLGDCPECGD
E-----------------------------------HGGELAVKTLQSGSRLVGCTRYPD
CEYSLPLPRRGEIEVTEEYCGEHDLPEL---VIHSGD---------------EPWELGCP
ICNYQEFQARESES-GSDLESLDGVGAKTVEKLAAAGIESLADLTEADPDSIAED-----
-------VDG----VS--------------------------------ADRIRNWQASA-
------------------
>gi|448349641|ref|ZP_21538473.1| DNA topoisomerase I [Natrialba taiwanensis DSM 12281]
-------------------------MELIITEKNNAARRISDILSGGTYDTTRENGVNVY
EWGGTRCVGLSGHVVGVDFPSEYSDWRDVEPVELIDASVEKTA----TKENIVATLRILS
RKATQVTIATDYDREGELIG-KEAYDIVREVDDGVPIRRVRFSSITETEVKNAFDEPDE-
-----LDFDLAAAGEARQIIDLVWGAALTRFLSLSAGQLGNDFIS---------VGRVQS
PTLRLIVDREREIQAFDPEDYWELVADVAKGE-----------------EAFEAQYFYYD
-EDDNEAERVWEEAAAEEVFETLSQRETATVVDVNRRTRTDSPPAPFNTTQFIRAAGSLG
YSAKRAMSIAEDLYTAGYITYPRTDNTVYPDDLDPEELLDEFVGHPSLGESAESLLETD-
--DIVPTEGDEETTDHPPIHPTGEIPARG---DVSDDEWDVFELVVRRFYATVAADAVWE
HLKVVAEAADH--------------------------------RLKANGKRLVEPGYHDV
YPYFSTTENYVPDVEEGEDISITDVELEDKQTQPPRRYGQSRLIETMEDMGIGTK-----
------------------------------------------------------------
------------------------------------------------------------
------------------------------------------------------------
------------------------------------------------------------
------------------------------------------------------------
------------------------------------------------------------
------------------------------------------------------------
------------------------------------------------------------
----------------------------------------------------STRHETIQ
KLYDRGYIESDPPRPTKLAMAVVEATENYADRVVSEDMTAQLEADMDAIASGEAGLEDVT
DESR--------------------------------------------------EMLEEI
FANLADSRDEIGDHLRKSLKDDKRLGPCPDCGEDLLVRRSRHGSYFVGCDGYPDCEFTLP
LPSTGKPLILDDECEDHGLHEVKMLAGRQT-FVHGCPLCKAEDAGEGP--VLGDCPECGD
E-----------------------------------HDGELAIKTLQSGSRLVGCTRYPD
CEYSLPLPRRGEIEVTDEFCDDHELPEL---VIHSGD---------------EPWELGCP
ICNYQEFQARESES-GSDLESIDGIGAKTVEKLIAQ----IGRAXDALPI----------
------------------------------------------------------------
------------------
>gi|448319986|ref|ZP_21509474.1| DNA topoisomerase I [Natronococcus amylolyticus DSM 10524]
-------------------------MELIITEKDNAARRIADILSGGTYDSSRENGVNVY
EWGGKRCVGLSGHVVGVDFPAEYSDWRDVEPVELIDASIEKTA----TKENIVATLRILS
RRAERVAIATDYDREGELIG-KEAYDIVREVDEDVPIRRVRFSSITENEVQNAFNEPDE-
-----LDFDLAAAGEARQIIDLIWGAALTRFLSLSAGQLGNDFIS---------VGRVQS
PTLKLIVDREREIQAFDPETYWELFADLR-----------------QAETTFEAQYFYRD
-EDDNEAERVWAEARADEVYETLSGRDAATVVDVNRRTRTDAPPAPFNTTQFIRAASAIG
YSAKRAMSIAEDLYTAGYITYPRTDNTVYPDDLDPEELLEEFVGHSTLGESADSLLEAD-
--EIRPTEGDEETTDHPPIHPTGEIPSRGG--DVSDDEWEIYELVVRRFYATVADPAEWE
HLKVVAEVDDA--------------------------------RLKANGKRLVEPGYHDV
YPYFNTTENYVPDVETGEELSIEAVELEEKETQPPRRYGQSRLIETMEDLGLGTK-----
------------------------------------------------------------
------------------------------------------------------------
------------------------------------------------------------
------------------------------------------------------------
------------------------------------------------------------
------------------------------------------------------------
------------------------------------------------------------
------------------------------------------------------------
----------------------------------------------------STRHNTLE
KLYDRGYIESDPPRPTKLAMAVVDAAENYADRVVSEGMTAQLEADMDAIASGEADLEDVT
DESR--------------------------------------------------EMLEEI
FANLADSREEIGDHLRKSLKDDKRLGPCPECGEDLLVRQSRHGSYFIGCDGYPDCENTLP
LPSTGKPLIMDGECEEHGLNEVKMLAGRQT-FVHGCPLCKADEAGEGE--ILGDCPDCGS
-----------------------------------DHDGELVIKTLQSGSRLVGCTRYPD
CEYSLPLPRRGEIEVTDEHCEEHELPEL---VVHSGD---------------EPWELGCP
ICNYQEFQAREADS-DSDLESLDGVGAKTVEKLVDAGIESLEDLSDADPDAVADD-----
-------VDG----VS--------------------------------ADRVRSWQAKA-
------------------
>gi|448343257|ref|ZP_21532197.1| DNA topoisomerase I [Natrinema gari JCM 14663]
-------------------------MELIITEKDNAARRIADILSGGTYDSSRENGVNVY
EWGGKRCVGLSGHVVGVDFPSEYSDWRDVEPVELIDADVEKTA----TKENIVATLRLLA
RRAQRVTIATDYDREGELIG-KEAYDIVRNVDDDVPIRRVRFSSITENEVQNAFDEPDD-
-----LDFDLAAAGEARQIIDLIWGAALTRYLSLSAGQLGDDFIS---------VGRVQS
PTLKLIVDREREIQAFEPEEYWELFADLRK-----------------DETSFEAQYFYRD
-EDDNEAERIWEEPVANEVYETLADGDVATVVDVTRRTRTDTPPEPFNTTQFIRAASAIG
YSAKRAMSIAEDLYTAGYITYPRTDNTVYPDDLDPEDLLDEFVSHPSLGDSAESLLEAD-
--EITPTEGDEETTDHPPIHPTGEIPSRG---DVSDDEWEVYELVVRRFYATVADAAVWE
HLKVVAEANDH--------------------------------RLKANGKRLIEPGYHDI
YPYFSTTENYVPDVDEGEELALSDVELEDKQTQPPRRYGQSRLIETMEGMGIGTK-----
------------------------------------------------------------
------------------------------------------------------------
------------------------------------------------------------
------------------------------------------------------------
------------------------------------------------------------
------------------------------------------------------------
------------------------------------------------------------
------------------------------------------------------------
----------------------------------------------------STRHNTLE
KLYDRGYIESDPPRPTKLAMAVVDAAENYADRIVSEEMTAQLEADMDAIASGEATLDDVT
DDSR--------------------------------------------------EMLEEI
FANLADSREEIGDHLRKSLKDDKRLGPCPECGEDLLVRRSRHGSYFIGCDGYPDCENTLP
LPSTGKPLILDEECAEHGLNEVKMLAGRQT-FVHGCPLCKAENAGEGP--VLGDCPDCGE
D-----------------------------------HGGELAVKTLQSGSRLVGCTRYPD
CEYSLPLPRRGEIEVTDERCEEHDLPEL---VVHSGD---------------EPWELGCP
ICNYQEFQARESDS-GSDLEALDGVGAKTVEKLADAGIEDLEDLIDADPDAVADD-----
-------VEG----VS--------------------------------ADRIRSWQAKA-
------------------
>gi|448319100|ref|ZP_21508606.1| DNA topoisomerase I [Natronococcus jeotgali DSM 18795]
-------------------------MELIITEKDNAARRIADILSGGTYDSTRENGVNVY
EWGGKRCVGLSGHVVGVDFPAEYSDWRDVEPVELIDAEVEKTA----TKEDIVATLRILA
RRAERVAIATDYDREGELIG-KEAYDIVREVDADVPIRRVRFSSITENEVKSAFEEPDE-
-----LDFDLAAAGEARQIIDLIWGAALTRFLSLSAGQLGDDFIS---------VGRVQS
PTLKLIVDREREIEAFDPETYWELFADLKKSEAQRASETSSGEQPRDDETTFEAQYFYRD
-EDDNEAERVWEEAQADEVYETLSSRDAATVVDVNRRTRTDAPPAPFNTTQFIRAASAIG
YSAKRAMSIAEDLYTAGYITYPRTDNTVYPDDLDPEELLEAFVDHSELGDAADALLEAD-
--EIRPTEGDEETTDHPPIHPTGEIPTRGG--DVDDDEWELYELVVRRFYATVADPAEWE
HLKVVAEVDDA--------------------------------RLKANGKRLVEPGYHDV
YPYFNTSENYVPDVETDEKLAIEDVELEEKETQPPRRYGQSRLIETMEDLGLGTK-----
------------------------------------------------------------
------------------------------------------------------------
------------------------------------------------------------
------------------------------------------------------------
------------------------------------------------------------
------------------------------------------------------------
------------------------------------------------------------
------------------------------------------------------------
----------------------------------------------------STRHNTLE
KLYDRGYIESDPPRPTRLAMAVVDAAENYADRVVSEGMTAQLEADMDAIASGEADLEDVT
DDSR--------------------------------------------------EMLEEI
FANLADSREEIGDHLRKSLKDDKRLGPCPDCGEDLLVRQSRHGSYFIGCDGYPDCEYTLP
LPSTGKPLIMDAECDEHGLNEVKMLAGRQT-FVHGCPLCKAEDAGEGP--VLGECPDCGA
-----------------------------------EHGGELAIKTLRNGSRLVGCTRYPD
CEYSLPLPRRGEIEVTDERCDDHALPEL---VVHSGD---------------EPWELGCP
ICNYREFQAREN---GSALESLEGVGAKTAAKLEDAGIESLEDLTDADPDAVADD-----
-------VDG----VS--------------------------------ADRVRSWQAEA-
------------------
>gi|435845938|ref|YP_007308188.1| DNA topoisomerase I [Natronococcus occultus SP4]
-------------------------MELIITEKDNAARRIADILSGGSYDSTRENGVNVY
EWGGKRCVGLSGHVVGVDFPSEYSDWRDVEPVELIDADIEKTA----TKENIVATLRILA
RRAERVAIATDYDREGELIG-KEAYDIVREVDEDVPIRRVRFSSITENEVKNAFDEPDE-
-----LDFDLAAAGEARQIIDLIWGAALTRFLSLSAGQLGNDFIS---------VGRVQS
PTLKLIVDREREIQAFDPETYWELFADLR-----------------QAETTFEAQYFYRD
-EDDNEAERVWKEARADEVYETLSGRNAATVVDVNRRTRTDAPPAPFNTTQFIRAASAIG
YSAKRAMSIAEDLYTAGYITYPRTDNTVYPDDLDPEELLEEFVGHSTLGDAADSLLEAD-
--EIRATEGDEETTDHPPIHPTGEIPTRGG--DVSDDEWEIYELVVRRFYATVADPAKWE
HLKVVAEVDDV--------------------------------RLKANGKRLVEPGYHDV
YPYFNTTENYVPDVETGEELSIEDVELEEKETQPPRRYGQSRLIETMEDLGLGTK-----
------------------------------------------------------------
------------------------------------------------------------
------------------------------------------------------------
------------------------------------------------------------
------------------------------------------------------------
------------------------------------------------------------
------------------------------------------------------------
------------------------------------------------------------
----------------------------------------------------STRHNTIE
KLYDRGYIESDPPRPTKLAMAVVDAAESYADRVVSEEMTAQLEQDMDAIASGEAGLEDVT
DESR--------------------------------------------------EMLEEI
FANLAESREEIGDHLRKSLKDDKRLGPCPECGEDLLVRQSRHGSYFIGCDGYPDCENTLP
LPSTGKPLIMDGECDEHGLNEVKMLAGRQT-FVHGCPLCTADEAGEGE--ILGDCPDCGE
GATSP-------------------TSRGEGG-ETAEADGELVIKTLQSGSRLVGCTRYPD
CEYSLPLPRRGEIEVTDERCEEHDLPEL---LVHSGD---------------EPWELGCP
ICNYREFQAREADS-GSDLESLDGVGAKTAEKLVDAGIESLEDLTDADPDAVAED-----
-------VDG----VS--------------------------------ADRVRSWQAEA-
------------------
>gi|448310602|ref|ZP_21500418.1| DNA topoisomerase I [Natronolimnobius innermongolicus JCM 12255]
-------------------------MELIITEKDNAARRIADILSGGTHDSSRENGVNVY
EWGGKRCVGLSGHVVGVDFPSEYSDWRDVEPVELIDAEVEKTA----TKENIVATLRILA
RKAERVTIATDYDREGELIG-KEAYEIVRDVNEDVPIRRVRFSSITENEVQSAFDEPED-
-----LDFDLAAAGEARQIIDLVWGAALTRFLSLSAGQLGNDFIS---------VGRVQS
PTLKLIVDREREIQAFDPETYWELFADLTK-----------------DETTFEAQYFYRD
-EDDNEAERVWEEAAATEVYETLDDSDAATVVDVNRRTRTDTPPTPFNTTQFIRAAGAIG
YSAKRAMSIAEDLYTAGYITYPRTDNTVYSDDLDLEELLDDFVGHPTLGESAESLLEAD-
--EIVATEGDEETTDHPPIHPTGEIPSRGG--DVSDDEWEVYELVVRRFYATVAEAAVWE
HLKVVTEVDDS--------------------------------RLKSNGKRLVEAGYHDV
YPYFNTSENYVPDVDEGEELALTDVELEEKETQPPRRYGQSRLIETMEDQGLGTK-----
------------------------------------------------------------
------------------------------------------------------------
------------------------------------------------------------
------------------------------------------------------------
------------------------------------------------------------
------------------------------------------------------------
------------------------------------------------------------
------------------------------------------------------------
----------------------------------------------------STRHNTLE
KLYDRGYIESDPPRPTKLAMAVVDAAENYADRVVSEEMTAQLEADMDAIASGEASLEDVT
DESR--------------------------------------------------EMLEEI
FASLADSREEIGDHLRKSLKDDKRLGPCPECGEDLLVRRSRHGSYFVGCDGYPDCENTLP
LPSTGKPLILDDECDKHGLNEVKMLAGRQT-FVHGCPLCKAEDAGEGP--ILGDCPDCG-
----------------------------------DEHGGELAVKTLQSGSRLVGCTRYPD
CEYSLPLPRRGDIEVTDEHCEEHDLPEL---VVHSGD---------------EPWELGCP
ICNYQEFQARESES-GSDLESIDGIGAKTVEKLAGAGIENLEDLTEADPDTVAED-----
-------VDG----VS--------------------------------ADRVRTWQAKA-
------------------
>gi|448344818|ref|ZP_21533720.1| DNA topoisomerase I [Natrinema altunense JCM 12890]
-------------------------MELIITEKDNAARRIADILSGGTYDSSRENGVNVY
EWGGKRCVGLSGHVVGVDFPSEYSDWRDVEPVELIDADVEKTA----TKENIVATLRLLA
RRAQRVTIATDYDREGELIG-KEAYDIVRNVDEDVPIRRVRFSSITENEVQNAFDEPDE-
-----LDFDLAAAGEARQIIDLIWGAALTRYLSLSAGQLGDDFIS---------VGRVQS
PTLKLIVDREREIQAFEPEEYWELFADLRK-----------------DETSFEAQYFYRD
-EDDNEAERVWEESVADEVYETLADDDVATVVDVTRRTRTDTPPEPFNTTQFIRAASAIG
YSAKRAMSIAEDLYTAGYITYPRTDNTVYPDDLDPEDLLDEFVNHPSLGESAESLLEAD-
--EITPTEGDEETTDHPPIHPTGEIPSRG---DISDDEWEVYELVVRRFYATVADAAVWE
HLKVVAEADDH--------------------------------RLKANGKRLVEPGYHDV
YPYFSTTENYVPDVDEGEELALSDVELEDKQTQPPRRYGQSRLIETMEEMGIGTKCLTAD
TNILHRDSDDDVVRVPVSDVFDDGAVVMADGDTEIAINEQGPTSLSVDEATERVTERNQT
LVSQRPLKDDEGVLRITTETGSLSVTSDHPMYLRTDDGFEIVPAADVVASDRLLSTRPTN
TVDYDGNDVVATWSEFATSCDKSSKLYGVDCGDRLADYRSARNETQYDLADRIDADRPAI
SDYENGKRDVPVRILGELEIRPAELHGLNYDRTVENPFPLRWSPTLARVVGGLLGDGSIH
VDEDENVVDVRYHNTDRHLIDRFANDVQTLFGIEPTIVEQDGRKDHHKTRYQVHLPSAAG
RMLRFVLESMSEDGRPVVPEPLEPTFIGALFDDEGHISRDQKCFISNTDHELLEAVGEML
RRHGIDSKLAPSQHKLYVRGREDLERFLDVVPIAADEKFYRGLDALQEYDVTRHKARILE
STSTEPKTSDELAAQLGISRGRVNAHVRSLRDDGYLEKRVEGSNRSTDGLRTIRYAATEF
DDTIYAAVLGHPSATEVIDVEEREYDGYVYDLTIDEDAPNFAVQSGTVVHN-STRHNTLE
KLYDRGYIESDPPRPTKLAMAVVDAAENYADRIVSEEMTAQLEADMDAIASGEATLDDVT
DESR--------------------------------------------------EMLEEI
FANLADSREEIGDHLRESLKDDKRLGPCPDCGEDLLVRRSRHGSYFIGCDGYPDCENTLP
LPSTGKPLILDEECAEHGLHEVKMLAGRQT-FVHGCPLCKAEDAGEGP--VLGDCPDCGE
DSATT-------------------ESSRDDGGETAGEGGELAVKTLESGSRLVGCTRYPD
CEYSLPLPRRGEIEVTDERCEEHDLPEL---VVHSGD---------------EPWELGCP
ICNYQEFQARESES-GSDLEALDGVGAKTVEKLADAGIEDLEDLTDADPEAVAED-----
-------VDG----VS--------------------------------ADRIRSWQAKA-
------------------
>gi|397775425|ref|YP_006542971.1| DNA topoisomerase [Natrinema sp. J7-2]
-------------------------MELIITEKDNAARRIADILSGGTYDSSRENGVNVY
EWGGKRCVGLSGHVVGVDFPSEYSDWRDVEPVELINADVEKTA----TKENIVATLRLLA
RRAQRVTIATDYDREGELIG-KEAYDIVRNVDDDVPIRRVRFSSITENEVQNAFDEPDD-
-----LDFDLAAAGEARQIIDLIWGAALTRYLSLSAGQLGDDFIS---------VGRVQS
PTLKLIVDREREIQAFEPEEYWELFADLRK-----------------DETNFEAQYFYRD
-EDDNEAERIWEEPVADEVYETLADGDVATVVDVTRRTRTDTPPEPFNTTQFIRAASAIG
YSAKRAMSIAEDLYTAGYITYPRTDNTVYPDDLDPEDLLDEFVSHPSLGDSAESLLEAD-
--EISPTEGDEETTDHPPIHPTGEIPSRG---DISDDEWEVYELVVRRFYATVADAAVWE
HLKVVAEAADH--------------------------------RLKANGKRLVEPGYHDV
YPYFSTTENYVPDVDEGEELALSDIELEDKQTQPPRRYGQSRLIETMEDMGIGTK-----
------------------------------------------------------------
------------------------------------------------------------
------------------------------------------------------------
------------------------------------------------------------
------------------------------------------------------------
------------------------------------------------------------
------------------------------------------------------------
------------------------------------------------------------
----------------------------------------------------STRHNTLE
KLYDRGYIESDPPRPTKLAMAVVDAAENYADRIVSEEMTAQLEADMDAIASGEATLDDVT
DDSR--------------------------------------------------EMLEEI
FANLADSREEIGDHLRKSLKDDKRLGPCPECGEDLLVRRSRHGSYFIGCDGYPDCENTLP
LPSTGKPLILDEECAEHGLNEVKMLAGRQT-FVHGCPLCKAEDAGEGP--VLGDCPDCGE
D-----------------------------------HGGELAVKTLQSGSRLVGCTRYPD
CEYSLPLPRRGEIEVTDERCEEHDLPEL---VVHSGD---------------EPWELGCP
ICNYQEFQARESDS-GSDLEALDGVGAKTVEKLADAGIEDLEDLIDADPDAVADD-----
-------VEG----VS--------------------------------ADRIRSWQAKA-
------------------
>gi|448337838|ref|ZP_21526911.1| DNA topoisomerase I [Natrinema pallidum DSM 3751]
-------------------------MELIITEKDNAARRIADILSGGTYDSSRENGVNIY
EWGGKRCVGLSGHVVGVDFPSEYSDWRDVEPVELIGADVEKTA----TKENIVATLRLLA
RRAQRVTIATDYDREGELIG-KEAYDIVRNVDEDVPIRRVRFSSITENEVQNAFDEPDD-
-----LDFDLAAAGEARQIIDLVWGAALTRYLSLSAGQLGDDFIS---------VGRVQS
PTLKLIVDREREIEAFDPEDYWEIFADLTKSEAQRASETSSGEEPRDDDTAFESQYFYRD
-EDDNEAERVWEEDIADEVYETLAERESATVVDVTRRTRTDTPPEPFNTTQFIRAASAIG
YSAKRAMSIAEDLYTAGYITYPRTDNTVYPDDLDPEELLDEFVSHPSLGDSAESLLEAD-
--EITPTEGDEETTDHPPIHPTGEIPSRG---DISDDEWEVYELVVRRFYATVADAAVWE
HLKVVAETDDH--------------------------------RLKANGKRLVEPGYHDV
YPYFSTTENYVPDVDEGETLALSDVELEDKQTQPPRRYGQSRLIETMEEMGIGTK-----
------------------------------------------------------------
------------------------------------------------------------
------------------------------------------------------------
------------------------------------------------------------
------------------------------------------------------------
------------------------------------------------------------
------------------------------------------------------------
------------------------------------------------------------
----------------------------------------------------STRHNTLE
KLYDRGYIESDPPRPTKLAMAVVDAAESYADRIVSEEMTAQLEADMDAIANGEATLDDVT
DESR--------------------------------------------------EMLEEI
FENLADSREEIGDHLRKSLKDDKRLGPCPDCGEDLLVRRSRHGSYFIGCDGYPDCENTLP
LPSTGKPLILDEECAEHDLHEVKMLAGRQT-FVHGCPLCKAEDAGEGP--VLGECPDCGE
E-----------------------------------HGGELAVKTLQSGSRLVGCTRYPD
CEYSLPLPRRGEIEVTDERCAEHDLPEL---VVHSGD---------------DPWELGCP
ICNYQEFQARESES-GSDLEALDGVGAKTVEKLADAGIEDLEDLTDADPDAVAED-----
-------VEG----VS--------------------------------ADRIRTWQAKA-
------------------
>gi|433592040|ref|YP_007281536.1| topoisomerase IA [Natrinema pellirubrum DSM 15624]
-------------------------MELIITEKDNAARRIADILSGGTYDSSRENGVNVY
EWGGKRCVGLSGHVVGVDFPSEYSDWRDVEPVELIDADVEKTA----TKENIVATLRLLT
RRAERVTIATDYDREGELIG-KEAYDIVREVDEDVPIRRVRFSSITENEVQNAFDEPDD-
-----LDFDLAAAGEARQIIDLIWGAALTRFLSLSAGQLGDDFIS---------VGRVQS
PTLKLIVDREREIEAFDPEDYWELFADLRKSEAQRASETSSGEEPRDDDTSFESQYFYRD
-EDGNEAERVWEEETADEVYETLADRESATVVDVNRRTRTDTPPEPFNTTQFIRAAGAIG
YSAKRAMSIAEDLYTAGYITYPRTDNTVYPDDLDPEELLDEFTGHSTLGDSAESLLEAD-
--EITPTEGDEETTDHPPIHPTGEIPSRG---DVSDDEWEIFELVVRRFYATVADAAEWE
HLKVVADVDDY--------------------------------RLKANGKRLVEPGYHDV
YPYFSTTENFVPDVDEGEELALSDVELEAKQTQPPRRYGQSRLIETMEGMGIGTK-----
------------------------------------------------------------
------------------------------------------------------------
------------------------------------------------------------
------------------------------------------------------------
------------------------------------------------------------
------------------------------------------------------------
------------------------------------------------------------
------------------------------------------------------------
----------------------------------------------------STRHNTLE
KLYDRGYIESDPPRPTKLAMAVVDAAENYADRVVSEEMTAQLEADMDAIANGEATLDDVT
DESR--------------------------------------------------EMLEEI
FENLAESREEIGDHLRKSLKDDKRLGPCPECGEDLLVRRSRHGSYFIGCDGYPDCENTLP
LPSTGKPLILEDECEDHGLNEVKMLAGRQT-FVHGCPLCKAEDAGEGP--VLGECPDCGA
E-----------------------------------HGGELAIKTLQNGSRLVGCTRYPD
CEYSLPLPRRGEIEVTDEYCDDHDLPEL---VVHSGD---------------DPWELGCP
ICNYQEFQARESDS-GSDLESLDGVGAKTVEKLADAGIEDLEDLTEADPDAVADD-----
-------VEG----VS--------------------------------ADRIRSWQAKA-
------------------
>gi|448328025|ref|ZP_21517341.1| DNA topoisomerase I [Natrinema versiforme JCM 10478]
-------------------------MELIITEKDNAARRIADILSGGTYDSSRENGVNVY
EWGGKRCVGLSGHVVGVDFPSEYSDWRDVEPVELIDASVEKTA----TKENIVATLRLLS
RRANRVTIATDYDREGELIG-KEAYDIVRNVDEDVPIRRVRFSSITENEVQSAFDEPDE-
-----LDFDLAAAGEARQIIDLVWGAALTRYLSLSAGQLGNDFIS---------VGRVQS
PTLKLIVDREREIQAFDPEDYWELFADLEK-----------------DEMSFGTQYFYRD
-EDDNEAERIWEEATADEVYETLADRDAATVVDVNRRTRTDTPPEPFNTTQFIRAAGAIG
YSAKRAMSIAEDLYTAGYITYPRTDNTVYPDDLDPEDLLDEFVGHPSLGESAESLLEAD-
--DIVPTEGDEETTDHPPIHPTGEIPTRG---DVSDDEWEVFELVVRRFYATVADAAEWE
HLKVVAEVEDH--------------------------------RLKSNGKRLVEPGYHDV
YPYFSTTENFVPDVDEGEELGLSGVELEDKQTQPPRRYGQSRLIETMEEMGIGTK-----
------------------------------------------------------------
------------------------------------------------------------
------------------------------------------------------------
------------------------------------------------------------
------------------------------------------------------------
------------------------------------------------------------
------------------------------------------------------------
------------------------------------------------------------
----------------------------------------------------STRHNTLE
KLYDRGYIESDPPRPTKLAMAVVDAAENYADRIVSEEMTAQLEADMDAIANGEATLDDVT
DESR--------------------------------------------------EMLEEI
FENLAESRDEIGDHLRKSLKDDKRLGPCPECGEDLLVRRSRHGSYFIGCDGYPDCENTLP
LPSTGKPLILEDECEKHGLNEVKMLAGRQT-FVHGCPLCKAEDAGEGP--VLGDCPDCGS
E-----------------------------------HGGELAVKTLESGSRLVGCTRYPD
CEYSLPLPRRGDIEVTDEHCEEHELPEL---VVHSGD---------------EPWELGCP
ICNYQEFQARESDS-GSDLEAIDGVGAKTVEKLADAGIEDLEDLTDADPDAVADD-----
-------VEG----VS--------------------------------ADRLRSWQAKA-
------------------
>gi|452206874|ref|YP_007486996.1| DNA topoisomerase I [Natronomonas moolapensis 8.8.11]
-------------------------MELIVTEKDNAARRIAEILSDGSASTNRQFGVNVY
RWGDTRCVGLSGHVVGVDFPPEYADWRDVQPVELVDADVVKMP----TQENIVRTLQGLA
ADADRITIATDYDREGELIG-KEAYELAREETD-APIDRVRFSSITENEVREAFSNPEA-
-----LDFDLAAAGEARQVIDLLWGAALTRFLSLSAKQFGEDFIS---------VGRVQS
PALKLIVDREREIRAFDPDDYWELFADLLK-----------------DGDAFEAQYFYLE
--DGNEAERVWEEADATEAFEQLQGAREAIVESVRRRRRTDEPPEPFNTTQYISSASSVG
LSAQKAMSVAEELYTAGYITYPRTDNTVYPDDLDPEALLDEFTDHYLFGDDADSLLSAD-
--AIEPTAGDEETTDHPPIHPTGEIPARD---DLSEDEWEVYELVVRHFFATVADPAEWE
HLKVVADANGC--------------------------------SLKANGKRLLEPGYHEV
YPYRSTAENHVPDVDEGEILDVTEARIEAKQTQPPRRRGQSRLIEELESRSLGTK-----
------------------------------------------------------------
------------------------------------------------------------
------------------------------------------------------------
------------------------------------------------------------
------------------------------------------------------------
------------------------------------------------------------
------------------------------------------------------------
------------------------------------------------------------
----------------------------------------------------STRHHTIE
KLYDRGYIESDPPRPTKLAMAVVEAAEKFADRIVDEGMTAKLEADMNAIADGETDLEDVT
DESR--------------------------------------------------AILGRI
FEELHDSREEIGEHLRESMKADRTLGPCPDCGESLLVRRSRQGSYFVGCDGFPECRYTLP
LPNTGEPTVTDDTCDEHGLEHVKMLAGRNT-FVHGCPQCKADEADETDDRIIGPCPECGG
V-------------------ETEPSENGTPEVSDAEGGGDLAIKRLRNGSRLVGCTRYPE
CEYSLPLPRRGEVEVTEETCDEHGLPHLL-VVDDGEG---------------EPWELGCP
ICNYAEYRERQAA---SEIEDLDGVGAKTAEKLAAAGIGSIDDLRGADAAAIADE-----
-------VQG----VS--------------------------------EDRLREWQAEVN
AGAVAD------------
>gi|76801263|ref|YP_326271.1| DNA topoisomerase I [Natronomonas pharaonis DSM 2160]
-------------------------MELIVTEKDNAARRIAEILSDGSASTERRNGVNVY
RWGDKRCVGLSGHVVGVDFPPEYEDWRDVQPVELVEADVVKKP----TQENIVRTLKQLA
GEADRATIATDYDREGELIG-KEAYELIREEAD-IPIQRVRFSSITENEVKEAFATPDD-
-----LDFDLAAAGEARQIVDLLWGAALTRFLSLSANQLGDDFIS---------VGRVQS
PTLKLIVDREREIEAFDPDDYWELFADLAR-----------------EGTTFEAQYFYRE
--DGTEQERVWDESGAETAFETLRNAGTAVVESVRRRRRTDEPPEPFNTTQYISAANGIG
LSAQRAMSVAEELYTAGYITYPRTDNTVYPDDLDPEALLSAFTDHYLFADDAEMLRSAD-
--DIEPTAGDEETTDHPPIHPTGEIPNKD---DLSDDEWEVYELVVRHFFATVADAAEWE
HLKVVADADGC--------------------------------SLKANGKRLVEPGYHEV
YPYRSTSENHVPAVEEGEQLAIEDARIEEKQTQPPRRRGQSRLIEELESRGLGTK-----
------------------------------------------------------------
------------------------------------------------------------
------------------------------------------------------------
------------------------------------------------------------
------------------------------------------------------------
------------------------------------------------------------
------------------------------------------------------------
------------------------------------------------------------
----------------------------------------------------STRHNTLQ
KLYDRGYIESDPPRPTKLAMAVVEAAEQFADRIVDEEMTAQLESDMQAIVDGEKDLEAVT
EESR--------------------------------------------------ALLGRI
FDELHDSREEIGEHLQESMKADRMLGPCPECGEDLLIRRSRKGSYFVGCDGFPDCRYTLP
LPSQGEPTVIDEACTEHDLNHVKMLAGRST-FVHGCPQCKADEADETDDRIIGDCPDCG-
--------------------------------DNADG--ELAIKQLRSGSRLVGCTRYPE
CEYSLPLPRRGDIEVLDERCADHDLPHLR-VVDNGD----------------DPWELGCP
ICNYTEYREQQAA---SAIEDLDGVGQKTAEKLADAGIESLSDLRGADAEAVANE-----
-------VQG----VS--------------------------------EDRLREWQAEAN
VSASAD------------
>gi|448306300|ref|ZP_21496208.1| DNA topoisomerase I [Natronorubrum bangense JCM 10635]
-------------------------MELIITEKDNAARRIADILSGGTYDSSRENGVNVY
EWGGKRCVGLSGHVVGVDFPSEYSDWRDVEPAELIDADVEKTA----TKENIVATLRILS
RKATRVTIATDYDREGELIG-KEAYEIVRDVNEDVPIQRVRFSSITENEVQSAFDEPDE-
-----LDFDLAAAGEARQIIDLIWGASLTRFLSLSAGQLGNDFIS---------VGRVQS
PTLKLIVDREREIEAFDPESYWELFADLEK---------------DDDTDAFEAQYFYRD
-EDDNEAERVWEEAVADEVYDTLSSHDSATVVDVTRRTRTDTPPTPFNTTQFIRAASSIG
YTAKRAMSIAEELYTAGYVTYPRTDNTVYPDDLEPEELLDDFVGHSTLGESAESLLEAD-
--EIVPTEGDEETTDHPPIHPTGEIPTRG---DVSDDEWEIFELVVRRFFATVADAAVWE
HLKVVAEVDDY--------------------------------RLKANGKRLVEPGYHEV
YPYFSTTENFVPDVDEGEELSLSGVELEEKETQPPRRYGQSRLIETMEDLGVGTK-----
------------------------------------------------------------
------------------------------------------------------------
------------------------------------------------------------
------------------------------------------------------------
------------------------------------------------------------
------------------------------------------------------------
------------------------------------------------------------
------------------------------------------------------------
----------------------------------------------------STRHDILE
KLYDRGYVESDPPRPTRLAMAVVEAAEEYADRVVSEGMTAQLERDMDAIAQGEATLDDVT
DESR--------------------------------------------------EMLEEI
FANLAESREDIGDHLRKSLKDDKRLGPCPECGEDLLVRRSRHGSHFIGCDGYPDCEYTLP
LPSTGKPLIMERECEEHGLNEIKMLAGRQT-FVHGCPLCKAEDAGEGP--ILGDCPDCGD
E-----------------------------------HGGELAIKTLQSGSRLVGCTRYPD
CEYSLPLPRRGDIEVTDDHCEEHGLPEL---VIHSGD---------------EPWELGCP
ICNYQEFQARESET-GSDLEALDGVGAKTVEKLANAGIESIDDLSEADPDAVADD-----
-------VEG----VS--------------------------------ADRIRTWQANA-
------------------
>gi|448301636|ref|ZP_21491627.1| DNA topoisomerase I [Natronorubrum tibetense GA33]
-------------------------MELIITEKDNAARRIADILSGGTYDSSREKGVNVY
EWGGKRCVGLSGHVVGVDFPSEYSDWRDVEPVELIDASVEKTA----TKENIVATLRILS
RKATRVTIATDYDREGELIG-KEAYDIVRDVDEEVPIRRVRFSSITENEVQNAFDEPDD-
-----LDFDLAAAGEARQIIDLIWGAALTRFLSLSAGQLGNDFIS---------VGRVQS
PTLKLIVDREREIEAFDPETYWELFADLRKREG--------------ETEPFDAQYFYRD
-EDGNEAERVWEETAASEVYETLAERDSATVVDVNRRTRTDTPPTPFNTTQFIRAASAIG
YSAKRAMSIAEDLYTAGYITYPRTDNTVYPDDLDPEELLDDFVGHPTLGDSAESLLESD-
-DEIVPTEGDEETTDHPPIHPTGEIPSRGG--DVSDDEWEVYELVVRRFYATVAEAAIWE
HLKVVTEVDDY--------------------------------RLKSNGKRLVEAGYHDV
YPYFNSTENFVPGVDEGEELDLSEVELEEKETQPPRRYGQSRLIETMEDLGIGTK-----
------------------------------------------------------------
------------------------------------------------------------
------------------------------------------------------------
------------------------------------------------------------
------------------------------------------------------------
------------------------------------------------------------
------------------------------------------------------------
------------------------------------------------------------
----------------------------------------------------STRHDILE
KLYDRGYVESDPPRPTRLAMAVVGAAEDHADRVVSEEMTAQLEADMDAIASGEATLDDVT
DESR--------------------------------------------------EMLEEI
FANLAESREEIGDQLRKSLKDDKRLGPCPECGEDLLVRRSRHGSYFVGCDGYPDCENTLP
LPSTGKPLIMESECEDHGLNEVKMLAGRQT-FVHGCPLCKAEDAGEGP--ILGTCPDCGE
DSATT-------------------PSSRDGGGETAEEGGELAIKTLQSGSRLVGCTRYPD
CEYSLPLPRRGDIEVTDEHCEEHELPEL---VVHSGD---------------EPWELGCP
ICNYQEFQARESET-GSDLEALEGVGAKTVEKLADAGIESLDDLTDADPDTIAAD-----
-------VDG----VS--------------------------------AERVRSWQAKA-
------------------
>gi|429190846|ref|YP_007176524.1| topoisomerase IA [Natronobacterium gregoryi SP2]
-------------------------MELIITEKDNAARRIADILSGGTYDSSRENGVNVY
EWGGKRCVGLSGHVVGVDFPPEYSDWRDVEPVELIDADVEKTA----TKENIVATLRILA
RKANTVTIATDYDREGELIG-KEAYEIVREVNEAVPIRRVRFSSITENEVENAFDEPED-
-----LDFDLAAAGEARQIIDLVWGAALTRFLSLSAGQLGDDFIS---------VGRVQS
PTLKLIVDREREIQAFDPEDYWELFAALEK-----------------DETTFEAQYFYRD
-EDDNEAERVWEEVTAEEVYDTLSSRDAATVVDVNRRTRTDAPPAPFSTTQFIRAAGALG
YSAQRAMSIAEDLYTAGYITYPRTDNTVYPDDLDPEELLDEFVGHSTLGESAEALLEG--
D-DIEPTRGDEETTDHPPIHPTGEIPARGG--DVNDDEWEIYELVVRRFYATVAEAAVWE
HLKVVAEVDDY--------------------------------RLKANGKRLVEPGYHDV
YPYFSTAENYVPDVDEGEELCLTEVELEAKETQPPRRYGQSRLIETMEDQGLGTK-----
------------------------------------------------------------
------------------------------------------------------------
------------------------------------------------------------
------------------------------------------------------------
------------------------------------------------------------
------------------------------------------------------------
------------------------------------------------------------
------------------------------------------------------------
----------------------------------------------------STRHNTLE
KLYDRGYIESDPPRPTKLAMAVVDAAESYADRVVSEAMTAQLEDDMDAIASGEATLEDVT
DESR--------------------------------------------------EMLEEI
FTNLADSREEIGDHLRKSLKDDKRLGPCPECGEDLLVRSSRHGSYFVGCDGYPDCEFTLP
LPSTGKPLILDQECEDHDLNEVKMLAGRQT-FVHGCPLCKSEDAGEGP--VLGTCPDCGD
-----------------------------------EHDGELAVKTLPSGSRLVGCTRYPD
CEYSLPLPRRGDIEVTDDHCEEHGLPEL---VVHSGD---------------EPWELGCP
ICNYQEFQARESES-GSDLEALDGIGAKTVEKLAAAGIEDIDDLTDADPDAVAED-----
-------VDG----VS--------------------------------ADRIRNWQAEA-
------------------
>lcl|39407_646 unnamed protein product
---------------------MSRGPELIITEKDNAARRIADILSGESATAERMNDVNVY
EWGGKRCIGLSGHVVGVDFPAEYNDWRDVEPVELIDAPVTKTP----TQEGIVAALRRLA
RNASHVVIATDYDREGELIG-KEAYELVREVNEDVPVDRVRFSSITENEVQEAFANPDD-
-----LDFELAAAGEARQTIDLTWGAALTRFLSLSARQMGDDFIS---------VGRVQG
PTLKLIVDREREIQAFDPESYWELTGELAKSGGD----------------PFEARYFYLN
-DEGNERERVWDEAVAEVLTEALAAADGATVDDVTRRTQTDDPPTPFNTTAFIRAAGSLG
YSAQRAMSLAEDLYTAGYVTYPRTDNTVYPDDLEPEELIEELSAASTFGTDAASLLDED-
-REIEPTEGDEETTDHPPIHPTGELPAAS---DLSDDEWEVYELIVRRFLATCADPATWE
RLRVVALANGEATPIAEGADGLAALRDSEDAAKPADLVADGGLRLKANGKRLLEAGYHDV
YPYRSSDERIVPDVEVGETLSLSDRATEGKETQPPRRYGQSRLIEEMEKRQLGTK-----
------------------------------------------------------------
------------------------------------------------------------
------------------------------------------------------------
------------------------------------------------------------
------------------------------------------------------------
------------------------------------------------------------
------------------------------------------------------------
------------------------------------------------------------
----------------------------------------------------ATRHRTIE
KLYDRNYVESDPPRPTRLAEAVVEAAEEFADRIVSEEMTAQLEEDMAAIAAGEKEYDEVT
AASR--------------------------------------------------DLLSRV
FDDLTESREAVGDHLQTSLKADKTLGPCPECGADLLVRKSRQGSYFVGCDGYPDCEYTLP
LPSTGKPLLLDETCDDHGLRHVKMLAGRKT-FVHGCPQCKADEADEQEDEVIGTCPDCGE
-----------------------------------EHGGELAIKRLRSGSRLVGCTRYPD
CDYSLPLPRRGEIEVTDETCEEHDLPHLR---VHSG--------------D-EPWELGCP
ICNYREFTAREEG---SELQAVEGIGEKTAAKLQDAGVDGVDELKSADPDDLASD-----
-------VDG----VG--------------------------------PDTVRDWQAKAD
------------------
>lcl|38015_1039 unnamed protein product
------------------------------------------------------------
------------------------------------------------------------
------------------------------------------------------------
------------------------------------------------------------
------------------------------------------------------------
------------------------------------------------------------
------------------------------------------------------------
------------------------------------------------------------
------------------------------------------------------------
------------------------------------------------------------
------------------------------------------------------------
------------------------------------------------------------
------------------------------------------------------------
------------------------------------------------------------
------------------------------------------------------------
------------------------------------------------------------
------------------------------------------------------------
------------------------------------------------------------
------------------------------------------------------------
------------------------------------------------------------
------------------------------------------------------------
------------------------------------------------------------
------------------------------------------------------------
----------------------------------------------------MGCTRYPD
CDYSLPLPRRGEIEVTDETCEEHDLPHLR---VHSG--------------D-EPWELGCP
ICNYREFTARQEG---SELQAVEGIGEKTAAKLKDAGVDGVDELIRGEQ---AFD-----
--------------------------------------------------DMYDSSAE--
------------------
>lcl|38016_1962 unnamed protein product
---------------------MSRGPELIITEKDNAARRIADILSGESATAERMNDVNVY
EWGGKRCIGLSGHVVGVDFPAEYNDWRDVEPVELIDAPVTKTP----TQEGIVAALRRLA
RNASHVVIATDYDREGELIG-KEAYELVREVNEDVPVDRVRFSSITENEVQEAFANPDD-
-----LDFELAAAGEARQTIDLTWGAALTRFLSLSARQMGDDFIS---------VGRVQG
PTLKLIVDREREIQAFDPESYWELTGELAKSGGD----------------PFEARYFYLN
-DEGNERERVWDEAVAEVLTEALAAADGATVDDVTRRTQTDDPPTPFNTTAFIRAAGSLG
YSAQRAMSLAEDLYTAGYVTYPRTDNTVYPDDLEPEELIEELSAASTFGTDAASLLDED-
-REIEPTEGDEETTDHPPIHPTGELPAAS---DLSDDEWEVYELIVRRFLATCADPATWE
RLRVVALANGEATPIAEGADGLAALRDSEDAAKPADLVADGGLRLKANGKRLLEAGYHDV
YPYRSSDERIVPDVEVGETLSLSDRATEGKETQPPRRYGQSRLIEEMEKRQLGTK-----
------------------------------------------------------------
------------------------------------------------------------
------------------------------------------------------------
------------------------------------------------------------
------------------------------------------------------------
------------------------------------------------------------
------------------------------------------------------------
------------------------------------------------------------
----------------------------------------------------ATRHRTIE
KLYDRNYVESDPPRPTRLAEAVVEAAEEFADRIVSEEMTAQLEEDMAAIAAGEKEYDEVT
AASR--------------------------------------------------DLLSRV
FDDLTESREAVGDHLQTSLKADKTLGPCPECGADLLVRKSRQGSYFVGCDGYPDCEYTLP
LPSTGKPLLLDETCDDHGLRHVKMLAGRKT-FVHGCPQCKADEADEQEDEVIGTCPDCGE
-----------------------------------EHGGELAIKRLRSGSRLVGCTRYPD
CDYSLPLPRRGEIEVTDETCEEHDLPHLR---VHSG--------------D-EPWELGCP
ICNYREFTAREEG---SELQAVEGIGEKTAAKLQDAGVDGVDELKSADPDDLASD-----
-------VDG----VG--------------------------------PDTVRDWQAKAD
------------------
>lcl|36546_1406 unnamed protein product
---------------------------MEPSSLSGLPAGVGEALEAEGVAELYPPQEAAV
EAGVTDGESLVAAVPTASGKTLIAELAMLSSVERGGKALYIVPLRALASEKKAEFERWEE
FDVTVGVSTGNYDSDGEWLASRDIIVATSEKVDSLIRNGAPWIDDLTCVVSDEVHLVDDS
HRGPTLEVTLAKLRKVNPGLQTVALSATVGNADVIADWLDAELVESDWRPIELHTGVHFG
NAINFDDGSQREVPVERGEDQTARLVADALDTEE-------------DGQGGSSLVFVNS
RRNAESSARKLTDVTGPRLTGDERDRLRELAEEIRGVSDTDTSEDLADAVEEGSAFHHAG
LASEHRS-LVEDAFRDRLIKCVSATPTLAAG-VNTPARRVIVRDWRRYDGEFGGMKPLD-
---VLEVHQMCGRAGRPGLDPYGEAVLLANNADTREELFERYVWAEAEPVRSKLAAEPAL
RTHVLATVASG-----------------------------------------FAATRDGL
LSFLDNTLYATQTDDEGRLAAVTDTVLDYLEVNGFVERDRDGGSEGLAATGIGHT-----
------------------------------------------------------------
------------------------------------------------------------
------------------------------------------------------------
------------------------------------------------------------
------------------------------------------------------------
------------------------------------------------------------
------------------------------------------------------------
------------------------------------------------------------
----------------------------------------------------------VS
RLY------LDPMSAAEILDGLRTVADDGSGPVGSADADGEFVAADDPTADADD--PGFT
TYTR--------------------------------------------------------
-----AGEDEPDDPASEGPASAGDAAPAVTPLGLYHLVSRTPDTYELYLKSGDREEYTEV
CYEREAELLGDVPSEYEDVRFEDWLAALKTGRLLEDWANEVDEDRIAERYGVGPGDIRGK
-----------------------------------VDTAEWLLRAAETLARDVEGIDGDT
VVQVREARKRLEYGVREELLDLAGVRNVG-----------------------RKRARRLY
EAGIESRADLREADKAVVLGALRGR-ERTAERILENAGREDPSLDGVDPDSSASAAA---
-------TAGAD------------------------------------ADGDGDGQASLG
DFG---------------
>lcl|36547_3342 unnamed protein product
------------------------------------------------------------
------------------------------------------------------------
------------------------------------------------------------
------------------------------------------------------------
------------------------------------------------------------
------------------------------------------------------------
------------------------------------------------------------
------------------------------------------------------------
------------------------------------------------------------
------------------------------------------------------------
------------------------------------------------------------
------------------------------------------------------------
------------------------------------------------------------
------------------------------------------------------------
------------------------------------------------------------
------------------------------------------------------------
------------------------------------------------------------
------------------------------------------------------------
------------------------------------------------------------
---------------------------------MSEEMTAQLEQDMAAIAAGEKAYDEVT
EASR--------------------------------------------------ELLSRV
FDDLTESREAVGDHLQNSLKADKTLGPCPECGADLLVRKSRQGSYFVGCDGYPDCEYTLP
LPSTGKPLILDETCEDHELRHVKMLAGRKT-FVHGCPQCKADEADEQEDEVIGTCPDCGE
-----------------------------------EHGGDLAIKRLRSGSRLVGCTRYPD
CDYSLPLPRRGEIEVTDETCEEHDLPHLR---VHSG--------------D-EPWELGCP
ICNYREFTARQEG---SELQAVEGIGEKTAAKLKDAGVDGVDELKSADPDDLASD-----
-------VDG----VG--------------------------------ADTVRDWQAKAD
------------------
>lcl|38017_1408 unnamed protein product
---------------------MSRGPELIITEKDNAARRIADILSGESATAERENDVNVY
KWGGKRCIGLSGHVVGVDFPAEYNDWRDVEPVELIDAPVTKEP----TQEGIVAALRKLA
RNASRVVIATDYDREGELIG-KEAYELVREVNEDAPIDRVRFSSITENEVREAFANPDE-
-----LDFDLAAAGEARQVIDLTWGAALTRFLSLSARQLGDDFIS---------VGRVQG
PTLKLIVDREREIQAFDPESYWELYGNLTKSGGD----------------PFEARYFYLN
-DEGNEAERVWDGDVAEVLTEALDAAGEAVVDDVRRRTRTDDPPTPFNTTAFIRAAGSLG
YSAQRAMSLAEDLYTAGYVTYPRTDNTVYPDDLDPRELIEELSAASTFGADAKSLLDADR
--EIEPTEGDEETTDHPPIHPTGELPSAS---DLSEDEWEVYELIVRRFLATCAEPATWE
RLRVVALANGEATAIAEGADGLAALRDPDEASGPGDLAADGGLRLKANGKRLLQAGYHDV
YPYRSSDERIVPDVEVGETLALTDRRTDAKETQPPRRYGQSRLIEEMEKRGVGTK-----
------------------------------------------------------------
------------------------------------------------------------
------------------------------------------------------------
------------------------------------------------------------
------------------------------------------------------------
------------------------------------------------------------
------------------------------------------------------------
------------------------------------------------------------
----------------------------------------------------ATRHRTLE
KLYDRNYIESDPPRPTRLAEAVVEAAEEFAEHIVSEEMTAQLERDMQAIAAGEKEYDEVT
EESR--------------------------------------------------ALLERV
FDDLTESREAVGDHLQKSLKADKTLGPCPECGADLLVRKSRQGSYFVGCDGYPDCEYTLP
LPSTGKPLILDETCEEHDLRHVKMLAGRKT-FVHGCPQCKADEADEQEDEVIGTCPDCGE
E-----------------------------------HGGQLAIKRLRSGSRLVGCTRYPD
CDYSLPLPRRGEIEVTDETCEEHDLPHLR---VHSG--------------D-EPWELGCP
ICNYREFTARQEG---TELQTVEGIGEKTAEKLKDAGVDGVDDLKSIDPDDLAAD-----
-------VDG----VG--------------------------------ADTVRDWQAKAD
------------------
>lcl|38019_814 unnamed protein product
---------------------MSRGPELIITEKDNAARRIAEILSGGSATAERRNDVNVY
KWGGKRCIGLSGHVVGVDFPPEYSDWRDVEPVELIDAPVRKAP----TQEGIVSALRTLA
RNASRVTIATDYDREGELIG-KEAYELVREVNEDAPIDRVRFSSITENEVTEAFADPDD-
-----LDFDLAAAGEARQVIDLTWGAALTRFLSLSARQLGNDFIS---------VGRVQG
PTLKLIVDREREIRAFDPEAYWELYGELSKAGGD----------------PFEAQYFLEN
-DAGNEAERVWNEGVADTLTEALAAAGDAVVDDVRRRTRTDEPPAPFNTTAYIRAAGSLG
YSAQRAMSIAEELYTAGYVTYPRTDNTVYPDDLDPRELLEALEASPTFGEDAAALLERE-
--EIEPTEGDEETTDHPPIHPTGDLPDAS---DLDDDEREVYELIVRRFLATCAPAAEWE
RLRVVALANGEATAIASEADPVAALRDPDEAEGTPSLAADGGLRLKANGKRLLEAGYHEV
YPYRSSDERIVPDVEVGETLTLSGRRTEAKETQPPRRYGQSRLIEEMEKRGVGTK-----
------------------------------------------------------------
------------------------------------------------------------
------------------------------------------------------------
------------------------------------------------------------
------------------------------------------------------------
------------------------------------------------------------
------------------------------------------------------------
------------------------------------------------------------
----------------------------------------------------ATRHRTLE
KLYDRGYVESDPPRPTRLAESVVEAAEGFAEHVVSEEMTAQLERDMRAIAAGEKEYEEVT
AASR--------------------------------------------------DLLERV
FDDLTESREAIGDQLQESLKADKTLGPCPECGADLLVRQSRAGSYFVGCDGYPDCEYTLP
LPSTGKPLILEEACEDHDLHHVKMLAGRKT-FVHGCPRCKADAADEADDEVIGACPECGE
GAASPRDGGGETA----------------------DAGGELAIKRLRSGSRLVGCTRYPD
CDYSLPLPRRGEIEVTDERCAEHDLPHLR---VRSG--------------D-EPWELGCP
ICNYREFRAREEG---SELQTVEGIGEKTAEKLEEAGIAGIGELKSADPDELAGD-----
-------VDG----VG--------------------------------PDTVRDWQARAD
------------------
>lcl|36174_741 unnamed protein product
-------------------------MELIITEKDNAARRIAEILSGGSMDSSRENGVNVY
EWGGKRCVGLSGHVVGVDFPPEYSDWRDVEPAELIDASVEKTP----TKENIVATLRILA
RKAERATIATDYDREGELIG-KEAYEIVEEANDDIPIRRVRFSSITENEVKSAFDEPDE-
-----LDFDLAAAGEARQIIDLIWGASLTRFLSLSSGQLGNDFIS---------VGRVQS
PTLKLMVDREREIEAFDPESYWELVADLSKTAGGDGAE-ADGESGEDPTAPFEAQYFYRD
-EDDNEAERIWDEATAESVYETLSSADSATVVDVNGRTRTDSPPTPFNTTQFIRAASAIG
YSAKRAMSIAEDLYTAGYITYPRTDNTVYPDDLDPEELLDDFVGHPTLGESAESLLEAD-
--EIVPTEGDEETTDHPPIHPTGEIPARGG--DVSDDEWEVFELVVRRFYATVADPAEWE
HLKVVAEVDGKE-------------------------------RLKANGKRLVEPGYHAV
YPYFNTSENFVPAVDVGEELALADAELEAKETQPPRRYGQSRLIETMEDLGIGTK-----
------------------------------------------------------------
------------------------------------------------------------
------------------------------------------------------------
------------------------------------------------------------
------------------------------------------------------------
------------------------------------------------------------
------------------------------------------------------------
------------------------------------------------------------
----------------------------------------------------STRHETIE
KLYDRGYIESDPPRPTRLAMAVVTAAEDYADRVVSEGMTAQLEADMDAIANGEATLEDVT
DESR--------------------------------------------------EMLEDI
FANLADSREEIGDQLRKSLKDDKRLGPCPECGEDLLVRRSRHGSYFIGCDGYPDCENTLP
LPSTGKPLILEEECEEHGLNEVKMLAGRQT-FVHGCALCKAEEAGEGP--TLGECPECGD
E-----------------------------------HGGELAVKTLQSGSRLVGCTRYPD
CEYSLPLPRRGEIEVTEERCEEHDLPEL---LVHNGD---------------EPWELGCP
ICNYREFQAREADS-GSDLEALEGIGAKTVEKLANAGIEDVADLSDADPDAVAES-----
-------VEG----VS--------------------------------ADRIRTWQAKA-
------------------
>lcl|36548_3365 unnamed protein product
------------------------------------------------------------
------------------------------------------------------------
------------------------------------------------------------
------------------------------------------------------------
------------------------------------------------------------
------------------------------------------------------------
------------------------------------------------------------
------------------------------------------------------------
------------------------------------------------------------
------------------------------------------------------------
------------------------------------------------------------
------------------------------------------------------------
------------------------------------------------------------
------------------------------------------------------------
------------------------------------------------------------
------------------------------------------------------------
------------------------------------------------------------
------------------------------------------------------------
------------------------------------------------------------
------------------------------------------------------------
------------------------------------------------------------
------------------------------------------------------------
---------------------MKMLAGRKT-FVHGCPQCKADEADEQEDEVIGTCPDCGE
-----------------------------------EHGGQLAIKRLRSGSRLVGCTRYPD
CDYSLPLPRRGEIEVTDETCEEHDLPHLR---VHSG--------------D-EPWELGCP
ICNYREFTARQEG---SELQAVEGIGEKTAAKLKDAGVDGVDELKSADPDDLASD-----
-------VDG----VG--------------------------------ADTVRDWQAKAD
------------------
>lcl|36550_123 unnamed protein product
---------------------MSRGPELIITEKDNAARRIADILSGESATTERKNDVNVY
KWGGKRCIGLSGHVVGVDFPAEYNDWRDVEPVELIDAPVTKEP----TQEGIVAALRTLA
RNASRVVIATDYDREGELIG-KEAYELVREVNEDAPIDRVRFSSITDNEVTEAFANPDE-
-----LDFDLAAAGEARQVIDLTWGAALTRFLSLSARQLGDDFIS---------VGRVQG
PTLKLIVDREREIQAFDPESYWELYGKLTKSGGD----------------PFEARYFYLN
-DEGNEAQRVWDGDVAEVLTEALAAADEAVVDDVRRRTRTDEPPTPFNTTAFIRAAGSLG
HSAQRTMSLAEDLYTAGYVTYPRTDNTVYPEDLEPRELIEELSAASTFGKDAKSLLDQE-
--EIEPTEGDEETTDHPPIHPTGELPSAS---DLSEDEWEVYELIVRRFLATCAEPATWE
RLRVVALANGEATAVAEGADGRAALRNPADADGPADLAADGGLRLKANGKRLLEAGYHEV
YPYRSSDERIVPDVEVGERLALDGRRTDAKETQPPRRYGQSRLIEEMEKRGVGTK-----
------------------------------------------------------------
------------------------------------------------------------
------------------------------------------------------------
------------------------------------------------------------
------------------------------------------------------------
------------------------------------------------------------
------------------------------------------------------------
------------------------------------------------------------
----------------------------------------------------ATRHRTLE
KLYDRNYIESDPPRPTRLAEAVVEAAEEFAEHIVSEEMTAQLERDMQAIAAGEKGYDEVT
EASR--------------------------------------------------ELLDRV
FDDLTESRDAVGDHLQKSLKADKTLGPCPECGADLLVRKSRQGSYFVGCDGYPDCEHTLP
LPSTGKPLILDETCEAHDLRHVKMLAGRKT-FVHGCPQCKADEADDQEDEVIGACPECGE
T-----------------------------------HGGELAIKRLRSGSRLVGCTRYPD
CDYSLPLPRRGEIEVTDERCEEHDLPHLR---VHSG--------------D-EPWELGCP
ICNYREFTARQEG---SELQTVEGIGEKTAEKLQNVGVDGVDDLKSADPDDLAAD-----
-------VDG----VG--------------------------------ADTVRDWQAKAD
------------------
>lcl|36551_745 unnamed protein product
MRAILGCITKPLDGRAAYPGAMSRGPELIITEKDNAARRIADILSGESATTERKNDVNVY
KWGGKRCIGLSGHVVGVDFPAEYNDWRDVEPVELIDAPVTKEP----TQEGIVAALRTLA
RNASRVVIATDYDREGELIG-KEAYELVREVNEDAPIDRVRFSSITDNEVTEAFANPDE-
-----LDFDLAAAGEARQVIDLTWGAALTRFLSLSARQLGDDFIS---------VGRVQG
PTLKLIVDREREIQAFDPESYWELYGKLTKSGGD----------------PFEARYFYLN
-DEGNEAQRVWDGDVAEVLTEALAAADEAVVDDVRRRTRTDEPPTPFNTTAFIRAAGSLG
HSAQRAMSLAEDLYTAGYVTYPRTDNTVYPEDLEPRELIEELSAASTFGKDAKSLLDQE-
--EIEPTEGDEETTDHPPIHPTGELPSAS---DLSEDEWEVYELIVRRFLATCAEPATWE
RLRVVALANGEATAVAEGADGRAALRNPADADGPADLAADGGLRLKANGKRLLEAGYHEV
YPYRSSDERIVPDVEVGERLALDGRRTDAKETQPPRRYGQSRLIEEMEKRGVGTK-----
------------------------------------------------------------
------------------------------------------------------------
------------------------------------------------------------
------------------------------------------------------------
------------------------------------------------------------
------------------------------------------------------------
------------------------------------------------------------
------------------------------------------------------------
----------------------------------------------------ATRHRTLE
KLYDRNYIESDPPRPTRLAEAVVEAAEEFAEHIVSEEMTAQLERDMQAIAAGEKGYDEVT
EASR--------------------------------------------------ELLDRV
FDDLTESRDAVGDHLQKSLKADKTLGPCPECGADLLVRKSRQGSYFVGCDGYPDCEHTLP
LPSTGKPLILDETCEAHDLRHVKMLAGRKT-FVHGCPQCKADEADDQEDEVIGACPECGE
T-----------------------------------HGGELAIKRLRSGSRLVGCTRYPD
CDYSLPLPRRGEIEVTDERCEEHDLPHLR---VHSG--------------D-EPWELGCP
ICNYREFTARQEG---SELQTVEGIGEKTAEKLQNVGVDGVDDLKSADPDDLAAD-----
-------VDG----VG--------------------------------ADTVRDWQAKAD
------------------
>lcl|36552_3272 unnamed protein product
---------------------MSRGPELIITEKDNAARRIADILSGESATTERKNDVNVY
KWGGKRCIGLSGHVVGVDFPAEYNDWRDVEPVELIDAPVTKEP----TQEGIVAALRTLA
RNASRVVIATDYDREGELIG-KEAYELVREVNEDAPIDRVRFSSITDNEVTEAFANPDE-
-----LDFDLAAAGEARQVIDLTWGAALTRFLSLSARQLGDDFIS---------VGRVQG
PTLKLIVDREREIQAFDPESYWELYGKLTKSGGD----------------PFEARYFYLN
-DEGNEAQRVWDGDVAEVLTEALAAADEAVVDDVRRRTRTDEPPTPFNTTAFIRAAGSLG
HSAQRAMSLAEDLYTAGYVTYPRTDNTVYPEDLEPRELIEELSAASTFGKDAKSLLDQE-
--EIEPTEGDEETTDHPPIHPTGELPSAS---DLSEDEWEVYELIVRRFLATCAEPATWE
RLRVVALANGEATAVAEGADGRAALRNPADADGPADLAADGGLRLKANGKRLLEAGYHEV
YPYRSSDERIVPDVEVGERLALDGRRTDAKETQPPRRYGQSRLIEEMEKRGVGTK-----
------------------------------------------------------------
------------------------------------------------------------
------------------------------------------------------------
------------------------------------------------------------
------------------------------------------------------------
------------------------------------------------------------
------------------------------------------------------------
------------------------------------------------------------
----------------------------------------------------ATRHRTLE
KLYDRNYIESDPPRPTRLAEAVVEAAEEFAEHIVSEEMTAQLERDMQAIAAGEKGYDEVT
EASR--------------------------------------------------ELLDRV
FDDLTESRDAVGDHLQKSLKADKTLGPCPECGADLLVRKSRQGSYFVGCDGYPDCEHTLP
LPSTGKPLILDETCEAHDLRHVKMLAGRKT-FVHGCPQCKADEADDQEDEVIGACPECGE
T-----------------------------------NGGELAIKRLRSGSRLVGCTRYPD
CDYSLPLPRRGEIEVTDERCEEHDLPHLR---VHSG--------------D-EPWELGCP
ICNYREFTARQEG---SELQTVEGIGEKTAEKLQNVGVDGVDDLKSADPDDLAAD-----
-------VDG----VG--------------------------------ADTVRDWQAKAD
------------------
>lcl|38020_1422 unnamed protein product
---------------------MSRGPELIITEKDNAARRIADILSGESATAERMNDVNVY
EWGGKRCIGLSGHVVGVDFPAEYNDWRDVEPVELIDAPVTKTP----TQEGIVAALRRLA
RNASRVVIATDYDREGELIG-KEAYELVREVNEDVPVDRVRFSSITENEVQEAFANPDD-
-----LDFELAAAGEARQTIDLTWGAALTRFLSLSARQLGDDFIS---------VGRVQG
PTLKLIVDREREIQAFDPESYWELTGELAKSSGD----------------PFEARYFYLN
-DEGNERERVWDEAVAETLTEALDAADGATVDDVTRRTQTDDPPTPFNTTAFIRAAGSLG
YSAQRAMSLAEDLYTAGYVTYPRTDNTVYPEDLEPEELIADLGDSPTFGEDAASLLDED-
-REIEPTEGDEETTDHPPIHPTGELPAAA---DLSDDEWEVYELIVRRFLATCADPATWE
RLRVVALANGEATPIAAGADGLAALRDTDDAAKPADLAADGGLRLKANGKRLLEAGYHEV
YPYRSSDERIVPDVEVGETLSLSDRSTEGKETQPPRRYGQSRLIEEMEKRQLGTK-----
------------------------------------------------------------
------------------------------------------------------------
------------------------------------------------------------
------------------------------------------------------------
------------------------------------------------------------
------------------------------------------------------------
------------------------------------------------------------
------------------------------------------------------------
----------------------------------------------------ATRHRTIE
KLYDRNYVESDPPRPTRLAEAVVEAAEEFADRIVSEEMTAQLEQDMAAIAAGEKEYDEVT
AESR--------------------------------------------------ELLSRV
FDDLTDSREAVGDHLQTSLKADKTLGPCPECGSDLLVRKSRQGSYFVGCDGYPDCEYTLP
LPSTGKPLLLDETCDEHDLRHVKMLAGRKT-FVHGCPQCKADEADEQEDEVIGTCPDCGA
-----------------------------------EHGGELAVKRLRSGSRLVGCTRYPD
CDYSLPLPRRGEIEVTDETCEEHDLPHLR---VHSG--------------D-EPWELGCP
ICNYREFTARQEG---SELQAVEGIGEKTAAKLKDAGVDGVDELKSADPDSLAAD-----
-------VDG----VG--------------------------------PDTVRDWQARAD
------------------
>lcl|38021_2029 unnamed protein product
---------------------MSRGPELIITEKDNAARRIADILSGESATAERMNDVNVY
EWGGKRCIGLSGHVVGVDFPAEYNDWRDVEPVELIDAPVTKTP----TQEGIVAALRRLA
RNASRVVIATDYDREGELIG-KEAYELVREVNEDVPVDRVRFSSITENEVQEAFANPDD-
-----LDFELAAAGEARQTIDLTWGAALTRFLSLSARQLGDDFIS---------VGRVQG
PTLKLIVDREREIQAFDPESYWELTGELAKSSGD----------------PFEARYFYLN
-DEGNERERVWDEAVAETLTEALDAADGATVDDVTRRTQTDDPPTPFNTTAFIRAAGSLG
YSAQRAMSLAEDLYTAGYVTYPRTDNTVYPEDLEPEELIADLGDSPTFGEDAASLLDED-
-REIEPTEGDEETTDHPPIHPTGELPAAA---DLSDDEWEVYELIVRRFLATCADPATWE
RLRVVALANGEATPIAAGADGLAALRDTDDAAKPADLAADGGLRLKANGKRLLEAGYHEV
YPYRSSDERIVPDVEVGETLSLSDRSTEGKETQPPRRYGQSRLIEEMEKRQLGTK-----
------------------------------------------------------------
------------------------------------------------------------
------------------------------------------------------------
------------------------------------------------------------
------------------------------------------------------------
------------------------------------------------------------
------------------------------------------------------------
------------------------------------------------------------
----------------------------------------------------ATRHRTIE
KLYDRNYVESDPPRPTRLAEAVVEAAEEFADRIVSEEMTAQLEQDMAAIAAGEKEYDEVT
AESR--------------------------------------------------ELLSRV
FDDLTDSREAVGDHLQTSLKADKTLGPCPECGSDLLVRKSRQGSYFVGCDGYPDCEYTLP
LPSTGKPLLLDETCDEHDLRHVKMLAGRKT-FVHGCPQCKADEADEQEDEVIGTCPDCGA
-----------------------------------EHGGELAVKRLRSGSRLVGCTRYPD
CDYSLPLPRRGEIEVTDETCEEHDLPHLR---VHSG--------------D-EPWELGCP
ICNYREFTARQEG---SELQAVEGIGEKTAAKLKDAGVDGVDELKSADPDSLAAD-----
-------VDG----VG--------------------------------PDTVRDWQARAD
------------------
>lcl|38022_2552 unnamed protein product
---------------------MSRGPELIITEKDNAARRIADILSGESATAERMNDVNVY
EWGGKRCIGLSGHVVGVDFPAEYNDWRDVEPVELIDAPVTKTP----TQEGIVAALRRLA
RNASRVVIATDYDREGELIG-KEAYELVREVNEDVPVDRVRFSSITENEVQEAFANPDD-
-----LDFELAAAGEARQTIDLTWGAALTRFLSLSARQLGDDFIS---------VGRVQG
PTLKLIVDREREIQAFDPESYWELTGELAKSSGD----------------PFEARYFYLN
-DEGNERERVWDEAVAETLTEALDAADGATVDDVTRRTQTDDPPTPFNTTAFIRAAGSLG
YSAQRAMSLAEDLYTAGYVTYPRTDNTVYPEDLEPEELIADLGDSPTFGEDAASLLDED-
-REIEPTEGDEETTDHPPIHPTGELPAAA---DLSDDEWEVYELIVRRFLATCADPATWE
RLRVVALANGEATPIAAGADGLAALRDTDDAAKPADLAADGGLRLKANGKRLLEAGYHEV
YPYRSSDERIVPDVEVGETLSLSDRSTEGKETQPPRRYGQSRLIEEMEKRQLGTK-----
------------------------------------------------------------
------------------------------------------------------------
------------------------------------------------------------
------------------------------------------------------------
------------------------------------------------------------
------------------------------------------------------------
------------------------------------------------------------
------------------------------------------------------------
----------------------------------------------------ATRHRTIE
KLYDRNYVESDPPRPTRLAEAVVEAAEEFADRIVSEEMTAQLEQDMAAIAAGEKEYDEVT
AESR--------------------------------------------------ELLSRV
FDDLTDSREAVGDHLQTSLKADKTLGPCPECGSDLLVRKSRQGSYFVGCDGYPDCEYTLP
LPSTGKPLLLDETCDEHDLRHVKMLAGRKT-FVHGCPQCKADEADEQEDEVIGTCPDCGA
-----------------------------------EHGGELAVKRLRSGSRLVGCTRYPD
CDYSLPLPRRGEIEVTDETCEEHDLPHLR---VHSG--------------D-EPWELGCP
ICNYREFTARQEG---SELQAVEGIGEKTAAKLKDAGVDGVDELKSADPDSLAAD-----
-------VDG----VG--------------------------------PDTVRDWQARAD
------------------
>lcl|23591_2002 unnamed protein product
---------------------MSRGPELIITEKDNAARRIADILSGESATAERMNDVNVY
EWGGKRCIGLSGHVVGVDFPAEYNDWRDVEPVELIDAPVTKTP----TQEGIVAALRRLA
RNASRVVIATDYDREGELIG-KEAYELVREVNEDVPVDRVRFSSITENEVQEAFANPDD-
-----LDFELAAAGEARQTIDLTWGAALTRFLSLSARQLGDDFIS---------VGRVQG
PTLKLIVDREREIQAFDPESYWELTGELAKSSGD----------------PFEARYFYLN
-DEGNERERVWDEAVAETLTEALDAADGATVDDVTRRTQTDDPPTPFNTTAFIRAAGSLG
YSAQRAMSLAEDLYTAGYVTYPRTDNTVYPEDLEPEELIADLGDSPTFGEDAASLLDED-
-REIEPTEGDEETTDHPPIHPTGELPAAA---DLSDDEWEVYELIVRRFLATCADPATWE
RLRVVALANGEATPIAAGADGLAALRDTDDAAKPADLAADGGLRLKANGKRLLEAGYHEV
YPYRSSDERIVPDVEVGETLSLSDRSTEGKETQPPRRYGQSRLIEEMEKRQLGTK-----
------------------------------------------------------------
------------------------------------------------------------
------------------------------------------------------------
------------------------------------------------------------
------------------------------------------------------------
------------------------------------------------------------
------------------------------------------------------------
------------------------------------------------------------
----------------------------------------------------ATRHRTIE
KLYDRNYVESDPPRPTRLAEAVVEAAEEFADRIVSEEMTAQLEQDMAAIAAGEKEYDEVT
AESRELLSRVXVVEAAEEFADRIVSEEMTAQLEQDMAAIAAGEKEYDEVTAESRELLSRV
FDDLTDSREAVGDHLQTSLKADKTLGPCPECGSDLLVRKSRQGSYFVGCDGYPDCEYTLP
LPSTGKPLLLDETCDEHDLRHVKMLAGRKT-FVHGCPQCKADEADEQEDEVIGTCPDCGA
-----------------------------------EHGGELAVKRLRSGSRLVGCTRYPD
CDYSLPLPRRGEIEVTDETCEEHDLPHLR---VHSG--------------D-EPWELGCP
ICNYREFTARQEG---SELQAVEGIGEKTAAKLKDAGVDGVDELKSADPDSLAAD-----
-------VDG----VG--------------------------------PDTVRDWQARAD
------------------
>lcl|36553_1535 unnamed protein product
---------------------MSRGPELIITEKDNAARRIADILSGESATAERMNDVNVY
EWGGKRCIGLSGHVVGVDFPAEYNDWRDVEPVELIDAPVTKTP----TQEGIVAALRRLA
RNASRVVIATDYDREGELIG-KEAYELVREVNEDVPVDRVRFSSITENEVQEAFANPDD-
-----LDFELAAAGEARQTIDLTWGAALTRFLSLSARQLGDDFIS---------VGRVQG
PTLKLIVDREREIQAFDPESYWELTGELAKSSGD----------------PFEARYFYLN
-DEGNERERVWDEAVAETLTEALDAADGATVDDVTRRTQTDDPPTPFNTTAFIRAAGSLG
YSAQRAMSLAEDLYTAGYVTYPRTDNTVYPEDLEPEELIADLGDSPTFGEDAASLLDED-
-REIEPTEGDEETTDHPPIHPTGELPAAA---DLSDDEWEVYELIVRRFLATCADPATWE
RLRVVALANGEATPIAAGADGLAALRDTDDAAKPADLAADGGLRLKANGKRLLEAGYHEV
YPYRSSDERIVPDVEVGETLSLSDRSTEGKETQPPRRYGQSRLIEEMEKRQLGTK-----
------------------------------------------------------------
------------------------------------------------------------
------------------------------------------------------------
------------------------------------------------------------
------------------------------------------------------------
------------------------------------------------------------
------------------------------------------------------------
------------------------------------------------------------
----------------------------------------------------ATRHRTIE
KLYDRNYVESDPPRPTRLAEAVVEAAEEFADRIVSEEMTAQLEQDMAAIAAGEKEYDEVT
AESR--------------------------------------------------ELLSRV
FDDLTDSREAVGDHLQTSLKADKTLGPCPECGSDLLVRKSRQGSYFVGCDGYPDCEYTLP
LPSTGKPLLLDETCDEHDLRHVKMLAGRKT-FVHGCPQCKADEADEQEDEVIGTCPDCGA
-----------------------------------EHGGELAVKRLRSGSRLVGCTRYPD
CDYSLPLPRRGEIEVTDETCEEHDLPHLR---VHSG--------------D-EPWELGCP
ICNYREFTARQEG---SELQAVEGIGEKTAAKLKDAGVDGVDELKSADPDSLAAD-----
-------VDG----VG--------------------------------PDTVRDWQARAD
------------------
>lcl|36554_976 unnamed protein product
---------------------MSRGPELIITEKDNAARRIADILSGESATTERKNDVNVY
KWGGKRCIGLSGHVVGVDFPAEYNDWRDVEPVELIDAPVTKEP----TQEGIVAALRTLA
RNASRVVIATDYDREGELIG-KEAYELVREVNEDAPIDRVRFSSITDNEVTEAFANPDE-
-----LDFDLAAAGEARQVIDLTWGAALTRFLSLSARQLGDDFIS---------VGRVQG
PTLKLIVDREREIQAFDPESYWELYGKLTKSGGD----------------PFEARYFYLN
-DEGNEAQRVWDGNVAEVLTEALAAADEAVVDDVRRRTRTDEPPTPFNTTAFIRAAGSLG
HSAQRAMSLAEDLYTAGYVTYPRTDNTVYPEDLEPRELIEELSAASTFGKDAKSLLDQE-
--EIEPTEGDEETTDHPPIHPTGELPSAS---DLSEDEWEVYELIVRRFLATCAEPATWE
RLRVVALANGEATAVAEGADWRAALRNPADADGPADLAADGGLRLKANGKRLLEAGYHEV
YPYRSSDERIVPDVEVGERLALDGRRTDAKETQPPRRYGQSRLIEEMEKRGVGTK-----
------------------------------------------------------------
------------------------------------------------------------
------------------------------------------------------------
------------------------------------------------------------
------------------------------------------------------------
------------------------------------------------------------
------------------------------------------------------------
------------------------------------------------------------
----------------------------------------------------ATRHRTLE
KLYDRNYIESDPPRPTRLAEAVVEAAEEFAEHIVSEEMTAQLERDMQAIAAGEKGYDEVT
EASR--------------------------------------------------ELLDRV
FDDLTESRDAVGDHLQKSLKADKTLGPCPECGADLLVRKSRQGSYFVGCDGYPDCEHTLP
LPSTGKPLILDETCEAHDLRHVKMLAGRKT-FVHGCPQCKADEADDQEDEVIGACPECGE
T-----------------------------------HGGELAIKRLRSGSRLVGCTRYPD
CDYSLPLPRRGEIEVTDERCEEHDLPHLR---VHSG--------------D-EPWELGCP
ICNYREFTARQEG---SELQTVEGIGEKTAEKLQNVGVDGVDDLKSADPDDLAAD-----
-------VDG----VG--------------------------------ADTVRDWQAKAD
------------------
>lcl|36555_2284 unnamed protein product
MRAILGCITKPLDGRAAYPGAMSRGPELIITEKDNAARRIADILSGESATTERKNDVNVY
KWGGKRCIGLSGHVVGVDFPAEYNDWRDVEPVELIDAPVTKEP----TQEGIVAALRTLA
RNASRVVIATDYDREGELIG-KEAYELVREVNEDAPIDRVRFSSITDNEVTEAFANPDE-
-----LDFDLAAAGEARQVIDLTWGAALTRFLSLSARQLGDDFIS---------VGRVQG
PTLKLIVDREREIQAFDPESYWELYGKLTKSGGD----------------PFEARYFYLN
-DEGNEAQRVWDGDVAEVLTEALAAADEAVVDDVRRRTRTDEPPTPFNTTAFIRAAGSLG
HSAQRAMSLAEDLYTAGYVTYPRTDNTVYPEDLEPRELIEELSAASTFGKDAKSLLDQE-
--EIEPTEGDEETTDHPPIHPTGELPSAS---DLSEDEWEVYELIVRRFLATCAEPATWE
RLRVVALANGEATAVAEGADGRAALRNPADADGPADLAADGGLRLKANGKRLLEAGYHEV
YPYRSSDERIVPDVEVGERLALDGRRTDAKETQPPRRYGQSRLIEEMEKRGVGTK-----
------------------------------------------------------------
------------------------------------------------------------
------------------------------------------------------------
------------------------------------------------------------
------------------------------------------------------------
------------------------------------------------------------
------------------------------------------------------------
------------------------------------------------------------
----------------------------------------------------ATRHRTLE
KLYDRNYIESDPPRPTRLAEAVVEAAEEFAEHIVSEEMTAQLERDMQAIAAGEKGYDEVT
EASR--------------------------------------------------ELLDRV
FDDLTESRDAVGDHLQKSLKADKTLGPCPECGADLLVRKSRQGSYFVGCDGYPDCEHTLP
LPSTGKPLILDETCEAHDLRHVKMLAGRKT-FVHGCPQCKADEADDQEDEVIGACPECGE
T-----------------------------------HGGELAIKRLRSGSRLVGCTRYPD
CDYSLPLPRRGEIEVTDERCEEHDLPHLR---VHSG--------------D-EPWELGCP
ICNYREFTARQEG---SELQTVEGIGEKTAEKLQNVGVDGVDDLKSADPDDLAAD-----
-------VDG----VG--------------------------------ADTVRDWQAKAD
------------------
>lcl|38023_1645 unnamed protein product
-------------------------MELIITEKDNAARRIADILSGGTYDSSRENGVNVY
EWGGKRCVGLSGHVVGVDFPSEYSDWRDVEPVELIDADVEKTA----TKENIVATLRLLA
RRAQRVTIATDYDREGELIG-KEAYDIVRNVDEDVPIRRVRFSSITENEVQNAFDEPDE-
-----LDFDLAAAGEARQIIDLIWGAALTRYLSLSAGQLGDDFIS---------VGRVQS
PTLKLIVDREREIQAFEPEEYWELFADLRK-----------------DETTFEAQYFYRD
-EDDNEAERVWEESVADEVYKTLADDDVATVVDVTRRTRTDTPPEPFNTTQFIRAASAIG
YSAKRAMSIAEDLYTAGYITYPRTDNTVYPDDLDPEDLLDEFVNHPSLGESAEALLEAD-
--EITPTEGDEETTDHPPIHPTGEIPSRG---DISDDEWEVYELVVRRFYATVADAAVWE
HLKVVAEADDH--------------------------------RLKANGKRLVEPGYHDV
YPYFSTTENYVPDVDEGEELALSDVELEDKQTQPPRRYGQSRLIETMEEMGIGTKCLTAD
TNILHRDSDDDVVRVPVSDVFDDGAVVMADGDTEIAINEQGPTSLSVDEATERVTERNQT
LVSQRPLKDDEGVLRITTETGSLSVTSDHPMYLRTDDGFEIVPAADVVASDRLLSTRPTN
TVDYDGNDVVATWSEFATSCDKSSKLYGVDCGDRLADYRSARNETQYDLADRIDADRPAI
SDYENGKRDVPVRILGELEIRPAELHGLNYDRTVENPFPLRWSPTLARVVGGLLGDGSIH
VDEDENVVDVRYHNTDRHLIDRFANDVQTLFGIEPTIVEQDGRKDHHKTRYQVHLPSAAG
RMLRFVLESMSEDGRPVVPEPLEPTFIGALFDDEGHISRDQKCFISNTDHELLEAVGEML
RRHGIDSKLAPSQHKLYVRGREDLERFLDVVPIAADEKFYRGLDALQEYDVTRHKARILE
STSTEPKTSDELAAQLGISRGRVNAHVRSLRDDGYLEKRVEGSNRSTDGLRTIRYAATEF
DDTIYAAVLGHPSATEVIDVEEREYDGYVYDLTIDEDAPNFAVQSGTVVHN-STRHNTLE
KLYDRGYIESDPPRPTKLAMAVVDAAENYADRIVSEEMTAQLEADMDAIASGEATLDDVT
DESR--------------------------------------------------EMLEEI
FANLADSREEIGDHLRESLKDDKRLGPCPDCGEDLLVRRSRHGSYFIGCDGYPDCENTLP
LPSTGKPLILDEECAEHGLHEVKMLAGRQT-FVHGCPLCKAEDAGEGP--VLGDCPDCGE
DSATT-------------------ESSRDDGGETAGEGGELAVKTLESGSRLVGCTRYPD
CEYSLPLPRRGEIEVTDERCEEHDLPEL---VVHSGD---------------EPWELGCP
ICNYQEFQARESES-GSDLEALDGVGAKTVEKLADAGIEDLEDLTDADPEAVAED-----
-------VDG----VS--------------------------------ADRIRSWQAKA-
------------------
>lcl|38024_1635 unnamed protein product
---------------------MSRGPELIITEKDNAARRIADILSGESATAERMNDVNVY
EWGGKRCIGLSGHVVGVDFPAEYNDWRDVEPVELIDAPVTKTP----TQEGIVAALRRLA
RNASRVVIATDYDREGELIG-KEAYELVREVNEDVPVDRVRFSSITENEVQEAFANPDD-
-----LDFELAAAGEARQTIDLTWGAALTRFLSLSARQLGDDFIS---------VGRVQG
PTLKLIVDREREIQAFDPESYWELTGELAKSSGD----------------PFEARYFYLN
-DEGNERERVWDEAVAETLTEALDAADGATVDDVTRRTQTDDPPTPFNTTAFIRAAGSLG
YSAQRAMSLAEDLYTAGYVTYPRTDNTVYPEDLEPEELIADLGDSPTFGEDAASLLDED-
-REIEPTEGDEETTDHPPIHPTGELPAAA---DLSDDEWEVYELIVRRFLATCADPATWE
RLRVVALANGEATPIAAGADGLAALRDTDDAAKPADLAADGGLRLKANGKRLLEAGYHEV
YPYRSSDERIVPDVEVGETLSLSDRSTEGKETQPPRRYGQSRLIEEMEKRQLGTK-----
------------------------------------------------------------
------------------------------------------------------------
------------------------------------------------------------
------------------------------------------------------------
------------------------------------------------------------
------------------------------------------------------------
------------------------------------------------------------
------------------------------------------------------------
----------------------------------------------------ATRHRTIE
KLYDRNYVESDPPRPTRLAEAVVEAAEEFADRIVSEEMTAQLEQDMAAIAAGEKEYDEVT
AESR--------------------------------------------------ELLSRV
FDDLTDSREAVGDHLQTSLKADKTLGPCPECGSDLLVRKSRQGSYFVGCDGYPDCEYTLP
LPSTGKPLLLDETCDEHDLRHVKMLAGRKT-FVHGCPQCKADEADEQEDEVIGTCPDCGA
-----------------------------------EHGGELAVKRLRSGSRLVGCTRYPD
CDYSLPLPRRGEIEVTDETCEEHDLPHLR---VHSG--------------D-EPWELGCP
ICNYREFTARQEG---SELQAVEGIGEKTAAKLKDAGVDGVDELKSADPDSLAAD-----
-------VDG----VG--------------------------------PDTVRDWQARAD
------------------
>lcl|38025_3447 unnamed protein product
---------------------MSRGPELIITEKDNAARRIADILSGESATAERMNDVNVY
EWGGKRCIGLSGHVVGVDFPAEYNDWRDVEPVELIDAPVTKTP----TQEGIVAALRRLA
RNASRVVIATDYDREGELIG-KEAYELVREVNEDVPVDRVRFSSITENEVQEAFANPDD-
-----LDFELAAAGEARQTIDLTWGAALTRFLSLSARQLGDDFIS---------VGRVQG
PTLKLIVDREREIQAFDPESYWELTGELAKSSGD----------------PFEARYFYLN
-DEGNERERVWDEAVAETLTEALDAADGATVDDVTRRTQTDDPPTPFNTTAFIRAAGSLG
YSAQRAMSLAEDLYTAGYVTYPRTDNTVYPEDLEPEELIADLGDSPTFGEDAASLLDED-
-REIEPTEGDEETTDHPPIHPTGELPAAA---DLSDDEWEVYELIVRRFLATCADPATWE
RLRVVALANGEATPIAAGADGLAALRDTDDAAKPADLAADGGLRLKANGKRLLEAGYHEV
YPYRSSDERIVPDVEVGETLSLSDRSTEGKETQPPRRYGQSRLIEEMEKRQLGTK-----
------------------------------------------------------------
------------------------------------------------------------
------------------------------------------------------------
------------------------------------------------------------
------------------------------------------------------------
------------------------------------------------------------
------------------------------------------------------------
------------------------------------------------------------
----------------------------------------------------ATRHRTIE
KLYDRNYVESDPPRPTRLAEAVVEAAEEFADRIVSEEMTAQLEQDMAAIAAGEKEYDEVT
AESR--------------------------------------------------ELLSRV
FDDLTDSREAVGDHLQTSLKADKTLGPCPECGSDLLVRKSRQGSYFVGCDGYPDCEYTLP
LPSTGKPLLLDETCDEHDLRHVKMLAGRKT-FVHGCPQCKADEADEQEDEVIGTCPDCGA
-----------------------------------EHGGELAVKRLRSGSRLVGCTRYPD
CDYSLPLPRRGEIEVTDETCEEHDLPHLR---VHSG--------------D-EPWELGCP
ICNYREFTARQEG---SELQAVEGIGEKTAAKLKDAGVDGVDELKSADPDSLAADXRPGL
VGRGPIAVERRRRSVGDPPSLRRGGSDPDARLRSGHAGRPRRERAGGRPRRPRPRHADAD
GPPGPRRDRCHRLRRADR
>lcl|36556_5619 unnamed protein product
------------------------------------------------------------
------------------------------------------------------------
----------------------------------MPVDRVRFSSITENEVQEAFANPDD-
-----LDFELAAAGEARQTIDLTWGAALTRFLSLSARQLGDDFIS---------VGRVQG
PTLKLIVDREREIQAFDPESYWELTGELAKSSGD----------------PFEARYFYLN
-DEGNERERVWDEAVAETLTEALDAADGATVDDVTRRTQTDDPPTPFNTTAFIRAAGSLG
YSAQRAMSLAEDLYTAGYVTYPRTDNTVYPEDLEPEELIADLGDSPTFGEDAASLLDED-
-REIEPTEGDEETTDHPPIHPTGELPAAA---DLSDDEWEVYELIVRRFLATCADPATWE
RLRVVALANGEATPIAAGADGLAALRDTDDAAKPADLAADGGLRLKANGKRLLEAGYHEV
YPYRSSDERIVPDVEVGETLSLSDRSTEGKETQPPRRYGQSRLIEEMEKRQLGTK-----
------------------------------------------------------------
------------------------------------------------------------
------------------------------------------------------------
------------------------------------------------------------
------------------------------------------------------------
------------------------------------------------------------
------------------------------------------------------------
------------------------------------------------------------
----------------------------------------------------ATRHRTIE
KLYDRNYVESDPPRPTRLAEAVVEAAEEFADRIVSEEMTAQLEQDMAAIAAGEKEYDEVT
AESR--------------------------------------------------ELLSRV
FDDLTDSREAVGDHLQTSLKADKTLGPCPECGSDLLVRKSRQGSYFVGCDGYPDCEYTLP
LPSTGKPLLLDETCDEHDLRHVKMLAGRKT-FVHGCPQCKADEADEQEDEVIGTCPDCGA
-----------------------------------EHGGELAVKRLRSGSRLVGCTRYPD
CDYSLPLPRRGEIEVTDETCEEHDLPHLR---VHSG--------------D-EPWELGCP
ICNYREFTARQEG---SELQAVEGIGEKTAAKLKDAGVDGVDELKSADPDSLAAD-----
-------VDG----VG--------------------------------PDTVRDWQARAD
------------------
>lcl|36557_4974 unnamed protein product
---------------------MSRGPELIITEKDNAARRIADILSGESATAERMNDVNVY
EWGGKRCIGLSGHVVGVDFPAEYNDWRDVEPVELIDAPVTKTP----TQEGIVAALRRLA
RNASRVVIATDYDREGELIG-KEAYELVREVNEDVPVDRVRFSSITENEVQEAFANPDD-
-----LDFELAAAGEARQTIDLTWGAALTRFLSLSARQLGDDFIS---------VGRVQG
PTLKLIVDREREIQAFDPESYWELTGELAKSSGD----------------PFEARYFYLN
-DEGNERERVWDEAVAETLTEALDAADGATVDDVTRRTQTDDPPTPFNTTAFIRAAGSLG
YSAQRAMSLAEDLYTAGYVTYPRTDNTVYPEDLEPEELIADLGDSPTFGEDAASLLDED-
-REIEPTEGDEETTDHPPIHPTGELPAAA---DLSDDEWEVYELIVRRFLATCADPATWE
RLRVVALANGEATPIAAGADGLAALRDTDDAAKPADLAADGGLRLKANGKRLLEAGYHEV
YPYRSSDERIVPDVEVGETLSLSDRSTEGKETQPPRRYGQSRLIEEMEKRQLGTK-----
------------------------------------------------------------
------------------------------------------------------------
------------------------------------------------------------
------------------------------------------------------------
------------------------------------------------------------
------------------------------------------------------------
------------------------------------------------------------
------------------------------------------------------------
----------------------------------------------------ATRHRTIE
KLYDRNYVESDPPRPTRLAEAVVEAAEEFADRIVSEEMTAQLEQDMAAIAAGEKEYDEVT
AESR--------------------------------------------------ELLSRV
FDDLTDSREAVGDHLQTSLKADKTLGPCPECGSDLLVRKSRQGSYFVGCDGYPDCEYTLP
LPSTGKPLLLDETCDEHDLRHVKMLAGRKT-FVHGCPQCKADEADEQEDEVIGTCPDCGA
-----------------------------------EHGGELAVKRLRSGSRLVGCTRYPD
CDYSLPLPRRGEIEVTDETCEEHDLPHLR---VHSG--------------D-EPWELGCP
ICNYREFTARQEG---SELQAVEGIGEKTAAKLKDAGVDGVDELKSADPDSLAAD-----
-------VDG----VG--------------------------------PDTVRDWQARAD
------------------
>lcl|18174_2395 unnamed protein product
---------------------MSRGPELIITEKDNAARRIADILSGESATAERMNDVNVY
EWGGKRCIGLSGHVVGVDFPAEYNDWRDVEPVELIDAPVTKTP----TQEGIVAALRRLA
RNASRVVIATDYDREGELIG-KEAYELVREVNEGVPVDRVRFSSITENEVREAFANPDD-
-----LDFELAAAGEARQTIDLTWGAALTRFLSLSARQMGDDFIS---------VGRVQG
PTLKLIVDREREIQAFDPESYWELTGELAKSGGD----------------PFEARYFYLN
-DEGNERERVWDEAVAETLTEALAAAEGATVDDVTRRTQTDDPPTPFNTTAFIRAAGSLG
YSAQRAMSLAEDLYTAGYVTYPRTDNTVYPDDLEPEELIEELSAASTFGQDAASLLAED-
-REIEPTEGDEETTDHPPIHPTGELPSAS---DLSDDEWEVYELIVRRFLATCADPATWE
RLRVVALANGEATPIAEGADGLAALRNPDDAATPADLVADGGLRLKANGKRLLEAGYHEV
YPYRSSNERIVPDVEVGETLSLSDRATEGKETQPPRRYGQSRLIEEMEKRQLGTK-----
------------------------------------------------------------
------------------------------------------------------------
------------------------------------------------------------
------------------------------------------------------------
------------------------------------------------------------
------------------------------------------------------------
------------------------------------------------------------
------------------------------------------------------------
----------------------------------------------------ATRHRTIE
KLYDRNYVEGDPPRPTRLAEAVVEAAEEFADRIVSEEMTAQLERDMAAIAAGEKEYDEVT
EASR--------------------------------------------------DLLSRV
FDDLTESREAVGDHLQTSLKADKTLGPCPECGSDLLVRKSRQGSYFVGCDGYPDCEYTLP
LPSTGKPIILDETCDDHDLRRVKMLAGRKT-FVHGCPQCKADEADEQEDEVIGVCPDCGE
-----------------------------------EHGGDLAIKRLRSGSRLVGCTRYPD
CDYSLPLPRRGEIEITDERCEEHDLPHLR---VHSG--------------D-DPWELGCP
ICNYREFTARQEG---SELQAVDGIGEKTAAKLKDAGVDGVDELKSADPDDLAAD-----
-------VDG----VG--------------------------------VDTVRDWQAKAD
------------------
>lcl|18175_1001 unnamed protein product
------------------------------------------------------------
------------------------------------------------------------
------------------------------------------------------------
------------------------------------------------------------
------------------------------------------------------------
------------------------------------------------------------
------------------------------------------------------------
------------------------------------------------------------
-----------------------------------------------------------M
YPYRSSDERIVPDVEVGETLSLSDRATEAKETQPPRRYGQSRLIEEMEKRQLGTK-----
------------------------------------------------------------
------------------------------------------------------------
------------------------------------------------------------
------------------------------------------------------------
------------------------------------------------------------
------------------------------------------------------------
------------------------------------------------------------
------------------------------------------------------------
----------------------------------------------------ATRHRTIE
KLYDRNYVESDPPRPTRLAEAVVEAAEEFADRIVSEEMTAQLERDMAAIAAGEKDYDEVT
ADSR--------------------------------------------------ELLSRV
FDDLTESREAVGDHLQTSLKADKTLGPCPECGSDLLVRKSRQGSYFVGCDGYPDCEYTLP
LPSTGKPLLLDETCEDHDLRHVKMLAGRKT-FVHGCPQCKADEADEQEDEVIGACPDCGE
-----------------------------------EHGGELAIKRLRSGSRLVGCTRYPD
CDYSLPLPRRGEIEVTDETCEEHDLPHLR---VHSG--------------D-DPWELGCP
XCNYREFTARQEG---SELQAVEGIGEKTAAKLKDAGVGGVDDLKSADPDDLAAD-----
-------VDG----VG--------------------------------ADTVRDWQAKAD
------------------
>lcl|18176_2541 unnamed protein product
---------------------MSRGPELIITEKDNAARRIADILSGESATAERMNDVNVY
EWGGKRCIGLSGHVVGVDFPAEYNDWRDVEPVELIDAPVTKTP----TQEGIVAALRRLA
RNASRVVIATDYDREGELIG-KEAYELVREVNEDVPVDRVRFSSITENEVKKAFANPDD-
-----LDFELAAAGEARQTIDLTWGAALTRFLSLSARQMGDDFIS---------VGRVQG
PTLKLIVDREREIQAFDPESYWELTGELAKAGGD----------------PFEARYFYLN
-DEGNERERVWDEAVADTLTEALAAAEAATVDDVDRRTQTDDPPTPFNTTAFIRAAGSLG
YSAQRAMSLAEDLYTAGYVTYPRTDNTVYPDDLEPEELIEELSAASTFGADAASLLDGD-
-GDIEPTEGDEETTDHPPIHPTGELPSES---DLSDDEWEVYELIVRRFLATCADPATWE
RLRVVALANGEATPIAADADGLAALRDPEDAAGPADLVADGGLRLKANGKRLLEAGYHDV
YPYRSSDERIVPDVEVGETLSLSDRATEAKETQPPRRYGQSRLIEEMEKRQLGTK-----
------------------------------------------------------------
------------------------------------------------------------
------------------------------------------------------------
------------------------------------------------------------
------------------------------------------------------------
------------------------------------------------------------
------------------------------------------------------------
------------------------------------------------------------
----------------------------------------------------ATRHRTIE
KLYDRNYVESDPPRPTRLAEAVVEAAEEFADRIVSEEMTAQLERDMAAIAAGEKDYDEVT
ADSR--------------------------------------------------ELLSRV
FDDLTESREAVGDHLQTSLKADKTLGPCPECGSDLLVRKSRQGSYFIGCDGYPDCEYTLP
LPSTGKPLLLDETCEDHDLRHVKMLAGRKT-FVHGCPQCKADEADEQEDEVIGACPDCGE
-----------------------------------EHGGELAIKRLRSGSRLVGCTRYPD
CDYSLPLPRRGEIEVTDETCEEHDLPHLR---VHSG--------------D-DPWELGCP
ICNYREFTARQEG---SELQTVEGIGEKTAEKLKDAGVGGVDDLKSADPDDLAAD-----
-------VDG----VG--------------------------------ADTVRDWQAKAD
------------------
>lcl|18178_2605 unnamed protein product
---------------------MSRGPELIITEKDNAARRIADILSGESATAERMNDVNVY
EWGGKRCIGLSGHVVGVDFPAEYNDWRDVEPVELIDAPVTKTP----TQEGIVAALRRLA
RSASRVVIATDYDREGELIG-KEAYELVREVNEGVPVDRVRFSSITENEVREAFANPDD-
-----LDFELAAAGEARQTIDLTWGAALTRFLSLSARQMGDDFIS---------VGRVQG
PTLKLIVDREREIQAFDPESYWELTGELAKSGGD----------------PFEARYFYLN
-DEGNERERVWDEAVAETLTEALAAAEGATVDDVTRRTQTDDPPTPFNTTAFIRAAGSLG
YSAQRAMSLAEDLYTAGYVTYPRTDNTVYPDDLEPEELIEELSAASTFGQDAASLLAED-
-REIEPTEGDEETTDHPPIHPTGELPSAS---DLSDDEWEVYELIVRRFLATCADPATWE
RLRVVALANGEATPIAEGADGLAALRNPDDAATPADLVADGGLRLKANGKRLLEAGYHEV
YPYRSSDERIVPDVEVGETLSLSDRATEGKETQPPRRYGQSRLIEEMEKRQLGTK-----
------------------------------------------------------------
------------------------------------------------------------
------------------------------------------------------------
------------------------------------------------------------
------------------------------------------------------------
------------------------------------------------------------
------------------------------------------------------------
------------------------------------------------------------
----------------------------------------------------ATRHRTIE
KLYDRNYVEGDPPRPTRLAEAVVEAAEEFADRIVSEEMTAQLERDMAAIAAGEKEYDEVT
EASR--------------------------------------------------DLLSRV
FDDLTESREAVGDHLQTSLKADKTLGPCPECGSDLLVRKSRQGSYFVGCDGYPDCEYTLP
LPSTGKPIILDETCDDHDLRRVKMLAGRKT-FVHGCPQCKADEADEQEDEVIGVCPDCGE
-----------------------------------EHGGDLAIKRLRSGSRLVGCTRYPD
CDYSLPLPRRGEIEITDERCEEHDLPHLR---VHSG--------------D-DLWELGCP
ICNYREFTARQEG---SELQAVDGIGEKTAAKLKDAGVDGVDELKSADPDDLAAD-----
-------VDG----VG--------------------------------VDTVRDWQAKAD
------------------
>gi|354611994|ref|ZP_09029946.1| DNA topoisomerase [Halobacterium sp. DL1]
-------------------------MELIVTEKNNAARRIADILSEGGASTDTYAGVNVY
EWGGRRCIGLSGHVVGVDFPPEYSDWRDVEPAELVHADVVKEP----TQEDIVNALQRLA
READSVIIATDYDREGELIG-KEAFELVRAVNEEAPVKR-RFSSITDNEVRSAFANPDE-
-----IDFDLAAAGEARQTIDLMWGAALTRFLSLSAKQMGSDFIS---------VGRVQT
PTLKLIVDKEREIEAFEPDDYWELFADLTK-----------------DETEFEAQYFYES
-EDGTEAERVWNEDDAEAAFATLREASEAIVQSVSSRTRTDDPPAPFNTTQFIRAAGSLG
YSAGRAMSIAEDLYTAGYVTYPRTDNTVYPDDLDERELLAAFENT-VFGDSATSLLERD-
--DLTPTEGDEETTDHPPIHPTSDFPDRN---QLSEDEWEVYELVVRRFFATLAPSAVWE
HLRVVADADGE--------------------------------RLKSNGKRLVEEGYHAV
YPYFNTSENHVPAVEEGEALALADARIEAKQTQPPRRYGQSRLIETMEDLGVGTK-----
------------------------------------------------------------
------------------------------------------------------------
------------------------------------------------------------
------------------------------------------------------------
------------------------------------------------------------
------------------------------------------------------------
------------------------------------------------------------
------------------------------------------------------------
----------------------------------------------------STRHNTIE
KLYDRGYIENDPPRPTTLAKAVVEAAEEYADLVVSEEMTSELEADMTAIADGEKSLDDVT
DESR--------------------------------------------------EILDRV
FDDLASSREEIGEHLRTSLKADKTLGECPDCGETLLVRSSRTGSYFVGCDGYPECRFTLP
LPSTGEPLVLDEACEEHGLQEVKMLAGRNT-FVHGCPLCAAEEANESEDRVIGVCPDCGE
E-----------------------------------HDGELAIKQLQTGSRLVGCTRYPD
CEYSLPLPRRGDIEVTDTYCDEHDLPELVVYDGEDDD---------------DPWELGCP
ICNYEEYQERQRK---KGLEVLDGIGPKTAEKLEDAGIDDVGDLSEAEPETVADE-----
-------VAG----VS--------------------------------ADSVREWQAKAD
------------------
>gi|383622530|ref|ZP_09948936.1| DNA topoisomerase I, partial [Halobiforma lacisalsi AJ5]
-------------------------MELIITEKDNAARRIADILSGGTYDSSRENGVNVY
EWGGKRCVGLSGHVVGVDFPAEYSDWRDVEPVELIDADVEKTA----TKENIVATLRILA
RKANRVTIATDYDREGELIG-KEAYEIVRDVNEEVPIRRVRFSSITENEVQDAFENPDE-
-----LDFDLAAAGEARQIIDLIWGAALTRFLSLSAGQLGDDFIS---------VGRVQS
PTLKLIVDREREIQAFDPEDYWELFADLAK-----------------DDTSFEAQYFYRD
-EDGNEAERVWEEATADEVYETLADREAATVVDVNRRTRTDTPPTPFNTTQFIRAAGALG
YSAQRAMSIAEDLYTAGYITYPRTDNTVYPDDLEPADLLDEFVGHSVLGDSAESLLEDAD
D-EIEPTRGDEETTDHPPIHPTGEIPSRG---DVSDDEWEIFELVVRRFYATVADAAVWE
HLKVVTEVDEY--------------------------------RLKSNGKRLVEPGYHEV
YPYFSTAENYVPDVDEGEELRLTDVELEEKQTQPPRRYGQSRLIETMEDMGIGTK-----
------------------------------------------------------------
------------------------------------------------------------
------------------------------------------------------------
------------------------------------------------------------
------------------------------------------------------------
------------------------------------------------------------
------------------------------------------------------------
------------------------------------------------------------
----------------------------------------------------STRHNTLE
KLYDRGYIESDPPRPTKLAMAVVDAAENYADRVVSEEMTAQLEADMDAIASGEADLSEVT
DESR--------------------------------------------------EMLEEI
FANLAESRDEIGDHLRKSLKDDKRLGPCPECGEDLLVRSSRHGSYFVGCDGYPDCEYTLP
LPSTGKPLILDEECEKHGLNEVKMLAGRQT-FVHGCPLCKAEEAGEGP--VLGDCPECGE
SATAE-------------------SSRDEGGETADEH-----------------------
------------------------------------------------------------
------------------------------------------------------------
------------------------------------------------------------
------------------
>gi|385802643|ref|YP_005839043.1| DNA topoisomerase I [Haloquadratum walsbyi C23]
---------------------MSQGPELIITEKDNAARRIADILSGDSATADREQGVNVY
KWGGKRCIGLSGHVVAVDFPQEYSDWRDVEPIELIDAPIEKNP----TKQNIVTTLKKLA
RRARRVIIATDYDREGELIG-KEAYELVRRVNESTPIDRVRFSSITEESVTTAFENPDD-
-----LDFNLAAAGEARQVIDLVWGAALTRYLSLSAGQLGSDFIS---------VGRVQG
PTLKLIVDREREIEAFDPEDYWELFVDLTQADKPIEVS------TDDTTAGFEAQYFYHA
-DDGTEAERITEESTAKTVFETLESASIAHVDSVKRRTRTDEPPAPFNTTQFISAAGSIG
YAAQRAMDIAEDLYTAGYITYPRTDNTVYPDDLDPRELIEALTNGSRFGSDARDVLDQE-
--TLSPTTGDEETTDHPPIHPTDELPKPS---ELDDDKWEVYELIVRHFLATVSNPATWE
HLRIVAIVDDA-------------------------------YSIKSNGRRLLNPGYHAV
YPYSNATESLIPDIEDGETLRLIDSRIEAKQTQPPRRYGQSRLIETMESMGIGTK-----
------------------------------------------------------------
------------------------------------------------------------
------------------------------------------------------------
------------------------------------------------------------
------------------------------------------------------------
------------------------------------------------------------
------------------------------------------------------------
------------------------------------------------------------
----------------------------------------------------SSRHNVIQ
KLYNRGYIESDPPRPTQLARAVVEAAEEFAELIVSEEMTAQLETDMQAIAEGEETLESVT
SASR--------------------------------------------------SILTDV
FKKLMNTDAEIGDHLQRSMKADKTIGPCPQCEGDLITRKSQAGSHFIGCDSYPDCEYTLP
LPSTGKPHILETVCDVHNLQQIKMLAGKRS-FVHGCPLCEAEAADEQADRVIGTCPECNT
H-----------------------------------ADGELAIKRLRSGSRLVGCTRYPD
CEYSLPLPRQGEIDVTDNICDEHALPALQILEADENTTKDKTTK-----ESDDIWELGCP
ICNYREYQSDQTDS--STLESVHGIGAKTAEKLKDAGVDTVSALKSAEANTLADR-----
-------VDG----VS--------------------------------VDRLRKWQSTAD
------------------
>gi|448492196|ref|ZP_21608790.1| DNA topoisomerase I [Halorubrum californiensis DSM 19288]
---------------------MSRGPELIITEKDNAARRIADILSGESATAERMNDVNVY
EWGGKRCIGLSGHVVGVDFPAEYNDWRDVEPVELIDAPVTKTP----TQEGIVAALRRLA
RNASRVVIATDYDREGELIG-KEAYELVREVNEDVPVDRVRFSSITENEVQEAFANPDD-
-----LDFELAAAGEARQIIDLTWGAALTRFLSLSARQRGDDFIS---------VGRVQG
PTLKLIVDREREIQAFDPESFWELTGELAKSGGD----------------PFEARYFYLN
-DEGNERERVWDEAVAETLADALDAADGATVDDVTRRTQTDDPPTPFNTTAFIRAAGSLG
YSAQRAMSLAEDLYTAGYVTYPRTDNTVYPEDLEPEELIEELSAASTFGKDAASLLDGD-
-RDIEPTEGDEETTDHPPVHPTGELPSAA---DLSDDEWEVYELIVRRFLATCADPATWE
RLRVVALANGEATPIAEGADGLAALRNPDDAAGAADLVADGGLRLKANGKRLLEAGYHDV
YPYRSSDERIVPDVEVGETLSLSDRTTEGKETQPPRRYGQSRLIEEMEKRQLGTK-----
------------------------------------------------------------
------------------------------------------------------------
------------------------------------------------------------
------------------------------------------------------------
------------------------------------------------------------
------------------------------------------------------------
------------------------------------------------------------
------------------------------------------------------------
----------------------------------------------------ATRHRTIE
KLYDRNYVESDPPRPTRLAEAVVEAAEEFADRIVSEEMTAQLERDMAAIAAGEKEYDEVT
EASR--------------------------------------------------DLLSRV
FDDLTESREAVGDHLQSSLKADKTLGPCPECGADLLVRKSRQGSYFVGCDGYPDCEYTLP
LPSTGKPLLLDETCEEHDLRHVKMLAGRKT-FVHGCPQCKADEADEQEDEVIGTCPDCGA
-----------------------------------EHGGELAVKRLRSGSRLVGCTRYPD
CDYSLPLPRRGEIEITDETCEEHDLPHLR---VHSG--------------D-EPWELGCP
ICNYREFTARQEG---SELQAVEGIGEKTAAKLKDAGVDGVDELKSADPNDIAAD-----
-------VDG----VG--------------------------------ADTVRDWQAKAD
------------------
>gi|448305271|ref|ZP_21495203.1| DNA topoisomerase I [Natronorubrum sulfidifaciens JCM 14089]
-------------------------MELIITEKDNAARRIADILSGGTYDSSRENGVNVY
EWGGKRCVGLSGHVVGVDFPSEYSDWRDVEPAELIDADVEKTA----TKENIVATLRILA
RKATQVTIATDYDREGELIG-KEAYEIVRDVNEDVPIQRVRFSSITENEVKSAFDEPDE-
-----LDFDLAAAGEARQIIDLIWGASLTRFLSLSAGQLGNDFIS---------VGRVQS
PTLKLIVDREREIEAFDPESYWELFADLEK---------------DDDTDAFEAQYFYRD
-EDDNEAERVWEEAVADEVYETLSSRDSATVVDVTRRTRTDTPPTPFNTTQFIRAASAIG
YTAKRAMSIAEELYTAGYITYPRTDNTVYPDDLDPEDLLDDFVGHSTLGESAESLLEAD-
--EISPTEGDEETTDHPPIHPTGEIPTRG---DVSDDEWEIFELVVRRFFATVADAAVWE
HLKVVAEVADY--------------------------------RLKANGKRLVEPGYHDV
YPYFSTTENFVPDVDEGEKLSLSDVELEEKETQPPRRYGQSRLIETMEDLGVGTK-----
------------------------------------------------------------
------------------------------------------------------------
------------------------------------------------------------
------------------------------------------------------------
------------------------------------------------------------
------------------------------------------------------------
------------------------------------------------------------
------------------------------------------------------------
----------------------------------------------------STRHDILE
KLYDRGYVESDPPRPTRLAMAVVEAAEEYADRVVSEGMTAQLEADMDAIAHGDATLEDVT
DESR--------------------------------------------------EMLEEI
FANLADSREDIGDHLRKSLKDDKRLGPCPECGEDLLVRRSRHGSHFIGCDGYPDCEYTLP
LPSTGKPLIMESACDDHGLNEIKMLAGRQT-FVHGCPLCKAEDAGEGP--ILGDCPECND
E-----------------------------------HGGELAVKTLQSGSRLVGCTRYPD
CEYSLPLPRRGDIEVTDEYCEDHDLPEL---VIHSGD---------------EPWELGCP
VCNYQEFQARESES-GSELEALEGIGAKTVEKLADVGIESIDDLTEADPDAVADD-----
-------VDG----VS--------------------------------ADRVRTWQAKA-
------------------
>gi|429190846|ref|YP_007176524.1| topoisomerase IA [Natronobacterium gregoryi SP2]
-------------------------MELIITEKDNAARRIADILSGGTYDSSRENGVNVY
EWGGKRCVGLSGHVVGVDFPPEYSDWRDVEPVELIDADVEKTA----TKENIVATLRILA
RKANTVTIATDYDREGELIG-KEAYEIVREVNEAVPIRRVRFSSITENEVENAFDEPED-
-----LDFDLAAAGEARQIIDLVWGAALTRFLSLSAGQLGDDFIS---------VGRVQS
PTLKLIVDREREIQAFDPEDYWELFAALEK-----------------DETTFEAQYFYRD
-EDDNEAERVWEEVTAEEVYDTLSSRDAATVVDVNRRTRTDAPPAPFSTTQFIRAAGALG
YSAQRAMSIAEDLYTAGYITYPRTDNTVYPDDLDPEELLDEFVGHSTLGESAEALLEG--
D-DIEPTRGDEETTDHPPIHPTGEIPARGG--DVNDDEWEIYELVVRRFYATVAEAAVWE
HLKVVAEVDDY--------------------------------RLKANGKRLVEPGYHDV
YPYFSTAENYVPDVDEGEELCLTEVELEAKETQPPRRYGQSRLIETMEDQGLGTK-----
------------------------------------------------------------
------------------------------------------------------------
------------------------------------------------------------
------------------------------------------------------------
------------------------------------------------------------
------------------------------------------------------------
------------------------------------------------------------
------------------------------------------------------------
----------------------------------------------------STRHNTLE
KLYDRGYIESDPPRPTKLAMAVVDAAESYADRVVSEAMTAQLEDDMDAIASGEATLEDVT
DESR--------------------------------------------------EMLEEI
FTNLADSREEIGDHLRKSLKDDKRLGPCPECGEDLLVRSSRHGSYFVGCDGYPDCEFTLP
LPSTGKPLILDQECEDHDLNEVKMLAGRQT-FVHGCPLCKSEDAGEGP--VLGTCPDCGD
-----------------------------------EHDGELAVKTLPSGSRLVGCTRYPD
CEYSLPLPRRGDIEVTDDHCEEHGLPEL---VVHSGD---------------EPWELGCP
ICNYQEFQARESES-GSDLEALDGIGAKTVEKLAAAGIEDIDDLTDADPDAVAED-----
-------VDG----VS--------------------------------ADRIRNWQAEA-
------------------
>gi|385802643|ref|YP_005839043.1| DNA topoisomerase I [Haloquadratum walsbyi C23]
---------------------MSQGPELIITEKDNAARRIADILSGDSATADREQGVNVY
KWGGKRCIGLSGHVVAVDFPQEYSDWRDVEPIELIDAPIEKNP----TKQNIVTTLKKLA
RRARRVIIATDYDREGELIG-KEAYELVRRVNESTPIDRVRFSSITEESVTTAFENPDD-
-----LDFNLAAAGEARQVIDLVWGAALTRYLSLSAGQLGSDFIS---------VGRVQG
PTLKLIVDREREIEAFDPEDYWELFVDLTQADKPIEVS------TDDTTAGFEAQYFYHA
-DDGTEAERITEESTAKTVFETLESASIAHVDSVKRRTRTDEPPAPFNTTQFISAAGSIG
YAAQRAMDIAEDLYTAGYITYPRTDNTVYPDDLDPRELIEALTNGSRFGSDARDVLDQE-
--TLSPTTGDEETTDHPPIHPTDELPKPS---ELDDDKWEVYELIVRHFLATVSNPATWE
HLRIVAIVDDA-------------------------------YSIKSNGRRLLNPGYHAV
YPYSNATESLIPDIEDGETLRLIDSRIEAKQTQPPRRYGQSRLIETMESMGIGTK-----
------------------------------------------------------------
------------------------------------------------------------
------------------------------------------------------------
------------------------------------------------------------
------------------------------------------------------------
------------------------------------------------------------
------------------------------------------------------------
------------------------------------------------------------
----------------------------------------------------SSRHNVIQ
KLYNRGYIESDPPRPTQLARAVVEAAEEFAELIVSEEMTAQLETDMQAIAEGEETLESVT
SASR--------------------------------------------------SILTDV
FKKLMNTDAEIGDHLQRSMKADKTIGPCPQCEGDLITRKSQAGSHFIGCDSYPDCEYTLP
LPSTGKPHILETVCDVHNLQQIKMLAGKRS-FVHGCPLCEAEAADEQADRVIGTCPECNT
H-----------------------------------ADGELAIKRLRSGSRLVGCTRYPD
CEYSLPLPRQGEIDVTDNICDEHALPALQILEADENTTKDKTTK-----ESDDIWELGCP
ICNYREYQSDQTDS--STLESVHGIGAKTAEKLKDAGVDTVSALKSAEANTLADR-----
-------VDG----VS--------------------------------VDRLRKWQSTAD
------------------
