# Supplementary material for: Inteins as indicators of gene flow in the halobacteria
Source: Front Microbiol. 2014 Jun 26;5:299. doi: 10.3389/fmicb.2014.00299 (PMC4071816; doi:10.3389/fmicb.2014.00299)
Supplement: Supplementary file 1 [file DataSheet1.ZIP › data_file1/halobacterial_intein_w_extein_alignments/udp.fullset]

>gi|345007323|ref|YP_004810175.1| nucleotide sugar dehydrogenase [halophilic archaeon DL31]
------------------------------------------------------------
-------------------------------MDVSIIGSGYVGTTVAACFADLGHDVVNV
DIDPAIVDAINAGQSPIH--EPGLDDLLATYGG---------------------------
----------------------AELTATTDYADVRATDITFLALPTPSRPDGSIDTSIIE
AAAETLGETLADTQG------------------------------SHVVVTKSTVTPTTT
AETLAPILANASGKTLGKNLHVGMNPEFLREGTAVEDFQHPDKLVFGTR-----------
-------DDTTLEALYAVFDPLIERT--AVPVVETGVSEAEMIKYANNAFLATKISLINE
LGNICKEYGVDAYEVADAIGLDDRIGDRFLRSGVGWGG----------------------
------------------------------------------------------------
------------------------------------------------------------
------------------------------------------------------------
------------------------------------------------------------
------------------------------------------------------------
------------------------------------------------------------
------------------------------------------------------------
---------------------------------SCFPKDVAAIIAAAKAKGYEPTLLEAA
VEVNDKQPQRLLDLLDTHVD------VTGERVAVLGLAFKPGTDDVRNSRAIDVIEGLR-
----ARGVDVVAYDPVATENMRERFPDITY----------------ASSAAEALEGAVGA
LVVTDWDEFSALDTEFDTMQTP--------------VVVDGR------------------
----RIIERREGITYEGVTW-------
>gi|448668227|ref|ZP_21686358.1| UDP-glucose 6-dehydrogenase [Haloarcula amylolytica JCM 13557]
------------------------------------------------------------
-------------------------------MNVSIVGSGYVGTTVAACLADLGHEVVTI
DIDEDIVDTVNDGRPPIH--EPGLDELVAEHGG---------------------------
----------------------GRLRASTDYDEILDTELTMLALPTPSNDDGSIDLQFME
AGAASVGEALAGAEN--------------------------AATDPHLVVTKSTVVPNTT
EDRLAPRIADAG-LERGTDFLVASNPEFQREGTAVADFLNPDKLVFGTD-----------
-------DDRATDLLHDLYAPLREAADGDVPVVETGIAEAEMIKYANNTFLATKVSLIND
IGNICKEFGVDAYEVADAIGLDDRIGEQFLRSGVGWGG----------------------
------------------------------------------------------------
------------------------------------------------------------
------------------------------------------------------------
------------------------------------------------------------
------------------------------------------------------------
------------------------------------------------------------
------------------------------------------------------------
---------------------------------SCFPKDTDAIIAAAREQGYDPAVLSAA
VELNDAQPERLLSLLDDHVD------VSGKRIAVLGLAFKPGTDDIRNTRAVPVIEGLK-
----ERGAEIVAYDPVATENMRERYPDIEY----------------ADSAAAALAGASGA
VVVTDWDEFAALDTEFDEMADP--------------VVVDGR------------------
----RIIERREGITYEGLTW-------
>gi|448679215|ref|ZP_21690052.1| UDP-glucose 6-dehydrogenase [Haloarcula argentinensis DSM 12282]
------------------------------------------------------------
-------------------------------MNVSIVGSGYVGTTVAACLADLGHEVVTI
DIDEDIVDAINDGESPIH--EPGLDELVAEHGG---------------------------
----------------------GRLRASTDYEEILDTELTMLALPTPSNDDGSIDLQFME
AGAASVGEALAGAEN--------------------------AAADPHLVVTKSTVVPNTT
EDRLAPRIADAG-LERGTDFLVASNPEFQREGTAVADFLNPDKLVFGTD-----------
-------DDRATALLHDLYAPLREAVDGDVPVVETGIAEAEMIKYANNTFLATKVSLIND
IGNICKEFGVDAYEVADAIGLDDRIGEQFLRSGVGWGG----------------------
------------------------------------------------------------
------------------------------------------------------------
------------------------------------------------------------
------------------------------------------------------------
------------------------------------------------------------
------------------------------------------------------------
------------------------------------------------------------
---------------------------------SCFPKDTDAIIAAAREQGYDPAVLSAA
VELNDAQPERLLALLDDHVD------VSGKRVAVLGLAFKPGTDDIRNTRAVPVIEGLQ-
----ERGADIVAYDPVATENMRERYPDIQY----------------ADSAATALEGASGA
VVVTDWDEFAALDAEFDDMADP--------------VVVDGR------------------
----RIIERRDGITYEGLTW-------
>gi|448654655|ref|ZP_21681581.1| UDP-glucose 6-dehydrogenase [Haloarcula californiae ATCC 33799]
------------------------------------------------------------
-------------------------------MNVSIVGSGYVGTTVAACLADLGHEVVTI
DIDEDIVDAINNGESPIH--EPGLDELVAEHGG---------------------------
----------------------GRLRASTDYEEILDTELTMLALPTPSNDDGSIDLQFME
AGAASIGEALAGTEN--------------------------AAADPHLVVTKSTVVPNTT
EDRLAPRIADAG-LERGADFLVASNPEFQREGTAVADFLNPDKLVFGMD-----------
-------DDRATALLNDLYAPLREAADGDVPVVETGIAEAEMIKYANNTFLATKVSLIND
IGNICKEFGVDAYEVADAIGLDDRIGEQFLRSGVGWGG----------------------
------------------------------------------------------------
------------------------------------------------------------
------------------------------------------------------------
------------------------------------------------------------
------------------------------------------------------------
------------------------------------------------------------
------------------------------------------------------------
---------------------------------SCFPKDTDAIIAAAQEQGYDPAVLSAA
VELNDAQPERLLSLLDDHVD------VSGKRIAVLGLAFKPGTDDIRNTRAVPVIEGLQ-
----ERGADIVAYDPVATENMRERYPDIEY----------------ADSAAAALAGASGA
VVVTDWDEFAALDAAFDEMADS--------------VVVDGR------------------
----RIIERRDGITYEGLTW-------
>gi|344210783|ref|YP_004795103.1| UDP-glucose 6-dehydrogenase [Haloarcula hispanica ATCC 33960]
------------------------------------------------------------
-------------------------------MNVSIVGSGYVGTTVAACLADLGHEVVTI
DIDEDIVDTVNDGRSPIH--EPGLDELVAEHGG---------------------------
----------------------GRLRASTDYDEILDTELTMLALPTPSNDDGSIDLQFME
AGAASVGEALAGAEN--------------------------AATDPHLVVTKSTVVPNTT
EDRLAPRIADAG-LERGTDFLVASNPEFQREGTAVADFLNPDKLVFGTD-----------
-------DDRATALLNELYEPLREAADDDVPVVETGIAEAEMIKYANNTFLATKVSLIND
IGNICKEFGVDAYEVADAIGLDDRIGEQFLRSGVGWGG----------------------
------------------------------------------------------------
------------------------------------------------------------
------------------------------------------------------------
------------------------------------------------------------
------------------------------------------------------------
------------------------------------------------------------
------------------------------------------------------------
---------------------------------SCFPKDTDAIIAAAREQGYDPAVLSAA
VELNDDQPKRLLSLLDDHVD------VSGKRIAVLGLAFKPGTDDIRNTRAVPVIEGLK-
----ERGAEIVAYDPVATENMRERYPDIEY----------------ADSAATALAGASGA
VVVTDWDEFAALDAAFDEMADS--------------VVVDGR------------------
----RIIERRDGITYEGLTW-------
>gi|15789381|ref|NP_279205.1| UDP-glucose dehydrogenase [Halobacterium sp. NRC-1]
------------------------------------------------------------
-------------------------------MRVSIVGSGYVGTTVAACFTDMGHDVVNV
DIDQDIVDAINAGKAPIH--EPGLDDLLATHGG---------------------------
----------------------DTLAATTDYEDVLETDVTFLALPTPSKEDGSIDTSIIE
AAAETLGDTLREKDG------------------------------DHVVVTKSTVIPRTT
TETLAPILADASGKQLGADLHVAMNPEFLREGTAVEDFQNPDKIVFGS--D---------
-------SETAIDTLHEIFKPLIEAS--DATVVETGVEEAEMIKYANNAFLASKVSLIND
IGNICKEFGVDAYEVADAIGLDDRISERFLRSGLGWGG----------------------
------------------------------------------------------------
------------------------------------------------------------
------------------------------------------------------------
------------------------------------------------------------
------------------------------------------------------------
------------------------------------------------------------
------------------------------------------------------------
---------------------------------SCFGKDTNAIIHAATETGYEPAMLEAA
VAVNDRQPERLLSLLDDHGD------VESERVAVLGLAFKPGTDDVRDSRAIPVINGLQ-
----ERGANVAAYDPVAAENMRTHFPDIEY----------------TDAPQDALADASAC
VVCTDWDEFAVLDDEFDAMETR--------------VVVDGR------------------
----RIIERRDGLTYEGLTW-------
>gi|448591097|ref|ZP_21650862.1| UDP-glucose dehydrogenase [Haloferax elongans ATCC BAA-1513]
------------------------------------------------------------
-------------------------------MKLSIIGSGYVGTTIAACFAELGHDVVNV
DIDEDIVAALNDGRSPIH--EPGLDELVAEHAG---------------------------
----------------------DRLRATTDYEEILDTDATFLALPTPATDDGSIDLGAVK
AASTSLGETLAAKDD------------------------------YHLVVTKSTVVPTTT
EEVVGPRIAAASGKTVGEEFDIAMNPEFQREGTAVEDFLAPDKIVLGAH-----------
-------TDRAYDLLDDIFAPLVERAD-EPPVVKTGIREAEMIKYANNAFLAAKISLAND
LANICKEFGVDSAEVLDAIGLDSRIGSAFLGAGLGWGG----------------------
------------------------------------------------------------
------------------------------------------------------------
------------------------------------------------------------
------------------------------------------------------------
------------------------------------------------------------
------------------------------------------------------------
------------------------------------------------------------
---------------------------------SCFPKDTAAIIAAARGRGYEPRLLQAA
VDVNDGQPERMLDLLRERFD------PEGKRVAVLGLSFKPGTDDIRGSRSIPLVEALL-
----DAGADVVGYDPVATENMRELFPDIDY----------------ADSAAAALVDADAA
LVATDWDEFAALDEQFDEMREP--------------VVIDGR------------------
----RIVTRRDGIDYESLV--------
>gi|448595894|ref|ZP_21653341.1| UDP-glucose dehydrogenase [Haloferax alexandrinus JCM 10717]
------------------------------------------------------------
-------------------------------MELSIIGSGYVGTTIAACFAELGHDVVNV
DIDEDVVASLNDGQAPIH--EPGLAELVERYAG---------------------------
----------------------DRLRATTDYDEILDTDATFLALPTPSNDDGSIDLGAMK
AAATSLGETLARKDD------------------------------SHLVVTKSTVVPRTT
VDVIGPRIEEASGKRVGDGFDIAMNPEFLREGTAVDDFLSPDKIVLGAQ-----------
-------TDRAYETLAEIFAPLVERAG-NPPVVKTGISEAEMIKYANNAFLASKISLAND
LANICKEFGVDSAEVLESIGLDSRIGSAFLGAGLGWGG----------------------
------------------------------------------------------------
------------------------------------------------------------
------------------------------------------------------------
------------------------------------------------------------
------------------------------------------------------------
------------------------------------------------------------
------------------------------------------------------------
---------------------------------SCFPKDTAAIIAAARAQGYEPRLLQAA
VDVNDGQPERMLDLLRERFD------LDGKRVAVLGLAFKPGTDDIRKSRAILLIQALL-
----DAGADVVGYDPVATENMRERFPDIDY----------------ADSAADALANADAA
LVATDWDEFAALDDEFDAMRER--------------IVIDGR------------------
----RIVTRREGLDYESLV--------
>gi|448555550|ref|ZP_21631590.1| UDP-glucose dehydrogenase [Haloferax sp. ATCC BAA-644]
------------------------------------------------------------
-------------------------------MELSIIGSGYVGTTIAACFAELGHDVVNV
DIDEDIVASLNAGQAPIH--EPGLADLVERYAG---------------------------
----------------------DRLRATTDYDEILDTDATFLALPTPSNDDGSIDLGAMK
AAATSLGETLARKDD------------------------------SHLVVTKSTVVPRTT
VDVIGPRIEEASGKRVGDGFDIAMNPEFLREGTAVDDFLSPDKIVLGAQ-----------
-------TDRAYETLAEIFAPLVERAG-NPPVVKTGISEAEMIKYANNAFLASKISLAND
LANICKEFGVDSAEVLESIGLDSRIGSAFLGAGLGWGG----------------------
------------------------------------------------------------
------------------------------------------------------------
------------------------------------------------------------
------------------------------------------------------------
------------------------------------------------------------
------------------------------------------------------------
------------------------------------------------------------
---------------------------------SCFPKDTTAIIAAARAQGYEPRLLQAA
VDVNDGQPERMLDLLRERFD------LNGKRVAVLGLAFKPGTDDIRKSRAMLLIQALL-
----DAGADVVGYDPVATGNMRERFPDIEY----------------ADSAADALADADAA
LVATDWDEFAALDDEFDAMRSP--------------VVIDGR------------------
----RIVTRREGIDYESLV--------
>gi|448549336|ref|ZP_21627941.1| UDP-glucose dehydrogenase [Haloferax sp. ATCC BAA-645]
------------------------------------------------------------
-------------------------------MELSIIGSGYVGTTIAACFAELGHDVVNV
DIDEDIVASLNAGQAPIH--EPGLADLVERYAG---------------------------
----------------------DRLRATTDYDEILDTDATFLALPTPSNDDGSIDLGAMK
AAATSLGETLARKDD------------------------------SHLVVTKSTVVPRTT
VDVIGPRIEEASGKRVGDGFDIAMNPEFLREGTAVDDFLSPDKIVLGAQ-----------
-------TDRAYETLAEIFAPLVERAG-NPPVVKTGISEAEMIKYANNAFLASKISLAND
LANICKEFGVDSAEVLESIGLDSRIGSAFLGAGLGWGG----------------------
------------------------------------------------------------
------------------------------------------------------------
------------------------------------------------------------
------------------------------------------------------------
------------------------------------------------------------
------------------------------------------------------------
------------------------------------------------------------
---------------------------------SCFPKDTTAIIAAARAQGYEPRLLQAA
VDVNDGQPERMLDLLRERFD------LNGKRVAVLGLAFKPGTDDIRKSRAMLLIQALL-
----DAGADVVGYDPVATGNMRERFPDIEY----------------ADSAADALADADAA
LVATDWDEFAALDDEFDAMRSP--------------VVIDGR------------------
----RIVTRREGIDYESLV--------
>gi|448540860|ref|ZP_21623781.1| UDP-glucose dehydrogenase [Haloferax sp. ATCC BAA-646]
------------------------------------------------------------
-------------------------------MELSIIGSGYVGTTIAACFAELGHDVVNV
DIDEDIVASLNAGQAPIH--EPGLADLVERYAG---------------------------
----------------------DRLRATTDYDEILDTDATFLALPTPSNDDGSIDLGAMK
AAATSLGETLARKDD------------------------------SHLVVTKSTVVPRTT
VDVIGPRIEEASGKRVGDGFDIAMNPEFLREGTAVDDFLSPDKIVLGAQ-----------
-------TDRAYETLAEIFAPLVERAG-NPPVVKTGISEAEMIKYANNAFLASKISLAND
LANICKEFGVDSAEVLESIGLDSRIGSAFLGAGLGWGG----------------------
------------------------------------------------------------
------------------------------------------------------------
------------------------------------------------------------
------------------------------------------------------------
------------------------------------------------------------
------------------------------------------------------------
------------------------------------------------------------
---------------------------------SCFPKDTTAIIAAARAQGYEPRLLQAA
VDVNDGQPERMLDLLRERFD------LNGKRVAVLGLAFKPGTDDIRKSRAMLLIQALL-
----DAGADVVGYDPVATGNMRERFPDIEY----------------ADSAADALADADAA
LVATDWDEFAALDDEFDAMRSP--------------VVIDGR------------------
----RIVTRREGIDYESLV--------
>gi|433420362|ref|ZP_20405482.1| UDP-glucose 6-dehydrogenase [Haloferax sp. BAB2207]
------------------------------------------------------------
-------------------------------MELSVIGSGYVGTTIAACFADLGHTVVNV
DIDTEIVDAINRGEPPIH--EDGLPELVATHAGEGG------------------------
---------------------TGRLRATTDYTDVLETDVTFLCLPTPQQADGEIDLSIME
AGAKQLGETLAQKSE------------------------------WHTVVVKSTVVPGTT
EEVITPLLEDASGKVEGEQLGIGMNPEFLREGTAVHDFLHPEKVVLGAD-----------
-------NDRTLEDMHEVFAPLIAEA--DPHIVETNSRTAEMIKYANNGFLATKVSLIND
IGNICKEFGVDAYEVADAIGLDDRIGEQFLRSGLGWGG----------------------
------------------------------------------------------------
------------------------------------------------------------
------------------------------------------------------------
------------------------------------------------------------
------------------------------------------------------------
------------------------------------------------------------
------------------------------------------------------------
---------------------------------SCFPKDTNAIIHAAKQQGYTPAVLEAA
VEVNDTQPERLLSLLDQHVD------VADQKVAVLGLAFKPGTDDIRNSRAISVIEGLK-
----DRGASISAYDPVAAANMRERFPDIEY----------------ADSAVDALTDAFAC
VVCTDWDEFAVLDEEFSQMEQQ--------------VVVDGR------------------
----HVIDASDDLTYEGLTW-------
>gi|448624680|ref|ZP_21670628.1| UDP-glucose dehydrogenase [Haloferax denitrificans ATCC 35960]
------------------------------------------------------------
-------------------------------MNLSIIGSGYVGTTIAACFAELGHDVVNV
DIDEDIVASLNDGQAPIH--EPGLAELVERHAG---------------------------
----------------------DRLRATTDYDEILDTDATFLALPTPSNDDGSIDLGAMK
AAATSLGETLARKDG------------------------------QHLVVTKSTVVPTTT
VDAIGPRIEEASGKRVGEGFDIAMNPEFLREGTAVDDFLSPDKIVLGAQ-----------
-------TDRAYETLDEIFAPLVDRAG-NPPVVKTGISEAEMIKYANNAFLASKISLAND
LANICKEFGVDSDEVLETIGLDSRIGSSFLGAGLGWGG----------------------
------------------------------------------------------------
------------------------------------------------------------
------------------------------------------------------------
------------------------------------------------------------
------------------------------------------------------------
------------------------------------------------------------
------------------------------------------------------------
---------------------------------SCFPKDTAAIIAAARGRGYEPRLLQAA
VDVNDGQPERMLDLLRERID------LDGTRVAVLGLAFKPGTDDIRKSRATLLISSLL-
----DAGADVVGYDPVATENMRERFPDIDY----------------ADSAADALANADAA
LVATDWDEFAALDDEFDAMRSP--------------IVIDGR------------------
----RIVTRREGIDYESLV--------
>gi|389847582|ref|YP_006349821.1| UDP-glucose 6-dehydrogenase [Haloferax mediterranei ATCC 33500]
-----------------------------------------------------------M
VELLPASVLVGISMSDTKLNRQSERYKAVDTRNVCIVGLGYVGLPLAVGFDQAGHNVRGY
DISKATISRLEEGEDPTK----DLGDDTIQNSD---------------------------
-----------------------INFGTDP-ELITDAEYVIITVPTPVSDEKDPNLDYVK
SAARTVGENLSPGST---------------------------------VVLESTVFPGAT
REVLAPVIEEASNYTLGDEFSVGYSPERLVPGDEKHSLEN-VVKIVSGCN----------
--------KETLDDLVELYSSVIDAG----IHEAPSLEVAEAAKCIENIQRDINIALVNE
LAIACDYLGVDSNAVLEAAGTK--WNFHDYRPG-LVGG----------------------
------------------------------------------------------------
------------------------------------------------------------
------------------------------------------------------------
------------------------------------------------------------
------------------------------------------------------------
------------------------------------------------------------
------------------------------------------------------------
---------------------------------HCIPVDPFFFIYKAKKQGFNPNLIETA
REVNEYIPEHVAKQTIKGLN-LSGKVLQESKVLILGLTYKPNVEDIRTSAIGGTIKGLE-
----EFGIEVTGHDPQAD-NDEVR-CEFEIAV----------------QNELDFDNFDAV
ILGAAHDEYESIDIKTMSEELG-----------ENPVFIDTEDI----------------
---FEGDLKETNIKYYRL---------
>gi|292655681|ref|YP_003535578.1| UDP-glucose dehydrogenase [Haloferax volcanii DS2]
------------------------------------------------------------
-------------------------------MELSIIGSGYVGTTIAACFAELGHDVVNV
DIDEDIVASLNDGQAPIH--EPGLAELVERYAG---------------------------
----------------------DRLRATTDYDEILDTDATFLALPTPSTDDGSIDLGAMK
TAATSLGETLARKDD------------------------------SHLVVTKSTVVPRTT
VDVIGPRIEEASGKRVGDGLDIAMNPEFLREGTAVDDFLSPDKIVLGAQ-----------
-------TDRAYETLAEIFAPLVERAG-NPPVVKTGISEAEMIKYANNAFLASKISLAND
LANICKVFGVDSAEVLESIGLDSRIGSAFLGAGLGWGG----------------------
------------------------------------------------------------
------------------------------------------------------------
------------------------------------------------------------
------------------------------------------------------------
------------------------------------------------------------
------------------------------------------------------------
------------------------------------------------------------
---------------------------------SCFPKDTAAIIAAARAQGYEPRLLQAA
VDVNDGQPERMLDLLRERFD------LDGKRVAVLGLAFKPGTDDIRKSRAILLIQALL-
----DAGADVVGYDPVATENMRERFPDIDY----------------ADSAADALANADAA
LVATDWDEFAALDDEFDAMRER--------------IVIDGR------------------
----RIVTRREGLDYESLV--------
>gi|313126442|ref|YP_004036712.1| nucleotide sugar dehydrogenase [Halogeometricum borinquense DSM 11551]
------------------------------------------------------------
-------------------------------MEISIIGSGYVGTTIAACFADVGHNVVNV
DIDEEIVETLNSGNSPIH--EPSLDERIEEHAG---------------------------
----------------------DRLRATTDYDAILDTDVTFLALSTPSTDDGHIDLSVME
AGAKSLGATLAEKDD------------------------------YHLVVTKSTVVPTTT
EEVIAPILEEHSGKTVGEDFDVGMNPEFLREGSAVDDFLDPDKVVLGSH-----------
-------TDRAAERLRGVFDPLLERAP-DASLVETGIREAEMIKYANNAFLAAKISLVND
LANICKEYEVDTDEVLDAIGLDSRIGSEFLGAGVGWGG----------------------
------------------------------------------------------------
------------------------------------------------------------
------------------------------------------------------------
------------------------------------------------------------
------------------------------------------------------------
------------------------------------------------------------
------------------------------------------------------------
---------------------------------SCFPKDVAAIVAAARDVGYEPAMLDAA
VEVNDNQPVRMLDILRDHAD------PDGARIAVLGLAFKPGTDDVRNSRAIPLIDALL-
----DAGADVVGYDPVATENFRDKFPDLDY----------------ADSAESALDGADAA
LVVTDWDEFAALDDEFDAMADA--------------VVVDGR------------------
----NIVTRREGIVYESLV--------
>gi|448586942|ref|ZP_21648694.1| UDP-N-acetyl-D-mannosaminuronic acid dehydrogenase [Haloferax gibbonsii ATCC 33959]
------------------------------------------------------------
--MS---RERPGLYGSDRSPEEQTRALRAGEVPVAVYGLGKMGLPLAAVYARATGNVTGV
DISEDVVRGVNDGECHVAK-EPGLPELVAEQAERG-------------------------
----------------------ALRATTDGVAAAEGAAIHVIIVPTPLTDDREPDLAAFE
AVLDSIARGLAPGDL---------------------------------VVVECTVPPGTS
KDLVVPYLAERS-GLSAGEFGVAFCPERTSSGRALRDITESHPKIVGGVD----------
--------AESTRVAALVYGELTSNE----VIPVRDATTAEAVKLFEGVYRDVNIALANE
LARLRDDLGIDVTEAIDAANTQP-YCDI-HAPGPGVGG----------------------
------------------------------------------------------------
------------------------------------------------------------
------------------------------------------------------------
------------------------------------------------------------
------------------------------------------------------------
------------------------------------------------------------
------------------------------------------------------------
---------------------------------HCIPWYPYFITSRVEA---ETPLLLTA
REVNDSMPAFTADKLRDELA-ATGRDVEGATVAVLGVTYRPGVAETRATPAAGVIDRLN-
----ELGATVLAVDPMLSDEVVASFG-ATPVS----------------LADLPARALDAA
VVVTPHEEFDEIDWAAFDDLVVVDGRGTLGDIGHRVYEIGGGPR----------------
---GESSE-ADADTEIAADAPHGGPGR
>gi|448286597|ref|ZP_21477822.1| nucleotide sugar dehydrogenase [Halogeometricum borinquense DSM 11551]
------------------------------------------------------------
-------------------------------MEISIIGSGYVGTTIAACFADVGHNVVNV
DIDEEIVETLNSGNSPIH--EPSLDERIEEHAG---------------------------
----------------------DRLRATTDYDAILDTDVTFLALSTPSTDDGHIDLSVME
AGAKSLGATLAEKDD------------------------------YHLVVTKSTVVPTTT
EEVIAPILEEHSGKTVGEDFDVGMNPEFLREGSAVDDFLDPDKVVLGSH-----------
-------TDRAAERLRGVFDPLLERAP-DASLVETGIREAEMIKYANNAFLAAKISLVND
LANICKEYEVDTDEVLDAIGLDSRIGSEFLGAGVGWGG----------------------
------------------------------------------------------------
------------------------------------------------------------
------------------------------------------------------------
------------------------------------------------------------
------------------------------------------------------------
------------------------------------------------------------
------------------------------------------------------------
---------------------------------SCFPKDVAAIVAAARDVGYEPAMLDAA
VEVNDNQPVRMLDILRDHAD------PDGARIAVLGLAFKPGTDDVRNSRAIPLIDALL-
----DAGADVVGYDPVATENFRDKFPDLDY----------------ADSAESALDGADAA
LVVTDWDEFAALDDEFDAMADA--------------VVVDGR------------------
----NIVTRREGIVYESLV--------
>gi|409728529|ref|ZP_11271384.1| UDP-glucose 6-dehydrogenase [Halococcus hamelinensis 100A6]
------------------------------------------------------------
-------------------------------MNVSVVGSGYVGTTVAACLADLGHDVVAI
DIDQEIVDTVNAGETPIH--EPGLPELVETHAG---------------------------
----------------------GRLRATTEHDALTDTDVTILAMQTPSREDGSIDLSVLK
AGTRDTGEALAEKDG------------------------------YHLVVVKSTVIPGMI
EAEIEPVLEEASGKTAGEGFGVAVNPEFQSQGSAVEDFMQPDKLVFGAED----------
--------ERAFGALHELYNPLVEAND-GVPVVETGQREAAMVKYANNVFLAGKISLINE
LGNICKEFDVDSYEVADAIGLDERISERFLRSGVGWGG----------------------
------------------------------------------------------------
------------------------------------------------------------
------------------------------------------------------------
------------------------------------------------------------
------------------------------------------------------------
------------------------------------------------------------
------------------------------------------------------------
---------------------------------SCFPKDTDALRAAARSVDYEPQLLDAV
VGVNDNQPRRMLDLLAQHVD------LAGNRIAVLGLAFKPGTDDIRGSRATVAIDGLL-
----ERGADVAAYDPVAADAMAEKFPDVEY----------------VESAAAALDGSNGA
LVLTDWDEFGALDDEFETMADQ--------------VVVDGR------------------
----RIVDPREGMTYEGLTW-------
>gi|448724557|ref|ZP_21707063.1| UDP-glucose 6-dehydrogenase [Halococcus hamelinensis 100A6]
------------------------------------------------------------
-------------------------------MNVSVVGSGYVGTTVAACLADLGHDVVAI
DIDQEIVDTVNAGETPIH--EPGLPELVETHAG---------------------------
----------------------GRLRATTEHDALTDTDVTILAMQTPSREDGSIDLSVLK
AGTRDTGEALAEKDG------------------------------YHLVVVKSTVIPGMI
EAEIEPVLEEASGKTAGEGFGVAVNPEFQSQGSAVEDFMQPDKLVFGAED----------
--------ERAFGALHELYNPLVEAND-GVPVVETGQREAAMVKYANNVFLAGKISLINE
LGNICKEFDVDSYEVADAIGLDERISERFLRSGVGWGG----------------------
------------------------------------------------------------
------------------------------------------------------------
------------------------------------------------------------
------------------------------------------------------------
------------------------------------------------------------
------------------------------------------------------------
------------------------------------------------------------
---------------------------------SCFPKDTDALRAAARSVDYEPQLLDAV
VGVNDNQPRRMLDLLAQHVD------LAGNRIAVLGLAFKPGTDDIRGSRATVAIDGLL-
----ERGADVAAYDPVAADAMAEKFPDVEY----------------VESAAAALDGSNGA
LVLTDWDEFGALDDEFETMADQ--------------VVVDGR------------------
----RIVDPREGMTYEGLTW-------
>gi|448538677|ref|ZP_21622923.1| nucleotide sugar dehydrogenase [Halorubrum hochstenium ATCC 700873]
------------------------------------------------------------
-------------------------------MRLSIIGSGYVGTTVAACFADLGHDVVNV
DIDEEIVETINAGDAPIH--EAGLDDLIASHAGPDG------------------------
---------------------TGRLRATTDYAAVRDTDVTFLCLPTPQNDDGSIDLSVME
AGATQLGEALAEKPD------------------------------WHTVVVKSTVVPGST
EDVITPILEDASGKTAGEAFGVGMNPEFLREGTAVDDFRNPDKVVLGAD-----------
-------DERALADVREVFDPLVDRA--DAPVVETDTRTAEMIKYANNGFLAAKISLIND
IGNICKEFGIDSYEVADAIGLDDRIGEQFLRSGVGWGGSCLTGDQHVVAKDDTGTKHLTL
AEFFERYVSEGT--LEDVSVLSRSADGTFAFNPVDAATRREYEGPLHTIQTKMNKRVTVT
HDHPMLTLDGDETTVKPADALEAGDSLPVVADIPSDPVSTFDLIDIVDASSAFENDRVYL
KPSTSFETVKEELYETLREYNRQFSYHKVHDLVRDNYLPLDVFLKYEDELPVDRADLSLY
TTRGRGQTYIPAIIPVDEQFWRFIGYYLSEGHINDDTSGHGSTTRRRVQLSFHPTDEPEY
VSDVESYYETLGVRYQTRQQETATAVSVSSRVFAEFLEWLGCGTGSYSAALPDEAFQATE
DERKALLSGLFRGDGHVEYTNHSNAVVYDYGSVSEDLIDGMTLLLHSLEIVPSYKKSQSA
KSTQPAHFLRVSSKRQIAALKEMFLSEERHRIENRLAEYDRDIAPTGHTADGGFTSVPVR
DVSVEE--TTADVYSLEVADNHTFVTTDGLVVHNCFPKDVAAIIAAAEEQGYEPPVLNAA
VEVNDGQPGRLVDLLANHLD------LVGARVAVLGLAFKPGTDDVRNSRAIPVVEQLQ-
----EHGAAVTAYDPVATENAKAYLDDVEY----------------ADSAAAALADADGA
VVVTDWDEFAALDEEFDAMTNP--------------IVVDGR------------------
----RIVERRDGITYEGLTW-------
>gi|448689601|ref|ZP_21695185.1| UDP-glucose 6-dehydrogenase [Haloarcula japonica DSM 6131]
------------------------------------------------------------
-------------------------------MNVSIVGSGYVGTTVAACLADLGHEVVTI
DIDEDIVDAINDGESPIH--EPGLDELVAEHGG---------------------------
----------------------GRLRASTDYEEILDTELTMLALPTPSNDDGSIDLQFME
AGAASIGEALAGAER--------------------------SADDPHLVLTKSTVVPNTT
EDRLAPRIADAG-LERGTDFLVASNPEFQREGTAVVDFLNPDKLVFGTD-----------
-------DDRATDLLHDLYAPLREAADGDVPVVETGISEAEMIKYANNTFLATKVSLIND
IGNICKEFGVDAYEVADAIGLDNRIGEQFLRSGVGWGG----------------------
------------------------------------------------------------
------------------------------------------------------------
------------------------------------------------------------
------------------------------------------------------------
------------------------------------------------------------
------------------------------------------------------------
------------------------------------------------------------
---------------------------------SCFPKDTDAIIAAAREQGYDPAVLSAA
VELNDAQPERLLSLLGDHVD------VSGQRVAVLGLAFKPGTDDIRNTRAVPVIEGLQ-
----ERGADIVAYDPVATENMRERYPDIEY----------------ADTAAAALAGASGA
VVVTDWDEFAALDTEFDEMADP--------------VVVDGR------------------
----RIIERRDGITYEGLTW-------
>gi|448297183|ref|ZP_21487229.1| UDP-glucose 6-dehydrogenase [Halalkalicoccus jeotgali B3]
------------------------------------------------------------
-------------------------------MNIAVVGSGYVGTTIAACFADLGHRVTAI
DIDEGIVERLNRGEASIH--EPGLDDLLEAHAG---------------------------
----------------------DRLRATTDYGAIRDCEATFLALPTPSREDGSIDASIIE
AGARSVGEALAGEEG------------------------------DHLVVVKSTVVPSTT
EGTLIPAIEAGAGEAVGERIRVGMNPEFLREGSAVTDFLEPDKVVLGAD-----------
-------DDWGRERLFEVFAPLIERA--EPAVVEATVREAEMIKYANNAFLATKISLINE
LGNICKEFGIDAYRVADAIGLDDRIGEQFLRSGVGWGG----------------------
------------------------------------------------------------
------------------------------------------------------------
------------------------------------------------------------
------------------------------------------------------------
------------------------------------------------------------
------------------------------------------------------------
------------------------------------------------------------
---------------------------------SCFPKDVDALRAAAREAGYEPELLDAT
VAVNDRQPERMLALLAEHAD------LPGARIAVLGLAFKPGTDDVRNSRAIPAIEGLT-
----ERGAEVVAYDPVAHETMREHFPDIEY----------------AASAAAALSGADGA
LVMTDWDEFAALDDEFEDMATP--------------VVIDGR------------------
----RVVEHREGLVYEGLTW-------
>gi|448470827|ref|ZP_21600682.1| UDP-glucose 6-dehydrogenase 1 [Halorubrum kocurii JCM 14978]
------------------------------------------------------------
-------------------------------MRVTVVGSGYVGTTLAACLADAGHDVTAI
DIDPDVVAAINDGHAAIH--EPGLDELLAEHAG---------------------------
----------------------DRLRATTEYGGVPDADVTFLAIGTPSNEDGSIDLGALT
AAAEMTGEALAEAG----AADGSASG---------------APDDRHLVVVKSTITPPGV
RAVREALDEGAGDAAD--RVELATNPEFLREGTAVDDFQHPDKLVFGAE-----------
-------SEWATARLEALYEPLVAATDGDVPVIRTDPETAVMIKYANNAFLASKISLAND
LGNICKRFGIDAYEVMDAVGLDDRIGARFLRSGVGWGG----------------------
------------------------------------------------------------
------------------------------------------------------------
------------------------------------------------------------
------------------------------------------------------------
------------------------------------------------------------
------------------------------------------------------------
------------------------------------------------------------
---------------------------------SCFPKDVDAIRSAAREAGYEPAMLDAA
VAVNDGQPERMLELLDSHAD------VAGERVAVLGLAFKPGTDDIRNSRAIPVIEGLQ-
----ARGAEVVGYDPVATANMRERFPDAAY----------------ADSAAGALEGATAA
LVVTDWDEFAALDDAFDAMAAP--------------VVIDGR------------------
----RIVERRDGLTYEGLTW-------
>gi|448702027|ref|ZP_21699780.1| nucleotide sugar dehydrogenase [Halobiforma lacisalsi AJ5]
------------------------------------------------------------
-------------------------------MNVSIVGSGYVGTTVAACLADLDHDVVNV
EIDEEIVETINAGEAPIH--ESGLEPRIAEHAS---------------------------
----------------------DSLRATTDYAEVRETDVTLLCLPTPQSEDGSLDLAPMR
AGAEMLGEALTEKDD------------------------------DHLVVVKSTVLPGTT
EEVVAPILADESGTPIGEGIEVAMNPEFLRMGTAVGDFLEPDKVVLGTR-----------
-------TDEAAETLRELYAPILAND--DTHLVETAVREAELIKYANNAFLASKVSLVNE
LGNIAKEYGADAYEVLEAVGLDDRISERFMRSGLGWGG----------------------
------------------------------------------------------------
------------------------------------------------------------
------------------------------------------------------------
------------------------------------------------------------
------------------------------------------------------------
------------------------------------------------------------
------------------------------------------------------------
---------------------------------SCFPKDVAALRAGAREQGYEPELLDAA
VAVNDEQPTRLVSLLADHVD------LEGARIAVLGLSFKPGTDDVRKSRALDVLEHLE-
----NRGASVVAYDPVATDNVREKYPD--------------ADLEFAGSPEAALEGADGA
VVATDWPEFDDLDREFEGMAQR--------------VLVDGR------------------
---RIDVDRDALEVYEGLTW-------
>gi|448576075|ref|ZP_21642118.1| UDP-glucose dehydrogenase [Haloferax larsenii JCM 13917]
------------------------------------------------------------
-------------------------------MKLSIIGSGYVGTTIAACFAELGHDVVTV
DIDEDIVDTLNDGRSPIH--EPGLDELVAEHAG---------------------------
----------------------DRLRATTDYEAILDTDATFLALQTPANDDGSIDLGAVK
AASTSLGETLATKDD------------------------------YHLVVTKSTVVPTTT
EEVVGPRVAAAAGKTVGEEFDIAMNPEFQREGTAVEDFLDPDKVVLGAH-----------
-------TDRAFDRLDDIFAPLVDHAD-DPPVVETGIREAEMIKYANNAFLASKISLAND
LANICKEFDVDSAEVLDAIGLDSRIGAAFLGAGLGWGG----------------------
------------------------------------------------------------
------------------------------------------------------------
------------------------------------------------------------
------------------------------------------------------------
------------------------------------------------------------
------------------------------------------------------------
------------------------------------------------------------
---------------------------------SCFPKDTAAIIAAARERGYEPRLLQAA
IDVNDGQPERMLDLLRKRFD------PEGKRVAVLGLSFKPGTDDIRSSRSIPLVEALL-
----DAGADVVGYDPVATENMRERFPDIDY----------------ADSAAAALVDADAA
LVATAWDEFAALDEQFDEMREP--------------VVIDGR------------------
----RIVTRRDGIDYESLV--------
>gi|448396509|ref|ZP_21569158.1| UDP-glucose 6-dehydrogenase [Haloterrigena limicola JCM 13563]
------------------------------------------------------------
-------------------------------MHITVIGSGYVGTTIAACFAEFGHEVTAI
DIDEDIVATLNDGEAPIT--EPGLDDLLETHAG---------------------------
----------------------DRLTATTSYDAVPESDVTFLAIGTPSNDDGSIDLGALE
AAAEATGEALREKS------------------------------ERHLVVIKSTVTPPGI
PEKLEPAIRNGADNND--AVEVGMNPEFLREGSAVTDFQNPDKLVFGTN-----------
-------SEWASNRLHEVFEPVLN-AETP--VVETDPQTAAMIKYANNAFLASKISLVND
LGNICKEFGLDAYEVMEAIGLDDRISEQFLRSGVGWGG----------------------
------------------------------------------------------------
------------------------------------------------------------
------------------------------------------------------------
------------------------------------------------------------
------------------------------------------------------------
------------------------------------------------------------
------------------------------------------------------------
---------------------------------SCFPKDVNAIITAAREEDYDPALLEAA
IEINDRQPRRMLELLTNHVE------LQGARIAVLGLSFKPNTDDIRNSRAIPVIEALR-
----SHGADVTAYDPVAADEMADRFPDIDY----------------APTAADALRDADGT
LIVTDWDELRELDTEFDEMATP--------------VVIDGR------------------
----RCIERRNGIVYEGLTW-------
>gi|448455831|ref|ZP_21594763.1| UDP-glucose 6-dehydrogenase 1 [Halorubrum lipolyticum DSM 21995]
------------------------------------------------------------
-------------------------------MRVTVVGSGYVGTTLAACLADAGHDVTAV
DIDPDVVAAINDGHAAIH--EPGLDDLLAEHAG---------------------------
----------------------DRLRATTEYESVPDADVTFLAIGTPSNEDGSIDLGGLT
AAAEMTGEALAGAGDGSGAGDGSGAGDGSGAGDG----SGAAPGDRHLVVVKSTITPPGV
GEVREALLEGAGDAAD--RVELATNPEFLREGTAVDDFQHPDKLVFGTD-----------
-------SDWATERLEALYEPLLAATDADAPVIRTDPETAVMIKYANNAFLASKISLAND
LGNICKRFGIDAYEVMDAVGLDDRIGARFLRSGVGWGG----------------------
------------------------------------------------------------
------------------------------------------------------------
------------------------------------------------------------
------------------------------------------------------------
------------------------------------------------------------
------------------------------------------------------------
------------------------------------------------------------
---------------------------------SCFPKDVDAIRAAAREAGYEPALLDAA
VAVNDGQPERMLELLDSHAD------VAGERVAVLGLAFKPGTDDIRNSRAIPVIEGLR-
----ARGAEVVGYDPVATDNTRERFPDIEY----------------ADSAESALDGASAA
LVVTDWDEFAALDDAFDAMAEP--------------VVIDGR------------------
----RVIERREGLTYEGLTW-------
>gi|448449206|ref|ZP_21591622.1| nucleotide sugar dehydrogenase [Halorubrum litoreum JCM 13561]
------------------------------------------------------------
-------------------------------MDISIVGSGYVGTTVSACFANLGHDVVNI
DIDESVIETINDGDAPIH--EEGLSELIAEHAGPNG------------------------
---------------------TGRLRATTDYAAVRDTEVTFLCLPTPQNDDGSVDLSIME
AGASQLGKTLADKAD------------------------------WHTVVVKSTVVPGST
ADTITPILERESGKTAGEAFGVGMNPEFLREGTAVHDFLNPDKVVLGAD-----------
-------DDRALDDMRAVFDPLVEAA--AAPVVETDTRTAEMIKYANNAFLAAKISLIND
IGNICKALGVDAYEVADAIGLDDRIGAQFLQSGVGWGG----------------------
------------------------------------------------------------
------------------------------------------------------------
------------------------------------------------------------
------------------------------------------------------------
------------------------------------------------------------
------------------------------------------------------------
------------------------------------------------------------
---------------------------------SCFPKDVGAIISAAQAAGYDPAMLNAA
VEVNDRQPARLVAMLADHLAAHRDRGVDGATIAVLGLAFKPGTDDMRNSRAIPVIKDLQ-
----ARGATITAYDPVAAGNAPNYVDDVTY----------------ADSAAAALDGADGA
VVVTDWDEFAALDAEFDAMAAP--------------IVVDGR------------------
----RIIERRDGIIYEGLTW-------
>gi|300710049|ref|YP_003735863.1| UDP-glucose 6-dehydrogenase [Halalkalicoccus jeotgali B3]
------------------------------------------------------------
-------------------------------MNIAVVGSGYVGTTIAACFADLGHRVTAI
DIDEGIVERLNRGEASIH--EPGLDDLLEAHAG---------------------------
----------------------DRLRATTDYGAIRDCEATFLALPTPSREDGSIDASIIE
AGARSVGEALAGEEG------------------------------DHLVVVKSTVVPSTT
EGTLIPAIEAGAGEAVGERIRVGMNPEFLREGSAVTDFLEPDKVVLGAD-----------
-------DDWGRERLFEVFAPLIERA--EPAVVEATVREAEMIKYANNAFLATKISLINE
LGNICKEFGIDAYRVADAIGLDDRIGEQFLRSGVGWGG----------------------
------------------------------------------------------------
------------------------------------------------------------
------------------------------------------------------------
------------------------------------------------------------
------------------------------------------------------------
------------------------------------------------------------
------------------------------------------------------------
---------------------------------SCFPKDVDALRAAAREAGYEPELLDAT
VAVNDRQPERMLALLAEHAD------LPGARIAVLGLAFKPGTDDVRNSRAIPAIEGLT-
----ERGAEVVAYDPVAHETMREHFPDIEY----------------AASAAAALSGADGA
LVMTDWDEFAALDDEFEDMATP--------------VVIDGR------------------
----RVVEHREGLVYEGLTW-------
>gi|448570998|ref|ZP_21639509.1| UDP-glucose dehydrogenase [Haloferax lucentense DSM 14919]
------------------------------------------------------------
-------------------------------MELSIIGSGYVGTTIAACFAELGHDVVNV
DIDEDVVASLNDGQAPIH--EPGLAELVERYAG---------------------------
----------------------DRLRATTDYDEILDTDATFLALPTPSNDDGSIDLGAMK
AAATSLGETLARKDD------------------------------SHLVVTKSTVVPRTT
VDVIGPRIEEASGKRVGDGFDIAMNPEFLREGTAVDDFLSPDKIVLGAQ-----------
-------TDRAYETLAEIFAPLVERAG-NPPVVKTGISEAEMIKYANNAFLASKISLAND
LANICKEFGVDSAEVLESIGLDSRIGSAFLGAGLGWGG----------------------
------------------------------------------------------------
------------------------------------------------------------
------------------------------------------------------------
------------------------------------------------------------
------------------------------------------------------------
------------------------------------------------------------
------------------------------------------------------------
---------------------------------SCFPKDTAAIIAAARAQGYEPRLLQAA
VDVNDGQPERMLDLLRERFD------LDGKRVAVLGLAFKPGTDDIRKSRAILLIQALL-
----DAGADVVGYDPVATENMRERFPDIDY----------------ADSAADALANADAA
LVATDWDEFAALDDEFDAMRER--------------IVIDGR------------------
----RIVTRREGIDYESLV--------
>gi|448617432|ref|ZP_21666019.1| UDP-glucose 6-dehydrogenase [Haloferax mediterranei ATCC 33500]
------------------------------------------------------------
------------------------------------MGLGYVGLPLAVGFDQAGHNVRGY
DISKATISRLEEGEDPTK----DLGDDTIQNSD---------------------------
-----------------------INFGTDP-ELITDAEYVIITVPTPVSDEKDPNLDYVK
SAARTVGENLSPGST---------------------------------VVLESTVFPGAT
REVLAPVIEEASNYTLGDEFSVGYSPERLVPGDEKHSLEN-VVKIVSGCN----------
--------KETLDDLVELYSSVIDAG----IHEAPSLEVAEAAKCIENIQRDINIALVNE
LAIACDYLGVDSNAVLEAAGTK--WNFHDYRPG-LVGG----------------------
------------------------------------------------------------
------------------------------------------------------------
------------------------------------------------------------
------------------------------------------------------------
------------------------------------------------------------
------------------------------------------------------------
------------------------------------------------------------
---------------------------------HCIPVDPFFFIYKAKKQGFNPNLIETA
REVNEYIPEHVAKQTIKGLN-LSGKVLQESKVLILGLTYKPNVEDIRTSAIGGTIKGLE-
----EFGIEVTGHDPQAD-NDEVR-CEFEIAV----------------QNELDFDNFDAV
ILGAAHDEYESIDIKTMSEELG-----------ENPVFIDTEDI----------------
---FEGDLKETNIKYYRL---------
>gi|257387485|ref|YP_003177258.1| nucleotide sugar dehydrogenase [Halomicrobium mukohataei DSM 12286]
------------------------------------------------------------
-------------------------------MNVSIVGSGYVGTTLAACLADLGHDVVNV
DIDESTVAAINDGDAPIH--EPGLAERIERHAG---------------------------
----------------------DRLRATTDYAAVRETDATFLALPTPANDDGSNDLSIME
AGARSLGEVLPS-DG------------------------------DHLVIVKSTVIPGST
EAVVTPAIEEAGDLAVGEDFRIAMNPEFLRMGTAVADFMDPDKIVFGAT-----------
-------DERAYETLDRLYEPLVEET--GAPVVRTGLREAEMIKYANNSFLATKVSLINE
LGNICKEYGVDAYEVADAIGLDDRIGERFLRSGLGWGG----------------------
------------------------------------------------------------
------------------------------------------------------------
------------------------------------------------------------
------------------------------------------------------------
------------------------------------------------------------
------------------------------------------------------------
------------------------------------------------------------
---------------------------------SCFPKDVAALIAAAEDADYDPELLKAG
VNVNDRQPERLLSLLDDHVD------VAGKQVAVLGLSFKPGTDDVRGTRAIPVIEGLH-
----ERGADVVAYDPVAVESFREYAPDVDFV--------------AADSAADALTGAHGA
VVVTDWDEFAALDDEFDEMATP--------------VVVDGR------------------
----HVVERRDGITYEGLTW-------
>gi|448725594|ref|ZP_21708042.1| UDP-glucose 6-dehydrogenase, partial [Halococcus morrhuae DSM 1307]
------------------------------------------------------------
------------------------------------------------------------
------------------------------------------------------------
-------------------------------ATLRETDITFLALQTPSREDGSIDLGALE
AGTRDVGEALAEKEG------------------------------YHLVVVKSTVIPGTV
EERLEPLLEEVSGKEAGEEFGIAVNPEFQSQGSAVADFMGPDKLVFGAEG----------
--------ERALDRLGELYEPLVADND-GIPIVETGRHEAMMVKYANNVFLAGKISLINE
LGNLCKEFGVDSYDVAEAIGLDERIGSQFLRSGVGWGG----------------------
------------------------------------------------------------
------------------------------------------------------------
------------------------------------------------------------
------------------------------------------------------------
------------------------------------------------------------
------------------------------------------------------------
------------------------------------------------------------
---------------------------------SCFPKDTDALRAAGREAGYEPELLDSV
VAVNDGQPRRMLELLERHTD------VEGRRIAVLGLAFKPGTDDIRGSRATLVIDELL-
------------------------------------------------------------
------------------------------------------------------------
---------------------------
>gi|448609522|ref|ZP_21660553.1| UDP-N-acetyl-D-mannosaminuronic acid dehydrogenase [Haloferax mucosum ATCC BAA-1512]
------------------------------------------------------------
--MNSNRQTRTGLYGSALAPDDQRRAFRDGAVPVAVYGLGKMGLPLAAVYADVTGNVVGV
DIDADVVQTVNDGGCHVAK-EPGLPELVAEQVECG-------------------------
----------------------AFRATTDSVAAARSAAVHVVIVPTPLTEDREPDLAAFE
AVLDSIADGLALGDT---------------------------------VIVECTVPPGTS
ADLVVPYLESKS-GVSRDEFGVAFCPERTSSGRALRDITASHPKVVGGVD----------
--------SESTRVAALLYGEITSNE----VIPVCDATTAEAVKLFEGVYRDVNIALANE
LARVRDDLGIDVTAAIEAANTQP-YCNI-HAPGPGVGG----------------------
------------------------------------------------------------
------------------------------------------------------------
------------------------------------------------------------
------------------------------------------------------------
------------------------------------------------------------
------------------------------------------------------------
------------------------------------------------------------
---------------------------------HCIPWYPYFITSRVET---ETPLLHTA
RAVNDSMPTFTADTLRDELA-ATGRDIADSTVAVLGVTYRPGVAETRATPAAGVIDRLC-
----DLGATVVAADPMLDADSIASFG-ATPVS----------------LSALAERELDAV
VVVTPHEEFDDIDWAAFDDLVVIDGRGTLGDIGHRVYQIGGGPR----------------
---GTTPDTVGSEQVPQATETDGGPRR
>gi|448718147|ref|ZP_21702963.1| nucleotide sugar dehydrogenase [Halobiforma nitratireducens JCM 10879]
------------------------------------------------------------
-------------------------------MNVSIVGSGYVGTTVAACLAELGHDVVNV
EIDEDIVATINAGDAPIH--ESGLEQRIAEHAG---------------------------
----------------------DSLRATTEYADVRETDVTLLCLPTPQSDDGSLDLAPMR
AGTEMLGEALAEKDD------------------------------EHLVVVKSTVLPGTT
EEVVAPILAEQSGTPIGEGIDVAMNPEFLRMGTAVGDFLEPDKVVLGTR-----------
-------TDAAAATLRNLYAPILETD--GTALVETDVREAELIKYANNAFLASKVSLVNE
LGNIAKEYGADAYEVLEAVGLDDRISERFMRSGLGWGG----------------------
------------------------------------------------------------
------------------------------------------------------------
------------------------------------------------------------
------------------------------------------------------------
------------------------------------------------------------
------------------------------------------------------------
------------------------------------------------------------
---------------------------------SCFPKDVAAIRAGAREQGYEPELLDAV
VAVNDEQPRRLVSLLADHVD------LEGARIAVLGLSFKPGTDDIRKSRALDTIESLR-
----ERGATVAAYDPVAVDNVREYYAGGDESVL--------VDLEFADTAASALEDADGA
VVATDWPEFDDLEAEFEGMART--------------VVVDGRRIDVDEDALEGMARTVVV
DGRRIDVDEDALEVYEGLTW-------
>gi|448420209|ref|ZP_21580971.1| nucleotide sugar dehydrogenase, partial [Halosarcina pallida JCM 14848]
------------------------------------------------------------
------------------------------------------------------------
------------------------------------------------------------
------------------------------------------------------------
------------------------------------------------------------
EMCIR----------------------------------DSDKVVLGSH-----------
-------TDRAAETLRAVFDPLVEQAT-DAAVVETGIREAEMIKYANNAFLAAKISLVND
LANICKEYGVDSSEVLEAIGLDSRIGSEFLGAGVGWGG----------------------
------------------------------------------------------------
------------------------------------------------------------
------------------------------------------------------------
------------------------------------------------------------
------------------------------------------------------------
------------------------------------------------------------
------------------------------------------------------------
---------------------------------SCFPKDVAAIVAAARDVGYEPAMLEAA
VAVNDRQPVRMLDILRDHVD------PDGARVAVLGLAFKPGTDDVRNSRAIPLIDALL-
----DAGADVVGYDPVATENFREHFPDIDY----------------ADSAAAALDGADAA
LVVTDWDEFAAMYDEFDAMNKP--------------IVVDGR------------------
----NIVTRRDDIVYESLV--------
>gi|322372067|ref|ZP_08046609.1| UDP-glucose 6-dehydrogenase [Haladaptatus paucihalophilus DX253]
------------------------------------------------------------
-------------------------------MELSIVGSGYVGTTVAACFADLGHSVTNI
DIDEDIVEQLNDGQAPIH--EPGLDELVAEHGG---------------------------
----------------------DRLTATTDYGAVRETDATFLALPTPSRADGSIDTSIIE
AGARSLGEALGSKDD------------------------------YHLVVVKSTVVPGTT
EDVLGSIIEDASNESRGEDFDVAMNPEFLREGSAVEDFLGPDKVVLGTE-----------
-------NERANERLSAVFEPLVESS--APAVVETGIREAEMIKYANNAFLATKVSLVNE
LGNICKEYDVDAYEVMDAIGLDDRIGERFLRSGVGWGG----------------------
------------------------------------------------------------
------------------------------------------------------------
------------------------------------------------------------
------------------------------------------------------------
------------------------------------------------------------
------------------------------------------------------------
------------------------------------------------------------
---------------------------------SCFPKDTAALVAAAHEKGYEPSLVEAA
IEVNEKQPKRLLELLEDHVP------PQGKRIAVLGLAFKPGTDDVRNSRAIPVIEALQ-
----NRGATVVAYDPVATENMREHFPDIEY----------------VESATAALDGADGA
LVVTDWDEFAALDDEFESMTDP--------------VVVDGR------------------
----RIVERREGITYEGLTW-------
>gi|448563952|ref|ZP_21635801.1| nucleotide sugar dehydrogenase / UDP-N-acetyl-D-galactosamine 6-dehydrogenase [Haloferax prahovense DSM 18310]
------------------------------------------------------------
--MSTQSSVTT-IYGSERSEDEQIAALTSGDVPVGVYGLGKMGLPLASVYAETTGNVTGA
DIDTDVVREINAGRNHIVG-EPGLDELVEELVEDG-------------------------
----------------------ALVANTEPREVADEASIHVVIVPTLVDEAGRPDLSVIE
AVARDIGKGLDEGDL---------------------------------VVFESTLPPRSC
RDALLPLLESES-GLSLGEFGLAFCPERTSSGRALKDIRGAYPKVVGGAD----------
--------DESARAASLVYDQISSNE----VITVSDTTTAEAVKVFEGVYRDVNIALANE
LATHADEFEIDVTEAIDVANTQP-FCEI-HTPGAGVGG----------------------
------------------------------------------------------------
------------------------------------------------------------
------------------------------------------------------------
------------------------------------------------------------
------------------------------------------------------------
------------------------------------------------------------
------------------------------------------------------------
---------------------------------HCIPYYPQFLITQFET---GSPLMETA
RAVNDEMPHVTAQTALDRLA-AQDVAPEDATVLVLGLTYRAGVEEIRKTPALPVVEHLD-
----EAGADVVATDPILDDTAVFEDAGATVMR----------------GVTGDDLSPDAV
VLVTAHESFDHLDVPAFADDD------------RPVVFVDGRQA----------------
---ATEYRDHERVDYEGIGLHD-----
>gi|336253771|ref|YP_004596878.1| nucleotide sugar dehydrogenase [Halopiger xanaduensis SH-6]
------------------------------------------------------------
-------------------------------MNVSIIGSGYVGTTVAACLADLGHEVVNV
EIDEDIVDAINAGEAPIH--ESGLEERIAEHAG---------------------------
----------------------TALRATTDYDEVLDTDVTLLCLPTPQSDDGSLDLAPMR
AGAEMLGDALAVKDD------------------------------DHLVVVKSTVLPGTT
EEVVAPILEEQSGTAIGDGIDVAMNPEFLRMGTAVQDFLEPDKVVLGTR-----------
-------TDAAAEQLRDLYAPILEND--STHLVETDVREAELIKYANNAFLASKVSLVND
LGNIAKEYGADAYEVLEAVGLDDRISERFMRSGLGWGG----------------------
------------------------------------------------------------
------------------------------------------------------------
------------------------------------------------------------
------------------------------------------------------------
------------------------------------------------------------
------------------------------------------------------------
------------------------------------------------------------
---------------------------------SCFPKDVAALRAGAREQGYEPELLDAA
VAVNDEQPRRLVDLLADHVD------LEGARIAVLGLSFKPGTDDIRKSRALDVVEYLR-
----ERGAAVVAYDPVAVDNVREQYPD--------------LEIEYADSAASALEGANGA
VVATDWPEFDDLT--FDGMAKR--------------VLVDGR------------------
---RIDIDEEELEVYEGLTW-------
>gi|110668586|ref|YP_658397.1| UDP-glucose 6-dehydrogenase [Haloquadratum walsbyi DSM 16790]
------------------------------------------------------------
-------------------------------MHISIVGSGYVGTTVAACFADLGHTVTTI
DIDDSIVAAIETGDAPIH--EPGLDELVAEHGG---------------------------
----------------------DRLRATTAYDIIPETDLTMLALPTPSRDDGSIDLQYMK
AGAESVGEALANQNS--------------------TDTDTDPDSDPHLIVTKSTVIPTTT
DEQLVPAIARAG-VARTQDFLVGSNPEFQREGSAVTDFLNPDKLVFGTA-----------
-------DERATELLYELYEPLRERADDEIPVVETDVAAAEMIKYGNNAFLASKVSLIND
LGNVCKEFGVDAYEVADAIGLDDRIGAQFLRSGVGFGG----------------------
------------------------------------------------------------
------------------------------------------------------------
------------------------------------------------------------
------------------------------------------------------------
------------------------------------------------------------
------------------------------------------------------------
------------------------------------------------------------
---------------------------------SCFPKDTNAIIAAAQERGYNPPMLNAT
LSVNNIQPERLLELLDKHTD------ITDNRIAVLGLAFKPGTDDIRHTRAAPVIDRLR-
----EHGADVVAYDPVATENMREYYPDITY----------------TETAADALADAHGA
VVVTGWDEFAALDAEFDTMVDP--------------VVIDGR------------------
----RIIDRRDGITYEGLTW-------
>gi|448473692|ref|ZP_21601834.1| UDP-glucose 6-dehydrogenase 1 [Halorubrum aidingense JCM 13560]
------------------------------------------------------------
-------------------------------MRVTVVGSGYVGTTLAACLADAGHDVTAV
DIDPGVVAALNDGHAAIH--EPGLDDLLAEHAG---------------------------
----------------------ERLRATTEYDGIPDADVTFLAIGTPSREDGSIDLGPLT
AAAEMTGEALAEAG-----ATTANADG----------------DDRHLVVVKSTITPPAV
GEIREALAAGAGDAAD--RVELATNPEFLREGTAVDDFQHPDKLVFGTD-----------
-------SDWATERLETLYEPLLAATDAEVPVVRTDPETAVMIKYANNAFLASKISLAND
LGNVCKRFGLDAYEVMDAVGLDDRISAQFLRSGVGWGG----------------------
------------------------------------------------------------
------------------------------------------------------------
------------------------------------------------------------
------------------------------------------------------------
------------------------------------------------------------
------------------------------------------------------------
------------------------------------------------------------
---------------------------------SCFPKDVDAIRAAAREAGYEPALLDAA
VAVNDGQPERMLELLDDHVD------AAGERVAVLGLAFKPGTDDIRNSRAIPIIEGLQ-
----ARGAEVVGYDPVATANTRERFPDVEY----------------AESAAAALDGATAA
LVVTDWDEFAALDDAFDAMAEP--------------VVIDGR------------------
----RIVERREGLVYEGLTW-------
>gi|448482213|ref|ZP_21605334.1| UDP-glucose/GDP-mannose dehydrogenase [Halorubrum arcis JCM 13916]
------------------------------------------------------------
--------------------------MEDEQTRVGVVGLGYVGLPLALAMHDAGYDVVGV
DVDADKVDRLRGGQSTVN----DVTDEAVRTATND-------------------------
----------------------GITFTTDY-DLLSDADGVSICVPTPLRKTDTPDLSFVL
DAAERLAPVVTDGCT---------------------------------VVLESTVYPGAT
EDALAEVLAENG-AVVGEDLYLAFSPERIDPGNEEYGPTD-IPKVLGGVT----------
--------EECGDRAEALYDPVFDEV----VRVD-SATEAELVKLLENTFRAVNIGLINE
LAQIAHELDVDIWDAIDAAETKP-FGFMPFYPGPGLGG----------------------
------------------------------------------------------------
------------------------------------------------------------
------------------------------------------------------------
------------------------------------------------------------
------------------------------------------------------------
------------------------------------------------------------
------------------------------------------------------------
---------------------------------HCIPIDPFYLSWKADEHDVDTRFINLA
DTVNREMPQHVVQRVVRQLN-DRGTALSNADILVVGAAYKPNVSDTRESPAIDIITELD-
----DWGALVEYHDPYVP-ELEVEDATHESVA----------------LTDERLHTADCV
VLVTDHSTLD------IDRLVD-----------EASLIFDTRNA----------------
---TSSRRADHVVRL------------
>gi|448501656|ref|ZP_21612358.1| UDP-glucose 6-dehydrogenase [Halorubrum coriense DSM 10284]
------------------------------------------------------------
-------------------------------MDLSIVGSGYVGTTVAACFADLGHDVVNI
DIDESVVETINAGEAPIH--EEGLSELIAEHAGPDG------------------------
---------------------TGRLQATTDYAAVRDTEVTFLCLPTPQKDDGSIDLSITE
AGASQLGKTLADKAD------------------------------WHTVVVKSTVVPGST
ADAITPILERESDKRVGEGFGVGMNPEFLREGTAVHDFLNPDKVVLGAD-----------
-------DDRALGDMRDVFAPLVEGT--DAPVVETDTRTAEMIKYANNGFLAAKISLIND
IGNICKEFGVDAYEVADAIGLDDRISEQFLQSGVGWGG----------------------
------------------------------------------------------------
------------------------------------------------------------
------------------------------------------------------------
------------------------------------------------------------
------------------------------------------------------------
------------------------------------------------------------
------------------------------------------------------------
---------------------------------SCFPKDVAAIVAAAEDTGYDPAVLNAV
VEVNDRQPERLVELLAGHLVERRESGFDGAEIAVLGLAFKPGTDDMRNSRAIPVIDDLQ-
----ERGATVTAYDPVAADNAPNYVDDVTY----------------AESAAAALDGADGA
VVVTDWDEFAALDEEFDAMATP--------------IVVDGR------------------
----RIVERRDGITYEGLTW-------
>gi|448524615|ref|ZP_21619378.1| pyrroline-5-carboxylate reductase [Halorubrum distributum JCM 10118]
------------------------------------------------------------
----------------------------------------MGGALLRGLSRVEGYHLTAI
DLDPEALAAIEDAADETT------------------------------------------
----------------------------EDVAAARDADIVVLAVKP---DVAPAVLDDLD
LRADQQLVTLAAGLP-------------------------------REFVAERTEAP---
VVRIMPNLAAETGDMAAAATNEGLTDEVRAMLDAVGEFVEVDESLMHVS-----------
-------------------------------------------------------TAVNG
SGPAFAFYLID-------------------------------------------------
------------------------------------------------------------
------------------------------------------------------------
------------------------------------------------------------
------------------------------------------------------------
------------------------------------------------------------
------------------------------------------------------------
------------------------------------------------------------
-----------------------------------------AMKQGGIDSGLDPEQAETL
AAQTFKGAAETVLRDDRSVD------------ELIDAVCSP------NGTTIEGMEVLW-
----DSEADAAVEDAVAAAERRSR------------------------ELAEAFDDA---
------------------------------------------------------------
---------------------------
>gi|448506497|ref|ZP_21614529.1| pyrroline-5-carboxylate reductase [Halorubrum distributum JCM 9100]
------------------------------------------------------------
----------------------------------------MGGALLRGLSRVEGYHLTAI
DLDPEALAAIEDAADETT------------------------------------------
----------------------------EDVAAARDADIVVLAVKP---DVAPAVLDDLD
LRADQQLVTLAAGLP-------------------------------REFVAERTEAP---
VVRIMPNLAAETGDMAAAATNEGLTDEVRAMLDAVGEFVEVDESLMHVS-----------
-------------------------------------------------------TAVNG
SGPAFAFYLID-------------------------------------------------
------------------------------------------------------------
------------------------------------------------------------
------------------------------------------------------------
------------------------------------------------------------
------------------------------------------------------------
------------------------------------------------------------
------------------------------------------------------------
-----------------------------------------AMKQGGIDSGLDPEQAETL
AAQTFKGAAETVLRDDRSVD------------ELIDAVCSP------NGTTIEGMEVLW-
----DSEADAAVEDAVAAAERRSR------------------------ELAEAFDDA---
------------------------------------------------------------
---------------------------
>gi|257052217|ref|YP_003130050.1| nucleotide sugar dehydrogenase [Halorhabdus utahensis DSM 12940]
------------------------------------------------------------
-------------------------------MHVSVVGSGYIGTTIAAWFAELGHTVTNV
DIDEDVVAAVNNGEAPIH--EPGLDELMAAHGG---------------------------
----------------------DALVATTDYDEVAGSDVTFLALPTPSNDDGSIDLSAMK
AAAESLGDVIAEKDD------------------------------DHLVVVKSTVIPGTT
AETIAPIIEDASGKTVGEGFRIAMNPEFLREGFALDDFKDPDKIVIGAE-----------
-------DDQAVETLNRVYEPLVEAAAGDPAIVETGIREAEMIKYANNAFLATKVSLINE
LGNICKEYGVDAYEVADAIALDHRIDEHFLRSGLGWGG----------------------
------------------------------------------------------------
------------------------------------------------------------
------------------------------------------------------------
------------------------------------------------------------
------------------------------------------------------------
------------------------------------------------------------
------------------------------------------------------------
---------------------------------SCFPKDVAAIRAAARDRDYDPVLLDAT
VEVNDRQPERLLDLLDDHTD------VAGKRVAVMGLAFKPGTDDIRYTRAVPVIEGLL-
----ERDAEIVAYDPVATENMREQYPDITY----------------ADSAAEALEGASAA
LFVTDWDEFGALDAEFEAMAEP--------------VVIDGR------------------
----RIVEPRDGIEYDGLTW-------
>gi|55379794|ref|YP_137644.1| UDP-glucose 6-dehydrogenase [Haloarcula marismortui ATCC 43049]
------------------------------------------------------------
-------------------------------MNLSIVGSGYVGTTVAACLADLGHEVVTI
DIDEDIVDAINNGESPIH--EPGLDELVAEHGG---------------------------
----------------------GRLRASTDYEEILDTELTMLALPTPSNDDGSIDLQFME
AGAASIGEALAGTEN--------------------------AAADPHLVVTKSTVVPNTT
EDRLAPRIADAG-LERGADFLVASNPEFQREGTAVADFLNPDKLVFGTD-----------
-------DDRATALLNDLYAPLREAADGDVPVVETGIAEAEMIKYANNTFLATKVSLIND
IGNICKEFGVDAYEVADAIGLDDRIGEQFLRSGVGWGG----------------------
------------------------------------------------------------
------------------------------------------------------------
------------------------------------------------------------
------------------------------------------------------------
------------------------------------------------------------
------------------------------------------------------------
------------------------------------------------------------
---------------------------------SCFPKDTDAIIAAAQEQGYDPAVLSAA
VELNDAQPERLLSLIDDHVD------VSGKRIAVLGLAFKPGTDDIRNTRAVPVIEGLQ-
----ERGADIVAYDPVATENMRERYPDIEY----------------ADSAAIALEGASGA
VVVTGWDEFGALDAEFDEMAAP--------------VVVDGR------------------
----RSIKRRDGITYEGLTW-------
>gi|222481132|ref|YP_002567369.1| hypothetical protein Hlac_2728 [Halorubrum lacusprofundi ATCC 49239]
------------------------------------------------------------
------------------------------------------------------------
------------------------------------------------------------
------------------------------------------------------------
------------------------------------------------------------
----------------MFSLNVPLAPAVDRLAADLQSKLSGFDRVRDRH-----------
------------------------------------------------------------
-TLVCKRFGVD--DVPDRVASDDRAGGGAPAGGPSPPK----------------------
------------------------------------------------------------
------------------------------------------------------------
------------------------------------------------------------
------------------------------------------------------------
------------------------------------------------------------
------------------------------------------------------------
------------------------------------------------------------
------------------------------------PDALDALREDLHPLLAGTDPFPVA
VIG--------IDIFDAPAS---------GSAPVLYLVIESDALVRVHRRLCAAYGAIAG
----IEGDDFVPHITVARGGNPEP------------------------GVVADLVGAEFE
PIRWRVHALDLYDPEFREVAAT----------------IDL-------------------
---------------------------
>gi|448728708|ref|ZP_21711030.1| UDP-glucose 6-dehydrogenase [Halococcus saccharolyticus DSM 5350]
------------------------------------------------------------
-------------------------------MDISVVGSGYVGTSVAACLADLGHRVVAI
DIDEDIVAALDAGETPIH--EPGLDERVAAHAG---------------------------
----------------------DRLHATTDHAALRETDVTFVALQTPTREDGSIDLSVVE
AGMQDIGEELAATEG------------------------------YHLVVVKSTVIPGMV
EERLVPILEETSGKRAGEEFGVAVNPEFQSQGSAVTDFLEPDKLVFGTEDGD--------
--------DRALERLHGVYEPLVAANDEDVPIVETGRREAAMVKYANNVFLAGKISLINE
LGNVCKEFGVDSYEVADAIGLDDRIGERFLRSGVGWGG----------------------
------------------------------------------------------------
------------------------------------------------------------
------------------------------------------------------------
------------------------------------------------------------
------------------------------------------------------------
------------------------------------------------------------
------------------------------------------------------------
---------------------------------SCFPKDTDALRAAARSVGYDPTLLNAI
VDVNDRQPERMLELLERHVD------PAGKRIAVLGLAFKPGTDDIRGSRATPIIAGLL-
----ERGADVAAYDPVAAGAMAEKYPDIEY----------------ADSAADALRDAEGA
LVVTDWDEFAALDDAFGEMSSQ--------------IVVDGR------------------
----RIVEPREGLTYEGLTW-------
>gi|448446676|ref|ZP_21590898.1| nucleotide sugar dehydrogenase [Halorubrum saccharovorum DSM 1137]
------------------------------------------------------------
-------------------------------MRVTVVGSGYVGTTLAACLADAGHDVTAV
DIDPDVVAAINDGHAAIH--EPGLDDLLAEHAG---------------------------
----------------------DRLRATTEYESVPDADVTFLAIGTPSNEDGSIDLGALS
AAAEMTGEALAARG----EGAGPSVAT---------------PDDRHLVVVKSTITPPGV
GRVREALLEGAGDAAD--RVELATNPEFLREGSAVDDFQHPDKLVFGTE-----------
-------SEWATERLEELYEPLLAATDSDAPVIRTDPETAVMIKYANNAFLASKISLAND
LGNVCKRFGIDAYEVMDAVGLDDRIGAKFLRSGVGWGGSCLTGDQRVLAKDDEGTRFLTF
EEFFDRYVDEDAAHVDDVAVLSYDKEGNSTFKPVLGATRRDYDGELRRIQTKMSKEVTVT
EDHPMLVVEGNDLVVREAGSLTETDQLPVQTNVSVDPVSHFDLIELIADDPNFPTDEVYL
KPDFDLSDRKDHLRNVLDGYNRRHSYDRVHEFCRNNYLSLDVFLEYEDEIEFDRKALSLY
TTRGGGQTYVPAIVSADEAFWRFIGYYISEGHVNDDESGHGSTTRRRVALSFHPTDEPEY
VSDVESFFESLGIRHMTRQRETTTQIEVSSRIFARFLEQLGCGTGSYTAALPDAVYQEPE
SHRKAVLSGLFRGDGHIAYPSHSNAVVYEYGSVSEELIAGMQLLLHSIGIIPSYKTSTSA
KSTKPAHFLRVSSSEQIDQLKELFLDTDIAKIDRRLDSYAKQIAPTGHTDGGSHTAVRVR
DIETVDLDEPISVYSLEVDDDHTFVTTDGIAVHNCFPKDVDAIRAAARDAGYEPALLDAA
VAVNDGQPERMLELLDAHVE------VAGKRVAVLGLAFKPGTDDIRNSRAIPIIEGLQ-
----ARGADVVGYDPVATENARERFPDIEY----------------ADSAAAALDGASAA
LAVTDWDEFAALDDAFDAMADP--------------VVIDGR------------------
----RVIDRREGLTYEGLTW-------
>gi|399577429|ref|ZP_10771182.1| UDP-glucose 6-dehydrogenase [Halogranum salarium B-1]
------------------------------------------------------------
-------------------------------MNVSIIGSGYVGTTLAACLADLGHTVTAI
DIDESIVERLNAGEAPIH--EPGLADLLAEHAG---------------------------
----------------------TRLTATTSYDAVRDTDVTFIALPTPSRDDGSIDTSLVE
KGTESLGEALREKSS------------------------------PHLVVVKSTVVPGTT
AERVGPILEETTGKTLGDGIDVAMNPEFLREGHAVLDFLDPDKVVLGAEN----------
--------DEALATLRELYRPLTDGTD--IPVVETGLREAEMIKYANNAFLATKISLMNE
LGNICKEYGVDAYEVADAIGLDERIGSQFLASGVGWGG----------------------
------------------------------------------------------------
------------------------------------------------------------
------------------------------------------------------------
------------------------------------------------------------
------------------------------------------------------------
------------------------------------------------------------
------------------------------------------------------------
---------------------------------SCFPKDVAALIAAADTAGYDAELLKAA
VGVNDRQPKRLLALLDDHVD------VSGKRVAVLGLAFKPGTDDIRESRAIPVIEGLL-
----DRGADVVGYDPVATDRMRERFPDVEY----------------ADSAADALRDAHAA
VVVTDWDEFAALDDEFDTMARP--------------IVVDGR------------------
----RIVERREGLTYEGLTW-------
>gi|448732015|ref|ZP_21714298.1| UDP-glucose 6-dehydrogenase [Halococcus salifodinae DSM 8989]
------------------------------------------------------------
-------------------------------MNISVVGSGYVGTSVAACLADLGHSVVAI
DIDEGIVDALNAGETPIH--EPGLDERVATHSG---------------------------
----------------------DRLHATTDHAALRETDVTFVALQTPTREDGSIDLSVVE
AGMRDIGEELAATEG------------------------------YHLVVVKSTVIPGMV
EERLVPILEETSGKRAGEEFGVAVNPEFQSQGSAVTDFLEPDKLVFGTEDGDRAEQRSAN
GSSGRSPRDRALERLHGVYEPLVAANDDDVPIVETGRREAAMVKYANNVFLAGKISLINE
LGNVCKEFGVDSYEVADAIGLDDRIGERFLRSGVGWGG----------------------
------------------------------------------------------------
------------------------------------------------------------
------------------------------------------------------------
------------------------------------------------------------
------------------------------------------------------------
------------------------------------------------------------
------------------------------------------------------------
---------------------------------SCFPKDTDALRAAARSVGYEPTLLDAI
VDVNDRQPERMLELLERHVA------PEGQRIAVLGLAFKPGTDDIRGSRATPIIAGLL-
----ERGADVAAYDPVAADAMAEKFPEVEY----------------ADSAADALRNAAGA
LVVTDWDEFAALDGAFDEMSSQ--------------VVVDGR------------------
----RIVEPREGLTYEGLTW-------
>gi|169235091|ref|YP_001688291.1| UDP-glucose 6-dehydrogenase [Halobacterium salinarum R1]
------------------------------------------------------------
-------------------------------MRVSIVGSGYVGTTVAACFTDMGHDVVNV
DIDQDIVDAINAGKAPIH--EPGLDDLLATHGG---------------------------
----------------------DTLAATTDYEDVLETDVTFLALPTPSKEDGSIDTSIIE
AAAETLGDTLREKDG------------------------------DHVVVTKSTVIPRTT
TETLAPILADASGKQLGADLHVAMNPEFLREGTAVEDFQNPDKIVFGS--D---------
-------SETAIDTLHEIFKPLIEAS--DATVVETGVEEAEMIKYANNAFLASKVSLIND
IGNICKEFGVDAYEVADAIGLDDRISERFLRSGLGWGG----------------------
------------------------------------------------------------
------------------------------------------------------------
------------------------------------------------------------
------------------------------------------------------------
------------------------------------------------------------
------------------------------------------------------------
------------------------------------------------------------
---------------------------------SCFGKDTNAIIHAATETGYEPAMLEAA
VAVNDRQPERLLSLLDDHGD------VESERVAVLGLAFKPGTDDVRDSRAIPVINGLQ-
----ERGANVAAYDPVAAENMRTHFPDIEY----------------TDAPQDALADASAC
VVCTDWDEFAVLDDEFDAMETR--------------VVVDGR------------------
----RIIERRDGLTYEGLTW-------
>gi|448390890|ref|ZP_21566357.1| UDP-glucose 6-dehydrogenase [Haloterrigena salina JCM 13891]
------------------------------------------------------------
-------------------------------MRISVIGSGYVGTTIATCFADLGHEVVNV
EIDEDIVETINAGKSPIH--EDRLPELVAEHAGEGG------------------------
---------------------TGRLRATTDYSVVLETDVTFLCLPTPQSEDGSIDLSIME
AGAEQLGETLARKDD------------------------------WHTVVVKSTVVPGST
EDVVTPVLEDASGKTAGEEFGTGMNPEFLREGTAVQDFLNPDKVVLGAD-----------
-------SDRTLVDMHDVFDPLVERT--RAPVVETNTKTAEMIKYANNGFLAAKVSHIND
IGNICKEFGVDAYEVADAMALDDRIGGQFLHSGLGWGG----------------------
------------------------------------------------------------
------------------------------------------------------------
------------------------------------------------------------
------------------------------------------------------------
------------------------------------------------------------
------------------------------------------------------------
------------------------------------------------------------
---------------------------------SCFPKDTHAIIHATSEQGYDPAVLEAA
VEVNDRQPKRLLSLLDDHVD------VADERVAVLGLAFKPGTDDVRNSRAISMIEGLR-
----ERGANVVAYDPVAAENMREYFPNLDY----------------ASSVANALHKSTAC
VVCTDWDEFAALDEEFDAMHQQ--------------IVVDGR------------------
----RAVTPRDGMEYEGLT--------
>gi|448641386|ref|ZP_21677996.1| UDP-glucose 6-dehydrogenase [Haloarcula sinaiiensis ATCC 33800]
------------------------------------------------------------
-------------------------------MNVSIVGSGYVGTTVAACLADLGHEVVTI
DIDEDIVDAINNGESPIH--EPGLDELVAEHGG---------------------------
----------------------GRLRASTDYEDILDTELTMLALPTPSNDDGSIDLQFME
AGAASIGEALAGTEN--------------------------AAADPHLVVTKSTVVPNTT
EDRLAPRIADAG-LERGADFLVASNPEFQREGTAVADFLNPDKLVFGTD-----------
-------DDRATALLNDLYAPLREAADSDVPVVETGIAEAEMIKYANNTFLATKVSLIND
IGNICKEFGVDAYEVADAIGLDDRIGEQFLRSGVGWGG----------------------
------------------------------------------------------------
------------------------------------------------------------
------------------------------------------------------------
------------------------------------------------------------
------------------------------------------------------------
------------------------------------------------------------
------------------------------------------------------------
---------------------------------SCFPKDTDAIIAAAQEQGYDPAVLSAA
VELNDAQPERLLSLLDDHAD------VSGKRIAVLGLAFKPGTDDIRNTRAVPVIEGLQ-
----ERGADIVAYDPVATENMRERYPDIEY----------------ADSAAAALAGASGA
VVVTDWDEFAALDAAFDEMADS--------------VVVDGR------------------
----RIIERRDGITYEGLTW-------
>gi|448603065|ref|ZP_21656886.1| UDP-glucose dehydrogenase [Haloferax sulfurifontis ATCC BAA-897]
------------------------------------------------------------
-------------------------------MKFSIIGSGYVGTTVAACFAELGHRVVNV
DIDDDIVRALNEGRCPIH--EPGLAELVERHAG---------------------------
----------------------DGLRATTDYDEILDTEATFLALPTPSNDDGSIDLGAMK
AAATSLGETLARKDG------------------------------SHLVVTKSTVVPTTT
VDVIGPRIEEASGKRVGEGFDIAMNPEFLREGTAVDDFLGPDKIVLGAQ-----------
-------TERAYETLDEIFAPLVDRAG-NPPVVKTGISEAEMIKYANNAFLASKISLAND
LANICKEFGVDSDEVLETIGLDSRIGSAFLGAGLGWGG----------------------
------------------------------------------------------------
------------------------------------------------------------
------------------------------------------------------------
------------------------------------------------------------
------------------------------------------------------------
------------------------------------------------------------
------------------------------------------------------------
---------------------------------SCFPKDTAAIIAAARGRGYEPRLLQAA
VDVNDGQPERMLDLLRERID------LDGTRVAVLGLAFKPGTDDIRKSRATLLINSLI-
----DAGADVVGYDPVATENMRERFPDIEY----------------ADSAADALAGADAA
LVATDWDEFAALDDEFDAMRSP--------------VVIDGR------------------
----RIVTRRDGIDYESLV--------
>gi|448432220|ref|ZP_21585356.1| UDP-glucose 6-dehydrogenase [Halorubrum tebenquichense DSM 14210]
------------------------------------------------------------
-------------------------------MRLSIIGSGYVGTTIAACFADLGHDVVNV
DIDESIVETINVGDAPIH--EAGLDELIAAHAGPEG------------------------
---------------------TGRLRATTDYDAILDTDVTFLCLPTPQNDDGSIDLSIME
AGATQLGETLAEKSD------------------------------WHTVVVKSTVVPGST
EDAITPILEDASGTTAGEAFGVGMNPEFLREGTAVDDFLNPDKVVLGAD-----------
-------DDRALADMRDVFDPLVDRA--DAPVVETDTRTAEMIKYANNGFLAAKISLIND
IGNICKEFGIDAYEVAEAIGLDDRIGEQFLRSGVGWGG----------------------
------------------------------------------------------------
------------------------------------------------------------
------------------------------------------------------------
------------------------------------------------------------
------------------------------------------------------------
------------------------------------------------------------
------------------------------------------------------------
---------------------------------SCFPKDVAAIIAAAEEQGYEPPVLNAA
VDLNDRQPGRLVDLLAEHLD------LQDARVTVLGLAFKPGTDDVRNSRAIPVVEGLQ-
----ERGATVTAYDPVATANAKASLDDVTY----------------ADSAAAALADADGA
VVVTDWDEFAALDEAFDAMANP--------------VVVDGR------------------
----RIIERRDGITYEGLTW-------
>gi|448423305|ref|ZP_21581862.1| nucleotide sugar dehydrogenase [Halorubrum terrestre JCM 10247]
------------------------------------------------------------
-------------------------------MKLSIIGSGYVGTTVAACFADLGHDIINI
DIDESVVETINAGDAPIH--EEGLSELIAAHAGPNG------------------------
---------------------TGRLRATTDYAAVLDTEVTFLCLPTPQNDDGSIDLSIME
AGASQLGETLAIKDD------------------------------WHTVVVKSTVVPGST
EDTITPILERESGKTAGEGFGVGMNPEFLREGTAVHDFLNPDKVVLGAD-----------
-------DDRALGDMRDVFAPLVEAA--DAPVVETDTRTAEMIKYANNGFLAAKVSLIND
IGNICKELGVDAYEVADAIGLDDRISEQFLQSGVGWG-----------------------
------------------------------------------------------------
------------------------------------------------------------
------------------------------------------------------------
------------------------------------------------------------
------------------------------------------------------------
------------------------------------------------------------
------------------------------------------------------------
------------------------------------------------------------
------------------------------------------------------------
------------------------------------------------------------
------------------------------------------------------------
---------------------------
>gi|448738076|ref|ZP_21720107.1| UDP-glucose 6-dehydrogenase [Halococcus thailandensis JCM 13552]
------------------------------------------------------------
-------------------------------MNVSVVGSGYVGTTVAACLADLGHEVTAI
DIDTEIVETINSGETPIH--EPGLAELVETHAG---------------------------
----------------------ERLHATTDHAALRETDVTFLALQTPSREDGSIDLGALE
AGTRDVGEALAEKED------------------------------YHLVVVKSTVIPGTV
EERLEPLLEEVSGQEAGEQFGVAVNPEFQSQGSAVADFMGPDKLVFGAEG----------
--------ERALDRLDELYAPLVADNG-GIPIVETGRREAMMVKYANNVFLAGKISLINE
LGNLCKEFGVDSYDVAEAIGLDERIGAKFLRSGVGWGG----------------------
------------------------------------------------------------
------------------------------------------------------------
------------------------------------------------------------
------------------------------------------------------------
------------------------------------------------------------
------------------------------------------------------------
------------------------------------------------------------
---------------------------------SCFPKDTDALRAAGREAGYEPELLDSV
VAVNDGQPRRMLDLLERHTN------VEGRRIAVLGLAFKPGTDDIRGSRATLVIDDLL-
----DRGASVAAYDPVASDAMAEKFPDVEY----------------VESAQAALADAHGA
LVVTDWDEFATLDGEFDDMEQQ--------------IVVDGR------------------
----RIVDSRDGMTYEGLTW-------
>gi|448385966|ref|ZP_21564174.1| UDP-glucose 6-dehydrogenase [Haloterrigena thermotolerans DSM 11522]
------------------------------------------------------------
-------------------------------MDISVIGSGYVGTTLAACLADIGHEVTAI
DIDEEIVRTLNDGRAPIE--EPGLEALLATHAG---------------------------
----------------------DRLTATTSYDAVPDSDVTFLAVGTPSNDDGSIDLGPLE
AAAEATGNALADID------------------------------DRHLVVVKSTVTPPSL
ERIQAALERGAGAAAE--HIEMGMNPEFLREGTAVDDFRHPDKVVIGAN-----------
-------ADWATDRLNAVFDPLLEDHSAP--VVETDPETAAMIKYANNAFLATKISLVND
LGNVCKEFGLDAYEVMEAVGLDDRISEQFLRSGVGWGG----------------------
------------------------------------------------------------
------------------------------------------------------------
------------------------------------------------------------
------------------------------------------------------------
------------------------------------------------------------
------------------------------------------------------------
------------------------------------------------------------
---------------------------------SCFPKDVDAVRAAARDAGYDPAVLEAA
VEVNERQPERLVDRLKQHVD------LEGAQIAVLGLAFKPQTDDIRNSRSIPVIELLR-
----DHGAEIVAYDPVANEPMRERIPAIEY----------------ATTAKAALSDSDGA
VVVTDWDEFAALDDAFDEMANP--------------VVVDGR------------------
----RIIERRDGITYDGLTW-------
>gi|335438017|ref|ZP_08560773.1| nucleotide sugar dehydrogenase [Halorhabdus tiamatea SARL4B]
------------------------------------------------------------
-------------------------------MHVSVVGSGYIGTTIAAWFAELGHTVTNV
DIDEDVVAAVNDGEAPIH--EPGLDELMAAYGG---------------------------
----------------------DTLVATTDYDEVADSDVTFLALPTPSNDDGSIDLSAMK
AAARSLGEVIAEKDG------------------------------DHLVVVKSTVIPGTT
AETIAPIIEDASGKTVGEDFRIAMNPEFLREGFALDDFKDPDKIVIGAE-----------
-------DERAVETLNRVYEPLVEAAAGDPAIVETGIREAEMIKYANNAFLATKVSLINE
LGNICKEYGVDAYEVADAIALDHRIDEHFLRSGLGWGG----------------------
------------------------------------------------------------
------------------------------------------------------------
------------------------------------------------------------
------------------------------------------------------------
------------------------------------------------------------
------------------------------------------------------------
------------------------------------------------------------
---------------------------------SCFPKDVAAIRAAAREREYDPVLLDAT
VEVNDRQPERLLDLLDDHTD------VAGERVAVMGLAFKPGTDDIRYTRAVPVIEGLL-
----ERDAEVVAYDPVATENMREQYPDLTY----------------ADSAAEALEGASAA
LFVTDWDEFGALDAEFEAMADP--------------VVIDGR------------------
----RIVEPRDGIEYDGLTW-------
>gi|284166048|ref|YP_003404327.1| nucleotide sugar dehydrogenase [Haloterrigena turkmenica DSM 5511]
------------------------------------------------------------
-------------------------------MDVSIIGSGYVGTTIAACLADLGHDVLNV
EIDEDIVATINAGEAPIH--ESGLEERIAEHAG---------------------------
----------------------TNLRATTDYDEIRETDVTFLCLPTPQTDDGSLDLAPMR
AGTESLGRTLAEKDG------------------------------DHLVVVKSTVLPGTT
EEVVGPILEEESGRRIGDGLEISMNPEFLRMSTAVEDFLEPDKVVLGAS-----------
-------SEGAAATLRELYAPILERE--ETDLVETDVREAELIKYANNAFLASKVSLVNE
LGNVAKEYGADAYEVLDAVGLDDRISDRFMRSGLGWGG----------------------
------------------------------------------------------------
------------------------------------------------------------
------------------------------------------------------------
------------------------------------------------------------
------------------------------------------------------------
------------------------------------------------------------
------------------------------------------------------------
---------------------------------SCFPKDVNALRAGAREQGYDPDLLDAV
VSVNDEQPRRLVALLAEHVP------FEGARVAVLGLSFKPGTDDVRKSRALDVIEHLR-
----ERGAEVVAYDPVAVENVRPDYP----------------EIEYADSADEALAGADGA
VVATDWPEFDDLA--FDGMERR--------------VLVDGR------------------
---RIDVDRDALEVYEGLTW-------
>gi|448634400|ref|ZP_21674798.1| UDP-glucose 6-dehydrogenase [Haloarcula vallismortis ATCC 29715]
------------------------------------------------------------
-------------------------------MNVSIVGSGYVGTTVAACLADLGHEVVTI
DIDKDIVNAVNDGESPIH--EPGLDDLVAEHGG---------------------------
----------------------GRLRASTDYEDIRDTELTMLALPTPSNDDGSIDLQFME
AGAASVGEALAGAER--------------------------SADDPHLVVTKSTVVPNTT
KDRLAPRIADAG-LERGTDFLVASNPEFQREGTAVADFLNPDKLVFGTD-----------
-------DDRATDLLYELYAPLREAADGDVPVVETGIAEAEMIKYANNTFLATKVSLIND
IGNICKEFGVDAYEVADAIGLDDRIGEQFLRSGVGWGG----------------------
------------------------------------------------------------
------------------------------------------------------------
------------------------------------------------------------
------------------------------------------------------------
------------------------------------------------------------
------------------------------------------------------------
------------------------------------------------------------
---------------------------------SCFPKDTDAIIAAAREQGYDPAVLSAA
VELNDAQPERLLSLLDTHAD------VSGKRIAVLGLAFKPGTDDIRNTRAVPVIEGLQ-
----ERGADIVAYDPVATENMRERYPDIQY----------------ADSAATALGGASGA
VVVTDWDEFAALDAEFDDMADP--------------IVVDGR------------------
----RVIERREGITYEGLTW-------
>gi|448374384|ref|ZP_21558269.1| nucleotide sugar dehydrogenase [Halovivax asiaticus JCM 14624]
------------------------------------------------------------
-------------------------------MHVSIVGSGYVGTTVAACFADMGHEVVNV
DIDEDIVDAINAGESPIH--EPGLAPLIDEHAG---------------------------
----------------------SRLRATTDYGEIVDTDLTMLCLPTPQHEDGSLDLGPMR
AASESLGEALADADDAATGAHEDANPGTD----------------SHLVVVKSTVLPGTT
EDVVGPLVAEAGGMTVGDDLDLAMNPEFLRMGTAVSDFLDPDKVVVGAT-----------
-------SEDAAATLRALYAPILDQD--GTEYVETDVRSAELIKYANNAFLASKVSLVNE
LGNIAKSYGADAYEVLDAVGLDDRISERFMRSGLGWGG----------------------
------------------------------------------------------------
------------------------------------------------------------
------------------------------------------------------------
------------------------------------------------------------
------------------------------------------------------------
------------------------------------------------------------
------------------------------------------------------------
---------------------------------SCFPKDVNALRAGARDQGYEPGLLDAV
VAVNDGQPDRLVSLLANHVD------IEGARITVLGLSFKPHTDDIRKSRSLLVIDRLR-
----ERGVDVVAHDPVAIENVREYYAERNGGSADSATDVETGSLTFEESVAEALAGVDGA
VLATDWPEYDDLP--VETMNQR--------------ILVDGR------------------
---RIDVDRDRLDAYDGLTW-------
>gi|433638024|ref|YP_007283784.1| nucleotide sugar dehydrogenase [Halovivax ruber XH-70]
------------------------------------------------------------
-------------------------------MHVSIVGSGYVGTTVAACLADMGHEVVNV
DIDEDIVDAINAGESPIH--EPGLAPLIDEHAG---------------------------
----------------------VRLRATTDYDEIVDTDLTMLCLPTPQQEDGSLELGPMR
AASESLGEALADAGEAVTGALDDADSGTD----------------SHLVVVKSTVLPGTT
EDVVGPIVAQAAGMTVGDDLDLAMNPEFLRMGTAVPDFQEPDKVVVGAT-----------
-------SEDAAATLRDLYAPILERE--GTDYVETDVRSAELIKYANNAFLASKVSLVNE
LGNIAKAYGADAYEVLDAVGLDDRISERFMRSGLGWGG----------------------
------------------------------------------------------------
------------------------------------------------------------
------------------------------------------------------------
------------------------------------------------------------
------------------------------------------------------------
------------------------------------------------------------
------------------------------------------------------------
---------------------------------SCFPKDVNALRAGARDQGYEPGLLDAV
VAVNDGQPDRLVSLLADHVD------IEDARIAVLGLSFKPHTDDIRKSRSLLVIDRLR-
----ERGADVVAHDPVAIENVREYYAERNGGSADSAPDGETGSLTFEASIADALAGVDGA
VLATDWPEYDDLP--VRGMDQR--------------ILVDGR------------------
---RIDVDRDRLDTYDGLTW-------
>gi|448369128|ref|ZP_21555895.1| nucleotide sugar dehydrogenase [Natrialba aegyptia DSM 13077]
------------------------------------------------------------
-------------------------------MHVSIVGSGYVGTTVAACLADLGHEVVNV
EIDEGIVETINAGEAPIH--ESGLAERIAEHAG---------------------------
----------------------TNLRATTDYAEVRETDVTFLCLPTPQADDGSLDLAPMR
AGAESLGRALAGKPTAGD-----DED-------------------DHLVVVKSTVLPGTT
EDVVGPVLERESGTAIGDGIDLAMNPEFLRMGTAVRDFLEPDKVVVGAT-----------
-------SDAAAAALRELYAPILERE--DTDLVETDVREAELIKYANNAFLASKVSLVNE
LGNIAKEYGADAYDVLAAVGLDDRISERFMRSGLGWGG----------------------
------------------------------------------------------------
------------------------------------------------------------
------------------------------------------------------------
------------------------------------------------------------
------------------------------------------------------------
------------------------------------------------------------
------------------------------------------------------------
---------------------------------SCFPKDVAALRAGAREQGYDPDLLDAV
VSINDEQPRRLVSLLEDHVS------LADARVAVLGLSFKPGTDDIRKSRALDVIETLR-
----NRGATVVAYDPVAIENVRTHHPELDTD----------PAVEFADSPQDALADADGA
VVATDWPAFDDLE--FDGMARK--------------IVVDGR------------------
---RIEVDPDELAVYEGLTW-------
>gi|448361585|ref|ZP_21550201.1| nucleotide sugar dehydrogenase [Natrialba asiatica DSM 12278]
------------------------------------------------------------
-------------------------------MHVSIVGSGYVGTTVAACLADLGHEVVNI
EIDENIVETINAGEAPIH--ESGLAERIADHAG---------------------------
----------------------TNLRATTDYAEVRETDATFLCLPTPQADDGSLDLAPMR
AGAESLGRALAGKPTAEA-----DED-------------------DHLVVVKSTVLPGTT
EGVVGPVLERESGTEIGDGIDLAMNPEFLRMGTAVRDFLEPDKVVVGAT-----------
-------SDDAAAALRELYAPILERE--DTDLVETDVREAELIKYANNAFLASKVSLVNE
LGNIAKEYGADAYDVLAAVGLDDRISERFMRSGLGWGG----------------------
------------------------------------------------------------
------------------------------------------------------------
------------------------------------------------------------
------------------------------------------------------------
------------------------------------------------------------
------------------------------------------------------------
------------------------------------------------------------
---------------------------------SCFPKDVAALRAGAREQGYDPDLLDAV
VSINDEQPQRLVSLLEDHVS------LADARVAVLGLSFKPGTDDIRKSRALDVIETLR-
----NRGATVVAYDPVAIENVRTHHPELDTD----------PAVEFADSPQDALADADGA
VVATDWPAFDDLE--FDEMARK--------------IVVDGR------------------
---RIEVDPDELAVYEGLTW-------
>gi|448359282|ref|ZP_21547943.1| nucleotide sugar dehydrogenase [Natrialba chahannaoensis JCM 10990]
------------------------------------------------------------
-------------------------------MHVSIIGSGYVGTTIAACLADLGHEVVNV
EIDEAIVETINAGEAPIH--ESGLAERIAEHAGSDG------------------------
------------------PNASGNLRATTDYADVRETDVTFLCLPTPQDEDGSLDLAPMR
AGSESLGRALAEKP---------DEN-------------------DHLVVVKSTVLPGTT
EDVVGPILERESGTAIGEGIDLAMNPEFLRMGTAVHDFLEPDKIVVGAT-----------
-------SDAAAATLRDLYAPVLERE--ETDLVETDVREAELIKYANNAFLASKVSLVNE
LGNIAKEYGADAYEVLEAVGLDDRISARFMRSGLGWGG----------------------
------------------------------------------------------------
------------------------------------------------------------
------------------------------------------------------------
------------------------------------------------------------
------------------------------------------------------------
------------------------------------------------------------
------------------------------------------------------------
---------------------------------SCFPKDVAALRAGAREQGYDPSLLDAV
VSVNDEQPTRLVSLLADHVS------LDSARIAVLGLSFKPGTDDIRKSRALDVIDELQ-
----TRGASVVAYDPVAMDNVREEYGETRFN----------GTLEFASSPDDALSGADGA
VVATDWPEFDDLS--FDGMAQR--------------VVVDGR------------------
---RIEIDERALEVYEGVTW-------
>gi|448353383|ref|ZP_21542159.1| nucleotide sugar dehydrogenase [Natrialba hulunbeirensis JCM 10989]
------------------------------------------------------------
-------------------------------MHVSIIGSGYVGTTVAACLADLGHEVVNV
EIDEEIVETINAGEAPIH--ESGLAERIDEHAGPDA------------------------
---------------------SGNLRATTDYADVCETDVTFLCLPTPQAEDGSLDLAPMR
AGSESLGRALAEQS---------DED-------------------DHLVVVKSTVLPGTT
EDVVGPILERESGTAIGEGVDLAMNPEFLRMGTAVQDFLEPDKVVVGAT-----------
-------SDAAAGTLRDLYAPILDRE--ETDLVETDVREAELIKYANNAFLASKVSLVNE
LGNIAKEYGADAYEVLEAVGLDDRISARFMRSGLGWGG----------------------
------------------------------------------------------------
------------------------------------------------------------
------------------------------------------------------------
------------------------------------------------------------
------------------------------------------------------------
------------------------------------------------------------
------------------------------------------------------------
---------------------------------SCFPKDVAALRAGAREQGYDPDLLDAV
VSVNDEQPTRLVSLLEDHVS------LDSARIAVLGLSFKPGTDDIRKSRALDVIDELQ-
----TRGASVVAYDPVAMDNVRAEYGETRFD----------GALEFASSPDDALSNADGA
VVATDWPEFDELS--FDGMAQR--------------VVVDGR------------------
---RIEIDERDLDVYEGLTW-------
>gi|289580597|ref|YP_003479063.1| nucleotide sugar dehydrogenase [Natrialba magadii ATCC 43099]
------------------------------------------------------------
-------------------------------MHVSIIGSGYVGTTIAACLADLGHEVVNV
EIDERIVETINAGEAPIH--ESGLAERIAEHAGPDADHDGSDAEHAGPDADHDGSDAEHA
GPDVDHDGPDTDHHGPDGSNASGNLRATTDYADVRETDVTFLCLPTPQAEDGSLDLAPMR
AGSESLGRALAEKS---------NED-------------------DHLVVVKSTVLPGTT
EDVVGPILERESGIAIGEGLDLAMNPEFLRMGTAVQDFLEPDKVVVGAT-----------
-------SDAAAATLRDLYAPILERE--ETDLVETDVREAELIKYANNAFLASKVSLVNE
LGNIAKEYGADAYEVLEAVGLDDRISARFMRSGLGWGG----------------------
------------------------------------------------------------
------------------------------------------------------------
------------------------------------------------------------
------------------------------------------------------------
------------------------------------------------------------
------------------------------------------------------------
------------------------------------------------------------
---------------------------------SCFPKDVAALRAGAREQGYDPDLLDAV
VSVNDEQPTRLVSLLADHVS------LDSARIAVLGLSFKPGTDDIRKSRALDVIDELQ-
----TRGATVVAYDPVAMDNVREQYGETRFD----------GALEFAASSADALADADGT
VVATDWPEFDELS--FDGMAQR--------------VVVDGR------------------
---RIEVDARDLEVYEGLTW-------
>gi|448348896|ref|ZP_21537744.1| nucleotide sugar dehydrogenase [Natrialba taiwanensis DSM 12281]
------------------------------------------------------------
-------------------------------MHVSIVGSGYVGTTVAACLADLGHEVVNV
EIDEDIVETINAGEAPIH--ESGLAERIADHAG---------------------------
----------------------TNLRATTDYAEVRETDVTFLCLPTPQADDGSLDLAPMR
AGAESLGRALEGKTKTKV-----DGDDAC----------------DHLVVVKSTVLPGTT
EDVVGPVLERESGTAIGDGIDLAMNPEFLRMGTAVRDFLEPDKVVVGAT-----------
-------SEDAAAALRELYAPILERE--DTDLVETDVREAELIKYANNAFLASKVSLVNE
LGNIAKEYGADAYDVLAAVGLDDRISERFMRSGLGWGG----------------------
------------------------------------------------------------
------------------------------------------------------------
------------------------------------------------------------
------------------------------------------------------------
------------------------------------------------------------
------------------------------------------------------------
------------------------------------------------------------
---------------------------------SCFPKDIAALRAGAREQGYDPHLLDAV
VSINDEQPQRLVSLLEDHVS------LADARVAVLGLSFKPGTDDIRKSRALDVIETLR-
----NRGATVVAYDPVAIENVRTHHPELDTD----------PAVEFADSPQDALADADGA
VVATDWPAFDDLE--FDGMARK--------------IVVDGR------------------
---RIEVDPGELAVYEGLTW-------
>gi|448322801|ref|ZP_21512269.1| UDP-glucose 6-dehydrogenase [Natronococcus amylolyticus DSM 10524]
------------------------------------------------------------
-------------------------------MHISVIGSGYVGTTVAACFAELGHKVTAI
DIDEEIVNTLNEGKAPID--EPGLEDLLEKHVG---------------------------
----------------------DRLEATTSYDAVPESDATFLAIGTPSNADGSIDLTALE
AAAEATGEALAEKS------------------------------ERHLVVIKSTVTPMSI
GDVLEPAVHRGANDNE--NIEVGMNPEFLREGSAVSDFMHPDKVVYGTR-----------
-------SEWATDKLHQVFEPLLEQHDAD--IVETDPATASMIKYANNAFLASKISLVND
LGNICKEFGLDAYEVMEAVGLDDRISEQFLRSGVGWGG----------------------
------------------------------------------------------------
------------------------------------------------------------
------------------------------------------------------------
------------------------------------------------------------
------------------------------------------------------------
------------------------------------------------------------
------------------------------------------------------------
---------------------------------SCFPKDVNAIIAAARETGYDPALLEAT
VEVNDRQPERMLDLLEKHVD------LEGARIAVLGLAFKPQTDDIRNSRAIPTIENLQ-
----ERGAEVAAYDPVAIDPMRERFPEIEY----------------ADSAADALADADGT
VVVTDWDEFAALDEEFDAMKNG--------------VVVDGR------------------
----RIIQRRDGIIYEGLTF-------
>gi|448341128|ref|ZP_21530092.1| nucleotide sugar dehydrogenase [Natrinema gari JCM 14663]
------------------------------------------------------------
-------------------------------MNVSIIGSGYVGTTVAACLAELGHDVVNV
EIDEEIVEMINAGEAPIH--ESGLAERIAAHAG---------------------------
----------------------TTLRATTEYDAVRETEVTFLCLPTPQTDDGSLDLAIME
AGAESLGRALAEKDD------------------------------EHLVVVKSTVLPGTT
EDVVGPVLERESGTEIGDGLALAMNPEFLRMGTAVRDFLEPDKVVFGTA-----------
-------DDEAAATLRELYAPILERA--ETDLVETEIREAELIKYANNAFLASKVSLVNE
LGNIAREYGADAYEVLEAVGLDERISERFMRSGLGWGG----------------------
------------------------------------------------------------
------------------------------------------------------------
------------------------------------------------------------
------------------------------------------------------------
------------------------------------------------------------
------------------------------------------------------------
------------------------------------------------------------
---------------------------------SCFPKDVNALRAGAREQGYDPELLDAV
VAVNDEQPRRLVGLLADHVS------LSGARIAVLGLSFKPGTDDVRKSRALDVIAELT-
----ARGADVVAYDPVAIENVRPDYPD----------------IEYADAAESALAGADGA
VVATDWPEFDDLS--FDGMARA--------------VVVDGR------------------
---RIDIDEAALDVYEGLTW-------
>gi|448317839|ref|ZP_21507383.1| UDP-glucose 6-dehydrogenase [Natronococcus jeotgali DSM 18795]
------------------------------------------------------------
-------------------------------MHISVIGSGYVGTTVAACFADLGHEVTAI
DIDEDVVDALNEGRAPID--EPGLEELLATHAG---------------------------
----------------------DRLEATTSYDAVPASDVTFLAIGTPSNEDGSIDLTALE
AAAEAAGEALADKS------------------------------ERHLVVIKSTVTPTSI
GDVLEPAVRRGANGNE--NVEVGMNPEFLREGSAVDDFLTPDKVVFGTD-----------
-------SEWATEKLHAVFDPLLDEHDAD--VVETDPATASMIKYANNAFLASKISLVND
IGNVCKEFGLDAYEVMAAVGLDDRISEQFLRSGVGWGG----------------------
------------------------------------------------------------
------------------------------------------------------------
------------------------------------------------------------
------------------------------------------------------------
------------------------------------------------------------
------------------------------------------------------------
------------------------------------------------------------
---------------------------------SCFPKDVDAIVAAARDEDYDPALLEAA
VEINDRQPERLLELLEDHVD------LAGARVAVLGLAFKPQTDDIRNSRAIPTIETLR-
----DRGAEVVAYDPVAADNMRERFPEIEY----------------ADSAASALEGADGA
VVVTDWDEFAALDEEFDAMADP--------------VVVDGR------------------
----RIVERRDGLAYEGLTW-------
>gi|435848314|ref|YP_007310564.1| nucleotide sugar dehydrogenase [Natronococcus occultus SP4]
------------------------------------------------------------
-------------------------------MHISVIGSGYVGTTVAACFAELGHEVTAI
DIDEDVVTTLNEGKAPIN--EPGLEDLLANHAG---------------------------
----------------------DRLEATTSYDAVPESDATFLAIGTPSNTDGSIDLSALE
AAAEATGEALAEKP------------------------------ERHLVVIKSTVTPMSI
GEVLEPAVLRGANDNE--NIEVGMNPEFLREGSAVSDFMHPDKVVYGTR-----------
-------SEWATERLHEVFEPLLEQHDAD--IIETDPATASMIKYANNAFLASKISLVND
LGNICKEFGLDAYEVMDAVGLDDRISEQFLRSGVGWGG----------------------
------------------------------------------------------------
------------------------------------------------------------
------------------------------------------------------------
------------------------------------------------------------
------------------------------------------------------------
------------------------------------------------------------
------------------------------------------------------------
---------------------------------SCFPKDVNAIIAAAREEGYDPALLEAT
VEINDRQPERMLDLLEKHAD------LEGARIAVLGLAFKPQTDDIRNSRAIPTIESLQ-
----ERGAEVVAYDPVAIDPMRERFPEIEY----------------AGSAADALADADGT
VVVTDWDEFAALDEEFDAMKNG--------------VVVDGR------------------
----RIIQRRDGIIYEGLTF-------
>gi|448313511|ref|ZP_21503228.1| nucleotide sugar dehydrogenase [Natronolimnobius innermongolicus JCM 12255]
------------------------------------------------------------
-------------------------------MHVSIIGSGYVGTTIAACLADLGHEVVNV
EIDEGIVETINAGEAPIH--ESGLEERIAEHGG---------------------------
----------------------SSLRATTDYADVRETDVTFLCLPTPQAEDGSLELAPMR
AGAESLGRALAEKDD------------------------------DHLVVVKSTVLPGTT
EEVVGPLLEAESGTQVGDGIELAMNPEFLRMGTAVQDFLEPDKVVVGTT-----------
-------SEGAAATLRELYDPILSRE--ETDLVETDVREAELIKYANNAFLASKVSLVNE
LGNVAKAYGADAYEVLEAVGLDDRISSQFMRSGLGWGG----------------------
------------------------------------------------------------
------------------------------------------------------------
------------------------------------------------------------
------------------------------------------------------------
------------------------------------------------------------
------------------------------------------------------------
------------------------------------------------------------
---------------------------------SCFPKDVDALRAGAREQGYDPELLDAV
VAVNDAQPRRLVDLLENYVS------LEGARIAVLGLSFKPGTDDIRKSRALDVLDYLL-
----ERGARPVAYDPVAVENVREKHPGL--------------EVEYADSAAAALEGADGA
VVATDWPEFDDLA--FDGMAQR--------------IVVDGR------------------
---RVDIDRDALEVYEGLTW-------
>gi|448345746|ref|ZP_21534635.1| nucleotide sugar dehydrogenase [Natrinema altunense JCM 12890]
------------------------------------------------------------
-------------------------------MNVSIIGSGYVGTTVAACLADLGHDVVNV
EIDEEIVETINAGEAPIH--ESGLAERIAEHAG---------------------------
----------------------TTLRATTEYDAVRETEVTFLCLPTPQTDDGSLDLAIME
AGAESLGRALAATDD------------------------------DHLVVVKSTVLPGTT
EGVVGPILERESGTEIGDGIALAMNPEFLRMGTAVRDFLEPDKVVFGTA-----------
-------DDEAAATLRELYAPILERA--GTDLVETDIREAELIKYANNAFLASKVSLVNE
LGNIAREYGADAYEVLEAVGLDERISERFMRSGLGWGG----------------------
------------------------------------------------------------
------------------------------------------------------------
------------------------------------------------------------
------------------------------------------------------------
------------------------------------------------------------
------------------------------------------------------------
------------------------------------------------------------
---------------------------------SCFPKDVNALRAGTREQGYDPELLDAA
VAVNDEQPRRLVGLLADHVS------LSGARIAVLGLSFKPGTDDVRKSRALDVIAELT-
----ERGADVVAYDPVAIENVRPDYPG----------------IEYADTAERALAGADGA
VVATDWPEFDDLS--FDGMARA--------------VVVDGR------------------
---RIDVDEDALDVYEGLTW-------
>gi|397773505|ref|YP_006541051.1| nucleotide sugar dehydrogenase [Natrinema sp. J7-2]
------------------------------------------------------------
-------------------------------MNVSIIGSGYVGTTVAACLAELGHDVVNV
EIDEEIVETINAGEAPIH--ESGLAERIAAHAG---------------------------
----------------------TTLRATTEYDAVRETEVTFLCLPTPQTDDGSLDLAIME
ASAESLGRILAEKDD------------------------------EHLVVVKSTVLPGTT
EDVVGPVLERESGTEIGDGLALAMNPEFLRMGTAVRDFLEPDKIVFGTA-----------
-------DDEAAATLRELYAPILERA--ETDLVETEIREAELIKYANNAFLASKVSLVNE
LGNIAREYGADAYEVLEAVGLDERISERFMRSGLGWGG----------------------
------------------------------------------------------------
------------------------------------------------------------
------------------------------------------------------------
------------------------------------------------------------
------------------------------------------------------------
------------------------------------------------------------
------------------------------------------------------------
---------------------------------SCFPKDVNALRAGAREQGYDPELLDAV
VAVNDEQPRRLVGLLADHVS------LSGARIAVLGLSFKPGTDDVRKSRALDVITELT-
----ARGADVVAYDPVAIENVRPDYPD----------------IEYADAAESALAGADGA
VVATDWPEFDDLS--FDGMARA--------------VVVDGR------------------
---RIDIDEAALDVYEGLTW-------
>gi|448338567|ref|ZP_21527612.1| nucleotide sugar dehydrogenase [Natrinema pallidum DSM 3751]
------------------------------------------------------------
-------------------------------MNVSIIGSGYVGTTVAACLADLGHDVVNV
EIDEGIVETINAGEAPIH--ESGLAERIAEHAG---------------------------
----------------------TTLRATTEYDAVRETEVTFLCLPTPQTADGSLDLAIME
AGAESLGRALAATDD------------------------------DHLVVVKSTVLPGTT
EDIVGPVLERESGTEIGDGITLAMNPEFLRMGTAVRDFLEPDKVVFGTA-----------
-------DDEAAATLRELYAPILERT--ETDLVETDIREAELIKYANNAFLASKVSLVNE
LGNIAREYGADAYEVLEAVGLDERISERFMRSGLGWGG----------------------
------------------------------------------------------------
------------------------------------------------------------
------------------------------------------------------------
------------------------------------------------------------
------------------------------------------------------------
------------------------------------------------------------
------------------------------------------------------------
---------------------------------SCFPKDVNALRAGAREQGYDPELLDAV
VAVNDEQPRRLVGLLADHVS------LSGARIAVLGLSFKPGTDDVRKSRALDVIAELT-
----ERGADVVAYDPVAIENVRPDYPD----------------IEYADTAERALAGVDGA
VIATDWPEFDDLS--FDGMART--------------VVVDGR------------------
---RIDVDEDALDVYEGLTW-------
>gi|433593351|ref|YP_007296092.1| nucleotide sugar dehydrogenase [Natrinema pellirubrum DSM 15624]
------------------------------------------------------------
-------------------------------MRVSIVGSGYVGTTTAACFADLGHDIVNV
DIDQDIVDAINAGQSPIH--EPGLDDLLDEHGS---------------------------
----------------------DALTATTDYADVRETDVTFLALPTPSRDDGSIDTSIIE
AATETLGATLADKDD------------------------------EHVVVTKSTVIPTTT
TDTLAPILEDASRKTLGEDLHVAMNPEFLREGTAVEDFQHPDKLVFGTQ-----------
-------DDTALDTLYDVFAPLIEQT--DAPVVETDIAEAEMIKYANNAFLASKVSLIND
LGNICKEFGVDAYEVADAIGLDDRIGERFLRSGVGWGG----------------------
------------------------------------------------------------
------------------------------------------------------------
------------------------------------------------------------
------------------------------------------------------------
------------------------------------------------------------
------------------------------------------------------------
------------------------------------------------------------
---------------------------------SCFPKDVNAIIAAAKNKGYTPALLEAA
VAVNDTQPQRLLDLLNDYVD------VAGERVAVLGLAFKPGTDDVRNSRAIEVIEGLQ-
----NRDATIVGYDPVATENMRERFPDIKY----------------TSSAAAALKDAVGA
VIVTDWDEFATLDEEFTTMREP--------------VVVDGR------------------
----RSITPTPDITYEGLTW-------
>gi|448331207|ref|ZP_21520474.1| UDP-glucose 6-dehydrogenase [Natrinema versiforme JCM 10478]
------------------------------------------------------------
-------------------------------MRLSVIGSGYVGTTIAACFADLGHEVVNV
DVDQGIVDVINTGTPPIH--EDGLPELLEAHAGEDG------------------------
---------------------TGRLRATTDYDAVLETDVTFLCLPTPQNDDGSIDLSVME
TGATQLGETLAKTSD------------------------------WHTVIVKSTVVPGST
EDTITPLLESGSEKIAGEEFGVGMNPEFLREGSAVSDFLNPDKIVLGAD-----------
-------DDGAQSDMHQVFEPLISTA--ETPIIETDTRTAEMIKYANNAFLAAKISLVND
LGNICKEFGIDAYEVMAAIGRDDRIGAQFLRSGVGWGG----------------------
------------------------------------------------------------
------------------------------------------------------------
------------------------------------------------------------
------------------------------------------------------------
------------------------------------------------------------
------------------------------------------------------------
------------------------------------------------------------
---------------------------------SCFPKDVAAIRAAARKEGYEPAILEAA
VDVNDHQPERLVDLLQKHVN------LDGARITVLGLSFKPQTDDIRNSRAIPVIELLR-
----ERGAEIIAYDPVAVDPMRERFPALDY----------------TATAADALEDSDGA
VIVTDWDEFAALDDAFETMANP--------------LVVDGR------------------
----RIIERRDGITYEGLTW-------
>gi|452207717|ref|YP_007487839.1| UDP-glucose 6-dehydrogenase [Natronomonas moolapensis 8.8.11]
------------------------------------------------------------
-------------------------------MNVSVVGSGYVGTTLAACLADLGHDVTAI
DVDETTVERLNAGETTIH--EPGLDPLVSAYAG---------------------------
----------------------GRLRATTDHAAAADTDLTVLAVGTPATPDGSIDASILL
AAAEDLGEAIAEADG------------------------------YHLVVVKSTVLPDVL
EDELVPAIEAASGKTDGEGFGVAANPEFLREGSAVRDFMEPDKIVIGTAGD---------
--------ERALDRLAELYQPLISDWD--IPVVETGRREAAMVKYANNAFLAAKVSLIND
IGNVCKEFDVDAYEVADAIGLDSRISGEFLRSGVGWGG----------------------
------------------------------------------------------------
------------------------------------------------------------
------------------------------------------------------------
------------------------------------------------------------
------------------------------------------------------------
------------------------------------------------------------
------------------------------------------------------------
---------------------------------SCFPKDTAALVAGAESAGYEPTMIEAA
IERNDRQPERLLELLDRHVD------VDSRRVAVLGLAFKPGTDDVRGTRATPVIEGLL-
----ERGAEVVAYDPRAADAMAEVFPDIEY----------------ADSAAAALAGAHAA
AVVTDWPEFADLDEAFDAMADP--------------VVVDGR------------------
----RIVERRRGITYEGLTW-------
>gi|76802966|ref|YP_331061.1| UDP-glucose 6-dehydrogenase 1 [Natronomonas pharaonis DSM 2160]
------------------------------------------------------------
-------------------------------MKLNVVGSGYVGTTLAACLAEMGHNVSAI
DIDEATVAALNQGSAPIH--EPGLEDLLADHVG---------------------------
----------------------DRLQATTSYADAAAADCSFLAVGTPTNDDGSIDVAPLA
AAAEMLGAALTEAN-----GESSNSGGNVGSGADGSADAAAEDTHDHLVVVKSTITPPAV
ATVREALADGASVDSDQLDIEVATNPEFLREGSAVEDFRNPDKLVFGTA-----------
-------SEGALETLETLYAPLMASTDA--PVVRTDPETAMMIKYANNATLATKISLAND
IGNICKAFGLDAYEVMDAVGLDDRIAGAFFESGVGYGG----------------------
------------------------------------------------------------
------------------------------------------------------------
------------------------------------------------------------
------------------------------------------------------------
------------------------------------------------------------
------------------------------------------------------------
------------------------------------------------------------
---------------------------------SCFPKDVAALRAAAREAGYEPPLLGAT
TTVNDRQPDRLLELLASHID------IEGARVAVLGLAFKPGTDDIRNSRAIPVIEGLL-
----DRGATVVGYDPVAAENMRERFPSLTY----------------ADSAAEALADATGA
VVTTDWDEFAALDSAFDEMATP--------------VVVDGR------------------
----RIIDRREGITYEGLTW-------
>gi|448310102|ref|ZP_21499954.1| UDP-glucose 6-dehydrogenase [Natronorubrum bangense JCM 10635]
------------------------------------------------------------
-------------------------------MHITVIGSGYVGTTIAACFADLGHDVTAI
DIDEEIVETLNDGQSPIS--EPGLEDLLETHAG---------------------------
----------------------NRLEATTSYDAVPESDVTFLAIGTPSNDDGSIDLGALE
AAAEATGEAVADKD------------------------------ERHLVVIKSTVTPPSI
ETVLEPAVHRGADGNE--NIEVGMNPEFLREGSAVSDFLSPDKLVFGAS-----------
-------SEWGTNRLHAVFEPLLEDHDAH--VVETDPQTASMIKYANNAFLASKISLVND
LGNICKEFGLDAYEVMEAIGLDDRISEQFLRSGVGWGG----------------------
------------------------------------------------------------
------------------------------------------------------------
------------------------------------------------------------
------------------------------------------------------------
------------------------------------------------------------
------------------------------------------------------------
------------------------------------------------------------
---------------------------------SCFPKDVNAIIAAAREEDYDPAVLEAT
VEVNDRQPERMLELLEDHVD------LEGARIAVLGLAFKPQTDDIRNSRAIPMIELLK-
----ERGSEIVAYDPVAVEPMQERFPDIEY----------------AASAADALDGADGT
VVVTDWDEFATLDEEFDTMATP--------------VVVDGR------------------
----RIIEPRDGITYEGLTW-------
>gi|448301744|ref|ZP_21491734.1| UDP-glucose 6-dehydrogenase [Natronorubrum tibetense GA33]
------------------------------------------------------------
-------------------------------MHITVIGSGYVGTTIAACFADLGHEVTAI
DIDEAIVETINDGQAPID--EPGLEELLETHAG---------------------------
----------------------DRLTATTSYDPIPESDITFLAIGTPSNEDGSIDLTALE
AAAEATGEALADKR------------------------------DRHLVVIKSTVTPPSI
TDDLVPAIERGAN-NP--NVSVGMNPEFLREGSAVEDFTHPDKLVVGTT-----------
-------EAWATDRLKDVFEPLLEAHPAP--VVETDPETAAMIKYANNAFLASKISLVND
LGNICKEFGLDAYEVMDAIGLDDRISEQFLRSGVGWGG----------------------
------------------------------------------------------------
------------------------------------------------------------
------------------------------------------------------------
------------------------------------------------------------
------------------------------------------------------------
------------------------------------------------------------
------------------------------------------------------------
---------------------------------SCFPKDVNAITAAAKAAGYDPAVFEAA
VEVNDRQPERLLTLLEAHVD------LEDARIAVLGLAFKPRTDDIRNSRAIPVINGLQ-
----RRGAEIVAYDPVASESMSTEFPEIEY----------------AESADAALTNADGT
VVVTDWDEFATLDDEFQTMANP--------------IVVDGR------------------
----RIVEPTDDIIYEGLTW-------
>gi|429192177|ref|YP_007177855.1| nucleotide sugar dehydrogenase [Natronobacterium gregoryi SP2]
------------------------------------------------------------
-------------------------------MNVSIVGSGYVGTTVAACLADLGHDVVNV
EIDEDIVETINAGEAPIH--ESGLEQRIADNAG---------------------------
----------------------TSLRATTDYASVRDTEVTILCLPTPQSEDGSLDLAPMR
AGTEMLGEALADKGG------------------------------DHLVVVKSTVLPGTT
EDVVAPILEETAGMHLDEGLEVAMNPEFLRMGTAVGDFLEPDKVVVGTR-----------
-------TDEAAATLRGLYAPILGND--GTHLVETDVREAELIKYANNAFLAAKVSLVNE
LGNVAKEYGADAYEVLAAVGLDDRISERFMRSGLGWGG----------------------
------------------------------------------------------------
------------------------------------------------------------
------------------------------------------------------------
------------------------------------------------------------
------------------------------------------------------------
------------------------------------------------------------
------------------------------------------------------------
---------------------------------SCFPKDVAALRAGAREQGYDPDLLDAV
VAVNDEQPRRLVALLADHVD------LEGARIAVLGLSFKPGTDDIRKSRALDVLEHLE-
----SRGATVVAYDPVAMDNVREKYPD--------------LDLEFADSAEAALEGADGA
VVATDWPEFDDLA--FDGMRRA--------------VLVDGR------------------
---RVDIDEDDLEVYEGLTW-------
>lcl|39407_508 unnamed protein product
------------------------------------------------------------
-------------------------------MRISIIGSGYVGTTVAACFADLGHDVVNI
DIDETVVETINDGEAPIH--EEGLSELIAAHTGPNG------------------------
---------------------TGRLRATTDYAAVLDTDMTFLCLPTPQNDDGSIDLSVME
AGASQLGETLADKPD------------------------------WHTVVVKSTVVPGST
ADAITPILERESGKPAGEAFGVGMNPEFLREGTAVHDFLNPDKVVLGAD-----------
-------DDRALADMRAVFDPLVEAA--DAPVVETDTRTAEMIKYANNGFLAAKISLIND
IGNLCKELGVDAYEVADAIGLDDRISEQFLQSGVGWGGSCLTGDQRVLAKDDTGVKHLTL
TDFFDKYVADET--VDEVAVLSRSPSGKSRFKPVHAATRRHYEGSLHTIRTKMNKTVTVT
HDHPIVTLTEQESAIQPAAEIEPGDSIPVMTDLPSDPVSTFDLIDIIKMSTAFANESVYL
KPSTPLETVKDDVYEVLQEYNRQFDYHKVSDLVRDNYLPLDVFLAYEDELPVDRADLSLY
TTRGGGQTYVPAKLPVDVEFWRFIGYYLSEGHINDDTSGHGSTTRRRVALSFHPTDEPEY
VREVESYYERLGIRYRTSQHETTTEIRVSSRVFAEFIEWLGCGSGSYSAAIPNSAFQATE
SQRQALLSGLFRGDGHIEYTSHSNAVVYDYGSVSKELIDGMQLLLHSLGVVPSYKTSESA
KSTQPAHFLRVSSKHQIAALTEMFLTDEREQIENRLDQYDRDIKPTGHSADGGFSSVPVR
EVSVEE--TETEVYSLEVADDHTFVTTDGLVVHNCFPKDVAAIIAAAEETGYEPAVLNAA
VEVNDRQPARLVELLADHLDEHRDRGVDGAEIAVLGLAFKPGTDDMRNSRAIPVIDDLQ-
----ERGATVTAYDPVAADNAPNYVDDVTY----------------AESAAAALDGADGA
VVVTDWDEFAALDREFDAMATP--------------IVADGR------------------
----RIIQRRDGIIYEGMTW-------
>lcl|38015_1873 unnamed protein product
------------------------------------------------------------
------------------------------------------------------------
------------------------------------------------------------
------------------------------------------------------------
------------------------------------------------------------
------------------------------------------------------------
------------------------------------------------------------
------------------------------------------------------------
------------------------------------------------------------
------------------------------------------------------------
------------------------------------------------------------
------------------------------------------------------------
------------------------------------------------------------
------------------------------------------------------------
------------------------------------------------------------
------------------------------------------------------------
------MPEHVIRLLEDAIDS-----LENKTVAVLGITYKGNVSDTRNSPGLEIAQLLGN
VTVDTRRAMDGGWDEGSVTIHDPRATDSRLQ---------------LVTLDTAVTGADAV
IFGAAHDEFADLNPEDIRSKMTG------------RTVVDPVD-----------------
---VIDVDHWTEHGFDVRTI-------
>lcl|38016_2544 unnamed protein product
------------------------------------------------------------
-------------------------------MRISIIGSGYVGTTVAACFADLGHDVVNI
DIDETVVETINDGEAPIH--EEGLSELIAAHTGPNG------------------------
---------------------TGRLRATTDYAAVLDTDMTFLCLPTPQNDDGSIDLSVME
AGASQLGETLADKPD------------------------------WHTVVVKSTVVPGST
ADAITPILERESGKPAGEAFGVGMNPEFLREGTAVHDFLNPDKVVLGAD-----------
-------DDRALADMRAVFDPLVEAA--DAPVVETDTRTAEMIKYANNGFLAAKISLIND
IGNLCKELGVDAYEVADAIGLDDRISEQFLQSGVGWGGSCLTGDQRVLAKDDTGVKHLTL
TDFFDKYVADET--VDEVAVLSRSPSGKSRFKPVHAATRRHYEGSLHTIRTKMNKTVTVT
HDHPIVTLTEQESAIQPAAEIEPGDSIPVMTDLPSDPVSTFDLIDIIKMSTAFANESVYL
KPSTPLETVKDDVYEVLQEYNRQFDYHKVSDLVRDNYLPLDVFLAYEDELPVDRADLSLY
TTRGGGQTYVPAKLPVDVEFWRFIGYYLSEGHINDDTSGHGSTTRRRVALSFHPTDEPEY
VREVESYYERLGIRYRTSQHETTTEIRVSSRVFAEFIEWLGCGSGSYSAAIPNSAFQATE
SQRQALLSGLFRGDGHIEYTSHSNAVVYDYGSVSKELIDGMQLLLHSLGVVPSYKTSESA
KSTQPAHFLRVSSKHQIAALTEMFLTDEREQIENRLDQYDRDIKPTGHSADGGFSSVPVR
EVSVEE--TETEVYSLEVADDHTFVTTDGLVVHNCFPKDVAAIIAAAEETGYEPAVLNAA
VEVNDRQPARLVELLADHLDEHRDRGVDGAEIAVLGLAFKPGTDDMRNSRAIPVIDDLQ-
----ERGATVTAYDPVAADNAPNYVDDVTY----------------AESAAAALDGADGA
VVVTDWDEFAALDREFDAMATP--------------IVADGR------------------
----RIIQRRDGIIYEGMTW-------
>lcl|36546_1647 unnamed protein product
------------------------------------------------------------
-------------------------------MRVSIVGSGYVGTTVAACFADMGHEVVNV
DIDEEIVAAINDGRAPIH--EPGLDDLLAEHGG---------------------------
----------------------DALTATTDYAAVRDTDITFLALPTPANDDGSIDTSIIE
AGAEALGDAFRTKDG------------------------------DPLVVTKSTVVPTTT
GETLAPILAEASGKEFGDDLHVAMNPEFLREGTAVADFQSPDKVVFGTRPD---------
-------DAVALDALRGVFEPLLDAT--DAAVVETGIAEAEMIKYANNAFLASKVSLIND
IGNVCKQFGVDAYEVADAVGLDDRISERFLRSGLGWGG----------------------
------------------------------------------------------------
------------------------------------------------------------
------------------------------------------------------------
------------------------------------------------------------
------------------------------------------------------------
------------------------------------------------------------
------------------------------------------------------------
---------------------------------SCFPKDLNAIIAAAKDTGYDPELLEAA
VRVNDGQPERLLGLLDDHAD------VGGERVAVLGLSFKPGTDDIRNSRAIPVIEGLQ-
----ARGATAVAYDPVATENMRAHFPDVEY----------------ADSAAAALDGASAC
VVCTDWDEFAALDAEFDAMDAP--------------IVVDGR------------------
----RIIERRDGLTYEGLTW-------
>lcl|36547_3227 unnamed protein product
------------------------------------------------------------
------------------------------------------------------------
------------------------------------------------------------
------------------------------------------------------------
------------------------------------------------------------
------------------------------------------------------------
------------------------------------------------------------
----------------------------------------MTGDQRVLAKDATSTRHLTL
GEFFDEYVSDGT--VDDVSVLSRSEQGEFAFKPVEAATRRRYDGRLHTIRTKMNKRVTVT
HDHPMLTLEGNDTAVKPAAELEAGDSVPVLADLPSDPVSEFDLIEIVAESPDFENDRVYL
KPSTPLEANKDEVYKVLRAYNRQFDYHKLSDLVRDNYLPLDAFLTYEEELPVDREDLSLY
TTRGGGQTYVPAILRADERFWRFIGYYLSEGHINDDTSGHGSTTRRRIQLSFHPSEEPEY
VRDVESYYEDLGIRYQTRRQETTTAISVSSRVFAAFLEWLGCGTGSYSAAIPDDAFQATA
DERVALLSGLFRGDGHIEYTNHSNAVVYDYGSVSEELIDGMMLLLHSLGIVPSYKTSQSA
KSTRPAHFLRVSSKRQIAALKELFLPEEQDRIDDRLDAYDRDIAPTGHTADGGFTSVPVR
DVTVEE--TTTDVYSLEVAEDHTFVTTDGLVVHNCFPKDTNAIIAAAKDTGYDPELLEAA
VRVNGGQPKRLLSLLDDHVD------VSGERVAVLGLSFKPGTDDVRNSRAIPVINGLQ-
----ARGATTVAYDPVATENMRAHFPDVEY----------------ADSAAAALDGASAC
VVCTDWDEFAALDAEFDAMSTP--------------VVVDGR------------------
----RVVEQRDGITYEGLTW-------
>lcl|38017_258 unnamed protein product
------------------------------------------------------------
------------------------------------------------------------
------------------------------------------------------------
------------------------------------------------------------
------------------------------------------------------------
------------------------------------------------------------
------------------------------------------------------------
------------------------------------------------------------
------------------------------------------------------------
------------------------------------------------------------
------------------------------------------------------------
------------------------------------------------------------
------------------------------------------------------------
------------------------------------------------------------
------------------------------------------------------------
------------------------------------------------------------
--MNDGQPERMLELLDSHVD------VAGDRVAVLGLAFKPGTDDIRNSRAIPIIEGLR-
----ERGAEVVGYDPVATENMRERFPDVAY----------------ADAAPDALDGASAA
LVVTDWDEFAALDDAFDAMAEP--------------VVIDGR------------------
----RVIERREGLTYEGLTW-------
>lcl|38019_80 unnamed protein product
------------------------------------------------------------
-----MARPYSDPDERTATPRFLSSLPVVSSMNVNVVGSGYVGTTLAACLAEMGHEVTAI
DIDESVVETINEGHAPLH--EPGLDDLLAAHVG---------------------------
----------------------SRLRATTSYDDLADADLTFLAIGTPSNPDGSIDLGPLS
AAAEMVGEALSGLD----------------------------GDREHLVVVKSTITPPGL
EQVREALATGLGDGAG--EVELATNPEFLREGTAVSDFRNPDKIVFGTA-----------
-------SASALATLEDLYAPLIESTDS--PVVRTDPETAMLIKYANNAFLATKISLAND
LGNVSKEFGLDAYEVMEAVGLDDRIGERFLRSGVGWGGSCLTGDQRVLAKDDDGTRFLTF
EEFFGRYVNEETESVDDVSVLSYDESGNGTFKSVLEATRREYDGELCRIRTKMNKEVTVT
DDHPMLVVDGDDVLVRTAGSLTETDRIPVYTDITVDPIGHFDLIDLVVGDPDLPAEKVYL
KPTFDLADKKSHLRNVLEEYNRRQSYDRVREFCRKNYLPLDVFLEFENQLDFDRGDVSLY
TTIGGGQTYVPAIIPANEAFWRFVGYYLSEGHINDDDSGHGSTTRRRVILSFHPTDEPEY
VSDVESYYESLGIRYTTSRRDTTRQIEISSRIFARFIEDLGCGTGSYSAALPDVVYQEPV
PHRKAVLSGLFRGDGHIAYPKHSNAVVYDYGSVSEELIAGMQLLLHSIGIVPSYKTSQSA
KSTTPAHFLRVSSKEQIDELKDLFLDADVAKIDRRLDNYAKSIAPTGHTDGGTHTTVRVR
DIETIDSEEPIPVYSLEVADTHTFVTTDGLAVHNCFPKDVDALRAAAREQGYEPPLLEAA
VEVNDRQPERLLALLDEHVD------VAGERVAVLGLAFKPGTDDVRNSRAIPLIEGLV-
----ERGAAVVGYDPVATETMREVFPDVEY----------------ADSAADALAGASGA
VVATDWDEFAALDEAFDAMAEP--------------VVVDGR------------------
----RIIERREGITYEGLTW-------
>lcl|36174_3457 unnamed protein product
------------------------------------------------------------
-------------------------------MQISIIGSGYVGTTIAACLADVGHDVINV
EIDEDIVESINAGTAPIH--EPGLQERIAEHAG---------------------------
----------------------SRLRATTDYDAVRETDVTFLCLPTPQADDGSLDLAVME
AGAESLGEALAEKSD------------------------------DHLVVVKSTVLPGTT
EEVVAPTVVDAADSGADERISFAMNPEFLRMSTAVTDFLEPDKVVFGTA-----------
-------NDAATATLREVYAPILERE--ETDLVETDIREAELIKYANNAFLASKISLVNE
LGNVAKEYGADAYEVLEAVGLDDRISKRFMRSGLGWGG----------------------
------------------------------------------------------------
------------------------------------------------------------
------------------------------------------------------------
------------------------------------------------------------
------------------------------------------------------------
------------------------------------------------------------
------------------------------------------------------------
---------------------------------SCFPKDVNALRAGAREQGYEPELLDAV
VAVNDRQPRRLVDALAEHVP------LEGARIAVLGLSFKPNTDDIRKSRSLDVIDHLR-
----AAGAAVVAYDPVAMDNVRERYPD----------------LEYADTAESALEGADGA
VLATDWDGFDDLS--FDGMARR--------------VVVDGR------------------
---RIDIDADELEVYDGLTW-------
>lcl|36548_4069 unnamed protein product
------------------------------------------------------------
-------------------------------MKSFAVANQKGGVAKTTNTINLAGALADR
GHDVLAVDADPQGYLTNT---LGFRDAYAADPP---------------------------
-----------------------SLYSLFNSPHEHDASDVILEHAEFDVLPSNVDMFKLE
QNLIASGRRPRQR-----------------------------------------------
------------------------------LEDVFDDLGGYDYVFVDAP-----------
---------------------------------------PSLGPINDNVLLACRNLLIPV
EAAESSMLALEHLLN---------------------------------------------
------------------------------------------------------------
------------------------------------------------------------
------------------------------------------------------------
------------------------------------------------------------
------------------------------------------------------------
------------------------------------------------------------
------------------------------------------------------------
-------------------------------------------QIESLERDYDVQLREQA
VLISNVN----YPLDNEQ----------REAIDWFGETFEGRCPVFEIRKRAAIKRTLN-
---------------------------------------------------------NGG
SLFSADAEECDMRAVYEDVAAT--------------------------------------
-----LVEVADD---------------
>lcl|36549_1875 unnamed protein product
------------------------------------------------------------
----------------------------MSTQAATADRTVVIGLEVHVQLETDTKIFCGC
STEPAEDEAPNTRTCPTCLGLPGALPVLNEGAVEAAVKIG--------------------
------------KAIDADIPETTTFHRKNYYYPDLPKNFQLTQYDAPICQSGELEVR-VD
GDPRTIGITRAHLEEDPG--------------------SLQHAGGSIESATHTLVNYNRA
GTPLMEIVTEPDFRSPAETRAFLAKLEEVLEYLGVFDPGRDGSLRVDANVS---------
-----LVPAEHVADDGTIDGDALDDVNRAEVKNISSHKGAEQALAYEVTRQENVLRRGRE
IEQETRHWDEDRGVTVGMRSKEAEKDYRYFREGDLPALEVAD------------------
------------------------------------------------------------
------------------------------------------------------------
------------------------------------------------------------
------------------------------------------------------------
------------------------------------------------------------
------------------------------------------------------------
------------------------------------------------------------
---------------------------------WKEQIAIPELPDARRERFREEYGLDRE
AASKLTSTKAVADFFEDVAS-----EFDPDLAATWVADNLLGELNYREMEITDVEGRLD-
--EFTRLIELVAADELTVKNAEEIVLREMLDEGDDP-----ETVIEREALGKAESGEVEA
AVEAAIDENPDAVADYHDGDEGAINFLVG-----QVMQATGG------------------
---SADPGQVNGRLREQLDG-------
>lcl|36550_1639 unnamed protein product
------------------------------------------------------------
-------------------------------MRVTVVGSGYVGTTLAACLADAGHDVTAI
DIDPDVVDALNDGRAAIH--EPGLDDLLAEHAG---------------------------
----------------------DRLRATTEYDGVPDADVTFLAIGTPSREDGSIDLGPLT
AAAGMTGEALADVG-----GDSAAAGD---------------PEDRHLVVVKSTITPPGV
REVREALLAGAGDAAD--RVELATNPEFLREGSAVDDFQHPDKLVFGAD-----------
-------SDWATDRLEALYEPLLDATDGDVPVIRTDPETAVMIKYANNAFLASKISLAND
LGNVCKRFGIDAYEVMDAVGLDDRIGARFLRSGVGWGG----------------------
------------------------------------------------------------
------------------------------------------------------------
------------------------------------------------------------
------------------------------------------------------------
------------------------------------------------------------
------------------------------------------------------------
------------------------------------------------------------
---------------------------------SCFPKDVDAIRAAAREAGYEPPMLDAA
VAVNDGQPERMLELLDSHVD------VAGERVAVLGLAFKPGTDDTRNSRAIPIVEGLR-
----ARGAEVVGYDPVATDAMRERFPDLAY----------------ADSAAAALEGASAA
LVVTDWDEFAALDDAFDAMAEP--------------VVIDGR------------------
----RIIERRDGLTYEGLTW-------
>lcl|36551_2428 unnamed protein product
------------------------------------------------------------
-------------------------------MRVTVVGSGYVGTTLAACLADAGHDVTAI
DIDPDVVDALNDGRAAIH--EPGLDDLLAEHAG---------------------------
----------------------DRLRATTEYDGVPDADVTFLAIGTPSREDGSIDLGPLT
AAAGMTGEALADVG-----GDSAAADD---------------PEDRHLVVVKSTITPPGV
REVREALLAGAGDAAD--RVELATNPEFLREGSAVDDFQHPDKLVFGAD-----------
-------SDWATDRLEALYEPLLDATDGDVPVIRTDPETAVMIKYANNAFLASKISLAND
LGNVCKRFGIDAYEVMDAVGLDDRIGARFLRSGVGWGG----------------------
------------------------------------------------------------
------------------------------------------------------------
------------------------------------------------------------
------------------------------------------------------------
------------------------------------------------------------
------------------------------------------------------------
------------------------------------------------------------
---------------------------------SCFPKDVDAIRAAAREAGYEPPMLDAA
VAVNDGQPERMLELLDSHVD------VAGERVAVLGLAFKPGTDDTRNSRAIPIVEGLR-
----ARGAEVVGYDPVATDAMRERFPDLAY----------------ADSAAAALEGASAA
LVVTDWDEFAALDDAFDAMAEP--------------VVIDGR------------------
----RIIERRDGLTYEGLTW-------
>lcl|36552_2550 unnamed protein product
------------------------------------------------------------
-------------------------------MRVTVVGSGYVGTTLAACLADAGHDVTAI
DIDPDVVDALNDGRAAIH--EPGLDDLLAEHAG---------------------------
----------------------DRLRATTEYDGVPDADVTFLAIGTPSREDGSIDLGPLT
AAAGMTGEALADVG-----GDSAAAGD---------------PEDRHLVVVKSTITPPGV
REVREALLAGAGDAAD--RVELATNPEFLREGSAVDDFQHPDKLVFGAD-----------
-------SDWATDRLEALYEPLLDATDGDVPVIRTDPETAVMIKYANNAFLASKISLAND
LGNVCKRFGIDAYEVMDAVGLDDRIGARFLRSGVGWGG----------------------
------------------------------------------------------------
------------------------------------------------------------
------------------------------------------------------------
------------------------------------------------------------
------------------------------------------------------------
------------------------------------------------------------
------------------------------------------------------------
---------------------------------SCFPKDVDAIRAAAREAGYEPPMLDAA
VAVNDGQPERMLELLDSHVD------VAGERVAVLGLAFKPGTDDTRNSRAIPIVEGLR-
----ARGAEVVGYDPVATDAMRERFPDLAY----------------ADSAAAALEGASAA
LVVTDWDEFAALDDAFDAMAEP--------------VVIDGR------------------
----RIIERRDGLTYEGLTW-------
>lcl|38020_34 unnamed protein product
------------------------------------------------------------
------------------------------------------------------------
------------------------------------------------------------
------------------------------------------------------------
------------------------------------------------------------
------------------------------------------------------------
------------------------------------------------------------
------------------------------------------------------------
------------------------------------------------------------
------------------------------------------------------------
------------------------------------------------------------
------------------------------------------------------------
------------------------------------------------------------
------------------------------------------------------------
------------------------------------------------------------
-------------------------------------------------------MLEAA
VRVNDGQPERLLGLPDDHAD------VRGERVAVLGLSFKPGTDDVRNSRAIPVIEGLQ-
----ARGATVVAYDPVATKNMRAHFPDVEY----------------ADSAAAALNGASAC
VVCTDWDEFAALETEFDAMATP--------------VVVDGR------------------
----RVVERRDGLTYEGLTW-------
>lcl|38021_2773 unnamed protein product
------------------------------------------------------------
-------------------------------MRVSIVGSGYVGTTVAACFADMGHEVVNV
DIDEEIVAAINDGRAPIH--EPGLDDLLAEHGG---------------------------
----------------------GTLTATTDYAAVRDTDLTFLALPTPANDDGSIDTSIIE
AGAEALGDALRTKDG------------------------------DHVVVTKSTVVPTTT
GETLAPILAEASGKEFGDDLHVAMNPEFLREGTAVADFQSPDKVVFGTRPD---------
-------DAVALDALRGVFEPLLDAT--DAAVVETGIAEAEMIKYANNAFLASKVSLIND
IGNVCKQFGVDAYEVADAVGLDDRIGERFLRSGLGWGGSCLTGDQRILAKDETGTRHLTL
GEFFDEYVSDGT--VDDVSVLSRSEQGEFAFKPVKVATRRRYDGPLHTIRTKMNKRVTVT
HDHPMITLKGNDTAVRPAAELEAGDSVPVLADLPSDPVSEFDLIEIVAESPDFENDRVYL
KPSTPLEANKDKVYEVLRAYNGQFDYHKVSDLVRDNYLPLDVFLTYEEELPVDREDLSLY
TTRGGGQTYVPAILRADERFWRFIGYYLSEGHINNDTSGHGSTTRRRIQLSFHPSDEPEY
VSDVESYYEDLGIRYQTRQQETTTAISVSSRVFAAFLEWLGCGTGSYSAAIPDDAFQATA
DERVALLSGLFRGDGHIEYTNHSNAVVYDYGSVSEELIDGMTLLLHSLGIVPSYKTSQSA
KSTRPAHFLRVSSKRQIAALKELFLPEEQDRIDDRLDAYDRDIAPTGHTADGGFTSVPVR
DVTVEE--TTTDVYSLEVAEDHTFVTTDGLVVHNCFPKDTNAIIAAAKDTGYDPELLEAA
VRVNDGQPDRLLALLDDHVD------VRGERVAVLGLSFKSGTDDVRNSRAIPVIKGLQ-
----ARGATVVAYDPVATENMRAHFPDVEY----------------ADSAAAALDGASAC
VVCTDWDEFAALDAEFDAMDAP--------------IVVDGR------------------
----RIIERRDGLTYEGLTW-------
>lcl|38022_2408 unnamed protein product
------------------------------------------------------------
-------------------------------MRVSIVGSGYVGTTVAACFADMGHEVVNI
DIDEEIVAAINDGRAPIH--EPGLDDLLAEHGG---------------------------
----------------------DALTATTDYAAVRDTDITFLALPTPANDDGSIDTSIIE
AGAEALGDALRTKDG------------------------------DHLVVTKSTVVPTTT
GETLAPILAEASGKEFGDDLHVAMNPEFLREGTAVADFQSPDKVVFGTRPD---------
-------DAVALDALRGVFEPLLDAT--DAAVVETGIAEAEMIKYANNAFLASKVSLIND
IGNVCKQFGVDAYEVADAVGLDDRIGERFLRSGLGWGG----------------------
------------------------------------------------------------
------------------------------------------------------------
------------------------------------------------------------
------------------------------------------------------------
------------------------------------------------------------
------------------------------------------------------------
------------------------------------------------------------
---------------------------------SCFPKDLNAIIAAAKDTGYDPELLEAA
VRVNDGQPERLLGLLDDHAD------VRGERVAVLGISFKPGTDDIRNSRALPVIEGLQ-
----ARGATVVAYDPVATENMRAHFPDVEY----------------ADSAAAALDGASAC
VVCTDWDEFAALETEFDAMDAP--------------IVVDGR------------------
----RVVERRDGLTYEGLTW-------
>lcl|23591_1109 unnamed protein product
------------------------------------------------------------
-------------------------------MRVSIVGSGYVGTTVAACFADMGHEVVNV
DIDEEIVAAINDGRAPIH--EPGLDDLLAEHGG---------------------------
----------------------DALTATTDYAAVFGEEVVEARLVDRRAAX--------P
RQKPPEKRALRTKDG------------------------------DHVVVTKSTVVPTTT
GETLAPILAEASGKEFGDDLHVAMNPEFLREGTAVADFQSPDKVVFGTRPD---------
-------DAVALDALRGVFEPLLDAT--DAAVVETGIAEAEMIKYANNAFLASKVSLIND
IGNVCKQFGVDAYEVADAVGLDDRIGERFLRSGLGWGG----------------------
------------------------------------------------------------
------------------------------------------------------------
------------------------------------------------------------
------------------------------------------------------------
------------------------------------------------------------
------------------------------------------------------------
------------------------------------------------------------
---------------------------------SCFPKDLNAIISAAKDTGYDPELLEAA
VRVNDGQPERLLGLLDDHAD------VRGERVAVLGLSFKPGTDDVRNSRAIPVIEGLQ-
----ARGATVVAYDPVATENMRAHFPDVEY----------------ADSAAAALDGASAC
VVCTDLDEFAALDAEFDAMDAP--------------IVVDGR------------------
----RIIERRDGLTYEGLTW-------
>lcl|36553_1990 unnamed protein product
------------------------------------------------------------
------------------------------------------------------------
------------------------------------------------------------
------------------------------------------------------------
------------------------------------------------------------
------------------------------------------------------------
------------------------------------------------------------
------------------------------------------------------------
------------------------------------------------------------
------------------------------------------------------------
------------------------------------------------------------
------------------------------------------------------------
------------------------------------------------------------
------------------------------------------------------------
------------------------------------------------------------
-------------------------------------------------------MLEAA
VRVNDGQPERLLGLPDDHAD------VRGERVAVLGLSFKPGTDDIRNSRAIPVIEGLQ-
----ARGATVVAYDPVATENMRAHFPDVEY----------------ADSAAAALDGASAC
VVCTDWDEFAALETEFDAMATP--------------VVVDGR------------------
----RVVERRDGLTYEGLTW-------
>lcl|36554_107 unnamed protein product
------------------------------------------------------------
-------------------------------MRVTVVGSGYVGTTLAACLADAGHDVTAI
DIDPDVVDALNDGRAAIH--EPGLDDLLAEHAG---------------------------
----------------------DRLRATTEYDGVPDADVTFLAIGTPSREDGSIDLGPLT
AAAGMTGEALADVG-----GDSAAADD---------------PEDRHLVVVKSTITPPGV
REVREALVAGAGDAAD--RVELATNPEFLREGSAVDDFQHPDKLVFGAD-----------
-------SDWATDRLEALYEPLLDAIDGDVPVIRTDPETAVMIKYANNAFLASKISLAND
LGNVCKRFGIDAYEVMDAVGLDDRIGARFLRSGVGWGG----------------------
------------------------------------------------------------
------------------------------------------------------------
------------------------------------------------------------
------------------------------------------------------------
------------------------------------------------------------
------------------------------------------------------------
------------------------------------------------------------
---------------------------------SCFPKDVDAIRAAAREAGYEPPMLDAA
VAVNDGQPERMLELLDSHVD------VAGERVAVLGLAFKPGTDDTRNSRAIPIVEGLR-
----ARGADVVGYDPVATDAMRERFPDLAY----------------ADSAAAALEGASAA
LVVTDWDEFAALDDAFDAMAEP--------------VVIDGR------------------
----RIIERRDGLTYEGLTW-------
>lcl|36555_1399 unnamed protein product
------------------------------------------------------------
-------------------------------MRVTVVGSGYVGTTLAACLADAGHDVTAI
DIDPDVVDALNDGRAAIH--EPGLDDLLAEHAG---------------------------
----------------------DRLRATTEYDGVPDADVTFLAIGTPSREDGSIDLGPLT
AAAGMTGEALADVG-----GDSAAAGD---------------PEDRHLVVVKSTITPPGV
REVREALLAGAGDAAD--RVELATNPEFLREGSAVDDFQHPDKLVFGAD-----------
-------SDWATDRLEALYEPLLDATDGDVPVIRTDPETAVMIKYANNAFLASKISLAND
LGNVCKRFGIDAYEVMDAVGLDDRIGARFLRSGVGWGG----------------------
------------------------------------------------------------
------------------------------------------------------------
------------------------------------------------------------
------------------------------------------------------------
------------------------------------------------------------
------------------------------------------------------------
------------------------------------------------------------
---------------------------------SCFPKDVDAIRAAAREAGYEPPMLDAA
VAVNDGQPERMLELLDSHVD------VAGERVAVLGLAFKPGTDDTRNSRAIPIVEGLR-
----ARGAEVVGYDPVATDAMRERFPDLAY----------------ADSAVAALEGASAA
LVVTDWDEFAALDDAFDAMAEP--------------VVIDGR------------------
----RIIERCDGLTYEGLTW-------
>lcl|38023_3393 unnamed protein product
------------------------------------------------------------
-------------------------------MNVSIIGSGYVGTTVAACLADLGHDVVNV
EIDEEIVETINAGEAPIH--ESGLAERIAEHAG---------------------------
----------------------TTLSATTEYDAVRETEVTFLCLPTPQTDDGSLDLAIME
AGAESLGRALAATDD------------------------------DHLVVVKSTVLPGTT
EDVVGPILERESGTEIGDGIALAMNPEFLRMGTAVRDFLEPDKVVFGTA-----------
-------DDEAAATLRELYAPILERA--GTDLVETDIREAELIKYANNAFLASKVSLVNE
LGNIAREYGADAYEVLEAVGLDERISERFMRSGLGWGG----------------------
------------------------------------------------------------
------------------------------------------------------------
------------------------------------------------------------
------------------------------------------------------------
------------------------------------------------------------
------------------------------------------------------------
------------------------------------------------------------
---------------------------------SCFPKDVNALRAGAREQGYDPELLDAA
VAVNDEQPRRLVGLLADHVS------LSGARIAVLGLSFKPGTDDVRKSRALDVIAELT-
----ERGADVVAYDPVAIENVRPDYPG----------------IEYADTAERALAGADGA
VVATDWPEFDDLS--FDGMARA--------------VVVDGR------------------
---RIDVDEDALDVYEGLTW-------
>lcl|38024_1532 unnamed protein product
------------------------------------------------------------
-------------------------------MRVSIVGSGYVGTTVAACFADMGHEVVNV
DIDEEIVAAINDGRAPIH--EPGLDDLLAEHGG---------------------------
----------------------GTLTATTDYAAVRDTDLTFLALPTPANDDGSIDTSIIE
AGAEALGDALRTKDG------------------------------DHVVVTKSTVVPTTT
GETLAPILVEASGKEFGDDLHVAMNPEFLREGTAVADFQSPDKVVFGTRPD---------
-------DAVALDALRGVFEPLLDAT--DAAVVETGIAEAEMIKYANNAFLASKVSLIND
IGNVCKQFGVDAYEVADAVGLDDRIGERFLRSGLGWGGSCLTGDQRVLAKDETGTRHLTL
GEFFDEYVSDGT--VDDVSVLSRSEQGEFAFKPVKVATRRRYDGPLHTIRTKMNKRVTVT
HDHPMITLKGNDTAVKPAAELEAGDSVPVLADLPSDPVSEFDLIEIVAESPDFENDRVYL
KPSTPLEANKDEVYEVLRAYNRQFDYHKLSDLVRDNYLPLDVFLTYEEELPVDREDLSLY
TTRDGGQTYVPAILRADEQFWRFIGYYLSEGHINDDTSGHGSTTRRRIQLSFHPSDEPEY
VSDVESYYEDLGIRYQTRQQETTTAISVSSRVFAAFLEWLGCGTGSYSAATPDDAFQATA
DERVALLSGLFRGDGHIEYTNHSNAVVYDYGSVSEELIDGMTLLLHSLGIVPSYKTSQSA
KSTRPAHFLRVSSKRQIAALKELFLPEEQDRIDDRLDAYDRDIAPTGHTADGGFTSVPVR
DVTVEE--TTTDVYSLEVAEDHTFVTTDGLVVHNCFPKDTNAIIAAAKDTGYDPELLEAA
VRVNDGQPDRLLALLDDHVD------VRGERVAVLGLSFKSGTDDVRNSRAIPVTKGLQ-
----ARGATVVAYDPVATENMRAHFPDVEY----------------ADSAAAALDGASAC
VVCTDWDEFAALDAEFDAMDAP--------------IVVDGR------------------
----RIIERRDGLTYEGLTW-------
>lcl|38025_3658 unnamed protein product
------------------------------------------------------------
-------------------------------MRVSIVGSGYVGTTVAACFADMGHEVVNV
DIDEEIVAAINDGRAPIH--EPGLDDLLAEHGG---------------------------
----------------------GTLTATTDYAAVRDTDLTFLALPTPANDDGSIDTSIIE
AGAEALGDALRTKDG------------------------------DHVVVTKSTVVPTTT
GETLAPILVEASGKEFGDDLHVAMNPEFLREGTAVADFQSPDKVVFGTRPD---------
-------DAVALDALRGVFEPLLDAT--DAAVVETGIAEAEMIKYANNAFLASKVSLIND
IGNVCKQFGVDAYEVADAVGLDDRIGERFLRSGLGWGGSCLTGDQRVLAKDETGTRHLTL
GEFFDEYVSDGT--VDDVSVLSRSEQGEFAFKPVKVATRRRYDGPLHTIRTKMNKRVTVT
HDHPMITLKGNDTAVKPAAELEAGDSVPVLADLPSDPVSEFDLIEIVAESPDFENDRVYL
KPSTPLEANKDEVYEVLRAYNRQFDYHKLSDLVRDNYLPLDVFLTYEEELPVDREDLSLY
TTRDGGQTYVPAILRADEQFWRFIGYYLSEGHINDDTSGHGSTTRRRIQLSFHPSDEPEY
VSDVESYYEDLGIRYQTRQQETTTAISVSSRVFAAFLEWLGCGTGSYSAAIPDDAFQATA
DERVALLSGLFRGDGHIEYTNHSNAVVYDYGSVSEELIDGMTLLLHSLGIVPSYKTSQSA
KSTRPAHFLRVSSKRQIAALKELFLPEEQDRIDDRLDAYDRDIAPTGHTADGGFTSVPVR
DVTVEE--TTTDVYSLEVAEDHTFVTTDGLVVHNCFPKDTNAIIAAAKDTGYDPELLEAA
VRVNDGQPDRLLALLDDHVD------VRGERVAVLGLSFKSGTDDVRNSRAIPVIKGLQ-
----ARGATVVAYDPVATENMRAHFPDVEY----------------ADSAAAALDGASAC
VVCTDWDEFAALDAEFDAMDAP--------------IVVDGR------------------
----RIIERRDGLTYEGLTW-------
>lcl|36556_2266 unnamed protein product
------------------------------------------------------------
-------------------------------MRISIVGSGYVGTTVAACFADLGHDVVNI
DIDESVVETINAGEAPIH--EEGLSELIAEHAGPNG------------------------
---------------------TGRLRATTDYAAVRDTDVTFLCLPTPQNDDGSIDLSIME
AGASQLGETLADKAD------------------------------WHTVVVKSTVVPGST
ADTITPILEAESGKTAGEAFGVGMNPEFLREGTAVHDFLNPDKVVLGAD-----------
-------DDRALEDMRAVFAPLVEAA--DAPVVETDTRTAEMIKYANNGFLAAKVSLIND
LGNICKELGVDAYEVADAIGLDDRISEQFLQSGVGWGG----------------------
------------------------------------------------------------
------------------------------------------------------------
------------------------------------------------------------
------------------------------------------------------------
------------------------------------------------------------
------------------------------------------------------------
------------------------------------------------------------
---------------------------------SCFPKDTRAIIAAAEETGYEPAVLNAA
VEVNDRQPARLVELLAAHLAEHRDRGVEGAEIAVLGLAFKPGTDDMRNSRAIPVIDDLQ-
----ARGATVTAYDPVAADNAPNYVDDVAY----------------AESAAAALEGADGA
VVVTDWDEFAALDAEFEAMAAP--------------IVVDGR------------------
----RIIERREGITYEGLTW-------
>lcl|36557_1415 unnamed protein product
------------------------------------------------------------
-------------------------------MRVSIVGSGYVGTTVAACFADMGHEVVNV
DIDEEIVAAINDGRAPIH--EPGLDDLLAEHGG---------------------------
----------------------GTLTATTDYAAVRDTDLTFLALPTPANDDGSIDTSIIE
AGAEALGDALRTKDG------------------------------DHVVVTKSTVVPTTT
GETLAPILVEASGKEFGDDLHVAMNPEFLREGTAVADFQSPDKVVFGTRPD---------
-------DAVALDALRGVFEPLLDAT--DAAVVETGIAEAEMIKYANNAFLASKVSLIND
IGNVCKQFGVDAYEVADAVGLDDRIGERFLRSGLGWGG----------------------
------------------------------------------------------------
------------------------------------------------------------
------------------------------------------------------------
------------------------------------------------------------
------------------------------------------------------------
------------------------------------------------------------
------------------------------------------------------------
---------------------------------SCFPKDLNAIIAAAKETGYDPELLEAA
VRVNDGQPERLLALLDDHVD------VRGERVAVLGLSFKPGTDDVRNSRAIPVIEGLQ-
----ARGATVVAYDPVATENMRAHFPDVEY----------------ADSAAAALDGASAC
VVCTDWDEFAALDAEFDAMDAP--------------IVVDGR------------------
----RIIERRDGLTYEGLTW-------
>lcl|18174_1181 unnamed protein product
------------------------------------------------------------
MTTNAPSTETVGLYGADSSPDEQRAALREGRAPVAVYGMGKIGLPLALVYGETTGAVTGV
DVDPERVAALADGNSPFDH-EPGVSGLLSELVADG-------------------------
----------------------RFTSTTDGEAAAATARVHVIVVPTVIDGDDDPDLGALE
AVTETVRSGLDPGDA---------------------------------VFVESTVPPGTC
AEVIQPILTAGD-RES-GEFGLAHTPERTASGRALRDIRGSYPKVVGGVD----------
--------AESGRVAALVYDEVSDNE----VVRTDSARTAACVKLFEGVYRDVNIALANE
LATLTDAFGVDVIEAIEAANTQP-YCDI-LTPGAGVGG----------------------
------------------------------------------------------------
------------------------------------------------------------
------------------------------------------------------------
------------------------------------------------------------
------------------------------------------------------------
------------------------------------------------------------
------------------------------------------------------------
---------------------------------HCIPYYPYFLLDGVAD---PAPLIRTA
RSVNELMPGFVVETLVDGLA-TDG-PVEGATVALFGVAYRAGVPEARASPAIDVAHRLD-
----RLGVTVLAVDPIL--DELPEMP-AERVG----------------VDEITERDVDAA
ALVTAHEEFGHLDWRAFECEGPDGSR-------RGITVVDGRQA----------------
---LDLSETAHSVYTVGRGWH------
>lcl|18175_1904 unnamed protein product
------------------------------------------------------------
---------------------------MDGNFRIVIAGGGRVGNRVAHILDDRGHDVTVV
ERDPERAEALSD------------------------------------------------
-------------------------------------DYVATVIEGDATRPGVLEQAGLE
RADVVAALTSQTGTN---------------------------------LAVCLLTRELAP
DTQTVVRTESEPGAEFDRFVDEVIFPERAGARAAVNAIEP-DVSTLEDVT----------
------------GTLDILEVHVADGAP-------VAGRSLDEVALPRGSLIVSDAAGDTL
AGPETVLHAGESYLVAVEPSVVDEVLNLFRG-----------------------------
------------------------------------------------------------
------------------------------------------------------------
------------------------------------------------------------
------------------------------------------------------------
------------------------------------------------------------
------------------------------------------------------------
------------------------------------------------------------
------------------------------------------------------------
------------------------------------------------------------
------------------------------------------------------------
------------------------------------------------------------
---------------------------
>lcl|18176_171 unnamed protein product
MVDDHLLQVADDNDQLVGAQLDQLIETVREQGLVRDLHHPLRLVLGEGAESRTFASREYD
GFHTTWTVSMPICIFSSPQPNPLATSVSSARMNVSIIGSGYVGTTVAACFADLGHQVVNV
DVDQEIVDAINDGEAPIH--EDGLADLVADHAGANG------------------------
---------------------TGRLEATTDYEAVLDTDITFLCLPTPQNEDGSIDLSIME
AAAEQLGMTLAAKDT------------------------------WHTVVVKSTVVPGST
EDAITPILEVASDKTAGDDFGVGMNPEFLREGTAVPDFLAPDKVVLGAD-----------
-------DESALADIHEVFDPLIERS--DAPVVETDTRTAEMIKYANNGFLAAKISLIND
IGNICKEFGIDAYEVADAIALDDRIGEQFLRSGVGWGG----------------------
------------------------------------------------------------
------------------------------------------------------------
------------------------------------------------------------
------------------------------------------------------------
------------------------------------------------------------
------------------------------------------------------------
------------------------------------------------------------
---------------------------------SCFPKDTAAIRAAAQQQDYEPSMLDAA
TTVNDRQPTRLLSLMDDHVD------VAGKQVAVLGLAFKPGTDDIRNSRAIPVIEGLQ-
----ARGAEIVAYDPVAIEHMRERFPDVEY----------------VDTPDAALSGADVA
LVVTDWEEITALNEEFDAMRTP--------------VVVDGR------------------
----RAIDRRDGIVYEGLTW-------
>lcl|18178_90 unnamed protein product
------------------------------------------------------------
-------------------------------MDLSIVGSGYVGTTVAACFADLGHDVVNI
DIDESVVDAINAGDAPIH--EEGLSDLIAEHAGPNG------------------------
---------------------TGRLRATTDYAAVRDTDVTFLCLPTPQNDDGSIDLSIME
AGASQLGETLADKPD------------------------------WHTVVVKSTVVPGST
ADTITPILESESGKTAGEAFGVGMNPEFLREGTAVHDFLNPDKVVLGAD-----------
-------DDRALEDMRAVFAPLVEAA--DAPVVDTDTRTAEMIKYANNGFLAAKVSLIND
LGNICKELGVDAYEVADAIGLDDRISERFLQSGVGWGG----------------------
------------------------------------------------------------
------------------------------------------------------------
------------------------------------------------------------
------------------------------------------------------------
------------------------------------------------------------
------------------------------------------------------------
------------------------------------------------------------
---------------------------------SCFPKDTRAIIAAAEETGYEPAVLNAA
VEVNDRQPARLVELLADHLDDHRDRGVDGAEIAVLGLAFKPGTDDMRNSRAIPVIDDLQ-
----ERGATVTAYDPVAADNAPDYVDDVTY----------------AESAAAALDGADAA
VVVTDWDEFAALDEEFDAMATP--------------IVVDGR------------------
----RIIERREGITYEGLTW-------
>gi|354610961|ref|ZP_09028917.1| nucleotide sugar dehydrogenase [Halobacterium sp. DL1]
------------------------------------------------------------
-------------------------------MKLSIVGSGYVGTTIAACFADLGHDVVNV
DIDEDIVEAINDGRAPIH--EPGLEERIAEHAG---------------------------
----------------------DRLRATTDYDAVLDTDATFLALPTPSREDGSIDTSIME
AGAESLGEALAG-RD------------------------------DHLVVVKSTVVPGTT
ENVVEPALERGG----FENATMAMNPEFLRMGSAVADFLDPDKAVFGAR-----------
-------DDSTYDELREVYEPLLAEAP-DAAVVETGLREAEMIKYANNAFLASKVSLVND
LGNICKEFDVDAYEVSHAIAHDDRISGRFLRSGVGWGG----------------------
------------------------------------------------------------
------------------------------------------------------------
------------------------------------------------------------
------------------------------------------------------------
------------------------------------------------------------
------------------------------------------------------------
------------------------------------------------------------
---------------------------------SCFPKDVAAIIAAAKQEGYDPAVLEAA
VEVNDGQPERLLELLDDHVD------VTDKRVAVLGLAFKPGTDDIRGTRAIPVIDGLQ-
----ERGANVVAYDPVATEKMAEKRPDVEY----------------ADSARDALDGASGA
VVVTDWDEFAALDEEFDAMAEP--------------VVVDGR------------------
----RIVERRDGITYEGLTW-------
>gi|383621493|ref|ZP_09947899.1| nucleotide sugar dehydrogenase [Halobiforma lacisalsi AJ5]
------------------------------------------------------------
-------------------------------MNVSIVGSGYVGTTVAACLADLDHDVVNV
EIDEEIVETINAGEAPIH--ESGLEPRIAEHAS---------------------------
----------------------DSLRATTDYAEVRETDVTLLCLPTPQSEDGSLDLAPMR
AGAEMLGEALTEKDD------------------------------DHLVVVKSTVLPGTT
EEVVAPILADESGTPIGEGIEVAMNPEFLRMGTAVGDFLEPDKVVLGTR-----------
-------TDEAAETLRELYAPILAND--DTHLVETAVREAELIKYANNAFLASKVSLVNE
LGNIAKEYGADAYEVLEAVGLDDRISERFMRSGLGWGG----------------------
------------------------------------------------------------
------------------------------------------------------------
------------------------------------------------------------
------------------------------------------------------------
------------------------------------------------------------
------------------------------------------------------------
------------------------------------------------------------
---------------------------------SCFPKDVAALRAGAREQGYEPELLDAA
VAVNDEQPTRLVSLLADHVD------LEGARIAVLGLSFKPGTDDVRKSRALDVLEHLE-
----NRGASVVAYDPVATDNVREKYPD--------------ADLEFAGSPEAALEGADGA
VVATDWPEFDDLDREFEGMAQR--------------VLVDGR------------------
---RIDVDRDALEVYEGLTW-------
>gi|385804053|ref|YP_005840453.1| UDP-glucose 6-dehydrogenase [Haloquadratum walsbyi C23]
------------------------------------------------------------
-------------------------------MHISIVGSGYVGTTVAACFADLGHTVTTI
DIDDSIVAAIEAGEAPIH--EPGLDELVAEHGG---------------------------
----------------------DRLRATTTYDIIPETDVTMLALPTPSRDDGSIDLQYMK
AGAESVGEALANQNSTD----------------TDTDTDTDPDPDPHLILTKSTVIPTTT
DEQLAPAIARDG-LARTQDFLVGSNPEFQREGSAVTDFLNPDKLVFGTA-----------
-------DERATELLYKLYDPLRERADDEIPVVETDVAAAEMIKYGNNAFLASKVSLIND
LGNVCKEFGVDAYEVADAIGLDDRIGAQFLRSGVGFGG----------------------
------------------------------------------------------------
------------------------------------------------------------
------------------------------------------------------------
------------------------------------------------------------
------------------------------------------------------------
------------------------------------------------------------
------------------------------------------------------------
---------------------------------SCFPKDTNAIIAAAQERGYNPPMLNAT
LSVNNIQPERLLELLAKHTE------ITDNRIAVLGLAFKPGTDDIRHTRAAPVIDQLR-
----DHGADVVAYDPVATENMREKYPDITY----------------TETAADALADAHGA
VVVTGWDEFAALDTEFDTMVDP--------------VVIDGR------------------
----RIIDRRDGITYEGLTW-------
>gi|448491617|ref|ZP_21608457.1| Trk potassium uptake system protein [Halorubrum californiensis DSM 19288]
------------------------------------------------------------
---------------------------MTGSLDIVIAGGGRVGFQTAEILADRGHEVTIV
ERDERVVSEIAD------------------------------------------------
-------------------------------------EYVATVIRGDATNPDIIEQAGIE
RADAVAALTGETGLN---------------------------------LAVCLAAAELSP
EIRTVARIDREAGEAYTRFVDAVLFPERAGARVAANEVVGDDVQTLADVT----------
------------GNLDIMLVRVAEGAP-------AAGKSLSTVRFPTGAVVVSAADAHRV
AGSDTTLTPGKRYVVAVEPDVADEVLNLLQG-----------------------------
------------------------------------------------------------
------------------------------------------------------------
------------------------------------------------------------
------------------------------------------------------------
------------------------------------------------------------
------------------------------------------------------------
------------------------------------------------------------
------------------------------------------------------------
------------------------------------------------------------
------------------------------------------------------------
------------------------------------------------------------
---------------------------
>gi|448303458|ref|ZP_21493407.1| nucleotide sugar dehydrogenase [Natronorubrum sulfidifaciens JCM 14089]
------------------------------------------------------------
-------------------------------MHVSIVGSGYVGTTVAACLADLGHEVVNI
EIDQEIVDTINAGEAPIH--ESGLAERIAEHAG---------------------------
----------------------TNLRATTDYAAVRDTDVTFLCLPTPQADDGSLDLAIMR
AGSESLGRALAAKAD------------------------------DHLVVVKSTVLPGTT
EDVVGPILEDESGKHVGDGLELAMNPEFLRMGTAVMDFLEPDKVVVGAT-----------
-------SEDAATTLRELYAPILSRE--GTDLVETDIREAELIKYANNAFLASKVSLVNE
LGNIATEYGADAYEVLAAVGLDDRISERFMRSGLGWGG----------------------
------------------------------------------------------------
------------------------------------------------------------
------------------------------------------------------------
------------------------------------------------------------
------------------------------------------------------------
------------------------------------------------------------
------------------------------------------------------------
---------------------------------SCFPKDVDALRAGAREQGYDPALLDAV
VAVNDAQPRRLVDSLATHVD------LEGARITVLGLSFKPGTDDIRKSRALDVIEYLQ-
----DRGATVVAYDPVAVENVRPMYPD----------------VEYADSAVDALADADGA
VVATDWPEFDDLA--FDGMAQR--------------VVVDGR------------------
---RIDVDEADLDVYEGLTW-------
>gi|429192177|ref|YP_007177855.1| nucleotide sugar dehydrogenase [Natronobacterium gregoryi SP2]
------------------------------------------------------------
-------------------------------MNVSIVGSGYVGTTVAACLADLGHDVVNV
EIDEDIVETINAGEAPIH--ESGLEQRIADNAG---------------------------
----------------------TSLRATTDYASVRDTEVTILCLPTPQSEDGSLDLAPMR
AGTEMLGEALADKGG------------------------------DHLVVVKSTVLPGTT
EDVVAPILEETAGMHLDEGLEVAMNPEFLRMGTAVGDFLEPDKVVVGTR-----------
-------TDEAAATLRGLYAPILGND--GTHLVETDVREAELIKYANNAFLAAKVSLVNE
LGNVAKEYGADAYEVLAAVGLDDRISERFMRSGLGWGG----------------------
------------------------------------------------------------
------------------------------------------------------------
------------------------------------------------------------
------------------------------------------------------------
------------------------------------------------------------
------------------------------------------------------------
------------------------------------------------------------
---------------------------------SCFPKDVAALRAGAREQGYDPDLLDAV
VAVNDEQPRRLVALLADHVD------LEGARIAVLGLSFKPGTDDIRKSRALDVLEHLE-
----SRGATVVAYDPVAMDNVREKYPD--------------LDLEFADSAEAALEGADGA
VVATDWPEFDDLA--FDGMRRA--------------VLVDGR------------------
---RVDIDEDDLEVYEGLTW-------
>gi|385804053|ref|YP_005840453.1| UDP-glucose 6-dehydrogenase [Haloquadratum walsbyi C23]
------------------------------------------------------------
-------------------------------MHISIVGSGYVGTTVAACFADLGHTVTTI
DIDDSIVAAIEAGEAPIH--EPGLDELVAEHGG---------------------------
----------------------DRLRATTTYDIIPETDVTMLALPTPSRDDGSIDLQYMK
AGAESVGEALANQNSTD----------------TDTDTDTDPDPDPHLILTKSTVIPTTT
DEQLAPAIARDG-LARTQDFLVGSNPEFQREGSAVTDFLNPDKLVFGTA-----------
-------DERATELLYKLYDPLRERADDEIPVVETDVAAAEMIKYGNNAFLASKVSLIND
LGNVCKEFGVDAYEVADAIGLDDRIGAQFLRSGVGFGG----------------------
------------------------------------------------------------
------------------------------------------------------------
------------------------------------------------------------
------------------------------------------------------------
------------------------------------------------------------
------------------------------------------------------------
------------------------------------------------------------
---------------------------------SCFPKDTNAIIAAAQERGYNPPMLNAT
LSVNNIQPERLLELLAKHTE------ITDNRIAVLGLAFKPGTDDIRHTRAAPVIDQLR-
----DHGADVVAYDPVATENMREKYPDITY----------------TETAADALADAHGA
VVVTGWDEFAALDTEFDTMVDP--------------VVIDGR------------------
----RIIDRRDGITYEGLTW-------
