# Supplementary material for: Inteins as indicators of gene flow in the halobacteria
Source: Front Microbiol. 2014 Jun 26;5:299. doi: 10.3389/fmicb.2014.00299 (PMC4071816; doi:10.3389/fmicb.2014.00299)
Supplement: Supplementary file 1 [file DataSheet1.ZIP › data_file1/intein_sequence_alignments/cdc21a.fst]

>Archaeoglobus_profundus_DSM_5631_ no comment
CVAPDSIVFTDS--C----ALEIEKFVEENMKSSVKY-----NEIAE-YSEVK----GVS
VLTLNDAKISEKAVEKVWRLKSPVKLVRITTQTGKELIVTPETKVMV-LEDGKVSWKPAK
DLTKQDYVAT--------------------VRRLKHRGKVVTTLEL--------------
-------------------------------------LSDLDNLIIYGVKGIVKKLVDVA
TSKLGISKKELSKMIGT------YENSLIHNWVKD------------------NARGNIK
MKHLRKLVEITGVSWVDVAKEVSEVSLR--------------------------------
---------------------A----GRRIKIPIYVDERLAYLAGLIAGDGCIVGNFDRF
VIRFTN-------SCDELRRRFKELLRDI-------------------------------
---------FGIE----AKDVARKNKVPTVEFSSKIVAHL--------------------
------------------------------------------------------------
---------------------------------------------------LRKLGIPPS
-----PKSSKLDMTP------ILLSLPNE----ILAGFI-RGL------FDCDG
>Candidatus_Nanosalinarum_sp._J07AB56 no comment
CFAPDTQVQLGD-GR----TKTIQEIVDPRIAKLKDRSE---RDKGA-VVKLE-SGVELA
SSDLS-SGPETAEASVAGRREAPERMLNIQMGNGRSLEVTPDHPFYT-VENGEIGTVEAR
DLDEDSFVLA--------------------PRRIPIDGEE--------------------
------------------------------------------------------------
------------------------------------------------------------
------------------------------------------------------------
------------------------------------------------------------
------------------------------------------------------------
------------------------------------------------------------
------------------------------------------------------------
------------------------------------------------------------
-----QDLGDIDVEK--GRK----EVDVP----EHN---SPAL------ARFAG
>Methanothermococcus_okinawensis_IH1_ no comment
ALVKDEPIYLAN-GN----IINIGKFVDNFFKKYNLIRIK--ENNGFEWIDISDENIFIK
SFNKTTLKIEDKLISRVWRKEYSGKLIKIKTKSGKEITLTHDHPVYI-IKNSRIFEINSE
MININDYIAL--------------------PR----------------------------
------------------------------------------------------------
------------------------------------------------------------
------------------------------------------------------------
---------------------LDVNSNKYQDNKIIIEEHSKDSS-----------SNDLE
IIPN---------IGKLIKYYRLKNKLTQEELLDE-------------------------
---------LGLKTKSLIRDYELGVNNPPRTILNKIAEILNAED----------------
------------------------------------------------------------
---------------------------------------------------LKVIANSDM
QW---DKVVSVEEIN---YNGYLYDLTVN----DNHTYIA--------------
>Pyrococcus_horikoshii_OT3_ no comment
CLTGDTKVIAN--GQ----LFELRELVEK-------------ISGGK-FGPTPVKGLKVI
GIDED-GKLREFEVQYVYK-DKTERLIRIRTRLGRELKVTPYHPLLVNRRNGEIKWVKAE
ELKPGDKLAV--------------------PRFLPI------------------------
------------------------------------------------------------
------------------------------------------------------------
------------------------------------------------------------
------------------------------------------------------------
------------------------------------------------------------
------------------------------------------------------------
------------------------------------------------------------
------------------------------------------------------------
----------VTGED--PLAEWL-------------------------------
>Lamprocystis_purpurea no comment
CVTGDTLVVLAD-GR----RVPIQDLVGST--------------------------AEVI
AVDAQ-GKLVRALSDRIWAV-GRRSVQRVRLAGGRCIRATAEHRLFA---DGGWTTV--G
QLAAGDRLAL--------------------ARCLPEPGMPLVD-----------------
------------------------------------------------------------
------------------------------------------------------------
------------------------------------------------------------
-------------------------------------------------------RASAA
VEP-----------------------LSNHG-----------------------------
------------------------------------------------------------
------------------------------------------------------------
---------------------------------------------------VIEQGPSDL
VW---DQVSAIEPAG----EEDVYDLTVP----GPESWLADGI------VSHNS
>Crocosphaera_watsonii_ no comment
QTSRHKTIPSIVFTL----KRSLLALFLNRLF----------ATDGW-----------IS
VLKSSQVKLGYATVSEKLARQIQHLLLRFSVIAKLKKR----------SVKYKNNPRQIW
QLDISDSQSI--------------------------------------------------
------------------------------------------------------------
------------------------------------------------------------
------------------------------------------------------------
--------------------------KSFIEEIGIFGKEKAIDLAK-ESLNNKRYQTNCD
LIPIE--------IWKQIALAKGDESWSSLGKR---------------------------
---------AGIKS---YSNLHVGQRALSRNRLFKLALALYDLS----------------
------------------------------------------------------------
---------------------------------------------------LQQLATSDI
YW---DEIISIEYMG----EQQVYDLTIP----KTHNFVANDI------CVHNT
>halophilic_archaeon_J07HB67_ no comment
AVARDGVVATDG------------------------------------------------
------GATVATSVTPDWGVTT--------------------------------------
------------------------------------------------------------
------------------------------------------------------------
------------------------------------------------------------
------------------------------------------------------------
------------------------------------------------------------
------------------------------------------------------------
------------------------------------------------------------
------------------------------------------------------------
------------------------------------------------------------
-----ESVASIERID--HDEEWVYDLEVE----GTHSYVSNGI------VSHNS
>Candidatus_Methanomassiliicoccus_intestinalis_Issoire-Mx1_ no comment
CVTGDTLVTLAD-NT----CRPIKEIVDEAIANGNVEK----IDDGF-SAPID---LDVI
TFSAH-GRMEKGKAIRVWKRTAPEKLVKITTESGRQLTVTPTHPLFT-QYAVRIRAVPVS
NIPVGTPVGA--------------------------------------------------
------------------------------------------------------------
------------------------------------------------------------
------------------------------------------------------------
--------------------------------------------------------YTGS
MIP---------------------------------------------------------
----------------------REDQYPW-------------------------------
------------------------------------------------------------
--------------------------------------------------------EAGF
CY---DVITNKEEIP--AEEEWVYDLEIE----ESHNFITNGL------ISHNS
>Methanomassiliicoccus_luminyensis no comment
CVVGDTEVVMVG-GP----ARKIKDIVDEGLRNGKVEE----VDDGV-SAAVD---LSVL
TFTAR-GRMEAGKAVRVWKRTSPKTMIKVTTAGGRTVTVTPTHRLFL-QNVVRIRAVPVT
DIKVGYHIAV--------------------------------------------------
------------------------------------------------------------
------------------------------------------------------------
------------------------------------------------------------
--------------------------------------------------------SAGP
FEP---------------------------------------------------------
-----------------WDHSNLG------------------------------------
------------------------------------------------------------
-------------------------------------------------------GGCGL
DF---DEVVSKEEVP--AAEEWVYDLEVE----DSHNFVTNGI------LSHNS
>Nocardiopsis_potens no comment
CLTADTRILRADTGA----ETTMGELFASG--------------------EKD---VPVW
ALDER-LRLAPRTMTHVFSSGVKE-VFRLRLRSGREVTASANHPFL---TYDGWKPL--S
ELSAGDRLAV--------------------PRHTSAPEK--------------------A
EY------LPEAELIVLAHLIGDGSFVRRQP----IRYASTDEANLAAVAEAARHFGITA
VRDEHPAARSVSLRLPAPYRLTHGKRNPIAEWLDGMGLFGLRSHEKFVPAEVFGLANEQI
ALFLRHLWATDGCVFWDDKNGQARVYYATTSRRLADDIAVLLLRFNVMTRVK--------
-----TVTKKGYRPGYQLHVYGGENQVRFLEKVGVHGGRSKAAERCLGELGTRIPNTNLD
TVPVQ--------VWDRVRTTLTERGMPHRR-----------------------------
---------FAAAMGTQFCGSAMWKRAPSRQRMGRIARVLDD------------------
------------------------------------------------------------
---AD----------------------------------------------LELMATNDV
FW---DEIAAIEPLG--RQE--VFDATVL----GAHNFIANGI------HVHNS
>Nocardia_asteroides_NBRC_15531 no comment
CMPASTRILRADTGA----EVSLGELLASG--------------------EQP---L-VW
SLDER-MRMVARPMVKVFPSGRKE-VFRLRLASGREVEATGNHPFL---TVDGWIAL--D
KLTVGDRLAT--------------------PRNVPEPVH--------------------T
TR------LPEDEIVLLAHMIGDGSCVKRQP----IRYASVDEENLTAVTAAAQHFGVSA
VRDEYAAARVTTLRLPAPYQLTHGKRNPIAAWLDSLGLFGLRSYEKFVPEPIFALPNDQV
ALFLRHLWATDGSVRWDAKARQARVYYASTSRRLIDDVNQLLLRLGVHGRIK--------
-----TVRKGDYRPCYHLVIDGGENQSTFLRDVGVHGARGKSAEAVLTELAPMTRNPNVD
TVPAE--------VWNRVRTLLADKEMTHRE-----------------------------
---------FSAAMGSRFCGSTMWKRSPSRSRLARVAAVLDD------------------
------------------------------------------------------------
---AD----------------------------------------------IDMLATNDV
FW---DKIVEITSLG--EQD--VYDGTVP----GTHNFVAQGI------SAHNS
>Halorubrum_sp._J07HR59_ no comment
CVRADTEVQFAD-GR----REQIGKFVERHLESPSA------VDDGV-YDDID---IAVS
SVRAD-GSVVSRQATRVWKREAPSQMYQIRTAAGSTIEVTPSHPLFV-PSGRGIRAVRAA
ALSEGMQVAA--------------------------------------------------
------------------------------------------------------------
------------------------------------------------------------
------------------------------------------------------------
------------------------------------------------------------
-APDS-------------------------------------------------------
------------------------------------------------------------
------------------------------------------------------------
---------------------------------------------------AGTHDSGEV
R----SRNGDVVATK------------------------AGGA------VA---
>Natronomonas_pharaonis_DSM_2160_ no comment
CVDGDTSVTLAS-GD----EKPIRDIVESTLEDPTE------ISDGF-YQESD---IDVL
T-TDG-GAVAPGRATKVWKRQAPEKMYRIRTESGRELEVTPSHPLFV-QSEGGLSPLVAD
DLSENDFVAV--------------------PRALPAD-----------------------
------------------------------------------------------------
------------------------------------------------------------
------------------------------------------------------------
---------------------DGDDFGQHVDDLGSVTARKTADAEAVRSEDA---ATTPD
VIP-N--------VGDQLRRIRTSLRLSQHD-----------------------------
---------CGLPRST-YQQYERGDRNPSRSRLQTVLTAFERRIEQLSSLSDRVDDGDSD
AIAAARDELNPSQASLASGMDATRTAIGDDERTEARPDGGAVADAERAVADALCRALAVA
DDVER----------------------------------------------LRSLADGDI
GW---DRIDSIEPVE--PEDEWVYDLEVE----STHSYLSNDV------VSHNS
>Halonotius_sp._J07HN4_ no comment
------------------------------------------------------------
------------------------------------------------------------
------------------------------------------------------------
------------------------------------------------------------
------------------------------------------------------------
------------------------------------------------------------
---------------------------RYVSTVGFVTDRKQQAAAGHADTPA---NTNLD
VIP-N--------LGSELKRIRDALGLAQAD-----------------------------
---------CNLPRST-YQHYERGRRNPSRKSLSRVVDAFESALK---------------
-----AQTATAQDTIAADG-----------------------------------GVDTLE
SDIAA----------------------------------------------LRQLADGDV
RW---DKIETIEAVE--PTADWVYDLEVA----GTHNYLTNNI------VSHNS
>Natronomonas_moolapensis_8.8.11 no comment
CLKSDTKVSLPD-GT----QREIGKLVEGNLDDPTP------VDDGF-YQKCF---IPVL
T-TDG-RRIVPGTASKLWKRQTPERMYNIRTESGNTLEVTPSHPLFR-QIEGRLEPTTAS
ELEEGDFIAT--------------------PTELPSEPDESIDIQYAPSESPNANRLHAP
ET------LTDGVARLIGYVVGEGHISG-GEFSQEVTVTNADEEILEDVSTVLGSLGLRY
RRQPHQTKPSVSTVRCSSVELARFFEALEPNMLER-------SAHQRVPDVVLRARPQRK
AEFLRAYVDGECTV----SPKEREIVVASMSEELLEDVQSLLLSFGIQSQLH--------
-----PRNNDSYRLRI-----SGADFERYVGRIGFVTERKAVSAAEFDDVEA---NTNTD
VVP-N--------VGGTLRDVREALALSQFD-----------------------------
---------CGVPRTT-YQHYERGDRNPSRSTLHTVLNAFEARTERLSALRERVTDGGWD
AIVTARDELGISQAALADGMDVSQTAISYYERNEVAPDGGCVMDASGVVLDRLDAALSVA
EDIDR----------------------------------------------LRALAESDI
GW---DRIDSIEAVD--PDYEWVYDLEVE----GTHTYISNNV------VSHNS
>Halorubrum_Ea8 no comment
CQKYDTKVTLAD-GT----ERAIGDIVESKLEDPIK------VDDGV-YEPVD---IGVQ
TVTES-GAVETGTATKVWKREAPDRMYRISMASGREVEVTPSHPLFK-QLNRELSPRRAD
QLREGDLIAV--------------------PGNIDADWDDSLDVSFQQVEAYNANSFTPP
TR------IDPTLARLLGYIIAEGHTYL-SGSSAATEITNVDEEILTDVENCFRELGVRW
SRLEKWDHETAEIVRCSSLEFVRFLRELEPAILKN-------SEDQLVPDCLKQASPENK
KGFLQAYVDSEGTV----SPKEREITISSMSRGLLTGVQTLLLAFGIQSHLR--------
-----KRHNDSYRLRI-----SGRDFVKYIDEIGFVTDRKATASEAFDDVPE---NTNTD
VIP-G--------LSDDLRRIREALALSQFD-----------------------------
---------IGLPRPT-YQHYERGDRNPSRSSLRAVVDTFETRLDWLREKRGELLDGDWQ
EVETLREELNISQKMLSEGIDVSQTAISYYERNDVAPDGGQTADAKDVILDRLDEALSVA
QDVSE----------------------------------------------LDRLCANDV
HW---DRIESIESVE--PDYEWVYDLEVA----DTHTYLGNGV------VSHNS
>Halorubrum_distributum_JCM_10118 no comment
CQKYDTEVTLAD-GT----ERAIGDIVESNLEDPIE------VDDGV-YEPVD---IGVQ
TVTES-GAVETGTATKIWKREAPDRMHRISMASGREVEVTPSHPLFK-QLNRGLSPRRAD
QLAEGDLIAV--------------------PGNIDADWDDSLDVSFQQVEAYNANSFTPP
TR------VDPTLARLLGYIIAEGHTYV-SGSSAATEVTNVDEEILTDVENCFRELGVRW
SRLEKWDHETAEIVRCSSLEFVRFLRELEPAILKN-------SENQLVPDCLKRASPENK
KEFLQAYVDSEGTV----SPKEREITVFSMSRELLTGVQTLLLAFGIQSHLR--------
-----KRHNDSHRLRI-----SGRDFVKYVDEIGFVTDRKATASKAFDDVPE---NTNTD
VIP-G--------LSDDLRQIREALALSQFD-----------------------------
---------IGMPRPT-YQHYERGDRNPSRASLRAVVDTFETRLDWLREKRGELLDGDWQ
AVETLREELNISQKVLSEGMDVSQTAISYYERNDVAPDGGQTADAKDVILDRLDEALSVS
QDISE----------------------------------------------LDRLCANDV
HW---DRIESIESVD--PDYEWVYDLEVR----DTHTYLGNGV------VSHNS
>Halorubrum_distributum_JCM_9100 no comment
CQKYDTEVTLAD-GT----ERAIGDIVESNLEDPIE------VDDGV-YEPVD---IGVQ
TVTES-GAVETGTATKIWKREAPDRMHRISMASGREVEVTPSHPLFK-QLNRGLSPRRAD
QLAEGDLIAV--------------------PGNIDADWDDSLDVSFQQVEAYNANSFTPP
TR------VDPTLARLLGYIIAEGHTYV-SGSSAATEVTNVDEEILTDVENCFRELGVRW
SRLEKWDHETAEIVRCSSLEFVRFLRELEPAILKN-------SENQLVPDCLKRASPENK
KEFLQAYVDSEGTV----SPKEREITVFSMSRELLTGVQTLLLAFGIQSHLR--------
-----KRHNDSHRLRI-----SGRDFVKYVDEIGFVTDRKATASKAFDDVPE---NTNTD
VIP-G--------LSDDLRQIREALALSQFD-----------------------------
---------IGMPRPT-YQHYERGDRNPSRASLRAVVDTFETRLDWLREKRGELLDGDWQ
AVETLREELNISQKVLSEGMDVSQTAISYYERNDVAPDGGQTADAKDVILDRLDEALSVS
QDISE----------------------------------------------LDRLCANDV
HW---DRIESIESVD--PDYEWVYDLEVR----DTHTYLGNGV------VSHNS
>Halorubrum_litoreum_JCM_13561 no comment
CQKYDTEVTLAD-GT----ERAIGDIVESNLEDPIE------VDDGV-YEPVD---IGVQ
TVTES-GAVETGTATKIWKREAPDRMHRISMASGREVEVTPSHPLFK-QLNRGLSPRRAD
QLAEGDLIAV--------------------PGNIDADWDDSLDVSFQQVEAYNANSFTPP
TR------VDPTLARLLGYIIAEGHTYV-SGSSAATEVTNVDEEILTDVENCFRELGVRW
SRLEKWDHETAEIVRCSSLEFVRFLRELEPAILKN-------SENQLVPDCLKRASPENK
KEFLQAYVDSEGTV----SPKEREITVSSMSRELLTGVQTLLLAFGIQSHLR--------
-----KRHNDSHRLRI-----SGRDFVKYVDEIGFVTDRKATASKAFDDVPE---NTNTD
VIP-G--------LSDDLRQIREALALSQFD-----------------------------
---------IGMPRPT-YQHYERGDRNPSRASLRAVVDTFETRLDWLREKRGELLDGDWQ
AVETLREELNISQKVLSEGMDVSQTAISYYERNDVAPDGGQTADAKDVILDRLDEALSVS
QDISE----------------------------------------------LDRLCANDV
HW---DRIESIESVE--PDYEWVYDLEVA----DTHTYLGNGV------VSHNS
>Halorubrum_terrestre_JCM_10247 no comment
CQKYDTEVTLAD-GT----ERAIGDIVESNLEDPIE------VDDGV-YEPVD---IGVQ
TVTES-GAVETGTATKIWKREAPDRMHRISMASGREVEVTPSHPLFK-QLNRGLSPRRAD
QLAEGDLIAV--------------------PGNIDADWDDSLDVSFQQVEAYNANSFTPP
TR------VDPTLARLLGYIIAEGHTYV-SGSSAATEVTNVDEEILTDVENCFRELGVRW
SRLEKWDHETAEIVRCSSLEFVRFLRELEPAILKN-------SENQLVPDCLKRASPENK
KEFLQAYVDSEGTV----SPKEREITVSSMSRELLTGVQTLLLAFGIQSHLR--------
-----KRHNDSHRLRI-----SGRDFVKYVDEIGFVTDRKATASKAFDDVPE---NTNTD
VIP-G--------LSDDLRQIREALALSQFD-----------------------------
---------IGMPRPT-YQHYERGDRNPSRASLRAVVDTFETRLDWLREKRGELLDGDWQ
AVETLREELNISQKVLSEGMDVSQTAISYYERNDVAPDGGQTADAKDVILDRLDEALSVS
QDISE----------------------------------------------LDRLCANDV
HW---DRIESIESVE--PDYEWVYDLEVA----DTHTYLGNGV------VSHNS
>Halorhabdus_utahensis_DSM_12940 no comment
CLDADTNVQLAD-GT----TSAIGELVEANLDDPKP------VDDGV-WDHAS---IPLP
TLAPD-GSLTTAEATKVWKREAPEHLYRIRTESGKELDVTPSHPLFV-QQDGTPTAMEAE
NLEEGEFVAT--------------------PRSVPTAGDDRIEADHRESQSPNAVRFSAP
DT------WTPSLARLVGYIVAEGHVVHRADNTADLRITNEDEPVLEDARAAFEALDLPY
SE-DVREESGVTRLRCHSSEFVSFLEAIEPAILEN-------SAYQRVPERIKQASDSIR
RAFLRAYVEGEGHV----AASERELTVASMSEALLEDVRCLLTTLGIDASIH--------
-----ERVNGSYRLRI-----SGDDFGHYVSAVGFVTDRKQLAAESYEGTAG---NTNRD
VVP-V--------SGDTLREVREALALTQTD-----------------------------
---------CGVPRTT-YQHYERGDRNPSRGSLRAVVDAFEKRLAWLKDQREGLAAEDWE
TIVELRDELSISQQSLADGMDVTQTAISYYERNEVAPDGGETVAASSVINDRLEEALAVE
STVDR----------------------------------------------LDDLATNDV
RW---DRIASIEAVE--PDDEWVYDLEVE----GTHSYVSNGV------VSHNS
>Halococcus_morrhuae_DSM_1307 no comment
CVDGDTLVTLAD-GT----ERPIRAIVEERLDDPVP------IDDGV-YQEVD---FALP
SLGQD-GGIEQQRATKVWKREAPEIMYRVRLSSGKEIELPPSHPLFV-QSGGRFEPVQAE
ALREGTFVAT--------------------PRTLPTEPDDTLDVDYRRSKSYNAVRLDPP
DE------WTPSLARLIGYIVAEGDVRLHDDNAGSVRITNNDQEVLDDVATAFERLGVNY
TESSGRPDETAKLVRCTASELVSFLEQLEPALLER-------SAEQRVPEAVMRSSPAIT
SSFLKAYIEGEGHV----SANQRELSVASMSKRLLEGVRSLLLSLGIVATIE--------
-----PRTNGSYRLRI-----SGLQFERYCESVGFVTERKSAAAAAFAATQS---NPNT-
VVP-D--------VGDTLQRIRRRLALSQFD-----------------------------
---------CGVPRST-YQHYERGDRNPSRERLGAVVSAFEERLRWLAETRERIENGDWT
DVEAVRDELNVSQQELANGIGVTQTAVSYYEQDGVVPDGGRTGDAKDVVLRRIDAALRVE
DDVRA----------------------------------------------LRALAESDV
AW---DRIDAIEEIE--PDDDWVYDLEVA----DTHNYVTNGI------VSHNS
>Halovivax_asiaticus_JCM_14624 no comment
CVSGDTRVTLAD-GS----RIPIRELVEDNLDEPKP------IDDGW-WDEID---IDVP
SMQVD-GSLAPQEATKVWKRDAPDRMYQIRTLNGRELKVTPSHPLFV-WMGAGYEAVRSE
ELSVGDLIAV--------------------------------------------------
------------------------------------------------------------
------------------------------------------------------------
------------------------------------------------------------
------------------------------------------------------------
-------------TTQAIDEPDASVAVAT-------------------------------
------------------------------------------------------------
------------------------------------------------------------
---------------------------------------------------DGGRVDTAV
ET---ETIESIEATE--PDDDWVYDLEVT----GTHNYVSNGV------ISHNS
>Haloterrigena_salina_JCM_13891 no comment
CVRGDTKVTLAN-GQ----DVPIRDLVESNLDDPKP------IDDGW-YDEID---LEVP
SLQDD-GSVALQRATTVWKREAPEQMYRIQTSSGRELEVTPSHPLFV-PAETGFRAARAD
ELSIGDSVAA--------------------METTANSADQ--------------------
------------------------------------------------------------
------------------------------------------------------------
------------------------------------------------------------
-------------------------------------------------------TNTRE
VLADG-------------------------------------------------------
------------------------------------------------------------
------------------------------------------------------------
---------------------------------------------------GIVAAHGAI
ET---DQIVSIEILK--PDYDWVYDLEIE----GTHNYVSEGV------ISHNS
>Natrialba_aegyptia_DSM_13077 no comment
CVRGDTKVTLAD-GR----DVPIRELVESNLDNPKP------IDDGW-WDEVD---FDVP
SLQDD-GTVASQRATKVWKREAPEQMYRIRTSSGRELEVTPSHPLFV-QQDGRFEPTVAD
DLTEGQFVAA--------------------PRCIETEGNDVLDVTFRRSQSRNAVQLELP
EK------WTPSLARLIGYIIAEGYVEQRDNNTGFVSVTNNDQEVLDDATNALESLGLNV
TERDPHEAKEAREVLCSAGEFVSFLKTLEPCILES-------SAKQRVPDAIFAATDRTK
SEFLKSFIEGEGHV----SESQREITVASTSRNLLEDIRTLLLAVGIRSQIH--------
-----ERHNDSYRLRI-----SGDAFAKYVTEIGFVTQRKRQAAEQYADTKG---NTNLA
IVP-D--------IGSELRRIRESLSLTQAE-----------------------------
---------CGLPRST-YQNYERESKNPSRTGLRTVLTAFKGALP---------------
-----AKGTRSEDVAVPDG-------------------------------------GSVR
ASIND----------------------------------------------LEKYVDGDV
CW---DRIESIDSIE--PTYEWVYDLEID----GTHNYVSNGI------ISHNS
>Natrialba_taiwanensis_DSM_12281 no comment
CVRGDTKVTLAD-GR----DVPIRELVESNLDNPKP------IDDGW-GDEVD---FDVP
SLQDD-GTVASQRATKVWKREAPEQMYRIRTSSGRKLEVTPSHPLFV-QQDGRFEPTVAD
DLTEGQFVAA--------------------PRCIETEGNDVLDVTFRSSQSRNAVQLELP
EK------WTPSLARLIGYIIAEGYVEQRDNKTGFVSVTNNDREVLDDATNALESLGLNV
TERDPHEAKEAREVLCSAGEFVSFLKTLEPCILES-------SANQRVPDAIFAATDRTK
SEFLKSFIEGEGHV----SESQREITVASTSRNLLEDVRTLLLAVGIRSQIH--------
-----ERHNDSYRLRI-----SGDAFAKYVTEIGFVTQRKQQAAEQYADTKG---NSNLA
IVP-D--------IGSELRQIRESLSLTQAE-----------------------------
---------CGLPRST-YQNYERESKNPSRTGLRTVLTAFKGALP---------------
-----AKGTRSKDVAVPDG-------------------------------------GSVR
ASINA----------------------------------------------LEKYVDGDV
CW---DRIESIDSIE--PTYEWVYDLEID----GTHNYVSNGI------ISHNS
>Natronorubrum_bangense_JCM_10635 no comment
CVHGDTKITLAD-GR----DVPIRKIVESNLEDPKP------IDDGW-YDEID---LNVP
SLQDD-GSIAPQRATKVWKREAPDQMYRIQTSSGRELEVTPSHPLFV-QNDGKLKPVIAD
DLTAGQFIAA--------------------PRTLTVDSDDTLNIDFRQSRSPNAVHLDLP
SQ------WTPSLARLIGYIIAEGYVQQRDDNTGFVSITNNDWEVLDDATDALKKLDLNT
TERVPHKSKDAYELLCSAGEFVSFLKALEPCILQS-------SSEQCVPGSIFEASATTK
SEFLKAFIEGEGHV----SESQRELTVASMSRNLLEDVRTLLLSVGIRSQLH--------
-----QRQNSSYRLRI-----SGNEFERYVSKVGFITQRKQQAAEQYADTMG---NTNRD
VIP-D--------VGSELRRVRESLSLTQAE-----------------------------
---------CGLPRST-YQHYERGSRNPSRESFEKVVATFKDTLS---------------
-----AEETPSEDGVLADG-------------------------------------GSLK
RSLNT----------------------------------------------LEQFAEGDV
CW---ERIECVSSVE--PDYDWVYDLEIE----GTHNYISNGV------ISHNS
>Natronorubrum_sulfidifaciens_JCM_14089 no comment
CVHGDTKITLAD-GR----NVPIREIVESNLEDPKP------IDDGW-YDEID---FNIP
SLQDN-GSIAPQRATKVWKREAPDQMYRIRTSSGRELEVTPSHPLFV-QNDGQLKPIIAD
DLTTGQFIAA--------------------PRTLTVDGDDTLNVDFRQSRSPNAVQLDLP
SQ------WTPSLARLIGYIIAEGYVQQRDDNTGFVSITNNDREVLDDATDALKKLGLNT
TERVPHESKDASELLCSAGEFVSFLEVLEPCILQP-------SSEQCVPDSIFEASATIK
SEFLKAFIEGEGHV----SESQRELTVASMSRNLLEDVRTLLLSVGIRSQLH--------
-----QRQNSSCRLRI-----SGNEFERYVSKVGFITQRKQQAAEQYADTMR---NTNRD
VIP-D--------IGSELRRIRESLSLTQAE-----------------------------
---------CGLPRST-YQHYERGSRNPSRESFEKVVSTFKDALS---------------
-----AEEAPRENGVLADG-------------------------------------GSLK
RSLNT----------------------------------------------LEQFAEGDV
CW---ERIESISSVE--PDYDWVYDLEVE----GTHNYISNGV------ISHNS
>Natronorubrum_tibetense_GA33 no comment
CVRGDTKITLAD-GR----DVPIRDLVESNLEDPKP------IDDGW-YDEID---LEVP
SLQDD-GSIAQQRATKVWKRDAPDQMYRVRTSSGRELEVTPSHPLFV-QDNGQFKPVVAD
ELAEGQFVAA--------------------PRSLSTEADDTLDIDYRQSKSRNAVQLDLP
AE------WTPSLARLIGYIVAEGYVEQRDDSTGYVSITNNDREVLDDAASALEKLGLNT
TEREPHESKDARELLCSAGEFVSFLKTLEPRILRS-------SDEQRVPDCISRASADTK
SEFLKAFIEGEGHV----SESQREITAASMSRDLLENVRTLLLSVGIRSQLH--------
-----ERQNGSYRLRI-----SGNEFETYVSEIGFITRRKQEAAAQHTGTAG---NTNLD
IIP-N--------IGSELRQIRESLALAQAD-----------------------------
---------CGLPRST-YQHYERGSRNPSRESLRKVVTAFKNALP---------------
-----PEESQSEETAVADG-------------------------------------GSVK
TSISA----------------------------------------------LEQFVEGEV
CW---ERIESIETVQ--TDYDWVYDLEIE----GTHNYISNGV------ISHNS
>Natrinema_altunense_JCM_12890 no comment
CVRGDTKVTLAD-GR----PVPIRELVESNLEDPKP------IDDGW-YDEID---LTVP
SLQND-GSIASQRATKVWKREAPDRMYRIRTSSGRELEVTPSHPLFV-QREGQFSPVSAD
KLSEGQFIAA--------------------PRTLPTERDKTLNVEFRRSQSRNAIQLELP
DE------WTPSLARLIGYIVAEGYVEQRDDKTGFVSITNNDREVLDDAASAMTKLGLNT
TEREPHESKDARELLCSAGEFVSFLNALESRLLDS-------SDNQCVPDPIFRATEPVR
AAFLKAFIEGEGHV----SESQREITIASMSRELLENVRTLLLSVGIRSQLH--------
-----DRQNGSYRLRI-----SGDEFATYVSEIGFITQRKQQAARQYTGTDG---NTNLD
IVP-D--------IGTELRRIRESLSLTQAE-----------------------------
---------CGLSRST-YQNYERGSRNPSRNSLQRIVSGFKDAVP---------------
-----KAENSSEDVAVTDG-------------------------------------GAVE
RDIAA----------------------------------------------LERLAKGDV
YW---DCIESIDEVE--PDYDWVYDLEID----GTHNYISNGL------VSHNS
>Natrinema_gari_JCM_14663 no comment
CVHGDTKVTLAD-GR----TVPIRELVESNLEDPKP------IDDGW-YDEID---LTVP
SLQND-GSIARQRATKVWKREAPDRMYRIRTASGRELEVTPSHPLFV-QREGQFSPVSAD
KLSEGQFIAA--------------------PRNLPTERDNTLNVEFRRSQSRNAIQLELP
DE------WTPSLARLIGYIVAEGYVEQRDDKTGFVSITNNDREVLDDAASAMAKLGLNT
TERDPHESKDARELLCSAGEFVSFLNALESRLLDS-------SDNQCVPDPLFRATEPVR
SAFLKAFIEGEGHV----SESQREITIASMSRELLENVRTLLLSVGIRSQLH--------
-----DRQNGSYRLRI-----SGDEFAKYVSEIGFITQRKQQATRQDTGTDG---NTNLD
IVP-D--------IGMELRRIRESLSLTQAE-----------------------------
---------CGLSRST-YQNYERGSRNPSRESLQRMVSAFKDAVP---------------
-----KEENSSEDVAVTDG-------------------------------------GAVE
RGIAA----------------------------------------------LERLANGDV
YW---DCIESIDEVE--PDYDWVYDLEID----GTHNYISNGL------VSHNS
>Natrinema_sp._J7-2 no comment
CVRGDTKVTLAD-GR----TVPIRELVESNLEDPKP------IDDGW-YDEID---LTVP
SLQND-GSIARQRATKVWKREAPDRMYRIRTASGRELEVTPSHPLFV-QREGQFSPVSAD
KLSEGQFIAA--------------------PRNLPTERDNTLNVEFRRSQSRNAIQLELP
DE------WTPSLARLIGYIVAEGYVEQRDDKTGFVSITNNDREVLDDAASAMAKLGLNT
TERDPHESKDARELLCSAGEFVSFLNALESRLLDS-------SDNQCVPDPLFRATEPVR
SAFLKAFIEGEGHV----SESQREITIASMSRELLENVRTLLLSVGIRSQLH--------
-----DRQNGSYRLRI-----SGDEFAKYVSEIGFITQRKQQATRQDTGTDG---NTNLD
IVP-D--------IGMELRRIRESLSLTQAE-----------------------------
---------CGLSRST-YQNYERGSRNPSRESLQRMVSAFKDVVP---------------
-----KEENSSEDVAVTDG-------------------------------------GAVE
RGIAA----------------------------------------------LERLANGDV
YW---DCIESIDEVE--PDYDWVYDLEID----GTHNYISNGL------VSHNS
>Halobacterium_sp._NRC-1 no comment
CVRGDTTVALAD-GS----EREIRDLVEANLDDPRP------VDDGV-WDGVD---VAVP
SLAAD-GRLVQRRATKVWKREAPETMYRVRTAAGHRLTVTPSHPLFV-AGSHGPDAVRTE
DLEVGQLVGV------------------------APDG----------------------
------------------------------------------------------------
------------------------------------------------------------
------------------------------------------------------------
-------------------------------------------------------DGSGQ
VAP----------DGGVIRDAQP-------------------------------------
------------------------------------------------------------
------------------------------------------------------------
---------------------------------------------------APVGDAETV
AW---SAIESITEVE--PDEEWVYDLEVE----GTHSYLTDGV------VSHNS
>Halobacterium_salinarum_R1 no comment
CVRGDTTVALAD-GS----EREIRDLVEANLDDPRP------VDDGV-WDGVD---VAVP
SLAAD-GRLVQRRATKVWKREAPETMYRVRTAAGHRLTVTPSHPLFV-AGSHGPDAVRTE
DLEVGQLVGV------------------------APDG----------------------
------------------------------------------------------------
------------------------------------------------------------
------------------------------------------------------------
-------------------------------------------------------DGSGQ
VAP----------DGGVIRDAQP-------------------------------------
------------------------------------------------------------
------------------------------------------------------------
---------------------------------------------------APVGDAETV
AW---SAIESITEVE--PDEEWVYDLEVE----GTHSYLTDGV------VSHNS
>Halobacterium_sp._DL1 no comment
CVRGDTTVTLAD-GS----EHEIRDLVEANLDDPKS------IDDGV-WDDAD---LEVP
SLAPD-GTLVQRRATKVWKREATESMYRVRTANGHELTVTPSHPLFV-PGTNGPEAVRAE
ELSEGQFVAT--------------------PRRLDTNGDDSLDVSYREAESYNAVHIDLP
DE------WTPWLARLVGYVAAEGYVEQRDDNTGYVSVTNNDEEVLDDVKDALDELGANY
VEREPHDGKSAREVICGSGELVSFLHELDAGLLDG-------SADKRVPNAVKRASDGTK
REFLTAFVEGEGHV----AASEREITVASTSRELLEGVRSLLLSLDITSQLH--------
-----PRENGSYRLRI-----SGEMFEKYVTDAGFVTDRKSEAAASFEETSG---NTNTD
VVPVD---------GGELRSIRNELGLTQAD-----------------------------
---------CGIPRST-YQHYERGSRNPSRGSLSTVASAFSEAVD---------------
------------ETMAADG------------------------------------GTNVS
SRVGA----------------------------------------------VEAAATNDV
AW---DRIESIEEVD--TDEEWVYDLEVE----GTHNYLTDGV------VSHNS
>Halarchaeum_acidiphilum no comment
------------------------------------------------------------
------------------------------------------------------------
------------------------------------------------------------
------------------------------------------------------------
------------------------------------------------------------
------------------------------------------------------------
---------------------------RYVDAVGFVTDRKTAASHAFDEQPS---NTNVD
VVP-E--------VGDELRRVRETLQLSQSE-----------------------------
---------CGLTRST-YQHYERGDRNPSRESLQAVVDAFETRLAWLRETRRRLETGEWS
DVTAIRRELNVSQAALADGMGVEQTAVSYYERNDIVPDGGKVSAAQSGLVERIGDALGAA
EDVER----------------------------------------------LRSLAENDV
SW---DRIASIERVE--PAEEWVYDLEVE----GTHTYLSNGV------VSHNS
>Halococcus_salifodinae_DSM_8989 no comment
CVKGDTSVTLAD-GS----ERPIRDVVESNLDAPTA------IEDGV-YDEVD---LSLP
TMGPD-GTITEGRATKVWKREAPERMYRLRTTSGKEIEITPSHPLFV-QSEGQFSATRAS
ELHEGVFVAT--------------------PRTVPTAGDDALDVDYRRSASPNAVRLDLP
AD------WTPLLARLLGYVIAEGHVQLRDDHTGSVYITNNDPEIIADVAAAYDSLGVNY
SVDEPRDGKSAERIRSSSGELVSFFETLEPAILER-------SAEQRVPDAVLRATAETK
RAFLRAYVDAEGHV----STSQRELAIASMSRELLDGVQSLLVSVGVQSSIE--------
-----PRNNGSYRVRI-----SGAAFERYVERVGFVTDRKADAAHDFDDSPH---NTNRD
IVP-D--------VGDELRRVREALALSQFE-----------------------------
---------CGVARTT-YQHYERGDRNPSRDSLLTVVEAFEERIEWLRETKRRIETGGWE
DIESVRDELNVSQTDLADEMGVEQTAVSYYERNDVVPDGGRTMAGKNAILERIASALDAV
DSVAR----------------------------------------------LRDLAENDV
RW---DRIVSIEELT--PEYDWVYDLEVD----DTHTYLSNGV------VSHNS
>Halorubrum_Fb21 no comment
CLKFDTNVTLAD-GR----EVPIGDLVEDNLDDPKP------IDDGV-FDEVD---FEVP
SLQSG-GTIGSARATKVWKREAPETMYRVETASGMELEVTPSHPLFV-QTGAGHVPRRAD
ELDVGDRVAV--------------------ASRAATDGG---------------------
------------------------------------------------------------
------------------------------------------------------------
------------------------------------------------------------
-------------IAV-----SGSQ--------------------------------NTS
VV----------------------------------------------------------
------------------------------------------------------------
------------------------------------------------------------
---------------------------------------------------------EEV
RW---DSIESIKRVE--SDEDWVYDLEVE----RTHNYVSNGV------VSHNS
>Halorubrum_LG1 no comment
CLKFDTNVTLAD-GR----EVPIGDLVEDNLDDPKP------IDDGV-FDEVD---FEVP
SLQSD-GTIGSARATKVWKREAPETMYRVETASGMELEVTPSHPLFV-QTGAGHVPRRAD
ELDVGDRVAV--------------------ASRAATDGG---------------------
------------------------------------------------------------
------------------------------------------------------------
------------------------------------------------------------
-------------IAV-----SGSQ--------------------------------NTS
VV----------------------------------------------------------
------------------------------------------------------------
------------------------------------------------------------
---------------------------------------------------------EEV
RW---DSIESIKRVE--SDEDWVYDLEVE----RTHNYVSNGV------VSHNS
>Halorubrum_Ec15 no comment
CLKFDTNVTLAD-GR----EVPIGDLVEDNLNDPKP------IDDGV-FDEVD---FEVP
SLQSD-GTIGSARATKVWKREAPETMYRVETASGMELEVTPSHPLFV-QTGAGHVPRRAD
ELDVGDRVAV--------------------ASRAATDGG---------------------
------------------------------------------------------------
------------------------------------------------------------
------------------------------------------------------------
-------------IAV-----SGSQ--------------------------------NTS
VV----------------------------------------------------------
------------------------------------------------------------
------------------------------------------------------------
---------------------------------------------------------EEV
RW---DSIESIERVE--SDEDWVYDLEVE----RTHNYVSNGV------VSHNS
>Halorubrum_G37 no comment
CLKFDTNVTLAD-GR----EVPIGDLVEDNLDDPKP------IDDGV-FDEVD---FEVP
SLQSD-GTIGSARATKVWKREAPETMYRVETASGMELEVTPSHPLFV-QTGAGHVPRRAD
ELDVGDRVAV--------------------ASRAATDGG---------------------
------------------------------------------------------------
------------------------------------------------------------
------------------------------------------------------------
-------------IAV-----SGSQ--------------------------------NTS
VV----------------------------------------------------------
------------------------------------------------------------
------------------------------------------------------------
---------------------------------------------------------EEV
RW---DSIESIERVE--SDEDWVYDLEVE----RTHNYVSNGV------VSHNS
>Halorubrum_Ga2p no comment
CLKFDTNVTLAD-GR----EVPIGDLVEDNLDDPKP------IDDGV-FDEVD---FEVP
SLQSD-GTIGSARATKVWKREAPETMYRVETASGMELEVTPSHPLFV-QTGAGHVPRRAD
ELDVGDRVAV--------------------ASRAATDGG---------------------
------------------------------------------------------------
------------------------------------------------------------
------------------------------------------------------------
-------------IAV-----SGSQ--------------------------------NTS
VV----------------------------------------------------------
------------------------------------------------------------
------------------------------------------------------------
---------------------------------------------------------EEV
RW---DSIESIERVE--SDEDWVYDLEVE----RTHNYVSNGV------VSHNS
>Halorubrum_Ga36 no comment
CLKFDTNVTLAD-GR----EVPIGDLVEDNLDDPKP------IDDGV-FDEVD---FEVP
SLQSD-GTIGSARATKVWKREAPETMYRVETASGMELEVTPSHPLFV-QTGAGHVPRRAD
ELDVGDRVAV--------------------ASRAATDGG---------------------
------------------------------------------------------------
------------------------------------------------------------
------------------------------------------------------------
-------------IAV-----SGSQ--------------------------------NTS
VV----------------------------------------------------------
------------------------------------------------------------
------------------------------------------------------------
---------------------------------------------------------EEV
RW---DSIESIERVE--SDEDWVYDLEVE----RTHNYVSNGV------VSHNS
>Halorubrum_SP3 no comment
CLDGDTDVILND-GR----KVPIRDLVERNLDDPKP------VDDGV-WDSVD---FEVP
ALQED-GAVGASRATKVWKREAPAEMYRIETASGRELDVTPSHPLFI-QRDGQFAPIRAE
ELETGEFVAA--------------------LTRLDVDADDTLDVDFRRAQSHNAVRLDAP
ER------WTPALSRLVGYIVAEGYVEKRNDHSGFVSITNNDEEVLEDARNTLHDLNLET
TTRKPHDDKSARELLCSAGEFVSFLNEIDEALLKS-------SAEKRIPPRIVGASDKIT
AAFIEGFIEGEGHV----SASQREISVASVSEELLEGLRSLLLQHGITSQLH--------
-----ERHNGSYRLRI-----SGAQFDRYVTEIGFVTERKQSAAAEHLETDR---NTNVD
VIPN---------VGPTLRRLRESLGLTQYE-----------------------------
---------CGVPRST-YRHYEAGNRNPSRDALRRIVDAFEDACG---------------
----SPIDSDTDAFAKTDG-------------------------------------GSTA
RDVAA----------------------------------------------LGQLAESDI
RW---DQIESIERVE--PDDEWVYDLEVE----GTHNYVSNGI------VSHNS
>Halorubrum_SP9 no comment
CLDGDTDVILND-GR----KVPIRDLVERNLDDPKP------VDDGV-WDSVD---FEVP
ALQED-GAVGASRATKVWKREAPAEMYRIETASGRELDVTPSHPLFI-QRDGQFAPIRAE
ELETGEFVAA--------------------LTRLDVDADDTLDVDFRRAQSHNAVRLDAP
ER------WTPALSRLVGYIVAEGYVEKRNDHSGFVSITNNDEEVLEDARNTLHDLNLET
TTRKPHDDKSARELLCSAGEFVSFLNEIDEALLKS-------SAEKRIPPRIVGASDKIT
AAFIEGFIEGEGHV----SASQREISVASVSEELLEGLRSLLLQHGITSQLH--------
-----ERHNGSYRLRI-----SGAQFDRYVTEIGFVTERKQSAAAEHLETDR---NTNVD
VIPN---------VGPTLRRLRESLGLTQYE-----------------------------
---------CGVPRST-YRHYEAGNRNPSRDALRRIVDAFEDACG---------------
----SPIDSDTDAFAKTDG-------------------------------------GSTA
RDVAA----------------------------------------------LGQLAESDI
RW---DQIESIERVE--PDDEWVYDLEVE----GTHNYVSNGI------VSHNS
>Halorubrum_hochstenium_ATCC_700873 no comment
CLKGDTRVTLGD-GR----KVPIRDLVEDNLNDSKP------VDDGV-FDEVD---FEVP
SLRSD-GTVGSARATKVWKREAPETMYRVETASGAELEVTPSHPLFV-QRDGRFEAVVAD
ELNEGEFVAA--------------------PNRLNVEGDDAVNVEFRRAQSHNAVRLDLP
DE------WTPDLARLLGYIVAEGYVERRDDHSGFVSITNNDEAVLSDARSTLETLGLQT
TTREPHDGKDARELLCSAGEFVSFLENLDEVLLEG-------SADQRIPRPILGASPSAT
RMFIKGFVEGEAHV----SAKQREITVASMSETLLTDLRTLLLQHGITSQLH--------
-----ERKNGSHRLRI-----SGAQFDRYVTEIGFVTDRKQEAAEEHLETDR---NTNLN
VVPN---------VAPVLRRVRDALGLTQYE-----------------------------
---------CGVPRNT-YRHYEAGSRNPSVGALRNVVEAFEAANS---------------
----PSTNSTEIGSAQTDG-------------------------------------GGVA
ADIAA----------------------------------------------LRQLVDDDI
RW---DRIESIEPVN--PEDDWVYDLEVE----GTHNYVSNGI------ISHNS
>Halomicrobium_mukohataei_DSM_12286 no comment
CLSGDTHVTLGD-GS----EVPIRTLVEDNLDDPKP------VDDGV-WDTVD---FEVP
SLQED-GTISQQQATKVWKREAPEQLYRIRTATGRELDITPSHPLFV-QSNGRFEAVKAE
QLTAGQMIAC--------------------------------------------------
------------------------------------------------------------
------------------------------------------------------------
------------------------------------------------------------
------------------------------------------------------------
------------------------------------------------------------
----------------------KGNNDETEHGQSTVA-----------------------
------------------------------------------------------------
-------------------------------------------------------ADGGV
VTAQTDRIESIEPVE--PEDEWVYDLEVG----GTHNYVSNGV------VSHNS
>Haloarcula_californiae_ATCC_33799 no comment
CVHGDTRVTLAD-GH----ERPIREVVESNLDDPKP------VDDGV-WDTVD---FDVP
SLQSD-GTVATQNATKVWKREAPETLYRIRTATGRELDVTPSHPLFV-QSDGRFQARKAE
ELESGTHVAV--------------------PRKVSTNACNELDVTFRQSQAHNRIDLDLP
PQ------WTPELARLIGYIVAEGYVEQRPDNTGYVSITNNDREVLDDAKSVLETLNLNV
TERSSHEGKTARELLCSAGEFVSFLASLDETLLQS-------SAERRVPQDIMRASDNVV
TGFIRGYIEGEGHA----STSQREITVASMSKPLLEDVRTLLVTQGITAQLQ--------
-----PRNNGSYRLRI-----SGQSFHDYAEQIGFITARKTEACRQFEGTHG---NTNLD
IVP-N--------LGPELRRIREALGLTQSE-----------------------------
---------CGLPRST-YQHYERGRRNPSRDSLESVLDAFETRLA---------------
---EMNNDTPISDTARSDG----------------------------------GGTGSLR
QDLNG----------------------------------------------LAALVEGDI
AW---DRIESIEPIE--HDEKWVYDLEIE----GTHNYLTNGV------VSHNS
>Haloarcula_hispanica_ATCC_33960 no comment
CVHGDTRVTLAD-GH----ERPIREVVESNLDDPKP------VDDGV-WDTVD---FDVP
SLQSD-GTVATQNATKVWKRKAPETLYRIRTATGRELDVTPSHPLFV-QSNGRFQARKAE
ELESGTHVAV--------------------PRKVSTNARNELDVTFRQSQAHNRIDLDLP
PQ------WTPELARLIGYIVAEGYVEQRPDNTGYVSITNNDREVLDDAKSVLETLNLNV
TERSSHEGKTTRELLCSAGEFVSFLASLDETLLQS-------SAERRVPQDIMRASDNVV
TGFIRGYIEGEGHV----STSQREITVASMSKPLLEDVRTLLVTQGITAQLQ--------
-----PRNNGSYRLRI-----SGNSFHDYAEQIGFITARKTEACRQFEGTHG---NTNLD
IVP-N--------LGPELRRIREALGLTQSE-----------------------------
---------CGLPRST-YQHYERGRRNPSRDSLESVLDAFQARLA---------------
---EMNNDTPISDTARSDG----------------------------------GGTGSLR
QDLDS----------------------------------------------LTAFVEGDM
AW---DRIESIEPIE--HDEKWVYDLEIE----GTHNYLTNGV------VSHNS
>Halogeometricum_borinquense_DSM_11551 no comment
CVAGDTRVTVAD-GS----EVPIRKLVEQNLDEPKP------VDDGV-WDAVD---FEVP
SMAHD-GSITTRRATKVWKREAPDRMYEIRTAAGHELTVTPSHPLFV-GCDGGTEAVVAD
NLEAGQFVAV--------------------PRSLPTDGDNSLDVSIRRSQSNNAVRLDLP
DR------LTPSLARLLGYVAAEGYVERRDSGSAFVSITNSDREILDDVADALDELGLRA
TERSTHDDKTTRELICSSSELVSLLEKIEPALLDG-------SSEQRVPAPILRAKSPVK
RGFLRAFVDAEGTV----SPSQREVTVSSTSRDVLEGVRSLLLAFGISSQLR--------
-----TKADGSFRLRV-----SGDDFARYTAQIGLVTERKRRAAEAVVDVDG---NTNRD
VIP-G--------VGDTLCDLRESLGLEQDD-----------------------------
---------CGLPRST-YQHYERGDRNPSRDSLQTVVQTFSEAAA---------------
------------DGLAADG----------------------------------DGGASVE
RCLAS----------------------------------------------LRALADGDI
AW---DRIESIDPVE--PDDEWVYDLEIE----GTHNFLTNNV------VSHNS
>Halosarcina_pallida_JCM_14848 no comment
CVAGDTRVTLAD-GS----EVPIRELVERNLDDPKP------VDDGV-WDSVD---FEVP
SMAHD-GSISTRRATKVWKREAPERMYDIRTASGRELTVTPSHPLFI-GRDGGTDAVVAE
DLEAGEFVAV--------------------PRSLPVEGDDSLDVSIRRSRSPNAVRMDLP
DR------LTPSLARLLGYVAAEGYVDRRDSGSAFVSVTNNDREILDDALDALDGLGLSA
TERTPHDGKSARELICSSSELVSFLEELEPAFLAG-------SSEQRVPEPILRSTRPVK
RGFLKAFVDAEGTV----SPSQREVTVSSTSRDVLEGVRSLLLAFGVDSQLR--------
-----PKAGGSFRLRI-----SGDDFARYVERVGFVTERKSEAAAATVDADG---NTNRD
VVP-S--------VGETLRDLRESLGLTQAD-----------------------------
---------CGLPRST-YQHYERGDRNPSRDSLRTVVRTFTEAS----------------
------ND-----GLATDG----------------------------------DGGASVE
RRLAS----------------------------------------------LRALADGDV
AW---DRVESIESVE--SEDEWVYDLEIE----GTHNFLTNNV------VSHNS
>halophilic_archaeon_DL31 no comment
CLSGDTRVTLAD-GR----ERRIGGLVEDHLNDPKP------VDDGV-WDDVD---FEVP
SMQAD-GSIASQRATKVWKREAPDHLYRIRTTTGRELEITPSHPLFV-PGVGGPSAVRGE
ELGEGQFVAT--------------------PRAVPSEGDDTLDVKYRRS-----------
-E------W---------------------------------------------------
------------------------------------------------------------
------------------------------------------------------------
----------------------------------FVTERKSAVAESHAGTDG---NTNTD
LIP----------VGDGLRKLRETLGLTQAE-----------------------------
---------CGIPRST-YQHYERGDRNPSRDSLGTVVNAFERALP---------------
----AGAN-----EASAVT----------------------------------DGGLSVQ
QRVAT----------------------------------------------LRSLVDGDI
GW---DRVESIETVE--PEDDWVYDLEVE----GTHNYLSNGV------ISHNS
>Haloferax_ no comment
------------------------------------------------------------
------------------------------------------------------------
------------------------------------------------------------
------------------------------------------------------------
------------------------------------------------------------
------------------------------------------------------------
----------------------------------FVTERKSLATAEFGGTNG---NTNTD
LIP----------AGGELRELREALGLTQAE-----------------------------
---------CGLPRST-YQHYERGDRNPSRGSLARVVSAFEGAIQ---------------
--------NREEARAVADG------------------------------------GRSVV
DRVSE----------------------------------------------LGSLVDGNV
AW---ERIESIERVE--PAEEWVYDLEVE----GTHSYVSNGL------VSHNS
>Haloferax_sp._ATCC_BAA-644 no comment
CVDGDTRVTLAD-GR----DVPIRELVESNLDDPKP------IDDGV-WDTAD---FTVP
SLGPD-GTLTPRQATKVWKREAPDRMLRIQTNTGREIEVTPSHPLFT-RTDGMTTAVRAD
DLTEGEFLAA--------------------PRSLPVTGRDALHVDFRRSKSHNAIRLELP
DE------WQPWLARLIGYIVAEGYVEQRDDATGFVSVTNNDREVIDDVADAFDRLGVNY
FERTPHEGKSAREVICGSGELVSFLENLSPTLLAG-------SAEQRIPEQLMSASVNTG
REFLRALIEGEGHV----SASQREITVASMSRELLEDARTLLLTAGIRSQLR--------
-----PRHNGSYRLRI-----SGDDFETYVDEIGFVTERKSLATAEFGGTNG---NTNTD
LIP----------AGGELRELREALGLTQAE-----------------------------
---------CGLPRST-YQHYERGDRNPSRGSLARVVSAFEGAIQ---------------
--------NREEARAVADG------------------------------------GRSVV
DRVSE----------------------------------------------LGSLVDGNV
AW---ERIESIERVE--PAEEWVYDLEVE----GTHSYVSNGL------VSHNS
>Haloferax_sp._ATCC_BAA-645 no comment
CVDGDTRVTLAD-GR----DVPIRELVESNLDDPKP------IDDGV-WDTAD---FTVP
SLGPD-GTLTPRQATKVWKREAPDRMLRIQTNTGREIEVTPSHPLFT-RTDGMTTAVRAD
DLTEGEFLAA--------------------PRSLPVTGRDALHVDFRRSKSHNAIRLELP
DE------WQPWLARLIGYIVAEGYVEQRDDATGFVSVTNNDREVIDDVADAFDRLGVNY
FERTPHEGKSAREVICGSGELVSFLENLSPTLLAG-------SAEQRIPEQLMSASVNTG
REFLRALIEGEGHV----SASQREITVASMSRELLEDARTLLLTAGIRSQLR--------
-----PRHNGSYRLRI-----SGDDFETYVDEIGFVTERKSLATAEFGGTNG---NTNTD
LIP----------AGGELRELREALGLTQAE-----------------------------
---------CGLPRST-YQHYERGDRNPSRGSLARVVSAFEGAIQ---------------
--------NREEARAVADG------------------------------------GRSVV
DRVSE----------------------------------------------LGSLVDGNV
AW---ERIESIERVE--PAEEWVYDLEVE----GTHSYVSNGL------VSHNS
>Haloferax_sp._ATCC_BAA-646 no comment
CVDGDTRVTLAD-GR----DVPIRELVESNLDDPKP------IDDGV-WDTAD---FTVP
SLGPD-GTLTPRQATKVWKREAPDRMLRIQTNTGREIEVTPSHPLFT-RTDGMTTAVRAD
DLTEGEFLAA--------------------PRSLPVTGRDALHVDFRRSKSHNAIRLELP
DE------WQPWLARLIGYIVAEGYVEQRDDATGFVSVTNNDREVIDDVADAFDRLGVNY
FERTPHEGKSAREVICGSGELVSFLENLSPTLLAG-------SAEQRIPEQLMSASVNTG
REFLRALIEGEGHV----SASQREITVASMSRELLEDARTLLLTAGIRSQLR--------
-----PRHNGSYRLRI-----SGDDFETYVDEIGFVTERKSLATAEFGGTNG---NTNTD
LIP----------AGGELRELREALGLTQAE-----------------------------
---------CGLPRST-YQHYERGDRNPSRGSLARVVSAFEGAIQ---------------
--------NREEARAVADG------------------------------------GRSVV
DRVSE----------------------------------------------LGSLVDGNV
AW---ERIESIERVE--PAEEWVYDLEVE----GTHSYVSNGL------VSHNS
>Haloferax_denitrificans_ATCC_35960 no comment
CVDGDTRVTLAD-GR----DVPIRELVESNLDDPKP------IDDGV-WDTAE---FTVP
SLGPD-GTLTPRQATKVWKREAPDRMLRIRTNTGREIEVTPSHPLFT-RTDGVTTAVRAD
GLTEGAFLAA--------------------PNSLPATGRDELDVDFRRSKSHNAIRLELP
DE------WEPWLARLIGYIVAEGYVEQRDDATGFVSVTNNDREVLDDVADAFDRLGVNH
FERSSHEGKRAREVICGSGELVSFLENLSPTLLAG-------SAEQRIPEQIMSASAGTG
RAFLRALIEGEGHV----SASQREITVASMSRELLEDVRTLLLTAGIRSQLR--------
-----PRHNGSYRLRI-----SGDDFETYVDEIGFVTERKSLATAEFVGTDG---NTNTD
LIP----------AGGELRELREELGLTQAE-----------------------------
---------CGLPRST-YQHYERGDRTPSRGSLSRVVSAFEDALQ---------------
------SRDGEGARAVADG------------------------------------GRSVV
DRVSE----------------------------------------------LRSLVDGNV
AW---ECIESIERVE--PAEEWVYDLEVE----GTHSYVSNGL------VSHNS
>Haloferax_alexandrinus_JCM_10717 no comment
CVDGDTRVTLAD-GR----DVPIRELVESNLDDPKP------IDDGV-WDTAE---FTVP
SLGPD-GTLTPRQATKVWKREAPDRMLRIRTNTGREIEVTPSHPLFT-RTDGVTTAVRAD
GLTEGAFLAA--------------------PNSLPATGRDELDVDFRRSKSHNAIRLELP
DE------WEPWLARLIGYIVAEGYVEQRDDATGFVSVTNNDREVLDDVADAFDRLGVNH
FERSSHEGKRAREVICGSGEFVSFLENLSPTLLAG-------SAEQRIPEQIMSASADTR
RAFLRALIEGEGHV----SASQREITVASMSRELLEDVRTLLLTAGIRSQLR--------
-----PRHNGSYRLRI-----SGDDFETYVDEIGFVTERKSLATAEFVGTDG---NTNTD
LIP----------AGGELRELREELGLTQAE-----------------------------
---------CGLPRST-YQHYERGDRTPSRGSLSRVVSAFEDALQ---------------
------SRDGEGARAVADG------------------------------------GRSVV
DRVSE----------------------------------------------LRSLVDGNV
AW---ECIESIERVE--PAEEWVYDLEVE----GTHSYVSNGL------VSHNS
>Haloferax_lucentense_DSM_14919 no comment
CVDGDTRVTLAD-GR----DVPIRELVESNLDDPKP------IDDGV-WDTAE---FTVP
SLGPD-GTLTPRQATKVWKREAPDRMLRIRTNTGREIEVTPSHPLFT-RTDGVTTAVRAD
GLTEGAFLAA--------------------PNSLPATGRDELDVDFRRSKSHNAIRLELP
DE------WEPWLARLIGYIVAEGYVEQRDDATGFVSVTNNDREVLDDVADAFDRLGVNH
FERSSHEGKRAREVICGSGEFVSFLENLSPTLLAG-------SAEQRIPEQIMSASADTR
RAFLRALIEGEGHV----SASQREITVASMSRELLEDVRTLLLTAGIRSQLR--------
-----PRHNGSYRLRI-----SGDDFETYVDEIGFVTERKSLATAEFVGTDG---NTNTD
LIP----------AGGELRELREELGLTQAE-----------------------------
---------CGLPRST-YQHYERGDRTPSRGSLSRVVSAFEDALQ---------------
------SRDGEGARAVADG------------------------------------GRSVV
DRVSE----------------------------------------------LRSLVDGNV
AW---ECIESIERVE--PAEEWVYDLEVE----GTHSYVSNGL------VSHNS
>Haloferax_sp._BAB2207 no comment
CVDGDTRVTLAD-GR----DVPIRELVESNLDDPKP------IDDGV-WDTAE---FTVP
SLGPD-GTLTPRQATKVWKREAPDRMLRIRTNTGREIEVTPSHPLFT-RTDGVTTAVRAD
GLTEGAFLAA--------------------PNSLPATGRDELDVDFRRSKSHNAIRLELP
DE------WEPWLARLIGYIVAEGYVEQRDDATGFVSVTNNDREVLDDVADAFDRLGVNH
FERSSHEGKRAREVICGSGEFVSFLENLSPTLLAG-------SAEQRIPEQIMSASADTR
RAFLRALIEGEGHV----SASQREITVASMSRELLEDVRTLLLTAGIRSQLR--------
-----PRHNGSYRLRI-----SGDDFETYVDEIGFVTERKSLATAEFVGTDG---NTNTD
SIP----------AGGELRELREELGLTQAE-----------------------------
---------CGLPRST-YQHYERGDRTPSRGSLSRVVSAFEDALQ---------------
------SRDGEGARAVADG------------------------------------GRSVV
DRVSE----------------------------------------------LRSLVDGNV
AW---ECIESIERVE--PAEEWVYDLEVE----GTHSYVSNGL------VSHNS
>Haloferax_elongans_ATCC_BAA-1513 no comment
CVTGNTRVTLAD-GR----DVPIRELVESNLDDPKP------IDDGV-WDSAN---FEVP
SLAPD-GSLTARQATKVWKREAPDHLLRIRTNTGRELTATPSHPLFI-RDGGMTTAVRAD
ELAEGEFVAA--------------------PRSLPTTGTDDIDIDFRRSKSYNAVRLDLP
DE------WTPWLARLVGYIVAEGYVEQRDDATGFVSVTNNDREVLDDVADAFDRLGLNY
FERSPHDGKSAREIICGSGEFVSFLANLSPSLLAG-------SDSQRIPEAVMSASSETG
RAFVRAFVEGEGHV----SATQREITVASMSRELLEDVRTLLLASGISSQLR--------
-----ARHNGSFRLRI-----SGDDFAKYVAKVGFVTERKSAACEEYAAVES---NTNTD
VVP----------AGGELRDLREALGLTQTD-----------------------------
---------CGLPRST-YQHYERGDRNPSRESLSRVVSSFEDAIR---------------
------TTDGVDSHALADG------------------------------------GASVT
DRVSE----------------------------------------------LRSLVDGDI
GW---ERIDSIERVE--STEEWVYDLEVE----GTHSYVSNGL------VSHNS
>Haloferax_mediterranei_ATCC_33500 no comment
CVTGDTRVTLAD-GR----DVPIRELVESNLDDPKP------IDDGV-WDSAN---FEVP
SLAPD-GTLTSRQATKVWKREAPDHLLRIRTNTGRELTATPSHPLFI-RDEGMTAAVRSD
ELTEGEFVAA--------------------PRSLPMTGTDDLAVEFRRSKSYNAVRLDLP
DE------WTPWLARLVGYIVAEGYVEQRDDATGFVSVTNNDREVLDDVADAFDRLGLNY
FERSPHDGKSAREIICGSGEFVSFLANLSPSLLAG-------SDSQRIPEAVVSASSETG
RAFVRAFIEGEGHV----SATQREITVASMSRELLEDVRTLLLASGISSQLH--------
-----PRHNGSYRLRI-----SGDDFARYVARIGFITERKSVACDEYAAVEE---NTNSD
LVP----------AGGELRELRETLGLTQAD-----------------------------
---------CGLPRST-YQHYERGDRNPSRESLSRVVSSFEDALR---------------
------TADSVGSSALADG------------------------------------GMSVA
DHVSE----------------------------------------------LRSLVDGDI
GW---ERIDSIERVE--PAEKWVYDLEVE----GTHSYVSNGL------VSHNS
>Archaeoglobus_veneficus_SNP6_ no comment
------------------------------------------------------------
------------------------------------------------------------
------------------------------------------------------------
------------------------------------------------------------
------------------------------------------------------------
------------------------------------------------------------
-------------------------------------------------------NPNLD
VVPD---------LSVLLRETRRLLGLTQSE-----------------------------
---------CGVERTT-YQHLERGDRKPSRDTLTKVVKAFRKRVD---------------
---------------------------------------------------ENGHDVRAE
FNVKF----------------------------------------------LELLADSDI
FW---DEVVEITTYR--PEHPYVYDLQVL----EHHNFIANDI------FVHNS
>Ferroglobus_placidus_DSM_10642_ no comment
------------------------------------------------------------
------------------------------------------------------------
------------------------------------------------------------
------------------------------------------------------------
------------------------------------------------------------
------------------------------------------------------------
-------------------------------------------------------NPNLD
VVPK---------VSGILKETRKLLDLTQSE-----------------------------
---------CGVKRST-YQHLERGDRRPSRDTLKKVVKAFRKRLN---------------
------------------------------------------------------GNKAAE
LNIRF----------------------------------------------LELLAESDI
FW---DEVTEISTYK--PEHPFVYDLQVP----EHHNFVANDI------FVHNS
>Thermococcus_onnurineus_NA1_ no comment
--------------------IKFRETIGFGVEEKAK------------------------
--------------------------LLAKVTNGIKL-----------------------
------------------------------------------------------------
------------------------------------------------------------
------------------------------------------------------------
------------------------------------------------------------
-------------------------------------------------------NTNVD
VVPG---------VSKLLRELRESAGLRQKD-----------------------------
---------LGINRST-YLHYERGDRLPSREKLKIVVETLKEKSP---------------
---------------------------------------------------------DAP
KKLKV----------------------------------------------LELLADSDI
FW---DRVVEVREYK--PEHPWVYDLQVP----EHHNFIANDI------FVHNS
>Thermococcus_sp._CL1_ no comment
------------------------------------------------------------
--------------------------------------VSRKHKILE-QVTQGMKP----
------------------------------------------------------------
------------------------------------------------------------
------------------------------------------------------------
------------------------------------------------------------
-------------------------------------------------------NTNVD
IVPG---------VGKLLWKLRSEAGLTQKQ-----------------------------
---------MGINRST-YMHYERGDRLPSREKLKIVVEALKQHLSESKELKV--------
------------------------------------------------------------
---------------------------------------------------LELLASSDI
FW---DRVVEIEEYN--PEHPWVYDLQVP----EHHNFIANDI------FVHNS
>Haloquadratum_walsbyi_DSM_16790 no comment
CVSGETDIALVE-GK----TATIGELVESALTDPKP------VDDGV-WDTAD---FTVT
SAIET-GELIERDVTRVWKRQSPETMRQIQIAGGRSVTVTPSHPVFV-EHNGSYTARRAD
SLSAGESVAIADDVADSHPISVDNTANTLNPRSMSTPGITTDGGLYRTGSDGGIVHAEVG
KEDVTDCLTTDRITAVKTVTPTAEWVYDLEVEGTHAYLTNGVLSHNSAMLQYIRNIAPRS
VYTSGKGSSSAGLCVTGETRIHTTDGFVPLKQLATQHHPKKVTTETAAAYERELYTVDPT
TQSAEVTQSKSSHVWRMPEKHCRRIRTASGKQLEASVNTPVLTVDDAEIKWKPISAIESN
DSVVIPQYNNVERSSVSITDIFEFTQEQLKLTEKSITILRTEIVSQYQNIAAAADALNID
VNSVEALITGQPVVSDVIDRVCDAISVSSEDITIHHVIGPTGTAIELPEVLNDDLLYLLG
AAFACGNIMTGETCEERWIQFHAPEESIRSHIIDAAVATFGSESIQTDTEQANTVQVISA
TVTRLFETLGLEQITDAAPREIHPRLTAVSGADAFIRGLFDTGGRIDNKNTPQIAIGTAS
EPLAEQIQLLLETYGIGSCRDTGDQSHTGTSTTQGQYLTLTGSDAQAYRTTIGTRTDSGS
SW---DRQVSSSHADSEPSVRSTTTDTRKRTDMHEHEIISAGD------VSTVS
>Haloquadratum_walsbyi_C23 no comment
CVSGETDIALVE-GK----TATIGELVESALTDPKP------VDDGV-WDTAD---FTVT
SAIET-GELTERDVTRVWKRQSPETMRQIQTASGRSVTVTPSHPVFV-EHNGSYTARRAD
SLSAGESVAIADDVADSRPISVDNTANTLNPRSMSTPGVTTDGGLHRTGSDGGIVHAEVD
EEDVTDCLTTDRITAVKTVTPTAEWVYDLEVEGTHAYLTNGVLSHNSAMLQYIRNIAPRS
VYTSGKGSSSAGLCVTGETRIHTTDGFVPLKQLATQHHPKTVTTETAAAYERELYTVDPT
TQSAEVTQSKSSHVWRMPEKHCRRIRTASGKQLEASVNTPVLTVDDAEIKWKPISAIESN
DSIVIPQYNNVERSSVSITDIFEFTQEQLKLTEKSITILRSKIVSQYQNIAAAADALNID
VNSVEALITGQPVVSDVIDRVCDAISVSSEDITIHHVIGPTGTAIELPEVLNDDLLYLLG
AAFACGNIMTGETCEERWIQFHAPEESIRSHIIDAAVATFGSESIQTDTEQANTVQVISA
TVTRLFETLGLEQITDAAPREIHPRLTAVSGVDAFIRGLFDTGGRIDNKNTPQIAIGTAS
EPLAEQIQLLLETYGIGSCRDTGDQSHTGTSTTQGQYLTLTGSDAQAYRTTIGTRTESGS
SW---DRQVSSSHVGSEPSVRSTTTDTQKRTDMHEHEIISAGD------VSTVS
>Pyrococcus_furiosus_DSM_3638_ no comment
CVAPDSLVVVND------KVQEIGKLTEEWGREVGFLE----YSSGIFYAPYLGRGISLD
LVT---GKVKPSVVSKVWKLKSPEELVTIKTITGKEITVTPETKLLT-------------
------------------------------------------------------------
------------------------------------------------------------
------------------------------------------------------------
------------------------------------------------------------
------------------------------------------------------------
------------------------------------------------------------
------------------------------------------------------------
------------------------------------------------------------
-------------------------------------------------------FNGTL
EW---KEAGKIKPGD--------YVL----------------------------
>Pyrococcus_abyssi_GE5_ no comment
CVDYETEVVLGN-GE----RKKIGEIVERAIEEAEKNGKLGRVDDGF-YAPID---IEVY
SLDLETLKVRKARANIAWKRTAPKKMMLVKTRGGKRIRVTPTHPFFV-LEEGKVAMRKAR
DLEEGNKIAT--------------------IEGLSVSWDE--------------------
------------VAEILEYEPKDPWVYDLQVPGYHNFLANGIFVHNSQLLRYIANLAPRA
IYTSGKSSSAAGLCVAPETLIIT-------------------------------------
------------------------------------------------------------
--------------------------ENGTKEIGEVVERWMKELGEIEYDDGISYSPAFE
KVASL--------NGGKVKM----------------------------------------
-----------LPVRRVWKLRSPGKMIKIRSESGKQITVTPETK----------------
------------------------------------------------------------
---------------------------------------------------LLTIIDGSL
EW---VEARKLKKGN------YVAVVNKERSIVPIGDFLAKLLKFYGVELNLNE
>Thermococcus_sibiricus_MM_739_ no comment
CVEYNTNVLLAD-GS----IEKIGKIVEEAIKRAEENGTLGKVDDGF-YAPIN---LSIF
ALDTRTLKVTKARANIAWKRKTPGKMFIVKTKTGKEIKVTPTHPFFT-FENGEFKTRSAK
DLTAEDLIAV--------------------PRGFHHFGEEQ-------------------
------------------------------------------------------------
------------------------------------------------------------
------------------------------------------------------------
-------------------------------------------------------SLNSD
ALPS---------LGNVLREIREVLGLSQFE-----------------------------
---------VGINPST-YLHYERNEERPTREHLMKIVETFERVAI---------------
---------------------------------------------------SEKIDEAVI
RKIEL----------------------------------------------LKLLANSDI
FW---DGIEDIKVYT--PKDEWVYDLQVP----EHHNFIANDI------FVHNS
>Pyrococcus_sp._NA2_ no comment
CVDYETEVILGD-GS----RKKIGEIVEKAIKKAEKEGRLQRIDDGF-YAPID---LEVY
ALDSRTLKIRKVKANIAWKRTAPERMLKIRTKKGREIKVTPTHPFFT-FEDGTFKTRKAT
ELRIGDKIAT--------------------PRE---------------------------
------------------------------------------------------------
------------------------------------------------------------
------------------------------------------------------------
-------------------------------------------------------DNDPV
NIPET--------CDEEL------------------------------------------
------------------------------------------------------------
------------------------------------------------------------
---------------------------------------------------EELLLNSDI
FW---DEVVEIEEYK--PKNPWVYDLQVP----EHHNFIANDL------IVHNS
>Thermococcus_sp._AM4_ no comment
CVDYHTKVLLAD-GS----LKEIGEIVDEAIEKAKAEGKLGRVDDGF-YAPID---LELY
ALDAKTLKVRRVKANIAWKRTAPEKMFRIRTSSGREIRVTPTHPFFT-FENGQFRTRKAE
ELRVGDFIAT--------------------PRR---------------------------
------------------------------------------------------------
------------------------------------------------------------
------------------------------------------------------------
-------------------------------------------------------DNEPK
IVPET--------EDEGIRKL---------------------------------------
------------------------------------------------------------
------------------------------------------------------------
------------------------------------------------------LEESDI
FW---DRVVEIEEYK--PEHEWVYDLQIP----EHHNFIANDI------FVHNS
>Thermococcus_zilligii no comment
CVDYDTEVVLAD-GS----LKKIGDLVEEAVKKAEKEGTLGKVDDGV-YAPLD---LELY
ALDAKTLKVRKVRANIAWKRTAPGRMFRIKTASGRGIKVTPTHPFFI-FEDGQFKTRKAE
ELGRGDLIAT--------------------PRK---------------------------
------------------------------------------------------------
------------------------------------------------------------
------------------------------------------------------------
-------------------------------------------------------ENEPR
IIPET--------EDENLREL---------------------------------------
------------------------------------------------------------
------------------------------------------------------------
------------------------------------------------------LANSDI
FW---DRVEEIEEYR--PEHPWVYDLQVP----KHHNFIANDI------FVHNS
>Thermococcus_litoralis_DSM_5473_ no comment
CVEYNTEVVLSD-GS----IKPIGELVDEAIEKAKERGTLGVVDDGY-YAPID---LEIY
ALDASTLKVRRVKANIAWKRTAPERMFRIKTASGREIKVTPTHPFFV-FDEGTFKTRKAE
ELKVGDKIAT--------------LRRENEPIEIPETKNEHLKKLLASSDI---------
--------FWDRIEEIEEYKPEHPWVYDLQVPEHHNFIANDIFVHNSQLLRYVANLAPRA
IYTSGKSSSAAGLTAAAVRDELTGSWVLEAGVLVLA------------------------
------------------------------------------------------------
---------------------DMGIACLHPDSRVLVNGKYLPIKELFNEAKSYKAKSNGE
IVDIQEDTFEV--VSLDLERMKTGNSL---------------------------------
---------ATIIRRKQWKGELVKLKFRSGNELLLTPDHWLIDGK---------------
-------------------------------------------------TLEWKEAGEFK
PGDTV----------------------------------------------VAPLKLPEV
K----EKIYILDILP----ENWRVKLTKE----EKEELRKEVL------RRFKS
