# Supplementary material for: Inteins as indicators of gene flow in the halobacteria
Source: Front Microbiol. 2014 Jun 26;5:299. doi: 10.3389/fmicb.2014.00299 (PMC4071816; doi:10.3389/fmicb.2014.00299)
Supplement: Supplementary file 1 [file DataSheet1.ZIP › data_file1/intein_sequence_alignments/cdc21b.fst]

>Cyanothece_sp._PCC_7822-cdc21b
CLSGDSLIALA-DRRVRVPMRNLVGQS-------------G--------FAVWALNESTM
KLEKAMVSKAFCTGIKPVFRLTTALGRSIKATANHQFLTIGGWKRLD----ELKINDHIA
LP---------------RYLS---------------------------------------
--------------------------------------------------SLSLQSVSDP
------------------------------------------------------------
------------------------------------------------------------
------------------------------------------------------------
--------------------------------ELALS-----------------------
------------------------------------------------GTTLAQENLS--
------------------------------RKRANQAAQIGQLTAENLANSDVYWDKVIF
LEA---------------------------------------------------------
------------------------------------------------------------
----------DGETEVYDLTVSRLHNFIANNIIVHNS
>Natronococcus_occultus_SP4-cdc21b
CVTGESLVELS-NGSSI-AIEEIAQQAAKAGEIEPLEN--GRTMRNVD-VSVRTMTDSGA
IVERPVTAVHQYETPSELIEVITEDGEKLRSTPDHPFFIRQDGSTIERSATNLEVGDRTL
VP---------------CNESSIVTDGGAVMTDQSARSSLH-------------------
------------------------------------------------------------
------------------------------------------------------------
------------------------------------------------------------
------------------------------------------------------------
------------------------------------------------------------
------------------------------------------------------------
---------------------------------------------------DVEPSEIVK
IHRID----------------------------------------------GDEWD----
------------------------------------------------------------
--------------YVYDLTVEGTHNFIANGMVVHNS
>Natrinema_gari_JCM_14663-cdc21b
CVTGETLVHTG-NG-IE-PIRELAYESATDGSIESLEN--GRTIRDVD-TEVWTMTADGA
VTKRDVLAVHEYDAPNELCEIELESGEQLATTADHPFFVLEDGKREERHAQHLSEGDWVY
VP---------------RAVPAAITDGGVSVLPASESGADIE------------HLTAAH
GAILGYIAGDGNVIYNREDGSYGFRFTNKEAALLNDFEKACT--K-----AFDTQPVRHP
SE-------QRDDGVETVRIHGKQYVDELLDAG-ANLETYDGKRLPKAVTQASRETKAAF
VRALADSEGTVGERA--VKIHSSSYELLLGMKMLLLEFGISSQ-IQTRTYEDQ-------
R--DLFILAITSDRSLEAFDRHIGFTLERKQRALERASERTTGTRTILDVLPECGELFEQ
ARGALRLHQS----------------------ECGLDNDSTYCNFENEDAN-----ASLR
LSERILETFEDRKATAGDHYDELTSETSWARLEELRERYHVSQQELTAELCVSQPHLS--
------TQWGSDTELRE-------RVRRRLRELLATPASVNLEPLRNLIKADVKWRRVAS
VRSTTS---RDHTDTRVQVLEQRLADEIGAETIDSVQEQARSL--IETDEAAETWDGLRK
QLEAHGISFRRVAAEMDVDGSTVSRWFT---GTVDIGNFDTVRSVCGELLEGKRKRIAEL
LGKIER----RAEPRVYDLTVEGTHNFIANGMVVHNS
>Natrinema_sp._J7-2-cdc21b
CVTGETLVHTG-NG-IK-PIRELAYESATDGSIESLEN--GRTIRDVD-TEVWTMTADGA
VTKRDVLAVHEYDAPNELCEIELESGEQLATTADHPFFVLEDGKREERHAQHLSEGDWVY
VP---------------RAVPAAITDGGVSVLPASESGADIE------------HLTAAH
GAILGYIAGDGNVIYNREDGSYGFRFTNKEAALLNDFEKACT--K-----AFDTQPVRHP
SE-------QRDDGVETVRIHGKQYVDELLDAG-ANLETYDGKRLPKAVTQASRETKAAF
VRALADSEGTVGERA--VKIHSSSYELLLGTKMLLLEFGISSQ-IQTRTYEDQ-------
R--DLFILAITSDRSLEAFDRHIGFTLERKQRALERASERTTGTRTILDVLPECGELFEQ
ARGALRLHQS----------------------ECGLDNDSTYCNFENEDAN-----ASLR
LSERILETFEDRKATAGDHYDELTSETSWARLEELRERYHVSQQELTAELCVSQPHLS--
------TQWGSDTELRE-------RVRRRLRELLATPASVNLEPLRNLIKADVKWRRVAS
VRSTTS---RDHTDTRVQVLEQRLADEIGAETIDSVQEQARSL--IETDEAAETWDGLRK
QLEAHGISFRRVAAEMDVDGSTVSRWFT---GTVDIGNFDTVRSVCGELLEGKRKRIAEL
LGKIER----RAEPRVYDLTVEGTHNFIANGMVVHNS
>Natrialba_hulunbeirensis_JCM_10989-cdc21b
CVTGDTLVHTG-DG-IK-PIRELAHEAIPSGSIEELEN--GRTIRDVD-VDVLTMTEDGS
IVKRDVSAIHEYDAPDELHEITLESGEQLTTTADHPFFVLNEGNREERQAQYLNEDDWIF
VP---------------DTIPATVADGGVSVLPSGNVETETS------------RLSPSH
GAILGYIAGDGNIFYDRDEGCYGFRFTNKEEELLSDFEETCT--N-----AFSTQAVRHP
SE-------QRADGVQTVRVHGKQYVDELLKSG-ANLENYDGKRLPEAVTSASRETKSAF
IRALADSEGTVDERA--VKLFSSSYELLLGTKMLLLEFGISSQ-IQTRPRDGG-------
R--DLFILAITSSESLEAFKRSIGFTLKRKQHALERACERTTGDRTILDVLPECGELFEQ
ARGALRLYQS----------------------ECGLENCSTYCNFENGDAN-----ASLR
LSRTILEAFEGRKLAAKEHYSELASEVSWERLAELREQYHISQQELAAEMSMSQQQLS--
------SRWGGGFELRE-------RVRYRLRDLLDTPASVDLDPLRELIESDVKWRRVET
IRRIDS---REHTDTRVRVLEQRLADEIGAGTVDSVRKSARSL--VETESSAETWDELRV
RLETYGISFQQVAAEMDVAGSTVSRWFS---GTVDVDNFEAVRSVCEELLNTKRRRISGL
LQEIDR----RDQPRVYDLTVEGTHNFVANGMVVHNS
>Natrialba_magadii_ATCC_43099-cdc21b
CVTGDTLVHTG-DG-IK-PIRELAHEAVPSGSIEELKN--GRTIRDVD-VDVLTMTEDGS
IVKRDVSAIHEYDAPDELHEITLESGEQLTTTADHPFFVLNEGNREERQAQDLNENDWIF
VP---------------DTIPATVADGGVSVLPSADAETETN------------RLSPSH
GAILGYIAGDGNIFYDRDEGCYGFRFTNNEEELLSDFEETCT--N-----AFSTQAVRHP
SE-------QRADGVETVRVHGKQYVDELLDSG-ANLENYDGKRLPEAVTSASRETKSAF
IRALADSEGTVDKRA--VKLFSSSYELLLGTKMLLLEFGISSQ-IQTRPRDGG-------
R--DLFILAITSRESLEAFKRSIGFTLKRKHRALERACERTTGDRTILDVLPECGELFEQ
ARGALRLYQS----------------------ECGLENDSTYCNFENGDAN-----ASLR
LSRPILEAFEDRKLAAKEHYSELISEASWERLAELREQYHISQQELAAEMSISQQQLS--
------AQWGGDFELQE-------QVRYRLRDLLETPASVDLDPLRGLIESDVKWRRVET
IRRIDS---REHTDARVRVLEQRLADEIGAETVDSVRESARSL--IETENSAETWDELRI
RLETYGISFQQVAAEMDVAGSTVSRWFS---GTVDVDNFEAVRSVCEELLNAKRRRISEL
LQEIDR----RDQPRVYDLTVEGTHNFVANGMVVHNS
>Haloterrigena_limicola_JCM_13563-cdc21b
CVTGDTLVHTG-SG-IK-PIRELAHDAIADGSVEDLEN--GRTIRDVD-ADVWTMTDDGA
IVKRDVLAIHEYNAPDELWNVELESGEQLTTTADHPFFVLADGKREERQAQQLREDDWVY
VP---------------GTVPTELTDGGVSVLPAAETNAEPS------------HISAAH
GAILGYIAGDGNVCYDREAGSYGFRFTNTEDELLDDFESACK--E-----AFDTHTVRHP
SE-------QRDDGVETIRVHGKQYVDALLDSG-ANLETYDGKRLPQAVTNASRETKAAF
IRALADSEGTVDTRV--VKISSSSYELLLGTKMLLLEFGISSQ-IQTRTRDGK-------
R--DLFVLAITSDHSLEAFDRHIGFTLNRKQRALERACDRTTGTRTILDVLPECGELFEQ
ARGALRLHQS----------------------ECGLQSDATYCNFENGDAN-----ASLR
LSETILETFEERKTAASENRDELASETSWERLAELRERYHVSQREVAAELPLSQQQVS--
------ARWGNSEDLRE-------LVRNRLRELLATPASVDLEPLRKLIESDVKWRRVTA
VHSVAA---HDHTDTRIRVLEQRLADVIGASTVDSIRERARSV--LETDEPAKTWDELQE
QLETYDISFQQVAAEMDVAGSTISRWFS---GAVDVDNFDTVQSVCESLFDAKREQISAL
LEEIEP----RDQPRVYDLTVEGTHNFIANGMVVHNS
>Halobiforma_lacisalsi_AJ5-cdc21b
CVTGDTLVHTN-NG-IR-PVRELAYEAIRDGTVEELEN--GRSIRDVD-MDVWTMTEDGT
IVRRDVQAIHEYDAPDELLEVTLESGEQVTTTADHPFFVLENGKRDERQAQELNEGDWVF
VP---------------KNIPSEVTDGGVSVLPSNGTETGPR------------QLTPSH
GAVLGYIAGDGNVFYDRDEGCYGFRFTNKEEELLTDFEEACV--D-----AFETQPVRHP
SE-------QRDDGVGTVRVHGKEYVDELLESR-ANLENYDGKRLPEEVTDASRETKAAF
VRALADSEGTVGERA--VKISSSSYELLLGTKMLLLEFGISSQ-IQTRTRDGK-------
R--DQFVLAITSDESLAAFDRYIGFTLGRKQRSLERACERTTGTRSIIDVLPDCGELFEQ
ARGALRLHQS----------------------ECGLESDPTYCNFENGDAN-----ASLR
LSKTILETFEDRKRKAGEHHDELATETSWSRLSELRERYHVSQRELAAEMEISQQQLS--
------ARWGGDADLRE-------RIRNRLRELLETPASVDLGPLRELIESDVKWRRVET
VRRIDS---RDHTDTRVRVLEQRLADELGTGTVDPARERARSL--LEDDEPAETWDELRE
RLEAYGVSFQQVASEMDVAGSTVSRWFS---ETVDVENFDTVRSVCEKLLDEKRRRISNL
LEEIER----RDRPRVYDLTVEGTHNFIANGMVVHNS
>Natronorubrum_tibetense_GA33-cdc21b
CVTGDTLVHTY-NG-IK-PVRELAHEAIADGSIEEYEN--GRTIRDVD-VDVWTMAENGN
VVKRDVLAIHEYDAPEELRRVELESGEQLTTTADHPFFILEDGERKERQAQHLHEGDWVY
VP---------------EKIPAEITDGGVSILPAYDAEPEVD------------HITAAH
GAILGYIAGDGNIFYDRKGGSYGFRFTNKEEELLTDFEEACE--V-----AFNTEAVRHP
SE-------QRSDGVETVRVHGKQYVDDLLESG-ANLETYDGKRLPGTITNASRETKAAF
VRALADSEGTVDERA--VKIHSSSYELLLGTKMLLLEFGISSQ-IQTRNHDEK-------
R--DLFILAITSDQSLNAFERHIGFTLGRKQHALERACERTTGTRTILDVLPECGELFEQ
ARGALRLHQS----------------------ECGLESDATYCNFENGDAN-----ASLR
LSKTILETFEERKAAAGDHHKELASETSWERLAELREQYHVSQRELAAEMSLSQQQLS--
------ARWGTDTDLRE-------RVRNRLREQLTTPASVNLEPLRTLVENDVKWRRVKT
VDSVDS---REHTDTRVRVLEQQLADELGTSTVNSIRERARSL--LETDEPAETWDELRG
RLEAYGISFQQVANEMEVAGSTVSRWFS---GAVEVNNFETVRSVCTALLNEKRQSISEL
LEEIER----RDLPRVYDLTVEGTHNFIANGMVVHNS
>halophilic_archaeon_J07HX64-cdc21b
CVTGDTLVHTA-EG-VR-PIRELAFDADRDGEVEHHET--GRTFRNTD-HAVWTMSETGQ
LTVRDVTAVHEYDAPSELCTVALESGESLTATPDHPFFVLDQGERTERPASELRPGDWVY
VP---------------DSIPTPAPDGGTLTGIABCTYPEMXLTIDRXGTRANSPXRTSY
STEMATPASEANDPERMEASECXMPXNENTHALXPHILICARCHAEXNXHXFGERPVRDS
RN-------QCADDVETARLHGSRVVDELVDAG-LTPDSAEHRRVPDAVTRASTAVKTAF
LRALADADGVVEETS--VHIPSGSYDLLLGAKMLLSEIGVTAQ-IRTAGRAQE-------
RHHDRHALVITAADALDAFRQQVGFSIGRKQDALDAICDSVSGDRPALDVLPECDHHLAA
ARQSLRLHHSELECWPADTGDHSSKITTGTKAETELKNDSNSENDGDSDSDREQTPIPLS
TAKQLLDCFQARQDQARKDQQRVQSASSWATLDRLTNQYHVSQRELAAKTGDIPQQVS--
------RGWGTDESLRR-------KLSDRLATILGRVAETDLSRLRELTRGDVRWRRVAA
VEQVESGTDPTATDTPLRPLRRQLAALLG-VAESKAAQRTREV--LASPPTVDSWAAVAD
ELQRHNLSRQRLADRLSVAQPTISGWLTNG-GDDVSSPFAAVQKSASALIDTRRAALRDR
LAELSA----RREPKVFDLTVEGTHNFLANSVVVHNS
>Halorubrum_sp._J07HR59-cdc21b
CVTGDTRVRLG-DGTES-QIGKLAREAARDGRIEQLSN--GRTIRGVD-FDAWTMTDDGR
VVRRPVTAIHEYTAPDVLRQVRLDTGATLTTTADHPFLVGEGADRVEKPAADLQAGDRVC
VP---------------RDGPTVALDGGSTAVSGHNDPDSQ-------------------
------------------------------------------------------------
----------------------------IIDRG---------------------------
------------------------------------------------------------
------------------------------------------------------------
------------------------------------------------------------
------------------------------------------------------------
--------------------------------------------------ADVVYRTVES
IDRVE----------------------------------------SASGPAAPE------
------------------------------------------------------------
----------GENPKVYDLTVADTHNFVANGMVVHNS
>Natronomonas_moolapensis_8.8.11-cdc21b
CVTGDTLVHLS-DGRLS-RINELAREAKQGGTIEELPN--GRTIRNID-LTAWTMSDTGR
LVERPITAIHEYGAPEELTEITLESGERISATHDHPFFVFEDGKRHKRPATDLEPGDWTY
VP---------------KQLSEPTTDGGIASDSGGGSISSH-------------NVQPSF
GAVLGYLSGDGNVYYNRHEERYGIRFINNQEELLQDFEQACI--D-----AFGKVPVRHP
SG-------QRNDGVETVRLHGREYADRVLDAG-MNVETHDDKSFPTRVTTGTRRTKAAF
IRAFADSEGNVDSSTGNVRMYSASGEILLGIKSLLLEFGISCQ-IRTRERSEK-------
R--DIHVLGITSAESIRSYNRHIGFTLERKQDALAEVCASVDGDRTTIDVLPDCGDLLRD
VRASLRLHQS----------------------ECGID-GTTYCNFENGDAN-----CSLH
RASTILEAFEKRIETANRDTEVLVDDCNWDSLQRLKDRYHVSQGELANGTALSQQQIS--
------KGWENSEDVRE-------IVRAELHRLVVDVSNTELSPLDDLINGDVKWRRVRS
VDTVV----SGPKNDRIPILQQELADVLD-SPPAEVTSRAQEL--LDRNCKIESWTTLRD
ELDTYGIPLWVLGSDLGVTGLTISRWSN---GIVETDRFEEVKTAAENRISEKCSKIRKL
LNEIES----RREANVYDLTVEGTHNFVANGMVVHNS
>Halococcus_morrhuae_DSM_1307-cdc21b
CVTGETLVHLG-DGRIS-RIRDLAREAGEQGTIEHHSN--GRTIRDVD-LDAWTMTDDGQ
LVDRPVTAIHEYDAPDELTTVRTESGEELTATDDHPFFVFEGGERVEKPAADLDAGDWVY
VP---------------RRLPQPATDGGAVAVTPRSGGERT-------------GTSPAL
GAVLGYLSGDGNVYYDRDAGVYGIRFTNSEAELLADFERVSR--A-----AFDAQPVRPP
SE-------QRADGVETVRVIGREYADAVLDAG-MNLETYDEKAFPEGVTDAPPATKAAF
VRALADSEGTVDTHTGNVRIASSSYELLLGVKSLLLEFSVTSQ-IHTRQRDPG-------
R--DLYVLAITAADSIDAFDRHVGFTLDRKQSALESVRAAASGDRTIIDVLPDYGDVLAD
LRDSLRLHQS----------------------ECGLV-DATYCSFENGDAN-----VSLR
LARTVLDSFEERKSDANVAVERLTGDCDWRSLAAITERYHVSQAELAAGTAYTQQEIS--
------REWGDSDWLRT-------VVTDRLSDLVASVADTDLEAFRSLVRGDVQWRRVAA
VETTA----ADTKTDRTRLLRGELADLLG-CSATDSVETAHEL--LATEPSGGTWDALRN
ALDRHGISFADLADDLDVAASTVSRWFN---GVVETDRFSAVEAAAFDRIRAVRSEAERL
LDAIET----SGEPKVYDLTVDGTHNFVANGMVVHNS
>Halorubrum_lipolyticum_DSM_21995-cdc21b
CVTGDALVTLA-DGRVE-RIDELAREAAEDGEIEELSN--GRHIRDVD-LAVWTMDEDGR
LVKRPVSAVHEYDAPSELTRVTMETGASLTATADHPFFVLDDGERVEREAAALSDGDWVY
VP---------------RAIPTKAADGAGAVAATGSDVDAEAVDNGG-------GIDAAT
ASVLGYLSGDGNVYYDREEGVYGVRFTNTDEELLADFERAAR--T-----AFDAEPTRPP
SE-------KRDGGAETVRITGKEHADAVLDAG-MNLGRYDEKCFPTPVSTGNRAAKAAF
VRALADSEGHVDESAGNVRIASASRDLLDGARNLLLQFGVSSQ-LQRRERDEG-------
R--DVYYLTVTDAGSLTAYRRYVGFTAIRKADALDRVVEAADGDRTIVDVVPEIDDVLSR
SRESLRLHQS----------------------ECGLN-AVTYHDFENGNAN-----ASLH
RAARILTAFDDRLETAADDRRRLDEESTWERLAELRGRYHVSQSELAEGTALSQQQIS--
------REWGENDEVRR-------LVTDRLREVLTEVAETDLDDLREFVRGDVKWRRVDS
VETVL----PESTEHRGEVLRQRLADVIG-GPVETAERRSREL--LDRGPVGETRTELSA
ALDAYGVSQADAVSGLDVSQATVSRWLS---GDVETDRLDHLREAVVEEVNAVKAELRSI
LARIED----GERPKVYDLTVEETHNFVANGLVVHNS
>Halorubrum_hochstenium_ATCC_700873-cdc21b
CVTGDTLVTLS-DGRVE-RIDELAREAAEDGEIEELSN--GRRVRDVD-LAVWSMDENGR
LVERPVSAVHEYDAPAELTRVTMETGESLRSTADHPFFVLDDGERVEREAAALDEGDWVY
VP---------------REVPTAAADGGGAVAAAGGDDAV-PGDGGD-------GVDAAM
GSVLGYLSGDGNVYYDRDEGVYGVRFTNADRELLDDFERAAR--E-----AFGTEPTRYP
SE-------KRD-SVETVRVHGKEHADAVLNAG-MNLGRYDEKCFPTPVSTGSRAAKAAF
VRALADSEGHVDESAGNIRIASASRDLLRGTRNILLQFGVSSQ-LQHRERSGG-------
R--DVYYLTVTDADSLAAFRRFVGFTASRKASSLDRVVEAADGDRTILDVIPEVDEILAG
SRESLRLHQD----------------------ECGLD-AGTYHDFESGAAN-----VSVD
RAGRVLGAFEARTETAGEDLTTLESDPTWDALAELRHRYHVPQSELAEGTDVSQQRIS--
------REWGDSEAVRR-------TVTARLREIVGGVAETDLSDLREFVRGDVKWRRVES
VETVP----PESTEHRGGVLRQRLADVIG-GPVETVEERAREL--VDRGPVGETRAELSA
ALDAYGVSQADVASSLDVTQATVSRWLS---GAVETERLDDLREAVAGEVADVKAALRSI
LTRIED----GERPRVYDLTVEGTHNFVANGLVVHNS
>Halorubrum_hd13-cdc21b
CVTGDTLVTLA-DGRVE-RIDELARDAAEDGEIEDLSN--GRRIRDVD-LEVWTMDEDGR
LVERPVSAVHEYDAPSELTRVTMETGESLTATADHPFFVLDDGERVEREAAALDDGDWVY
VP---------------REIPAKATDGAGAVGAAGGDVDAEIVDGELVDAGE--GIDAAM
ASVLGYLSGDGNVYYDREEGVYGVRFTNTDDELLADFERAAR--E-----AFGAEPTRPP
SE-------KREGGVETVRVTGKEYADAVLDAG-MNLGRYDEKCFPTPVSTGSRAAKAAF
VRALADSEGHVDESAGNVRIASASRDLLRGARNLLLQFGVSSQ-LQHRERNGG-------
R--DVYYLTVTDAESLAAFRRAIGFTATRKAEALDRVVEAADGDRTILDVVPEIDGLLAK
CRESLRLHQS----------------------ECGLD-AVTYHDFESGTAN-----VSLH
RARRILAAFEDRLEAAAEDRRALDGEPTWNILAEIRERYHVSQSELAEGTPLSQQRIS--
------REWGDSDDVRR-------TVASRLRDVLTAVGETDLDGLREFVRGDVKWRRVES
VETVA----PESTEHRSEVLRQRLADIVG-GPVETAERRAREL--LDRGQVGEVRSELAA
TLDAYGVSQADVASSLDVDQATVSRWLS---GGVETDRLGDLREAIGAEVDAVKDELRSL
LARIED----GRQPKVYDLTVDETHNFVANGLVVHNS
>Halorubrum_Eb13-cdc21b
CVTGDTLVTLA-DGRVE-RIDELARDAAEDGEIEDLSN--GRRIRDVD-LEVWTMDEDGR
LVERPVSAVHEYDAPSELTRVTMETGESLTATADHPFFVLDDGERVEREAAALDDGDWVY
VP---------------REIPAKATDGAGAVGAAGGDVDAEIVDGELVDAGE--GIDAAM
ASVLGYLSGDGNVYYDREEGVYGVRFTNTDDELLADFERAAR--E-----AFGAEPTRPP
SE-------KREGGVETVRVTGKEYADAVLDAG-MNLGRYDEKCFPTPVSTGSRAAKAAF
VRALADSEGHVDESAGNVRIASASRDLLRGARNLLLQFGVSSQ-LQHRERNGG-------
R--DVYYLTVTDAESLAAFRRAIGFTATRKAEALDRVVEAADGDRTILDVVPEIDGLLAK
CRESLRLHQS----------------------ECGLD-AVTYHDFESGTAN-----ASLH
RARRILAAFEDRLEAAAEDRRVLDGEAAWETLAEIRERYHVSQSELAEGTALSQQRIS--
------SGWGESDDVRR-------TVASRLRDVLTAVGETDLDGLREFGRGDVKWRRVES
IETVL----PESTEHRSEVLRQRLADIVG-GPVETAERRAREL--LDRGQVSEVRSELAA
TLDAYGVSQADVASSLDVDQATVSRWLS---GGVETDRLGDLREAIGAEVDAVKDELRSL
LARIED----GRQPKVYDLTVDETHNFVANGLVVHNS
>Halorubrum_Ea1-cdc21b
CVTGDTLVTLA-DGRVE-RIDELARDAAEDGEIEDLSN--GRRIRDVD-LEVWTIDEDGR
LVERPVSAVHEYDAPSELTRVTMETGESLTATADHPFFVLDDGERVEREAAALDDGDWVY
VP---------------REIPAKATDGAGAVGAAGGDVDAEIVDGELVDAGE--GIDAAM
ASVLGYLSGDGNVYYDREEGVYGVRFTNTDDELLADFERAAR--E-----AFGAEPTRPP
SE-------KREGGVETVRVTGKEYADAVLDAG-MNLGRYDEKCFPTPVSTGSRAAKAAF
VRALADSEGHVDESAGNVRIASASRDLLRGARNLLLQFGVSSQ-LQHRERNGG-------
R--DVYYLTVTDAESLAAFRRAIGFTATRKAEALDRVVEAADGDRTILDVVPEIDGLLAK
CRESLRLHQS----------------------ECGLD-AVTYHDFESGTAN-----ASLH
RARRILAAFEDRLEAAAEDRRVLDGEAAWETLAEIRERYHVSQSELAEGTALSQQRIS--
------SGWGESDDVRR-------TVASRLRDVLTAVGETDLDGLREFGRGDVKWRRVES
IETVL----PESTEHRSEVLRQRLADIVG-GPVETAERRAREL--LDRGQVGEVRSELAA
TLDAYGVSQADVASSLDVDQATVSRWLS---GGVETDRLGDLREAIGAEVDAVKDELRSL
LARIED----GRQPKVYDLTVDETHNFVANGLVVHNS
>Halorubrum_IB24-cdc21b
CVTGDTLVTLA-DGRVE-RIDELARDAAEDGEIEDLSN--GRRIRDVD-LEVWTIDEDGR
LVERPVSAVHEYDAPSELTRVTMETGESLTATADHPFFVLDDGERVEREAAALDDGDWVY
VP---------------REIPAKATDGAGAVGAAGGDVDAEIVDGELVDAGE--GIDAAM
ASVLGYLSGDGNVYYDREEGVYGVRFTNTDDELLADFERAAR--E-----AFGAEPTRPP
SE-------KREGGVETVRVTGKEYADAVLDAG-MNLGRYDEKCFPTPVSTGSRAAKAAF
VRALADSEGHVDESAGNVRIASASRDLLRGARNLLLQFGVSSQ-LQHRERNGG-------
R--DVYYLTVTDAESLAAFRRAIGFTATRKAEALDRVVEAADGDRTILDVVPEIDGLLAK
CRESLRLHQS----------------------ECGLD-AVTYHDFESGTAN-----ASLH
RARRILAAFEDRLEAAAEDRRVLDGEAAWETLAEIRERYHVSRSELAEGTALSQQRIS--
------SGWGESDDVRR-------TVASRLRDVLTAVGETDLDGLREFGRGDVKWRRVES
IETVL----PESTEHRSEVLRQRLADIVG-GPVETAERRAREL--LDRGQVGEVRSELAA
TLDAYGVSQADVASSLDVDQATVSRWLS---GGVETDRLGDLREAIGAEVDAVKDELRSL
LARIED----GRQPKVYDLTVDETHNFVANGLVVHNS
>Halorubrum_SP7-cdc21b
CVTGDALVSLA-DGRVE-RIGELAREAAEDGEVEELSN--GRRIRDVD-LDVWSMNEDGN
LVERSVSAVHEYDVPSELTRVTTETGESLTATADHPFFVLDDGERVEREAAALNDGDWVY
VP---------------REIPTTAADGGAVAASGGGGPTTEPGDGPTVDAD---GVDPAT
ASVLGYLSGDGNVYYDRDEGVYGVRFTNTDDGLLDDFERAAR--A-----AFDAEPVRPP
SE-------RRGDGVETVRVTGKEHADAVLDAG-MNLGRYDEKCFPTAVTTGSRAAKAAF
VRALADSEGHVDESAGNIRIASASRDLLRGTRNLLLQFGVSSQ-LQHRERDGG-------
R--DVYYLTVTDADSLAAFRRYVGFTATRKAEALDRVVAAADGDRTILDVVPEVDDVLAR
CRDSLRLHQS----------------------ECGIG-AVTYHDFETGSAN-----VSLH
RAERILTAFERRRERADEDRGALDATPTWETLSELRSRYHVSQSELAEGTTLSQQQVS--
------REWGESDEVRR-------TVAARLREVLTDVAETDLDDLREFVRGEVKWRRVES
VETVP----PESVEHRGEVLRQRLVDVIG-GPVDTAEVRAREL--LDRGPVGETRAALSA
ALDAHGVSQADVASGLDVSQATVSRWLS---GAVETERFDDLREAVVEEVGAVKAELRSI
LSRIDD----GERPRVYDLTVEGTHNFVANGLVVHNS
>Halorubrum_kocurii_JCM_14978-cdc21b
CVTGDTLVSLA-DGRVE-RIDELAREAAADGDIEELSN--GRHIRDVD-LDVWTMDENGR
LVERPVSAVHEYDAPSELTRVTMETGESLTATADHPFFVLDDGERVEREAAALNDGDWVY
VP---------------QEIPTKATDGAGAAAVSGGAGSVEPFDDESVNGD---GIDAAM
ASVLGYLSGDGNVYYDRDEGVYGVRFTNTDDELLDDFERAAR--E-----AFDAEPTRPP
SE-------KRDGGVETIRVTGKERADAVLDAG-MNLGRYDEKCFPTPVSTGNRTAKAAF
VRALADSEGHVDESAGNVRIASASRDVLDGARNLLLQFGVSSQ-LQRRERDEG-------
R--DVYYLTVTDAGSLTAYRRYIGFTATRKADALDRVVNAADGDRTIVDVVPEIDDVLAR
SRESLRLHQS----------------------ECGLD-AVTYHDFENGNAN-----ASLH
RAGRILTAFEDRLETAAEDRRRLDETATWETLAELQDRYHVSQSELAEGTALSQQQIS--
------REWGESDGVRR-------LVTDRLREVLTEVVETDLGDLREFVRGDVKWRRVES
VETVP----PESTEHRGEVLRQRLADVLG-GPVETAEERARDL--LKRDLVGETREELSA
ALEAYGVSQADVASSLDVDQATVSRWLS---GTVETDRLGELREAVVSEVDAVRDGLRSL
LERIEG----GERPKVYDLTVEETHNFVANGLVVHNS
>Halorubrum_tebenquichense_DSM_14210-cdc21b
CVTGDTLVTLS-DGRVE-RIDELAREAAEDGEIEELSN--GRRVRDVD-LAVWSMDEDGR
LVERPVSAVHEYDAPSELTRVTMETGESLRSTADHPFFVLDDGERVEREAAALDEGDWVY
VP---------------REVPTAAADGGGAVAATGTETELLGGDE---------DVGAEM
ATVLGYLSGDGNVCYDRDEGVYGVRFTNADGELLDDFERAAR--E-----AFDAEPTRPP
SE-------SRDDGVETVRVHGKEHADAVLDAG-MNLGRYDEKCFPAAVSTGGRAAKAAF
VRALADSEGHVDESAGNVRVASASRDLLRGTRNLLLQFGVSSQ-VQRRTRDGG-------
R--DVYYLTVTDAASLAAFRRSVGFTASRKAAALDRVVESADGDRTILDVVPEIDETLAR
CRDALRLHQS----------------------ECGID-AVTYHDFENGAAN-----ASLH
RAERILAAFEERVETASEDRHRLDGEPAWETLAELRHRYHVSQSELAEGTALSQQQIS--
------RAWGEEAGVRR-------TVTERLRDIVEGVAESDLEDLREFVRGDVKWRRVES
VETVP----PESTEHRGEVLRQRLADLIG-GPVETAEERAREL--LDRGPIGETRAELSA
ALDAYGVSQADVASSLDVTQATVSRWLS---GAVETDRLGDLREAVAAELKSVEDELRSL
LARIDD----GRRPKVYDLTVEGTHNFVANGLVTHNS
>Halorubrum_saccharovorum_DSM_1137-cdc21b
CVTGDTLVTLA-DGRVE-RIDELAREAAEDGEIEELSN--GRRIRDVD-LDVWSMDEEGE
LVERPVFSVHEYDAPSELTRVTTETGESLTATADHPFFVLDDGERVEREAAALDAGDWVY
VP---------------REIPTKAADGGTMAANGGDRPAAEPVDDE--------GVDPAT
ASVLGYLSGDGNVYYDRDEGVYGVRFTNADDELLADFERAAR--A-----TFGSEPRRPP
SE-------KRETGVETVRVTGKEHADAVLNAG-MSLGRYDEKCFPTAVSAGSRAAKSAF
VRALADSEGHVDESAGNVRIASASRDLLEGTQTLLLQFGVSSQ-LQHRERDES-------
R--DVYYLTVTDADSLAAFRRAIGFTASRKAEAIDRVVDAADGDRTILDVIPEIDGVLSE
CRESLRLHQS----------------------ECGLD-AVTYHDFESGTAN-----VSLH
RARRVLAAFEDRLEAATADRSMLGDDPSWETLSEMRGRYHVSQSELAEGTALSQQQIS--
------RGWGESDEVHQ-------IVTDRLRETLVAVEETDLGSLREFVRGDVKWRRVES
VETVP----PESAEHRSEVLRQRLADVLG-GPVENVEQRARSL--IERGPVGDKRVELAS
ALEAYGVSQGDVASSLNVDQATISRWLS---GAVETGRLEDLRDAIASEVDAVKAELRSI
LARIED----GRTPKVYDLTVEETHNFVANGVVVHNS
>Halorubrum_californiensis_DSM_19288-cdc21b
CVTGDTLVSLA-DGRVE-RIDELAREAAEDGEIEELSN--GRHIRDVD-LDVWTMDENGS
LVERPVSAVHEYDAPSELTEVTMETGESLTATADHPFFVLDDGERVEREAAALDGGDWVY
VP---------------REIPTKAADGGGAAAVAGGDGSIEPLGDGSVDGD---GIDAAM
ASVLGYLSGDGNVFYDRDEGVYGVRFTNVDDGLLADFERAAR--E-----AFDAEPTRPP
SE-------KRDGGVETVRVTGKEHADAVLDAG-MNLGRYDGKCFPTGVSTGSRAAKAAF
VRALADSEGHVDESAGNVRVASASRDLLRGTRNLLLQFGVSSQ-LQHRERDSG-------
R--DVYYLTVTDADSLAAFQRHIGFTATRKAEALDRVVDSADGDRTILDVIPDIDDTLAR
SRESLRFHQS----------------------ECGLN-AVTYHDFEREDAN-----VSLH
RAARVLAAFEERLETAAEDRCRLDETATWETLSELRERYHVSQSELADGTALSQQQIS--
------REWGEDGEVRR-------TVTERLREILTEVAETDLDDLREYVRGDVKWRRVES
VETVP----PESTEHRGEVLRQRLADVIG-GPIETAEERAREL--VDRGPIGETQAELSA
ALDAYGISQSDVASRLDVTQATVSRWLS---GAVETDRLDDLREAVAEEVDAVKAELRSI
LARIED----GRRPKVYDLTVEETHNFVANGLVVHNS
>Halorubrum_C49-cdc21b
CVTGDTLVSLA-DGRVE-RIDELAREAAKDGEIEELSN--GRHIRDVD-LDVWTMDEDGR
LVERPVSAVHEYDAPSELTRVTMETGESLTATADHPFFILDDGERVEREAAALDDGDWVY
VP---------------RQIPTKAADGGGAVAATSADDSGVIDQGRASDAD---GVGAAM
ARVLGYLSGDGNVYYDRDEGVYGVRFTNADDELLADFERAAR--E-----AFDAEPTRPP
SE-------KRDGGVETVRVNGKEHADAVLDAG-MNLGRYDQKCFPTPVSAGSRAAKAAF
VRALADSEGHVDESAGNVRVASASRDLLRGTRNLLLQFGVSSQ-IQHRERNGG-------
R--DVYYLAVTDAASLAAFRRVVGFTATRKAAALDRVVDAADGDRTILDVVPRIDDVLAE
CRESLRLHQS----------------------ECGLN-EGTYHDFENGAAN-----VSLH
RASRVLAAFEDRLETAATDRLRLDETVTWETLSELRQRYHVSQTELAEGTALSQQQIS--
------REWGESDDVRR-------TAAERLRAILTAVEGTDLDDLREFVCGDVKWRRVES
VEAVL----PESTEHRGEVLRQRLADIID-GPVETAERRARDL--LDREPIGETPAELSA
ALDAYGISQSDVASRLDVDQATVSRWLS---GAVETDRLGHLREAVAEEVDAVEAELRST
LARIRD----GERPRVYDLTVEETHNFVANGLVVHNS
>Halorubrum_E3-cdc21b
CVTGDTLVSLA-DGRVE-RIDELAREAAKDGEIEELSN--GRHIRDVD-LDVWTMDEDGR
LVERPVSAVHEYDAPSELTRVTMETGESLTATADHPFFILDDGERVEREAAALDDGDWVY
VP---------------RQIPTKAADGGGAVAATSADDSGVIDQGRASDAD---GVGAAM
ARVLGYLSGDGNVYYDRDEGVYGVRFTNADDELLADFERAAR--E-----AFDAEPTRPP
SE-------KRDGGVETVRVNGKEHADAVLDAG-MNLGRYDQKCFPTPVSAGSRAAKAAF
VRALADSEGHVDESAGNVRVASASRDLLRGTRNLLLQFGVSSQ-IQHRERNGG-------
R--DVYYLAVTDAASLAAFRRVVGFTATRKAAALDRVVDAADGDRTILDVVPRIDDVLAE
CRESLRLHQS----------------------ECGLN-EGTYHDFENGAAN-----VSLH
RASRVLAAFEDRLETAATDRLRLDETVTWETLSELRQRYHVSQTELAEGTALSQQQIS--
------REWGESDDVRR-------TAAERLRAILTAVEGTDLDDLREFVCGDVKWRRVES
VEAVL----PESTEHRGEVLRQRLADIID-GPVETAERRARDL--LDREPIGETPAELSA
ALDAYGISQSDVASRLDVDQATVSRWLS---GAVETDRLGHLREAVAEEVDAVEAELRST
LARIRD----GERPRVYDLTVEETHNFVANGLVVHNS
>Halorubrum_G37-cdc21b
CVTGDALVSLA-DGRVE-RIDELAREAAEDGDVEELSN--GRHIRDVD-LDVWSMDEDGN
LVERSVSAVHEYDAPSELTRVTTETGESLTATADHPFFVLDDGERVEREAAALDGGDWVY
VP---------------REIPTKAADGGAVAASGGNGPAAEPGDGE--------SVDAAM
ASVLGYLSGDGNVYYDRDEGVYGVRFTNTDDDLLDDFERAAR--E-----AFDAEPVRPP
SE-------RRDGGVETVRVTGKEHADAVLNAG-MNLGRYDEKCFPTPVSTGSRAAKAAF
VRALADSEGHVDESAGNVRIASASRDLLRGTRNLLLGFGVSSQ-LQYRERDGG-------
R--DAYYLTVTDADSLAAFRRFVGFTATRKAEALDRVVDSADGGRTILDVVPEVGDALAR
SRESLRLHQR----------------------ECGLD-AVTYHDFESGTAN-----VSLH
RADRILSAFEDRRERATEDVDALDATAAWETLSELRHRYHVSQSELAEGTALSQQQIS--
------REWGERDEVRR-------TVTERLREILTGVGETDLDDLREFVRGDVKWRRVES
VETVP----PESTEHRGEVLRQRLADVIE-GPVETAEERARDL--LDRGPVGETRSELSA
ALDAYGVGQSDVASRLDVTQATVSRWLS---GAVETDRLDDVREAVVEEVNAVKAELRSI
LARIED----GERPRVYDLTVEETHNFVANGLVVHNS
>Halorubrum_LG1-cdc21b
CVTGDALVSLA-DGRVE-RIDELAREAAEDGDVEELSN--GRHIRDVD-LDVWSMDEDGN
LVERSVSAVHEYDAPSELTRVTTETGESLTATADHPFFVLDDGERVEREAAALDGGDWVY
VP---------------REIPTKAADGGAVAASGGNGPAAEPGDGE--------SVDAAM
ASVLGYLSGDGNVYYDRDEGVYGIRFTNTDDDLLDDFERAAR--E-----AFDAEPVRPP
SE-------RRDGGVETVRVTGKEHADAVLNAG-MNLGRYDEKCFPTPVSTGSRAAKAAF
VRALADSEGHVDESAGNVRIASASRDLLRGTRNLLLGFGVSSQ-LQYRERDGG-------
R--DVYYLTVTDADSLAAFRRFVGFTATRKAEALDRVVDSADGGRTILDVVPEVGDALAR
SRESLRLHQR----------------------ECGLD-AVTYHDFESGTAN-----VSLH
RADRIFSAFEDRRERATEDVDALDATAAWETLSELRHRYHVSQSELAEGTALSQQQIS--
------REWGERDEVRR-------TVTERLREILTGVGETDLDDLRDFVRGDVKWRRVES
VETVP----PESTEHRGEVLRQRLADVIE-GPVETAEERARDL--LDRGPVGETRSELSA
ALDAYGVGQSDVASRLDVTQATVSRWLS---GAVETDRLDDVREAVVEEVNAVKAELRSI
LARIED----GERPRVYDLTVEETHNFVANGLVVHNS
>Halorubrum_Ec15-cdc21b
CVTGDALVSLA-DGRVE-RIDELAREAAEDGDVEELSN--GRHIRDVD-LDVWSMDEDGN
LVERSVSAVHEYDAPSELTRVTTETGESLTATADHPFFVLDDGERVEREAAALDGGDWVY
VP---------------REIPTKAADGGAVAASGGNGPAAEPGDGE--------SVDAAM
ASVLGYLSGDGNVYYDRDEGVYGIRFTNTDDDLLDDFERAAR--E-----AFDAEPVRPP
SE-------RRDGGVETVRVTGKEHADAVLNAG-MNLGRYDEKCFPTPVSTGSRAAKAAF
VRALADSEGHVDESAGNVRIASASRDLLRGTRNLLLGFGVSSQ-LQYRERDGG-------
R--DVYYLTVTDADSLAAFRRFVGFTATRKAEALDRVVDSADGGRTILDVVPEVGDALAR
SRESLRLHQR----------------------ECGLD-AVTYHDFESGTAN-----VSLH
RADRILSAFEDRRERATEDVDALDATAAWETLSELRHRYHVSQSELAEGTALSQQQIS--
------REWGERDEVRR-------TVTERLREILTGVGETDLDDLREFVRGDVKWRRVES
VETVP----PESTEHRGEVLRQRLADVIE-GPVETAEERARDL--LDRGPVGETRSELSA
ALDAYGVGQSDVASRLDVTQATVSRWLS---GAVETDRLDDVREAVVEEVNAVKAELRSI
LARIED----GERPRVYDLTVEETHNFVANGLVVHNS
>Halorubrum_Ga2p-cdc21b
CVTGDALVSLA-DGRVE-RIDELAREAAEDGDVEELSN--GRHIRDVD-LDVWSMDEDGN
LVERSVSAVHEYDAPSELTRVTTETGESLTATADHPFFVLDDGERVEREAAALDGGDWVY
VP---------------REIPTKAADGGAVAASGGNGPAAEPGDGE--------SVDAAM
ASVLGYLSGDGNVYYDRDEGVYGIRFTNTDDDLLDDFERAAR--E-----AFDAEPVRPP
SE-------RRDGGVETVRVTGKEHADAVLNAG-MNLGRYDEKCFPTPVSTGSRAAKAAF
VRALADSEGHVDESAGNVRIASASRDLLRGTRNLLLGFGVSSQ-LQYRERDGG-------
R--DVYYLTVTDADSLAAFRRFVGFTATRKAEALDRVVDSADGGRTILDVVPEVGDALAR
SRESLRLHQR----------------------ECGLD-AVTYHDFESGTAN-----VSLH
RADRILSAFEDRRERATEDVDALDATAAWETLSELRHRYHVSQSELAEGTALSQQQIS--
------REWGERDEVRR-------TVTERLREILTGVGETDLDDLREFVRGDVKWRRVES
VETVP----PESTEHRGEVLRQRLADVIE-GPVETAEERARDL--LDRGPVGETRSELSA
ALDAYGVGQSDVASRLDVTQATVSRWLS---GAVETDRLDDVREAVVEEVNAVKAELRSI
LARIED----GERPRVYDLTVEETHNFVANGLVVHNS
>Halorubrum_Ga36-cdc21b
CVTGDALVSLA-DGRVE-RIDELAREAAEDGDVEELSN--GRHIRDVD-LDVWSMDEDGN
LVERSVSAVHEYDAPSELTRVTTETGESLTATADHPFFVLDDGERVEREAAALDGGDWVY
VP---------------REIPTKAADGGAVAASGGNGPAAEPGDGE--------SVDAAM
ASVLGYLSGDGNVYYDRDEGVYGIRFTNTDDDLLDDFERAAR--E-----AFDAEPVRPP
SE-------RRDGGVETVRVTGKEHADAVLNAG-MNLGRYDEKCFPTPVSTGSRAAKAAF
VRALADSEGHVDESAGNVRIASASRDLLRGTRNLLLGFGVSSQ-LQYRERDGG-------
R--DVYYLTVTDADSLAAFRRFVGFTATRKAEALDRVVDSADGGRTILDVVPEVGDALAR
SRESLRLHQR----------------------ECGLD-AVTYHDFESGTAN-----VSLH
RADRILSAFEDRRERATEDVDALDATAAWETLSELRHRYHVSQSELAEGTALSQQQIS--
------REWGERDEVRR-------TVTERLREILTGVGETDLDDLREFVRGDVKWRRVES
VETVP----PESTEHRGEVLRQRLADVIE-GPVETAEERARDL--LDRGPVGETRSELSA
ALDAYGVGQSDVASRLDVTQATVSRWLS---GAVETDRLDDVREAVVEEVNAVKAELRSI
LARIED----GERPRVYDLTVEETHNFVANGLVVHNS
>Halorubrum_Fb21-cdc21b
CVTGDALVSLA-DGRVE-RIDELAREAAEDGDVEELSN--GRHIRDVD-LDVWSMDEDGN
LVERSVSAVHEYDAPSELTRVTTETGESLTATADHPFFVLDDGERVEREAAALDGGDWVY
VP---------------REIPTKAADGGAVAASGGNGPAAEPGDGE--------SVDAAM
ASVLGYLSGDGNVYYDRDEGVYGIRFTNTDDDLLDDFERAAR--E-----AFDAEPVRPP
SE-------RRDGGVETVRVTGKEHADAVLNAG-MNLGRYDEKCFPTPVSTGSRAAKAAF
VRALADSEGHVDESAGNVRIASASRDLLRGTRNLLLGFGVSSQ-LQYRERDGG-------
R--DVYYLTVTDADSLAAFRRFVGFTATRKAEALDRVVDSADGGRTILDVVPEVGDALAR
SRESLRLHQR----------------------ECGLD-AVTYHDFESGTAN-----VSLH
RADRILSAFEDRRERATEDVDALDATAAWETLSELRHRYHVSQSELAEGTALSQQQIS--
------REWGERDEVRR-------TVTERLREILTGVGETDLDDLRDFVRGDVKWRRVES
VETVP----PESTEHRGEVLRQRLADVIE-GPVETAEERARDL--LDRGPVGETRSELSA
ALDAYGVGQSDVASRLDVTQATVSRWLS---GAVETDRLDDVREAVVEEVNAVKAELRSI
LARIED----GERPRVYDLTVEETHNFVANGLVVHNS
>Halorubrum_arcis_JCM_13916-cdc21b
CVTGDALVSLA-DGRVE-RIDELAREAAEDGEVEELSN--GRRVRDVD-LDVWSVDEDGN
LVERSVSAVHEYDAPSELTRVTTETGESLTATADHPFFVLDDGERVEREAAALDAGDWVY
VP---------------REIPTKAADGGAVAASGEAGPAAGSGEGEGIDAD---GVDAAV
ASVLGYLSGDGNVYYDREEGVYGVRFTNADDELLDDFERAAR--E-----AFDAEPTRPP
SE-------RRDDGVETVRVTGKEHADAVLDAG-MNLGRYDGKCFPTPVSSGSRAAKAAF
VRALADSEGHVDESAGNVRIASASRDLLRGTRNLLLQFGVSSQ-LQHRERDAG-------
R--DVYYLTVTDADSLAAFRRYVGFTAARKAEALDRVVDAADGDRTVLDVVPEIDGTLGR
CRESLRLHQS----------------------ECGLD-AVAYHDFESGSAN-----VSLH
RAERILATFEDRRERAAEDADALDETTAWETLSELRERYHVSQSELADGTALSQQQIS--
------REWGESEAVRG-------TVTQRLRELLTGVAETDLEALREFVRGDVKWRRVES
VETVP----PESTEHRGEVLRQRLADVIG-GPVETVEERARDL--VDRARVGETRGELSA
ALDAYGVSQSAVASRLDVTQATVSRWLS---GTVETDRLGDVREAVSEEVDAVKEELRSV
LARIDD----GERPRVYDLTVEGTHNFVANGLVVHNS
>Halorubrum_C3-cdc21b
CVTGDALVSLA-DGRVE-RIDELAREAAEDGEVEELSN--GRRVRDVD-LDVWSMDEDGN
LVERSVSAVHEYDAPSELTRVTTETGESLTATADHPFFVLDDGERVEREAAALDAGDWVY
VP---------------REIPTKAADGGAVAASGEAGPAAGSGEGEGIDAD---GVDAAV
ASVLGYLSGDGNVYYDREEGVYGVRFTNADDELLDDFERAAR--E-----AFDAEPTRPP
SE-------RRDDGVETVRVTGKEHADAVLDAG-MNLGRYDGKCFPTPVSSGSRAAKAAF
VRALADSEGHVDESAGNVRIASASRDLLRGTRNLLLQFGVSSQ-LQHRERDAG-------
R--DVYYLTVTDADSLAAFRRYVGFTAARKAEALDRVVDAADGDRTVLDVVPEIDGTLGR
CRESLRLHQS----------------------ECGLD-AVAYHDFESGSAN-----VSLH
RAERILATFEDRRERAAEDADALDETTAWETLSELRERYHVSQSELADGTALSQQQIS--
------REWGESEAVRG-------TVTQRLRELLTGVAETDLEALREFVRGDVKWRRVES
VETVP----PESTEHRGEVLRQRLADVIG-GPVETVEERARDL--VDRARVGETRGELSA
ALDAYGVSQSAVASRLDVTQATVSRWLS---GTVETDRLGDVREAVSEEVDAVKEELRSV
LARIDD----GERPRVYDLTVEGTHNFVANGLVVHNS
>Halorubrum_SP3-cdc21b
CVTGDALVSLA-DGRVE-RIDELAREAAEDGDVEELSN--GRRVRDVD-LDVWSMDEDGN
LVERSVSAVHEYDAPSELTRVTTETGESLTATADHPFFVLDDGERVEREAAALDDGDWVY
VP---------------REIPTKAADGAGAAAMAGGVGSVEPLDDGSVDAD---GVDAAM
ASVLGYLSGDGNVFYDRDEGVYGVRFTNADDELLDDFERAAR--A-----AFDAEPVRPP
SE-------KRDDGVETVRVTGKEHADAVLDAG-MNLGRYDEKCFPTPVSAGSRAAKAAF
VRALADIEGHVDESAGNVRIASASRDLLEGTRSLLLGFGVSSQ-LQHRERDGG-------
R--DVYYFTVTDADSLAAFRRYVGFTATRKAAALDRVVDAADGDRTILDVVPEVDDVLAR
CRDSLRLYQS----------------------ECGLD-AVTYHDFETGAAN-----VSLH
RARQVLAAFENRLETAAADRDALDETPTWETLSELRRRYHVSQSELAEGTTLSQQQIS--
------REWGEGDEIRR-------TVTARLREVVGEVANVEFDDLREFVRGDVKWRRVES
VETIP----PESVEHRGKVLRQRLAGVID-GPVDTAEDRAREL--LDRGPVGETRAELSA
ALDAYEISQADVASRLDVTQATVSRWLS---GAVETDRLDDVREAVAEEVDAVEAELRSI
LTRIED----GERPRVYDLTVEETHNFVANGLVVHNS
>Halorubrum_SP9-cdc21b
CVTGDALVSLA-DGRVE-RIDELAREAAEDGDVEELSN--GRRVRDVD-LDVWSMDEDGN
LVERSVSAVHEYDAPSELTRVTTETGESLTATADHPFFVLDDGERVEREAAALDDGDWVY
VP---------------REIPTKAADGAGAAAMAGGVGSVEPLDDGSVDAD---GVDAAM
ASVLGYLSGDGNVYYDRDEGVYGVRFTNADDELLDDFERAAR--A-----AFDAEPVRPP
SE-------KRDDSVETVRVTGKEHADAVLDAG-MNLGRYDEKCFPTPVSAGSRAAKAAF
VRALADIEGHVDESAGNVRIASASRDLLEGTRSLLLGFSVSSQ-LQHRERDGG-------
R--DVYYLTVTDADSLAAFRRYVGFTATRKAAALDRVVDAADGDRTILDVVPEVDDVLAR
CRDSLRLYQS----------------------ECGLD-AVTYHDFETGAAN-----VSLH
RARQVLAAFENRLETAAADRDALDETPTWETLSELRRRYHVSQSELAEGTTLSQQQIS--
------REWGEGDEIRR-------TVTARLREVVGEVANVEFDDLREFVRGDVKWRRVES
VETIP----PESVEHRDKVLRQRLADVIG-GPVETAEERAREL--LDRGPVGETRAELSA
ALDAYEISQADVASRLDVTQATVSRWLS---GAVETDRLDDVREAVAEEVDAVEAELRSI
LTRIED----GERPRVYDLTVEETHNFVANGLVVHNS
>Halorubrum_terrestre_JCM_10247-cdc21b
CVTGDTLVSLA-DGRVE-RIDELAREAAEDGDIEQLSN--GRRVRDVD-LDIWSMDEDGR
LVERPVSAVHEYDAPSELTRVTMETGESLAATADHPFFVLDDGERVEREAAALDDGDWVY
VP---------------REIPTKAADGGTVAASGGEGPAVESPDGVDAV-----AVDAAM
ASVLGYLSGDGNVYYDRDEGVYGVRFTNADDELLDDFERAAR--E-----AFDAEPTRPP
SE-------QRDDGVETVRVTGKEHADAVLDAG-MNLGRYDGKCFPTPVSTGSRAAKAAF
VRALADSEGHVDESAGNVRIASASRDLLEGARNLLLQFGVSSQ-LQHRERNGG-------
R--DVYYLTVTDADSLAAFRRYVGFTATQKAEALDCVVDSGGGGRTILDVVPEVGDVLAR
CRDSLRLHQR----------------------ECGLD-AGTYHGFESGAAN-----VSLH
RARRILAAFEERREAVDDDLSVLDATPTWETLSELRERYHVSQSELADGTALSQQQIS--
------REWGESEAVRR-------TVTERLREILTEVAETDLDDLREFVRGDVKWRRVES
VDTVP----PESTEHRGEVLRQRLADVIG-GPVETAKERARDL--LDRGPVGETRGELSA
ALDAYGVSQSAVASRLDVTQATVSRWLS---GTVETDRLGDVREAVSEEVDAVKEELRSV
LARIDD----GERPRVYDLTVEGTHNFVANGLVVHNS
>Halorubrum_coriense_DSM_10284-cdc21b
CVTGDTLVSLA-DGRVE-RIDELAREAAEDGDIEELSN--GRRVRDVD-LDVWTMDGDGR
LVERPVSAVHEYDAPSELTRVTMETGESLTATADHPFFVLDDGERVEREAAALDDDDWVY
VP---------------REIPTKAADGAGAAATAGGDGSIEPLGDGSVDGD---GTDAAM
ASVLGYLSGDGNVYYDRDEGVYGVRFTNTDDDLLNDFERAAR--A-----AFDAEPVRPP
SE-------KRDDGAETVRVTGKEHADAVLDAG-MNLGRYDEKCFPTDVSTGSRAAKAAF
VRALADSEGHVDESADNVRIASASRDLLRGTRNLLLQFGVSSQ-LQHRERDRG-------
R--DVYYLTVTDADSLAAFQRYVGFTATRKAEALNRVVDAADGDRTILDVVPEIGDVLAE
SRESLRLHQS----------------------ECGIN-AVTYHDFESEDAN-----VSLH
RARQVLTAFEGRRSRAAEDVDALEGVPTWEALSELRHQYHVSQSKLADGTALSQQQIS--
------REWGEDDEVRR-------TVTERLREILTEVAETDLGDLREFVRGDVKWRRVEA
VETVP----PESTEHRGEVLRQRLADVIE-GPIETVEERAHEL--LDRGPIGETPAELSA
ALDAYGISQSGVASRLDVTQATVSRWLS---GAVETDRLGDLREAAAEEARAVESELRSI
LAQIED----GERPRVYDLTVEETHNFVANGLVVHNS
>Halorubrum_sp._T3-cdc21b
CVTGDTLVSLA-DGRVE-RIDELAREAAEDGDIEELSN--GRRVRDVD-LDVWSMDGDGN
LVERPVSAVHEYDAPSELTRVTMETGESLTATADHPFFVLDDGERVEREAAALDDGDWVY
VP---------------REIPTKAADGG--------------------------------
------------------------------------------------------------
------------------------------------------------------------
------------------------------------------------------------
------------------------------------------------------------
------------------------------------------------------------
------------------------------------------------------------
------------------------------------------------------------
------------------------------------------------------------
------------------------------------------------------------
-------------------------------------
>Halorubrum_litoreum_JCM_13561-cdc21b
CVTGDTLVSLA-DGRVE-RIDELARDAAEDGDIEQLSN--GRRVRDVD-LDVWSMDEDGR
LVERPVSAVHEYDAPSELTRVTMETGESLTATADHPFFVLDDGERVEREAAALDDGDWVY
VP---------------REIPTKAADGGTVAASGGEGPLTEPVDGEDINGESVYGVDAAM
ASVLGYLSGDGNVYYDRDEGVYGVRFTNADDELLDDFERAAR--E-----AFDAEPVRPP
SE-------KHDDGVETVRVTGKEHADAVLDAG-MNLGRYDGKCFPTPVSTGSRAAKAAF
VRALADSEGHVDESAGNVRIASASRDLLEGARNLLLQFGVSSQ-LQHRERNGG-------
R--DVYYLTVTDADSLAAFRRYVGFTATKKAEALDRVVDSAGGGRTILDVVPEVGDVLAR
CRDSLRLHQR----------------------ECGLD-AGTYHGFESGAAN-----VSLH
RARRILAAFEERREAVDDDLSVLDATPTWETLSELRERYHVSQSELADGTALSQQQIS--
------REWGESEAVRR-------TVTERLREILTEVAETDLDDLREFVRGDVKWRRVES
VDTVP----PESTEHRGEVLRQRLADVIG-GPVETAKERARDL--LDRGPVGETRAELSA
ALDAYGISQADVAAGLDVSQATVSRWLS---GAVEMDRLDDLREVVTEEVDAVKAELRTI
LARIED----GERPRVYDLTVEGTHNFVANGLVVHNS
>Halorubrum_distributum_JCM_10118-cdc21b
CVTGDTLVSLA-DGRVE-RIDELAREAAEDGDIEQLSN--GRRVRDVD-LDVWSMDEDGR
LVERPVSAVHEYDAPSELTRVTMETGESLTATADHPFFVLDDGERVEREAAALDDGDWVY
VP---------------REIPTKAADGGTVAASGGEGPLTEPVDGEDVNGESVYGVDAAM
ASVLGYLSGDGNVYYDRDEGVYGVRFTNADDELLDDFERAAR--E-----AFDAEPTRPP
SE-------KRDDGVETVRVTGKEHADAVLDAG-MNLGRYDGKCFPTPVPTGSRAAKAAF
VRALADSEGHVDDSAGNVRIASASRDLLEGARNLLLQFGVSSQ-LQHRERNGG-------
R--DVYYLTVTDADSLAAFRRYVGFTATQKVEALDRVVDSAGGGRTILDVVPEVGDVLAR
CRDSLRLHQR----------------------ECGLD-AGTYHGFESGAAN-----VSLH
RARRILAAFEERREAVDDDLSVLDATPTWETLSELRERYHVSQSELADGTALSQQQIS--
------REWGESEAVRR-------TVTERLREILTEVAETDLDDLREFVRGDVKWRRVES
VDTVP----PESTEHRGEVLRQRLADVIG-GPVETAKERARDL--LDRGPVGETRAELSA
ALDAYGISQADVAARLDVTQATVSRWLS---GAVEMDRLDDLREAVAGEVDAVKAELRTI
LARIED----GERPRVYDLTVEGTHNFVANGLVVHNS
>Halorubrum_distributum_JCM_9100-cdc21b
CVTGDTLVSLA-DGRVE-RIDELAREAAEDGDIEQLSN--GRRVRDVD-LDVWSMDEDGR
LVERPVSAVHEYDAPSELTRVTMETGESLTATADHPFFVLDDGERVEREAAALDDGDWVY
VP---------------REIPTKAADGGTVAASGGEGPLTEPVDGEDVNGESVYGVDAAM
ASVLGYLSGDGNVYYDRDEGVYGVRFTNADDELLDDFERAAR--E-----AFDAEPTRPP
SE-------KRDDGVETVRVTGKEHADAVLDAG-MNLGRYDGKCFPTPVPTGSRAAKAAF
VRALADSEGHVDDSAGNVRIASASRDLLEGARNLLLQFGVSSQ-LQHRERNGG-------
R--DVYYLTVTDADSLAAFRRYVGFTATQKVEALDRVVDSAGGGRTILDVVPEVGDVLAR
CRDSLRLHQR----------------------ECGLD-AGTYHGFESGAAN-----VSLH
RARRILAAFEERREAVDDDLSVLDATPTWETLSELRERYHVSQSELADGTALSQQQIS--
------REWGESEAVRR-------TVTERLREILTEVAETDLDDLREFVRGDVKWRRVES
VDTVP----PESTEHRGEVLRQRLADVIG-GPVETAKERARDL--LDRGPVGETRAELSA
ALDAYGISQADVAARLDVTQATVSRWLS---GAVEMDRLDDLREAVAGEVDAVKAELRTI
LARIED----GERPRVYDLTVEGTHNFVANGLVVHNS
>Halonotius-cdc21b
CVTGDTLVHLG-DGRIR-RIGAVAAEAAEAGEIEELPN--GKTIRGTD-LTVWTMTDDGS
VVRRPVSAIHEYDAPESLTDVTLASGERLTATADHPFFVREDGHRRERAASDLQPGDWVY
VP---------------RSVPAPASDGG--------------------------------
------------------------------------------------------------
------------------------------------------------------------
------------------------------------------------------------
------------------------------------------------------------
------------------------------------------------------------
------------------------------------------------------------
------------------------------------------------------------
------------------------------------------------------------
------------------------------------------------------------
-------------------------------------
>Halococcus_salifodinae_DSM_8989-cdc21b
CVTGDTLVHLG-D-RIA-RIRDIAHEAVRDGTIESLEN--GRSIRDVD-LEAWTMTDDGR
LVTRPVTAIHEYDAPQSLVEVSLSTGERLSATADHPYFVFEDGERVEKAAADVESGDWVY
VP---------------RSIEAPATDGGTLSQRGDSNAVRRSFSDETPGQD---GVSPSL
GRVLGYLAGDGNLYYQRDAGVYGIRFTNTEEELLADFERACE--G-----AFDAETVRPP
SE-------RREDGVETVRLCGREYADVVLEAG-MNLETYDGKRVPEGVTEASRAAKAAF
VRAFADSEGNVDGRM--VKLCSASHQLLLGVKHLLLEFGISCQ-IQHRVREGK-------
R--DIYLLVITDADSLAAFDRQIGFTLDRKQTALTETVETVSGDRTILDVLPDCGAVLET
CRTSLRLHQS----------------------ECGID-DATYCDFENGDAD-----ISFR
LARVVLVAFEDRKRRASLALDELDS-AGWDDLERIRTTFHVSQSGLAEGTGFSQQQVS--
------RRWGEDEGMKE-------TVADRLRSVLGSVADTDLSRFTQLVDGDVKWRRVET
VETVP----ATVDDDRIRLLEEDLADVLG-CSTDEARERARAF--RTDDPSPAGWDELRT
VLERYGISMTAAADDLGVDQATVSRWFN---GHVSTDEFETVRDAVLDRADIVRSAAVRK
LEEIEE----RERPSVYDLTVDGTHNFVANGMIVHNS
>Halorhabdus_utahensis_DSM_12940-cdc21b
CVTGDTLVQAG-DGRR--RIRELAGETAEAGSIEELPN--GRTIRDVD-IDVWTMTDDET
LTRRPVTAIHEYDAPETLYEVTLSTGEEVTVTPDHPFFIEQASGRVETPAEDLQPGDLVF
VP----------------EGSAMATDGGIAQIDTSSD-----------------------
------------------------------------------------------------
------------------------------------------------------------
------------------------------------------------------------
------------------------------------------------------------
-----RLGPA----------------------ESGL------------------------
------------------------------------------------------------
--------------------------------------------------GDIGLRTIEN
VESVPD------------------------------------------------------
------------------------------------------------------------
----------HDYDSVYDLTVEGTHNFLANGMVVHNS
>Haloferax_elongans_ATCC_BAA-1513-cdc21b
CVTGNSLVHLA-DGGIR-RIRDLAHDAARASSIEELPN--GRTIRNVD-AEAWTMAEDGT
LVTRPVTAIHEYDAPDELVQVTLESGEQLTSTPDHPFFVFEEGERVERPAEDLVAGDQVY
VP---------------DSDSHIASDGGIKTLQSEQSP----------------------
------------------------------------------------------------
------------------------------------------------------------
------------------------------------------------------------
------------------------------------------------------------
------------------------------------------------------------
------------------------------------------------------------
----------------------------------DEPLTTSLASVESVERSDVSP-----
------------------------------------------------------------
------------------------------------------------------------
----------DAETRVYDLTVEGTHNFVANGMVVHNS
>Haloferax_mediterranei_ATCC_33500-cdc21b
CVTGDSLVHLA-DGGIK-RIRDLAHDAACEGSIEELPN--GRTIRNVD-AEAWTMTEDGR
LVTRPVTAIHEYDAPDELTQITLQSGEQLTAIHDHPFITFENGERVEKPAADVSPGDWVY
VP---------------CHLSPRATDGGVLTAESTAEATITATED---------ELSPAF
GAILGYLSGDGNVYYNREAGSYGIRFTNKEEELLADFEQVCR--D-----TFGVEPVRPP
SE-------QRDDGVETVRLPGREYADAVLDAG-MNLEIYDGKAFPAAVSEASLAAKAAF
VRAMADSEGCVDTDSGNVKISSSSYELLLGIKSLLLEFGVTTQ-IQHRERSGK-------
R--NLYVLAVTAADSLRRFNRHIGFTLERKQSALDEVCESVSGDRTILDVIPNCGGVLSS
LRESLRLHVS----------------------ECGLV-DSTYCNFENEDAN-----ISFS
CARTVLDAFESRMSQAESDVSQLSEPCDWATISIVKERYHVSQSELAVGTSFSQQQIS--
------RLWGTDDELRA-------VTRGRLREIVESVADTDLESIRRLVRGDVKWRRVKA
VETVD----ESDADDRIRLLKHELADLLG-VEGDAAVEHAQQL--LDHEPRADDWSELRS
ELERHGVSFADIARDLDVAGSTVSRWFN---GVVETDRFTDVVEVANARFSDIRSDARRL
LDAIGS----RSKPKVYDLTVEGTHNFVANGMVVHNS
>Halogeometricum_borinquense_DSM_11551-cdc21b
CVTGDSLVHLADDGGIK-RIRDIAHDAAREGSTEELAN--GRTIRNFD-AEVWSMTDDGK
LVSRPVTAIHEYDAPDELTRVTLQSGERLTAIHDHPFITFDDGESVEKPAANVSPGDWVF
VP---------------RRLADRATDGGVRTADSIAGGTVTATEN---------ELSPAF
GAVLGYLSGDGNVYYDREEGVYGIRFTNKEEELLADFERACR--D-----ACDAEAIRPP
SE-------QRDDGVETVRLSGKEFADVVLDAG-MNLEVYDGKAFPTAISAASRATKAAF
VRAMADSEGSVDTDSGNVKISSSSYELVLGIKSLLLEFDITTQ-IQHRERSGK-------
R--DLYVLAVTAAESLQRFNRHIGFTLDRKQSALDEVCESVSGDRTILDVIPHCGELLSS
LRESLRLYVS----------------------ECGLV-DATDCNFENKDAN-----VSIS
CARTILDAFESRTQEAESDAEQLTEPCDWEILSDIKERYHVSQSELATGTPYSQQQIS--
------LLWGADDELRA-------VTRNRLREIVESVVNTDIEPFRHLVRGDVKWRRVKS
VETVD----ESDVDDQIRLLKHELADLLG-VKTESAVEYGRSL--LDSEPNAEDWDELRV
ELNRHNVSFADIARDLGVADSTVSRWFN---GVVETDRFVDVANAARDRFAEIRADVRRY
LDTIES----RSTPKVYDLTVEGTHNFVANGMVVHNS
>Candidatus_Methanomassiliicoccus_intestinalis_Issoire-Mx1-cdc21b
CVTGDTLVTLA-DNTCR-PIKEIVDEAIANGNVEKIDD--GFSA-PID-LDVITFSAHGR
MEKGKAIRVWKRTAPEKLVKITTESGRQLTVTPTHPLFTQYAVRIRAVPVSNIPVGTPV-
------------------------------------------------------------
------------------------------------------------------------
-------------------------------------GAYTGSMIPR-------------
------------------------------------------------------------
------------------------------------------------------------
------------------------------------------------------------
-----------------------EDQYPWE------------------------------
--------------------------------------------------AGFCYDVITN
KEEIP-------------------------------------------------------
------------------------------------------------------------
----------AEEEWVYDLEIEESHNFITNGLISHNS
>Methanomassiliicoccus_luminyensis-cdc21b
CVVGDTEVVMV-GGPAR-KIKDIVDEGLRNGKVEEVDD--GVSA-AVD-LSVLTFTARGR
MEAGKAVRVWKRTSPKTMIKVTTAGGRTVTVTPTHRLFLQNVVRIRAVPVTDIKVGYHIA
VS----------------------------------------------------------
-----------------------------------------------------AGPFEP-
------------------------------------------------------------
--------------------------------------------WDHSNLGGG-------
------------------------------------------------------------
---------------------------------CGLD-----------------------
------------------------------------------------------------
------------------------------------------------------FDEVVS
KEEVP---------------------------------------------AAEEW-----
------------------------------------------------------------
---------------VYDLEVEDSHNFVTNGILSHNS
>Halarchaeum_acidiphilum-cdc21b
CLDGDTRVTLD-DGTER-PIREIAEENLDDP--KPVDD--G-VWDDVD-IPLPSMEADGT
LAERRATKVWKREAPEEMCRVRTSSGRELDVTPSHPLFVQSGGRIEARRADGLTEGAFVA
TP---------------RTLRTDGDDALDVEYRESRAPNAVHLDLPS-------EWTPSL
ARLVAYVVAEGHVVL-RDDHTADVRVTNNDAEIVDDVTDALG--------ALGLNYSVDE
P--------RGGKSAKTVRCNSGEFASFLEALEPAILERSADQRVPDAIERATLETKRAF
LRAYVDAEGHVSTTQRSITVASTSRDLLEDVRTLLLAFDVTSS-VEERH-----------
---NGSYRLRIGGDSFRRYVDAVGFVTDRKTAASHAFDEQPSN--TNVDVVPEVGDELRR
VRETLQLSQS----------------------ECGLT-RSTYQHYERGDRN-----PSRE
SLQAVVDAFETRLAWLRETRRRLET-GEWSDVTAIRRELNVSQAALADGMGVEQTAVSYY
ERNDIVPDGGKVSAAQS-------GLVERIGDALG--AAEDVERLRSLAENDVSWDRIAS
IERVE----PAE------------------------------------------------
------------------------------------------------------------
-------------------------------------
>Halonotius_sp._J07HN4-cdc21b
CVSGDTTVTLA-DGSER-RIEDIVESNLTNP--KSVDD--G-VWDTAA-LAVPSLQQDGT
ISSNPVTKVWKRGAPKMMYRITTATGAAVTVTPSHPLFVQDSGQFKPVCADELTEGMFVG
VP----------------------------------------------------------
------------------------------------------------------------
------------------------------------------------------------
------------------------------------------------------------
------------------------------------------------------------
------------------------------------------------------------
------------------------------------------------------------
------------------------------------------------------------
------------------------------------------------------------
------------------------------------------------------------
-------------------------------------
>Thermococcus_barophilus_MP-cdc21b
CVTGDTLVHTA-EG-VR-PIRELAFDADRDGEVEHHET--GRTFRNTD-HAVWTMSETGQ
LTVRDVTAVHEYDAPSELCTVALESGESLTATPDHPFFVLDQGERTERPASELRPGDWVY
VP---------------DSIPTPAPDGGTLTAPAGGVTPDT-------------GVTPEH
GAVLGYIAGDGNIYYDSEQG-YGIRFTNKEEELLIDFECACR--E-----IFDKEPVRPP
SE-------QRDDGVETVHVFGKVYVEELLAAG-VNLETYEGKRVPAAVAQGSSEVKAAF
IRALADSEGTVDYHK--ITISSASYELLLATRMLLAEFGITAQ-IQTDQRDDR-------
R--DIYTLAVTAADSLARFRDEIGFVLDRKQNALDAVLERVSGDRTILDVLPECGPLFAG
ARESLRLYQS----------------------ECGLN-DATYCNFENGDAN-----FSLS
KAERVLERFLNRRAKVRSDAETLGTACSWETLSELKKRYHVPQHELAEGTEYSQQQVS--
------ARWGEDERLRD-------LVRRRVQTLLEDAGDTDLSRLRDLIRGDTKWRRVTD
VEETE----PTVTDGQIPILEHRLADLLQ-VDQSEVERRATEL--LGTEPTAESWSELRD
ELERHAMPLQRIAERMDVANSTVSRWCN---GLVDGESFETVWEVASDLIEAKRNRVRAL
LAELED----RREPNVYDLTVEGTHNFLANGMVVHNS
>Haloquadratum_walsbyi_DSM_16790-cdc21b
CVTGETLVSLA-DGRHV-PIASLATDASKTGTIESKPDGVGRTIRGIDDLTVWTMTENKQ
LTGRPVTAIHQYDSPDTLWQITLSDGSEVTTTADHPFIIINRDGVHECPAKHLSENDEVY
TPADGYTASTSDITPDSETSSDSLPDGGITQTRT-NQYSSHRCDADLSDDELLDITTKTI
KSIETVHPSDGTDVYDLT--VSGTHNFVANGMIVHNSEDRSAMHE-----ALEQQSYHPR
SEVLLADGQRIDIGTFVDSRIEKNNANVIDGIN-CEILPVDDIDVYTVDTDTGSASTVSI
DRV---SRHPAPSEFIRVKFSNGRSVLVTPEHPMFIDDGSETKTVQANALSGGEFVPAPH
HLPGVNTDASSVSDDINDVSTIRTHVRSRARAKAEVEVRATDGEFKLIDAAQTLGIITAV
GKVSVDAPER----------------------GIIVDMDRTVDSSKDSINN-----V---
-LGSVIPSNDNDSITRVQDTGSTGNQWRWSVNTFIERMIEIAPAVTADRP--NRRVPD--
------AVLGGSEAVVQQFLTGVIIAAGRILDETIRIYASSNELACDYADAFLRLGITAS
VEDGP----AEIAAQTVIKCDSDYERACGMFDISSSRTTPSDTSSQNNQSSVTAQNEDTH
QTTSHEILPSGIADELQSIRQLLNIPASEQLASITAGDDGIALSIARAEINLLRDHIETL
RMDTENVSIGRDDCVTPTISSSSKYKYAKNSITSDENLQLFGQS
>Haloquadratum_walsbyi_C23-cdc21b
CVTGETLVSLA-DGRHV-PIASLATDASKTGTIESKPDGVGRTIRGIDNLTVWTMTENKQ
LTGRPVTAIHQYDSPDTLWQITLSDGSEVTTTADHPFIIINRDGVHECPAKHLSENDEVY
TPADGFTASTFDVTPDSETSSDSLPDGGITQTRT-NQYSSHRCDVDLSDDVLLDVTTKTI
ESIETVHPSDGTDVYDLT--VSGTHNFVANGMIVHNSEDRSAMHE-----ALEQQSYHPR
SEVLLADGQRIDIGTFVDSRIEKNNANVIDGIN-CEILPVDDVDVYTVDTDTGSASTVSI
DRV---SRHPAPSEFIRVKFSNGRSVLVTPEHPMFIDDGSETKTVQANALSGGEFVPAPH
HLPGVNTDTSTVSDDINDVSTIRTHVRSRARAKAEVEVQATDGEFKLIDAAQTLGIMTAV
GKVSVDAPER----------------------GIIVDMDRTVDSSKDAINN-----V---
-LGSVIPSNDNDSITRAQDTGSTGNQWRWSVNTFVERMIEIAPAVTADRP--NRRVPD--
------AVLGGSEAVVQQFLTGVIIAAGRILDETIRIYASSNELACDYADAFLRLGITAS
VEDGP----AEIAAQTVIKRDSDYERACGMFDISSSRTTPSDTSSQNNQSSVTAQNEDTH
QTTSHEILPSGIADELQSIRQLLNIPASEQLASITAGDDGIALSIARAEINLLRDHIETL
RMDTDNVSIGRDDCATPTISSSSKYKYAKNGITSDENLQLFGQS
