# Supplementary material for: Inteins as indicators of gene flow in the halobacteria
Source: Front Microbiol. 2014 Jun 26;5:299. doi: 10.3389/fmicb.2014.00299 (PMC4071816; doi:10.3389/fmicb.2014.00299)
Supplement: Supplementary file 1 [file DataSheet1.ZIP › data_file1/intein_sequence_alignments/dtd.fst]

>Haloquadratum_sp._J07HQX50-dtd
SLPADEEVFVWTPQSGFGFHPIGDIVDNEDPAHAVSFHPQTLTVRTHRISNYIKNPTRRI
FKITLASGRSVHVTRDHNLFSLDASGKIDRVRSENTQNRLVAVPGSMPAPHNAESSLDLR
SVFAGST--RTAPVATDG---------------------------AASESESKSTAAVLL
NRGDEWLPSQLTLTPAFGRLVGVWI------RNQI----ADQHTIPQVGTPLEHVGHGCE
RPVIAETVTGIDIRSPLVDELLQQLCRGETGP---QMPSCVWNWDDAVIQGVLQGLL---
---------ASRSLTGTVMTKTKQLASKICYLATRLGRYGSI---------------DDS
ETVSRGYCVRVHPAPPEKR--IPTPGHLLAEYRHQAGLDRHSITERADL-PESSLKAIET
MKRPEITQSTLKTLQEVYQDAGIDTDRLDRIVSSDIQFDRVVSVRDTERIEPTYDLEVQP
NGRVIENFLGGTGGVFLSNT
>Halorubrum_sp._J07HR59-dtd
SLPYDEKVFLWTPEGGLGFYEIGEIVEQERVARAVSFDPQTMAVSTHRVTDHITNPTKQI
YRVSLESGRTVRVTRDHNLFTLDAHGGVTRVASEDAEGTLVMIPENLPGSPTERRVLG--
EPVTGD---ETTALASDGGGSAAGRIQLPTDTES-------VPTTAETGVDG--------
-RSSSVAPGDVPLTTEFGVIAGAYLGAGTTDNGDVHVGPADPALLDRVAAWFREAGADVE
RVAPGADDSCVVVQAPVWAHRLRALDAGTDETGTLSIPDEVWDWPETALRGLLEGLTATG
VPTEPDHTASLSGPRPGPVSNSRDASARPAGPVARVSYLLDRVQQSRSAGDPPGLETCEG
PAEGTQDNLKTEPEPDSASRFLPVPQALLGRNRQEAGLTVETVAEKSGI-DESAVIALED
GNQSTVSHARLQRLRDCYAEAGASTGRLTQLLEGDVRFEQVTSVTATDRVEPTYDLEVQP
GGQ-----------------
>Halonotius_sp._J07HN6-dtd
SLPYEEEVFLWTPADGFGFYEIGEIVENEQPAHAVSFDPKSLRVSTHRVSDYIENPTKRI
YRVELESGREVLVTRDHNLFTLDEHGGVTRIESEAAEGELVMTPGELPDAETETPTIDLL
DRLDSD---ELTVYASDGLGAVDW-ESVPQGSEDHYQQQSSAPATAVTPTAAPDDLDVAF
KQSTLRLPRHLPVTEAFGWCLGFYIAEGYARRKQVVVNNQTEAYVERFADFFESWDASLS
WDEREDGVTAVTVCSALWSAVVRDLCGSGGEK---TIPEAAWDWPTPVLEALYEGLI---
-----DGDGSRRENRDTLYTANAELADRAAYLGTRLGYNTSMYSRDREMYIEP----SDC
HNEMTEWCVDFSTNAHKRGQYVPTPSALLREHRNEAGLTMGEAADAMGYSSKSSISNVEN
REYDSVKRETLDRFREVYADAGVDTSRLDDLLDGDIVFDRVASVEKTDRVEPTYDLEVQP
RGRVIENFLGGRGGVFLSNT
>Natronococcus_occultus_SP4-dtd
SLPADEEVFLWTPEDGYGFYEIGDIVKNERPAHAVAFDPKTLRVSTHPVTNYITNPTKRI
YRVTLESGRQVHVTKDHNLFTIDEWGGVTRIPSEDAEGTHVMVPDQLPGPRGTETELDLV
TLFEGDD--EIVAYAADGLGTVRWTDDIGRTTRRHYESRNAAPLSCVSSVKTPDDAEVAF
KQSDARLPRHLDITPEFGWVLGFYIAEGSVRRKQVQIANTDSELLDRVESWFEQYGTSIY
RRERNDGVERLTVCSALWAKLFRRLAGEGAEK---NVPERAWNWSDDVLEALLEGML---
-----DGDGCRRETRDTLYTANEALADRTLYLASRLGLLSSTYSRERENYIEP----SDV
HNSGTEWAIDLASDAHKRGQYVPVPSELLRSLREEAELRMIDAAEKIGYSSKSSISNVEN
EEYGSVKRSTLRRFCDVYADEGADTERLEQLLEGGVRFEKVAAVEETDRVEPTYDLEVQP
NGRTIENFLGGRGGVFLSNT
>Halorubrum_Ea1-dtd
SLPHDETVFLWTPDEGFGFYEIGDIVENERPARAVAFDPKSLRVSTHRVTDYITNPTKKI
YRVTLESGREVLVTKDHNLFTLNADGGVTRIASEDAEGSHVMVPGVLPASPTEESSLDLL
SLLEGDD--EVIAYASDGIGDVVWTDDVAEPSRRHYDSRNAAPLSCVSSATAPEEADIAF
KQSDYRLSRNLELTPEFGWVLGFYIAEGSARRKQVQFGNKDDAFLDRVEEWFEGHDASVH
RREGENGVERLTVCSALWSKVIRELAGSGSEK---DIPDRAWNWPTAVLRGLHEGLL---
-----DGDGCRRESRDTLYTSNGSLADGAMYLAARLGLHSSTYARERETYIPM----SDV
TTSGTEHAVDTATDPHKRGQYVPVPSELLHELRKETGLTMSEAADAMGYSSKSSVSNVEN
NEYDTVKRETLQRFREVYTDNGANTRRLDQILREEVRFEEVVEVEATDRVEPTYDLEVQP
NGRTIENFLGGKGGVFLSNT
>halophilic_archaeon_J07HX64-dtd
SLPGDESVFLWTPSEGFGFHDIGEIVEQERPARAVAFDPRTLRVSTHRVTDHITNPQKRI
YRVELDSGREVHVTRDHNLFTVDERGGVTRIPSEDAVGEHVMVPAGLPGSPTPREHLDVL
DVLDALDPGETTLYASDGSGAVDRFTVRSGSREDHH-----SPPAAVNRAD-RGDVEVAL
DRDGTRLPRELRLTPEFGWMLGFYITAGSTHQGQIRVTSTETASLDRFAAFVETHDVHTS
RYE-GERTTTLTVHSGPWSTLVGELAGVGGER---TVPEAVFDWTERVQETVLEGLL---
-----DGDG-RTQGKDRLSTANPGLADRAAYLGTRLGLLTSMHSRE-QTVDTP----IGA
ECSGERWVVEFSEGTDRRDR-VPVPGALLRALRERTGMELSDAADTMDI-SRSSVSKVEN
GECRTVERETLARFREAYAGAGVDTTRLDQLLDGGVRFEEVVEVAETDRVEPTYDLEVQP
GGKPIENFLAGRGGVFLSNT
