# Supplementary material for: Inteins as indicators of gene flow in the halobacteria
Source: Front Microbiol. 2014 Jun 26;5:299. doi: 10.3389/fmicb.2014.00299 (PMC4071816; doi:10.3389/fmicb.2014.00299)
Supplement: Supplementary file 1 [file DataSheet1.ZIP › data_file1/intein_sequence_alignments/gyrB.fst]

>Allochromatium_vinosum_DSM_180-gyrB
CFTGDTAIKLADGT-EKTFAELA-QLPPNEIFYVYAVDKTGKIVIAEGRHARLTRPDAEL
LELTLDTGDVVRCTPDHRFMLRDGSYKEAQDLTPDDSL--MPGVF---DTAPV---KPGL
NEYLRILQP-NLGQYQFVHHLADEFNAERGQCDDVQGPFVRHHRNFDRWDNTPSNIQRLT
FLEHLHLHAEQLGELWKDPDFREAQKRGVQTYYSQHPEVVEERRERFIRQNQDEHFRQLN
AARTSEGLQHYYAEHPEACAAIAERMRLLWQDADYREKMSSVLSGIQKRPLSDEEQAGIR
AIIAEKSRRMWGDDDKREEIVAAICRAMASDSIRKKISEAVKRQWQDPEYRAKFPADHFS
RMAHRFWDKPEAREIHREKISKQWESAEFIQAQKQAV---------------------ID
SNARRLRENPDLMQDINRKAVESLRTNWKAPEYRRQVMRRKIAGYVYDLTKRFPDCDVTP
ELYESNRQQNWIPRLNKAVEYFGDFDALVTAGRHYNHRVVSQRRLTERADTYDITVDHHH
NFLLACGVFVHNS
>Anabaena_sp._PCC_7108-gyrB
CFHGDTLVNIVDRE-PLTFKQIIAEREQGIQHECFTMKGDE-MVPGQIINPRMTKENADV
VKVIFNDGESVICTPDHLFLIAGNRELKAKGIEIG-----IPS-----------------
----------KDDHYEQAKNLTSSHLLKQK----------RTHAGLIGENGELSSL----
------------------------------------------------------------
------------------------------------------------------------
------------------------------------------------------------
------------------------------------------------------------
------------------------------------------------------------
-------------------------------------RVDKVQLLTERVDVYDIEVPETH
NFQLACGVFVHNS
>Saccharothrix_espanaensis_DSM_44229-gyrB
CFTGDTRVALASGG-SMSFADLAADWQRGVRHFGYTTDRAGRVVVAPLVEPRLTKRDAAL
VRVTLDDGQSVRCTPDHLFRLRDGSYRRADLLQPGDSL--MPLHR---SLSSK-AAGDKL
EGHERVWLN-DRAEWVYPHHLADAHNLRHGLDDAANGSV-RHHVDVDK-HNDPRNLRRMT
WNDHAALHASMMGEHVHAG--Y-------------------------------RAWRGAG
GPEFESAMMSAQWRDQGFRQVCLAGLAERNADPAFRRRVEQGFQDWYGS-LGDDERAEYA
DRVRQRQADYRADAGHRAEAAERVRIFFAD-PARR---------------------AEGR
DRSPAQWPEPDLPVWRSRVTTGQCADPAEWDRQRAAVVAWHRENPEFGRRHAPQMKIRVL
DADPGQPAKAQAGRAPYVASVPRAERVAQQNEGSRVAALQRLAPFLALDDTVLADACEAE
RLRNARTGLRFDRPL-TAFD--GDVGRLREAAADVDRTVASVEPLPDTADVFDLTVDGYH
NFALEAGVFVHNS
>uncultured_bacterium-gyrB
CFDGDTKVALVDGR-HLTFKELIAEDKKNKTNYCYTIKGNGNVGVAQITNPRITKRNAEV
IKVVLDNEEEFICTPDHKFMTRAGSYKEARELTLSDSL--MPLYR---QHSRI-GQRITI
EGYEMVFDP-TKNRWVFTHNLSDKYNLEKGIYQEIEGAH-KHHVDFNKLNNNPENLVRMN
KEEHLAFHREMAHLTLHTEKIK-------------------------------EKCRKIR
QTNEYKNRIKKTMTLPKMRKMLSTRAKKQWQNEEYKQFMAQKFLEFYRN--NEGYRKSNN
KMLAEAAKKYWANLANRQAQANRVRKYFIENPAAK---------------------SFLK
EQAFKEWQNEDLRKWRREETKKQWTP-EFRNRRKVSY-----------------------
------------NKTYLNKALGVLHQVYQERGVIDIDIYERI-----------------R
KTRNDKSLIKFNTVSERFFD--GNREKLAAAAINFNHKIKAIIPVKKKIDVYDLEVEGTH
NFALASGIFVHNS
>Haloquadratum_walsbyi_DSM_16790-gyrB
CFSGDTEIALASGD-SITFESLVDAYERGETHYCYTIGDDGRIRIEEIMNPRVTQEDAAL
LAVTLDNGEVIRCTPDHEFMLRDGNYCEAQNLTDGQSL--MPLYRTTTEMTETTETTETT
GTAEMVKQPFAQNNWESVSQLANRYNRRHTTTDHIVETQ-------QIQSQQQSQIETVQ
ISERADVH----------------------------------------------------
------------------------------------------------------------
------------------------------------------------------------
------------------------------------------------------------
------------------------------------------------------------
-----------------------------------NHTVISVESLTETADVYDLEVPVTH
NFALASGVFVHNS
>Haloquadratum_walsbyi_C23-gyrB
CFSGDTEIALASGD-SITFESLVDAYERGETHYCYTIGDDGRIRIEEIMNPRVTQEDAAL
LAVTLDNGEVIRCTPDHEFMLRDGNYCEAQNLTDGQSL--MPLYR---TTTEMTETTETT
GTAEMVKQPFAQNNWESVSQLANRYTRRHTTTDHIVETQ-------QIQSQQQSQIETVQ
ISERADVH----------------------------------------------------
------------------------------------------------------------
------------------------------------------------------------
------------------------------------------------------------
------------------------------------------------------------
-----------------------------------NHTVVSVESLTETADVYDLEVPVTH
NFALASGVFVHNS
>Halorubrum_Ea8-gyrB
CFTGDTEVALASGR-SITFETLVDEHEDGETHYCYTVGPDGKIEIQQVTNPRVTKRDANL
VRVTLDNGETIRCTPDHQFMLRDGSYREAQHLEDGQSL--MPLYR---KTSDTDEENITI
DGYEMVKQPIMRDFWEFTHLLADRYNLERGRYAEADGEH-KHHVDFDKRNNRPDNIERLP
EDEHMQLHREHAERTLHTEEVF-------------------------------EKLRELK
RTEEFREKMSDRMQREGTVEVLREQAKKQWEDEEYREKMRDAWREYYET--HPEYRERVR
ERLTEEARQYWADESHREEQSERVEEYYENNPEAV---------------------ETRR
KDANEQWDDEELRDWRSKKTEEQWDE-EFREQRMEAY-----------------------
------------NQTYFEHTIPFMKTVLEDEG--DLENYDER-----------------R
QVEGGPNTLTKSTTIEKFFE---DETALIEAVQTHNHSVASVEPLEETEDVYDLEVPGTH
NFALESGVFVHNS
>Halorubrum_hd13-gyrB
CFTGDTEVALASGR-SITFETLVDEHEDGETHYCYTVGPDGKIEIQQVTNPRVTKRDANL
VRVTLDNGETIRCTPDHQFMLRDGSYREAQHLEDGQSL--MPLYR---KTSDTDEENITI
DGYEMVKQPIMRDFWEFTHLLADRYNLERGRYAEADGEH-KHHVDFDKRNNRPDNIERLP
EDEHMQLHREHAERTLHTEEVF-------------------------------EKLRELK
RTEEFREKMSDRMQREGTVEVLREQAKKQWEDEEYREKMRDAWREYYET--HPEYRERVR
ERLTEEARQYWADESHREEQSERVEEYYENNPEAV---------------------ETRR
KDANEQWDDEELRDWRSKKTEEQWDE-EFREQRMEAY-----------------------
------------NQTYFEHTIPFMKTVLEDEG--DLENYDER-----------------R
QVEGGPNTLTKSTTIEKFFE---DETALIEAVQTHNHSVASVEPLEETEDVYDLEVPGTH
NFALESGVFVHNS
>Halarchaeum_acidiphilum-gyrB
CFTGDTEVTLASGR-SITFEELVEERDAGKSHYCYTVQDDGSIGLERIENPRVTKEDAHL
VEVTLDDGETIRCTPDHEFMLRDGTYCEAQDLDNGESL--MPLYR---KLSDTSESGITL
DGYEMVRQPNTRNFWDFSHLLADRYNLEHGRYEAEDGDH-RHHVDFDKRNNRPDNVKRLP
EDEHLRLHREHA------------------------------------------------
------------------------------------------------------------
------------------------------------------------------------
------------------------------------------------------------
------------------------------------------------------------
------------------------------------------------------------
-------------
>halophilic_archaeon_DL31-gyrB
CFTGDTEVALASGR-SITFEELVEERENGESHYCYTVKDDGSIGVERIESPRVTKEEAEL
VAVTLDNGERIKCTPDHEFMRRDGSYCEAADLDDGQSL--MPLYR---KISDTAEPEITI
DGYEMVRQPNTRNFWEFTHLLADRYNIEAGCYDADDGDH-KHHVDFDKRNNRPDNIERLP
KEEHLELHREHAAETLHTEAVQ-------------------------------EKLRELH
STAEFREMMSERMQQEGTVEILREQAKEQWDDEEYAQFMQDAWREFYEN--NPEYRRRVR
ERLTKEAREYWANEQHREEQSERVEQYYEDNPEAI---------------------ESRR
EEAKEQWDDEELREWRSRKT-EQWDE-EFRENRMEAY-----------------------
------------NETYYENTIPFMKEVLEAEG--DLDEFDER-----------------R
RKNADPNVLTKETTIEKFFE---DESALREAVSAHNHSVTSVERLDETADVYDIEVPGTH
NFGLESGVFVHNS
>Calothrix_sp._PCC_7103-gyrB
CWDLYTQIALTDGR-HLTIEEIINEQEQGIQNYCYTIRESGNIGIERIINARKTKVNTEV
VKVTLDNGEELICTPDHPFMLRDGSYKAAEKLTPEDSL--MPLYR---KVSQKDARGRGL
NGYEMAWNP-LKDDWIYTHLLADFYNLEQGVYGAKGVCH-RHHVDFNKRNNNPTNILRMK
PEDHLALHRAHLQKTLHRPDVI-------------------------------EKSRQAH
MTPEFRAFMKERMQREDTRKILSEQAKAQWEDEAYKEFMTQKWREFYDT--NEAYRQENS
EQLNRAQQEYWSDEANRLKQSERVREYYANNPEAR---------------------KVLS
DLAKVQWQNEELLAWRREKTKEQWKSCNYRLSRREAL-----------------------
------------NKTYYIKTMGALREVYRQTNWIDPEVYDDY-----------------R
RRLKDKSLLSWKTFCERYFK--GEEYYAKQAVMNYNHRIVKVERLEEKMDVYDIEVPNSH
NFALASGVFVHNS
>Cylindrospermopsis_raciborskii-gyrB
CFVGNTLVSLTDGR-NLTFTDLIAEQAAGKQNYCYTIQENGEVGIEKILHVRTTKTNAEV
VRVTLDNDQVLICTPDHLFMLRDGNYQAAGLLTPQDSL--MPYYD---------------
----------------------------QSIPAVMQSAV---------------------
------------------------------------------------------------
------------------------------------------------------------
------------------------------------------------------------
------------------------------------------------------------
------------------------------------------------------------
--------------------------------TTYNHRVVSVESLAEKFDVYDLEVPHTH
NFALTAGVFVHNS
>Raphidiopsis_brookii-gyrB
CFVGNTLVSLKDGR-NLTFTDLIAEQAAGKENYCYTIRENGEVGIEKILHVRRTKTNAEV
VRVTLDNDQVLICTPDHLFMLRDGNYQAAGLLTPQDSL--MPYY----------------
------------------------------------------------------------
------------------------------------------------------------
------------------------------------------------------------
------------------------------------------------------------
------------------------------------------------------------
------------------------------------------------------------
------------------------------------------------------------
-------------
>Trichodesmium_erythraeum_IMS101-gyrB
CFAGNQKVILADGR-RLSFAEIVAEQAEGKEHFCYTINQSGNVAIERIINARITKKNASV
IKIILDNNETIICTPDHLFMLRDGSYKPAALLTGNDSL--MPLSQ---KSSQKTENSQEL
DGYEMVWSP-QKESWIYTHLLPDFYNLKAGVYQSANGDS-CYHVGFKKLNST--KTEGLL
TEKHLEFHK---------------------------------------------------
------------------------------------------------------------
------------------------------------------------------------
------------------------------------------------------------
------------------------------------------------------------
------------------------------------------------------------
-------------
>Dactylococcopsis_salina_PCC_8305-gyrB
CFDGDTEVALADGR-CVSFKQLVAEEAAGKQNFCYTIRDDGTIALEKIINARRTKANAAV
IKLILDNGENLVCTPDHRFMLRDGSYKAASRLTPNDLL--KSLPK---ATSQL-------
--------------------------------------------------DRGQSLQEIG
GNPQLS------------------------------------------------------
------------------------------------------------------------
------------------------------------------------------------
------------------------------------------------------------
------------------------------------------------------------
----------------------------STTVLDRSYQVIAVETSPTKTDVYDIEVPHTH
NFALASGVFVHNS
>Bacillus_subtilis_BEST7613-gyrB
CFSGDTLVALTDGR-SVSFEQLVEEEKQGKQNFCYTIRHDGSIGVEKIINARKTKTNAKV
IKVTLDNGESIICTPDHKFMLRDGSYKCAMDLTLDDSL--MPLHR---KISTTEDSGITI
DGYEMVWSP-RSDSWLFTHLVADWYNRWQGIYIAEEKQH-CHHKDFNKRNNNPDNLIRLS
PEKHLALHRKHISKTLHRPDVV-------------------------------EKCRRIH
QSPEFRRKMSARMQSPETRAILSKQAQAQWQNETYKLTMMESWRSFYDS--NEDYRQQNA
EQLNRAQQEYWAQAENRTAQAERVRQHFAQNPGLR---------------------QQYS
ENAVKQWNNPELLKWRQKKTKEQWTP-EFREKRREAL-----------------------
------------AQTYYRKTLAALKQVEIENGYLDISAYDSY-----------------R
ISTKDKSLLRFDRFCERYFE--NDENLAREAVLNYNHRIVNIEAVSETIDVYDIEVPHTH
NFALASGVFVHNS
>Synechocystis_sp._PCC_6803-gyrB
CFSGDTLVALTDGR-SVSFEQLVEEEKQGKQNFCYTIRHDGSIGVEKIINARKTKTNAKV
IKVTLDNGESIICTPDHKFMLRDGSYKCAMDLTLDDSL--MPLHR---KISTTEDSGITI
DGYEMVWSP-RSDSWLFTHLVADWYNRWQGIYIAEEKQH-CHHKDFNKRNNNPDNLIRLS
PEKHLALHRKHISKTLHRPDVV-------------------------------EKCRRIH
QSPEFRRKMSARMQSPETRAILSKQAQAQWQNETYKLTMMESWRSFYDS--NEDYRQQNA
EQLNRAQQEYWAQAENRTAQAERVRQHFAQNPGLR---------------------QQYS
ENAVKQWNNPELLKWRQKKTKEQWTP-EFREKRREAL-----------------------
------------AQTYYRKTLAALKQVEIENGYLDISAYDSY-----------------R
ISTKDKSLLRFDRFCERYFE--NDENLAREAVLNYNHRIVNIEAVSETIDVYDIEVPHTH
NFALASGVFVHNS
>Pleurocapsa_sp._PCC_7319-gyrB
CFVGETEITLVDGR-SLSFQELVTEQEEGKQNFCYTIRHDGKIGIEKIINARVTKKNAEV
IKLTLDNGESITCTPDHRFMLRDGSYKAAAFLTPDDSL--MPLYR---KTSNINEPGITV
DGYEMVWDN-RSDSWLFTHILADWYNRWQGIYVKEDGEH-CHHLDFNKLNNNPTNLKRLP
KEEHLALHRRHISKTLHRPEAI-------------------------------KKCRQIK
QTDKFRSMMSQRMKQPETVKILSEQAQAQWQDEEYKAYMTAKWREFYET--NEEYRQQNK
ERLNKAQREDWGEESNRIAQAERVHNYFANNPDAR---------------------EELS
SIAKKQWQDEKLLAWRKEKTKQQWTP-EFRDKRRQAL-----------------------
------------NKTYYRKTLAALKQIEIEQGNLDLESYYQY-----------------R
LSTKDKSLLKFDTFVNRYFD--GDKNKACETVANYNHRVVKIESVAEKSDVYDIEVPHTH
NFALASGVFVHNS
>Microcystis_aeruginosa-gyrB
CFHGDTEIALVDGR-NLSFKQLVTEQAQGKEHFCYTIRDNGTIGVERVINARITKKDAEV
IKITLDHGEAIICTPDHLFLLRDGSYKPAAALTPEDAL--MPLYR---KLSDLRDPGITI
NGYEMVWNP-ASDSWLFTHAIADWYNRWQGIYQLEDGEH-CHHIDFNKLNNNPSNLQRLS
IQDHLELHRYHIQKTLHRPEVI-------------------------------EKCRQLR
QTDEFRLMMSQRMLEPETRQILSEQAKAQWEVAAYKAYMTEKWRTFYDT--NEEYRRHNA
EQLYQAQQQYWSNQTNRQAQADKVRQYFIDHPEQR---------------------QVYS
ETAKQQWQNQDLLSWRREKTKEQWTG-EFRSKRRDAL-----------------------
------------NKTYYQKTLATLKQIEIERGYIDLEAYQKY-----------------R
LQTRDKSILRFDSFCDRYFD--GDKNKALEAVSNYNHRVVAIERLETRFDVYDIEVPHTH
NFALASGVFVHNS
>Methanomassiliicoccus_luminyensis-gyrB
CFSGDTKVALADGR-NLSFEEIVAEQAEGKEHYCYTVRNDGKVGVEKVINARVTKRDAEI
VRVTLDNGEVIECTPDHRFMLRDASYKQAVELSSTDAL--MALY----------------
------------------------------------------------------------
------------------------------------------------------------
------------------------------------------------------------
------------------------------------------------------------
------------------------------------------------------------
------------------------------------------------------------
------------------------------------------------------------
-------------
>Prochlorothrix_hollandica-gyrB
CFQGDTQVALADGR-HLSFKDLVAEQARGQEHWCYTIRADGTLGIERIVHPRLTKTQAEV
VQVTLDNGAVICCTPDHRFMGRDGSYHQAADLTPGLSL--MPLYR---Q-----------
------------------------------------------------------------
------------------------------------------------------------
------------------------------------------------------------
------------------------------------------------------------
------------------------------------------------------------
------------------------------------------------------------
------------------------------------------------------------
-------------
>Anabaena_sp._90-gyrB
CFHGDTLVALVDGR-SLSFKEIVAEQAIGKEHFCYTIRNDGTIGVERIINPRMTKANAEV
IKVTLDNGETIVCTPDHRFMLRDGSYKQAAFLTPDDSL--MPLYQ---QISDINNPGITI
NGYEMVWNP-RSDSWLFTHTLADWYNRYLGVYQLTDGEH-CHHIDFNKRNNNPTNLQRLS
VESHLALHRAHIEKTLHRQDVI-------------------------------EKSRKTR
QGKEFRAKMSQRMQQPETQQILSAQAKEQWQDEAYQSYMLGKWREFYDN--NETYRQENH
ERLNQAQQDYWSDEANRLAQSQRVSTYFANNPQAR---------------------ETQS
VLAKEQWENEALLTWRREKTQQQWTP-EFRAQRHATL-----------------------
------------QQTYYRKTITVLKQIEVEQGKLDLEAYNTY-----------------R
QQTKDKSLLRFDSFCQRYFD--GNPALAYEAVANYNHRIVSIERLAEQVDVYDIEVPQTH
NFALSSGVFVHNS
>Moorea_producens-gyrB
CFSGETQVALADGR-SLSFKELVAEQAMGKEHFCYTITNNGSIGIERIINPRITKANAEV
IKLTLDNSETIICTPDHRFMLQDGTYKPAVSLTPDDFL--MPLYR---PLAE--------
------------------------------------------------------------
------------------------------------------------------------
------------------------------------------------------------
------------------------------------------------------------
------------------------------------------------------------
------------------------------------------------------------
------------------------------------------------------------
-------------
>Oscillatoria_sp._PCC_10802-gyrB
CFSGDTLVALADGR-SLSFKEIVAEQAQGKEHFCYTIRQDGNIGIERIIHPRMTKASAEV
IKVTLDSGSTLVCTPDHLFMLRDGSYKPAGLLTPDDSL--MPLYR---KLSDKSEPGITI
DGYEMVWNP-RSDSWLFTHLVADWYNRWQGVYTLADGDH-CHHIDFNKLNNSPANLRRLP
ADEHLALHRAHAGQTLHRPEVI-------------------------------DKCRQLR
RRSEFRAMMSERMRQPQTRQLLSENSKALWKDDAFKAYMASKWREFYDS--NENYRLSNR
EQLNRAQQEYWSDAANCQAQAERVRNHFSNHPEAR---------------------ETLS
HRAKEQWQNENLLEWRREKTQEQWTP-EFRAKRSAAL-----------------------
------------HQTYYRKTLAALKQIEVELGTLDLDAYRAY-----------------R
ITTKDKSILRFDTFCRRYFE--GDESRAREAVGNYNHRVVSVERLEERIDVYDIEVPNTH
NFALASGVFVHNS
>Rivularia_sp._PCC_7116-gyrB
CFDGDTLVALADGR-SLSFKQIVAEQAIGKEHFCYTIRHDGTIGIERIINPRITKENAEV
IQVTLDNGEKIVCTPDHRFMLRDGSYKQAASLTPDDSL--MPLYR---KLSDSSEPRITI
DGYEMVWNP-RSDSWLFTHVLADWHNHWNKVYQPANGEH-CHHVDFNKRNNNPTNIQRLS
AEEHLALHRSHVEKTLHRQDTI-------------------------------DKCRALR
QSEEFRAKMSERMQQPKTRQILSQQAKAQWEDENYKAYMVSKWRDFYEN--NEDYRISNN
QRLAAHQQEYWSDEANRSAQSQRVTNYFANNPQAR---------------------LRNS
QTAQQQWNNETLLEWRRQKTQEQWTP-EFRAKRLAAL-----------------------
------------NKTYYRKTVAVLKQIEVEQGNIDLDAYQRL-----------------R
LETKDKSLLRFDKFCERYFE--GDTDKACEAVANYNHRIVKVEPLEERVDVYDIEVPHTH
NFALASGVFVHNS
>Coleofasciculus_chthonoplastes-gyrB
CFDGDTRVALADGR-SLSFKEIVAEQAMGKEHFCYTIRHDGKIGLERIIHPRITKANAQV
IQVTLDNGETLICTPDHPFMVRDGSYKAAALLTPEDFL--MSLNA---KLSE--------
------------------------------------------------------------
------------------------------------------------------------
------------------------------------------------------------
------------------------------------------------------------
------------------------------------------------------------
------------------------------------------------------------
------------------------------------------------------------
-------------
