# Supplementary material for: Inteins as indicators of gene flow in the halobacteria
Source: Front Microbiol. 2014 Jun 26;5:299. doi: 10.3389/fmicb.2014.00299 (PMC4071816; doi:10.3389/fmicb.2014.00299)
Supplement: Supplementary file 1 [file DataSheet1.ZIP › data_file1/intein_sequence_alignments/helicase.fst]

>Bacillus_amyloliquefaciens_TA208-helicase-b
------------------------------------------------------------
------------------------------------------------------------
------------------------------------------------------------
------------------------------------------------------------
-----------------NKFNIPEHIDEQLALIIGYLLGDGCL---TRNNSILFTNEDE-
DILNNYIDYFNNVLGIAVKQK--DRINFI-VFGKLIREFFRQLG-LEEKDAFGKEIPKII
LKAPKNIVAKTIQGLFDTDGCVTNK--SVQFCTASEKMSKQVQMLLLNFGIISFRKKYLN
KKFN-------TYHYKINISTKNIDLFLREIGFSCSRKQEKLISIC-------NKNRNPN
KDVIPYQQDNIIAIYPKGKTR------DKFYHVLKGSNDLTYEKLSLLLSENER--FDNK
D-SDEFNHLVELYDSNYYYTKV--IETEDSENYVYDLYMPLTNSFVS--NGLVSHNT
>Bacillus_subtilis-helicase-b
------------------------------------------------------------
------------------------------------------------------------
------------------------------------------------------------
------------------------------------------------------------
-----------------NKFNIPEYIDEQLALIIGYLLGDGCL---TRNNSILFTNEDE-
DILNNYIDYFNNVLGIAVKQK--DRINFI-VFGKLIREFFRQLG-LEEKDAFGKEIPKII
LKAPKNIVAKTIQGLFDTDGCVTNK--SVQFCTASEKMSKQVQMLLLNFGIISFRKKYLN
KKFN-------TYHYKINISTKNIDLFLREIGFSCSRKQEKLISIC-------NKNRNPN
KDVIPYQQDNIIAIYPKGKTR------DKFYHVLKGSNDLTYEKLSLLLSENER--FDNK
D-SDEFNHLVELYDSNYYYTKV--IETEDSENYVYDLYMPLTNSFVS--NGLVSHNT
>candidate_division_DUSEL4_archaeon_SCGC_AAA011-L22-helicase-b
CITPDTNILLELDGRTKLLKAEELMEIAKKKGKKITNIDKTGELYSLSSLKSFSLD-ENQ
IKKTKALVY--FEDTKDTLLKIRTEYGREIKLSKDHPLLVE---GKGWV----PAKDIKK
EDKIAVPKTIKLPEREIFLDYKLAIQNLKDKAGISIIYEDYLRLKKKTNNFNNFNNLTIK
EL-YEIKTLQKTSFADLGNKIGLSISQVYNLFNKQTNYKKELLFNLFKKECKKVKFEKNR
II-------VKNKGNNTFSFRYPKKVDIKLARWLSFVLAEGFIGDYERGTHLAVSQKNRK
YLLKEFFKNSKKLFDVKFKQK--NEKDYS-VDFTLFCYFLRDLLEIKIGRGRYVSLPNWL
LDAKKDIKTNFLNVFFSLESTISKEGGEIILHQSNKNKIEIINYLLLSLGIFSSINKPIR
YASNTINKTRREYYSLIIRKIKNIKLFLEEV-DIDHPNHFLLEKQI----LKKSNGECVL
KHKFDYKKIRNLSKLCKND-IEFNKEFGTIYEVVRRTGYITEIALTNLKNKIIK--FNNK
NLNGLFKEIDELLNKNICWLKVKEIKEFEYNGKVIDLTVPDIHNFVGGYGGIYLHNT
>Natrinema_pallidum_DSM_3751-helicase-b
CVKPDTPMVIQDDGDATVVRAEDLLE---RRHRKVTDVDEDGELYT-SSIEAYSLD-EDE
LSLRESMVY--SESYDGPMHRIQTSYGREVEVTPDHPLLVETSSGPEWR----PASEIED
GDRIGIPTHIDLPERDIELNVGAALDRLRSEFPLVATEAESDRIVARLEEEVPISAFDEY
ER-RLALALADLTYADVADRLSIGLASVSKLVNGTSEYCSEEFLELLREAYTRLPPGEVL
VK---------TDNGRVSRFRYPTTLDSDLAELAAFVLGEGLIGEYERNRFVMITRKNRT
EILERAMETMWDQFGIEFEQK--SEIDYV-ISDAAFSVFFAELLDIEPGPGRDVSLPNWV
LNASQPIKQSFLSTFLSLEAEVRSN--EVRLVQANELKIEQLTYLLLSFGILPARGRQEK
YATNTDEQTQRTYHSLTIRGIENLSTLLSA-CSIVHPNVDQLEAHT----TGQRSGNHIG
RHVFDYRDIRALSKYFEND-REFNAELGNIYEVARRSGYLTEQTLDALSTKLQSLPSDET
T-QELAAKIDSIRSRNIAWVTVESNETSPYNGTIVDLSVPDTHNFVGGRGGLYLHNT
