# Supplementary material for: Inteins as indicators of gene flow in the halobacteria
Source: Front Microbiol. 2014 Jun 26;5:299. doi: 10.3389/fmicb.2014.00299 (PMC4071816; doi:10.3389/fmicb.2014.00299)
Supplement: Supplementary file 1 [file DataSheet1.ZIP › data_file1/intein_sequence_alignments/pol-IIa.fst]

>Archaeoglobus_veneficus_SNP6-dpol-IIa
CLHPREKVVVRD--------------SEGI------KILQIGEIVEKYK-----------
----------PG----EIEVLHYD--EGKLVWKIPRDFVRIKSPKKLLKIRTEYGREIIV
TPDHKFPI----------LD-ENTG-----EL-------IEVKAEKLRPGDVTLTA----
CKVPV---SSEVKEINVVEHFVHEKYRAHG---------------LRDVVKEKAKEKGIT
IKELCKQLGISRSAV----DKDSIPMNVLHRLSEILGLNINEV--EFRITHRKKFISVPS
KIKLTREFGFLVGMYLSDGFARSNN----------RLNQVSVASSSKEVAEMISKIFKDL
FGYRPSIRKDGNVYVLTASGKTIYKLFVDVL-----------------------------
------------------------------------------------------------
------------------------------------------------------------
----------------------GLGRNAREKRIPWFAFNNKEFALGV-ISGLIQGDGS--
---VGKEVSITTVNRDLVNDIVMLMLTLGIFAGISYENRQHRSEN---------------
------YIEYKVRIYSRDTIQELIDLGLIKTDKTEKLASILERSGASRRKEFGDA-----
V----LVKIKEIEQVDSDTE-YVYDFVIDGNKT-------F--------------VAG--
------------------
>Candidatus_Nanosalinarum_sp._J07AB56-dpol-IIa
CFDPDTKLWYRK--------------NGEW------RFEPAENMVEENIGE-DPETDDFG
NRFQT-P---HE----DLYVPSVS-KSGDTEIKPVEKLSKHQPTETMLEIRTTTGETITV
TEDHRMQF----------IE-D--N-----KV-------KKKRASKVQEGDSIPVP----
SSLEL---SGEYRTIDLLEHVAETDTIPNSRVMVS------LKESTIKSILKQRTGSEQY
LSATEDMVSVGRKAISNYVYRESVPVSLLEEVLG-REQMLDRIPRDAELSMESDNTSVSR
TVELNARLSTFLGYYAAEGFTGERDTS------KGPIYQTSISAHEKQIRDFAKEVFREE
LGASP--YEE-NEHKITASGRLLNFLFDEVL-----------------------------
------------------------------------------------------------
------------------------------------------------------------
----------------------NAGRRSYTKRVPQQVFSSPDDIIGHFLSGYFSGDGS--
ASSSSPDVKASTVSEELKTDLNALLQRLGISATNTVKDGIKLKQQFPDFYDEDCEREA--
------RPIHKIRITSTDAKKYREKAGFHLERKQEALDQSIRQTETNGGRPDNVGDMRHA
E----VESISEKEH----GD-HTYCLTVEDNHS-------V--------------IADN-
IAVGQ-------------
>Methanococcus_aeolicus-dpol-IIa
CFPPNTTILVNI--------------NGEV------KRITIEELYNLYDNEYYKNMAYIK
KDIKN-----NN----NIKVYSFDTLNKKMVLTDIEEVLKIQSPNHLVNIGLDTGRSFET
TPDHPVMV----------YD-EKED-----KF-------IKKNAMDVEENDLMLIP-KLD
FEEDEEQEQDNIEHIDLLAELSKEEYKNMWELLRIRGISDWIKNNIQKHCLKEKNENGK-
--------ENLIKNIAKYIKQDTIPLNLLLKILKNAELNITDVPKDAFIAVRRDKVNIRR
IIKI-EPLLKIIGYYLAEGYMRKTS----------SVYQINFSNYDEEVIKDIKNSLNEA
FGDGFGIYEK--DGKITVGSRIIYLLFTEIL-----------------------------
------------------------------------------------------------
------------------------------------------------------------
----------------------KTGINAHNKRVPSFIFKLPKEKVKLMLSAYFTGDGS--
AVKTRPIVVIYSANKKLLEDIDTLMISKFGLYGNWGADKNANGRKGNVVMKYHEKRETEI
PK----STVYRIDYNGIQAMKYFENIGFTSSKKQNIYELHTHKNFKAKKGLKEYGY----
-----IVKVRNKSIIKAEDE-FVYSLNAKKYHN-------V--------------VIN--
------------------
>Halorubrum_sp._J07HR59-dpol-IIa
CFHPETEIEYRD--------------DAGW------HRETIDGFVEDRLQD--PETDDFG
TLVEE-L---DG----DIEVPSID-EHGTGSTQPVTAVSKHPSQDHLIAVETCAGRSIRV
TPDHTMLR----------VA-D--G-----GV-------QQVAASELAVGDSIPAA----
------------------------------------------------------------
------------------------------------------------------------
------------------------------------------------------------
------------------------------------------------------------
------------------------------------------------------------
------------------------------------------------------------
------------------------------------------------------------
------------------------------------------------------------
-------------------------------------TSRGKASATGVAGATTDGGIE--
-----AEQVASIDICGSDVD-HTYNLTVAETHT-------L--------------AANG-
LLVGQ-------------
>Methanoregula_formicica_SMSP-dpol-IIa
CFHPETEIEYRD--------------DAGW------HRETIDGFVEDRLQD--PETDDFG
TLVEE-L---DG----DIEVPSID-EHGTGSTQPVTAVSKHPSQDHLIAVETCAGRSIRV
TPDHTMLR----------VA-D--G-----GV-------QQVAASELAVGDSIPAATSRG
KASATGVAGATTDGGIEAEQVASIDICGSDVDHTYNLTVAETHTLAANGLLVGQCDGDED
CVMLLMDGLLNFSKEYLPDQRGGSVSEDSRLVARDPQGRMRYLSFDEFWDELESPIDIDG
KFKNRTCAREGWQTYTFDENHESSLQPIEKAIRYRADDDETLLSVETQFGRSIEITPNHS
LFRYNDGIEEVAGEQLGVGDLIIA---PQQL-----------------------------
------------------------------------------------------------
------------------------------------------------------------
----------------------DVETQTETVIDAAECVDDPHVFIDESVTSCLQ-EGQ--
DQPVSESDAGAVVNGGLSGHLSQTKMRLQTLHELKGISRNPLADVNPQIGRKNSSDGIQR
FLTVSGDFSWLLGLLAAESSMSPTRPTITTAD------ETIAQRAERSITEILDVEPSVQ
W----ANGTCEIGFPAVFQD-ILAELGLRNDPSRDSSETAVPDPIRRGDQSTVRSFLRG-
LLAGD-------------
>Natrialba_magadii_ATCC_43099-dpol-IIa
CFHPETEIVYREGESRSIYDKQQLESDDGLPPEERPQRDSIRTFVEDRLEN--PEQDDFG
TEYQE-L---DD----DVWVLSYT---GVCCPKRVTTVSKHPAPDHLLSITTESGRKLRV
TPDHTMLR----------FDEDSSD-----RLSQEYWKAETVSAQELSPGDELPTP----
SPVGE-------------------------------------------------------
------------------------------------------------------------
------------------------------------------------------------
------------------------------------------------------------
------------------------------------------------------------
------------------------------------------------------------
------------------------------------------------------------
------------------------------------------------------------
------------------------------RTVDDFLFGPVKEINDFPPAVTG-------
-----WDVISDIEIIESDTD-YVYCLEVESSNT-------L--------------SANG-
IITGQ-------------
>halophilic_archaeon_J07HB67-dpol-IIa
CFHPDTKLWYEDE-------------TGAV------HHDRIEAFVERYVDETTAETDDFG
TVVSE-L---DD---VDVWVPSVT-ADGEEVRRQVEAVSRHHAPDHMIEVQVDDDRTLTV
TPDHSLLV----------VE-ST-GSSGSNTL-------RTVKAHELESGASLPVP----
SVRGG-------------------------------------------------------
------------------------------------------------------------
------------------------------------------------------------
------------------------------------------------------------
------------------------------------------------------------
------------------------------------------------------------
------------------------------------------------------------
------------------------------------------------------------
-------------------------------------VLSVTEEAAERERDNTETTASVA
R----TENVSSVEVVNKDVN-NTYNLTVSGSHT-------L--------------VTEG-
MYVKQ-------------
>halophilic_archaeon_J07HX5-dpol-IIa
CFHPDTTVWYADE-------------SGNW------RHERIETLVEDRLTD--PRTDDVG
TLIQK-L---ET----DLWVPSVD-ETGNTVLKPAAVVSKHPAPNHLVRVRTQSGHQLTV
TPDHQLLR----------VT-G--A-----GV-------ERTEAHSLAPGDRLPPR----
LGWGS-------------------------------------------------------
------------------------------------------------------------
------------------------------------------------------------
------------------------------------------------------------
------------------------------------------------------------
------------------------------------------------------------
------------------------------------------------------------
------------------------------------------------------------
--------------------SPATQTGATLTTDGGDTGTDTATNATHVDPIPAPDSDSDT
-----PELVDQVQFVPADVE-YTYCLTVEDTHT-------L--------------YAND-
LPAGQ-------------
>methanocaldococcus_infernus_ME-dpol-IIa
CFTEDTEVLVNI--------------NGEV------KRITIKELYEMFENERFEK----G
VWVRDKP---KL----DIKVYSFDPENKKVVLTDIVDVIKANSPEHLIKIELEEGKSFTV
TPDHWVLV----------YD-G--G-----NI-------IKKRAFEVKEGDLFISP----
------------------------------------------------------------
------------------------------------------------------------
------------------------------------------------------------
------------------------------------------------------------
------------------------------------------------------------
------------------------------------------------------------
------------------------------------------------------------
------------------------------------------------------------
-----------------------------------DLKRDLKKFE---------------
-----LLKVKKIEYIKSSKP-FVYCLNAKNYHN-------V--------------IVNDY
ILLAQ-------------
>Halorubrum_hochstenium_ATCC_700873-dpol-IIa
CFHPETEIAYLE--------------DGER------REISIEKFVESRLED--PRTDDFG
TLVQE-L---DG----DVRVPSID-EHGNTTTRSVTAVSKHPTQDHLVRIRTRSGRTIRV
TPDHTMLR----------VA-D--G-----EI-------YQTPARELAAGDRVPEA----
NPRNP-------------------------------------------------------
------------------------------------------------------------
------------------------------------------------------------
------------------------------------------------------------
------------------------------------------------------------
------------------------------------------------------------
------------------------------------------------------------
------------------------------------------------------------
------------------------------------------ERATDAPAASADGGVD--
-----TDEIVETEIVESDVE-YTYNLTVSGTHT-------L--------------AANG-
LWVQQ-------------
>Halorubrum_Cb34-dpol-IIa
CFHPATTIAYLE--------------EGER------REISIEAFVESRLGD--PETDDFG
TLVQE-L---DG----DVRVPSID-ERGNGTTRSVTAVSKHPSQDHFVRIRTRSGRTIRV
TPDHTMLR----------VA-D--G-----EI-------RRTPARELAVGDRVPAA----
HSGER-------------------------------------------------------
------------------------------------------------------------
------------------------------------------------------------
------------------------------------------------------------
------------------------------------------------------------
------------------------------------------------------------
------------------------------------------------------------
------------------------------------------------------------
------------------------------------------EQSTDASAASADGGVD--
-----VDEIVEAELVESGVE-YTYNITVSDTHR-------L--------------SANE-
LWVEQ-------------
>Thermococcus_gammatolerans_EJ3-dpol-IIa
CFPGDTRILVQI--------------DGKP------ARITLRELYELFEGESYENM----
VYVRRKP---KR----DVKVYSFDPERGKVVLTDIEDVIKAPSTDHLIRFELELGRSFET
TVDHPVLV----------YE-N--G-----KF-------VEKRAFEVKEGELIGVY----
ENDSI-----------KPFKIERIKYVKPKDDFVFSLNAKSYHNVLIN------------
------------------------------------------------------------
------------------------------------------------------------
------------------------------------------------------------
------------------------------------------------------------
------------------------------------------------------------
------------------------------------------------------------
------------------------------------------------------------
----------------------ENVVTHQCDGDEDAVMLLLDALLNFSKYYLPEKRGGKM
D----APLVVTTRLDPREVDSEVHNMDVVRYYP-------L----------EFYEATYE-
MKSPKEIKFIERVEDRLG
>Pyrococcus_horikoshii_OT3-dpol-IIa
CFPGDTRILVQI--------------NGTP------QRVTLKELYELFDEEHYESM----
VYVRKKP---KV----DIKVYSFNPEEGKVVLTDIEEVIKAPATDHLIRFELELGSSFET
TVDHPVLV----------YE-N--G-----KF-------VEKRAFEVREGNIIIII----
---------DESTLEPLKVAVKKIEFIEPPEDFVFSLNAKKYHTVIIN------------
------------------------------------------------------------
------------------------------------------------------------
------------------------------------------------------------
------------------------------------------------------------
------------------------------------------------------------
------------------------------------------------------------
------------------------------------------------------------
----------------------ENIVTHQCDGDEDAVMLLLDALLNFSRYYLPEKRGGKM
D----APLVITTRLDPREVDSEVHNMDIVRYYP-------L----------EFYEATYE-
LKSPKELVG---------
>Thermococcus_sibiricus_MM_739-dpol-IIa
CFPGETRILVQI--------------DGFP------QRITLKELYELFEDEHYENM----
VYVRKKP---KA----DIKVYSFDPETGKVVLTDIEDVIKAPITDHLIRFELELGRSFET
TIDHPVLV----------YE-N--G-----KF-------FKKRAFEVKESDIMVVI----
---------DESDSKPLKITIKKIEFVKPTGDFVFSLNAKNYHNVLIN------------
------------------------------------------------------------
------------------------------------------------------------
------------------------------------------------------------
------------------------------------------------------------
------------------------------------------------------------
------------------------------------------------------------
------------------------------------------------------------
----------------------ENIVTHQCDGDEDSVMLLLDALLNFSRYYLPEKRGGKM
D----APLVVTTRLDPREVDSEVHNMDVVRYYP-------L----------EFYRATYE-
LKSPKEVVG---------
>Methanoculleus_marisnigri_JR1-dpol-IIa
CFAGDTEITVSD--------------GRRW------MSLPIRQFVTENFDISKPGLDHVG
TFYSD-P---RQ----PFYVRSID-SQGKTSLKRVTSVSVHRAPAHLVRFATRRGRVLTV
TPDHAMLV----------WD-T--D-----YL-------RKIKALEVAVGDRVPVE----
------------------------------------------------------------
------------------------------------------------------------
------------------------------------------------------------
------------------------------------------------------------
------------------------------------------------------------
------------------------------------------------------------
------------------------------------------------------------
------------------------------------------------------------
-----------------------------------------------------EGG--LV
V----ADEVVSRETVQALDD-RVYCLTVAENHT-------L--------------VANG-
IFCGQ-------------
>Methanoculleus_bourgensis_MS2-dpol-IIa
CFAGDTEITVSD--------------GRQW------ISMPIRRFVVENFDVSKPGLDHMG
TFYSD-P---MQ----PFYVRSID-TQGVTSLKKVTSVSVHRAPAHLIQFATRRGKVLTV
TPDHAMLV----------WD-T--G-----YL-------RKIRALEVKIGDRVPAE----
------------------------------------------------------------
------------------------------------------------------------
------------------------------------------------------------
------------------------------------------------------------
------------------------------------------------------------
------------------------------------------------------------
------------------------------------------------------------
------------------------------------------------------------
-----------------------------------------------------EGG--LV
I----SDEVVARETVQALDD-RVYCLTVAENHT-------L--------------VANG-
IFCGQ-------------
>Methanofollis_liminatans-dpol-IIa
CFAGDTEIRVFE--------------EKGW------RSMPVRQFVLENFDLAEPGLDAAG
THWSP-P---KR----YAAVQAVD-SQGNTKLRRVTAVSIHRAPKHLIHFETARGKTLEV
TPEHTMLV----------WDLC--------YL-------RKVMAMEVREGDRVPVA----
------------------------------------------------------------
------------------------------------------------------------
------------------------------------------------------------
------------------------------------------------------------
------------------------------------------------------------
------------------------------------------------------------
------------------------------------------------------------
------------------------------------------------------------
-----------------------------------------------------EGG--QV
I----ADTVTAVRYILCPEE-QVYCLTVAEDHT-------L--------------AANG-
IFCGQ-------------
>Methanolinea_tarda-dpol-IIa
CFHGDTLIETFD--------------GKEW------STKPIRQIVAENFDLSQPGIDRLG
TYYSD-P---QS----TLLVRTVD-TEGKPHLRRVTSVSIHRAPAALIRFETRGGRSIVV
TPDHAMLL----------WD-V--C-----FL-------RKIRAVEVKEGDAVPVM----
------------------------------------------------------------
------------------------------------------------------------
------------------------------------------------------------
------------------------------------------------------------
------------------------------------------------------------
------------------------------------------------------------
------------------------------------------------------------
------------------------------------------------------------
-----------------------------------------------------VGM--NV
L----ADHIARRDVIPCPDD-RVFCLTVTDEHT-------V--------------CANG-
IFTGQ-------------
>Methanosphaerula_palustris_E1-9c-dpol-IIa
CFYGDTVIEVYD--------------YRSW------TKVPIRQFVLENFDLSNPGLDHFG
TFYSD-P---KR----SFLTRSVD-TQGTMHLKKITSVSVHRAPPALIRFGTSRGKVVSV
TPEHAMLI----------WD-V--D-----YL-------KKIRADEVKIGDAVPVY----
------------------------------------------------------------
------------------------------------------------------------
------------------------------------------------------------
------------------------------------------------------------
------------------------------------------------------------
------------------------------------------------------------
------------------------------------------------------------
------------------------------------------------------------
-----------------------------------------------------EGG--QV
L----ADRITELDIVPCPDD-RVFCLTVADDHT-------L--------------VADG-
IFTGQ-------------
>Methanoregula_boonei_6A8-dpol-IIa
CFYGETKIEIFD--------------GRSW------ATFPIRKFVMENFDVSRPGLDRLG
TYYSD-P---VR----PYYTRTVD-TNGGMHLRRITSVSIHRSPASMIRFVTARNRELTV
TPDHAMVV----------WD-T--G-----YL-------RKIKALEIKAGDAVPIL----
------------------------------------------------------------
------------------------------------------------------------
------------------------------------------------------------
------------------------------------------------------------
------------------------------------------------------------
------------------------------------------------------------
------------------------------------------------------------
------------------------------------------------------------
-----------------------------------------------------EGG--VV
I----ADRIVTAETVASLED-RVYCLTVAEDHT-------L--------------VANG-
VFTGQ-------------
>Methanoplanus_limicola-dpol-IIa
CFQGDTKLTVYD--------------GQRW------DTLPIKKFVLENFDVSCKSVDCVG
TYYSD-P---VK----PYWVRAVD-VNGNVRMRQVTSVSVHKSPDTLLYFETQRGKNIMV
TPEHSMLV----------SDLN--------YQ-------RKIKALELKEGDYIPGF----
------------------------------------------------------------
------------------------------------------------------------
------------------------------------------------------------
------------------------------------------------------------
------------------------------------------------------------
------------------------------------------------------------
------------------------------------------------------------
------------------------------------------------------------
-----------------------------------------------------EGG--AM
I----PDMIVKREPVVSADD-YVYCLTVSEDHT-------V--------------EVNG-
IFTGQ-------------
>Methanospirillum_hungatei_JF-1-dpol-IIa
CFHGDTLIEIYA--------------DGIL------EEIPIRRFVLEHLDLSQAGVDALG
TFYAD-P---VR----PAHVRSVD-TGGIPHLRKITSVSVHKAPANLIQFSTSRGKNLLV
TPDHAMLV----------WD-V--S-----YL-------RKIRALEVKIGDAVPVW----
------------------------------------------------------------
------------------------------------------------------------
------------------------------------------------------------
------------------------------------------------------------
------------------------------------------------------------
------------------------------------------------------------
------------------------------------------------------------
------------------------------------------------------------
-----------------------------------------------------ESG--VV
I----SDRIVSIDYVPCEDE-RVYCLTVDRDHN-------V--------------VGNG-
IFTGQ-------------
>Methanoplanus_petrolearius_DSM_11571-dpol-IIa
CFQGETEITVYD--------------NEKW------QTLPIRKFVLENFDISKTNFDLVG
TYYSD-P---SK----TFWVHSLD-ISGAVRMRRVTSVSVHRSPKTLIRFETSRGRSVTV
TPEHTMLV----------CDLA--------YQ-------RRVKALELKEGDFVPIF----
------------------------------------------------------------
------------------------------------------------------------
------------------------------------------------------------
------------------------------------------------------------
------------------------------------------------------------
------------------------------------------------------------
------------------------------------------------------------
------------------------------------------------------------
-----------------------------------------------------EGT--CM
I----NDRIVGRDILESAED-YVFCMTVDQDHN-------L--------------PANG-
IFTGQ-------------
>Halorubrum_SP7-dpol-IIa
CFHPETEIEYRD--------------DTGW------HRETIETFVEDRLDD--PRTDDFG
TLIEE-L---DG----SIEVPSID-ERGHETTQSVTAVSKHPSQDHFVRIETQCGRSIRV
TPDHTMLR----------VA-D--G-----GV-------EKVAANELAVGDTVPAS----
------------------------------------------------------------
------------------------------------------------------------
------------------------------------------------------------
------------------------------------------------------------
------------------------------------------------------------
------------------------------------------------------------
------------------------------------------------------------
------------------------------------------------------------
-------------------------------------PSHRSVSADTATSTATDGGIE--
-----TDEVASVSFLESDVE-YTYNLTVAETHT-------L--------------AAND-
LSVAQ-------------
>Halorubrum_kocurii_JCM_14978-dpol-IIa
CFHPETEIEYRD--------------DAGW------HRETIEDFVEDRLDD--PETDDFG
TLVDE-L---ND----DVKVPSID-EHGNGSTQSVTAVSKHPSQDHLVRIETRRGRSIRV
TPDHTMLR----------VV-D--G-----GV-------QKIAANELEVGDTVPASPPQQ
NASMDAATRTATDGGIETDEVTSVSFLESGVEYTYNLTVAETHTLAANDLSVAQCDGDED
CVMLLMDGLLNFSKEFLPDQRGGSVSEDSRLVARDPQGRIRYLTFDEFWNELESPIDVDG
KFKKRTCVREGWQTYTFDENHESSLQPIEKAIRYRADDDETLLRVETQFGRSLDITSNHS
LFRYDDGIEEVAGDDLDVGDLILAPQQLDVETQAGTVVDVAECVDDPYVFIDDPVESYLC
EVWDESAWGSDARAAFDGGLSYRLSKKKVALRTLRDIEGVSRNWRSDLNPRIGRKGSSKG
IARHIPMNDDFSWLLGLFAAEGSTSSVRPTITNADEEIVRQTERVIKDTLGVEPSIRWSN
KAYEIGFPAVFEDVLFELGFRDEESYDSSEKVVPEPIRRGDRSTVRSFLRGFIVGDGSET
SDDNHTNIAFHTTSEDLKDGIVFLLHRLGIVANVSTRDREPPRQRI--------------
-----------------------YSVTVSGGASDNPLRRVLDGEDPYQRKSLTVGIPEEL
FEIRQMDISDITEIIPKYLK-RRENISLEKLES---IVETLDERGLPPAAREKLDAVRP-
LVDGD-------------
>Halorubrum_sp._T3-dpol-IIa
CFHPETEIEYRD--------------NAGR------HRETIETFVEDRLDD--PRTDDFG
TLVEE-L---DG----AIEVPSID-ERGNEVTQSVTAVSKHPSQDHLVRIETRRGRSIRV
TPDHTMLR----------VV-D--A-----EV-------QKVAANELEVGDSVPSS----
------------------------------------------------------------
------------------------------------------------------------
------------------------------------------------------------
------------------------------------------------------------
------------------------------------------------------------
------------------------------------------------------------
------------------------------------------------------------
------------------------------------------------------------
-------------------------------------PSQQNVSMNAATGTATDGGIE--
-----TDEVTSISFLESDVE-YTYNLTVAETHT-------L--------------AAND-
LSVAQ-------------
>Halorubrum_terrestre_JCM_10247-dpol-IIa
CFHPETEIEYRD--------------DAGR------HRETIETFVEDRLDD--PRTDDFG
TLVEE-L---DG----AIEVPSID-ERGNKVTQSVTAVSKHPSQDHLIQIETRRGRSIRV
TPDHTMLR----------VV-D--G-----AV-------QKVAANELEVGDSVPSSPSQQ
NVSMDAATSTATDGGIETDEITSVSFLESDVEYTYNLTVAETHTLAANDLSVAQCDGDED
CVMLLMDGLLNFSKEYLPDQRGGSVAEDSRLVARDPQGRIRYLTFQEFWNELESPVEVDG
KFKKRTCVHEGWQTYTFDEGHESSLQPIEKAIRYRADEDETLLRVETQFGRSLDITPNHS
LFRYDDGIEEVAGDDLEVGDLVVAPQQFDVEPQAGNVVDVAECVDDPYVFIDESVESYLR
EVWDEAPWGSDARAAFDGGLSYRLSKKKVALRTLRDIEGVSRNWRAEWNPQIGRKGSSKG
VSRYIPMNEDFSWLLGLFAAEGSTSSVRPTITNADEEVVRRAERIITDTLGVEPSVRWSN
KAYEIGFPAVFEDVLFELGFRDEESYDSSEKVVPEPIRRGDRSVVRSFLRGFITGDGSET
TDKNHTSIRFHTTSEDLKDGIVFLLHRLGIVANVSTRDRETPRQPI--------------
-----------------------YTVTVSGGASDNPLRRVLDGEDPYQSKSLTVGVPEEL
LEIRRMDISGITELIPKYLK-RRENISLEQLES---IVETLDERDLPTAAREMLETIRP-
LVDGD-------------
>Halorubrum_167-dpol-IIa
CFHPETEIEYRD--------------DAGR------HRETIETFVEDRLDD--PRTDDFG
TLVEE-L---DG----AIEVPSID-ERGNKVTQSVTAVSKHPSQDHLIRIETRRGRSIRV
TPDHTMLR----------VV-D--G-----AV-------QKVAANELEVGDSVPSS----
------------------------------------------------------------
------------------------------------------------------------
------------------------------------------------------------
------------------------------------------------------------
------------------------------------------------------------
------------------------------------------------------------
------------------------------------------------------------
------------------------------------------------------------
-------------------------------------PSHQNVSMDAATGTATDGGIE--
-----TDEVTSVSFLESDVE-YTYNLTVAETHT-------L--------------AAND-
LSVAQ-------------
>Halorubrum_C2_b-dpol-IIa
CFHPETEIEYRD--------------DAGR------HRETIETFVEDRLDD--PRTDDFG
TLVEE-L---DG----AIEVPSID-ERGNKVTQSVTAVSKHPSQDHLIRIETRRGRSIRV
TPDHTMLR----------VV-D--G-----AV-------QKVAANELEVGDSVPSS----
------------------------------------------------------------
------------------------------------------------------------
------------------------------------------------------------
------------------------------------------------------------
------------------------------------------------------------
------------------------------------------------------------
------------------------------------------------------------
------------------------------------------------------------
-------------------------------------PSHQNVSMDAATGTATDGGIE--
-----TDEVTSVSFLESDVE-YTYNLTVAETHT-------L--------------AAND-
LSVAQ-------------
>Halorubrum_lacusprofundi_ATCC_49239-dpol-IIa
CFHPETEIEYRD--------------DAGW------HRETIEKFVEERLND--PQTDDFG
TLVNE-L---DG----NVEVPSID-EHGNKSTQPVTAVSKHLSQDHLVQVETQRGRSIRV
TPDHTMLR----------VA-D--G-----GV-------QKVAANELEIGDSVPTT----
------------------------------------------------------------
------------------------------------------------------------
------------------------------------------------------------
------------------------------------------------------------
------------------------------------------------------------
------------------------------------------------------------
------------------------------------------------------------
------------------------------------------------------------
-------------------------------------TLRHEMSVGATVDVTTDGGIE--
-----ADTVASVDFLESDIE-HTYNLTVAETHT-------L--------------AAND-
LLVAQ-------------
>Halorubrum_saccharovorum_DSM_1137-dpol-IIa
CFHPETEIEYRD--------------GAGW------HRETIEEFVEDRLDD--PETDDFG
TLVDE-L---DA----DVYVRSID-EHGEPTVQPVTAVSKHRSQDHLVEVRTTGGRSLRV
TPDHTMLR----------VD-S--D-----GL-------RDVRASELSAGDDIPCP----
AGADP-------------------------------------------------------
------------------------------------------------------------
------------------------------------------------------------
------------------------------------------------------------
------------------------------------------------------------
------------------------------------------------------------
------------------------------------------------------------
------------------------------------------------------------
------------------------------------------SSVTGETTALADGGVV--
-----TDEISTVEPVASDVD-HTYCVTVAETHS-------L--------------VTNN-
LYSKQ-------------
>Haloquadratum_walsbyi_C23-dpol-IIa
CFHPETKIWFRDT-------------DNEW------HHETIQTFVEDRLDD--PEIDAVG
TLVQE-V---DDNTDREISVPSID-DNGNERLQSVTAVSKHRAPNHLVQIETISGREITI
TPDHEMHI----------FE-Q--G-----NL-------VSKQASKITSGEYAVIP----
KRLQTISPSSHTPQHDLLREFLTRDELTADWLIIHTSDPVRLCNRVFPEEVTSCKDAVEI
MQNTACHLDENKETLIGWLDEGTIPVVLLRRFVETDEALLMSTPDDVQIGLRGEKVRIDR
HIGFTEELTSLLGYYAAAGIVHAQTNPISYESAQQEQSRITFYNIDTQTQTDLLNALNSV
FEIEPIQYNS-DGEILGVPGELIRRVFDTVF-----------------------------
------------------------------------------------------------
------------------------------------------------------------
----------------------DVGTQPSHKRIPQALFDASESHITSYLRCFFSTHDS--
LTTDTRDISATTVSREFKEDIIAALRRLGITAEVTTQQSRSVPEVLPDWYAIDDTTHHDA
NNSLNLTRSYVISIASSDAVTLQRDRQAQEQTKYDAQGLIANNNAIHQSRQVTDGGRKDY
I----TEPITDIEYVDADID-YTYCLTVSETHS-------L--------------IVND-
LSQKQ-------------
>uncultured_haloarchaeon-dpol-IIa
CFHPETKIWFRDT-------------DNEW------HHETIQTFVEDRLDD--PEIDAVG
TLVQE-V---DDNTDREISVPSID-DNGNERLQSVTAVSKHRAPNHLVQIETISGREITI
TPDHEMHI----------FE-Q--G-----NL-------VSKQASKITSGEYAVIP----
KRLQTISPSSHTPQHDLLREFLTRDELTADRLIIHTSDPVRLCNRVFPEEVTSCKDAVEI
MQNTACHLDKNKETLIGWLGEGTIPVALLRGFVETDEALLMSIPDDVQIGLRGEKVRIDR
HIGFTEELTSLLGYYAAAGIVHTQTNPISYESAQQEQSRITFYNIDTQTQTDLLNALNSV
FEIEPIQYNL-DGEILGVPGELIRRVFDTVF-----------------------------
------------------------------------------------------------
------------------------------------------------------------
----------------------DVGTQPSHKRIPQALFDASESHITSYLRCFFSTHDS--
LTTDTRDISATTVSREFKEDIIAALRRLGITAEVTTQQSRSVPEVLPDWYAIDDITHHDA
DNSLNLTRSYVISIASSDAVTLQRDRQAQEQTKYDAQGLIANNNAIHQSRQVTDGGRKDY
I----TEPITDIEYVDADID-YTYCLTISETHS-------L--------------IVND-
LSQKQ-------------
>Haloquadratum_walsbyi_DSM_16790-dpol-IIa
CFHPETKIWFRDT-------------DNEW------HHETIQTFVEDRLDD--PEIDAVG
TLVQE-V---DDNTDREISVPSID-DNGNERLQSVTAVSKHRAPNHLVQIETISGREITI
TPDHEMHI----------FE-Q--G-----NL-------VSKQASKITSGEYAVIP----
KRLQTISPSSHTPQHDLLREFLTRDELTADRLIIHTSDPVRLCNRVFPEEVTSCKDAVEI
MQNTACHLDKNKETLIGWLGEGRIPVALLRGFVETDEALLMSIPDDVQIGLRGEKVRIDR
HIGFTEELTSLLGYYAAAGIVHTQTNPISYESAQQEQSRITFYNIDTQTQTDLLNALNSV
FEIEPIQYNL-DGEILGVPGELIRRVFDTVF-----------------------------
------------------------------------------------------------
------------------------------------------------------------
----------------------DVGTQPSHKRIPQALFDASESHITSYLRCFFSTHDS--
LTTDTRDISATTVSREFKEDIIAALRRLGITAEVTTQQSRSVPEVLPDWYAIDDITHHDA
DNSLNLTRSYVISIASSDAVTLQRDRQAQEQIKYDAQGLIANNNAIHQSRQVTDGGRKDY
I----TEPITDIEYVDADID-YTYCLTVSETHS-------L--------------IVND-
LSQKQ-------------
>halophilic_archaeon_J07HX64-dpol-IIa
CFHPETTVQYRG--------------GGAM------REQPIGEFVEERLSD--PTVDEFG
VQVQK-L---DD----TVRVPSLT-EEGTRALGRVEAVSKHPAPDHLVCVETRAGRSITV
TPDHSMLR----------FD----G-----SV-------ESVPAHRLAAGDTVPVA----
------------------------------------------------------------
------------------------------------------------------------
------------------------------------------------------------
------------------------------------------------------------
------------------------------------------------------------
------------------------------------------------------------
------------------------------------------------------------
------------------------------------------------------------
----------------------------------------GQTSEGATVEAVVDGGHPE-
-----TDTVEQVEYVSSDVE-CTYCLTVEDTHT-------V--------------SADG-
LFVGQ-------------
>Haloquadratum_sp._J07HQX50-dpol-IIa
CFHPETRIWYQNT-------------QNRW------QYRPIREVVESHLHD--PRVDDVG
TQIQD-L---EA----DLYVPSIN-ANGEETLQRIEAVSKHQAPAHLVRIETQSGREITL
TPDHDMHT----------FD-D--G-----HI-------ASTRASELTTGD---------
------------------------------------------------------------
------------------------------------------------------------
------------------------------------------------------------
------------------------------------------------------------
------------------------------------------------------------
------------------------------------------------------------
------------------------------------------------------------
------------------------------------------------------------
------------------------------------------------------------
------------------------------------------------------------
------------------
>Haladaptatus_paucihalophilus_DX253-dpol-IIa
CFHPETKVWYRDQ-------------DDEW------RYDEIRQLVEERLEN--PREDDLG
ALVQE-L---DC----EVLVPSID-EDGNVVRKPIEAVSKHPAPNHLVEIETRSGREITV
TPDHSMLR----------WS-G--N-----GP-------EEIEARELKAGASVPGF----
LGEAG-------------------------------------------------------
------------------------------------------------------------
------------------------------------------------------------
------------------------------------------------------------
------------------------------------------------------------
------------------------------------------------------------
------------------------------------------------------------
------------------------------------------------------------
--------------------------------------SRFSEGDTSSGAVA-DGGSFE-
-----RDEVTRVEIVQSEIS-NTYCVTVRDTHN-------L--------------VANG-
IATKQ-------------
>Natronomonas_moolapensis_8.8.11-dpol-IIa
CFHPETKLRYED--------------DDGW------HYEKIETLVESRLED--PESDDFG
ALVQQ-L---DG----DVYVPSVT-EGGREIIRPVAAVSKHVAPEHLIKIETEGGRTLRV
TPDHTMLR----------LG-NRSETESAVGI-------ERVPASGVEVGDLLPRD----
TRKQSMAASAEQSMAA--------------------------------------------
------------------------------------------------------------
------------------------------------------------------------
-------SAE-QSMAASAEQSMAASAEQSMA-----------------------------
------------------------------------------------------------
------------------------------------------------------------
----------------------ASAEQSMAASAEQSIAASAEQSIAA-------------
------------------------------------------------------------
-------------------------------SAEQSMAASAESTEWAPKPHRADGGNG--
-----IDTVTSVEYKKYDIE-NTYCLTVERTNT-------V--------------SADG-
VYTGQ-------------
>Halomicrobium_mukohataei_DSM_12286-dpol-IIa
CFHPESRLWYEDE-------------AGDW------QYGPIADLVEERLDD--PREDDFG
TLVEE-L---DG----EVTVPSVD-ADGRPCRKPVEAVSKHHAPDHMVRIEV-GDRSLRV
TPDHTMLR----------RS-G--D-----GL-------EEAPASELSAGDELPAY----
DGGET-------------------------------------------------------
------------------------------------------------------------
------------------------------------------------------------
------------------------------------------------------------
------------------------------------------------------------
------------------------------------------------------------
------------------------------------------------------------
------------------------------------------------------------
--------------------------------------TVMTASDAPQPSAGADDGVP--
-----FDEVVSVEYVDSDTN-HVYCLTVADTHR-------V--------------AIEG-
TYSGQ-------------
>Haloarcula_vallismortis_ATCC_29715-dpol-IIa
CFHPETRLWYEDE-------------SGDW------EYGTIEELVEERLDD--PEEDDFG
TLVQE-L---DG----DLTVSSLG-DDG-PCRKPVDAVSKHPAPDHLVRIDV-GDRTLRV
TPDHTMLR----------AG-P--D-----GI-------EEIPASDLTAGDELPAY----
DGGET-------------------------------------------------------
------------------------------------------------------------
------------------------------------------------------------
------------------------------------------------------------
------------------------------------------------------------
------------------------------------------------------------
------------------------------------------------------------
------------------------------------------------------------
--------------------------------------TTMTARDA-ESTEATDGAAP--
-----TDTVEAVEYVESDVD-HVYCLTVADTHR-------V--------------AVEG-
TYVGQ-------------
>Haloarcula_amylolytica_JCM_13557-dpol-IIa
CFHPDTRLWYEDE-------------GGSW------EYGPIEELVEDRLDD--PEEDDFG
TLVQE-L---DG----EVTVSSLG-EDG-PCRQPVDAVSKHPAPDHLVEISV-GDRTLRV
TPDHTMLR----------AG-P--D-----GI-------EEVPASDLTPGDELPAY----
DGGET-------------------------------------------------------
------------------------------------------------------------
------------------------------------------------------------
------------------------------------------------------------
------------------------------------------------------------
------------------------------------------------------------
------------------------------------------------------------
------------------------------------------------------------
--------------------------------------TTMTARGE-ASTAATDGAAP--
-----TDTVETVEYVESDVD-HVYCLTVADTHR-------V--------------AVEG-
TYVGQ-------------
>Haloarcula_hispanica_ATCC_33960-dpol-IIa
CFHPDTRLWYEDE-------------NDDW------EYGTIEELVENRLDD--PDEDDFG
TLVQE-L---DG----DLTVSSLG-ENG-PCRQPVDAVSKHPAPDHLVEISV-GDRTLRV
TPDHTMLR----------AG-S--D-----GI-------EEVPAGDLTAGDELPAY----
DGGET-------------------------------------------------------
------------------------------------------------------------
------------------------------------------------------------
------------------------------------------------------------
------------------------------------------------------------
------------------------------------------------------------
------------------------------------------------------------
------------------------------------------------------------
--------------------------------------TTMTARGE-ASTAATDGAAP--
-----TDTVETVEYVESNVD-HVYCLTVADTHR-------V--------------AVEG-
TYVGQ-------------
>Halorubrum_92-dpol-IIa
CFHPDTRLWYEDE-------------NDDW------EYGTIEELVENRLDD--PDEDDFG
TLVQE-L---DG----DLTVSSLG-ENG-PCRQPVDAVSKHPAPDHLVEISV-GDRTLRV
TPDHTMLR----------AG-S--D-----GI-------EEVPAGDLTAGDELPAY----
DGGET-------------------------------------------------------
------------------------------------------------------------
------------------------------------------------------------
------------------------------------------------------------
------------------------------------------------------------
------------------------------------------------------------
------------------------------------------------------------
------------------------------------------------------------
--------------------------------------TTMTARGE-ASTAATDGAAP--
-----TDTVETVEYVESNVD-HVYCLTVADTHR-------V--------------AVEG-
TYVGQ-------------
>Haloarcula_japonica_DSM_6131-dpol-IIa
CFHPDTRLWYEDE-------------NDDW------EYGTIEELVENRLDN--PEEDDFG
TLVQE-L---DG----DLTVSSLS-ENG-PCRQPVDAVSKHPAPDHLVEVTV-GDRTLRV
TPDHTMLR----------AG-S--D-----GI-------EEVPASDLTAGDDLPAY----
DGGET-------------------------------------------------------
------------------------------------------------------------
------------------------------------------------------------
------------------------------------------------------------
------------------------------------------------------------
------------------------------------------------------------
------------------------------------------------------------
------------------------------------------------------------
--------------------------------------TTMTARGE-ASTAATDGAAP--
-----TDTVEAVEYVESDVD-HVYCLTVADTHR-------V--------------AVEG-
TYVGQ-------------
>Haloarcula_argentinensis_DSM_12282-dpol-IIa
CFHPDTRLWYEDE-------------GGNW------EYGTIEELVESRLDD--PEEDDFG
TLVQE-L---DG----DLTVSSLG-ENG-PCRQPVDAVSKHPAPDHLVEVTV-GDRTLRV
TPDHTMLR----------AG-S--D-----GI-------EEVPASDLAAGDDLPAY----
DGGET-------------------------------------------------------
------------------------------------------------------------
------------------------------------------------------------
------------------------------------------------------------
------------------------------------------------------------
------------------------------------------------------------
------------------------------------------------------------
------------------------------------------------------------
--------------------------------------TTMTARGE-ASTAATDGAAP--
-----TDTVEAVEYVESDVD-HVYCLTVADTHR-------V--------------AVEG-
TYVGQ-------------
>Haloarcula_californiae_ATCC_33799-dpol-IIa
CFHPDTRLWYEDE-------------NDDW------EYGTIEELVESRLDD--PQKDDFG
TLVQE-L---DG----DLTVSSLG-ENG-PCRQPVDAVSKHPAPDHLVEVAV-GDRTLRV
TPDHTMLQ----------AG-P--D-----GI-------EEVPASDLAAGDDLPAY----
DGGET-------------------------------------------------------
------------------------------------------------------------
------------------------------------------------------------
------------------------------------------------------------
------------------------------------------------------------
------------------------------------------------------------
------------------------------------------------------------
------------------------------------------------------------
--------------------------------------TTMTARGE-ASTAATDGAAP--
-----TDTVEAVEYVESDVD-HVYCLTVADTHR-------V--------------AVEG-
TYVGQ-------------
>Haloarcula_marismortui_ATCC_43049-dpol-IIa
CFHPDTRLWYEDE-------------NDDW------EYGTIEELVESRLDD--PQEDDFG
TLVQE-L---DG----DLTVSSLG-ENG-PCRQPVDAVSKHPAPDHLVEVAV-GDRTLRV
TPDHTMLR----------AG-P--D-----GI-------EEVPASDLAAGDDLPAY----
DGGET-------------------------------------------------------
------------------------------------------------------------
------------------------------------------------------------
------------------------------------------------------------
------------------------------------------------------------
------------------------------------------------------------
------------------------------------------------------------
------------------------------------------------------------
--------------------------------------TTMTARGE-ASTAATDGAAP--
-----TDTVEAVEYVESDVD-HVYCLTVADTHR-------V--------------AVEG-
TYVGQ-------------
>Haloarcula_sinaiiensis_ATCC_33800-dpol-IIa
CFHPDTRLWYEDE-------------NDDW------EYGTIEELVESRLDD--PQEDDFG
TLVQE-L---DG----DLTVSSLG-ENG-PCRQPVDAVSKHPAPDHLVEVTV-GDRTLRV
TPDHTMLR----------AG-P--D-----GI-------EEVPASDLAAGDDLPAY----
DGGET-------------------------------------------------------
------------------------------------------------------------
------------------------------------------------------------
------------------------------------------------------------
------------------------------------------------------------
------------------------------------------------------------
------------------------------------------------------------
------------------------------------------------------------
--------------------------------------TTMTARGE-ASTAATDGAAP--
-----TDTVEAVEYVESDVD-HVYCLTVADTHR-------V--------------AVEG-
TYVGQ-------------
>haloarchaeon_3A1_DGR-dpol-IIa
CFHPKTTIRYVEGDAADGEYVGGDALDDEL------NDASIASFVEDRLDPETAETDDVG
TLSQD-L---DE----PVSVPSIA-ADGTRTMRPVESVSKHPAPDHLIRVETEDGRSLRV
TPDHTMLRRADDEAGDDEAG-DGAGGERTDAI-------ERVPAADLAPGDEIPAA----
SPSTRGSTDRGRPDAATTDGSLAPDGGVAADSGVDG------------------------
------------------------------------------------------------
------------------------------------------------------------
------------------------------------------------------------
------------------------------------------------------------
------------------------------------------------------------
------------------------------------------------------------
------------------------------------------------------------
--------------------------------------SGINGSGIDSTRIDGSDRRVSD
E----YISVSSTSYEVFKSE-YVYCLTVSENHS-------V--------------VANG-
LYSGQ-------------
>Halosimplex_carlsbadense-dpol-IIa
CFHPETKVWYEDE-------------AGEW------RHEPIARLVEERLDD--PETDDFG
ALVEE-M---DG----EISVPSLT-ADGREVVKSVEAVSKHPSPDHLVRVVTESGQSVTV
TPDHTMIR----------WE----G-----RK-------TECEAHELSAGDEVPRF----
DGSPD-------------------------------------------------------
------------------------------------------------------------
------------------------------------------------------------
------------------------------------------------------------
------------------------------------------------------------
------------------------------------------------------------
------------------------------------------------------------
------------------------------------------------------------
--------------------------GLGVDTEPSATAV--------------DGGSPN-
-----VEVVERVEYVPADVD-HTYCLTVADTHS-------L--------------VANG-
LHAAQ-------------
>Halobiforma_nitratireducens_JCM_10879-dpol-IIa
CFHPETTIRYVDE-------------SGTE------REASIATFVESRLTD--PREDDFG
TLIQD-L---DG----SITVPSID-DDGRHVTRSVEAVSKHPAPDHLIRVETRSGRSLTV
TPDHTMVV----------WN-A--------GL-------ERVAASELEAGDEIPTP----
AGADS-------------------------------------------------------
------------------------------------------------------------
------------------------------------------------------------
------------------------------------------------------------
------------------------------------------------------------
------------------------------------------------------------
------------------------------------------------------------
------------------------------------------------------------
---------------------------------------ANGANSSARTVGITDGGRPE-
-----VDIVERAEIVPSDVE-YTYCLTVSDTNT-------L--------------VANG-
LHTAQ-------------
>Natronolimnobius_innermongolicus_JCM_12255-dpol-IIa
CFHPETTVRYEDE-------------AGIA------REESIEAFVESRLTD--PREDDFG
TLVQE-L---EQ----SITVPSID-DDGRRVRRPVDAVSKHPAPDHLIRVETRNGRSLTV
TPDHTMVV----------WN-D--------GL-------ERIAASELEPGDEIPTP----
NRSPT-------------------------------------------------------
------------------------------------------------------------
------------------------------------------------------------
------------------------------------------------------------
------------------------------------------------------------
------------------------------------------------------------
------------------------------------------------------------
------------------------------------------------------------
------------------------------------------DIGATAATGVTDGGRPP-
-----VDIVDRTEPLPADTD-YTYCLTVSGTHT-------L--------------VAND-
LYSAQ-------------
>Halorubrum_Ea8-dpol-IIa
CFHPETKLWYEDE-------------KGHL------RYDTVAEFVEAYLGQSDVEFDDFG
TAIGK-LEGVDG----DLHAPALT-SDGDRVSRPIEAVSKHPAPDHLVRIRTETGRSITV
TPDHGVHV----------YD-ADRD-----EI-------VGTEARDLSPSDRVVVP----
DSVGSDGGERGSRRFDLLGEFLESDAVPTDRLMVKGLDKDRLYELFEDAFADDWDGRFYP
LQSMTEVFDTNKKTLSNYLYRESFPVSYLRRCFASTEELLEFVPEDATLGMKRDRTEIDR
FVELNDRVATLLGYYAAEGFAREQETP------KGTIHQTTICGTETEARAFFLDVLREE
FGTDP--YEE-NHAKVTVSGRLLRAFFDSVL-----------------------------
------------------------------------------------------------
------------------------------------------------------------
----------------------DGGVYARTKRVPDPIFDASESIVGAYLRGYFSGDGG--
VDEGSLRITATTVSEELREDLLGLLRRLGIHATVDRPDRVRLHDKFPEFYDEDDPRLN--
------AQTYVLSVSSRDAVRFAEVAGFHLSRKADRLAENVSSVEPYASTVS-DGGAGDY
G----TEAIAEIDTVESDTD-HVYCLTVEDTHS-------L--------------VAND-
LSVDQ-------------
>Halorubrum_Ea1-dpol-IIa
CFHPETKLWYEDE-------------TGHL------RYDTIAEFVEAYLGQSDVEFDDFG
TAIGK-LEGVDG----DLHAPALT-SDGDRVSRPIEAVSKHPAPDHLVRIRTETGRSITV
TPDHGVHV----------YD-ADRD-----EI-------VGTEARDLAPSDRVVVP----
DSVGSDGGERGSRRFDLLGEFLESDAVPTDRLMVKGLDKDRMYELFEDAFADDWDGRFYP
LQSMTEVFDTNKKTLSNYLYRESFPVSYLRRCFASTEELLEFVPEDATLGMKRDRTEIDR
FVELNDRVATLLGYYAAEGFAREQETP------KGTIHQTTICGTETEARAFFLDVLREE
FGTDP--YEE-NHAKVTVSGRLLRAFFDSVL-----------------------------
------------------------------------------------------------
------------------------------------------------------------
----------------------DGGVYARTKRVPDPIFDASESIVGAYLRGYFSGDGG--
VDEGSLRITATTVSEELREDLLGLLRRLGIHATVDRPDRVRLHDKFPEFYDEDDPRLN--
------AQTYVLSVSSRDAVRFAEVAGFHLSRKGDRLAENVSSVEPYASTVS-DGGAGDY
G----TEAIAEIDTVESDTD-HVYCLTVEDTHS-------L--------------VAND-
LSVDQ-------------
>Halorubrum_Eb13-dpol-IIa
CFHPETKLWYEDE-------------TGHL------RYDTIAEFVEAYLGQSDVEFDDFG
TAIGK-LEGVDG----DLHAPALT-SDGDRVSRPIEAVSKHPAPDHLVRIRTETGRSITV
TPDHGVHV----------YD-ADRD-----EI-------VGTEARDLAPSDRVVVP----
DSVGSDGGERGSRRFDLLGEFLESDAVPTDRLMVKGLDKDRMYELFEDAFADDWDGRFYP
LQSMTEVFDTNKKTLSNYLYRESFPVSYLRRCFASTEELLEFVPEDATLGMKRDRTEIDR
FVELNDRVATLLGYYAAEGFAREQETP------KGTIHQTTICGTETEARAFFLDVLREE
FGTDP--YEE-NHAKVTVSGRLLRAFFDSVL-----------------------------
------------------------------------------------------------
------------------------------------------------------------
----------------------DGGVYARTKRVPDPIFDASESIVGAYLRGYFSGDGG--
VDEGSLRITATTVSEELREDLLGLLRRLGIHATVDRPDRVRLHDKFPEFYDEDDPRLN--
------AQTYVLSVSSRDAVRFAEVAGFHLSRKADRLAENVSSVEPYASTVS-DGGAGDY
G----TEAIAEIDTVESDTD-HVYCLTVEDTHS-------L--------------VAND-
LSVDQ-------------
>Halorubrum_SP3-dpol-IIa
CFHPETKIWYEDE-------------TGQL------RYDEIEAFVETYLDRSDVEFDDFG
TAVGK-LEDVDG----DLRVPSLT-ADGDRVSRSVEAVSKHDAPNHLVRVRTESGRSITV
TPDHGVHV----------YD-DERD-----EV-------ASREARELDANDRLVIP----
DSIGSDDISRDPQRFDLLAEFVRSDAVPTDRLMIKGLDKDRLYDLFEDAFADDWDGRFYP
LQSMTEVFETNKKTLSNYLYRESFPVSYLQQCFSSLDEMLAFVPDDVTLGMKRDRTEIDR
FVDLNERVATLLGYYAAEGFAREQETP------KGTIHQTTICGTETEAREFFLNVLREE
FGVDP--YEE-NHAKVTVSGRLLRAFFDSVL-----------------------------
------------------------------------------------------------
------------------------------------------------------------
----------------------DSGVYAHTKRVPDRIFGAPDEIVGAYLSGYFSGDGS--
VDDGSLRITATTVSEELREDLIGLLRRLDIHATVDRPKRVQLHDKFPEFYDESDPRMT--
------AQTYVLSVSSHDAVRFSEIAGFHLSRKRDRLMGNVSSVEPYAPKVS-DGGSGEY
L----VENVDEVEVVESDVE-HVYCLTVEDTHS-------L--------------VAND-
LSVDQ-------------
>Halorubrum_SP9-dpol-IIa
CFHPETKIWYEDE-------------TGQL------RYDEIEAFVETYLDRSDVEFDDFG
TAVGK-LEDVDG----DLRVPSLT-ADGDRVSRSVEAVSKHDAPNHLVRVRTESGRSITV
TPDHGVHV----------YD-DERD-----EV-------ASREARELDANDRLVIP----
DSIGSDDISRDPQRFDLLAEFVRSDAVPTDRLMIKGLDKDRLYDLFEDAFADDWDGRFYP
LQSMTEVFETNKKTLSNYLYRESFPVSYLQQCFSSLDEMLAFVPDDVTLGMKRDRTEIDR
FVDLNERVATLLGYYAAEGFAREQETP------KGTIHQTTICGTETEAREFFLNVLREE
FGVDP--YEE-NHAKVTVSGRLLRAFFDSVL-----------------------------
------------------------------------------------------------
------------------------------------------------------------
----------------------DSGVYAHTKRVPDRIFGAPDEIVGAYLSGYFSGDGS--
VDDGSLRITATTVSEELREDLIGLLRRLDIHATVDRPKRVQLHDKFPEFYDESDPRMT--
------AQTYVLSVSSHDAVRFSEIAGFHLSRKRDRLMGNVSSVEPYAPKVS-DGGSGEY
L----VENVDEVEVVESDVE-HVYCLTVEDTHS-------L--------------VAND-
LSVDQ-------------
>Halorubrum_californiensis_DSM_19288-dpol-IIa
CFHPKTKIWYEDE-------------TGQL------RYDEIETFVETYLDRSDVEFDDFG
TAVGE-LEHVDG----DLRVPSLT-ADGDRVSRPVEAVSKHEAPEHLVQVRTESGRSITV
TPDHGVHV----------YD-GERD-----AV-------AGKEAREIDADDRLVIP----
DSVGADDIDRDSRRFDLLAKFVRSDAVPNDRLMIKGLDKDRLYELFEDAFADDWEGRFYP
LQSMTEVFETNKKTLSNYLYRESFPVSSLQRCFTSLDEMLAFVPDDVALGMKRDRTEIDR
FVDLNRRVATLLGYYAAEGFAREQETP------KGTIHQTTICGTETESREFFLDVLREE
FGVDP--YEE-NHAKVTVSGRLLRAFFDSVL-----------------------------
------------------------------------------------------------
------------------------------------------------------------
----------------------DSGVYAHTKRVPDQIFDAPDEVVGAYLSGYFSGDGS--
VDDGSLRITATTVSEELREDLVGLLRRLEIHASVDRPERVHLHDKFPEFYDESDTRMT--
------AQTYVLSVSSEDAVRFSEIAGFHLSRKQDRLRENVSSVEPYARKAS-DGGSGEY
L----VENVADVETVESDVE-HVYCLTVEETHS-------L--------------VAND-
LSVDQ-------------
>Halorubrum_litoreum_JCM_13561-dpol-IIa
CFHPETKIWYEDE-------------TGSL------RYDEIDDFVETYLDQSEIEFDDFG
TAIGE-LEGVDG----DLSVPAVT-ADGERVSRPVEAVSKHEAPDHMIQVRTTSGRSITV
TPDHGVHV----------YD-GEQD-----EI-------VSRDAQDLDTTDKLVVP----
DSIGSDDSGRSQQRFDLLAEFIRSEAVPTDRLMIKGLDKDRLYDLFEDTFADDWEGRFYP
LQSMTEVFDTNKKTLSNYLYRESFPASYLEQCFSSTDDLLAFVPDDVTLGMKRDRTEIDR
TVDLNQRVATLLGYYAAEGFAREQETP------KGTIHQTTICGTETEAREFFLNALREE
FGVDP--YEE-NNAKVTVSGRLLRAFFDSVL-----------------------------
------------------------------------------------------------
------------------------------------------------------------
----------------------DAGVRAESKRVPDSIFDAPEKTVGAYLSGYFSGDGG--
VDKGSLRITATTVSEELREDLLALLRRLDIHATVDRPKRVLLHEKFPEFYDESDMRLT--
------SQTYVISVSSRDAVRFSEIAGFHLSRKHDRLMENVSSVDPYAPKVS-DGGSGEY
L----VEGVDEVEIVESDVD-HVYCLTVEETHS-------L--------------VAND-
LSVDQ-------------
>Halorubrum_distributum_JCM_10118-dpol-IIa
CFHPETKIWYEDE-------------TGSL------RYDEIDDFVETYLDQSEIEFDDFG
TAIGE-LEGVDG----DLSVPAVT-ADGERVSRPVEAVSKHEAPDHMIQVRTTSGRSITV
TPDHGVHV----------YD-GEQD-----EI-------VSRDAQDLDTTDKLVVP----
DSIGSDDSGRSQQRFDLLAEFIRSEAVPTDRLMIKGLDKDRLYDLFEDTFADDWEGRFYP
LQSMTEVFDTNKKTLSNYLYRESFPASYLEQCFSSTDDLLAFVPDDVTLGMKRDRTEIDR
TVDLNQRVATLLGYYAAEGFAREQETP------KGTIHQTTICGTETEAREFFLNALREE
FGVDP--YEE-NNAKVTVSGRLLRAFFDSVL-----------------------------
------------------------------------------------------------
------------------------------------------------------------
----------------------DAGVRAESKRVPDSIFDAPEKTVGAYLSGYFSGDGG--
VDKGSLRITATTVSEELREDLLALLRRLDIHATVDRPKRVLLHEKFPEFYDESDMRLT--
------SQTYVISVSSRDAVRFSEIAGFHLSRKHDRLMENVSSVDPYAPKVS-DGGSGEY
L----VEGVDEVEIVESDVD-HVYCLTVEETHS-------L--------------VAND-
LSVDQ-------------
>Halorubrum_distributum_JCM_9100-dpol-IIa
CFHPETKIWYEDE-------------TGSL------RYDEIDDFVETYLDQSEIEFDDFG
TAIGE-LEGVDG----DLSVPAVT-ADGERVSRPVEAVSKHEAPDHMIQVRTTSGRSITV
TPDHGVHV----------YD-GEQD-----EI-------VSRDAQDLDTTDKLVVP----
DSIGSDDSGRSQQRFDLLAEFIRSEAVPTDRLMIKGLDKDRLYDLFEDTFADDWEGRFYP
LQSMTEVFDTNKKTLSNYLYRESFPASYLEQCFSSTDDLLAFVPDDVTLGMKRDRTEIDR
TVDLNQRVATLLGYYAAEGFAREQETP------KGTIHQTTICGTETEAREFFLNALREE
FGVDP--YEE-NNAKVTVSGRLLRAFFDSVL-----------------------------
------------------------------------------------------------
------------------------------------------------------------
----------------------DAGVRAESKRVPDSIFDAPEKTVGAYLSGYFSGDGG--
VDKGSLRITATTVSEELREDLLALLRRLDIHATVDRPKRVLLHEKFPEFYDESDMRLT--
------SQTYVISVSSRDAVRFSEIAGFHLSRKHDRLMENVSSVDPYAPKVS-DGGSGEY
L----VEGVDEVEIVESDVD-HVYCLTVEETHS-------L--------------VAND-
LSVDQ-------------
>Halorubrum_E3-dpol-IIa
CFHPETKIWYEDE-------------TGSL------RYDEIDDFVETYLDQSEIEFDDFG
TAIGE-LEGVDG----DLSVPAVT-ADGERVSRPVEAVSKHEAPDHMIQVRTTSGRSITV
TPDHGVHV----------YD-GEQD-----EI-------VSRDAQDLDTTDKLVVP----
DSIGSDDSGRSQQRFDLLAEFIRSEAVPTDRLMIKGLDKDRLYDLFEDTFADDWEGRFYP
LQSMTEVFDTNKKTLSNYLYRESFPASYLEQCFSSTDDLLAFVPDDVTLGMKRDRTEIDR
TVDLNQRVATLLGYYAAEGFAREQETP------KGTIHQTTICGTETEAREFFLNALREE
FGVDP--YEE-NNAKVTVSGRLLRAFFDSVL-----------------------------
------------------------------------------------------------
------------------------------------------------------------
----------------------DAGVRAESKRVPDSIFDAPEKTVGAYLSGYFSGDGG--
VDKGSLRITATTVSEELREDLLALLRRLDIHATVDRPKRVLLHEKFPEFYDESDMRLT--
------SQTYVISVSSRDAVRFSEIAGFHLSRKHDRLMENVSSVDPYAPKVS-DGGSGEY
L----VEGVDEVEIVESDVD-HVYCLTVEETHS-------L--------------VAND-
LSVDQ-------------
>Halorubrum_LG2-dpol-IIa
CFHPETKIWYEDE-------------TGSL------RYDEIDDFVETYLDQSEIEFDDFG
TAIGE-LEGVDG----DLSVPAVT-ADGERVSRPVEAVSKHEAPDHMIQVRTTSGRSITV
TPDHGVHV----------YD-GEQD-----EI-------VSRDAQDLDTTDKLVVP----
DSIGSDDSGRSQQRFDLLAEFIRSEAVPTDRLMIKGLDKDRLYDLFEDTFADDWEGRFYP
LQSMTEVFDTNKKTLSNYLYRESFPASYLEQCFSSTDDLLAFVPDDVTLGMKRDRTEIDR
TVDLNQRVATLLGYYAAEGFAREQETP------KGTIHQTTICGTETEAREFFLNALREE
FGVDP--YEE-NNAKVTVSGRLLRAFFDSVL-----------------------------
------------------------------------------------------------
------------------------------------------------------------
----------------------DAGVRAESKRVPDSIFDAPEKTVGAYLSGYFSGDGG--
VDKGSLRITATTVSEELREDLLALLRRLDIHATVDRPKRVLLHEKFPEFYDESDMRLT--
------SQTYVISVSSRDAVRFSEIAGFHLSRKHDRLMENVSSVDPYAPKVS-DGGSGEY
L----VEGVDEVEIVESDVD-HVYCLTVEETHS-------L--------------VAND-
LSVDQ-------------
>Halorubrum_LG3-dpol-IIa
CFHPETKIWYEDE-------------TGSL------RYDEIDDFVETYLDQSEIEFDDFG
TAIGE-LEGVDG----DLSVPAVT-ADGERVSRPVEAVSKHEAPDHMIQVRTTSGRSITV
TPDHGVHV----------YD-GEQD-----EI-------VSRDAQDLDTTDKLVVP----
DSIGSDDSGRSQQRFDLLAEFIRSEAVPTDRLMIKGLDKDRLYDLFEDTFADDWEGRFYP
LQSMTEVFDTNKKTLSNYLYRESFPASYLEQCFSSTDDLLAFVPDDVTLGMKRDRTEIDR
TVDLNQRVATLLGYYAAEGFAREQETP------KGTIHQTTICGTETEAREFFLNALREE
FGVDP--YEE-NNAKVTVSGRLLRAFFDSVL-----------------------------
------------------------------------------------------------
------------------------------------------------------------
----------------------DAGVRAESKRVPDSIFDAPEKTVGAYLSGYFSGDGG--
VDKGSLRITATTVSEELREDLLALLRRLDIHATVDRPKRVLLHEKFPEFYDESDMRLT--
------SQTYVISVSSRDAVRFSEIAGFHLSRKHDRLMENVSSVDPYAPKVS-DGGSGEY
L----VEGVDEVEIVESDVD-HVYCLTVEETHS-------L--------------VAND-
LSVDQ-------------
>Halorubrum_hd13-dpol-IIa
CFHPETKIWFEDE-------------TGQL------RYDSIDDFVETYLDQSDVDFDDFG
TAIGE-LEGVDG----NLSVPAVT-ADGERVSRPVEAVSKHEAPDHLVRIRTVSGRSITV
TPDHGVHV----------YD-GEQD-----EI-------VGTEARDLDTTDKLVIP----
DSIGRDDTSRDPQRFDLLAEFIRSEAVPTDRLMIKGLDKDRLYELFEDAFADDWEGQFYP
LKSMTEVFGTNKKTLSNYLYRESFPASYLQRCFSSLDDLLAFVPEDVTLGMKRDRTEIDR
VVDLNERVATVLGYYAAEGFAREQETP------KGAIHQTTICGTEAEAREFFLDALRDE
FGVDP--YEE-NHAKVTVSGRLLRAFFDSVL-----------------------------
------------------------------------------------------------
------------------------------------------------------------
----------------------DAGVYAETKRVPNPILDAPEAIVGAYLSGYFSGDGG--
VDKGSLRITATTVSEELREDLIALLRRLDIHATVDRPERVRLHEKFPEFYDESDKRLT--
------SQTYVIAVSSHDAIRFSEIAGFHLSRKNDRLMENVSSVEPYAPKVS-DGGSGEY
L----VENVDEVEIVESDVE-NVYCLTVEETHS-------L--------------VAND-
LSVDQ-------------
>Halorubrum_IB24-dpol-IIa
CFHPETKIWFEDE-------------TGQL------RYDSIDDFVETYLDQSDVDFDDFG
TAIGE-LEGVDG----NLSVPAVT-ADGERVSRPVEAVSKHEAPDHLVRIRTVSGRSITV
TPDHGVHV----------YD-GEQD-----EI-------VGTEARDLDTTDKLVIP----
DSIGRDDTSRDPQRFDLLAEFIRSEAVPTDRLMIKGLDKDRLYELFEDAFADDWEGQFYP
LKSMTEVFGTNKKTLSNYLYRESFPASYLQRCFSSLDDLLAFVPEDVTLGMKRDRTEIDR
VVDLNERVATVLGYYAAEGFAREQETP------KGAIHQTTICGTEAEAREFFLDALRDE
FGVDP--YEE-NHAKVTVSGRLLRAFFDSVL-----------------------------
------------------------------------------------------------
------------------------------------------------------------
----------------------DAGVYAETKRVPNPILDAPEAIVGAYLSGYFSGDGG--
VDKGSLRITATTVSEELREDLIALLRRLDIHATVDRPERVRLHEKFPEFYDESDKRLT--
------SQTYVIAVSSHDAIRFSEIAGFHLSRKNDRLMENVSSVEPYAPKVS-DGGSGEY
L----VENVDEVEIVESDVE-NVYCLTVEETHS-------L--------------VAND-
LSVDQ-------------
>Haloterrigena_salina_JCM_13891-dpol-IIa
CFHPETKIWYQDE-------------NGER------TYEPIETIVEQRLTD--PTEDDIG
TLVQD-V---DG-----LSVPSIT-SDGTTVERSVESISKHPAPDHLVRIETRSGRTLTV
TPDHTFHR----------WT-P--S-----GL-------ESIDAHALSAGDELPSP----
KSIDF---EGTTQSIDLLDAFIDAEAIPNESLVVRELGSDRIKALLDD--ATSENAYLKP
V---AERLDVSESTVYNWVNRDSVPIAPLLSLFG-RKELLERIPDDVTLGVKRDTASVRR
HFEIDESIATLLGYYAAEGFTRREN---------GSFYQTTICTPDAVARDEIIDTFSDA
LSIDA--FEE-NEWKITVSSRLVSTLFTDVL-----------------------------
------------------------------------------------------------
------------------------------------------------------------
----------------------ELGSTAETKRIPDYLFDSPQSHLRAFLAAYFSGDGS--
ASSDRIEIRAHTISDELANDLVAALKRFGIAAKTYRETRQPSTGAVSEFYGDEEEIPE--
------FETRVLKITSQNAARFADRIGFHLERKQETIDDVLETTELRSQRLFADGG--DV
W----FDEVTSVEIVESDID-HTYCLTVDDTNT-------L--------------VAND-
LFVGQ-------------
>Natrialba_hulunbeirensis_JCM_10989-dpol-IIa
CFHPETNLWYQNE-------------NDAW------GYESIETVVEERLTE--PGTDDFG
TLVQD-V---DG-----LTVPSVS-ADGTPTERPVTAVSKHPAPDHLVRVETRSGRTITV
TPDHTFHR----------WT-P--A-----GL-------EAVDARMLSPGDELPSP----
KSIDF---EGTQKSIDLLDAFIETDAIPNDSLVIRGLGSDRITELLDD--ATTEQAYLKP
V---AERLDLSQSTVYNWVNRDSVPVGPLLSLFE-TDEFLERIPDDITLGVKRDSASVQR
QFTIDESVATLLGYYTAEGFSRQED---------GSFYQTTICTPDDVARDEIMDAFDRA
LSIDA--FEE-NEWKVTVSSRLVAVLFADVL-----------------------------
------------------------------------------------------------
------------------------------------------------------------
----------------------NLGTTAETKRIPNSILDSPQSQLRAFLAAYFSGDGS--
TSSDRIDIRAHTVSDELADDLVAALKRFGIAAKAYRETRCPSTGAVAEFYADDGPVPE--
------FETWILKITSENAARFADRIGFHLERKQDTITDVLEQTECRTQRLFADGG--ET
W----LDEVVSTEIVESNTD-YTYCLTVEETNT-------L--------------VAND-
VFVGQ-------------
>Natrinema_altunense_JCM_12890-dpol-IIa
CFHPETKLWSQNH-------------NSEW------GYESIETIVEERLTD--PEEDDFG
TLVQD-V---DG-----LSVPSVT-ADGTPVERPVETVSKHPAPDHLVRVETRSGRTITV
TQDHTFRR----------WT-P--A-----GL-------ESVDARELSAGDELPSP----
KSIDF---EGTTKSIDLLKAFLEADAIPNDSLVIRGLGSEQIKDLLDD--ATPNQAYLKP
V---AERLGVSQSTVYNWVSRDSVPVGPLLAFFD-AAELRDRIPDDVTLGMKRDTAAIER
QFEIDDSVATLLGYYASEGFTRRED---------GSFYQTTICTPDRAARDDIVDAFTDA
LSIDA--FEE-NEWKVTVSSRLVSALFADVL-----------------------------
------------------------------------------------------------
------------------------------------------------------------
----------------------DLGATAETKRIPDSVLDSSRSQLRAFLAAYFSGDGS--
TSSERIEIRAHTISDELATDLVAALKRFGIAAKTYRETRRPSTGAVAEFYSDDEPVPE--
------FESWVLKITSENAARFADRIGFHLERKQETLTNVLETTELRSQRLFADGG--DT
W----LDEVVSVEIVESDVE-YTYCLTVEETNT-------L--------------VAND-
LYVGQ-------------
>Halorubrum_LB1-dpol-IIa
CFHPETKLWSQNH-------------NSEW------GYESIETIVEERLTD--PEEDDFG
TLVQD-V---DG-----LSVPSVT-ADGTPVERPVETVSKHPAPDHLVRVETRSGRTITV
TQDHTFRR----------WT-P--A-----GL-------ESVDARELSAGDELPSP----
KSIDF---EGTTKSIDLLKAFLEADAIPNDSLVIRGLGSEQIKDLLDD--ATPNQAYLKP
V---AERLGVSQSTVYNWVSRDSVPVGPLLAFFD-AAELRDRIPDDVTLGMKRDTAAIER
QFEIDDSVATLLGYYASEGFTRRED---------GSFYQTTICTPDRAARDDIVDAFTDA
LSIDA--FEE-NEWKVTVSSRLVSALFADVL-----------------------------
------------------------------------------------------------
------------------------------------------------------------
----------------------DLGATAETKRIPDSVLDSSRSQLRAFLAAYFSGDGS--
TSSERIEIRAHTISDELATDLVAALKRFGIAAKTYRETRRPSTGAVAEFYSDDEPVPE--
------FESWVLKITSENAARFADRIGFHLERKQETLTNVLETTELRSQRLFADGG--DT
W----LDEVVSVEIVESDVE-YTYCLTVEETNT-------L--------------VAND-
LYVGQ-------------
>Halobiforma_lacisalsi_AJ5-dpol-IIa
CFHPETKIWYQNK-------------DGER------AYESIEAIVEDRLTD--PETDDFG
TVVQD-V---DG-----ISVPSVT-EDGTPVERPVEAVSKHPAPDHLVRVETRSGRTLTV
TPDHTFRR----------WT-P--A-----GL-------ESVDARELSAGDELPSP----
KSLGF---EGESKSIDLLEAFIEADSIPNDSLVVRGLGSDRIKNLLDD--ATPEQAYLKP
V---ADRLGVSQSTVYNWVNRDSVPFGPLLSLFD-AAELLERIPDDVTLGMKRDTAAIQR
RFEIDESVATVLGYYAAEGFTRRED---------GSFYQTTICTPDEAARNEIIETFDDA
LSVDA--FEE-NEWKVTVSSRLVSALFADVL-----------------------------
------------------------------------------------------------
------------------------------------------------------------
----------------------ELGATAETKRIPDYVLDSPRSQLQAFLAAYFSGDGS--
PASDRIEIRAHTISDDLAADLVAALKRFGIAATTYRETRQPSTGAVAEFY-DDEPVPE--
------FESWVLKITSENAARFAERIGFHLERKQETITEVLETTECRTQRLFADGG--KT
W----LDEVVSVEIVESDIE-YTYCLTVEDTNT-------L--------------VAND-
IYVGQ-------------
>Halobacterium_sp._NRC-1-dpol-IIa
CFHPETNVWFRDE-------------SGEW------HHDPIETLVEARLDPDTADEDDFG
ALVQA-L---DG----DVFVPSVT-EDGEETLQRVEAVSKHPAPDHLLAVETKRGRELTV
TPDHSMRR----------WT-G--D-----GI-------ERVDARELTAGDALPAP----
TQVPG---DGETATSELRSESLD-------------------------------------
------------------------------------------------------------
------------------------------------------------------------
------------------------------------------------------------
------------------------------------------------------------
------------------------------------------------------------
------------------------------------------------------------
------------------------------------------------------------
--------------------------------------------GTHPQRRFGDGG--SV
R----TDEVVSVEPVRSSVD-HTYSLTVAETNT-------L--------------VANG-
LFTGQ-------------
>Halobacterium_salinarum_R1-dpol-IIa
CFHPETNVWFRDE-------------SGEW------HHDPIETLVEARLDPDTADEDDFG
ALVQA-L---DG----DVFVPSVT-EDGEETLQRVEAVSKHPAPDHLLAVETKRGRELTV
TPDHSMRR----------WT-G--D-----GI-------ERVDARELTAGDALPAP----
TQVPG---DGETATSELRSESLDG------------------------------------
------------------------------------------------------------
------------------------------------------------------------
------------------------------------------------------------
------------------------------------------------------------
------------------------------------------------------------
------------------------------------------------------------
------------------------------------------------------------
---------------------------------------------THPQRRFGDGG--SV
R----TDEVVSVEPVRSSVD-HTYSLTVAETNT-------L--------------VANG-
LFTGQ-------------
>Halorubrum_Fb21-dpol-IIa
CFHPETKIWYEDE-------------AGKW------HYDPIETLVEDRLDAETAEEDDFG
TLVQK-L---DD----DVYVPSVT-EDGEKTLQRAEALSKHPSPDHLVRVETKSGQELTV
TPDHSMRR----------WT-G--D-----GI-------ERVSARELTTEDALPAP----
KQISV---DGETATFDLLAEFLDADAVSNDDLMIRGLGESNLKQLLDD--ATDAENYLKP
V---AELLDVSQSTVYNWVSRDSISAGVLIELYD-CDTVVERVPTDVTLGIRRDSASISR
QFDVDETVGTMLGYYAAEGFTRQEA---------GSFYQTTICTPDDVPRDEIIDVFDDV
FDVEA--FEE-NEWKITVSSRLVTTLFSDVL-----------------------------
------------------------------------------------------------
------------------------------------------------------------
----------------------DAGSRAETKLIPDCVLSAPDSILRTFLAAYFSGDGS--
TSSERVEVRAHTVSNDLQSDLIAALKRFGIATKVYREERTPKTGAVAEFYDGEQS-----
------FESWVLKITSQNAVRFADRVGFHLGRKDETLTDVLDRVDTRTQRLFGDGG--DV
W----VDEVVSVEMVQSDIE-FTYCLTVEETNT-------L--------------VAND-
VYSGQ-------------
>Halorubrum_LG1-dpol-IIa
CFHPETKIWYEDE-------------AGKW------HYDPIETLVEDRLDAETAEEDDFG
TLVQK-L---DD----DVYVPSVT-EDGEKTLQRAEALSKHPSPDHLVRVETKSGQELTV
TPDHSMRR----------WT-G--D-----GI-------ERVSARELTTEDALPAP----
KQISV---DGETATFDLLAEFLDADAVSNDDLMIRGLGESNLKQLLDD--ATDAENYLKP
V---AELLDVSQSTVYNWVSRDSISAGVLIELYD-CDTVVERVPTDVTLGIRRDSASISR
QFDVDETVGTMLGYYAAEGFTRQEA---------GSFYQTTICTPDDVPRDEIIDVFDDV
FDVEA--FEE-NEWKITVSSRLVTTLFSDVL-----------------------------
------------------------------------------------------------
------------------------------------------------------------
----------------------DAGSRAETKLIPDCVLSAPDSILRTFLAAYFSGDGS--
TSSERVEVRAHTVSNDLQSDLIAALKRFGIATKVYREERTPKTGAVAEFYDGEQS-----
------FESWVLKITSQNAVRFADRVGFHLGRKDETLTDVLDRVDTRTQRLFGDGG--DV
W----VDEVVSVEMVQSDIE-FTYCLTVEETNT-------L--------------VAND-
VYSGQ-------------
>Halorubrum_C2_a-dpol-IIa
CFHPETKIWYEDE-------------AGKW------HYDPIETLVEDRLDAETAEEDDFG
TLVQK-L---DD----DVYVPSVT-EDGEKTLQRAEALSKHPSPDHLVRVETKSGQELTV
TPDHSMRR----------WT-G--D-----GI-------ERVSARELTTEDALPAP----
KQISV---DGETATFDLLAEFLDADAVSNDDLMIRGLGESNLKQLLDD--ATDAENYLKP
V---AELLDVSQSTVYNWVSRDSISAGVLTELYD-CDTVVERVPTDVTLGIRRDSASISR
QFDVDETVGTMLGYYAAEGFTRQEA---------GSFYQTTICTPDDVPRDEIIDVFDDV
FDVEA--FEE-NEWKITVSSRLVTTLFSDVL-----------------------------
------------------------------------------------------------
------------------------------------------------------------
----------------------DAGSRAETKLIPDCVLSAPDSILRTFLAAYFSGDGS--
TSSERVEVRAHTVSDDLQSDLIAALKRFGIATKVYREERTPKTGAVAEFYDGEQS-----
------FESWVLKITSQNAVRFADRVGFHLGRKDETLTDVLDRVDTRTQRLFGDGG--DV
W----VDEVVSVEMVQSDIE-FTYCLTVEETNT-------L--------------VAND-
VYSGQ-------------
>Halorubrum_Ec15-dpol-IIa
CFHPETKIWYEDE-------------AGKW------HYDPIETLVEDRLDAETAEEDDFG
TLVQK-L---DD----DVYVPSVT-EDGEKTLQRAEALSKHPSPDHLVRVETKSGQELTV
TPDHSMRR----------WT-G--D-----GI-------ERVSARELTTEDALPAP----
KQISV---DGETATFDLLAEFLDADAVSNDDLMIRGLGESNLKQLLDD--ATDAENYLKP
V---AELLDVSQSTVYNWVSRDSISAGVLIELYD-CDTVVERVPTDVTLGIRRDSASISR
QFDVDETVGTMLGYYAAEGFTRQEA---------GSFYQTTICTPDDVPRDEIIDVFDDV
FDVEA--FEE-NEWKITVSSRLVTTLFSDVL-----------------------------
------------------------------------------------------------
------------------------------------------------------------
----------------------DAGSRAETKLIPDCVLSAPDSILRTFLAAYFSGDGS--
TSSERVEVRAHTVSDDLQSDLIAALKRFGIATKVYREERTPKTGAVAEFYDGEQS-----
------FESWVLKITSQNAVRFADRVGFHLGRKDETLTDVLDRVDTRTQRLFGDGG--DV
W----VDEVVSVEMVQSDIE-FTYCLTVEETNT-------L--------------VAND-
VYSGQ-------------
>Halorubrum_G37-dpol-IIa
CFHPETKIWYEDE-------------AGKW------HYDPIETLVEDRLDAETAEEDDFG
TLVQK-L---DD----DVYVPSVT-EDGEKTLQRAEALSKHPSPDHLVRVETKSGQELTV
TPDHSMRR----------WT-G--D-----GI-------ERVSARELTTEDALPAP----
KQISV---DGETATFDLLAEFLDADAVSNDDLMIRGLGESNLKQLLDD--ATDAENYLKP
V---AELLDVSQSTVYNWVSRDSISAGVLIELYD-CDTVVERVPTDVTLGIRRDSASISR
QFDVDETVGTMLGYYAAEGFTRQEA---------GSFYQTTICTPDDVPRDEIIDVFDDV
FDVEA--FEE-NEWKITVSSRLVTTLFSDVL-----------------------------
------------------------------------------------------------
------------------------------------------------------------
----------------------DAGSRAETKLIPDCVLSAPDSILRTFLAAYFSGDGS--
TSSERVEVRAHTVSDDLQSDLIAALKRFGIATKVYREERTPKTGAVAEFYDGEQS-----
------FESWVLKITSQNAVRFADRVGFHLGRKDETLTDVLDRVDTRTQRLFGDGG--DV
W----VDEVVSVEMVQSDIE-FTYCLTVEETNT-------L--------------VAND-
VYSGQ-------------
>Halorubrum_Ga36-dpol-IIa
CFHPETKIWYEDE-------------AGKW------HYDPIETLVEDRLDAETAEEDDFG
TLVQK-L---DD----DVYVPSVT-EDGEKTLQRAEALSKHPSPDHLVRVETKSGQELTV
TPDHSMRR----------WT-G--D-----GI-------ERVSARELTTEDALPAP----
KQISV---DGETATFDLLAEFLDADAVSNDDLMIRGLGESNLKQLLDD--ATDAENYLKP
V---AELLDVSQSTVYNWVSRDSISAGVLIELYD-CDTVVERVPTDVTLGIRRDSASISR
QFDVDETVGTMLGYYAAEGFTRQEA---------GSFYQTTICTPDDVPRDEIIDVFDDV
FDVEA--FEE-NEWKITVSSRLVTTLFSDVL-----------------------------
------------------------------------------------------------
------------------------------------------------------------
----------------------DAGSRAETKLIPDCVLSAPDSILRTFLAAYFSGDGS--
TSSERVEVRAHTVSDDLQSDLIAALKRFGIATKVYREERTPKTGAVAEFYDGEQS-----
------FESWVLKITSQNAVRFADRVGFHLGRKDETLTDVLDRVDTRTQRLFGDGG--DV
W----VDEVVSVEMVQSDIE-FTYCLTVEETNT-------L--------------VAND-
VYSGQ-------------
>Halorubrum_LD3-dpol-IIa
CFHPETKIWYEDE-------------AGKW------HYDPIETLVEDRLDAETAEEDDFG
TLVQK-L---DD----DVYVPSVT-EDGEKTLQRAEALSKHPSPDHLVRVETKSGQELTV
TPDHSMRR----------WT-G--D-----GI-------ERVSARELTTEDALPAP----
KQISV---DGETATFDLLAEFLDADAVSNDDLMIRGLGESNLKQLLDD--ATDAENYLKP
V---AELLDVSQSTVYNWVSRDSISAGVLIELYD-CDTVVERVPTDVTLGIRRDSASISR
QFDVDETVGTMLGYYAAEGFTRQEA---------GSFYQTTICTPDDVPRDEIIDVFDDV
FDVEA--FEE-NEWKITVSSRLVTTLFSDVL-----------------------------
------------------------------------------------------------
------------------------------------------------------------
----------------------DAGSRAETKLIPDCVLSAPDSILRTFLAAYFSGDGS--
TSSERVEVRAHTVSDDLQSDLIAALKRFGIATKVYREERTPKTGAVAEFYDGEQS-----
------FESWVLKITSQNAVRFADRVGFHLGRKDETLTDVLDRVDTRTQRLFGDGG--DV
W----VDEVVSVEMVQSDIE-FTYCLTVEETNT-------L--------------VAND-
VYSGQ-------------
>Haloferax_mediterranei_ATCC_33500-dpol-IIa
CFHPDTTVWYKDE-------------ADCW------HYDDIRTLVEDRLND--PETGDFG
TLVQE-L---DG----EVYVPSLT-RDGHETVKTVEAVSKHVAPDQLVRVETRAGRELTV
TPDHTMIR----------AN-D--N-----DF-------ERVPAHELSVGDDVPSP----
KSMEI---EAEPVEIDLLAEFLAGDSIPPEDLMVRGLRKERIKTLFDA--NTADTGYLKP
T---AELLECSDSTVYNWVSRDSVPASVFVELLGDVVAVVETLPSDISLGVRRDTATVSR
TLEIDEEFGTVLGYYAAEGFTRADP---------GSFYQTTICIPDEIARDQITETLHET
LGVEA--FEE-NEWKLTISSRLIKSLFADIL-----------------------------
------------------------------------------------------------
------------------------------------------------------------
----------------------ELGARARDKQIPDTILSGPSTVLRSFLAAYFSGDGS--
ASRDRVEIRAHTVSDDLKRDLVAALKRFGIAAKTYSERRVPQSGAVAEFYD-A--VPE--
------FDSWVLKITSENALRFADKIGFHLPRKETTLSNAIDNIDVRTQRLLSDGG--EI
W----LDEVVSTEYVESDIE-HTYCLTVEETNS-------L--------------VAND-
LYVGQ-------------
>Haloferax_sulfurifontis_ATCC_BAA-897-dpol-IIa
CFHPETKVWYRDE-------------TDRW------RYDEVRTLVEERLDE--PETDDFG
TLVQE-L---DG----DVYVPSLT-RSGRETIKPVEAVSKHVAQNHLVRIETRGGRELTV
TPDHTVIR----------AD-K--G-----GF-------TRIPAHELDEGDALPSP----
KRVDI---DADPAQFDLLAEFLHGESIPAEDLMVRGLGADRIRSLFDE--HTEANGYLKP
V---AERLGRSESTVYNWVSRDSVPASVFVEVLGDVETVVDVLPRELSLGVRRDTATVSR
VLDIDESFGTVLGYYAAEGFTRASH---------GNLYQTTICIPDELARKRILDTVSEA
LGVDA--FEE-NEWKVTVSSRLVQSLFADVI-----------------------------
------------------------------------------------------------
------------------------------------------------------------
----------------------GCGSRAEDKRVPDSVLTGPEPVLRSFLSAYFSGDGS--
ASSDRVEIRAHTVSDDLKRDLVAALKRFGIASKTYSERRTPQTGAVAEFYD-GDEVPT--
------FDSWVLKLTSENAVRFAEEVGFHPPRKSEALASALDDTGVRSQRLFSDGG--DT
W----LDEVVSVEYLESDID-HTYSLTVEDTNS-------L--------------VAND-
LHVAQ-------------
>Haloferax_sp._ATCC_BAA-644-dpol-IIa
CFHPETKVWFRDE-------------TDRW------RYDEVRTLVEERLDD--PETDDFG
TLVQE-L---DG----DVYVPSLS-RGGRETIKPVEAVSKHVAQDHLVRIETRGGRELTV
TPDHTVIR----------AS-D--G-----GF-------TRVPAHDLDEGDALPSP----
KRVDI---DADPTQFDLLDEFLNGESIPAEDLMIRGLGADRIRSLFDE--HTESNGYVKP
V---AERLGRGDSTVYNWVSRDSVPASVFVEIFGDAETVVDVLPRDISLGVRRDTATVSR
VLDIDEAFGTVLGYYAAEGFARASP---------GNFYQTTVCIPDELARERILDTVSEA
LGVDA--FEE-NEWKVTISSRLVQSLFADVI-----------------------------
------------------------------------------------------------
------------------------------------------------------------
----------------------GCGSRAEDKRVPDSILTGPKPVLRSFLSAYFSGDGS--
ASSDRVEIRAHTVSDDLKRDLVAALKRFGIAAKTYSERRTPRTGAVAEFYD-EDEVPT--
------FDSWVLKLTSENAVRFAEEAGFHLPRKSEALASALDDTDIRSQRLFSDGG--DT
W----LDEVVSVEYLESDID-HTYSLTVEDTNS-------L--------------VAND-
LHVAQ-------------
>Haloferax_sp._ATCC_BAA-645-dpol-IIa
CFHPETKVWFRDE-------------TDRW------RYDEVRTLVEERLDD--PETDDFG
TLVQE-L---DG----DVYVPSLS-RGGRETIKPVEAVSKHVAQDHLVRIETRGGRELTV
TPDHTVIR----------AS-D--G-----GF-------TRVPAHDLDEGDALPSP----
KRVDI---DADPTQFDLLDEFLNGESIPAEDLMIRGLGADRIRSLFDE--HTESNGYVKP
V---AERLGRGDSTVYNWVSRDSVPASVFVEIFGDAETVVDVLPRDISLGVRRDTATVSR
VLDIDEAFGTVLGYYAAEGFARASP---------GNFYQTTVCIPDELARERILDTVSEA
LGVDA--FEE-NEWKVTISSRLVQSLFADVI-----------------------------
------------------------------------------------------------
------------------------------------------------------------
----------------------GCGSRAEDKRVPDSILTGPKPVLRSFLSAYFSGDGS--
ASSDRVEIRAHTVSDDLKRDLVAALKRFGIAAKTYSERRTPRTGAVAEFYD-EDEVPT--
------FDSWVLKLTSENAVRFAEEAGFHLPRKSEALASALDDTDIRSQRLFSDGG--DT
W----LDEVVSVEYLESDID-HTYSLTVEDTNS-------L--------------VAND-
LHVAQ-------------
>Haloferax_sp._ATCC_BAA-646-dpol-IIa
CFHPETKVWFRDE-------------TDRW------RYDEVRTLVEERLDD--PETDDFG
TLVQE-L---DG----DVYVPSLS-RGGRETIKPVEAVSKHVAQDHLVRIETRGGRELTV
TPDHTVIR----------AS-D--G-----GF-------TRVPAHDLDEGDALPSP----
KRVDI---DADPTQFDLLDEFLNGESIPAEDLMIRGLGADRIRSLFDE--HTESNGYVKP
V---AERLGRGDSTVYNWVSRDSVPASVFVEIFGDAETVVDVLPRDISLGVRRDTATVSR
VLDIDEAFGTVLGYYAAEGFARASP---------GNFYQTTVCIPDELARERILDTVSEA
LGVDA--FEE-NEWKVTISSRLVQSLFADVI-----------------------------
------------------------------------------------------------
------------------------------------------------------------
----------------------GCGSRAEDKRVPDSILTGPKPVLRSFLSAYFSGDGS--
ASSDRVEIRAHTVSDDLKRDLVAALKRFGIAAKTYSERRTPRTGAVAEFYD-EDEVPT--
------FDSWVLKLTSENAVRFAEEAGFHLPRKSEALASALDDTDIRSQRLFSDGG--DT
W----LDEVVSVEYLESDID-HTYSLTVEDTNS-------L--------------VAND-
LHVAQ-------------
>Haloferax_gibbonsii_ATCC_33959-dpol-IIa
CFHPETKVWYRDE-------------TDRW------RYDEIRTLVEERLDD--PDTDDFG
TLVQE-L---DG----DVYVPSLA-RDGRETMKPVEAVSKHVAQDHLVRIETRSGRELTV
TPDHTLIR----------AG-D--G-----GF-------TRIPAHELDEGDALPSP----
KCVDI---DADPAQFDLLAEFLNGGTIPAEDLMIRGLGADRIRSLFDE--HTEASGYLKP
V---AERLGRSDSTVYNWVSRDSVPASVFVEVLGDVETVVDVLPRELSLGVRRDTATVSR
VLDIDEAFGTVLGYYAAEGFTRASP---------GNFYQTTVCIPDEIARERILDTVREA
LGVDA--FEE-NEWKVTISSRLVQSLFADVI-----------------------------
------------------------------------------------------------
------------------------------------------------------------
----------------------GCGSRAEDKRVPDSILTGPKPVLRSFLSAYFSGDGS--
ASSDRVEIRAHTVSDDLKRDLVAALKRFGIAAKTYSERRTPQTGAVAEFYD-GDEVPT--
------FDSWVLKVTSENAVRFAEEVGFHLPRKSEALASALDDTDIRSQRLFSDGG--DT
W----LDEVVSVEYLESDID-HTYSLTVEDTNS-------L--------------VAND-
LHVAQ-------------
>Haloferax_prahovense_DSM_18310-dpol-IIa
CFHPETKVWFRDE-------------SDRW------RYDEVRSLVEERLDD--PETDDFG
TLVQE-L---DG----NVYVPSLD-RDGRETMKPVEAVSKHVAQDHLVRIETRGGRELTV
TPDHTVIR----------AD-D--G-----GF-------TRIPAHELDEGDALPSP----
KRVDI---DAGPAQFDLLAEFLHGESIPVEDLMIRGLGADRIRSLFDE--HTEASGYLKP
V---AERLGRSDSTVYNWIARDSVPASVFVAVLGDVETVVDVLPRELSLGVRRDTATVSR
VLDIDEAFGTVLGYYAADGFTRASP---------GNFYQTTICIPDELAREHILDTVSEA
LGVDA--FEE-NEWKVTISSRLVQSLFADVI-----------------------------
------------------------------------------------------------
------------------------------------------------------------
----------------------GCGSRAEDKRVPESILTGPEPVLRSFLSAYFSGDGS--
ASSDRVEIRAHTVSDDLKRDLVAALKRFGIASKTYSERRTPQTGAVAEFYD-GDEVPT--
------FDSWVLKVTSENVVRFAEEVGFHLPRKSEALASALDDTDIRSQRLFSDGG--DT
W----LDEVVSVEYLESDVD-HTYSLTVEDTNS-------L--------------VAND-
LHVAQ-------------
>Halobacterium_sp._DL1-dpol-IIa
CFHPETKVWYEDE-------------AEEW------RHDTIETLVEDRLDPETADEDDFG
TLVQE-L---DG----DVIVPSVT-EDGEVVRKPVETVSKHPAPDHMVRIRTRSGRELTV
TPDHEVHV----------FD-E--G-----NL-------HSKRASDVTDANSLVTP----
THVDV---PGSPARFDLLQEFAESDEVPNESLMVKGLDKDVLYDLFSEVLADDWDGQFYP
LKSTAEFLGLTKKALSNYLYRESLPVSLLVDLLGSPAAVAARIPNDVTLGMKRDTVEVDR
FVSLDEDFATLLGYYAAEGFTREQETP------KGTIHQTTISGVEAEARDFFVETFAST
LGVEA--YRE-NDVKVTVSGRLTRVFFETVL-----------------------------
------------------------------------------------------------
------------------------------------------------------------
----------------------DCGAGAADKRVPPCIFDAPDDHVSAFLGGYFSGDGT--
VDKNTLDVAATTVSRELKEDLLALLTRLGIAARVSTNDPVPLVEKFPDFYDIDDEALS--
------AKSYVIHVTSSDAVRLAETIDLHLSRKRERLAAHVAQIEPSSRRVF-DGGSGDY
F----VDEVEDVSIVEADVD-QTYCLTVTDTHS-------L--------------IAND-
TSQKQ-------------
>Halococcus_morrhuae_DSM_1307-dpol-IIa
CFHPETKLWVED--------------EGDW------RHERISSLVEESLDD--PREDDFG
TLVEE-L---DG----EVRVPSID-DDGKRVRKPIEAVSKHTAPDHLIEIETRSGCELTV
TPDHSMVR----------WD----G-----GI-------EDIEAHELEIGDTIPSP----
KRIDY---DGEAASVDLLDAFLDIDAVPNDELVIRGIGSEDLKSLFDD--ATEAEGHVKP
V---AEALDCSDSTVYNWIGRDSVPVSVLVALLD-DTALLDRLPEDVSLSVKRDKTAVAR
TLEIDEGFATLLGYYAAEGFTRREA---------GNFYQTTICTPDDAARRDVIDAFEEV
LGVEA--YEE-SEWKVTASSRLVATLFADVF-----------------------------
------------------------------------------------------------
------------------------------------------------------------
----------------------AAGTRAETKRIPDCMTNAPTPQLGAFLAAYFSGDGS--
VSSDRIEIRATTVSDELKRDLVAALKRFGVAAKTYEERRVPSTGAVAEFHDGSVPE----
------YHSWTCKITSENVVRFAEEIGFHLDRKSRTLATVLDTVDVRTQRLLGDGGSADV
W----LDEVVRVDIMESTVD-HVYSLTVAETNR-------L--------------VAND-
LFVGQ-------------
>Halococcus_thailandensis_JCM_13552-dpol-IIa
CFHPETKLWVED--------------EGSW------RHERISSLVEESLED--PREDDFG
TLVEE-L---DG----EIRVPSID-DNGERVRKPIEAVSKHTAPDHLIEIETRSGRELTV
TPDHSMVR----------WD----G-----GI-------EDIEAYELETGDSIPSP----
KRIDY---DGEAASIDLLDAFLDADAVPNDELVIRGIGSEDLKSLFDD--ATEAEGHVKP
V---AEALDCSGSTVYNWISRDSVPASVLVTLIG-DTALLDRLPADVSLSVKRDKTAVAR
TLEIDEGFATLLGYYAAEGFTRREA---------GEFYQTTICTPDDAARRDVIDAFEEA
LGVEA--YEE-SEWKVTASSRLVATLFADVF-----------------------------
------------------------------------------------------------
------------------------------------------------------------
----------------------AAGTRAETKRIPDCMTNAPIPQLKAFLAAYFSGDGS--
VSSDRIEIRATTVSDELKRDLVAALKRFGVAAKTYEERRVPSTGAVAEFHDGPVPE----
------YRSWTCKITSENVVRFAEEIGFHLDRKSRTLATVLDSVDVRTQRVLGDGGSADV
W----LDEVVQVDIVESTGD-HVYSLTVAETNR-------L--------------VAND-
LFVGQ-------------
>halophilic_archaeon_DL31-dpol-IIa
CFHPDTKLWFRDE-------------SDSW------HHDDIRTFVEERLDEDTADSDDFG
TLVQE-L---DG----DVFVPSID-DGGNEVVKPIEAVSKHPASEHMVRVETRSGREITV
TPDHELCR----------WT----D-----GV-------DSVTVTELETGDEIPIP----
ATGSD-------------------------------------------------------
------------------------------------------------------------
------------------------------------------------------------
------------------------------------------------------------
------------------------------------------------------------
------------------------------------------------------------
------------------------------------------------------------
------------------------------------------------------------
-------------------------------------KQPTSVHSDTELVTVADGGAPE-
-----TDAVASIEYVASDLA-HTYCLTVAETHT-------L--------------VAND-
MYSAQ-------------
>Halonotius_sp._J07HN6-dpol-IIa
CFHPETKLWLEDE-------------AGEW------HHETIRTVVEERLDD--PREDDFG
TLIEE-I---DG----AISVPSID-KSGTLVTKPVEALSKHPAPDHMIEIETRSGRELTV
TPDHEMQV----------FA-D--G-----ER-------RTKRASEVTTTDSLITP----
------------------------------------------------------------
------------------------------------------------------------
------------------------------------------------------------
------------------------------------------------------------
------------------------------------------------------------
------------------------------------------------------------
------------------------------------------------------------
------------------------------------------------------------
------------------------------------------------------------
------EHLDTVQPSA--------------------------------------------
------------------
>Haloferax_elongans_ATCC_BAA-1513-dpol-IIa
CFHPETKVWYRDE-------------ADSW------HYDDIRTFVEDRLDD--PETDDFG
TLVQE-L---NG----EVSVPSIG-PHGNEVLQPVEAVSKHQSPDHMIRVETRSGREITV
TPDHEMHV----------FE-D--G-----RL-------VSKRASEVSSEDYTVTP----
ERLTTVAPSVDTPRFDLLEEFFAMDDFPIDRLTIRGLERDQLYDLFESKLADDWEGAFYP
LQSTAEHLGLTKKGLSNYLYRESLPVSLLREFFDTDEELLSYVPDNVKLGLTRDRTSIDR
YVTLDEDLATLLGYYAAEGFTRVQETP------KGTVNQTTICGTELEARSFFVEVLENA
FGVEP--YRE-NEAKVTVSGRLLRTFFDTIL-----------------------------
------------------------------------------------------------
------------------------------------------------------------
----------------------DAGVLATEKRVPRVMFNAPDYIVEAYLNGYFSGDGC--
VSKNALKVSATTVSRELKEDVVALLKRLGITAQVNIHDPVPLCGKFPDHYEIGDESKS--
------AQSYVVYVTSSDAVMFSQQIGFHLTRKDEKLRRQVDTITPAARRVF-DGGDGDY
L----VESVASVEYVAADTD-HTYCLTVAETHS-------L--------------VAND-
LSQKQ-------------
>Natronococcus_occultus_SP4-dpol-IIa
CFHPRTKVWYRDE-------------ADEW------HHERIETLVEQRLDD--PERDDFG
TLVQE-L---DG----ELAVPSID-DTGTLTEQPIDAVSKHPAPDHLVRLETRSGREITL
TPDHEVHV----------SE-N--G-----EL-------RSKRAGNLTTEDYAVVP----
EDLDIVEGTDDPRVFDLLEEFLETDAVDSSRLMIKGLEKDRLYDLFEDRLGEEWDGQFYP
LTSTAEQFGLSKKTFSNYLYRESFPAALLLDLFDSREALLEFVPDDVSLGMRRDRTEIDR
FVELDERVGTLLGYYAAEGFAREQETP------KGRIHQTTICGTETEAREFYVEVLREA
FGVEP--YRE-NEAKVTVSGRLLRVFFESVL-----------------------------
------------------------------------------------------------
------------------------------------------------------------
----------------------EAGIFAETKRVPQPIFDASDEVVAAYLRGYFSGDGG--
VDSNGLLVSATTVSRELKEDVLALLSRLGICGRVTVTDPVPPSEKFPELYAADDSSMT--
------ATSYVLEISSEDATRFAETVGFHLTRKDDRLRSQIDAITPRGRRVF-DGGAESA
L----VEPISTVEYVESTVD-SVYCLTVAETHS-------L--------------VANN-
MSQKQ-------------
>Natronorubrum_bangense_JCM_10635-dpol-IIa
CFHPETKVWFQDE-------------ADEW------HHEPIETLVETRLTD--PEQDDFG
TLVQE-L---DG----TVTVPSID-DTGSLSQKPVEAVSKHPAPDHLVRYETRSGREITL
TPDHDVHV----------YE-D--G-----EL-------RSKRASELTTADHAVVP----
EHLDIVDTDTEPHTFDLLEEFLDIDTVDSSRLMIKGLEKDRLYERFEETISPEWDGAFYP
LTSTADYFGLNKKTFSHYLYRDSFPADLLLDLFDSREEFLEFVPDDVSLGMRHDRTEIDR
HVTLNERVGTLLGYYAAEGFARAQATP------KGTIHQTTICGTEAEAREFYVDVLRDE
FGVEP--YHE-NDAKVTASGRLLRAFFDSVL-----------------------------
------------------------------------------------------------
------------------------------------------------------------
----------------------EAGIFAETKRVPQPLFDAADGIIAAYLRGYFSGDGG--
VDANALLVSATTVSSELKEDLLALLSRLGICGRVTITDPVPLCEKFPEFYEIDDPSMT--
------ATSYVLEISSEDAMQFAETVGFHLSRKDSRLQSHVENTVPTGRRVF-DGGDDAY
L----VESISSVDYVESTVD-SVYCLTVSETHS-------L--------------VANN-
MSQKQ-------------
>Natronorubrum_sulfidifaciens_JCM_14089-dpol-IIa
CFHPETKVWYQDE-------------ADEW------HHEPIETLVETRLTD--PEQDDFG
TLVQE-L---DG----NVTVPSID-DAGSLSRKPVEAVSKHPAPDHLVRYETRSGREITL
TPDHDVHV----------YE-D--G-----EL-------RSKRASELTTADHAVVP----
EHLDIVDTDTEPHTFDLLEEFLDIDTVDSSRLMIKGLEKDRLYERFEETISPEWDGTFYP
LTSTADYFGLSKKTFSNYLYRESFPADLLLDLFDSREAFLEFVPDDVSLGMRHDRTEIDR
HVTLNERVGTLLGYYAAEGFARAQATP------KGTIHQTTICGTEAEAREFYVDVLRDE
FGVEP--YHE-NDAKVTASGRLLRAFFDSVL-----------------------------
------------------------------------------------------------
------------------------------------------------------------
----------------------EAGIFAETKRVPQPLFDAADEVIAAYLRGYFSGDGG--
VDANALLVSATTVSSELKEDLLALLSRLGICGRVTITDPVPLCEKFPEFYEIDDPSMT--
------ATSYVLEISSEDAMQFAETVGFHLSRKDSRLQSHVENIVPTGRRVF-DGGDDAY
L----VESISSVEYVESTVD-SVYCLTVSETHS-------L--------------VANN-
MSQKQ-------------
>Natrinema_pellirubrum_DSM_15624-dpol-IIa
CFHPDTEIWYRDE-------------ADEW------HHGPIETLVEERLDD--PESDDFG
TLVQE-L---DG----DVAVPSID-DSGSLTRKPVEAVSKHPAPDHLVRLETRSGREITL
TPDHEVHV----------YE-D--G-----QL-------QSKRAAQLTTEDHAVVP----
EHLDVVDTDDDPRVFDLLDEFLEVDSVDPSRLMIKGLEKDRLYELFEDRLGDGWDGQFYP
LTSTAEYFDLSKKTFSNYLYRESFPADLLLELFDSRQELLEFVPADVQLGMRRDRTEIDR
FVELNERVSTLLGYYAAEGFAREQETP------KGAIHQTTICGTEAEARDFYIDVFREE
FGTEP--YRE-NEAKVTVSGRLTRVFFDSVL-----------------------------
------------------------------------------------------------
------------------------------------------------------------
----------------------KAGIFAETKRVPQPIFDASDEIVAAYLRGYFSGDGG--
VDANALLVSATTVSAELKEDLLALLSRLGICGRATITDPVPLCEKFPDFYELDDPSMS--
------APTYVLDISSEDASQFAEIVGFHLSRKDDLLQSHVEDIVPTGRRVF-DGGDDAY
L----VEPISSVEYIESTVD-SVYCLTVAETHS-------L--------------VANN-
MSQKQ-------------
>Natrinema_versiforme_JCM_10478-dpol-IIa
CFHPETKVWFRDE-------------GDEW------HHEPIETLVEERLDD--PVTDDFG
TLVQE-L---DG----DVTVPSID-EDGNLTREPVEAVSKHPAPDHLVRLETRSGREITL
TPDHEVHV----------YE-D--G-----RL-------QSKQAAQLTTEDHAVVP----
EHLDVIDTDDASHAFDLLEEFLEVDSVDQSRLMIKGLEKDRLYELFEERLGDEWDGQFYP
LTSTAEYFDLSKKTFSNYLYRESFPADLLLELFSSRQELLEFVPDDVQLGMRRDRTEIDR
FVELNERVGTLLGYYAAEGFAREQETP------KGKIHQTTICGTEAEARDFYVDVLREE
FGVDP--YRE-NEAKVTVSGRLVRVFFDSVL-----------------------------
------------------------------------------------------------
------------------------------------------------------------
----------------------AAGIFAETKRVPQPIFDAPDEIVAAYLRGYFSGDGG--
VDANALLVSATTVSSELKEDLLALLSRLGICGRATITDPVPLHEKFPEFYQTDDPSMT--
------ALSYVLEISSEDASRFAETVGFHLSRKDDLLQSHIDEIVPRGRRVF-DGGDDAY
L----VERISSVEYTESTVD-SVYCLTVAETHS-------L--------------IANN-
MSQKQ-------------
