# Supplementary material for: Inteins as indicators of gene flow in the halobacteria
Source: Front Microbiol. 2014 Jun 26;5:299. doi: 10.3389/fmicb.2014.00299 (PMC4071816; doi:10.3389/fmicb.2014.00299)
Supplement: Supplementary file 1 [file DataSheet1.ZIP › data_file1/intein_sequence_alignments/pol-IIb.fst]

>Pyrococcus_yayanosii_CH1-dpol-IIb
------------------------------------------------------------
------------------------------------------------------------
------------------------------------------------------------
------------------------------------------------------------
---------------------------------FIDVNRDFAKLLGYYVSEGYARKQRNK
KNGWSYSVKLYNEDGSVLDDIERLASKFFGRTRR-------GKNY-----VEIPRKMAYV
IFKGLCGVL-------------AENKRVPDVIFTSPKNVRWAFLEGYFIGDG--------
------DVHLGKRVRLSTKSELLVNGLVLLLNSLGVSA---------IKIRH-DSGVYRV
YVN---EELPFVEYRKKKNAYYSHVIPKEILKETFGKVF---------------------
----------------QKNMSHEKFRELVESGKL-------DEERAKRIEWLLDGDIVLD
RVVDVKRERYD-GYVYDLSVEGDENFLAGFGLLYAHNS-----
>Haloquadratum_sp._J07HQX50-dpol-IIb
SVAEGSRLVAVGPQGNVHFLTFDAFWETLECPVEHDGKFAKKLCLGSGWDTYAFDA-NHE
ASLKPIEKAIRYQADADESLIEIETAFGRSLTLTEHHSLFKYENG--IEEVAGAAIEPGD
LVVAPQQLDVET-TDMAIDLRA--------------------VGQEDVSSVR--------
--------------------------ERSIRDGVTANVASDGGRFTDT-------EQIYK
NVEPKNQPALSQA---DAETTSTKESPLSGEDRYIPVDDSFAWLLGVCMNEGSM------
-N--AGQATITTTESECRTQVCHAIESLLGVYPEVQSS---TGVYT----TELP-TLFGD
ILRD-LGVL---------TELDTQTGAIPDCILRAGRPAVSAFLRGFAGVTT--------
-SKQANRSRSTSTHTLQTTDEQLKDGLVFLCHRLGIVADIEVD----TGIND-EATQYRV
TVSG---------LLDKTLTASSSSKHVPVPEAVFEIRE--MDIED--VEQLIPRSLKG-
------------ESNQYEQISLERLETIVETLDQ-REIPNEASAAVESIRPLVESDLSYL
RVEAVEAVEYD-GYLYDLQVGGEPVFTA--NWLYAHNS-----
>Haloquadratum_walsbyi_C23-dpol-IIb
SVAADSRLVAVSPDDKIVFTTIEDFWKKLNTPIERNGKFRKRTCVSEGWQTYAFDE-NHE
ASLRPIEKAIRYKADESKQLRRVTTQFGRSLDITDEHSLFRYDDG--IEEVAGDDLTAGD
IIVAPRTLDVET-IQTTLDLSEYIHDY------ERCPGEQTRSEELNLA-----------
--------------------------SKSVISNPRNKESPVVTHNVSSQ------RSRST
DEMTTLSPTAVGGLESKQNETLRVGESAEPVERYIDVDDSFGWLLGQFIAQRSI------
-STDALTSAIHTAAKKHAERIVAASDSVFDINPTVNST---ERGCE----VVFP-PVFDT
IVSG-LTAKEQSEPEQDINHTHTDEIGIPECILHAPDDIVLSFLQGFILGENAQRKGNAA
SEVSEIVSESETTVTLNTTSVGIKDGLVFLCHRLGIIARISEKSGG-EYSAHFEESRYTV
SIATEGKTNPLDQILDGERPTMPEGVSVPVPDALLTIHESIANSPH--IDQVIPDTVVQ-
----------------QETVSLETLQSLLTELST-VDLPAQLEAKRDELTLLTGGDLSYL
RVESVECIDYD-GYLYDLQVGGEPVFTA--NWLYAHNS-----
>uncultured_haloarchaeon-dpol-IIb
SVAADSRLVAVSPDDKIVFTTIEDFWKKLNTPIERNGKFRKRTCVSEGWQTYAFDE-NHE
ASLRPIEKAIRYTADESEQLRRITTQLGRSLDITDEHSLFRYDDG--IEEVAGDDLTAGD
IIVAPRTLDVEV-TQTTLDLSEYIHDN------ERCPSEQTGSGELNLA-----------
--------------------------SKSAISDSRNKETPGVTHNILPQ------RSKFT
DEMTTLSPTAVGGLESEQNETLRVGESTGAIERYINVDDSFGWLLGQFIAQRSI------
-STDALTMTVHTAAEKHAERIVATSDSVFGIKPTVNSI---ERGYE----VVFP-PVFDT
IVSR-LTDKNQSEPEQDINHTHTDEIGIPECILHAPDDIVLSFLQGFILAENAHKKGETA
LEASEMVSESETTVTLETPSVGVKDGLVFLCHRLGVITDISEKSGE-EYSAHFEESRYTV
SIATEGKTNPLDQILNGERPTMPEGVSVPVPDALLTIHESIANSPH--IDQVIPDTVVQ-
----------------QETVSLETLQSLLTELST-VDLPAQLEAKRDELTLLTEGDLSYL
RVESVECVDYD-GYLYDLQVGGEPVFTA--NWLYAHNS-----
>Haloquadratum_walsbyi_DSM_16790-dpol-IIb
SVAADSRLVAVSPDDKIVFTTIEDFWKKLNTPIERNGKFRKRTCVSEGWQTYAFDE-NHE
ASLRPIEKAIRYTADESEQLRRITTQLGRSLDITDEHSLFRYDDG--IEEVAGDDLTAGD
IIVAPRTLDVEV-TQTTLDLSEYIHDN------ERCPSEQTGSGELNLA-----------
--------------------------SKSAISDSRNKETPGVTHNILPQ------RSKFT
DEMTTLSPTAVGGLESEQNETLRVGESTGAIERYINVDDSFGWLLGQFIAQRSI------
-STDALTMTVHTAAEKHAERIVATSDSVFGIKPTVNSI---ERGYE----IVFP-SVFDT
IVSG-LTAKEQSEPEQDVDHTHTDEIGIPECILHAPDDIVLSFLQGFILAENAQRKGNAA
SEASEMVSESETTVTLETPSVGVKDGLVFLCHRLGVITDISEKSGE-EYSVHFEESRYTV
SIATEGKTNPLDQILNGERPTMPEGVSVPVPDALLTIHESIANSPH--IDQVIPDTVVQ-
----------------QETVSLETLQSLLTGLST-VDLPAQLEAKRDELTLLTEGDLSYL
RVESVECVDYD-GYLYDLQVGGEPVFTA--NWLYAHNS-----
>halophilic_archaeon_J07HX5-dpol-IIb
SVGADSRLVAVDPDGEVRFLSFAAFWERLDSPVTRDGKFQKTSCRSAGWQTYAFDA-EHN
ATLQPIEKAIRYPAGEDDSLLRVETRSGRSLTITTNHSLFRYDDG--IEEVAGDELSTGD
FVLAPQQLDIDA-AETTLDVSE-------------LVEDPCVLIDSRVADLLATAR----
--------------------------ASADRDVGVGHPARDEPAAKHAQWTQNEGDTIAY
DRLERLLNAGSLGSVPA-DVTIGRQDADVGIDRTVALTEEVAWLFGLFVAAGSL------
-S--GRSPTIHSANRAVVDRAADVVASQFGCDPTVRPA---DRALE----LRLP-AVFYD
LLSG-LGVA-------DTESADPADLAVPDPVLRASSALVSAFLRGVHAGGE--------
----DTVADSADTVAFRTTSEDLKDGIVFLLHRLGLVASVSEEPAEDSDRQASGRSTATV
TVSTPDGADTPLTQTDGDSRCRPNSPTIPTPKALVELREMGLDRIETVLSEHSPSGEDR-
-----------VSETDLETVSLATIQAIVTELEN-CELSDHARTRLEKLRPLVAGDLSYL
RVASIEEVEYE-GYLYDLQVGGEPVFTA--NWLYAHNS-----
>Halorubrum_sp._J07HR59-dpol-IIb
SVSEDSRLVARDPQGRMRYLSFDEFWDELESPIDIDGKFKNRTCAREGWQTYTFDE-NHE
SSLQPIEKAIRYRADDDETLLSVETQFGRSIEITPNHSLFRYNDG--IEEVAGEQLGVGD
LIIAPQQLDVETQTETVIDAAE-------------CVDDPHVFIDESVTSCLQEGQ----
--------------------------DQPVSESDAGAVVNGGLSGHLSQ------TKMRL
QTLHEL-KGISRNPLADVNPQIGRKNSSDGIQRFLTVSGDFSWLLGLLAAESSM------
-S--PTRPTITTADETIAQRAERSITEILDVEPSVQWA---NGTCE----IGFP-AVFQD
ILAE-LGLR-------NDPSRDSSETAVPDPIRRGDQSTVRSFLRGLLAGDT--------
-----------------------------------------------DRDGN-GN-----
------------------------------------------------------------
------------------------------------------------------------
-------------------------------------------
>halophilic_archaeon_J07HB67-dpol-IIb
SVAEDSRLVAVGPDGDVQFTTFDEFWSRLDSPVERDGKFRKKTCLSEGWRTYAFDD-SHR
TSLRPIEKAIRYEAADDTSLVRIETQFGRSLEVTEHHSLFRYDGE--IEEVAGGELSEGD
LILAPESLDVET-ESTTLDLLD-------------RLDDPYVFVDDDIEQYLERVW----
--------------------------NDAEWGGDTRKAFDGGLAYRLSK------RKVHR
DTLDDI-ARESGTPFPE-DLTVGIKGSSDGVDRRIEVDQEFAWLLGLFAAEGST------
-S--SVQPTIHNADEDVIERAREIVERTLGHDPNVSWS---SNAYR----LGLP-TVCRE
LLYS-LGFV-------DADSYDSSEKVVPQCIRTAPDRVALAFLRGLKTGDG--------
---SETSNDNHTTIAFYTTSEQLKDGIVFLLHRLGIVANVSYR----ERDES-RQPIYTV
TVSGGRNDNPLRRLLDGREPYRPKSLTVTVPDALREIRETDLDG----VKQVIPK-----
------------YLKRRENVSLAKLDEMVANVET-----------------LVAQQVDEE
TEKQVQRLLDEIRP-----------------------------
>Halosimplex_carlsbadense-dpol-IIb
SVAEDSQLVAVDPDGDVQFMTFDEFWDELESPIEADGKFRKRTCYAEGWQTYAFDD-EHE
ASLKPIEKAIRYRADDDEQLLRIETQFGRSLDITEHHSLFRYDDG--IEEVAGAELEAGD
LVVAPRELGIEP-TETTIDVAE-------------CVDEPYVVIDDHVEDLLRTVW----
--------------------------ESTEHGSDTHAAFNSGLSYRLSK------TKISL
DRLETI-LETTDFEVPD-DVSVGLTGSETGITRTIEVDEDLAWFLGLFVAEGST------
-S--SFNPCIHNADEELIDRASEIATQKFGIEPGRRWS---NRSYE----LRFP-AVFRE
VLYA-LGFE-------DADSYDSSEKVVPECILRAPRAVAIEFLRGFIAGDG--------
---SDKTDDNVTTVAFHTTSDDVKDGVVFLLHRLGLVANVSERT---DREGN-RQDIYTV
TVSGGAEDNPLHRILNGEETYQPKSLVVSIPDALMDLRE--MDIEG--VKQTIPK-----
------------YLLRRDNVSLEKLGEMVDALET-RDLPPEAEAKLDEIRPIVDGDLSYL
RVTDIERVDYD-GYLYDLQVGGDPVFTA--NWLYAHNS-----
>Halobiforma_nitratireducens_JCM_10879-dpol-IIb
SVAEDSRLIAFDPDGNLRFMTFDEFWDELDVPIEIDGKFQKKTAALEGWTTYAFND-DHE
AAPKPIEKAIRYEADDDEELLRISTQFGRELEITTDHSLFRYDDG--IEEVAGSDLEEGD
LIVAPQNLDVEP-IETMIDALE-------------CVSEPYVLLDDEHEGWLTEVW----
--------------------------NNAERGGDTRVAFDGGLSYRLSK------KKVRR
ETLEEIEAEHGDADLPD-ECSVGWQGSSDCIDRYIDIDEEFAWLIGMFVAEGTL------
-S--GTRPAIHNADEDLVDRLVKTTESVLGCEPSVRWS---NKAYE----VAFP-AVFFD
VLHE-LGFE-------DCDSYDSSEKIVPDCILRAERDIVLAFLRGFIAGDG--------
---SESSDDNHTSIGFHTTSEDVKDGIVFCCHRLGLVANVSRR----ERDSS-RQPIYTV
SVSGGASRNPLEQILDGDEPYHPKSLVVSIPDELMEIRE--MEIKG--IKQLVPK-----
------------YLKRRDNISLEKLEDIVDELEE-RDLPDEAEPKLEAIRPLVDGDLSYL
RITDIERVEYD-GYLYDLQVGGDPIFTA--NWLYAHNS-----
