# Supplementary material for: Inteins as indicators of gene flow in the halobacteria
Source: Front Microbiol. 2014 Jun 26;5:299. doi: 10.3389/fmicb.2014.00299 (PMC4071816; doi:10.3389/fmicb.2014.00299)
Supplement: Supplementary file 1 [file DataSheet1.ZIP › data_file1/intein_sequence_alignments/polBa.fst]

>Methanoculleus_bourgensis_MS2-polBa
CYDSETEVLTADGWKLFRDVTTDDRVATLSPDGRLEYAHP--SNFVASEYDGELYYVKSR
QVDLAVTPNHRMYVNLNRRADE--WEGYRLIRMDE-IPVHKRMRFKK--NAVWAGERQDT
YEIPPVV-----------------------------------------------------
-------------KFANQNSRGRLTDPILVGMDDWLEFLGYFLSEGSVQRHYQT------
--RVPYRVVVSQK---NPES-----AGKIRQCLERLPFRFSYDGVNFAINAKQLAEHLAP
F--GKCHEKYVPDYAKRLPPEQIGILLDALMLGDGYVNKTTGVSIYTTSSKVLADDVTEL
LLKKGWSGNVYRMREAGTVVPNPRGGTSTVTHDIYQVTFIRDGQNEPNVNTNGQRHIERR
LYKGMVYCLEVP-NHTLYVRRNGIPVWCGNS
>Natronomonas_pharaonis_DSM_2160-polBa
CFSGDTDVATPDGIKNIQEVAVGDPVYTLNPETFECEIKPVVDTQSYRNKYGELHHVAGR
THDFKVTENHRFLLSETVDLDSPGPDDYALSEYRE-LPEYERLAFPN--HEPMAGATREE
FDLAGAVDDGHAVVCAHDGRSAFRTAMPAGVEAALDRADGTSQLAATEEKTGTYRIPIDT
YRERRDVIDEHADEVLLKYEREDNQIPTGFGMDDWLELVGWFVTAGRFAHEAKR------
-------IVLRRQ---DEEG-----RSAIRSLLERMELPYDADGTRVTVSNRVLYDWFVK
NCGDGATETRLPEWVFELDAAHLRTLLETLVDGDGSRTD-SGLGEFWTQSDRLKDDVVRL
AVRCG---------EKPTVSENQDG--------TWYVSVGTRGSMKKS-NATVEDH----
--DGDVHCITAEDNHVVLAGRNGHLQWVGQS
>Halorubrum_Ea1-polBa
CFSADTDVATPNGLKPITELNVGDPVYTLNSETFECEIKPVAETHSYQNEYGELHHVSGN
THDFKVTENHRFLLSQSRGWSDLGPSDFEFSEYRD-VPEYERFAFPI--HEPMAGSKREK
FDLFEEVEDGHVAVYAHDGLTGFRAAMPVGIESELDRAKGTSRLATVDGKAGKYLIPIEV
YRQNREQIEEHADETLLKYDRGHAEMPLSFNMDDWLELMGWFVTEGSFVREVPG------
-------IVLHQR---DPQG-----RESIRDLLERIDLNYASNETRFKISNRFLHDWFRD
HCGDGFSEKHLPEWVFGLDAGHLRHLLDTLIDGDGSRTE-SGLNKFWTKSDRLKQDAVRL
GVRCG---------EKPTVTKQSDG--------TWYVSIGKQGSLKKA-NATTEPH----
--DGQVHCITAQDNHTVLAGRNGHLQWIGQS
>Halorubrum_Eb13-polBa
CFSADTDVATPNGLKPITELNVGDPVYTLNSETFECEIKPVAETHSYQNEYGELHHVSGN
THDFKVTENHRFLLSQSRGWSDLGPSDFEFSEYRD-VPEYERFAFPI--HEPMAGSKREK
FDLFEEVEDGHVAVYAHDGLTGFRAAMPVGIESELDRAKGTSRLATVDGKAGKYLIPIEV
YRQNREQIEEHADETLLKYDRGHAEMPLSFNMDDWLELMGWFVTEGSFVREVPG------
-------IVLHQR---DPQG-----RESIRDLLERIDLNYASNETRFKISNRFLHDWFRD
HCGDGFSEKHLPEWVFGLDAGHLRHLLDTLIDGDGSRTE-SGLNKFWTKSDRLKQDAVRL
GVRCG---------EKPTVTKQSDG--------TWYVSIGKQGSLKKA-NATTEPH----
--DGQVHCITAQDNHTVLAGRNGHLQWIGQS
>Halorubrum_hd13-polBa
CFSADTDVATPNGLKPITELNVGDPVYTLNSETFECEIKPVAETHSYQNEYGELHHVSGN
THDFKVTENHRFLLSQSRGWSDLGPSDFEFSEYRD-VPEYERFAFPI--HEPMAGSKREK
FDLFEEVEDGHVAVYAHDGLTGFRAAMPVGIESELDRAKGTSRLATVDGKAGKYLIPIEV
YRQNREQIEEHADETLLKYDRGHAEMPLSFNMDDWLELMGWFVTEGSFVREVPG------
-------IVLHQR---DPQG-----RESIRDLLERIDLNYASNETRFKISNRFLHDWFRD
HCGDGFSEKHLPEWVFGLDAGHLRHLLDTLIDGDGSRTE-SGLNKFWTKSDRLKQDAVRL
GVRCG---------EKPTVTKQSDG--------TWYVSIGKQGSLKKA-NATTEPH----
--DGQVHCITAQDNHTVLAGRNGHLQWIGQS
>Halorubrum_IB24-polBa
CFSADTDVATPNGLKPITELNVGDPVYTLNSETFECEIKPVAETHSYQNEYGELHHVSGN
THDFKVTENHRFLLSQSRGWSDLGPSDFEFSEYRD-VPEYERFAFPI--HEPMAGSKREK
FDLFEEVEDGHVAVYAHDGLTGFRAAMPVGIESELDRAKGTSRLATVDGKAGKYLIPIEV
YRQNREQIEEHADETLLKYDRGHAEMPLSFNMDDWLELMGWFVTEGSFVREVPG------
-------IVLHQR---DPQG-----RESIRDLLERIDLNYASNETRFKISNRFLHDWFRD
HCGDGFSEKHLPEWVFGLDAGHLRHLLDTLIDGDGSRTE-SGLNKFWTKSDRLKQDAVRL
GVRCG---------EKPTVTKQSDG--------TWYVSIGKQGSLKKA-NATTEPH----
--DGQVHCITAQDNHTVLAGRNGHLQWIGQS
>Halarchaeum_acidiphilum-polBa
CFSGDTDLLTPDGVRNITDVDVGDPVYTLNPETFECEVKPVEQTHHYPNKYGELHHLSGT
THDLKVTENHRFLASSKRRWDEQTPDDFEFTEYRN-LADAQRYAFPS--HEPMDGDAVET
FDLYNDVDDGYAVVYSDDDLRVFRAAMPDTVTESLTLVHGSAQALEME-KTGKYLVPIDV
FREHETRIREFSDHVFLKYDRQHRETPLSFEMADWLELVGWYVTEGSTDRENGR------
-------FTLHQD---DESG-----RTAIRDLLDRMGINYNLDDRGVNVSNRYLLEWLSE
NCGEGYANKRLPEGVFELDSTLLDRLLRTMIAGDGTAGDESTVSELWTKSDPLKEGFVQL
AVRCG---------HKPTVTKQSDG--------TWYVSIGKRGSFNKSANASVEDH----
--DGDVHCVTAADNHVVLAGRNGHFQWVGQS
>halophilic_archaeon_DL31-polBa
CFSGDTDVLTPAGPRNITELSVDDEIYTLNPDTFECEVKPVVETHAYENSFGELHHLSGN
THDFKITENHRFLASKARGWDEQTPADFEFAEYRE-FTDTERYAFPN--HEPMAGESPAT
FDMLGEVDGGHVVVYTDDDLRIFRNTVPEAVQGELELAHGSSEAMGLQQKVGKYLIPLET
YREHREVVDAHADDLFLMFGRGHRETPLAFEMADWLELLGWYVTEGSIDHAAGR------
-------LTLHQK---DAGD-----RRRVQDLLDRMAVNYSVDERGINVSNRYLTDWLAE
NCGTGYANKQLPDWVFDLDGDLLQGLLDTLVRGDGSVTD-SGLQTFWTKSDDLKRAAVDI
AVRCG---------EKPTVSKQSDG--------TWYVSIGKRGSFQKSTNGSVEPH----
--SGEVYCVTAADNHVVLAGRNGQYQWVGQS
>Natronolimnobius_innermongolicus_JCM_12255-polBa
CFSGDTEVMTPGGPKNIKDLEIGDDMFTLDPDTFECEITPVAETHEYENRYGELHHVSGN
THDLKVTENHQFLVSNTRGWDDLGPDDFELTEYRN-IPETDRFAFPN--HEPMAGATPDT
FELHEEVASGHVVVYTDNDLRSFRHSMPEPVESTLDLVHGSSAAMGIQKTVGKYLIPLST
FHDYESIIREHAGDLFLQYGRQHRETPLSFEMDDWLEFLGWFVTEGSLDQAAGR------
-------FTIHQS---NGAH-----RERICSLLDRMGVNYNVDDRGINVSNRYLIEWLED
HCGDGYAEKCLPEWVFSLDAEYLSILLETMIDGDGDRAD-SGLGKFWTKSDELMRAISRI
AVQCG---------HKPTVSKQNDG--------TWYVSVGKRGSFTKS-NETVEQH----
--DGNVYCVTAAENHVILAGRKGNFQWVGQS
>Natrinema_altunense_JCM_12890-polBa
CFSGDTEVMTPDGPTNIKDLDVGDEMYTLDPDTFECEITPVSETHEYENQYGQLHHLGGN
THDLKVTENHQFLVSNTRGWDDLGPDDFELTEYRN-IPETDRFAFPN--HKPMTGAAPET
FDLYEEVTGGHVVVYTDDDLRSFRHSMPDPVESTLDLVHGSSEAMGIQKSVGKYLIPLST
FRDNESTIREYADELFLKYGKQHREAPLSFQMTDWLEFLGWFVTEGSLDQSADR------
-------FTIHQS---NGTH-----REQICSLLDRMAVNYNVDERGINVSNRYLLEWLED
HCGDGYAEKCLPEWIFDLDAEYLSILLETMIDGDGDRTD-SGLGKFWTKSDDLMRAISRI
AVQCG---------QKPTVSKQKDG--------TWYVSVGKRGSFKKS-NETVERH----
--DGNVYCVTAAENHVILAGRNGNFQWVGQS
>Halorubrum_LB1-polBa
CFSGDTVVMTPDGPTNIKDLDVGDEMYTLDPDTFECEITPVSETHEYENQYGQLHHLGGN
THDLKVTENHQFLVSNTRGWDDLGPDDFELTEYRN-IPETDRFAFPN--HKPMTGAAPET
FDLYEEVTGGHVVVYTDDDLRSFRHSMPDPVESTLDLVHGSSEAMGIQKSVGKYLIPLST
FRDNESTIREYADELFLKYGKQHRETPLSFQMTDWLEFLGWFVTEGSLDQSADR------
-------FTIHQS---NGTH-----RERICSLLDRMAVNYNVDDRGINVSNRYLLEWLED
HCGDGYAEKCLPEWIFDLDAEYLSILLETMIDGDGDRTD-SGLGKFWTKSDDLMRAISRI
AVQCG---------QKPTVSKQKDG--------TWYVSVGKRGSFKKS-NETVERH----
--DGNVYCVTAAENHVILAGRNGNFQWVGQS
>Salinibacter_ruber_M8-polBa
CFDPETEVVTVDGIRHVEEIEVGDRVYSLNPDTGAVEIKPVTATQS-QHYAGPMVEIKNQ
HTDFLVTPNHRFL---TQRFTSGEYTDLEWETAGDMLEDRIRRRLPSLRSLPATQERPGP
ISLSAVC----------DRLAIEHKTGPRGIK----------------------------
-----------------ELRRQARWQPEEYELTDWLRILGWFATEGTLYKSKARQYENGN
VRGVSYQTTLCQK---NDIG-----RSEIATLLNRTGITYSSDQNGHSFCSKVLYEILEA
ECGSDSFSKHLPPWIFQLGPKDLKIVFDTLMQGDGA----ANGDRFTTSSDQLAKDFIRL
AMHVG---------RRAFHMPN-DG--------SHRIQVNTVRGQRPTIKPK-HRQQVD-
-YDGMIHCLTVADNHTVLAGRNRKFNWTGQS
>Salinibacter_ruber_DSM_13855-polBa
CFDPETEVVTVDGIRHVEEIEVGDRVYSLNPDTGAVEIKPVTATQS-QHYAGPMVEIKNQ
HTDFLVTPNHRFL---TQRFTSGEYTDLEWETAGDMLGDRIRRRLPSLRSLPATQERPGP
ISLSAVC----------DRLAIEHKTGPRGIK----------------------------
-----------------ELRRQARWQPEEYELTDWLRILGWFATEGTLYKSKARQYENGN
VRGVSYQTTLCQK---NDIG-----RSEIATLLNRTGITYSSDQNDHSFCSKVLYEILEA
ECGSDSFSKHLPPWIFQLGPKDLKIVFDTLMQGDSA----ANGDRFTTSSNQLAEDFIRL
AMHIG---------RRAFHMPN-DG--------SHRIQVNTVRGQRPTIKPK-HRQQVD-
-YDGMIHCLTVADNHTVLAGRNRKFNWTGQS
>Halorubrum_sp._J07HR59-polBa
CFTPDTEVMTPDGIRSITDLGVDDDVYSLDPDTMEMAVKPVEETHEYPKYRETVLDIETD
TTDLRVTPNHRMLVRKTAG-EDGGWDDYRFVEAGQ-LDETATYQLPH-------------
------------------------------------------------------------
------------------------------------------------------------
------------------------------------------------------------
------------------------------------------------------------
------------------------------------------------------------
-------------------------------
>Halorubrum_sp._T3-polBa
CFTPDTEVVTPDGVRSITELEVGDAVYSLDPDTEEMELKTVEETHAYPDYRDELVDIETS
KIDFRVTPNHRMLVRKNDK-NGITEDGYKFVEAGE-LHEYCNYELPHDWTYE-VDSYPEE
YTISKLI---------------------------------------------------QE
YTEIATTVSDGGTQIAAKYGQPSAEN--CIQADDLLDFLAWYITEGSLYEAKTK------
----NYRIKIAQE---LGKE-----HDEIAALIDKISSYSYTTDRAISFSSRVWYELLWS
LCGKGSENKKIPELVFEQSTERRRQFLETLIAGDGRWETENESFTYTTKSEQLRDDVLRL
CLTLG---------LTAHYTRD-SG--------VWRIHASRNTKNTLRMYRSGERSRAE-
--EG-VYCVTVEDNNTLVAGRNGKFQNVGNS
>halophilic_archaeon_J07HX5-polBa
CFTPDTEVLTPAGVCGIRELDIGDEVYSFNHETMQMEIKPVTETHAYPDYRGELVDIKTN
KTDFRVTPN---------------------------------------------------
------------------------------------------------------------
------------------------------------------------------------
------------------------------------------------------------
------------------------------------------------------------
------------------------------------------------------------
-------------------------------
>Halonotius_sp._J07HN4-polBa
CFTPDTEVLTPAGVRDITELTVGDQVFSVDPATQELEIKPVTETHAYPDYRDDLIDIKTS
KIDFRVTPNHRMLVRKNDR-NGITEDGYSFVEAGE-LEDYCNYELPHDWTYD-AGDHVDS
VDLTEFV----------DDYEVWIRPSVHGHTFTAELGFQPHRVPKADVDQVGYVFTPEE
FEANREYIESVCERSFIHAESGRKWIPRTYDGDDFLAFLAWYITEGNAYTSDSKEFGDNY
-RGSATTVQIAQEAVADGGSTAVDHHAAIGDLLDRMGLDYYVDDRSYQFTSKLFGNLLEN
LCGDDSFSKRIPKLVFEASTDQKERFLSVLIDGDGDRQ--PNSWRYSTSSETLRDDVLRL
CTHLG---------ITASYNAD-SG--------TWRIYVTEDSKNSFRMHRSGSRSTAD-
--DG-VYCVTVADNHTLLAGRNGKFQFVGQS
>halophilic_archaeon_J07HX64-polBa
CFTPDTDVLTPDGVRNIRDLAVGDRVYSLDPETMEMEVKPVVETQSYPDYRGDLVDIETR
KTDFRVTPNHRMLVRKNET-NGITEDSYSFVEAGD-LDDATNYELPHDWDGP-DGDPVET
IDLTDHV----------DEYEVWVRPSVHGHSFAAELGYRPDTVPKNDLGQEGYVFAPDE
FEQHREYIEQVAEKTFVHAEAGRKWIPRTYDGTDFLDLLAWYVTEGNVHTSETKQFGEGT
-RGSATTVEIAQNAVADGGE---SHHGSIGDLLDRMGFDYYVDERSYQFTSKLLGDLFEE
IAGTDSFTKRIPEFVFGASQPQKRRFLETLIDGDGDRQ--TNSWRYSTASEQLRDDVLRL
CTHLG---------LTANYQQD-SG--------TWRIYVTEDSKNTLRMHRSGSTSTAD-
--DG-VYCVTVEDNHTLMAGRNGTFQFVGQS
