# Supplementary material for: Inteins as indicators of gene flow in the halobacteria
Source: Front Microbiol. 2014 Jun 26;5:299. doi: 10.3389/fmicb.2014.00299 (PMC4071816; doi:10.3389/fmicb.2014.00299)
Supplement: Supplementary file 1 [file DataSheet1.ZIP › data_file1/intein_sequence_alignments/polBb.fst]

>Halosimplex_carlsbadense-polBb
-FTPETEVITATGPVAVADLAPGDLVYTLDLTTQLAKLKPVTNVQQVA-YEDDLVALETR
RCDFLVHPDHRMICRTKGQDDLEIRT-------ARNLDAFEYYKLSNEWRTIPGERL-GE
VDITEFLD-DYEMCA----ATDVHGHTVRRKLP----------------DGCEPIRRSSH
FGYFFDPETFERYRTDIEAIATEVTIHAGPNC----------------HRRPYRFDGDDF
IEFLGWFVTEGSASDSTTSD---------TIRIQIAQQ-----DPD-------------H
RPAIRTLLERMGLLGRADDQAFSFSSTVFGRLFRSLCGTECHD-----KHLPSLIWRVAP
DQQQLLYETLLAGDA--------------DGDETYYTTSDQLAAQVCRLHV---------
----------------ELGLKPRRSI-RRGTWRVR-GRAVNDGFQSSR-HVQYVPYQGDL
YRLTVADYPSVLAGRNGVFQWTGVS
>Salinibacter_ruber_M8-polBb
------------------------------------------------------------
---LSAVCDRLAIEHKTGPRGIKELR----------------------------------
-------------------RQA--------------------------------------
------------------------------------------------RWQPEEYELTDW
LRILGWFATEGTLYKSKARQYENGNVRGVSYQTTLCQK----NDIG--------------
RSEIATLLNRTGITYSSDQNGHSFCSKVLYEILEAECGSDSFS-----KHLPPWIFQLGP
KDLKIVFDTLMQGDG----------AA--NGDR-FTTSSDQLAKDFIRLAM---------
----------------HVGRRAFHMP-NDGSHRIQVNTVRGQRPTIKPKHRQQVDYDGMI
HCLTVADNHTVLAGRNRKFNWTGQS
>Salinibacter_ruber_DSM_13855-polBb
------------------------------------------------------------
---LSAVCDRLAIEHKTGPRGIKELR----------------------------------
-------------------RQA--------------------------------------
------------------------------------------------RWQPEEYELTDW
LRILGWFATEGTLYKSKARQYENGNVRGVSYQTTLCQK----NDIG--------------
RSEIATLLNRTGITYSSDQNDHSFCSKVLYEILEAECGSDSFS-----KHLPPWIFQLGP
KDLKIVFDTLMQGDS----------AA--NGDR-FTTSSNQLAEDFIRLAM---------
----------------HIGRRAFHMP-NDGSHRIQVNTVRGQRPTIKPKHRQQVDYDGMI
HCLTVADNHTVLAGRNRKFNWTGQS
>Haloquadratum_walsbyi_DSM_16790-polBb
CFTPDTNVLTPNGVRNIRDLTVGDSVYSLNPETMQMEIKPVTQTHEYPDYQGDLIDIQTN
EIDFRVTPNHRMLVEATGTDTTSTND--YDFIEAGNLDISSRYELPHGWSVDHTDSLGAY
IDLITLLREQSDTYN----VLSDGGMTTAA------------------------TADINH
------------------------------------------------NNVTRRVDSDTF
VSLIGWYVATGRVSRTQNGS--------DRVYLQLSQT-----NTK-------------A
RTQLTMLLDELGVDWQADNEKIHFVSHVWTELFDTTCGRTEKN-----KHIPELIFDASA
SQKRAFFDAIINGSG--------VKND--DSYQ-YHTSSEDLRDDILRLCV---------
----------------HIGIVARYDYINDESWRIECTETANPDFTLTHSGRQSTAEDG-V
YCVTVADNQTLLAGRNGTFQWTGNS
>Haloquadratum_walsbyi_C23-polBb
CFTPDTNVLTPNGVRNIRDLTVGDSVYSLNPETMQMEIKPVTQTHEYPDYQGDLIDIQTN
EIDFRVTPNHRMLVEATGTDTTSTND--YDFIEAGNLDIASRYELPHGWSVDHTDSLGAY
IDLIALLREQSDTYN----VLSDGGMTTAA------------------------TADINH
------------------------------------------------NNVTRRVDSDTF
VSLIGWYVATGRVSRTENGS--------DRVYLQLSQT-----NAK-------------A
RTQLTMLLDELGVDWQADNEKIHFVSHVWTELFDTTCGRTEKN-----KHIPEFIFDASA
SQKRAFFDAIINGSG--------VKND--DSYQ-YHTSSEDLRDDILRLCV---------
----------------HIGIVARYDYINDESWRIECTETANPEFTLTHSGRQSTAEDG-V
YCVTVADNQTLLAGRNGTFQWTGNS
>Halorubrum_sp._J07HR59-polBb
CFTPDTEVMTPDGIRSITDLGVDDDVYSLDPDTMEMAVKPVEETHEYPKYRETVLDIETD
TTDLRVTPNHRMLVRKTAGEDGGWDD--YRFVEAGQLDETATYQLPHDWDGPEGERL-ET
IRLTDFLDNEYQVWVGTDERDPDHGHTPDRDHGPRLETRLSQGSEASNSTETIAAADGDR
TGRVYSAAALAEYDGSLAEIRSQVRIRSDSNSDSDSNPDSNTNQDQSGDWIPVAYDGDDF
LELLAWYIGDGPVSVPETSDSDRQNV--SATTEQLPQDSSATPDGG-----IVAASGASD
RERIGTLLDGMGLEYSVDESGYQLTSRFLGETLRELCTSEADDADGGLTRIPELVFEASR
RQKRAFFEILFDATGPGFDTNRTDGDD--TAWQ-YRAASERLRDDALRLCA---------
----------------HLGLTAGYTQGETDEYRISASETSLNTLQMDRDAATSTADDG-V
YCVTVADNHTLLAGRNGKFGFVGQS
>Halorubrum_sp._T3-polBb
CFTPDTEVVTPDGVRSITELEVGDAVYSLDPDTEEMELKTVEETHAYPDYRDELVDIETS
KIDFRVTPNHRMLVRKNDKNGITEDG--YKFVEAGELHEYCNYELPHDWTYEVDSYP-EE
YTISKLIQEYTEIAT----TVSDGGTQIAAKYG-------------------QPSAE---
----------------------------------------------------NCIQADDL
LDFLAWYITEGSLYEAKTKNY----------RIKIAQE-----LGK-------------E
HDEIAALIDKISSYSYTTDRAISFSSRVWYELLWSLCGKGSEN-----KKIPELVFEQST
ERRRQFLETLIAGDG--------RWETENESFT-YTTKSEQLRDDVLRLCL---------
----------------TLGLTAHYTR-DSGVWRIHASRNTKNTLRMYRSGERSRAEEG-V
YCVTVEDNNTLVAGRNGKFQNVGNS
>Haloarcula_amylolytica_JCM_13557-polBb
CFTPDTDVLTPEGVRNIRDLEIGDEVYSLDPETEEMEVKPVVETQSYPDYRGDLVDIETS
KMDFRVTPNHRMLVRKNDKNGITEDG--WKFKEAGDLYDYCNYEMPHDWDFQHRDRFGET
IDIVQLAREYTETGI----TLSDGGTMAAAKYG-T--------------PN---------
--------------------------------------------------ISRKVSTNDF
LEFLAWYITEGSVYESKTSNY----------RINIAQE-----HTG-------------R
REKIETLVDQFVEYWYTDERSVSFSSRIWAELLTELCGSGSDS-----KRIPELVFEASE
SQKQQFLETLIQGDG--------DWQK--NAWR-FSTISQQLRDDILRLCT---------
----------------HLGLTASYNR-DGAVWRIYCTEDAKNSFRMHRDGSESTAGNG-V
YCVTVKDNNTLIAGRNGKFQNVGNS
>Natronomonas_pharaonis_DSM_2160-polBb
CFTPDTEVLTPDGVRNIRALDIGDEVYSLDPETMEMEVKPVVDTHAYPDYRGELVDIQTG
EIDFRVTPNHRMLVRKNGTNGITDDE--YRFVEAGALDLATTYELPHDWAGPDGEDV-TQ
IDLTELIDEEYEVWV----RPEVHGRTFTAELGWK--------------PRRVPKADIDT
VGYVFTADEFKQHREYIESVCEQSYIRRESGL----------------KWIPRVYDGDDF
LELLAWYVTEGNAHTSERKEF-D-GQRHGSSTVQIAQE-PVVADGG--------D----T
HATIGTLLDRMGFDYDNDNGSYQVTSKLLGDLFCTLGGGGSED-----KRIPQLVFEASR
RQKERFMQTLISGDG--------DRQP--NSWQ-YNTASERLRDDVLRLCA---------
----------------HLGVPASYSE-ESGVYRIYVTEDGTNTLRMDRSAERTTADDG-V
YCVTVEDNHTLLAGRAGKFQFVGQS
>Halomicrobium_mukohataei_DSM_12286-polBb
CFTPDTEVVTPEGVRDITDLEVGDEVYSLDPETMRMEVKPVVETHDYPDYRGDLVDIETS
KIDFRVTPNHRMLVRKNETNGITEDE--YGFVEAGELDRATNYELPHDWDGPDGERL-NE
VDLVDILEGAFEVWC----DNDDHGHTLAAEVGYR--------------PDKMQKQGEDG
TGYVFDAESFREHRAYIDESCSGFYVHSERGR----------------KWIPRFYDGDDF
LELLAWYITEGSIYTSADKQFGE-HFRGSSTTVNIAQD--AVPDGG----------SGDD
HTRIGSLLDGMGFDAYVDEKGYQFTSKLLGDLFERLCGSDSFE-----KRIPEFVFETSQ
AQKRTFLDTLIAGDG--------DWQT--NSWR-YSTASERLRDDVLRLCA---------
----------------HLGLTASYNE-DSGTYRIYVTEDSKNTLRMHRSGGESTAENG-V
HCVTVEDNHTLLAGRNGKFQFVGQS
>halophilic_archaeon_DL31-polBb
CFSPDTDVLTPKGVRNIRELDVGDEVYSLDPETEEMEVKPVTETHAYPEYDGELVDMQTS
TIDLRVTPNHRMLVRKNETNGITEDG--YSFVEAGELDDATNYELPHGWTTDHGDEL-GT
VDLVDYVEGEYEVWV----RPEVHGHTFAAELGYY--------------PETVTKNDVGQ
AGYVLDAEEYAEHRAYIESVCEQSFIHREFGR----------------KWIPRTFDGDDF
LDLLAWYSTEGSVYTSEEKQFEE-NHRGSATTVKIAQQKPAVADGGASVEGPSRPES--D
HAAIGELLDRMGFDCYVDERSYQFTSRLLGETLERLCGGDSFE-----KQIPEFVFDLSE
RQKRCFLETLIAGDG--------DRQP--NSWR-YTTASDRLRDDVLRLCT---------
----------------HLGLTANYGK-NSGSWRIYVTEDAKNTLRMHRSSSRSTAEAG-V
YCVSVADNHSLLAGRNGTFQFVGQS
>halophilic_archaeon_J07HX64-polBb
CFTPDTDVLTPDGVRNIRDLAVGDRVYSLDPETMEMEVKPVVETQSYPDYRGDLVDIETR
KTDFRVTPNHRMLVRKNETNGITEDS--YSFVEAGDLDDATNYELPHDWDGPDGDPV-ET
IDLTDHVD-EYEVWV----RPSVHGHSFAAELGYR--------------PDTVPKNDLGQ
EGYVFAPDEFEQHREYIEQVAEKTFVHAEAGR----------------KWIPRTYDGTDF
LDLLAWYVTEGNVHTSETKQFGE-GTRGSATTVEIAQN--AVADGG--------E-S--H
HGSIGDLLDRMGFDYYVDERSYQFTSKLLGDLFEEIAGTDSFT-----KRIPEFVFGASQ
PQKRRFLETLIDGDG--------DRQT--NSWR-YSTASEQLRDDVLRLCT---------
----------------HLGLTANYQQ-DSGTWRIYVTEDSKNTLRMHRSGSTSTADDG-V
YCVTVEDNHTLMAGRNGTFQFVGQS
>Haloarcula_marismortui_ATCC_43049-polBb
CFTPDTDVLTPEGVQNIRDLDIGDEVYSLDPETEEMEVKPVVETQSYPDYRGDLVDIETS
KMDFRVTPNHRMLVRKNETNGITEDG--YSFVEAGDLDDATNYELPHDWDGPDGDPL-DT
VDLTEYVD-DYEVWV----RPSVHGHTFAAEIGHY--------------PDTVLKNDIGE
EGYVFGPKEFEANREYIESVAERTYIHAESGR----------------KWIPRTFDGDDF
LELLAWYITEGNVYTSETKQFGE-KTRGASTTVKIAQQ--AIADGG--------E-S--D
HAAIGDLLDRLGFDYYVDDRSYQFTSALLGDLLCNICGEDSFE-----KRIPEFVFDLSH
RQKRRFLDTLIAGDG--------DRQK--NSWR-YTTSSDQLRDDVLRLCA---------
----------------HLGLTANYNR-DSGSWRIYVTEDNKNTLRMHRSGSRSTADDG-V
YCVTVADNHTLMAGRNGKFQFVGQS
>Haloarcula_sinaiiensis_ATCC_33800-polBb
CFTPDTDVLTPEGVQNIRDLDIGDEVYSLDPETEEMEVKPVVETQSYPDYRGDLVDIETS
KMDFRVTPNHRMLVRKNETNGITEDG--YSFVEAGDLDDATNYELPHDWDGPDGDPL-DT
VDLTEYVD-DYEVWV----RPSVHGHTFAAEIGHY--------------PDTVLKNDIGE
EGYVFGPKEFEANREYIESVAERTYIHAESGR----------------KWIPRTFDGDDF
LELLAWYITEGNVYTSETKQFGE-KTRGASTTVKIAQQ--AIADGG--------E-S--D
HAAIGDLLDRLGFDYYVDDRSYQFTSALLGDLLCNICGEDSFE-----KRIPEFVFDLSH
RQKRRFLDTLMAGDG--------DRQK--NSWR-YTTSSDQLRDDVLRLCA---------
----------------HLGLTANYNR-DSCSWRIYVTEDNKNTLRMHRSGSRSTADDG-V
YCVTVADNHTLMAGRNGKFQFVGQS
>Halorhabdus_tiamatea_SARL4B-polBb
CFTPDTEVLTPAGVQNIRDLNVGDDVYSIDPDTLEVQVKPVTETWEYPEYDGELVDIGTS
KIDFSVTPNHRMLVRKNETNGISWDEDDYRFVEAGDLDDATNYQLPHDWSMNHGDPI-DD
VDLTEWIDGDYEVWV----RPSVHGHTFTAELGWT--------------PRRVPKADAGE
VGYVFTAEEFEEHREYIESVCEYNFIHRESGR----------------KWIPRMYDGDDF
LELLAWYITEGNVYTSEEKDFGA-NHRGSATTVKIAQQTETVTDGG--------SPDDTD
HAEIGQLLDRMDFDYYVDDRAYQFTSALLGDLLRDVAGEGSAE-----KHIPEFVFDLDE
SQKRRFLKTLISGDG--------DRQT--GSWR-YTTSSERLRDDILRLCT---------
----------------HLGYTANYNR-DSGSWRIYVTEDSKNTLRMHRSAERSRADNG-V
YSITVADNHTVLAGRNGKFQWVGQS
>Halorubrum_saccharovorum_DSM_1137-polBb
CFTPDTEVVTPDGVRSITDLEVGDAVYSLDPDTEEMEVKTVEETHAYPDYRDELVDIETS
KIDFRVTPNHRMLVRKNETNGITEDG--YSFVEAGDLDRATNYELPHDWDGPDGERI-DE
VDLTELVDGEYEVWV----RPSVHDHTFTAELGWT--------------PRRVPKADVGQ
TGYVFTASEFEEHREYVESVCETSFVHRESGR----------------KWIPRTFDGDDF
LDLLAWYVTEGSVYTSEEKTFGE-NHRSSATTVKIAQN--AIVDGG----------G--H
HASIGELLNGMGFDCYVDDRAYQFTSGLLGDLLREICGGDSFE-----KRIPDIVFDATR
TQKRRFLETLIDGDG--------DRQS--GSWR-YTTSSDRLRDDVLRLCA---------
----------------HLGLTASYNR-DNGSWRIYVTEDAKNTLRMHRGGARSEAEDG-V
YCVTVEDNHTLLAGRNGKFQFVGQS
>Halorubrum_Ea1-polBb
CFTPDTEVVTPDGVRSITDLAVGDSVYSLDPDTEEMEVKTVEETHAYPDYRGELVDIETS
KIDFRVTPNHRMLVRKNETNGITEDG--YGFVEAGDLDRATNYQLPHDWAGPDGERI-DE
VDLTELVDGEYEVWV----RPSVHGRTFTAELGWT--------------PRRVPKADVGE
TGYVFTAEEFEAHREYVESVCERSFVHRESGR----------------KWIPRTFDGDDF
LELLAWYVTEGNVYTSEEKRFGE-NVRGSATTVKIAQD--AVADGG--------S-S--D
HATIGELLDRMGLDYYVDDRSYQFTSELLGDLLRDSCGDGSFE-----KRIPDRVFEAST
AQKRAFLETLIDGDG--------DRQS--GSWR-YTTSSERLRDDVLRLCA---------
----------------HLGLTASYNR-DSGSWRIYVTEDAKNTLRMHRSADRSEAEDG-V
YCVTVEDNHTLLAGRNGKFQFVGQS
>Halorubrum_hd13-polBb
CFTPDTEVVTPDGVRSITDLAVGDSVYSLDPDTEEMEVKTVEETHAYPDYRGELVDIETS
KIDFRVTPNHRMLVRKNETNGITEDG--YGFVEAGDLDRATNYQLPHDWAGPDGERI-DE
VDLTELVDGEYEVWV----RPSVHGRTFTAELGWT--------------PRRVPKADVGE
TGYVFTAEEFEAHREYVESVCERSFVHRESGR----------------KWIPRTFDGDDF
LELLAWYVTEGNVYTSEEKRFGE-NVRGSATTVKIAQD--AVADGG--------S-S--D
HATIGELLDRMGLDYYVDDRSYQFTSELLGDLLRDSCGDGSFE-----KRIPDRVFEAST
AQKRAFLETLIDGDG--------DRQT--GSWR-YTTSSERLRDDVLRLCA---------
----------------HLGITASYNR-DSGSWRIYVTEGGKNTLRMHRSGSRSEAEDG-V
YCVTVEDNHTLLAGRNGKFQFVGQS
>Halorubrum_Eb13-polBb
CFTPDTEVVTPDGVRSITELEVGDAVYSLDPDTEEMVAKTVEETHAYPDYRGELVDVETS
KIDFRVTPNHRMLVRKNETNGITEDG--YSFVEAGDLDRATNYELPHDWDGPDGERV-DE
IDLTELVDGDYEVWV----RPSVHGHTFTAELGWT--------------PRRVPKADVGE
TGYVFTAAEFEEHREYVESVCETSYVHRESGR----------------KWVPRTYDGDDF
LELLAWYVTEGNVYTSEEKRFGD-NLRGSATTIQIAQD--AVADGG--------D-S--D
RETIGDLLDRMELDYYVDDHSYQFTSELLGDLLRDSCGDGSFE-----KRIPDRVFEASV
AQKRAFLETLIDGDG--------DRQT--GSWR-YTTSSERLRDDVLRLCA---------
----------------HLGITASYNR-DSGSWRIYVTEGGKNTLRMHRSGSRSEAEDG-V
YCVTVEDNHTLLAGRNGKFQFVGQS
>Halorubrum_IB24-polBb
CFTPDTEVVTPDGVRSITELEVGDAVYSLDPDTEEMVAKTVEETHAYPDYRGELVDVETS
KIDFRVTPNHRMLVRKNETNGITEDG--YSFVEAGDLDRATNYELPHDWDGPDGERV-DE
IDLTELVDGDYEVWV----RPSVHGHTFTAELGWT--------------PRRVPKADVGE
TGYVFTAAEFEEHREYVESVCETSYVHRESGR----------------KWVPRTYDGDDF
LELLAWYVTEGNVYTSEEKRFGD-NLRGSATTIQIAQD--AVADGG--------D-S--D
RETIGDLLDRMELDYYVDDHSYQFTSELLGDLLRDSCGDGSFE-----KRIPDRVFEASV
AQKRAFLETLIDGDG--------DRQT--GSWR-YTTSSERLRDDVLRLCA---------
----------------HLGITASYNR-DSGSWRIYVTEGGKNTLRMHRSGSRSEAEDG-V
YCVTVEDNHTLLAGRNGKFQFVGQS
>Halorubrum_californiensis_DSM_19288-polBb
CFTPDTEVVTPDGVRPITELEVGDAVYSLNPDTEEMAVKTVEETHAYPDYRGELVDVETS
KIDFRVTPNHRMLVRKNETNGITEDG--YSFVEAGDLDRATNYELPHDWDGPDGERI-DE
VDLTELVDGEYEVWV----RPSVHGHTFTAELGWT--------------PRRVPKADVGQ
TGYVFTASEFEEHREYIESVCETSFVHRESGR----------------KWIPRTFDGDDF
LELLAWYVTEGNVYTSTEKRFGD-NLRGSATTVKIAQD--AVPDGG--------D-S--D
HETIGQLLDRMELDYYVDDRSYQFTSELLGDLLRDRCGDGSFE-----KRIPDRIFKAAR
AQKRAFLETLIDGDG--------DRQT--GSWR-YTTSSEELRDDVLRLCA---------
----------------HLGLTANYNR-DSGSWRIYVTEGGKNTLRMNRSGSRSEAEDG-V
YCVTVEDNHTLLAGRNGKFQFVGQS
>Halorubrum_lipolyticum_DSM_21995-polBb
CFTPDTEVVTPDGVRSITELEVGDAVYSLDPETEEMAVKTVEETHAYPDYRGDLVDIETS
KIDFRVTPNHRMLVRKNETNGITEDG--YGFVEAGDLDGATNYELPHDWDGPDGERV-KE
VDLTELVDGEYEVWV----RPSVHGHTFTAELGWT--------------PRRVPKADVGE
TGYVFTAAEFEEHREYVESVCERSYVHREPGR----------------KWIPRTFDGDDF
LELLAWYVTEGNVYTSEEKRFGD-NLRGSATTIQIAQD--AVADGG--------D-S--D
HETIGDLLDRMRLDYYVDDRSYQFTSELLGDFLRDRCGDGSFE-----KRLPDRVFEATR
AQKRAFLETLIDGDG--------DRQT--GSWR-YTTSSEELRDDVLRLCA---------
----------------HLGLTASYNR-DSGSWRIYVTEDGKNTLRMHRSGSRSEAEDG-V
YCVTVEDNHTLLAGRNGKFQFVGQS
>Halorubrum_terrestre_JCM_10247-polBb
CFTPDTEVVTPDGVRSITELEVGDAVYSLDPDTEEMAVKTVEETHAYPDYRDELVDIETS
KIDFRVTPNHRMLVRKNETNGITEDG--YSFVEAGDLDRATNYELPHDWDGPDGERV-EE
VDLTELVDGEYEVWV----RPSVHGHTFTAELGWT--------------PRRVPKADLGQ
TGYVFTAGEFEEHREYVESVCETSFVHRESGR----------------KWIPRTFDGDDF
LELLAWYVTEGNVYTSAEKRFGD-NLRGSATTVKIAQD--AVADGG--------D-S--D
HETIGQLLDRMGLDYYVDDRSYQFTSELLGDLLRDSCGDGSFE-----KSIPDRVFEATR
AQKRAFLETLIDGDG--------DRQT--GSWR-YTTSSEELRDDVLRLCA---------
----------------HLGLTANYNR-DSGSWRIYVTEDAKNTLRMYRSGSRSEAEDG-V
YCVTVEDNHTLLAGRNGKFQFVGQS
>Halorubrum_arcis_JCM_13916-polBb
CFTPDTEVVTPDGVRSITELEVGDAVYSLDPDTEEMAVKTVEETHAYPDYRDELVDIETS
KIDFRVTPNHRMLVRKNETNGITEDG--YSFVEAGDLDRATNYELPHDWDGPDGERV-EE
VDLTELVDGEYEVWV----RPSVHGHTFTAELGWT--------------PRRVPKADLGQ
TGYVFTAEEFEEHREYVESVCETSFVHRESGR----------------KWIPRTFDGDDF
LELLAWYVTEGNVYTSAEKRFGD-NLRGSATTIQIAQD--AVADGG--------D-S--D
HETIGQLLDRMGLDYYVDDRSYQFTSELLGDLLRDRCGDGSFE-----KSIPDRVFEATR
AQKRAFLETLIDGDG--------DRQT--GSWR-YTTSSEELRDDVLRLCA---------
----------------HLGLTANYNR-DSGSWRIYVTEDAKNTLRMHRSGSRSEAEDG-V
YCVTVEDNHTLLAGRNGKFQFVGQS
>Halorubrum_C3-polBb
CFTPDTEVVTPDGVRSITELEVGDAVYSLDPDTEEMAVKTVEETHAYPDYRDELVDIETS
KIDFRVTPNHRMLVRKNETNGITEDG--YSFVEAGDLDRATNYELPHDWDGPDGERV-EE
VDLTELVDGEYEVWV----RPSVHGHTFIAELGWT--------------PRRVPKADLGQ
TGYVFTAEEFEEHREYVESVCETSFVHRESGR----------------KWIPRTFDGDDF
LELLAWYVTEGNVYTSAEKRFGD-NLRGSATTVKIAQD--AVADGG--------D-S--D
HETIGQLLDRMGLDYYVDDRSYQFTSELLGDLLRDRCGDGSFE-----KSIPDRVFEATR
AQKRAFLETLIDGDG--------DRQT--GSWR-YTTSSEELRDDVLRLCA---------
----------------HLGLTANYNR-DSGSWRIYVTEDAKNTLRMHRSGSRSEAEDG-V
YCVTVEDNHTLLAGRNGKFQFVGQS
>Halorubrum_167-polBb
CFTPDTEVVTPDGVRSITELEVGDAVYSLDPDTEEMELKTVEETHAYPDYQDELVDIETS
KIDFRVTPNHRMLVRKNETNGITEDG--YSFVEAGDLDRATNYELPHDWDGPDGERI-DE
VDLTELVDGEYEVWV----RPSVHGHTFTTELGWT--------------PRRVPKADVGE
TGYVFTASEFEEHREYVESVCETSFVHRESGR----------------KWIPRTFDGDDF
LELLAWYVTEGNVYTSEEKRFGD-NLRGSATMIQIAQD--AVADGG--------D-S--D
HETIGQLLDRMGLDYYVDDRSYQFTSALLGDLLRDRCGDGSFE-----KRIPDRVFEATR
AQKRAFLETLIDGDG--------DRQP--GSWR-YTTSSETLRDDVLRLCA---------
----------------HLGLTASYNR-DSGIWRIYVTENAKNTLRMHRSGSRSEAEDG-V
YCVTVEDNHTLLAGRNGKFQFVGQS
>Halorubrum_C2_b-polBb
CFTPDTEVVTPDGVRSITELEVGDAVYSLDPDTEEMELKTVEETHAYPDYQDELVDIETS
KIDFRVTPNHRMLVRKNETNGITEDG--YSFVEAGDLDRATNYELPHDWDGPDGERI-DE
VDLTELVDGEYEVWV----RPSVHGHTFTTELGWT--------------PRRVPKADVGE
TGYVFTASEFEEHREYVESVCETSFVHRESGR----------------KWIPRTFDGDDF
LELLAWYVTEGNVYTSEEKRFGD-NLRGSATMIQIAQD--AVADGG--------D-S--D
HETIGQLLDRMGLDYYVDDRSYQFTSALLGDLLRDRCGDGSFE-----KRIPDRVFEATR
AQKRAFLETLIDGDG--------DRQP--GSWR-YTTSSETLRDDVLRLCA---------
----------------HLGLTASYNR-DSGIWRIYVTENAKNTLRMHRSGSRSEAEDG-V
YCVTVEDNHTLLAGRNGKFQFVGQS
>Halorubrum_litoreum_JCM_13561-polBb
CFTPDTEVVTPDGVRSITDLEVGDAVYSLDPDTEEMELKTVEETHAYPDYRDELVDIETS
KIDFRVTPNHRMLVRKNETNGITEDG--YSFVEAGDLDRATNYELPHDWDGPDGERI-DE
VDLTELVDGEYEVWV----RPSVHGHTFTAELGWT--------------PRRVPKADVGE
TGYVFTAAEFEEHREYVESVCETSFVHRESGR----------------KWIPRTFDGDDF
LELLAWYVTEGNVYTSEEKRFGD-NLRGSATTIQIAQD--AVADGG--------D-S--D
HETIGDLLDRMGLDYYVDDRSYQFTSALLGDLLRDRCGDGSFK-----KRIPDRVFEATR
TQKRAFLETLIDGDG--------DRQS--GSWR-YTTSSERLRDDVLRLCA---------
----------------HLGLTASYNR-DSGSWRIYVTEDAKNTLRMHRSGSRSEAEDG-V
YCVTVEDNHTLLAGRNGKFQFVGQS
>Halorubrum_E8-polBb
CFTPDTEVVTPDGVRSITDLEVGDAVYSLDPDTEEMELKTVEETHAYPDYRDELVDIETS
KIDFRVTPNHRMLVRKNETNGITEDG--YSFVEAGDLDRATNYELPHDWDGPDGERI-DE
VDLTELVDGEYEVWV----RPSVHGHTFTAELGWT--------------PRRVPKADVGE
TGYVFTAAEFEEHREYVESVCETSFVHRESGR----------------KWIPRTFDGDDF
LELLAWYVTEGNVYTSEEKRFGD-NLRGSATTIQIAQD--AVADGG--------D-S--D
HETIGDLLDRMGLDYYVDDRSYQFTSALLGDLLRDRCGDGSFK-----KRIPDRVFEATR
TQKRAFLETLIDGDG--------DRQS--GSWR-YTTSSERLRDDVLRLCA---------
----------------HLGLTASYNR-DSGSWRIYVTEDAKNTLRMHRSGSRSEAEDG-V
YCVTVEDNHTLLAGRNGKFQFVGQS
>Halorubrum_distributum_JCM_10118-polBb
CFTPDTEVVTPDGVRSITDLEVGDAVYSLDPDTEEMELKTVEETHAYPDYRDELVDIETS
KIDFRVTPNHRMLVRKNETNGITEDG--YSFVEAGDLDRATNYELPHDWDGPDGERI-DE
VDLTELVDGEYEVWV----RPSVHGHTFTAELGWT--------------PRRVPKADVGE
TGYVFTAAEFEEHREYVESVCETSFVHRESGR----------------KWIPRTFDGDDF
LELLAWYVTEGNVYTSEEKRFGD-NLRGSATTIQIAQD--AVADGG--------D-S--D
HETIGDLLDRMGLDYYVDDRSYQFTSALLGDLIRDRCGDGSFK-----KRIPDRVFEATR
TQKRAFLETLIDGDG--------DRQS--GSWR-YTTSSERLRDDVLRLCA---------
----------------HLGLTASYNR-DSGSWRIYVTEDAKNTLRIHRSGSRSEAEDG-V
YCVTVEDNHTLLAGRNGKFQFVGQS
>Halorubrum_distributum_JCM_9100-polBb
CFTPDTEVVTPDGVRSITDLEVGDAVYSLDPDTEEMELKTVEETHAYPDYRDELVDIETS
KIDFRVTPNHRMLVRKNETNGITEDG--YSFVEAGDLDRATNYELPHDWDGPDGERI-DE
VDLTELVDGEYEVWV----RPSVHGHTFTAELGWT--------------PRRVPKADVGE
TGYVFTAAEFEEHREYVESVCETSFVHRESGR----------------KWIPRTFDGDDF
LELLAWYVTEGNVYTSEEKRFGD-NLRGSATTIQIAQD--AVADGG--------D-S--D
HETIGDLLDRMGLDYYVDDRSYQFTSALLGDLIRDRCGDGSFK-----KRIPDRVFEATR
TQKRAFLETLIDGDG--------DRQS--GSWR-YTTSSERLRDDVLRLCA---------
----------------HLGLTASYNR-DSGSWRIYVTEDAKNTLRIHRSGSRSEAEDG-V
YCVTVEDNHTLLAGRNGKFQFVGQS
>Natronococcus_amylolyticus_DSM_10524-polBb
CFTPDTEVLTPEGVRGITDLEIGDVVYSLDPETEELEAKPVVETHAYPDYGGDLIDIETS
KIDFSVTPNHRMLVRKNETNGITEDG--YGFVEAGDLDRATNYELPHDWEGPDGDEL-ET
VDLTELIDGEYEVWV----RPSVHGHTFTAELGWT--------------PRRVPKADVGE
VGYVFTAEEFERHREYIEDVCEMSFVHRESGR----------------KWIPRTYDGDDF
LDLLAWFVTEGNVYTSEDKQFGE-NFRGSATTVKLAQDDRPVADGG--------K-N--H
HTTIGELLDGMGFNSYADDRSYTITSKLLADLVTELCGEGSFE-----KRIPEFVFDRSR
RQKRRFLDVLIDGDG--------DRQV--NSWR-YSTSSDELRDDVLRLCA---------
----------------HLGLTASYGR-DSDTWRIYVTEGAKNTLRMHRSSSRSTAENG-V
YCVTVEDNHTLLAGRNGKFQFVGQS
>Natronococcus_jeotgali_DSM_18795-polBb
CFTPDTEVVTPDGVREITDLEVGDEVYSLDPETEKLETKSVVETHAYPDYDGDLIDIETS
KIDFSVTPNHRMLVRKNETNGITEDE--YRFVEAGDLDRATNYELPHDWEGPDGDEL-EE
VDLTELIDGEYEVWV----RPSVHGHTFTAELGWT--------------PRRVPKADVGE
VGYVFTAEEFEQHREYIEDVCETSFVHRVSGR----------------KWIPRTYDGDDF
LDLLAWFVTEGNVYTSEDKQFGE-NFRGSATTVKLAQDDRPVADGG--------E-N--H
HATIGELLDGMGFDSYVDDRSYTITSKLLGDLMTERCGDGSFE-----KRIPDLVFECSR
RQKRRFLEVLIDGDG--------DRQV--NSWR-YSTSSDELRDDVLRLCA---------
----------------HLGLTANYSR-DSGTWRIYVTEASKNTLRMHRSSSRSTAENG-V
YCVTVEDNHTLLAGRNGKFQFVGQS
>Natrialba_chahannaoensis_JCM_10990-polBb
CFTPDTEVLTPDGVRDITDLEVADEVYSLDPETEALEVKPVVETHAYPEYDGDLVDIETS
KIDFRVTPNHRMLVRKNETNGITEDE--YSFIEAGDLDRATNYELPHDWDGPDGNEL-DT
VDLTELIDGEYEVWV----RPSVHGHTFTTELGWR--------------PRRVTKADVGK
TGYVFTAEEFEAHREYIEEVCETSFIHRGSGR----------------KWIPRTYDGDEF
LDLLAWFVTEGNVYTSEDKQFGE-NFRGSATTVKLAQDKPPIADGG--------L-D--H
HATIGELLDEMGFDYYVDDRSYTVTSKLLGNLLTSCCGDGSFE-----KRIPELVFECSR
RQKRRFLEVLIDGDG--------DRQT--NSWR-YTTSSNRLRDDVLRLCA---------
----------------HLGLTANYSR-DSGTWRIYVTEGSKNTLRMHRSSTRSTADNG-V
YCVTVEDNHTLLAGRNGKFQFVGQS
>Natrialba_magadii_ATCC_43099-polBb
CFTPDTEVLTPDGVRDITDLEVGDEVYSLDPETEALEVKPVVETHAYPEYDGDLVDIETN
KIDFRVTPNHRMLVRKNETNGITEDE--YSFIEAGDLDRATNYELPHDWDGPDGNEL-DT
VDLTELIDGEYEVWV----RPSVHGHTFTTELGWK--------------PRRVPKADVGK
TGYVFTAEEFEAHREYIEEVCETSFIHRDSGR----------------KWIPRTYDGDKF
LDLLAWFVTEGNVYTSEDKQFGE-NFRGSATTVKLAQDKLPIADGG--------L-G--H
HATIGELLDEMGFDYYVDDRSYTVTSKLLGNFLTSCCGDGSFE-----KRIPELVFECSH
RQKRRFLEVLIDGDG--------DRQT--NSWR-YTTSSNRLRDDVLRLCA---------
----------------HLGLTANYSR-DSGTWRIYVTEGSKNTLRMHRSSTQSTADNG-V
YCVTVEDNHTLLAGRNGKFQFVGQS
>Natrialba_hulunbeirensis_JCM_10989-polBb
CFTPDTEVLTPDGVRDITDLEVGDEVYSLDPETEALEVKPVVETHAYPEYDGDLVDIETS
KIDFRVTPNHRMLVRKNETNGITEDE--YSFIEAGDLDRATNYELPHDWDGPDGNEL-DT
VDLTELIDGEYEVWV----RPSVHGHTFTTELGWR--------------PRRVPKADVGK
TGYVFTAEEFEAHREYIEEVCETSFIHRGSGR----------------KWIPRTYDGDEF
LDLLAWFVTEGNVYTSEDKQFGE-NFRGSATTVKLAQDKLPIADGG--------L-D--H
HATIGELLDEMGFDYYVDDRSYTVTSKLLGNILTSCCGDGSFE-----KRVPELVFECSH
RQKRRFLEVLIDGDG--------DRQT--NSWR-YTTSSNRLRDDVLRLCA---------
----------------HLGLTANYSR-DSGTWRIYVTEGSKNTLRMHRSSTQSTADNG-V
YCVTVEDNHTLLAGRNGKFQFVGQS
>Natronorubrum_bangense_JCM_10635-polBb
CFTPDTDVLTPDGVRNITDLEIGDEVYSLDPETEQLEIKPVVETHAYPDYDGELIDIETS
KIDFRVTPNHRMLVRKNETNGITEDE--YDFVEAGNLDRATNYELPHDWDGPDGEEL-EH
VDLTELIDGEYEVWV----RPSVHGHTFTAELGWT--------------PRRVPKADVGK
TGYVFTAEEFEEHREYIEEVCEMSYIHRESGR----------------KWIPRTYDGDDF
LDLLAWFVTEGNIYTSEDKQFGE-NFRGSATTIQLAQDKLPVTDGG--------V-D--H
HTTIGTLLDEMGFDYYVDDRSYSVTSKLLGNLLTSLCGDGSFE-----KQLPGFVFECSR
RQKRRFLEVLIDGDG--------DRQT--NAWR-YTTSSERLRDDVLRLCAHLGLTANYX
TTSSERLRDDVLRLCAHLGLTANYNR-DSGSWRIYVTEGSKNTLRMHRSSAQSTAENG-V
YCVTVADNHTLLAGRNGTFQFVGQS
>Natronorubrum_sulfidifaciens_JCM_14089-polBb
CFTPDTDVLTPDGVRNITDLEIGDEVYSLDPETEQLEIKPVVETHAYPDYDGELIDIETS
KIDFRVTPNHRMLVRKNETNGITEDE--YDFVEAGNLDRATNYELPHDWDGPDGEEL-EH
VDLTELIDGEYEVWV----RPSVHGHTFTAELGWT--------------PRRVPKADVGK
TGYVFTAEEFEEHREYIEEVCEMSYIHRESGR----------------KWIPRTYDGDDF
LDLLAWFVTEGNIYTSEDKQFGE-NFRGSATTIQLAQDKLPVTDGG--------V-D--H
HTTIGTLLDEMGFDYYVDDRSYSVTSKLLGNLLTSLCGDGSFE-----KQLPGFVFECSR
RQKRRFLEVLIDGDG--------DRQT--NAWR-YTTSSERLRDDVLRLCA---------
----------------HLGLTANYNR-DSGSWRIYVTEGSKNTLRMHRSSAQSTAENG-V
YCVTVADNHTLLAGRNGTFQFVGQS
>Natrinema_altunense_JCM_12890-polBb
CFTSDTEVLTPSGVRGITDLEIGDEVYSLDPETEELEIKPVVETHDYPDYDGDLIDIETS
KIDFRVTPNHRMLVRKNETNGITEDE--YSFVEAGNLDRATNYELPHGWAGPDGDKL-EE
VDLTELIDGEYEVWV----RPSVHGRTFTAELGWT--------------PRRVPKADVGK
TGYVFTDEEFEEHREYIEEVCEMSFIHRESGR----------------KWIPRTYDGDDF
LDLLAWFVTEGNVYTSEDKQFGE-NFRGSATTVNLAQDKLPVADGG--------V-D--H
HATIGELLDDMGFDYYVDDRCYTVTSKLLGNLLTSHCGDGSFE-----KRIPEFVFECSS
QQKRRFLEVLIDGDG--------DRQV--NSWR-YTTSSDRLRDDVLRLCA---------
----------------HLGITANYNR-DSGSWRIYVTEGSKNTLRMHRSASRSTADDG-V
YCVTVEDNHTLLAGRNGKFQFVGQS
>Halorubrum_LB1-polBb
CFTPDTEVLTPSGVCGITDLEIGDEVYSLDPETEELEIKPVVETHDYPDYDGDLIDIETS
KIDFRVTPNHRMLVRKNETNGITEDE--YSFVEAGNLDRATNYELPHGWAGPDGDKL-EE
VDLTELIDGEYEVWV----RPSVHGRTFTAELGWT--------------PRRVPKADVGK
TGYVFTDEEFEEHREYIEEVCEMSFIHRESGR----------------KWIPRTYDGDDF
LDLLAWFVTEGNVYTSEDKQFGE-NFRGSATTVNLAQDKLPVADGG--------V-D--H
HATIGELLDDMGFDYYVDDRCYTVTSKLLGNLLTSHCGDGSFE-----KRIPEFVFECSS
QQKRRFLEVLIDGDG--------DRQV--NSWR-YTTSSDRLRDDVLRLCA---------
----------------HLGITANYNR-DSGSWRIYVTEGSKNTLRMHRSASRSTADDG-V
YCVTVEDNHTLLAGRNGKFQFVGQS
>Natronorubrum_tibetense_GA33-polBb
CFTPDTEVLTPDGVRDITDLEIGDDVYSLDPETEEMEVKPVVETHAYPDYDDELIDIETD
KIDFSVTPNHRMLVRKNETNGITEDE--YGFVEAGNLDRATNYELPHDWEGPDGDEL-KS
VDLTELIDGEYEVWV----RPSVHGRTFTAELGWT--------------PRRVPKADVGK
VGYVFTAEEFDEHREYIEDVCELSFIHRESGR----------------KWIPRTYDGDDF
LDVLAWFVTEGNVYTSEDKQFGE-NFRGSATTVKLAQDKLPIADGG--------V-D--H
HATIGQLLDGMGFDYYVDDRSYTVTSKLLGEFLTSICGEDSFE-----KRIPDFVFDCSR
RQKRRFLEVLIDGDG--------DRQV--NSWR-YSTSSDRLRDDVLRLCA---------
----------------HLGLTANYNR-DSGSWRIYVTEESKNTLRMHRSSSRSTADDG-V
YCVTVEDNHTLLAGRNGKFQFVGQS
>Halarchaeum_acidiphilum-polBb
CFTPDTDVLTPDGVRNIRDLDVGDTVYSLDPETMRLEEKPVVETQAYPDYRGDLVDVETS
EIDFSVTPNHRMLVRQDDANGASWDD--YRFVEAGDLNPSSHYEIPHDWSMAHGDPI-EE
VDLTEHVEGDYEVWV----RPSVHGQTFTSELGWT--------------PRRVPKADVGQ
TGYVFTAEEFEAHREYVESVCETGFVHRESGR----------------KWIPRTYDGDDF
LDLLAWYVTEGTVHTSEDERFGE-NSRGSATTVTIAQD--AVADGG----------ETDD
HARVGALLDRMGFDYYVDDRAYQVTSRLLGDLLEALCGENSSE-----KRIPEFVFDASE
RQKRRFLDTLVAGDG--------DRQA--NSWR-YTTSSDRLRDDVLRLCA---------
----------------HLGETASYDR-DGGSCRIYCTEGAKNSFRMHRSGGTSTAEDG-V
YCVTVEDNHTLLAGRNGKFQFVGQS
>halophilic_archaeon_J07HX5-polBb
------------------------------------------------------------
------------------------------------------------------------
------------------------------------------------------------
------------------------------------------------------------
------------------------------------------------------------
------------------------------------------------------------
-----------------------------DSWR-YTTPSERLRDDVLRLCT---------
----------------HLGKTASYSD-DSGSWRIYCTETGTNSVRMHRSGGQSTADDG-V
YCVTVADNNTLLAGRNGKFQFVGQS
>Halanaerobium_saccharolyticum-polBb
CYSADTEVLTEKGWKYFYDLNEKDKVCTINPETDKIEYQKPLR-HIAKDYDGKMIHFSQR
SLDMMVTPDHKLLVEQ-----YA----------------------PH-------------
-----MEDNYYKKFV---------------------------------------------
--------------------------------------------------LAKNFNSNN-
------------------------------------------------------------
-----NFIPKQG-NWEAENKEY-------------------------------FILPPLK
TEVYQFY-----GDN-------------------Y--VEKMLEVPKIKMST---------
----------------WLAFF--------GFW----------------------------
-------------------------
