# Supplementary material for: Inteins as indicators of gene flow in the halobacteria
Source: Front Microbiol. 2014 Jun 26;5:299. doi: 10.3389/fmicb.2014.00299 (PMC4071816; doi:10.3389/fmicb.2014.00299)
Supplement: Supplementary file 1 [file DataSheet1.ZIP › data_file1/intein_sequence_alignments/polBc.fst]

>Thermus_scotoductus_SA-01-polBc
------------------------------------------------------------
-------ERKEARWTRVLGLYRHPFFGELLTSAQKWGVVETTPNHS-LYDREGRVFY--P
EEGREMLGLRKLPPLAPPPQTVNVVGGVPGFAMEEELAPAIAARRLTRPAPPGFARLAL-
-----PRHATLLKALYRLPQ----EEEDLKALLTVLIWYATEGHGNARNG-----GIVIS
SANREELERVKAAYERISDGKGYIHVGSKR--------------------DSAWRLYLGA
EAVRVLAEHHCGKGAAQKRLPDFLFTLPRPYLEYAWEELL------KTDGSRRLSREQAK
GSEAYQRLYGEFKTISPILAAQVGVLLSLLGHDYSVYLY-PRPGKAPAYRIRYVSGEGKP
GGRHKRYTHRLFRRPAQGEWVYDIACEGLHNFVCGVGSVVCHNT
>Methanotorris_igneus_Kol_5-polBc
--------------GRINLVTFGELFDQLSKTNK----VIKDGKHEIIDVSGKNIKVLSF
Y-------NGYGAWFPLKKVIRHYYKGKLLCLRQKWGEIYVTPNHS-VYDVFGNLVSADS
N-----------PELL-VIRRVNYYPHEHKFKNTTKI-RAEGNGHLRVTLDKTYTGEKL-
-----------------------------EALLRLFAAYISEGNA-TYNKANGSYAVVIS
NSNENWLKSLAEDY-KLISNGSYSITKRN---------------------DGVYQLELKS
KEFYQMCINLCGKNAPEKKLPDFIYGLDKKYQTLFWETLI------KGDGT-----Y---
-RQWKRDKVAEYTTVSRKLAAGLGLLLALLGVDYTYYINKPRDGNYTSYTIRTRLFYNVS
TGKRE-----II-EIEYEGYVYDLEVERSHNFVAGVGNVVAHNT
>Haloquadratum_walsbyi_DSM_16790-polBc
SVTGDRPVVVRDPSDYIQIVPIKLLFEQATA-PEQNMRLTADGAPSVNSELPKERRHLDQ
WEALSLSDTGETEWQPINQIIRHQTDKEILTLQHEYGESTTTRDHSYITADDGEYVETSP
ENVDEPLPIPNIASVK-TIETIDIYQTLTT-DTQAQIGNDTEPDKWLPSADCIHANDEYV
WIGTTDKQQDRDDSTPAIPRYIDLTSDTGHALIRFLAVYLSDWSKSTITTTERGQCLHIT
GPQESALKTCAADADQLFTHITPSIAVDAESNTNTV--------------DSGFRCHIPT
TLATTLISAFAGHPAHTKQIPSIVYHLPAAEQSLFIRHLIQAESTPESDGVSGRPQK---
-SDKPILLENEFITTNRELAAGVSMLLTQCGQSYTISKQDTKGA----YTIHINNSS--S
SGCTP-----TLTETTHSGYVYDLSVATNQNFVDGLGGLVLHNT
>Haloquadratum_walsbyi_C23-polBc
SVTGDRPVVVRDPSDYIQIVPIKLLFEQATA-PEQNIRLTADGAPSGNSEFPKERRHLDQ
WEALSLSDTGETEWQPIDQIIRHQTDKEILTLQHEYGESTTTRDHSYITADDGGYVETSP
ENVDEPLPIPNIAPVK-TVETIDIYQTLTT-DTQAQIGSDTEPDKWLPSADCIHANDEYV
WIDTTDKQQHRDDSIPTIPRYIDLSSDTGHALIRFLAVYLSDWSESTITTTERGRCLHIT
GPQESALKTCAADADQLFTHITPSITVDAESNTNTV--------------DSGFTCHIPT
TLATALISAFAGHPAHTKQIPSIVYHLPAAEQSLFIRHLIQAESTPESDGVSGRPQK---
-SNKPILLENEFITTNRELAAGVSMLLTQCGQSYTISKQDTKGA----YTIHINNSS--P
SGCTP-----TLTETTHSGYVYDLSVATNQNFVDGLGGLVLHNT
>Natronomonas_moolapensis_8.8.11-polBc
SVSGDRPVVVRDPDGTIRIVPIEALFDRAEKRPDDRVFVAADGDTQIDDGSRKEFADLDG
WDALSLSEEGTAGWRPIERVIRHRTDRPVVNLQHKFGESTTTRNHSYIVDDNSKYVEATP
EEVDEPLRIPDLPAET-RNDAIDVYEVLSGYEREYEDGR--GTGGTTIKTKRVHANDEYV
WFG--HDHYGELDSTVKVKRYIRPGTQECVSLCRLLAAYVTEGSATTKETSDCRYGASIA
ESRRRWLVGLRDDYYRLFENTTASVIDNDSSDERTIEYRTDHGDTAVSYDDGTKKLQMMN
ELAAVFFREFAGQTSREKRLPSFVYHLQDDEQDLFLETLI------EGDGSREFPRY---
-SDAYAERNFDFETISRELAAGLSMLLIQRGKKHSLKYRDAKDS----YTIRTVDSY--R
RGRDP-----VLREVDHDGYVYDLSVAENDNFVDGVGGVVLHNT
>Haloferax_prahovense_DSM_18310-polBc
SVTGDRPVVVRDPGGTVRILPIEDLFARGTTESE--VLIAADGDVVASATPGKTRRALDG
WDALSVNEDGEAEWQPIAQAIRHNTDKPVVNLQHKFGESTTTRDHSYVVPGEDGLTTVSP
DDVAEPYRVSGVPDVE-PVEQVDVYEVLRGYEREYEDGRSVGSDNSITKRKQIHADDEYV
WFG--HEHHRDVDSTVKVKRFVDIDSEDGAALIRLLGAYVPEGSASTGETATSEFGASIA
ESDREWLAQLQRDYSRLFENTTAGIITSDRRAERTVEYQTDTGGASVTYNDETLKLQMMN
ELAAVFFREFAGQTSRGKRIPSFVFHLPEEKQDLFLTLLV------EGDGSREFPRY---
-TEAYAQRNFDFETTSRELAAGLSMLLTQRGQKHSLKYRDSKDS----YTIRTCSTY--R
EGRDP-----VLTEADHDGYVYDLSVEENENFVDGVGGIVLHNT
>Haloferax_volcanii_DS2-polBc
SVTGDRPVVVRDPGGTVRILPIEDLFARGTTESE--VLIAADGDVVASATPGKTRRALDG
WDALSVNEDGEAEWQPIAQAIRHNTDKPVVNLQHKFGESTTTRDHSYVVPGEDGLTTVSP
DDVAEPYRVSGVPDVE-PVEQVDVYEVLRGYEREYEDGRSVGSDNSITKRKQIHADDEYV
WFG--HEHHRDVDSTVKVKRFVDIDSEDGAALIRLLGAYVPEGSASTGETATSKFGASLA
ESDREWLAQLQRDYSRLFENTTAGIITSDRRAERTVEYQTDTGGASVTYNDETLKLQMMN
ELAAVFFREFAGQTSRGKRIPSFVFHLPEEKQDLFLTLLV------EGDGSREFPRY---
-TEAYAQRNFDFETTSRELAAGLSMLLTQRGQKHSLKYRDSKDS----YTIRTCSTY--R
EGRDP-----VLTEADHDGYVYDLSVEENENFVDGVGGIVLHNT
>Haloferax_gibbonsii_ATCC_33959-polBc
SVTGDRPVVVRDPGGTVRILPIEDLFARGTTESE--VLIAADGDVVASATPGKTRRALDG
WDALSVNEDGEAEWQPIAQAIRHNTDKPVVNLQHKFGESTTTRDHSYVVPGEDGLTTVSP
DDVAEPYRVSGVPDVE-PVEQVDVYEVLRGYEREYEDGRSVGSDNSITKRKQIHADDEYV
WFG--HEHHRDVDSTVKVKRFVDIDSEDGAALIRLLGAYVSEGSASTGETATSKFGASIA
ESDREWLAQLQRDYSRLFENTTAGIITSDRRAERTVEYQTDTGGASVTYNDETLKLQMMN
ELAAVFFREFAGQTSRGKRIPSFVFHLPEEKQDLFLTLLV------EGDGSREFPRY---
-TEAYAQRNFDFETTSRELAAGLSMLLTQRGQKHSLKYRDSKDS----YTIRTCSSY--R
EGRDP-----VLTEVDHDGYVYDLSVEENENFVDGVGGIVLHNT
>Haloferax_alexandrinus_JCM_10717-polBc
SVTGDRPVVVRDPGGTVRILPIEDLFARGTTESE--VLIAADGDVVASATPGKTRRALDG
WDALSVNEAGEAEWQPIAQAIRHKTDKPVVNLQHKFGESTTTRDHSYVVPGEHGLTTVSP
DDVAEPYRVSGVPDVE-PVEQVDVYEVLRGYEREYEDGRSVGSDNSITKRKQIHADDEYV
WFG--HEHHRDVDSTVKVKRFVDIDSEDGAALIRLLGAYVSEGSASTGETATSKFGASIA
ESDREWLAQLQRDYSRLFENTTADIITSDRRAERTVEYQTDTGGASVTYNDETLKLQMMN
ELAAVFFREFAGQTSRGKRIPSFVFHLPEEKQDLFLTLLV------EGDGSREFPRY---
-TEAYAQRNFDFETTSRELAAGLSMLLTQRGQKHSLKYRDSKDS----YTIRTCSTY--R
EGRDP-----VLTEVDHDGYVYDLSVEENENFVDGVGGIVLHNT
>Haloferax_lucentense_DSM_14919-polBc
SVTGDRPVVVRDPGGTVRILPIEDLFARGTTESE--VLIAADGDVVASATPGKTRRALDG
WDALSVNEAGEAEWQPIAQAIRHKTDKPVVNLQHKFGESTTTRDHSYVVPGEDGLTTVSP
DDVAEPYRVSGVPDVE-PVEQVDVYEVLRGYEREYEDGRSVGSDNSITKRKQIHADDEYV
WFG--HEHHRDVDSTVKVKRFVDIDSEDGAALIRLLGAYVSEGSASTGETATSKFGASIA
ESDREWLAQLQRDYSRLFENTTAGIITSDRRAERTVEYQTDTGGASVTYNDETLKLQMMN
ELAAVFFREFAGQTSRGKRIPSFVFHLPEEKQDLFLTLLV------EGDGSREFPRY---
-TEAYAQRNFDFETTSRELAAGLSMLLTQRGQKHSLKYRDSKDS----YTIRTCSTY--R
EGRDP-----VLTEVDHDGYVYDLSVEENENFVDGVGGIVLHNT
>Halorubrum_SP7-polBc
SVTGDRPVVVRDPEGIVRILPIADLFERSDATASEDLIIAADGGPVASVSVEKERGRVNG
WEALSVTGDRDPEWQPIEQVIRHETDKPVVNLQHKFGESTTTRDHSYVVEEDGDLVETKP
EDVEEPLRVPGLPEVE-TVEKIDVYDVLEGYTREYGDGRSVGSENAETKVKRVHANDDWV
WFG--HEHHDSIERSIKVQRHIDLDSEDGRALVRLLAAYVTEGSSSTIETTDTRFGASIA
ESRTGWLEGLQEDYQRLFDGATASVIASDTSGERTVKYGTDSGDQSVTYDDGTHKLQMMN
ELSAVFFREFAGQTSRGKRVPGFVFSLPEDLQQLFVDVLV------EGDGSREFPRY---
-SPEYCERNFDFETTSRELAAGLSTLLTQRGEKHSLKYRESKGS----YTIRTCDYY--R
SGQDP-----VVEEVDHDGYVYDLSVAENENFVDGVGGVVLHNT
>Halorubrum_C49-polBc
SVTGDRPIVVRDPEGTVRILPIADLFERSDATASENVLITADGGSVASVSIDKERRRLDG
WEALSVTEDTEPEWQPIEQVIRHETDKPVVNLQHKFGESTTTRDHSYVVEEDGQLVETKP
EDVEEPLRVPDLPEVE-TVEKIDVYDVLEGYTREYEDGRSVGSENAEKKVKRVHANDDWV
WFG--HKHHDAIEKSIKVQRYVDLDSEDGRALVRLLAAYVTEGSASTVETTASRFGASIA
ESRTEWLEGLQEDYLRLFDGAIASVIASDTSNERTVEYGTDDGDQSVTYDDGTHKLQMMN
ELSAVFFREFAGQTSRGKRIPGFVFNLSDDLQQLFVDVLV------EGDGSREFPRY---
-SAEYCERNFDFETTSRELAAGLSTLLTQREEKHSLKYRESKGS----YTIRTCDYY--R
NGRDP-----VVEEVDHDGYVYDLSVAENENFVDGVGGVVLHNT
>Halorubrum_californiensis_DSM_19288-polBc
SVTGGRPVVVRDPEGIVRILPIADLFERSDATASEDLIVTADGGPVASVSIDKERRRAGG
WEALSVTEDGEPEWQPIEQVIRHETDKSVVNLQHKFGESTTTRDHSYVVEEDGQLVETKP
EDVEEPLRVPGLPEVE-TVEKIDVYDVLEGYTREYEDGRSVGSENAETKVKRVHANDEWV
WFG--HKHHNAIERSIKVQRYVDLDSEDGRALVRLLAAYVTEGSASTIETTDSRFGASIA
ESRTEWLEGLREDYQRLFDGATASVIASDASDRRTVEYGTEDGDQSVTYDDGTHKLQMMN
ELSAVFFREFAGQTSRGKRIPGSVFNLPEDLQQLFVDVLV------EGDGSREFPRY---
-STEYCERNFDFETTSRELAAGLSTLLTQRGEKHSLKYRESKGS----YTIRTCDYY--R
SGRDP-----VVEEVDHDGYVYDLSVAENENFVDGVGGVVLHNT
