# Supplementary material for: Inteins as indicators of gene flow in the halobacteria
Source: Front Microbiol. 2014 Jun 26;5:299. doi: 10.3389/fmicb.2014.00299 (PMC4071816; doi:10.3389/fmicb.2014.00299)
Supplement: Supplementary file 1 [file DataSheet1.ZIP › data_file1/intein_sequence_alignments/polBd.fst]

>Archaeoglobus_profundus_DSM_5631_ no comment
-----------------------GVSVLTLNDAKISEKAVEKVWRLKSPVKLVRITTQTG
KELIVTPETKVMVLEDGKVSWKPAKDLTKQDYVATVRRLKHRGKVVTTLELLSDLDNLII
YGVKGIVKKLVDVATSKLGISKKELSKMIGTYENSLIHNWVKDNA-----RGNIKMKHLR
KLVEITGVSW--VDVAKEVSEVSLRAGRRIKIPIYVDERLAYLAGLIAGDGCIVGNFDRF
VIRFTNSCDELRRRFKELLRDIFGIEAKDVARKNKVPTVEFSSKIVAHLLRKLGIPPSPK
SSKLDMTPILLSLPNEILAGFIRGLFDCD--GCVVIRRKGSSIVELDTTSKNLAKKLQLA
LLRFGIVAHLRKRDVKGKTNVINGKDVVSRHDRYSLIIYGENIEKFAKYIGFENPEKNRK
LQKLLELRRYKKSNPNLDVIPGVGKVIDEIIKKYGINIRGFNSKRKNVSRYKLREIVEIL
KNSCN--GDERIRLLEFLANSDVLWEKIKNLEIINSPFDFVYDLTVENTHSFIANGIVVH
N-
>Halorhabdus_utahensis_DSM_12940 no comment
CLPADAQISMADGATKEIQDVQIGDTVVGNDEQETTVAEVTSKW--ESRKEVFEFELEDG
TTLRSSGDHRIKVGDDQQVSWKDGRDIEPGEYVLKPRTLTARE-YVPSLSELIPLDRQRF
SDKSSVKAFKSGLPEGAITELSETFGVSKETLYHPTPSVWHLERCRIARETYDAALPDGG
REYRRTG-----VDLDRNITEKEL-----------------YLAGLVLTDGSMSQSDG--
-VRFYNTRRELHEEFPG--DNHLEPDGKGCYKQNVLDYAQMYA------LNGLGIPFGNK
NERGVDLSTVYELPEAYIGRFLAGVVDGD--GNV-----S-SSVTVAAENHSIGDWYAKL
FRRLGIYAERTNETVR-----------VSSAKR--------DIKRFKQSV----------
---LPYMSHEEKVA-AIEEFDG-GKSGQSENIPYAIFEAETGSDEKRIGRDKHRRGTHLK
RHETS--STEW---------EEYVFVAVENVEIVGT--QTTYDIET-TTHSFLADGCLVH
NC
>Halorubrum_hd13 no comment
CLPADSQILKADGTEQRIEDVSVGDEVIGSDERQTTTAEVTNKW--ESEKEILRYRLADG
TDLRSSEEHRVMVGDDDQVDWKLGSEIDVGDYLLKPRKLNVDSERVPTLSDLVPIECQRF
GSKEAIKSFKSELPYGAVSELAEEFDLATGTLHHSKTDVWTPERCQVVSDRYDVALPDGG
REYRRTR-----NDLDRQLTGHEL-----------------YLAGLVLTDGTMSPEDG--
-IRFYNTREELHEQFPG--ETHLEPDGKGCYKQNVLDYARMYT------FNGLGIPFGDK
NGGEVDLSTVFELPESYIERFLAGVIDGD--GNV-----S-SSVTVAAENRSIGEWYVKL
FRRLGVYAEQRENVVR-----------VPDAER--------EIQRLRDRV----------
---LPHLSHSKKRE-ALKALDG-GKSGRSENIPYALFEADTGTDEKRIGRDKHRRGIDLK
RHETI--LDEW---------PEYVFVKVEDVERVGT--ETTYDIET-TTHNFFADDCLVH
NC
>Natrialba_hulunbeirensis_JCM_10989 no comment
CLPADSDVLMADGTEKEIQDIEIGDSVVGSDSQQTSVAEVTNKW--ESEKEIREFSLADG
TSLRSSADHRIMVGDDDAVDWKEGSEIESGDYVLKPRRLSVDETAAPTLSDLIPVENQRY
ADKQTVSKFKTDLPYGAVSELADQFDVTTGTLHHPHTSVWTPKRCRDAASQYDVPVPDGG
VEYRGTG-----VALERKITPEEL-----------------YYAGLILTDGSMSTDDG--
-VRFYNTREELHRQFPG--ENHLEPDGKGCYKQNVLDYATMYA------FHGLGIPFGNK
NDGPVDLSTIYEMPSEYIGRFLAGAIDGD--GNI-----AQSGITVAAENRSIGKWYVKL
FKRLGIYAQQRENVVR-----------IPDAKR--------DIDRLKDCV----------
---LPYMGHSEKKD-ALTEFEG-GKSGQTENIPYALFEADVGTDAKRIGNDKHRRGINLK
RHETH--SEEW---------EEYVFVEVTDVSVTGT--ETTYDIET-TTHNFIAEGCLVH
NC
>Natrialba_magadii_ATCC_43099 no comment
CLPADSDVLMADGTEKEIQEIEIGDSVVGSDSQQTSVAEVTNKW--ESEKEIREFSLADG
TSLRSSADHRIMVGGDDAVDWKEGSEIESGDYVLKPRRLSVEETATPTLSDLIPIENQRY
ADKQSVSEFKTDLPYGAVSELADQFDVTTGTLHHPHTSVWTPKRCRDAASQYDVPVPDGG
VEYRGTG-----VALERKITPEEL-----------------YYAGLILTDGSMSTDDG--
-VRFYNTREELHRQFPG--ENHLEPDGKGCYKQNVLDYATMYA------FHGLGIPFGNK
NDGPVDLSTIYEMPSEYIGRFLAGAIDGD--GNI-----AQSGITVAAENRSIGTWYVKL
FKRLGIYAQQRENVVR-----------IPDAKR--------DIDRLKDCV----------
---LPYMSHSEKKD-ALTEFEG-GKSGQTENIPYALFEADVGSDAKRIGNDKHRRGINLK
RHETH--SEEW---------EEYVFVEVTDVSVTGT--ETTYDIET-TTHNFIAEGCLVH
NC
>Haloquadratum_walsbyi_DSM_16790 no comment
CLPSDARIQMADGTETEIHAVEIGDNVIGTTDQRSVTATVTNKW--KSEREIYEFSLADG
TSLRSSGDHRIMISDSNTVDWKSGSDIEQGEYVLKPRQLPVDDPTIPIINNLLSSESANI
IDT---------LEVDALDSTGRSMNIHSSNPRESIAH------------TATLSMADGG
DQKQRNETTNNTLDLNRTVTKQDL-----------------YAIGRVLHNRITPRQDGIT
PVSQATLIDNSVLSSPS--------PANTQHQSDSILTEVISS------LRGLVSP----
GAHAIDFSAIYEMPKSHIAQFLAGTLDGSETGET-----TSSNLTVTTESASIARWYAQL
YRRLGIYAQYQADAVH-----------IANNAC--------DLQRLSDAI----------
---LPRLRCSDTIDYVKTQIDTVCDSSLKHSRASSTGLSGDEANIRQFSDDGPQNKSYAA
QPDSSDYDDDW---------NAYVFVEIEAITLNGT--ETTYDIET-TTHNFVADDCLVH
NC
>Haloquadratum_walsbyi_C23 no comment
CLPSDARIQMADGTETEIHAVEIGDNVIGTTDQRSVTATVTNKW--KSEREIYEFSLADG
TSLRSSGDHRIMISDSNTVGWKSGSDIEQGEYVLKPRQLPVDDPTIPIINNLLSSESANI
IDT---------LEVDALDSTGRSMNIHSSNPRESIAH------------TATLSMADGG
DQKQRNETTNNTLDLNRTVTKQDL-----------------YAIGRVLHNRITPRQDGIT
PVSQATLIDDSVLSSPS--------PANTQHQSDSILTEVISS------LRGLVSP----
GAHAIDFSAIYEMPKSHIAQFLAGTLDGSETDET-----TSSNLTITTESASIARWYARL
YRRLGIYAQHQADAVH-----------IANNAC--------DLQRLSDAI----------
---LPRLRCSDTIDYVKTQIDTVCDSSLKHSQASSIGLSRDEANIRQFSDDGPQNKSYAA
QPDSSDYDDDW---------NAYVFVEIEAITLNGT--ETTYDIET-TTHNFVADDCLVH
NC
