# Supplementary material for: Inteins as indicators of gene flow in the halobacteria
Source: Front Microbiol. 2014 Jun 26;5:299. doi: 10.3389/fmicb.2014.00299 (PMC4071816; doi:10.3389/fmicb.2014.00299)
Supplement: Supplementary file 1 [file DataSheet1.ZIP › data_file1/intein_sequence_alignments/rfc-a.fst]

>Candidatus_Nanosalinarum_sp._J07AB56-rfc-a
------------------------------------------------------------
---MVEIESVNGFSHSVTPEHPVLSM--EEGLPVWKTAEELKPGDRIATPQKIELEPRET
GIIEELEDRFRVILESELAPPVSEKYVGIKKEILKEVESGGKNDWSNVNAEKSVVSTYLR
RLEREDVISHCNGSPVIEAGNEGRIASLEYCRENGIEEESFKQLV----WISSNGQSSGT
IEAVTEVSAELAEIYGFILAEAGIAGTDIRFFNSNENLLRRFTELSEEVFGSAPIKTERD
GVKRLRYENGTTIYKLLDQALGLPSGKKKSFKVSAGSRILTGPQENAERFLRAYADSEAY
VSEQG-VEIT--TASNKMASELTYLLKRLGIDSRIKETKKQATNGNRGEEKYFEVLVSGS
NNLSRFKRKVGFLVDSKRERLEKLCRRDDVPNHDVVETGSEQYRYVMDSLGLEYANVFGE
QEWILERDVKTAGRRKVESVVSRLLKQSQDRLSEIGQWQSRDS-ELSQSLEAFKNFHSHY
SEFTHQLGPIETRRTIEEDTGVGSDRLLEYGKRDIKPRAGRLLELLEGGEVECPELKTAL
ESLDAVQEHLREGIEIAPTDHSEIARRMGVSRTSVENALKGGMETKNIPKLAKVHSEITR
ELETTLRDTE-LEETLRRLQFLRECDLRWSEVVDVQETSGGQ-VYDLTVPATKNFVAGRT
PTIVHNT
>Haloquadratum_walsbyi_DSM_16790-rfc-a
CVTGSTPILTNKGIRQIGEIVGDVDG--FAPAP-QNLKVCSLTADGSFQYRHPSHVFGKR
ASGLQRIKTNDGATLTVTPEHKLLIRTGENTNPTWVPAADITAGMHVLRAKNLPIPAETT
GSCAA------------------------------------------SKNASEVSHIGDE
Y-----------------------------------------------------------
-----------------------------RYHDS--------------------------
---------------------------------------LMADVNTRIATLERLIEDYAE
SRSDGSLKFTLIGAHTPTVSTVSYLLATVGIASRH------TSTLIDSEKRVHAIIIDAS
DTV---------------------------------------------------------
------------------------------RLE---------E-MIETDWDTVMADQTTT
VTSSSTASTTKTTQSYLSSGETQTCGWIPYADGGVTH-------------------PST-
---QH-------------------------------------------------------
------------------------SPLHADVVTVSESLDAEKRVYDLTVPGVRNYVGGCI
PTVMHNT
>Haloquadratum_walsbyi_C23-rfc-a
CVTGSTPILTNKGIRQIGEIVGDVDG--FAPAP-QNLKVCSLTADGSFQYRHPSHVFGKR
ASGLQRIKTNDGATLTVTPEHKLLIRTGENTNPTWVPAADITAGMHVLRAKNLPVPAETT
GSCAA------------------------------------------SRNASEVPHIEDE
Y-----------------------------------------------------------
-----------------------------RYHDT--------------------------
---------------------------------------LTADVNTRIATLERLIEDYAA
SRSDGSLKFTLIGAHTPTVSTVSYLLATVGIASRH------TSTLIDSEKRVHAIIIDAS
DTV---------------------------------------------------------
------------------------------RLE---------E-MIETDWDTVMADQTTT
VTSSPTASTTKTTQSHLSNGETQTCGWIPYADGGVTH-------------------PST-
---QH-------------------------------------------------------
------------------------SPLHADVVTVSESLDAEKRVYDLTVPGVRNYVGGCI
PTVMHNT
>Halorubrum_hd13-rfc-a
CVTGETPVLTDSGVRPIEDVVGDTDG--FG-ESEDEIRIATMTDRNDFEYVEPSHVFGKR
AEELVEVTTRDGTEFRVTPEHKLRVI-THEG-FEWIPAGELSDGDRIARPSRLPTPATNR
TTGPTLRWYDEMNPERTEVTLD--------------------------------AETADD
LNLDR-------------------TIPLSALRATADGVDSWVNGVEAIEYVRQ-GRRSRS
ITPPTDVTPELARFVGLAISEAHIDGGRIKFYNTDDALLDAFDSAAHDVFDVETRRGTQK
DIPYVAIGSRTLTHYLESVFDAFASASGEK---GIGSNLVTAGTDARAAFLRAMFDAEAH
VSANGIIELT--QRNSGHITLLSYLLTTFGISTRRKELQKSATNGSGVERTYHALYISGA
RELRRFRDAIGFTIAHKSDRLDEHAQKEANPNYDTIPSQTVLRDLCRR------LEIPIT
EHLPKSLNPESPGRERYCSVLDSVVDAATKQIENTQRALERLE-SIRPELEAATAVPTTW
IESRGELAPIETRKQVSEVVGARSDRLLEYSDGRRTPRANRVVRILGELDRPVED-VQI-
---DHVETELSECIDLLGVEYAEVVDGLQIETPDLTNLLRSDDSTLTSLTRLETVADRLR
EIATDWLSLE-TVELLDKASRIANADLRYDEVETVESVAADERVYDLTVPGTRNYVAGEN
PTVMHNT
>Halorubrum_Ea8-rfc-a
CVTGETPVLTDSGVRPIEDVVGDTDG--FG-ESEDEIRIATMTDRNDFEYVEPSHVFGKR
AKELVEVTTRDGTEFRVTPEHKLRVI-THEG-FEWIPAGELSDGDRIARPSRLPTPATNR
TTGPTLRWYDEMNPERTEVTLD--------------------------------AETADD
LNLDR-------------------TVPLSALRATADGVDSWVNGVEAIEYVRQ-GRRSRS
ITPPTDVTPELARFVGLAISEAHIDGGRIKFYNTDDALLDAFDSAAHDVFDVETRRGTQK
DVPYVAIGSRTLTHYLESVFDAFASASGEK---GIGSNLVTAGTDARAAFLRAMFDAEAH
VSANGIIELT--QRNSGHITLLSYLLTTFGISTRRKELQKSATNGSGVERTYHALYISGA
RELRRFRDAIGFTIAHKSDRLDEHAQKEANPNYDTIPSQTVLRDLCRR------LEIPIT
EHLPKSLNPESPGRERYCSVLDSVVDAATKQIENTQRALERLE-SIRPELEAATAVPTTW
IESRGELAPIETRKQVSEVVGARSDRLLEYSDGRRTPRANRVVRILGELDRPVED-VQI-
---DHVETELSECIDLLGVEYAEVVDGLQIETPDLTNLLRSDDSTLTSLTRLETVADRLR
EIATDWLSLE-TVELLDKASRIANADLRYDEVETVESVAADERVYDLTVPGTRNYVAGEN
PTVMHNT
>Halorubrum_Eb13-rfc-a
CVTGETPVLTDSGVRPIEDVVGDTDG--FG-ESEDEIRIATMTDRNDFEYVEPSHVFGKR
AKELVEVTTRDGTEFRVTPEHKLRVI-THEG-FEWIPAGELSDGDRIARPSRLPTPATNR
TTGPTLRWYDEMNPERTEVTLD--------------------------------AETADD
LNLDR-------------------TVPLSALRATADGVDSWVNGVEAIEYVRQ-GRRSRS
ITPPTDVTPELARFVGLAISEAHIDGGRIKFYNTDDALLDAFDSAAHDVFDVETRRGTQK
DVPYVAIGSRTLTHYLESVFDAFASASGEK---GIGSNLVTAGTDARAAFLRAMFDAEAH
VSANGIIELT--QRNSGHITLLSYLLTTFGISTRRKELQKSATNGSGVERTYHALYISGA
RELRRFRDAIGFTIAHKSDRLDEHAQKEANPNYDTIPSQTVLRDLCRR------LEIPIT
EHLPKSLNPESPGRERYCSVLDSVVDAATKQIENTQRALERLE-SIRPELEAATAVPTTW
IESRGELAPIETRKQVSEVVGARSDRLLEYSDGRRTPRANRVVRILGELDRPVED-VQI-
---DHVETELSECIDLLGVEYAEVVDGLQIETPDLTNLLRSDDSTLTSLTRLETVADRLR
EIATDWLSLE-TVELLDKASRIANADLRYDEVETVESVAADERVYDLTVPGTRNYVAGEN
PTVMHNT
>Halorubrum_Ea1-rfc-a
CVTGETPVLTDSGVRPIEDVVGDTDG--FG-ESEDEIRIATMTDRNDFEYVEPSHVFGKR
AKELVEVTTRDGTEFRVTPEHKLRVI-THEG-FEWIPAGELSDGDRIARPSRLPTPATNR
TTGPTLRWYDEMNPERTEVTLD--------------------------------AETADD
LNLDR-------------------TVPLSALRATADGVDSWVNGVEAIEYVRQ-GRRSRS
ITPPTDVTPELARFVGLAISEAHIDGGRIKFYNTDDALLDAFDSAAHDVFDVETRRGTQK
DVPYVAIGSRTLTHYLESVFDAFASASGEK---GIGSNLVTAGTDARAAFLRAMFDAEAH
VSANGIIELT--QRNSGHITLISYLLTTFGISTRRKELQKSATNGSGVERTCHALYISGA
RELRRFRDAIGFTIAHKSDRLDEHAQKEANPNYDTIPSQTVLRDLCRR------LEIPIT
EHLPKSLNPESPGRERYCSVLDSVVDAATKQIENTQRALERLE-SIRPELEAATAVPTTW
IESRGELTPIETRKQVSEVVGARSDRLLEYSDGRRTPRANRVVRILGELDRPVED-VQI-
---DHVETELSECIDLLGVEYAEVVDGLQIETPDLTNLLRSDDSTLTSLTRLETVADRLR
EIATDWLSLE-TVELLDKASRIANADLRYDEVETVESVAADERVYDLTVPGTRNYVAGEN
PTVMHNT
>Halorubrum_IB24-rfc-a
CVTGETPVLTDSGVRPIEDVVGDTDG--FG-ESEDEIRIATMTDRNDFEYVEPSHVFGKR
AKELVEVTTRDGTEFRVTPEHKLRVI-THEG-FEWIPAGELSDGDRIARPSRLPTPATNR
TTGPTLRWYDEMNPERTEVTLD--------------------------------AETADD
LNLDR-------------------TVPLSALRATADGVDSWVNGVEAIEYVRQ-GRRSRS
ITPPTDVTPELARFVGLAISEAHIDGGRIKFYNTDDALLDAFDSAAHDVFDVETRRGTQK
DVPYVAIGSRTLTHYLESVFDAFASASGEK---GIGSNLVTAGTDARAAFLRAMFDAEAH
VSANGIIELT--QRNSGHITLISYLLTTFGISTRRKELQKSATNGSGVERTCHALYISGA
RELRRFRDAIGFTIAHKSDRLDEHAQKEANPNYDTIPSQTVLRDLCRR------LEIPIT
EHLPKSLNPESPGRERYCSVLDSVVDAATKQIENTQRALERLE-SIRPELEAATAVPTTW
IESRGELAPIETRKQVSEVVGARSDRLLEYSDGRRTPRANRVVRILGELDRPVED-VQI-
---DHVETELSECIDLLGVEYAEVVDGLQIETPDLTNLLRSDDSTLTSLTRLETVADRLR
EIATDWLSLE-TVELLDKASRIANADLRYDEVETVESVAADERVYDLTVPGTRNYVAGEN
PTVMHNT
>Haloquadratum_sp._J07HQX50-rfc-a
CVTGDTPVLTNHGLTPIADVVGSVEG--FG-RPDPHLKVCTLTDTATFRFVSPSHVFAQT
TERLTRVQTVAGGEMRVTPEHKFLTR-GKNG-VAWQPAARLSDETAIARPASLPAP----
------------------------------------------------------------
------------------------------------------------------------
------------------------------------------------------------
------------------------------------------------------------
------------------------------------------------------------
------------------------------------------------------------
------------------------------------------------------------
------------------------------------------------------------
------------------------------------------------------------
------------------------------------------------------------
-------
>Natronococcus_amylolyticus_DSM_10524-rfc-a
CVTGETPVLTNEGVAPISAVVGEVDG--FD-EPDEDLEILTYSNDGSFEYVSPSHTFSKE
AAELVSVKTRDGNEFTVTPEHKLLIA-NESG-LEWRKAGSLSGEERIVRP--LETPV-AD
DSDTSLNWLSSMDANRTLVTVSESFAMRYEIPAEENFVGQKKTVLGCLRRGYTVEEIAAE
HDISPKTAANYARTVSIDLEEASTTCSLGYLRSLDVEESELRSQVESVRYVTPFNRRSSP
IVPPWELTPELARFIGLAVSEARIENGRIKFYNTDEALRESFERLAQDLFDVETTRGLQK
DVPYVELRTKSLHHYLESCFDIFGDSS-TS---AVGSTLIHAPADARAAFLQAVFDSEAY
VAEQATVELT--QKDKSLITLCSYLLASFGIPVRRKRDEKVATNGSGTTREYHTLYLSGV
SALSQFEDTIGFTIDYKCDRLADVTEGIGNPNHDTIPAQNAVDDLCQT------LSLTKE
PLVTGSLNPENPGRESYLEDIDRVFEAASARLEAAQKVKQDIE-RVRGDIQSVSAVPATW
VDQRSELEPLESRKQIQVATGIRSDRLLEYSDGRRSPVASRAGELLVTLASRTET-PNT-
---VSVQESLREAIDSLSVSDNRIADGTKLTGMDVRNLLENDDHDLASLPRFETVSGRIL
DVASEMCSME-VVEQLAALDRLSRETLYFDRVTDIERVEDERRVYDLTVPGTRNYVAGDV
PTVMHNT
>Natrialba_taiwanensis_DSM_12281-rfc-a
CVTGETPVLTNEGITPISAVVGAIDG--FD-TPDDDLEILTYNDDGSFEYAAPSHVFSKE
AANLISIETRDGNEITVTPEHKLLVA-DETG-LSWKQAESITDGERIARP--LETPV-AD
DSSPSLDWLSSMDGNRTFVTVSKPFARRYEIPVEENYVGQKKTVIGCLRRGYSIDEIVAE
SDVSRKTAQNYKRAVSIDLDEPSTTCSLTYLRSLDVEESELRSHVESVSYVTRYNRRSSP
ITPPWKLTPDLARFVGFAISEARIDNGRIKFYNTDDDLCTSFERIAQDLFDAETARGVQK
GVPYVELQTKSLHHLLESSFDVFGDSS-AS---AIGSTLVHAPEDARAAFLRAVFDSEAY
VADQGTIELT--QKDESLITLCSYLLASFGIQTRRDCAEKTATNGSKTKREYHTLYVSGV
SALSRFEDAVGFTIDYKRDRLADATAGSGNPNYDTMPAQAAVDDLCCT------LALKKE
PLVTESLHPDNPGRESHLEDIDRVLEAASDRLEAAQQAKQEIE-QVRSDIQSVTAVPTAW
IGQRNALGPLEMRKEVEEKTGIRTDRLLEYSDGRRSPTASRTGELLAAVESHTETPPDI-
---ASVQQSLRTVIDALGVSDNRIAEGTELLGRDVRQLVENDDHDLASLPRFETVADRVH
DIADEMCSMD-TVERLVALDRFSRGTLYFDRVSTVEQVEDEQRVYDLTVPGTRNYVAGDI
PTVMHNT
>Natrialba_aegyptia_DSM_13077-rfc-a
CVTGETPVLTNKGITPISAVVGAIDG--FD-TPDDDLEILTYNDDGSFEYAAPSHVFSKE
AANLISIETRDGNEITVTPEHKLLVA-DETG-LSWKQAESITDGERIARP--LETPVA-D
DSSPSLDWLSSMDGNRTFVTVSKPFAQRYEIPVEENYVGQKKTVIGCLRRGYSIDEIVAE
SDVSRKTAQNYKRAVSVDLDEPSTTCSLTYLRSLDVEESELRSHVESVSYVTRYNRRSSP
ITPPWKLTPDLARFVGFAISEARIDNGRIKFYNTDDDLCTSFERIAQDLFDVETARGVQK
GVPYVELQTKSLHHLLESSFDVFGDSS-AS---AIGSTLVHAPEDVRAAFLRAVFDSEAY
VADQGTIELT--QKDESLITLCSYLLASFGIQTRRDCAEKTATNGSKTKREYHTLYVSGV
SALSRFEDAVGFTIDYKRDRLADATAGSGNPNYDTMPAQAAVDDLCCT------LALKKE
PLVTESLHPDNPGRESHLEDIDRVLEAASDRLEAAQQAKQEIE-QVRSDIQSVTAVPTAW
IGQRNALGPLEMRKEVEEKTGIRTDRLLEYSDGRRSPTASRTGELLAAVESHTET-PDI-
---ASVQQSLRTVIDALGVSDNRIAEGTELLGRDVRQLVENDDHDLASLPRFETVADRVH
DIADEMCSMD-TVERLVALDRFSRGTLYFDRVSTVEQVEDEQRVYDLTVPGTRNYVAGDI
PTVMHNT
>Natronorubrum_tibetense_GA33-rfc-a
CVTGETPVLTNEGVTPISSVVGDVEG--FD-EPDGNLEILTFDSDGSFEYVAPSHVFAKD
ATDLVSIETRDGNEFTVTPEHKLLVA-DKSG-LEWREAGLLSGEERIVRP--LEAPVIDD
DNAPSLDWVSSMDGARTFVTVSEAFAERHEIPAEANYVGQKKTVIGCLRRGYTVDEIADE
YDIARDTAANYARTVSIDLEKPSTTCSLAYLRSLDVEKSELQSHVDSVSYVTSYNKRSSP
ITPPWELTPDLARFVGLAISEARIENGRIKFYNTDDSLCASFERIAQQLFDVETTCGVQK
DVPYVELRTKSLHHFLESCFDVFSDSP--S---AIGSTLVHAREDVRRAFLQAVFDSEAY
VADQGTIELT--QKDELLITLCSYLLGSFGIPTRRKRVEKAATNGSATVREYHTLYISGV
SALSRFEEAIGFTIDYKRDRLADSTAGTGNPNYDTMPAQAAVGDLCRT------LALKRE
PLVTDSLNPDNPGRESYLEDIDRVLEAASDRLEAAQRVKQDIE-QVRSDIRSVAAVPTAW
VDQRDALEPIEARKAVEATTGIRTDRLLEYADGRRSPTASRAGELLATLESRTET-PDT-
---AAVQKSLRDAIDDLGVSDNRIADGTELLGTDVRNLVENNDHDLASLPRFETVADQIL
DVADKMCSME-VVEQLVALDRLSRGTLYFDRVTEIERVQDERRVYDLTVPGTRNYVAGDV
PTVMHNT
>Natrinema_versiforme_JCM_10478-rfc-a
CVTGETPVLTNDGVAPISTVVGDVDG--FG-TPDDDLEILTYDNDGSFEYVSPSHVFSKE
ATDLVSITTRDGNEFTVTPEHKLLVA-DETG-LEWQEAGTLSGDERLARP--LETPLAAD
DTSASLDWLSSMDGDRTFVTVSESFAERYEIPAEENYVGQKKTVIGCRRRGYSVAEIAAE
YDITRQTAQNYARDVSIDLEEPSVTCSLAYLRSLDVSESELRANVEAVQYVTPYNKRSSP
ITPPWELTPELARFVGLTISEARIDNGRIKFYNTDDALREAFERTARKLFGVETTRGVQK
DVPYVELRTKSLHHFLESCFDVFDDSA-DS---TAGSILVHASDDVRTAFLRAVFDSEAH
VADQGTIELT--QKDESVITLCSYLLASFGVPTRRKRVEKTATNGSGPKREYHALYISGI
SALSKFEDAVGFTIDHKRERLANATAGTGNPNHDTMPAQAAIDDLCRT------LALQKE
PLVTDTLNPDNPGREAALEDIDRVLEAASDRLEAAQQVEQDIE-QVRSAIRSVSAVPTTW
VSERDALEPLEMRKEVESATEIRTDRLLEYANGRRSPTASRAGELLATLEARSAT-PDI-
---RSVQESLRNAIDALGVSDNRIAEGTELLGTEVRNLIENGDHDLASLPRFETVADRIL
EVAGEMCSMA-VVERIVELDRLSRGTLYFDRVTNVEQVQSEQRVYDLTVPGTRNYVAGDV
PTVMHNT
>Natronorubrum_bangense_JCM_10635-rfc-a
CVTGETPVLTNDGVAPISTVVGDVDG--FE-TPDDNLEILTYDTDGSFEYVAPSHVFSKE
ATDLVSIETRDGNEFTVTPEHKLLVA-DKTG-LEWRAAGTLSGDERIVRP--LETPIAAA
DSSTSLDWVASMDGDRTFVTVSESFAQRHDIPAEENYVGQKKTVLGYLRRGYTIDEIASE
YDISRNTAGNYARGISIDLEESSTTCSLSSLRSLDVAESELRDHVKSVQYVTSCNNRSSP
ITPPWDLTPDLARFLGLAISEARIENGRIKFYNTDDALREAFKRTARELFDVETTRGVQQ
DVPYVELRTKSLHHFLESCFDVFGDSS-TS---AIGSTLVHAPDDVRAAFLRAVFDSEAS
VAEQGTIELT--QKDESLVTLCSYLLASFGVPTRRKRLEKTATNGSGPKRQYHALYLSGV
SALSRFEDAIGFSIDYKRERLADATEGAGNPNHDTMPAQAAIDDLCRT------LALSKE
PLVTETLNPDTPGRESALEDIDRVLEAASDRLEAAQQVKRVIE-RVRSDIRSVSAVPTEW
VDRRDALEPLEARKEVESTTGIRTDRLLEYADGRRSPTASRAGELLVTLESRVET-PET-
---AAVQQSLREAIDALGVSDNRIAEGTELLGRDVRQLVENDDHDLASLPRFETVADRLL
DVADEMCSMA-VIEQLVDLDRLARGTLYFDRVTAVEQIQDERRVYDLTVPGTRNYVAGDV
PTVMHNT
>Haloterrigena_limicola_JCM_13563-rfc-a
CVTGETPVLTNEGVAPISTVVGDVDG--FE-TPDDDLEILTYDNDGSFEYVAPSHVFSKE
ATDLVSIETRDGNEFTVTPEHKLLVA-DEAG-LEWREADTLSGDERLVRP--LETPPAAA
DSSLSLDWLSSMDGDRTFVNVSESFAERYAIPAEENYVGQKKTVIGCLRRGYSIDEIATE
YDIARKTARNYRREISIDLEEPSTTCSLAYLRSLDVAETELRDHVESVQYATPYNKRSSP
ITPPWELTPELARFVGLAISEARIDNGRIKFYNTDDGLREAFERTARELFGVETTRGMQK
DVPYVELRTKSLHHFLESCFDVFGDSP-EP---AIGSTLVHAPDDVRASFLQAVFDSEAY
VADQGTIELT--QKDESLITLCSYLLASFGVPTRRKRVEKTATNGSGPKREYHALYISGV
SALSQFEDAIGFSITDKREQLADATSGSGNPNHDTMPAQAAVDDLCQT------LALRKE
PLVTDTLNPDTPGRESALEDIDRVLEAASDRLETAQQVTRDIE-QVRSEIRSVSAVPTAW
ADERDALEPLETRKAVESEAGVRTDRLLEYADGRRSPTASRAGELLVALESHVET-PDT-
---ASVQESLRTAINALGVSDNRIADGTELFGRDVRNLVENDDHNLASLPRFETVADRLL
EIADEMCSMA-VVERIVELDRLSRGTLYFDRVTNVERVQDERRVYDLTVPGTRNYVAGDV
PTVMHNT
>Methanotorris_formicicus-rfc-a
CLTGDTKVIVNGEIREIGEVVEEISNGKFGTTLTNNLKVLGIDEYGKIREFNVQYVYKDK
TNALIKIKTKMGRELKVTTYHPLLVN-NKNGEIKWEKAENLKVGDKLATPRYILF-----
------------------------------------------------------------
------------------------------------------------------------
------------------------------------------------------------
------------------------------------------------------------
------------------------------------------------------------
------------------------------------------------------------
------------------------------------------------------------
-------EETDYNEELAE--------WLGYFIGD--------------------------
------------------------------------------------------------
------------------------------------------------------------
-------
>Pyrococcus_furiosus_DSM_3638-rfc-a
CLTGDTKVIANGQLFELGELVEKLSGGRFGPTPVKGLKVLGIDEDGKLREFEVQYVYKDR
TDRLIKIKTQLGRELKVTPYHPLLVN-RENGEIKWIKAEELKPGDKLAIPSFLPL-----
------------------------------------------------------------
------------------------------------------------------------
------------------------------------------------------------
------------------------------------------------------------
------------------------------------------------------------
------------------------------------------------------------
------------------------------------------------------------
------------------------------------------------------------
------------------------------------------------------------
------------------------------------------------------------
-------
>Pyrococcus_horikoshii_OT3-rfc-a
CLTGDTKVIANGQLFELRELVEKISGGKFGPTPVKGLKVIGIDEDGKLREFEVQYVYKDK
TERLIRIRTRLGRELKVTPYHPLLVN-RRNGEIKWVKAEELKPGDKLAVPRFLPI-----
------------------------------------------------------------
------------------------------------------------------------
------------------------------------------------------------
------------------------------------------------------------
------------------------------------------------------------
------------------------------------------------------------
------------------------------------------------------------
------------------------------------------------------------
------------------------------------------------------------
------------------------------------------------------------
-------
>Thermococcus_kodakarensis_KOD1-rfc-a
CLTGDAKVIANGRLFELGELVEKVSKGRFGPTPVEGLKVLGIDEDGKLREFEVQYVYKDR
AERLIKVRTRLGRELKVTPYHPLLVN-RKNGEIMWVKAEELRPGDRLAVPRFLPA-----
------------------------------------------------------------
------------------------------------------------------------
------------------------------------------------------------
------------------------------------------------------------
------------------------------------------------------------
------------------------------------------------------------
------------------------------------------------------------
---------------IAE------------------------------------------
------------------------------------------------------------
------------------------------------------------------------
-------
>Thermococcus_litoralis_DSM_5473-rfc-a
CLTGDVKVIANGRLCELGELVEKVSNGRFGPTPVKGLKVLGIDEDGKLREFEVQYVYKDR
AERLIRIRTRLGRELKVTPYHPLLVN-RKNGEIKWVKAEELKPGDKLAVPRFLPA-----
------------------------------------------------------------
------------------------------------------------------------
------------------------------------------------------------
------------------------------------------------------------
------------------------------------------------------------
------------------------------------------------------------
------------------------------------------------------------
---------------IAE------------------------------------------
------------------------------------------------------------
------------------------------------------------------------
-------
>Pyrococcus_abyssi_GE5-rfc-a
CLTGDAKVIANGELTTIGELVERISNGKLGPTPVRGLTVLGIDEDGKLVELPVEYVYKDK
TSELVKIRTRLGRELKVTPYHPLLVN-RRNGKIEWVKAEELKPGDRLAIPSFLPA-----
------------------------------------------------------------
------------------------------------------------------------
------------------------------------------------------------
------------------------------------------------------------
------------------------------------------------------------
------------------------------------------------------------
------------------------------------------------------------
---------------MLN--DNPLAEWLGYFFG---------------------------
------------------------------------------------------------
------------------------------------------------------------
-------
>Pyrococcus_sp._ST04-rfc-a
CLTGEAKVIVNGELTTIGELVERISGGRFGPTPVKGLVVLGIDEDGKIKELPVEYVYKDR
TNELVRIRTKLGRELKVTPYHPLLVN-RKDGKIEWVKAEELRPGDKLAVPRFLPV-----
------------------------------------------------------------
------------------------------------------------------------
------------------------------------------------------------
------------------------------------------------------------
------------------------------------------------------------
------------------------------------------------------------
------------------------------------------------------------
---------------ILE------------------------------------------
------------------------------------------------------------
------------------------------------------------------------
-------
>Thermococcus_sp._CL1-rfc-a
CLTGDAKVIANGELTTIGELVERIGNGRFGPTPVKGLKVLGIDEDGRLRELPVEYVYKDK
TNELVRIRTGLGRELKVTPYHPLLVN-RKNGRIEWVKAEELEPGDRLAVPRFLP------
------------------------------------------------------------
------------------------------------------------------------
------------------------------------------------------------
------------------------------------------------------------
------------------------------------------------------------
------------------------------------------------------------
------------------------------------------------------------
------------------------------------------------------------
------------------------------------------------------------
------------------------------------------------------------
-------
>Methanothermococcus_okinawensis_IH1-rfc-a
--------------------------------------------TLRKRFAELTQKLFDD
AEIKERIHKDNTPSVYVNSKKAINIITDFRG-----KKSQIKIPNYVMNSLSLKY-----
------------------------------------------------------------
------------------------------------------------------------
------------------------------------------------------------
-------------------------------------------------FIKAYFDCNAI
IKDDSIVLYT---ASKNMAEDLCYALAKYEIISKLK-----TEHDKKHDKDYYCVIISDS
SNIGKFLEEIGFYDKDKYNRAKTLLKNE-NPNLDVIAVDKSKIRYIAD----------RL
RIQLDNDYKKILGYAETKKTSFEISKKVYYKLEELKTIKKLIDKSILIDWDEVE------
----------KRKKHISEKTGIQSDIILEYINGKRKPSLKDYLKIAKCLNINIEDTIEA-
----------MRYFAKHYVGYAELS--MGTWNSSIQSYLEEKTYDNIDITKLEEIRAVEL
KILNETLNDEKLMDAIAYVLFLTTNNLYWDEITDVKTSEGDFTIYDLHVPKYHNFIGGNL
PTVLHNT
>Thermococcus_sp._4557-rfc-a
----------------LAEWLGYFIGDGHADAQNNVITFTNTDEKLRKRFMELTERLFPD
ARIKERIHKNRAPDVYVNSKAAKELV-ESLG-LAGRKADRVYIPKQG--WKGLRS-----
------------------------------------------------------------
------------------------------------------------------------
------------------------------------------------------------
-------------------------------------------------FLRAYFDCDAG
VEHNGIILST---ASKEMAEQVSYALAGLGVVAKVR-----GKAIKG--RTYYYVVISGS
ENISRFLREVGFSVEEKRRKAEALVKRP-NPNIGSLYADRELISYVRD-----------R
LKLNFYDDKVRWSPEKAKRIAWELMKEIYHRLDELEKLEKALSRSVLIDWNEVA------
----------KRRKEIAETTGIRADRILEYIRGKRRPSLRNYLKIAGALGIQLEETIEA-
----------MRLFARKYSSYAEIGRLVGTWNSSVRIVLESNTEKIAAL---EEIRKAEL
KLLREILNDEKLKRGVAYLVFLAQNELLWDEIVEVEKLKGDFVIYDLHVPGYHNFIGGNL
PTVLHNT
>Thermococcus_sp._AM4-rfc-a
----------------LAEWLGYFIGDGHADAQTNAITFTNTDEKLRKRFMELTERLFPD
ARIKERIHKDRAPDVYVNSKMTKELV-ESLG-LAGRKADRVYIPGQG--WKGLRS-----
------------------------------------------------------------
------------------------------------------------------------
------------------------------------------------------------
-------------------------------------------------FLRAYFDCDAG
VEKNGIVLST---ASREMAEQVSYALAGLGVVAKVR-----SKAVKG--CTYYYVVISGS
ENISRFLREAGFSVEEKRRKAEALVKKP-NPNIGSLYADRELISYVRD-----------R
LKLNFYDDKARWSPEKAKRIAWELMKEIYYRLDELEKLEKALSRSILVDWNEVA------
----------RRRKEIAEKTGIRHDRLLEYIKGKRKPSLRNYLKIAGALGIQLEETIEA-
----------MRTFARKYSSYAEIGRLVGTWNSSVRIVLESNTEKIEAL---EEIRKAEL
KLLREILNDEKLKRGVAYLIFLAQNELLWDEIVEVEKLKGDFVIYDLHVPGYHNFIGGNL
PTVLHNT
>Methanocaldococcus_sp._FS406-22-rfc-a
-----------EYNEELAEWLGYFIGDGHADSKYNKITFTNSDEKLRRRFAELTEKLFKD
AKIKERIHKDRTPDIYVNSKEAIEFI-DKLG-LRGKKADKVRIPKEIMGSNALKS-----
------------------------------------------------------------
------------------------------------------------------------
------------------------------------------------------------
-------------------------------------------------FLRAYFDCDGG
VEKHSVVLST---ASKEMAEDLVYALSRFGIIAKLREKVNKNNN-----KTYYHIVISNS
SNLKAFLDNIGFSQERKLEKLLEIIKDE-NPNLDVVTIDKEKIRYIRD---------RLK
VKLTRDIEKDNWSYNKCKKIAWEVLKEIHCRLEELKEIETALEGSILIDWNEVT------
----------ERRKEIAEKTGIRSDRILEYIKGKRKPSLKNYIKIANALGKNIEKTIDA-
----------MRIFAKKYSSYAEIGKMLNMWNSSVRIYLETNTQEIE---KLEEIRKVEL
KLVRDILNDEKLMDSINYVLFLASNEIYWDEIVEIEQLNGDFIIYDLHVPKYHNFIGGNL
PTVLHNT
>Methanocaldococcus_jannaschii_DSM_2661-rfc-a
---------------ELAEWLGYFIGDGHADKESNKITFTNGDEKLRKRFAELTEKLFKD
AKIKERIHKDRTPDIYVNSKEAVEFI-DKLG-LRGKKADKVRIPKEIMRSDALRA-----
------------------------------------------------------------
------------------------------------------------------------
------------------------------------------------------------
-------------------------------------------------FLRAYFDCDGG
IEKHSIVLST---ASKEMAEDLVYALLRFGIIAKLREKVNKNNN-----KVYYHIVISNS
SNLRTFLDNIGFSQERKLKKLLEIIKDE-NPNLDVITIDKEKIRYIRD---------RLK
VKLTRDIEKDNWSYNKCRKITQELLKEIYYRLEELKEIEKALEENILIDWDEVA------
----------ERRKEIAEKTGIRSDRILEYIRGKRKPSLKNYIKIANTLGKNIEKIIDA-
----------MRIFAKKYSSYAEIGKMLNMWNSSIKIYLESNTQEIE---KLEEIRKTEL
KLVKEILNDEKLIDSIGYVLFLASNEIYWDEIVEIEQLNGEFTIYDLHVPRYHNFIGGNL
PTILHNT
