# Supplementary material for: Inteins as indicators of gene flow in the halobacteria
Source: Front Microbiol. 2014 Jun 26;5:299. doi: 10.3389/fmicb.2014.00299 (PMC4071816; doi:10.3389/fmicb.2014.00299)
Supplement: Supplementary file 1 [file DataSheet1.ZIP › data_file1/intein_sequence_alignments/rfc-d.fst]

>Halorhabdus_tiamatea_SARL4B-rfc-d
CVPPGTEVVTGYPSKPEVKNIEDVAEDGEPIPSVDFETSEVQSDKGHRVDSGIADFFELE
LADGRTIQASLSHPFFVVDEGGKLVEKELQELEPGDEIADFKDDIGVSRCESCGDWTAGR
FCSVSCKDERHSREMQGEGNPMYGTEWSAERREKIVEKLSDGRLEGEDNPNYGDDFHGVS
VWEMDEESIERFCDNLSEKRSGTSWDEWVVEADPETVKADISRSMSEWWDDLDEDEKQKL
IEKATENCEYPVCDITGDNNPMRDPEVAQKVSEALKGHEPTGG-NIRHSDELGHLVRSDW
EYEVAKALQDAGVEYEYEPE-FELSESVFHPDFLIGDTVVEVKGVAKLWGQTEKVKEFLE
TYGEEYTFVVVGDGELPHHEHYERDEFEPALVTDGGLESVETVTIQNIEYSHRGKAYNIS
MEGTPNFMLANGILTHNT
>Halorubrum_californiensis_DSM_19288-rfc-d
CVPPGTEVVTGYPSKPEVKPIEEVSGEGEPIPSVNFETNEIQSDNGKLVDSGTADFLEVE
LEDGRTTVASPTHPFFVVGEDGRLVEKELRELSPGDEIADFKDDIGVSKCEICESWTAGR
FCSMDCKDEGHSREMRGDGNPMYGTEWSDERRKKIVDKLSDGRFAGSNNPNYDGEFHGVN
VWEMDEETVERVRETISEMRSGTSWEEWVVDADPDEVKADIGAATVEWWESLDDDERQAV
IDKSVENCDYPVCDITGDNNPMRDPEVAQKVSEALKGHEPTGGENIRHSDELGHLVRSDW
EYDVAKALQEAGIEYEYEPA-FELSDSVYHPDFLLGETVIEVKGVAELWGQTEKVEEFLE
TYGDEYTYVVVGDGAMPHHEHYEKEEFEPAVVTDGGVQSVQTVAINSIEYSHRGRAYNIS
MEGTPNFMLANGVLTHNT
>Halorubrum_lipolyticum_DSM_21995-rfc-d
CVPPGTEVVTGYPSSPEVKPIEKVSAEGEPIPSVDFETNEIQSDKGRLVDSGTADFLEVE
LEDGRTTIASPTHPFFVVGKDGRLVEKELRELSPGDEIADFKDEVGVSQCEICESWTAGR
FCSIKCKNEGHSQEMRGDGNPMHGTEWSDERRKKIVEKLSDGRFAGSNNPNYGGDFHGVN
VWEMDKETVDRVREAISEMRSGTSWEEWVVDADPDEVKADIGAATVEWWENLDDDERQAV
IDKSIENCDYPVCDISGDNNPMRDPEVAEKVSEALKGHEPTGG-NIRHSDELGHLVRSDW
EYDVAKALQEAGIEYEYEPA-FELSDSVYHPDFLLGETVIEVKGVAELWGQTEKVEEFLE
TYGDEYTYVVVGDGAMPHHEHYEKEEFEPAVVTDGGLQSVQTVAIESIEYSHRGKAYNIT
MEDTPNFMLANGVLTHNT
>Halorubrum_sp._T3-rfc-d
CVPPGTEVVTGYPSKPEVKPIEEVSTEGEPIPSVDFETNEIQSDKGKLVDSGTADFLEIE
LADGRTTVASPTHPFFAVGEDGRLVEKELRELSPSDEIADFKDEIGVSKCEICESWTAGR
FCSMECKNEGHSREMRGSGNPMYGTEWSDERREKIVEKLSDGRFAGSNNPNYGGDFHGVH
VMEMDEETVEQFRETISEMRSGTSWEEWVVDADPDRVKADIGAATVEWWESLDDEERQAV
IDKSVENCDYPVCDISGDNNPMRDPEVAQKVSEALKGHEPTGG-NIRHSDELGHLVRSDW
EYDVAKALQEAGIEYEYEPA-FELSDSVYHPDFLLGDTVIEVKGVAELWGQTEKVEEFLE
TYGDEYTYVVVGDGAMPHHEHYEKEEFEPAVVADGGVQSVQTVAIDSIEYSHRGKAYNIT
MEDTPNFMLANGVLTHNT
>Halorubrum_C49-rfc-d
CVPPGTEVVTGYPSKPEIKPIEEVSTEGEPIPSVDFETNEIQSDKGKLVDSGTADFLQVE
LEDGRTTIASPTHPFFVVGEDGRLVEKELRELSSGDEIADFKDEIGVSQCEICESWTAGR
FCSVECKNEGHSRKMRGDGNPMHGTEWSDERREKIVEKLSDGRFAGSNNPNYGGDFHGVN
VWEMDEETVERVRETISEMRSGTSWEEWVVDADPDEVKADIGAATVEWWESLDDDERQAV
IEKSVENCDYPVCDISGDNNPMRDPEVAQKVSEALKGHEPTGG-NIRHSDELGHLVRSDW
EYDVAKALQEEGIEYEYEPA-FELSDYVYHPDFLLGDTVIEVKGVAELWGQTEKVEEFLE
TYGDEYTYVVVGDGAMPHHEHYEKEEFEPAVVTDGGLQGVQTVAIDSIEYSHRGKAYNIS
MEDTPNFMLANGVLTHNT
