# Supplementary material for: Inteins as indicators of gene flow in the halobacteria
Source: Front Microbiol. 2014 Jun 26;5:299. doi: 10.3389/fmicb.2014.00299 (PMC4071816; doi:10.3389/fmicb.2014.00299)
Supplement: Supplementary file 1 [file DataSheet1.ZIP › data_file1/intein_sequence_alignments/rir-1b.fst]

>Actinomadura_atramentaria-rir-1b
CQPYDALV--STPAGLVPIGKLVEEDA----------------------VGAKVYDAHG-
----------------LTRVVATKSNGVK-NVLRLHTKAGYTLDVTADHLVWKSTGQ---
-GTGAFVEAGTLLAGDQLEWH--RRDAYGEAEITSR------------------------
--------------GMAEAALAGWLQSDGFVGR------YEQGTNRSL------------
---TIEAMTVTDAELEWVRRQLDIVFPGVHRHE-----------------RAVETKD---
-DALDCRRT--RLYGEVL-ADYVDAWGLRA-RGVDMAVPKRLFTAPLPVVAAYLRSVFQA
EGFV------SAREASTVVEVDMISEELIRGMQRLLLRFGIFSRVGTKRP----------
---NR-------------PDQKLIWTLRIQ-----------------------------N
AGDRRIFADEIG-------FID-P-VKAAKLHA-----GFEKAG-RGAHPTK-RLEIASI
EDLGPMEVYDIQT-ESGEYLSGNLRVHNC
>Nocardiopsis_halotolerans-rir-1b
CQPYDAMV--STPAGLVPIGELVEKDA----------------------VGTKVYDAHG-
----------------LTRVVATKANGVK-DVLRLHTKAGYTLDVTPDHLVWRSTGSRT-
-DQGRFLPAGQLQPGDRMQWH--RREAFGESEIRSA------------------------
--------------DIAEAALAGWLQSDGFVGR------YKGTNRSST------------
----IEAMTVTPAELEWVTSALDSVLPGIHRKE-----------------TRVETQD---
-DTPDCRRI--RLYGNGL-TDFVERWGLRT-RGTEMEVPAFLFTAPLPVVRGYLRSVFQA
EGYV------SDRERSTLIGLDMISEKLIRGVQRLLLRFGIFSRVRRKAD----------
---PG-------------ENRHDLWALDIQ-----------------------------T
LGERELFHTEIG-------FVD-E-RKALRLER-----SLDRPG-RTATPTK-CLEIARV
ENLGAMDVYDIQT-ESGEYLSGNLRVHNC
>Pseudanabaena_sp._PCC_6802-rir-1b
CLTGDTRIVDATTGAYLPIEEFQGGST----------------------ASYSKLQGII-
----------------KQPASPAIAQGVK-PVFKVVTQKGAVIKATANHPFL--------
-TEAGWRSLEKLKTNDKI--A--TPREIPVFGNGDL------------------------
--------------TIDEAILLGLMISEGQC--------DTPGNSPCF------------
---SSEDEVLVGVLRDCAKTVVEQVVTSKGQGYGYRL-------------VNQAGRG---
-GIV-------RHNRTSL-WLKSYNLNVGA---SQKFVPQRVFTAPRLVIAAFLRALFSG
DGSVYIVGESTRAKPTLAVEYCSTSERLIRDVHHLLLRFGIPSQIRSRYP----------
------------------DKGKTAYSLSFQ-----------------------------S
SESILRFFNEIG-------FWPGS-LKQRKFEEKMHSILLATKPKQKIHDRILWDAIKTI
EEVGLEEVYDISVPQLENFVANDFIVHN-
>Actinomadura_madurae-rir-1b
CVTSSTRIMRADTNEEVTIGDLVADGARD--------------------VPVWALDERL-
-------------KYVPRTMTHAFSSGRK-EVFRVRLASGKEVEATANHPFL--------
-TYGGWTALGDLKPGSRVAAS--RHVPPPLKP-ESW------------------------
--------------PEDRVVLLAHLIGDGSF--------VKRQPIRYA----SRDEACLQ
AVAGAAEHFGISAVRDEYEAARVTTLR-LPAPY-----------------RLTHGRR---
---------------NPI-AEWLDELGLFGLRSHEKFVPGQVFSLPKEQVALFLAHLWAT
DGCV----HWDAERESCRLYYASTSKRLVDDVSRLLLRFGILSRIKTVRKGDYRPGYQLH
I--DGAENQLAFFNAVQVHGGRGLKAVSAMRSLQGKRPNTNLDTIPRDVRDDVKTILVDR
GMTHREFSAAIGTQFCGSALWERS-PSRARLGRVATVLDCSDLE-FLSVNDVFWDEIVEI
ESIGEQEVYDATVMGLHNFVANGIALHN-
>Thermococcus_kodakarensis_KOD1-rir-1b
CVVGDTRV--LTPEGYIKAEELFSLAKERGKKEAVAVEGIAEEGEPYAYSVEVLLPGEEE
VKYETVHGKALAIADPVAVPAYVWKVGKK-KVARVRTKQGYEITATLDHRLM--------
-TSEGWKEVGELKPGDEILLP--RFEIEEDFGSESI------------------------
--------------GEDLAFVLGWFIGDGYLNV------NDKRAWFYF------------
--NAEKEEDIAWKIREILAKHFGIKAEPHR---YGNQ-------------IKLGVRG---
-EA----------------YRWLESI-MGS---NEKRVPEIIYRLKPREIAAFLRGLFSA
DGYV---------DNDNAVRLTSKDRGLLRDVQDLLLLFGILSKIYERPY---SSEFKYT
---TK-------------DGEERTYRAEGYYEL-----------------------VI-A
NYSRKLFAEKIG-------FEG---YKMEKLSL------------QKTKIDEPVVTVESV
EVLGEEIVYDFTVPEHHSYISNGFMSHNC
>nanoarchaeote_Nst1-rir-1b
CVTGDTRI--LTPYGLMRAETLLYLNNENGSD---------------INNIKLLVDGEGQ
ILYTTVYGKTLSVSSPILVDAKVWKVGFK-PTVKLILENGMEIEVTEDHRIL--------
-TKDGWVEAKYSE-GKEVKIARIDIDKLENYGLKEVD-----------------------
----------GIKLDRELGFLLGWLVGNGYV--------GEKVFFYFN------------
---AKTEREVSEYVKELLEKKFGVNVSKYERNNEIWI-----------------------
-----------YVSKEEV-VEIFKKLM-----RKKTSLPEIVFLANSEFVKGFLNGLFSA
DGYI---------DKDGAIRLTSSNKDLLKEVQILLTLYGIFSKIYERPY---KRKFEYI
---TV-------------NGEKREYETKGYYEL-----------------------II-K
NYSRKIFEEKIK-------LVN---YKNEKLLE-----RLNKTK-----IDDNYVKIVRV
EYVGEKMVYDFSVPGFNRYISNGIISHNC
>Staphylococcus_aureus-rir-1b
CVTGDTEL--LTEKGYVKAKDLYESQE----------------------DLKVVIDNRTK
NYDINN------KGTDIVNAIPMQLTAKQAEIYEITTKQGFKIKSTEWHKYYRKIN----
-DSIEKVQLNQLEVGDKLLVQ--SGNG--SYG-DFH------------------------
--------------DPKLAFLMGLIAGDGTFGR------DGSVKIYLY------------
-HEKQYLKETIEELVAYIIDKYRNKNEFLHHSANLHP-------------KFVENKE--L
QKL--------TISSVEL-YKILSRFGFNR--ETKLRFPNLLKNATKNTITAYLSGLYQM
DACV----NTNEKYKAMSIELTTISEELARDIQMQLLNLGVYSSIYQSER-----EISLL
P--DG-------------NGGMKEYKVQNTYKI-----------------------SIQD
RSSRDLFMKEVA-------LKPKDIHKAMIFNL-----TLRPNS-RKPKHD-FTAEITEI
KYIGKEDVYDTTQEDYHSLIFNGIVTGNC
>Bacillus_licheniformis-rir-1b
CVTGDTLL--LTENGYEKASDLYKSQK----------------------DLRVVIDNRTK
RFDKDC------KGTSIVNAIPMQLTKKDAGVFKVKTKQGFEIRATEWHKFY-----VKR
NNEIQKLQLNQLVPGDKLLIQ--SGEG--AYG-NIH------------------------
--------------EPDLAYIMGIIAGDGTI-T------DKTAKIYLY------------
DNKKVLEQKVKESVHLVINRHKINRVYKHNTSFTPKFN------------VADPEKQ---
-DLL-------FMSSTVL-FDILNKYGMTK--DTKTRVPEFLYQADKETQAAYLSGLFQT
DGCV----NANYKAKALTIELTSVDFESLQDVQKLLINMGVYTTIYTNNK---RS-QELL
P--DG-------------RGGSKLYKVKPTHKL-----------------------SIQD
RASRELFMSIVN-------LKEYDKYKFNMLTE-----KLQAKS-RKPKHD-FTAEIISI
EKDGVEDVYDTTQEDYHSLIFNGIVTGNC
>Bacillus_subtilis-rir-1b
CVTGETLL--LTENGYEKAADLYKKQN----------------------DLKVVIDNRTK
DFAVGS------KGTTIVDAIPMQLTKKDAEIFKVKTKQGYEIRATEWHKFY-----VKR
DGEIQKLQLNQLKTGDKLLVQ--SAEG--AYG-KIH------------------------
--------------EPDLAYIMGIIAGDGTI-T------EKTAKIYLY------------
----DNKKVLEQKVTDAVHRIIQ-KHR-VDRAYKHNT-------------SLLPTFN---
-MANPEKQDLLYMNSTVL-FDILKKFGMNK--ETKTRVPEFIFQANKETQAAYLSGLFQT
DGCV----NANHKAKALTIELTSIHYESLQDVQKLLLNMGVYTTIYSNNK---RS-QELL
P--DG-------------KGGSKLYNVKPTHKI-----------------------SIQD
RNSRELFMSIVE-------MKEYDVYKFNLLTE-----TLQPKS-RKPKHD-FTAEIISI
EEDGVEDVYDTTQEDYHSLIFNGIVTGNC
>Rhodanobacter_fulvus-rir-1b
CVTADTRL--ATQHGMVPIGELYANGA----------------------PLNVSVDRRSL
ELEG--------RGVETRPAKPAFMTAPRAPVFKVTTEDGYEIKATEWHDFY--------
-VERGKIKLRDLKVGDRMLVQ--SGKG--QFG-QQG------------------------
--------------SEDLGLLLGMITGDGHF-T-NRGKDQQAAIVSLW------------
----GEERALADRVATYINTLIAHTATGDLRQYKVSP-------------VAVPERN---
-HV--------FIRSVLL-ARLLEHYGFSA--ATKLRVPAVVWRGSEACVKSYLRALFQC
DGTV----NVSGRSQSCSVRLASSQPDLLRDVQMLLANFGVFCRIK-QRR---VAGTRKL
P--DG-------------HGGSRAYACSADHEL-----------------------II-D
GESRERFMDEIG-------FLL-P-IKTQRYLD------WREGK-ALRKTQRFASKISSI
EYVGEEAVFDTTQPDHNAVIFNGLVTGQC
>Methylomicrobium_buryatense-rir-1b
CVTADTRL--ATQYGLVTIGELYRRGL----------------------PLEVSVDCRSL
GQDH--------RGVEVRPAKPAFMTAKQAEVYRVVTEDGYEIKATEWHDFY--------
-TDRGKIKLRELRPGDEILVQ--SGKG--QFG-HEG------------------------
--------------DEKLGMLLGLITGDGHF-T-NRGNNQEAVIVNLW------------
----NEERGLAETITTYVNSLIAQSAR-TARQYQVSP-------------VAVPERN---
-HL--------FIRSVVL-ARVLEHYGFSR--DSKLRVPEVVWRGTEDCVQNYLRALFQA
DGTV----NISSNSQSCSIRLASSYPGLLKDIQQLLANFGVFSRIR-QRR---PAQMRQL
P--DG-------------KGGHRDYQCKADYEL-----------------------II-D
GESRETFMREIG-------FLL-D-YKNEKYRQ------WAADK-ALRKSQRFTTRVKSI
DYAGREAVFDTTQPDCNAVIFNGLVTGQC
>Halomonas_jeotgali-rir-1b
CVTADTRL--HTQFGQVPIGELYQRGD----------------------ALQVSVDNRAL
ENGN--------EGVESRQAVPAFMTAKKANVYRVTTREGYEIKATAWHDFY--------
-TQRGKVPLKEVKVGDQVWVQ--SGKG--QFG-PEG------------------------
--------------NEKLGTLLGLIAGDGHF-T-HRGAGHEAVCVNFW------------
----GEDRSLADVTAAYINELIAHSAK-NGRQYQVAP-------------VAVAERQ---
-HV--------FIRSVIL-ARLLEHYGFTK--NTKLKVPEVVWRGSEACVKGYLRGLFQA
DGTV----NVSGNRQSCSVRLASSTLELLQDVQTLLANFGVFCRLH-KRR---DAAQRSL
P--DG-------------QGGMREYACKANYEL-----------------------II-D
GQSREWFMQEIG-------FLL-D-YKNDKHQQ------WTVDK-KLNKTQPFAATISSV
EHIGREAVFDTTQADHNTVIFNGLVTGQC
>Halomonas_smyrnensis-rir-1b
CVTADTRL--HTQFGQVPIGDLYRRGD----------------------DLQVTVDKRAL
CTGD--------RGVETRPAVPAFMTARQADVYRVTTREGYEIKATEWHELY--------
-TQRGKIPLKDLRVEDRLWMQ--SGKG--QFG-DQG------------------------
--------------DERLGVLLGLIAGDGHF-T-HRGNGHEAVIVNFW------------
----ESDRTLADITADYINELIADSAK-TSRRYRVAP-------------VAVAERR---
-HV--------FIRSVIL-ARLLAHYGFTR--DTKLKVPEVVWRGTEECVKGYLRGLFQA
DGTV----QRDDKNAYCTIRLASSERSLLKDVQALLSNFGIFCRIL-KRR---TAQARLL
P--DG-------------RGGKREYPCKADYEL-----------------------LI-G
SASRDRFMQEIG-------FLI-G-AKNQKYRE------WQSMR-TRAVSTTYMAQVGAI
EYVGREAVFDTTQEDKNSLIFNGLVTGNC
>Thermus_thermophilus_HB8-rir-1b
CFVGSTRI--PTERGLVPIEELAREGG----------------------SFYLVTDNRAP
FGGRGAPLPG--HGTAVRKAVRAFFTGVK-PVVRLRTREGLEVTLTPDHLLL--------
-TPEGYREAGKLRPGEKILVQ--SGEG--LFPKEESLPAQALAVVHERVATAGGRGGRGR
ADVRAQYRNLPTRWSRELGVALGWLLGDGYL--------REDGVGFYF------------
-------SRKDFADLAWLPDLLR--------DWFGQG-------------TLQETRS---
-DTF-------HLHFNRIPAEFFQALGLKAARATEKRVPESLFRAPREAVVGFLQGLFSA
DGSV----QINEKKQDATIRLASSSLALLQDVQLLLLNLGILGKIH-KRR---EAARKAL
P--DG-------------KGALREYPVAPQYEL-----------------------IL-G
GENRDRFAEVVG-------FLQ-E-EKQSKLLA-----FLRHRP-RGSYRKPFLATVASV
EPAGEAPVYDLTEPVTHSLIANGLVAHNC
>Thermus_igniterrae-rir-1b
CFVGSTRI--PTEFGLVPIAELAKKG-----------------------SFYMTTDNRAP
FAGLGPARKE--RGVTVRKAAKAFYTGER-EVVRIKTREGLTLTLTPDHLLL--------
-TPQGYVEAGQLKPGDRLLVQ--SGEG--LWAKERSLPPAALRVVHERVAVAGSRGARGR
SDVREQYANMPTQWSENLGLVLGWLVGDGYL--------REDGVGFFF------------
----NKEEFAQAQIVVD-----------SLRDWFGPG-------------TLQATAS---
-NTL-------HLHFNKLPAEFFAALGVKAVKATEKRVPESIFTAPREAVVGFLRGLFST
DGTV----ERNDAKESCTVRLASSSLGLLQDVQLLLLNFGIFGRIH-HRR---KAALRSL
P--DG-------------RGGRREYPVADQYEL-----------------------II-G
AESRDRFAQVIG-------FAL-P-EKQSKLEE-----FIRGRP-RGPYRQRFEVMVSGV
EPAGTAPVYDLTEPVTHSLIANGVVAHNC
>Alicyclobacillus_pohliae-rir-1b
CFHPDTRI--ATEYGYLRIEDLYQRVGVQ--------------------PFKVLTDDRAV
NQLQVVNGRSYAVPGVTARTAVVFPTGVK-KTIKVTLKNGMEIRVTPEHRLL--------
-TVDGWKEAKDLQDGDLVLIQ--SGEG--LFPENDGL-----------------------
--------------GKEWGWFLGWLIGDGWL-S------KRGDIGMVF------------
---GREDADVIPEMIRIGKALSGVEAKVYERENGTFH-------------VFWWRKE---
-----------------L-RERLLAIGVKPVYAPEKEVPQELFTASRETVRAFLQALFSA
DGTV----YEND-ENHRTVRLTSASKKLLQDVQLLLLNFGIHGKIY-CRP---KQKQAHF
RYRTV-------------HGEERIYESDGFHEL-----------------------VI-S
GNNLDAFHERIG-------FFLVG-RKQEALER-----AARPSR-K---REKFCSPVASV
EDAEEVMVYDISEPATHSLIAGGIVAHNC
>Clostridiaceae_bacterium_L21-TH-D2-rir-1b
CFHPDTLI--STKNGLEKIKDLYEEFKDG--------------------EIEIFTDDRVI
NEKVKYNGREYYQNGVTKRTAKVFKTGVK-DTVEIRLKNGQILKVTPDHRIL--------
-TTKGWKEAKDLTTEDYVLIQ--SEQG--SWADSDSI-----------------------
--------------GEELGLLLGWLTGDGWLTS------DEKVIGMVF------------
---VNKEKYIMEKIREIAESKGAGEGIVNKRENGVW--------------QLLCKRK---
-EF----------------VDLIKSLGVLPNKAHEKRVPKSIFTASKKTVSAYLNGLFSS
NGTV----NYVD-ENHRDIRLTSSSIELLRDVQLILLNSGVYSTIY-ERT---KENPSKF
KYETK-------------DGEIREYETKPYFEL-----------------------II-N
ENDICRFKEVVG-------ELIHT-EKNEKLTK-----INRPSR-K---KTKFIVKVQEI
EKGEKVDVYDITEEETHSLIANCVVVHNC
>Thermobrachium_celere-rir-1b
CLHKDTLI--STKEGLKKISELYSEYGDK--------------------EVEILTDNRVL
NEGIG----------VKLRSAKIIKTGIR-RTLRIELSNGQYLILTPEHKVM--------
-TVDGWKMAKDLSVEDEVLIQ--SGEGVLVKE-DSI------------------------
--------------GRELGFLLGYILGDGWLTF------DGKVLGAVF------------
---AENEKYIMDKIQEISQKYNGGKGIVNKRENGIW--------------QILFKRK---
-EF----------------VEKIKELGIEAKRAPFKRVPKAIFTASKETIAAFLDGIFSA
DGTV----NYVD-EDHRDIRLSSASKDLLFDVQLILLNLGITSKIY-NRT---KKNQSQF
KYRNK-------------NGEEKTYTSNNFYEL-----------------------II-N
GNDIIKFKEVIG-------ALTHK-EKNQKLNE-----ICRESR-KNIY---YKFKVKEI
KEWEECEVYDVIEPVTNSLIANGIVVHNC
>Deinococcus_radiodurans_R1-rir-1b
CVTADTWV--STAFGARQVQDLIGK------------------------DFCATVNGES-
----------------FSARGGFWLTGVK-SVLKVTTRRGYELRLTGNHQLLKVTHQTRK
VQQTAWVETATLAAGDRIMLN--DHRTVKPWA-GAG------------------------
--------------NFSEGWLLGSLIGDGTFLT---DKARPMAALGFW------------
----GEERQAQADSAQARLSKLG-AVK------KLWR-------------SNDEQRQ---
-RV--------RLSSEAL-AELGAKYGVVH--GHKTLTDKVE-QGGYEFYRGVLQGLFDA
DGSV----QGTQ-SKGVSVRLAQSDLSLLKRAQRMLSRLGIMSSLYAERR---LAGTSTL
P--DG-------------KGGSAEYPTQAQHEL-----------------------II-S
GSNLAVFAERVG-------FSE-A-GKAARLAE-----KLAGYA-RNLNRERFSDEIVSI
VPDGEEAVYDVTVEQVHAFDANGVLAHNC
>Synechococcus_sp._PCC_6312-rir-1b
CVTAETWI--HTGEGPRQVKDLIGH------------------------QHSTYVNGEL-
---------------FSTTPDGFFLTGIK-PVVKLQTKAGFSLRLTPNHQVLKVTAQTQK
KQYSEWVEVGELQPGDRILLH--NHREIQPWD-GDG------------------------
--------------TRAEGWLLGSLLGDGSL-A--KTQWHDVGILHYW------------
----QGSRLEMSNYARELLTASV-GYE-TRVTVAHEH----------------KTLN---
-HR--------VINSTGL-AQLAAKFGLKP--VHKTITPAIE-QASYEFYQGFLQGLFDA
DGSV----QGSQ-VKGVSVRLAQSNLETLQAVQRMLARLGIIATIYQNRR---PEGLRLL
P--NS-------------QRQTSLYHCQAQHEL-----------------------VI-S
QDNLPHFQELIG-------FQE-P-AKQAKLQQ-----LLSGYQ-RQLNRERFAVVVEAV
IPDGEAPVYDCSVPGPNRFDANGLVAHNC
>Synechococcus_elongatus_PCC_6301-rir-1b
CVTADTWV--HTGEGPRQVKDLIGQ------------------------QHSTYINGEL-
---------------FSTTPDGFFCSGIK-PVLKIQTQEGYSLRPTANHRVLKVTAQTQK
AQYSEWVEAGDLQAGDRILLH--NHRGLQAWE-GVG------------------------
--------------TEAEGWLLGNFIGDGCF-SVNEANYQRQGLLRFW------------
----GETQAEMAEKALALGEVASVTTAAHA--------------------AVVHPRN---
-GYS-------QINSAKL-YQLATSFGLKQ--GLKTITPAIE-QASYAFYQGFLRGLFDA
DGSV----QGSQ-EKGVSVRLAQSDLGLLEAVQRMLLRLGIASTIYQERR---PAGERLL
P--DS-------------QRQPKAYFCKAQHEL-----------------------AI-A
NDNLQIFAELIG-------FLD-E-AKQEKLTE-----LLGAYK-RQPNRERFTATVVSL
EADGVETVYDCTVPGPARFDANGLVAHNC
>Synechococcus_elongatus_PCC_7942-rir-1b
CVTADTWV--HTGEGPRQVKDLIGQ------------------------QHSTYINGEL-
---------------FSTTPDGFFCSGIK-PVLKIQTQEGYSLRLTANHRVLKVTAQTQK
AQYSEWVEAGDLQAGDRILLH--NHRGLQAWE-GVG------------------------
--------------TEAEGWLLGNFIGDGCF-SVNEANYQRQGLLRFW------------
----GETQAEMAEKALALGKVASVTTAAHA--------------------AVVHPRN---
-GYS-------QINSAKL-YQLATSFGLKQ--GLKTITPAIE-QASYAFYQGFLRGLFDA
DGSV----QGSQ-EKGVSVRLAQSDLGLLEAVQRMLLRLGIASTIYQERR---PAGERLL
P--DS-------------QRQPKAYFCKAQHEL-----------------------AI-A
NDNLQIFAELIG-------FLD-E-AKQEKLTE-----LLGAYK-RQPNRERFTATVVSL
EADGVETVYDCTVPGPARFDANGLVAHNC
>Calothrix_sp._PCC_6303-rir-1b
CVTADTWI--HTEYGARLVKDLIGQ------------------------QHSTFVNGEL-
---------------FSTTPEGFFFTGVK-PVVKLTTKEGYSLRLTSNHQVLKVTAQTQK
KQYSEWVEVSELQPGDQVLIH--NHRNLQPWD-GKG------------------------
--------------TSEEGWLLGNFVGDGCF-GINESNYSYQAKLRFW------------
----GESQEEMKAYALDLVQTAV-GFP-QSGLNGCYH----------------PRHK---
-YY--------EIGSANV-AKLANSYGIKP--GNKTVTPEIE-QASYDFYRGFLRGLFDA
DGSV----QGNH-DKGISIRLSQSNLLLLEAVQRMLLRIGISACIYQNRR---PEGVRLM
P--DS-------------QGEPAEYFCKAQHEL-----------------------VI-A
KNNILVFQEIVG-------FQE-P-AKAERLQE-----LLLGYK-RQINRERFAVTVSDI
IPDGEEAVYDCTVPGPSRFDANGFVAHNC
>Pseudanabaena_sp._PCC_7367-rir-1b
CVTAETWV--HTGNGARQVKDLVGV------------------------QHSTYVNGEL-
---------------FSTTPEGFFFTGVK-PVVKLTTKEGYTLRLTGNHQLLKVTAQTQK
QQYSQWVEAGALNQGDRILIH--NHRDLQPWH-GMG------------------------
--------------TFAEGWLLGNLIGDGCF-SSHAASYSHQAKLRYW------------
----GDTQAEMNEYALDLVKSNVATAPNLAGIY-----------------HQQNKYD---
-----------EIGSAGL-AKLANQYGITQ--SHKTLTPGVE-QSSYEFYQGFLRGLFDA
DGSV----QGSQ-AKGVSIRLAQSNLPLLEAVQRMLLRVGIASTIYQNRR---PAGFRQL
P--DS-------------NRKLAEYFCQAQHEL-----------------------VI-A
NDNIPVFQDVIG-------FQD-A-TKAERLQQ-----VLSGYK-RNFNRERFAVTIASI
EADGEAAVFDCTVPGPARFDANGITAHNC
>Candidatus_Chloracidobacterium_thermophilum_B-rir-1b
CITRDAWV--QTSDGPRQVAELVGS------------------------PFTAIVDGMA-
---------------YGSDARGFWSNGLK-PIYELKTSSGYSLRLTGNHRVMRVNAVERN
GEQTEWVEVQRLQPGDLVKLH--NHREFTQWE-GAG------------------------
--------------TLEQGWLLGLLVGDGTF-S------EDRAVLSFW----GQDAEYMA
QQALGAISREAGSEWQVASRKEA-SSE-WRVASSSYYPLATRHSPLAPGIQPIEERN---
-EF--------RVRSSAL-AALAAAFGITP--ENKSLTDSTE-RASSLFYRGLLRGLFDA
DGTV----LDGG-GKGMSVRLAQSNLALLERVQRMLLRLGIASRLYRNRR---PAGERVL
P--DG-------------RGGGKLYATKAQHEL-----------------------CI-S
KDNLLTFASLVG-------FTN-P-AKAQALSS-----ALAARSARGHYRECFVAEVESL
TLIGEAEVFDCSIPGVNAFDANGLYVHNC
>Desulfitobacterium_hafniense-rir-1b
CVTGDTWV--LTEEGAAQVRDLLGS------------------------QVKLALNGEY-
---------------HETSEEGFFATGVK-QVLTLKTQQGYELKVTADHLIRVASDMTRY
KVSQEWKPAGELKPGDTIVLS--NNRGI-QWQ-GKG------------------------
--------------TKEEGYLLGLLLGDGTL-K------EEGAVISIW------------
-----GEGEEAKSMMEAAEKAAF-SLT-HRQDFQGFQ-------------KEISERH---
-EH--------RMRSAAL-RDLAQQYGILP--GSKSITQELE-KTGQDFYQGLLRGLYDT
DGTV----TGTQ-EKGVSVRLWQTDLAGLKVVQRMLQRLGIISTLYEERK---PAGQKLM
P--DG-------------QGGSKEYPVQAGHEL-----------------------VI-S
QDNIEIFAEKVG-------FSN-S-KKAQLLAE-----KLNVYQ-RSLNRERFVDNIVAC
VPGDAEEVFDAQVPGINAFDANGIYVHNC
>Mahella_australiensis_50-1_BON-rir-1b
CITGDTWV--LTENGPEQVVNILGK------------------------QISLALNGDF-
---------------YSSSEIGFFKTGSK-STISIRTDKGYKIEVTPDHKIRVAVSITRD
NIQEEWKPAGELKPGDHIVLS--DNRGL-VWE-GRG------------------------
--------------SFEDGYLLGLLLGDGTL-K------NDGGIISVW------------
-----GDDYGADSIIKAAEEAAF-TLP-HRADFNGFK-------------SMIDVRK---
-EH--------RMQMSAL-RDLAAVYKIFS--GDKRITEELE-KTSYDFHRGFLRGIFDA
DGTV----TGNQ-EKGVSVGLWQNDIEGLRIIQRMLLRLGIVSTLHIDRK---AEGIKQM
P--DG-------------KRGTKEYHIRSGHEL-----------------------VI-T
SSNLAIFFEKVG-------FSD-A-KKHDLLKQ-----RLAEYK-RAINRERFIATVDEI
VQAGEKGVYDVQIPGVNAFDANGICVHNC
>Thermodesulfatator_indicus_DSM_15286-rir-1b
CVTGDTWV--MTDEGPRQVKNLVNY------------------------PFKARVNGKD-
---------------YPA-PQGFFSTGRK-PVLKIVTEEGFELKVTANHLLLKAASFTRN
SLETEWVEAQKLKPGEFLLVN--AHFTENSWS-GEG------------------------
--------------TYEEGYLIGFLIGDGTI-K------EDSAILSVW------------
------KEPGIEGILEEISLAIK-TLP-HRQDFKGFS-------------F-LPERK---
-KY--------RLKSASL-KKLASSLGLEI--GGKNITPLIE-QKSSNFYRGFLKGLFDA
DGSV----QGTQ-SKGVSIRLSQSNLALLKAVQRMLLRLGIFSKIHTNRR---KEDYRLL
P--NG-------------KGGKNLYLTKDSHEL-----------------------II-S
KENIKAFAEKIG-------FSH-Q-KKAARLKE-----LLSKYK-RSLNKERFLTKIKEI
IPAGYEEVYDCQVPGINAFDANGFIAHNC
>Thermovirga_lienii_DSM_17291-rir-1b
CVPADTFV--MTYEGPRQVMDLIGR------------------------KTILIIDGKP-
---------------FATTEAGFFKTGEK-QLFSVTTKEGYSFRATGEHPVLRVTKKTRY
TIEKEWTNVSELKPNDEIMLH--NHRNFKGWN-GLY------------------------
--------------GEKEGYLIGLLVGDGTL-K------EDKAILSVW------------
-SSEKASGDGIESIKERALDAAL-ALP-HRSDFQGWY-------------K-VSGRN---
-EY--------RMSLASL-RELAFSLGMKP--GDKTITPYMETRTSSDFARGFLQGLFDS
DGSV----QGSQ-QKGISIRLAQSDLNRLKAVQRMLARFGIVSAIYENRR---HSKITDL
P--NG-------------KGEVKPYKTKPQHEL-----------------------II-S
RDNVMLFAERIG-------FGD-A-SKSAKLSS-----LLASYS-RMPNRERFTATVKSI
TPAGTEEVYDVQVPGANAFDANGIVLHNC
>Thermoanaerobacterium_saccharolyticum_JW/SL-YS485-rir-1b
CVTGDTWV--MTTEGPRQVSDLIGR------------------------SFDAVIDGRI-
---------------YKTTNEGFFKTGHK-HIVVLETVEGYYIRLTDDHKVLKVVDDSLN
EIKTEWVSAKDLKPGDNILLN--NHRNLIGWS-GEL------------------------
--------------NEQDGYLLGLLVGDGVL-K------KDTAIISVW--------KAGK
AVGGDVDDCGINSVMQYALDCAM-NLP-HRRDFAGW--------------IEIKGRN---
-EY--------RLKLASL-RDLAFKMGMRN--GFKTVTPQLE-KMSSNAYIGFIRGLFDC
DASV----QGSP-EKGASIRLSQSNLALLKAVQRMLLRLGIASKIYTNRR---KYSIKLM
P--DG-------------KGGLKEYKIKPQHEL-----------------------CI-S
GDNMVIYAKRIG-------FKD-D-KKMDKLKV-----VLSSYK-NGARKERFVARVSDI
REDGFEDVYDVQVPGINAFDANGIIIHNC
>Thermoanaerobacterium_thermosaccharolyticum_DSM_571-rir-1b
CVTGDTWV--MTTEGPKQVNDLIGK------------------------PFEAVINGRF-
---------------YRTTNEGFFKTGHK-HIVLVETIEGYSIRLTDDHKILKVVDSSLN
EMKTEWVSAIELKPGDKIILN--NNRNLIGWS-GEL------------------------
--------------DEGDGYLLGLLVGDGVL-K------RDTAILSVW-----KEGKAV-
---GDVNNCGVDNVMQYALDCAM-RLP-HRRDFTGWM-------------E-IKGRN---
-EY--------RLKLASL-RDLALKMGMHN--GFKTVTPELE-KMSSSAYIGFIRGLFDC
DASV----QGSP-EKGASIRLAQSDLDLLKAVQRMLLRLGIVSKIYVNRR---KASMKLM
P--DG-------------KGSLKEYKIKPQHEL-----------------------CI-S
GDNIEIYAKRIG-------FQD-L-KKMHRLNT-----LLSSYK-KGSHQERFVARVLDI
KESGFEDVYDVQVPGINSFDANGIIIHNC
>Candidatus_Desulforudis_audaxviator_MP104C-rir-1b
CVTGDTWV--TTGAGPRQVRELVGR------------------------PFEAIVNGKA-
---------------YGTGKDGFFQTGTK-PVVKLCTREGYTVRLTADHMILRVTDKTRY
RLSQEWVPAADLKAGDQIVLH--NHRPLPGWP-GAL------------------------
--------------TEGEGYLLGLLVGDGTL-K------KETAILSTW-----VKKQAV-
--NGSGAGDGVDSVMQLVLQYTG-KMR-HRADFTGWD-------------P-VKGRN---
-EY--------RFKSAGI-KVLAERMGLGP--GRKTATPEIE-GASSEGYRGFLRGLFDA
DGTI----IGEQ-QKGVSIRLTQSNRDLLGIVQRMLARLGIISTIYEGRR---PAGLKSL
P--DG-------------NGGNKEYHIKAQHEL-----------------------VI-S
RDNISVFAERIG-------FGN-S-EKAGRLKS-----LLEAYK-RDLNRERFTATVLCV
EEDGIEDVYDVQVPGINAFDANGIVAHNC
>Rhodothermus_marinus_SG0.5JP17-172-rir-1b
CVTADTWI--HTSMGPRRVADLIGQ------------------------PFFARVNGQD-
---------------YMC-PKGFFATGVK-KVYRLETLEGYNLRLTEDHPVLRVRKRTRW
STTTEWIPVKYLQIGDGVVLN--NHRGCFEWP-GEG------------------------
--------------SEEEGYLLGLLVGDGTL-K------KDKAVLSVW------------
--TNNDSIESLSTMMAYAESAVR-SFP-HRKDFRGWI-------------A-IPERG---
-EY--------RLATASL-RSLAYRFGLRP--GAKIITSKIE-KASSDFYKGFLRGLFDA
DGSV----QGSH-FKGISIRLAQSNLEILRAVQRMLLRLGIVAKIYSNRR---PSGKYYL
P--DG-------------KGGVRLYHCRAQYEL-----------------------VI-S
KDNLQIFAERIG-------FSH-Y-EKAKKLKE-----ALQSYK-RSLNKEVFIARIARV
KFEGYETVYDACVPGINAFDANGFVVHNC
>Aminomonas_paucivorans-rir-1b
CVTGDTWV--LTDQGPRQVGRVAGL------------------------PLNVVVDGRV-
---------------WRTEEEGFFPTGVR-PVLRLVTREGYSLRLTGDHPVCRVVRCSRS
SLKTRWTPAGDLKRGDRVLVN--DHRSFPGWA-GEY------------------------
--------------GEGEGYLLGLLVGDGTL-K------KDKAVLSVW-----------S
KEEDPQAQEGIRQIMQRARACAV-RLG-ARRDFRGWM-------------A-VEGRG---
-EY--------RLSTAAL-RRVAEDLGMGP--GRKGITPELESRTSSSFVQGFLRGLFDA
DGSV----QGTL-AKGISLRLSQSDLPLLEGVQRLLLRLGIGSRIYRNRR---SGGSKGL
P--DG-------------RGGVREYTTKPQHEL-----------------------VV-V
RENLDLFWLRVG-------FGD-S-RKASALRR-----RLEGRR-RLPYRERFLATVEEL
VPEGDAEVFDVRVPGCHAFDANGFLVHNC
>Desulfovibrio_magneticus_RS-1-rir-1b
CVTGDTWV--MTADGPRQARELTGR------------------------TVPLVLDGAV-
---------------HPSTTEGFFVTGVK-PVHRLITREGHSLRLTGDHKMLRAAGETG-
RLGATWVEAASLAPGDKLVLG--DHRGLAAWP-GKY------------------------
--------------GLAEGYLVGLLLGDGTL-K------QDKAVLSFW----------TR
AEVANGDPFPRSGVMEAAFAFAK-TQP-HRSDFTGW--------------AGVAGRD---
-EW--------RMSLGAL-KSICHDLGMSP--GNKRLTPEVE-RCSSEFSRGFLGGLFDA
DGSV----QGTR-QKGVSIRLSQSDLATLEAVQRMLLRHGIASTIYRNRR---EAGQSLL
P--DG-------------KGGVKAYAVKSQHEL-----------------------VI-A
GENMARFREVVG-------FRD-E-DKAARLEA-----LLAGYK-RRLNRETFLATVEAL
VPDGEETVYDVQVPGENRFDACGLVAHNC
>Desulfovibrio_sp._U5L-rir-1b
CVTGDTWV--MTADGPRQARDLTGR------------------------TVPLVLDGTV-
---------------HPSTSQGFFVTGTK-PVFRLRTKEGHSLRLTADHKVLRAVSETS-
RLGAVWTEAGTLVPGDRVVLG--DHRTLAAWG-GKY------------------------
--------------GLAEGYLVGLLLGDGTL-K------QDKAVLSVW----------TK
AEVANGDPFPRSGIMEAAFAFAK-CQP-HRSDFTGW--------------VSVAGRN---
-EW--------RMSLGAL-KTLCHDLGMAP--GRKRVTPSLE-QCSSEFSHGFLGGLFDA
DGSV----QGGR-AKGVSIRLSQSDLPTLEAVQRMLLRHGIAAVIYQNRR---EAGESVL
P--DG-------------RGGTRAYAVKSQHEL-----------------------VI-S
GENMARFRELVG-------FRD-E-DKASRLDT-----LLAGYT-RKLNRETFLATVEAL
VPEGEETVYDVRVPGENRFDANGLVAHNC
>Methylococcus_capsulatus-rir-1b
CVTADTWV--MTASGARQVRDLIDR------------------------PFEAVVDGEC-
---------------HPTESRGFFFTGEK-PVLRLSTAEGHTLRLTANHPVLRVSRMTRQ
LRETEWVKAGELRPHDKIVLH--DHRALSSWD-GAH------------------------
--------------TEAEGYLIGLLIGGGTL-T------RDKAILSVW----DAAASKVA
NGGGSVPSAGVAGVMRAAELAAR-TLP-HRTDFNGWQ-------------TTMEGRG---
-EY--------RMATGAL-HTLALELGLTP--GDKRLTAPLE-TTSSAFHRGLLRGMFDA
DGSV----QGSH-QNGVSIRLPQTDLGNLQTVQRMLLRLGVASTIHQNRR---PGGTKVL
P--DG-------------EGGAKGHSCQAAHEL-----------------------II-S
GENVVRYAERIG-------FAD-S-DKMDRLTA-----LLQRYR-HTRHAERFIATVQSL
EDDGMEAVYDVTVADVHAFDANGLYVHNC
>Acidovorax_avenae_subsp._avenae_ATCC_19860-rir-1b
CVTADTWV--MTDTGPAQVADLVGR------------------------PFNAVVDGRA-
---------------FPTLSAGFFATGHK-PVLRLRTRQGYALRLTEDHPVRRVAKQTRY
VREVEWIAAGALQPGDEIVLN--DHRTLPGWK-GEG------------------------
--------------TEAEGYLLGLLIGDGTL-K------ADKAVISVWLAQEEEGDALLV
ANGAPAPSSGAHGIVRAAEAAAA-TLP-HRADFRGFQ-------------RAVARSGGAC
TER--------RMASGAV-RALALRMGMHP--GAKAITPAME-RASSAFSVGLLRGLFDT
DGSV----QGRQ-EKGVSVRLAQSDLELLQCAQRMLLRLGIASTLYPDRR---TAGLRLL
P--DG-------------RGGRQPCATRAQHDL-----------------------VV-S
GDNLRVFAERIG-------FED-A-DKAGRLAT-----VLSSYR-RALNREPFTATVQDV
LPDGHEDVYDVTVADCHAFDANGLYVHNC
>Polaromonas_sp._JS666-rir-1b
CVTADTWV--MTTAGPAQVSELTGR------------------------SFSAVVDGKA-
---------------YAVTSDGFFRTGHK-PVLALRTREGPALRLTADHRVRRVARRTRY
TLEAEWTEAGQLQPGDEILLH--DHRALGGWE-GAG------------------------
--------------THAEGYLLGLLIGDGTL-K------SDKAVISVW----APELKVAG
GGAVAYAQTGAGGIVQAAEAAAA-TLS-HRVDFRGFQ-------------RSISGRG---
-EA--------RMASGAV-RHLAHEMGMRP--GHKTITTAME-KASSVFTEGLLRGLFDA
DGSV----QGSQ-EKGVSLRLSQSDLSLLQTAQRMLLRLGIASTIYPNRR---LAQARPL
P--DG-------------RGGLRVYETASQHEL-----------------------VI-S
ADNLRIYAERIG-------FAD-T-DKADRLDQ-----ALGSYN-RSLNRERFTVTVESL
TEEGSEDVFDVTVADIHAFDANGLYVHNC
>Delftia_acidovorans-rir-1b
CVTADTWV--LTESGPAQVADLVGK------------------------TFGAVVDGQV-
---------------YATESAGFFATGRK-PVLRLTTREGQVLRLTADHLVRRVARRTRY
ALQAEWTPAAQLQAGDEVLLH--NHRAFQGWD-GQG------------------------
--------------TEAEGYLLGLLIGDGTL-K------ADKAVISVW-APELRQVAGNA
GSAVAYAATGAAGIMQAAEAAAA-SLR-HRADFRGFQ-------------RPVAGRG---
-EA--------RMASAAL-RDLALGMGMEP--GRKCITKSME-AASSAFSAGLLRGLFDA
DGSV----QGTQ-DKGVSLRLSQSDSELLRTVQRMLLRQGMASTIYENRR---PAQLRAM
P--DG-------------KGGQRDYATQAQHEL-----------------------VI-S
GDNLGIFVDRIG-------LAD-T-DKAERLEQ-----ALAQYR-RTPNRERFTATVQAL
ESDGEEMVYDVTVADCHAFDANGLYVHNC
>Delftia_sp._Cs1-4-rir-1b
CVTADTWV--LTESGPARVADLVGK------------------------TFGAVVDGQV-
---------------YATESAGFFATGRK-PVLRLTTREGQVLRLTADHLVRRVARRTRY
ALQAEWTPAAQLQAGDEVLLH--NHRAFQGWD-GQG------------------------
--------------TEAEGYLLGLLIGDGTL-K------ADKAVISVW-APELRQVAGNA
GSAVAYAATGAAGIMQAAEAAAA-SLR-HRADFRGFQ-------------RPVAGRG---
-EA--------RMASAAL-RDLALGMGMEP--GRKCITKSME-AASSAFSAGLLRGLFDA
DGSV----QGTQ-DKGVSLRLSQSDSELLRTVQRMLLRQGMASTIYENRR---PAQLRAM
P--DG-------------KGGQRDYATQAQHEL-----------------------VI-S
GDNLGIFADRIG-------LAD-T-DKAERLEQ-----ALAQYR-RTPNRERFTATVQAL
ESDGEEMVYDVTVADCHAFDANGLYVHNC
>Acidovorax_sp._CF316-rir-1b
CVTADTWV--LTTDGPRQVAELVGR------------------------PFGAVVDGRA-
---------------YRVESQGFFQTGTR-AVLRLQTREGHALRLTADHRVRRVARKTRY
CLEVEWTEAAQLSPGDEIVLH--DHRALQGWA-GAG------------------------
--------------SEAEGYLLGLLVGDGTL-K------ADKAVLSVW----APELKAVG
QGAVAYAATGAAGIVQAAEAAAA-TLE-HRADFGGFQ-------------RPVAGRG---
-EA--------RMASGAL-RKLALGLGMAP--GHKTITPAME-RQSSDFARGLLRGLFDA
DGSV----QGTQ-DKGVSVRLAQSDEALLQTVQRMLLRLGIASTLYRDRR---PAAERAL
P--DG-------------RGGQRLYGTRAQHEL-----------------------VL-S
GDNIAVFAEGIG-------FAD-T-DKAERLAN-----ALAGYR-RALHRERFTATVQAL
VDDGVEDVYDVTVADVHAFDANGIVAHNC
>Acidovorax_sp._NO-1-rir-1b
CVTADTWV--MTSEGPAQVADLVGK------------------------PFAAVVDGRA-
---------------YRVESQGFFKTGTK-PVLELQTRDGHSLRLTADHRVRRVARKTRY
CLEVEWTPAAQLQPGDEVLLH--DHRAFAGWG-GAG------------------------
--------------TQEEGYLLGLLIGDGTL-K------ADKAVISVW----APELKAVG
QGTMAFAATGADGIMRAATAAAA-TLP-HRADFKGFQ-------------RPVAGRG---
-EV--------RLASAAL-WKLAHEMGMAP--GHKTITATME-KQSSAFAQGLLSGLFDA
DGSV----QGTQ-DKGVSVRLSQSDDALLQTVQRMLVRMGIVSTLYRNRR---IVGTRDL
P--NG-------------KGSMQPYLTRAQHEL-----------------------VI-S
GDNLELFAERVG-------FCD-T-EKSARLQE-----GLAQYQ-RALNRERFTATVQAL
VDAGMEDVYDVTVADVHAFDANGLVVHNC
>Methanofollis_liminatans-rir-1b
CVTADTWV--MTGAGPRQVADLVGT------------------------AFDAAANGMT-
---------------FRSGPGGFFSTGRK-EVVKMTTKEGHCLRLTRSHPVCRVKSMTRY
RTETEWTCAGDLSSGDQILLH--DHRSLPAWH-GPL------------------------
--------------GREEGYLLGLLVGDGTL-K------SDAAVLSVW------------
-----ESDRGAASVMGHAEACAY-TLA-HRSDFSGW--------------SAVKGRG---
-EH--------RLKLAAV-RDLAVLHGMAP--GNKTITPALE-KASSAGYCGFLSGLFDC
DASV----QGTT-KKGISVRLAQSSLPLLRSVQRMLLRLGIASRIYR-RR---EAGFSVL
P--DG-------------NGGSKHYRVRTQYEL-----------------------VI-A
GENLLFFRERVG-------FIH-A-RKKEALEQ-----ALSSYS-RSLNRERFVATVSAL
EDDGEEEVYDVQVPGVNAFDANGLVVHNC
>Thioalkalivibrio_sp._ALE11-rir-1b
CITADSWI--HTSIGPRQVRDLLGQ------------------------KFRVRVDGQD-
---------------YPTGEQGFVATGAK-QVVRLATAEGYQLKLTADHRLRRVTRYTRY
VTETEWCEAGRLREGDRVLLN--DHRAHAEWP-GEY------------------------
--------------TYEQGYLLGMLVGDGTL-K------KDKAVLSVW-----KPAAVVG
NSFDAGSPVGVDGVMAEVMRSVH-SLP-HRGDFSGW--------------QEVAGRN---
-EF--------RLSLAAL-KSLAEEVGMAP--GAKSVTPVLE-QASSECCRGFLRAVFDA
DGSV----QGSQ-QKGISVRLSQSDISCLEAVQRMLLRLGIASSIYRNRR---SAGLRHL
P--DG-------------NGGVKEYGIKAQHEL-----------------------IV-R
GENLRRFLQQVG-------FAD-T-DKKRRLEQ-----ALARYK-RGLNRERFVARVKKV
ESDGIEEVFDVSVPGVHAFDANGLYAHNC
>Thioalkalivibrio_sp._ALE30-rir-1b
CITANTWI--HTSIGPRQVRDLLGQ------------------------QFRVRVGGRD-
---------------YTTGEQGFVATGVK-PVVRLATAEGYQLRLTADHRVRRVTRYTRY
VTETEWCAAGRLREGDRVLLN--DHRGHADWP-GEY------------------------
--------------THEQGYLLGMLVGDGTL-K------KDKAVLSVW-----KPAAVVG
NSPDAVSPGGVEGIMAEVMRCAR-TLP-HRSDFSGW--------------QKVAGRN---
-EF--------RLSLAAL-KFLAEEVGMGP--GAKSVTPAME-QASSEFCRGFLRGMFDA
DGSV----QGGQ-QKGVSVRLSQSDISSLEAVQRMLLRLGIASSIYRNRR---PDGMRHL
P--DG-------------NGGVKEYAIKAQHEL-----------------------IV-R
GENLQSFLQQVG-------FAD-T-DKKRRLEQ-----ALARYK-RGLNRERFVARVTKI
ETGGIEEVFDVSVPDVHAFDANGLHAHNC
>Thioalkalivibrio_sp._HL-Eb18-rir-1b
CITADTWI--HTSIGPRQVRDLLGQ------------------------QFRVRVDGRD-
---------------YTTGEQGFVPTGAK-QVVRLATAEGYQLKLTADHRLRRVTRYTRY
VTETEWCAAARLREGDRVLLN--DHRAHAEWP-GEY------------------------
--------------THEQGYLLGMLVGDGTL-K------NDKAVLSVW-----KLAAVVG
TSPDAVSPAGVEGIMEEVMRSAR-TLP-HRSDFSGW--------------QEVAGRN---
-EF--------RLSLAAL-KSLAEEVGMGP--GAKSVTPAME-QASSEFCRGFLRGMFDA
DGSV----QGGQ-QKGVSVRLSQSDMSRLEAVQRMLLRLGIASSIYRNRR---SAGMRHL
P--DG-------------NGGAKEYAIKAQHEL-----------------------IV-R
GENLQRFLQQVG-------FAD-T-DKKRRLEQ-----ALARYK-RGLNRERFVARVTKI
EPGGIEEVFDVSVPDVHAFDANGLCAHNC
>Thioalkalivibrio_sp._K90mix-rir-1b
CVTADTWI--HTSIGPRQVRDLLGQ------------------------QFRVRVDGRD-
---------------YTTGEQGFVPTGAK-QVVRLATAEGYQLKLTADHRLRRVTRYTRY
VTETEWCAAARLREGDRVLLN--DHRAHAEWP-GEY------------------------
--------------THEQGYLLGMLVGDGTL-K------NDKAVLSVW-----KLAAVVG
TSPDAVSPAGVEGIMEEVMRSAR-TLP-HRSDFSGW--------------QEVAGRN---
-EF--------RLSLAAL-KSLAEEVGMGP--GAKSVTPAME-QASSEFCRGFLRGMFDA
DGSV----QGGQ-QKGVSVRLSQSDMSRLEAVQRMLLRLGIASSIYRNRR---SAGMRHL
P--DG-------------NGGAKEYAIKAQHEL-----------------------IV-R
GENLQRFLQQVG-------FAD-T-DKKRRLEQ-----ALARYK-RGLNRERFVARVTKI
EPGGIEEVFDVSVPDVHAFDANGLCAHNC
>Methylobacter_marinus-rir-1b
CVTADTWV--QTEQGPRQIGSILGQ------------------------QINALVDGKL-
---------------HLSGADGFFKTATK-NVVRLRTKEGFSLRLTPDHRVRKVTRLDRH
NLETEWCEAGQLAAGDQVLLN--NHRQYNRWQ-GKY------------------------
--------------TENQGYLIGLLVGNGTL-K------EDKAVLSVW-----KSAQVT-
NSDIGMLNSGANAVMDKVMIAAT-EFN-TRSDFKGWS-------------E-IPGRN---
-EF--------RLSFAGL-KALAEELGMSP--GNKCITAQVE-MASSDFYRGFLQGFFDA
DGSV----QGNQ-AKGVSVRLSQSDLPRLEAVQRMLLRLGINSTLYRHRR---PAGITKL
P--DG-------------KGGAADYKISPQHEL-----------------------VI-S
GDNLAVYRELIN-------FTD-S-SKAAQLET-----CLKNYR-RSLNRERFVATVESV
DPDGTEDVFDIQVPGINTFDANGLHAHNC
>zeta_proteobacterium_SCGC_AB-604-B04-rir-1b
CVTADTWV--QTSEGPRQVAALTGS------------------------SFIAIVDGKA-
---------------HASGKHGFFRTATK-PIMRLQTREGYQLRLTAAHKVRKVTKLTRW
SRETEWTATHDLKTGDRILLN--NHADL-SWG-GEL------------------------
--------------SREQGFLLGLLVGDGTL-K------KDAAVLSIW-----ADRAVV-
NDSAGFVTADASALLQEAEQAAR-SLK-HRSDFSGFH-------------E-VPGRG---
-EW--------RMTLSAL-RDLACSLGMKP--GDKSITPALE-RTSSECYEGFLRGLFDA
DGSV----QGTQ-NKGVSIRLSQSDLPRLQAVQRMLLRLGIVSTIYQNRR---QAGESML
P--DG-------------KGGTQLYTTKAQHEL-----------------------VL-S
GNNLMIFNERIG-------FAG-A-DKQLRLNL-----LLKSYK-RKLNRERFIAEVQTV
VADGVEDVFDVQIPDINTFDANGLHAHNC
>Marinobacter_lipolyticus-rir-1b
CVTSDTWV--QTSQGPRQVSELIGK------------------------PFTAMVDGQA-
---------------HESGAEGFFKTADK-ETMVLKTAEGYELKLTADHRVRRVSAFTRY
RTETEWCAAGELQQGDRVLLQ--DQRKLADWE-GTL------------------------
--------------NEDQGYLLGLLVGDGTL-K------QDKAVLSVW--------QPAI
AVNGGPAATGHSAIMQAAETALR-SLP-HRADFNGW--------------QQVSGRN---
-EY--------RMSTAAL-KQLAHDVGMSP--GNNIITASLE-KASSAAYRGFLRGFFDA
DGSV----QGTQ-QKGVSVRLAQSDLQRLKATQRMLLRLGIVASIYEDRR---AASTATL
P--NG-------------KGGQQAYPTQPQHEL-----------------------II-S
GENLRRFADEVG-------FAD-T-DKQSQLET-----SLSSYK-REMNRERFVARVTAI
ETASVEAVYDVQVPGINTFDANGFHAHNC
>Halomonas_anticariensis-rir-1b
CVTADTWV--QTSEGPRQVADLVGL------------------------SFDAVVDGES-
---------------HRSGPQGFFLTAKK-PVVRLRTAEGYSLKLTSDHRVCRVSAFTRY
RTETEWCPAGELRQGDRVLLN--DHRAGPEWA-GNL------------------------
--------------TEDQGYLLGLLVGDGTL-K------TDKAILSVW-----ADAAVV-
NDADSGADTGVRSVMALAEKAAR-SLP-HRADFSGWQ-------------K-INGRN---
-EF--------RLSTSAL-RELALDMGMQP--GNKAITPILE-KASSSGYVGFLRGFFDA
DGSV----QGTQ-AKGVSVRLAQSDMPRLEAVQRMLLRLGIVSTIYRDRR---NGLSQLL
P--DG-------------RGGHREYALSPQHEL-----------------------VI-T
GENLERFVERIG-------FGD-S-KKQGRLEQ-----LLGSYR-RGLNRERFIARVVTL
EEVGVEAVYDVQVPGINEFDANGFHAHNC
>Arhodomonas_aquaeolei-rir-1b
CVTADTWV--QTDEGPRQVRNLIGR------------------------SFVARVDGQA-
---------------HASGEEGFFRTATK-PVVRLQTAEGYSLRLTEDHRVRRVSRFTRY
TTETEWCAAGELRAGDRVLLN--DHRDNAEWG-GAV------------------------
--------------NEDEGYLLGLLVGDGTL-K------ADKAVLSVW------ESAAVG
NGDEGGLSAGARAVMDAGMRAAG-TLP-HRADFAGW--------------QQVAGRG---
-EY--------RLALGAL-KQLAESLGMSP--GDKAITPALE-QASSDGYRGFLRGLFDA
DGSV----QGTQ-AKGVSVRLAQSDLSRLEAVQRMLLRLGITATIYRDRR---RANAARM
P--DG-------------RGGHADYAIRPQHEL-----------------------VL-A
GEGIARFRERIG-------FSD-S-DKMSRLDA-----LLDSYS-RRLNRERFVARVTGV
EDDGVEDVYDVQVPGINTFDANGLHAHNC
>Xanthomonas_sp._SHU199-rir-1b
CVTADTWV--QTAEGPRQVADLLGT------------------------PFLARVDGGD-
---------------HATGAEGFFKTAHK-QVVRLQTQEGYALRLTADHRVRRVVRQTRW
SLDTQWCQADQLVAGDRVLLN--NHRAGAEWG-GAR------------------------
--------------SYEEGVLLGMLVGDGTL-K------HEAAVLSVW----------PQ
AAAVNAAPLAPVALMDEALRCAR-SLP-HRADFAGW--------------SEVRDRG---
-EY--------RLKSAAL-RDLALELGLRP--GDKAITPAVE-KTSSDFHRGFLRGLFDT
DGSV----QGSQ-EKGVSVRLAQSDLARLEAAQRMLLRLGIASQIYRDRR---PAGTALL
P--DG-------------HGGTRAYATKAQHEL-----------------------VV-S
GDNLDAFAQRVG-------FAD-T-AKANRLKA-----LLSGYR-RQLNRERFVATVQSV
AADGIEDVYDVQVPGINTFDGNGLHAHNC
>Xanthomonas_sp._SHU308-rir-1b
CVTADTWV--QTAEGPRQVADLLGT------------------------PFLARVDGGD-
---------------HATGAEGFFKTAHK-QVVRLQTQEGYALRLTADHRVRRVVRQTRW
SLDTQWCQADQLVAGDRVLLN--NHRAGAEWG-GAR------------------------
--------------SYEEGFLLGMLVGDGTL-K------QDAAVLSVW----------PQ
AAAVNAAPLAPVALMDEALRCAR-SLP-HRADFAGW--------------SEVRDRG---
-EY--------RLKSAAL-RDLALELGLRP--GDKAITPAVE-KTSSDFHRGFLRGLFDT
DGSV----QGSQ-EKGVSVRLAQSDLARLEAAQRMLLRLGIASQIYRDRR---PAGTALL
P--DG-------------HGGTRAYATKAQHEL-----------------------VV-S
GDNLDAFAQRVG-------FAD-T-AKANRLKA-----LLSGYR-RQLNRERFVATVQSV
AADGIEDVYDVQVPGINTFDGNGLHAHNC
>Rhodanobacter_sp._2APBS1-rir-1b
CVTADTWV--QTAEGPRQVGDLLGH------------------------GFMARVDGQD-
---------------HATGAEGFFRTATK-PVLALQTEEGHRLRLTEDHRVRRVSRLTRW
SVDTEWCAAGALQPGDRVLLN--DHRANAQWP-GAL------------------------
--------------SAEQGYLLGLLVGDGTL-K------HEAAVLSVW---------PQA
AVVNGSVNGGARALMAEALRCAQ-TLP-HRTDFAGW--------------SEVAGRG---
-EF--------RMKSAAL-RDLAFEFGMGV--GDKAITPALE-QASSEAYRGFLRGFFDA
DGSV----QGSQ-AKGVSVRLAQSDLPRLEAVQRMLLRLGMPSRIYRDRR---AAGASRL
P--DG-------------HGGTRAYATQAQHEL-----------------------VI-A
GESLQRFAELIG-------FAD-S-DKAMRLKA-----ALSGYK-RTLNRARFVATVESL
QADGVEDVYDVQVPGINTFDGNGLHAHNC
>Rhodanobacter_thiooxydans-rir-1b
CVTADTWV--QTAEGPRQVGDLLGH------------------------GFMARVDGTD-
---------------HATGAEGFFRTATK-PVLALQTEEGHRLRLTEDHRVRRVSRMTRW
NVETEWCAAGALQPGDRVLLN--DHRANAQWP-GAL------------------------
--------------SAEQGYLLGLLVGDGTL-K------HEAAVLSVW-----PQAAVV-
N---GSVNDGARALMAEAMRCAQ-TLP-HRADFAGWS-------------E-VAGRG---
-EY--------RMKSAAL-RDLAFDFGMDI--GSKAITPALE-QASSEAYRGFLRGFFDA
DGSV----QGSQ-AKGVSVRLAQSDLPRLEAVQRMLLRLGMPSRIYRNRR---GAGDSRL
P--DG-------------HGGTQAYATQAQHEL-----------------------VV-A
GESLQRFAELIG-------FAD-S-DKAMRLKA-----ALSGYR-RTLNRARFVATVESL
RADGVEDVYDVQVPGINTFDGNGLHAHNC
>uncultured_bacterium-rir-1b
CVTGDTLV--ATSDGLKYMRQLYEENT----------------------PFTAIVNGKA-
---------------YLSTAVK--KTGVK-PVFRLKTHEGYELRLTRDHKVV--------
-TLDGPKAAEKLTPSDKIVLT--SGGGFGKNG----------------------------
--------------SLEEGQVLGWLVGDGSM-K------KDVATLYFY------------
---HDEKKELAPKFATMVSQLVA-GEQVVARSYSVTP-------------QYVEKEN---
-KA--------VVESVRL-WRIAQRYGLTH--ANEYLVPKAVLAGSEMMQRGYLQGLFSS
DGHV----AGTP-EKGVSARLTSISKALLIDVQRLLLNFGIMSRIYENRR---ADGIRKL
P--NG-------------KGAYADYHCQAYHDL-----------------------VI-S
KSDLVAFAGLIG-------FLQ-K-AKQEKLRS-----LLSRYT-RGPYRQQLVATVKEL
EPDGIEEVFDITVSEIHQFSANGLLVLNC
>Ammonifex_degensii_KC4-rir-1b
CVTGDTLV--YTDQGLVRVKELAQQER----------------------PPMLVADSRV-
------------SSERFVPASAAFATGKK-QVFKLVTREGFEVRLTADHLVM--------
-TERGWVAARDLVKGDRIFVL--DRPG--GFG-TEG------------------------
--------------SYELGLVLGWLVGDGGI-K------ADKAVLSFF------------
----GEEKGELAPAFAAAGAVVCPSL--NGRPYKVGV-------------VEILGRN---
-EA--------RVQSTRL-RELVEQWGLAE---KKLQVPEVVFRGSRDMQVGFLRALFSA
DGRV----EKGS-GSRYAVVLTSVDRDFLRDVQRLLLNFGIYSRIFRGRH---RSELRAL
P--NG-------------RGGRSEYPCQEVCDL-----------------------RI-S
GESLITFYQEIG-------FLP-G-HKAEQLAK-----IVASFR-RGPYRKPFVARFEAL
IPDGEEMVYDLTVPAVHAFVANGLVVHNC
>halophilic_archaeon_J07HX64-rir-1b
CVTGDTLI--STENGLVTAEELYEQGV----------------------ARDIVVDGRR-
------------SEERIKEASSVYRTGEK-EVYRLTTEEGYELRLTADHRVM--------
-TDDGWVEAGNLDAGDTVHIQ--NRKG--EFG-QHG------------------------
--------------SAAAGRVLGWLVGDGHL-K----HDEERAVLNFY------------
----DEDAEISGSFAEDVNEVVR--DPLGNANYGVGV-------------SEISRSD---
-EYRGAQAVEQRIRSARL-YEYAERAGLTE---EKLQVPEAVRRGSEEMARGFLQALFTA
DGHV----EGTP-ETGLSVRLTGIDPDLLGSVQRLLTNFGIRSQRYEDRK---TGGRTEL
P--DG-------------HGGTREYEASSSHQL-----------------------VV-S
SGHLHTFAEEIG-------FLR-E-DKSEQLSG-----ALDRYS-RGPCTGRFEATVDAV
EADGTEDVYDLTEPDTESFVANGVVVHNC
>Halococcus_morrhuae_DSM_1307-rir-1b
CVTGDTLI--STERGLVPAEELYEQGV----------------------ATDVVVDGRL-
------------SDDRIKEASSVYKTGEK-DVYELSTEEGYELRLTADHRVM--------
-TDDGWVEAGELDAGDTVHIA--DRKG--AFG-QHG------------------------
--------------TVEEGKVLGWLVGDGHL-K----HGEERAVLNFY------------
----DEDCAISEEFADDVNDVVR--EPVGNANYEVGV-------------SQIQRAD---
-EYRGVDAREERIRSSRL-YELAEQAGLVE---EKLQVPSSVFQGSEEMARGFLRALFTA
DGSV----QGTR-EKGFSVRLSSSERDLLGDVQRLLLNFGIRSTIYENRR---DAGTREL
P--DG-------------NGGTKSYDVRAQHEL-----------------------VV-S
GARLVAFEEEIG-------FLL-D-DKTDALAE-----RLDSYG-RGPYLSKAEATVESV
ELDGHEPVYDLTEPDTNSFVGNGLVVHNC
>Halorubrum_sp._J07HR59-rir-1b
CVTGDTLI--STENGLIEAEELYQKGV----------------------AKDIVVDGRL-
------------SDDRVKEASSVYKTGEK-DVYELSTEEGYSLRLTADHRVM--------
-TDDGWVEAGNLDEGDTIHVQ--NRKG--EFG-QHG------------------------
--------------SAAEGRVLGWMVGDGHL-K----TGEERAVLNFY------------
----DEDAEVSESFAADVNDIVR--NPVGNADYEVGV-------------NEIARDD---
-DYRGAQAVEQRVRSARL-YEYAEEAGLVD---QKHQVPDTVMRGSEEMARGYLRGLFTA
DGSV----QGSQ-KNGRTVRLANTSLDLLKEVQQLLLNFGIASRIYEERR---SGGKREL
P--DG-------------KGGTKKYDTQGFHAL-----------------------VI-S
KDNLVRFRDEVG-------FLL-E-YKNQELQE-----RLDSYV-RGPRPESFTATVESV
EHDGNEDVFDLTEPSTQSFISNGVVVHNC
>Halorhabdus_tiamatea_SARL4B-rir-1b
CVTGDTLI--STDNGLVPAEDLYEQGV----------------------AQDVVVDGRL-
------------SEDSVKEASSVFKTGEK-DVYELTTEEGYELRLTADHRMM--------
-TDDGWVEAQNLEPGDTVHVQ--NRKG--EFG-QHG------------------------
--------------SVEEGRVLGWLVGDGHL-K----HGEERAVLNFY------------
----DEDTTISERFADDVNEIVR--EPFGNADYEVGV-------------SDISRGD---
-DYRGAQALEQRIRSARL-YEYAEETGLAE---EKLQVPDAVMRGSEEMARGFLRALFSA
DGSV----QGNV-EKGVSVRLASVDADFLKEVQQLLLNFGIASKVYEDRK---EPGTVEL
P--DG-------------TGDTAEYETEGFHEL-----------------------VV-V
KDNLVRFGEEVG-------FLL-D-TKDVALDE-----RLAEYD-RGPYSESFEATVESV
EYDGHEAVYDLTEPDTHSFVANGLVCHNC
>Natrialba_magadii_ATCC_43099-rir-1b
CVTGDSLI--STERGLIPAEELYEQGV----------------------ATDVVVDGRL-
------------SEDSIKEASSVYKTGEK-DVYKLTTKEGYELRLTADHRVM--------
-TADGWVEAQNLDTGDTVHIQ--NRKG--KFG-QHG------------------------
--------------TAEQGRTLGWLVGDGHL-K----HSEERAVLNFY------------
----DEDAEISEAFAEDVNEVVR--EPLGNANYEIGV-------------NSISRHD---
-EYRGAQAIEQRIRSTRL-YEYAEEVGLTE---EKLQVPDTVMRGSEEMARGFLQSLFTA
DGCV----QGNV-EKGVSVRLWSSDADLLSEVQQLLLNFGIASKVYENRK---EAGTREL
S--DG-------------CGGTKAYETKAQHEL-----------------------VI-V
KDNLERFADEIG-------FLL-E-YKTEALEE-----RLSEYD-RGPYSEQFEVTVESV
ESDGHEAVYDLTEPDTHSFVANGFVVHNC
>Natronolimnobius_innermongolicus_JCM_12255-rir-1b
CVTGDTLI--STERGLVPAEELYEQGV----------------------ATDVVVDGRL-
------------SEDSVKEASSVYKTGEK-DVYKLTTEEGYELRLTADHRVM--------
-TDDGWVEAQDLDAGDTVHIQ--NRKG--GFG-QHG------------------------
--------------TAKEGRTLGWLVGDGHL-K----HGEERAVLNFY------------
----DDDAEISEALADDVNEVVR--EPLGNANYEIGV-------------NSISRDD---
-GYRGAQAIEQRIRSTRL-YEYAEEVGLTE---NKLQVPDEVMRGSEEMARGFLQSLFTA
DGCV----QGNV-EKGVSVRLWSSDSDLLGEVQQLLLNFGIASKIYKDRK---EAGSREL
S--DG-------------RGGTKEYETKAQHEL-----------------------VI-V
KDNLERFADEIG-------FLL-D-YKSEALEQ-----RLSEYD-RGPYSERFEATVHTV
EHDGHESVYDLTEPDTHSFVANGLIVHNC
>halophilic_archaeon_DL31-rir-1b
CVTGETLI--STGTGLVPAEELYEQGT----------------------AQDVVVDGRL-
------------SEESLKEASSVYATGEK-EVYELTTEQGYSLRLTADHRVM--------
-TDEGWVEAAELDAGDTVHIQ--NRKG--SFG-QHG------------------------
--------------SAAEGRTLGWLVGDGHL-K----DGEERAVLNFY------------
----DEDSAVSEEFAADVNEVVR--EPTGSANYEVGV-------------SEISRSD---
-DYRGAGAVEQRVRSTRL-YEYAERVGLAE---EKLQVPDAVMRGSEQMARGFLQALFTA
DGGV----QGKT-EKGNSVRLTSVRTELLEDVQQLLLNFGIASKLYEERH---EAGKQEM
P--DG-------------NGGTATYERQADHDL-----------------------VI-A
KDNLIRFREEIG-------FLL-D-SKNEALAE-----RLDNYD-RGPYAEQFEATVESV
EADGHETVYDLTEPDTSSFIANGLVVHNC
>Halorubrum_kocurii_JCM_14978-rir-1b
CVTGDTLI--STENGLVEAEELYEQGV----------------------SRDVVVDGRL-
------------SEETLKEASSVYKTGEK-DVYKLTTEEGYELRLTDDHRVM--------
-TDDGWVEAGNLDAGDTVHIQ--NRKG--SFG-QHG------------------------
--------------TAAEGRVLGWMVGDGHL-K--TG--EERAVLNFY------------
----DEDAEVSESFAADVNEVVR--DPVGNADYEIGV-------------NEIARGD---
-DYRGTQAIEQRIRSTRL-YEYAEEAGLVD---QKHQVPEAVLRGSEEMARGYLRALFSA
DGSV----QGSS-KNGRSIRLASSELDLLKQTQRLLLNFGIASRIYKERR---PAQSREL
P--DG-------------NGETKKYDTKAQHEL-----------------------AI-T
KANQQRFAEEIG-------FLR-D-DKSEQLRE-----NLDSYT-YSPQSETFTATVAAV
TPDGREEVYDLTEPETHSFVANGVVTHNC
>Natronomonas_moolapensis_8.8.11-rir-1b
CITGDTHI--STDNGLVEAEELYEQGV----------------------ARDVVVDGRL-
------------SEETVKEASSVYKTGEK-DVYKLTTEEGYELRLTADHRVM--------
-TDDGWIEADDLDAGDTVHIQ--NRKG--EFG-RHG------------------------
--------------TAAEGRVLGWLVGDGHL-K----HGEERAVLNFY------------
----DEDAEASESFAADVNEVVR--DPVGNADYEVGV-------------SEIARGD---
-DYRGEQAVEQRIRSARL-YEYAEEAGLVD---EKHQVPEVVMRGSEEMARGYLRALFSA
DGGV----QGNS-EKGVSVRLTSTSADLLKSVQRLLINFGIFSKIYENRH---EAGVQEM
P--DG-------------TGGTAEYERQPDHDL-----------------------VI-S
KDNLGRFAEEIG-------FLL-D-KKQDTLDE-----RLADYE-RGPYTERFEATVSAV
ESDGHEAVYDLTEPDTNSFVANGLVVHNC
>Halorubrum_Ea8-rir-1b
CVTGDTLI--STENGLVEAEELYEQGV----------------------ARDVVVDGRL-
------------SEETLKEASSVYKTGEK-DVYKLTTEEGYELRLTSDHRVM--------
-TGDGWVEAGNLDAGDTVHIQ--NRKG--SFG-QHG------------------------
--------------TAAEGRVLGWMVGDGHL-K--TG--KERAVLNFY------------
----DEDAEVSESFTADVNEIVR--DPVGNADYEVGV-------------SEIARGD---
-DYRGAQAVEQRIRSARL-YEYAEEAGLAD---QKHQVPEAVMRGSEEMARGYLRALFSA
DGGV----QGNV-EKGVSVRLTSTSTDLLTEVQQLLLNFGIFSKIYEERH---EEGVQEM
P--DG-------------NGGTAEYERQADHDL-----------------------VV-S
KDNLVRFAEEIG-------FLL-D-SKQDALDE-----RLANYD-RGPYSEGFEATVSAV
EDDGHEAVYDLTEPETSSFVANGLVVHNC
>Halorubrum_Ea1-rir-1b
CVTGDTLI--STENGLVEAEELYEQGV----------------------ARDVVVDGRL-
------------SEETLKEASSVYKTGEK-DVYKLTTEEGYELRLTSDHRVM--------
-TGDGWVEAGNLDAGDTVHIQ--NRKG--SFG-QHG------------------------
--------------TAAEGRVLGWMVGDGHL-K--TG--EERAVLNFY------------
----DEDAEISESFAADVNEVVR--DPVGNADYEVGV-------------NEIARGD---
-DYRGAQAVEQRIRSARL-YEYAEEAGLAD---QKHQVPEAVMRGSEEMARGYLRALFSA
DGGV----QGNV-EKGVSVRLTSTSTDLLKEVQQLLLNFGIFSKIYEERH---EEGVQEM
P--DG-------------NGGTAEYERQADHDL-----------------------VV-S
KDNLVRFAEEIG-------FLL-D-SKQDALDE-----RLANYD-RGPYSEGFEATVSAV
EDDGHEAVYDLTEPETSSFVANGLVVHNC
>Halorubrum_hd13-rir-1b
CVTGDTLI--STENGLVEAEELYEQGV----------------------ARDVVVDGRL-
------------SEETLKEASSVYKTGEK-DVYKLTTEEGYELRLTSDHRVM--------
-TGDGWVEAGNLDAGDTVHIQ--NRKG--SFG-QHG------------------------
--------------TAAEGRVLGWMVGDGHL-K--TG--EERAVLNFY------------
----DEDAEISESFAADVNEVVR--DPVGNADYEVGV-------------NEIARGD---
-DYRGAQAVEQRIRSARL-YEYAEEAGLAD---QKHQVPEAVMRGSEEMARGYLRALFSA
DGGV----QGNV-EKGVSVRLTSTSTDLLTEVQQLLLNFGIFSKIYEERH---EEGVQEM
P--DG-------------NGGTAEYERQADHDL-----------------------VV-S
KDNLVRFAEEIG-------FLL-D-SKQDALDE-----RLANYD-RGPYSEGFEATVSAV
EDDGHEAVYDLTEPETSSFVANGLVVHNC
>Ferroplasma_sp._Type_II-rir-1b
CVTGDTKI--YTAKGIKTAKELYEEGE----------------------PLYVKIDGRF-
-------------GGSFKQSSNVIYTGYK-DVYRITTSEGFDITVTGDHKIY--------
SQERGWVEALNLKKGEKIRIL--NEGG--SFG-SHG------------------------
--------------NIEEGRVLGWLVGDGQINK---GSNNDRAVLSFY------------
----DQDNSLAPQFENYVNNIIR--PSTNNRDYHVGM-------------VNIESRN---
-CI--------TIASERL-KEFAAAYDLID---EKLKVPDKVFTGTMEMQKGFLQALFEA
DGTV----LKAG-KSRYAVRLGSISLNLLKQVQALLLNFGIYSSVYESRK---KAGIKML
P--DS-------------GRNMRVYTVQDFHEL-----------------------NI-P
GENLIRYTNLIG-------FIS-E-RKNARLNE-----IIKSYT-RGPYKTSFTARINKI
EYSGKSDVYDLVEPYTHSFVANGVVVHNC
>Ferroplasma_acidarmanus_fer1-rir-1b
CVTGDTKI--FTSEGVKKARQLYEEGN----------------------PLNVKIDGRF-
-------------GGEFKPSSNVIYTGFK-DIYKIQTKEGFEIKVTGDHKIY--------
SEKNGWTEALNLKENEKIRIL--NEGG--SFG-SSG------------------------
--------------TLEEGRVLGWLVGDGHINN---GNNNDRAVLNFY------------
----SQDRVFADTFRKYVNDIVR--PATNNREYNVGM-------------VNIESRN---
-CI--------TIASERL-KEFASEYDLIE---EKLNVPDKVFAGSMELQRGFLQALFEA
DGTV----YSGQ-KSRHSVRLGSISLNLLKQVQMLLLNFGIYSRIYQNRK---KAGMRML
P--DS-------------NREMRLYATQDFHEL-----------------------NI-S
AENLIKYADSIG-------FIS-E-RKNSKLNG-----AVNSYK-KAPVKPSWLARVDKI
EYVGREDVYDLVEPSTHSFVANGIVVHNC
