# Supplementary material for: Inteins as indicators of gene flow in the halobacteria
Source: Front Microbiol. 2014 Jun 26;5:299. doi: 10.3389/fmicb.2014.00299 (PMC4071816; doi:10.3389/fmicb.2014.00299)
Supplement: Supplementary file 1 [file DataSheet1.ZIP › data_file1/intein_sequence_alignments/rir-1g.fst]

>Klebsiella_pneumoniae-rir-1g
CVTADTMLLTERGMVTVKELFEIEGHKATCTTRDVEHNVGLINENGVIEKTSHLTWNNRR
KFKRIKLASGGYIEATFRHPIRVV-DDLGNIVWRYAEKISVGDTIPSMVGT---------
---------HQFGDQH------LDANIAKLMGYLIADGYVA------SE--NSVHFS--N
TDPFIKDEYYRLISLVSDKMPVTRK-HNGSED--HVLFSKEVRSL-L-FKEYGLEYE---
-----KAAGKQVPLSVRRANSE-AQIAFLRGYFELECHVNDGRCIEVVSASGLLLQQIRL
MLLNLG--ITSTIS--EKHVAGY-KNIYYRLSFSGSNYDL-FLSTIGFESPARLAVATKR
DISFDRTYLGYVPHISGLVKSLYESLTK--TSRKDYV-----LVDHVIGRGDRVGIDK--
-------LREIYVSFIGRKNRFNEHLFAQLAAVIDSNLFYDEVVAIE-E-GEAPTFDVAM
PETHSFWSNGIISHNT
>Trichodesmium_erythraeum_IMS101-rir-1g
CLPEGALVHTASGLVAIEKI----------RIGD-----RVLTSQGF-YPVTNFFDQGIQ
SLCRIQTEDGYF-ECTPDHKVAVLQDLYGNYKMIKAKDLQEGDRLIFVPQAIPGTP--TE
LPELKAV--PSSEAKLITIPA-LQSEVAYFLGYLSGNGSV-------GSDGGQVRFRVSQ
DSPEILERLINVAQE-FGLETHRLRTLEQFQTQAYELELNSSTLNKY-LSQFKQPSN---
--------SVCIPECILMGTTE-IRQAYLAGLVDADGCHS--QGILLTSVDQGFLRQVQA
LYASLG--ITTRLCGSVQKPTG------------TWEGELVTVSEGGYEAVEKLMMNYST
QFP-VQKPNHLKFFPDQGFPKEMVRPL---------------VKTSQDHLG---KVHKQM
----------IFPSV---KKFVVDA----------TDLIPVKVKKVEMDVREASTYDIEV
ASIHEFVCQGILVSNS
>Halothece_sp._PCC_7418-rir-1g
CLPEYALVHTARGLVAIKDI----------KVGD-----RVQTPLGF-RRVVDKFDQGIQ
DVREIETNGTYP-QATENHRMAVLSSANGDYVWKQVGELESGDRLLHNTKILAGIPTQLP
ADETSLRPLQSRTAKAISIPD-LNPDVAWLIGFTHGDGYVSLGRNKHNKPYGSINWATDA
ELAPLIEEKLNRALANFGVSATKQT-SENENT--VRFVCSSIRLTEYFFKNIKRPKE---
--------PIEIPDFILQGSVE-TRAAYLAGIMDSDGSVKNRPPHLVCTVYPQFARQIAS
VLSSLG--IAGRIKKTIPQKLNW--RTRYHVCLPALKGEYNKLIASHAVKGELKVGLKMY
GFT----------LTGEMMREAY-------------------TYSEMQKMG--FQGSRK-
-------VDSNYERYR--VESEVEM---------DIPVTFKQLGQVF-A---VQTYDIEV
EDAHCFYCDGYLTHNS
>Tepidanaerobacter_acetatoxydans_Re1-rir-1g
CVDENTRIATVNGLIKIKELAPCDLPED--SWHKYETPLKLYTDEGV-KEADEFYVHGKA
KVKKISTECGYSVCITHEHRLRVI-DSDGNYIWKHAKDIKKGDWLALKKNTYPETTD-YR
LPDFEYE--SHFNAKEITLPQEPSEDLGEFIGYFIGDGSFSF----NERGTGRVIFSVAD
DEPEVFDRIISLGNKLFSIEPVINK-KPGDKS--SNLFYNSTVLAHW-LKHIGVDKV---
-----SSMDVKVPEIAFRAGVN-FATGFLRGLFSADGTVSKEGYVTLYSISKELVDGVRE
LLLSLG--IPSRTIINIDRQDSLGKNPIYRLNLITQEGYVIFRDRIGFISTAKNDRLEVI
DNR-AWEFNDIIPNQQQVFAKIYDGPGRGCGHERMDLGANRELYRDIQHYLPKVAAPRNL
NRSRLSYLAEKYPEVA--ESPLKWF--------LENNQFYDRVETVE-D-DEAFTLDLSV
PDNNTYIAAGFISHNT
>Haloquadratum_walsbyi_DSM_16790-rir-1g
CVEENSLVSTDEGLRPIKDLDNTTAEFE--QWDEID--VGVTTDGGT-KTATAVYDNGFA
NVRQIQTESGFNIAATPNHRFRTL-SSDGTYTWKEAGKFESGDRVILQRNTFDAGSR-VS
LEANERADDAQDTTEGPELPGRMTSELAEFLGYFMGSGYIS------DETHASVDLVVDS
DATELNSYLSNLGEQLFRITPAVES-QEMSQV--LSF--RDCHLSRY-FEDNGWKKT--D
TGHNGDASAAFVPEQILEGDEQ-VVNGFLRGVFEAIGTVS--EKIEILTTSTTLADQLQS
LLLSLGHVFTRDSTKLVETNNYHDDQLRQRLCGATRREDERFMNEIGSLIEPDELNLSTR
ADK-NDTYPSSVIDHVQTL-DGYDSVSE--SLKS--------RINQSQVDG---TVSRKL
-------IKDIEAETA--ETVSIAD--------HELTGFYAATVESV-TEDTAYTKDISV
PSNNTYIADGFVTHNT
>Haloquadratum_walsbyi_C23-rir-1g
CVEENSLVSTDEGLRPIKDLDNTTAEFE--QWDEID--VGVTTDGGT-KTATAVYDNGFA
NVRQIQTESGFNIAATPNHRFRTL-SSDGTYTWKEAGKFESGDRVILQRNTFDAGSR-VS
LEANERADDAQDTTEGPELPGRMTSELAEFLGYFMGSGYIS------DETHASVDLVVDS
DATELNSYLSNLGEQLFRITPAVES-QEMSQV--LSF--RDCHLSRY-FEDNGWKKT--D
TGHSGDASAAFVPEQILEGDEQ-VVNGFLRGVFEAIGTVS--EKIEILTTSTTLADQLQS
LLLSLGHVFTRDTTKLIETNNYHDDQSRQRLCGATRREDERFMNEIGSLIEPDELNLSTR
ADK-NDTYPSSVIDHVQTL-DGYDSVSE--SLKS--------RIDQSQVDG---TVSRKL
-------IKDIEAETA--ETVTIAD--------RELTGFYAATVESV-TEDTAYTKDISV
PSNNTYIADGFVTHNT
>halophilic_archaeon_J07HX64-rir-1g
CVEESSLVSTDSGLVPIQELDETTAEFE--QWSEIE--VDVSTDGGT-KTATAVYDNGFA
DARQIETEGGFSVTSTPDHRFRTI-SADGEYVWRAAGEFAPGDRILLRRNTADGGTR-SG
LDTSESENYHWNSDEGLRLPGEMTPELAEFLGYFAGDGYVH------ED--VGVKLVVES
EADELDTHLRELGETVFGVSPTVED-RGTRHV--LSF--GGRHLPRY-FEDNGWTKD--D
GNEGEGAASASVPEAVLAGDET-VAKSFLRGLFEADGTAS--RKVELSTVSSTLADQVQT
LLLSLGCVFVRDSLDVDGRDDHYGERTRYTVRGANRREDVRFLEEVGFITKSAEIELTAQ
SHR-NDTYPPAVVDALRAV-DGYDSVSE--GVRQ--------RVNQSPING---SVSRKL
-------VRDVESETG--EAVRLDG--------KRLTEFYAATVESV-TETTAYTKDISV
PSNNTYIANGFVTHNT
>Halorubrum_sp._J07HR59-rir-1g
CVEENSLVSTDDGLRPIKDLDETSAEFE--QWDEIE--IGVTTDGGT-KTATAVYDNGFA
DVRQIETEGGFNVAATPNHRFRTL-TDDGRYAWKEADSFSPGDRIVLQRNTFDGGSR-VS
LDTSERANYYRNTDQDLVLPDEMTPTLAKFLGYFMGDGYVH------DE--VGVKLVVDS
EATELDEQLRALGERLFGVTPTVED-RDTRHM--LTF--GGRHLPRY-FGDNGWTKD--D
GNHGEGAASAFIPEEILRGDEQ-IVKSFLRGLFEADGTAS--RKVELSTVSTTLADQVQS
VLLSLGCVFVRDTLEMENREDHYGDRPRHSVRGANRREDKRFADEIGFMTKSTDFDMTAQ
SYK-NDTYPPSVVEHLRAL-DGYDSVSK--PVKS--------RVNQSPING---AVSRKL
-------VQDVETETG--ETVTIDG--------RELTEFYAATTESV-TEETAYTKDISV
PSNNTYVADGFVTHNT
>Deinococcus_aquatilis-rir-1g
CLHPDTLVHTSSGTLRLRELVDAHSF----GHQLHA--LEVATDAGW-KHSPEGFNNGLA
DTLRVQLQNGLTVQGTPNHKLKVL-RESGEREWVRLDQVQAGDWAIQVLDQHTGAP--VL
LEPVGT---LHPNAKPLRTPDTLTEELAFWLGYLWGDGFVS------GQ---RIGFCVAH
GSV-MMQETPRLFRDLFGLELRQEQ-KDHDKS--VIFVTRSAGLVGW-LTRNGLLKD---
-----KTLGLQVPRAVRQAPRP-VVGAFLRGLFEADGTLL-HGYPQLSCASADFAQDVLV
MLGGLG--IPAQIVRYEARADRYSGREHYRLNVVSGVGLERYRERVGWLADSRLGAMRDF
RPD-PARESAWPLPHAAGLLGAVHAGLP--AGRKGAPSAFTQTRKTLSRYL---RGERGL
-------TGTGYRALS--QNLQIAA----TLPAFDETEYYVQVRDVT-PGGRILTLDLSV
DETHTYLAGGLVTHNT
>Thermus_thermophilus_HB8-rir-1g
CLHPDTLVHTDRGTLRLRELVDPFRR----GWQPHT--LSVATDEGW-RPSPEGYNNGVA
PTLRVVLENGLEVQGTLNHKLKVL-REDGTREWVELQDLRPGDWVIWVLDEHTGTP--VQ
LAPLDEP--LHPNTTPIRTPEVLTEDLAFLLGFFFGEGFVS------GD---RIGFSVHE
EEP-MREEAKRLFRELFGLELREER-KPGDRS--VTLVVRSRPLVTW-LRKNGLLKG---
-----KARELEVPRAIRQSPRP-VLAAFLRGLFEADGTIT-AGYPMLTTASKRLAQDVMV
LLGGLG--IPSKLLRYNPLPGRFSKAEHYRVRVVTAKGLERYLERIGVPKGSRLEALHGI
KPD-IRRESSWPLPHAEGLLKPLLTVTE--KGRKGYASPYTPLRKDLLRYL---RGERQL
-------TATGYAMVL--EKAQDLG---LEAEPFPFNEYYVRVASVE-PGGEILTLDLSV
EGNHTYLANGLVSHNT
>Thermus_thermophilus_JL-18-rir-1g
CLHPDTLVHTDRGTLRLRELVDPFRR----GWQPHT--LSVATDEGW-RPSPEGYNNGVA
PTLRVVLENGLEVQGTLNHKLKVL-REDGTREWVELQDLRPGDWVIWVLDEHTGTP--VQ
LAPLDEP--LHPNTTPIRTPEVLTEDLAFLLGFFFGEGFVS------GD---RIGFSVHE
EEP-MREEAKRLFRELFGLELREER-KPGDRS--VTLVVRSRPLVTW-LRKNGLLKG---
-----KARELEVPRAIRQSPRP-VLAAFLRGLFEADGTIT-AGYPMLTTASKRLAQDVMV
LLGGLG--IPSKLLRYNPLPGRFSKAEHYRVRVVTAKGLERYLERIGVPKGSRLEALHGI
KPD-IRRESSWPLPHAEGLLKPLLTVTE--KGRKGYASPYTPLRKDLLRYL---RGERQL
-------TATGYAMVL--EKAQDLG---LEAEPFPFNEYYVRVASVE-PGGEILTLDLSV
EGNHTYLANGLVSHNT
>Thermus_thermophilus_SG0.5JP17-16-rir-1g
CLHPDTLVHTDRGTLRLRELVDPFRR----GWQPHT--LSVATDEGW-RPSPEGYNNGVA
PTLRVVLENGLEVQGTLNHKLKVL-REDGTREWVELQDLRPGDWVIWVLDEHTGTP--VQ
LAPLDEP--LHPNTTPIRTPEVLTEDLAFLLGFFFGEGFVS------GD---RIGFSVHE
EEP-MREEAKRLFRELFGLELREER-KPGDRS--VTLVVRSRPLVTW-LRKNGLLKG---
-----KARELEVPRAIRQSPRP-VLAAFLRGLFEADGTIT-AGYPMLTTASKRLAQDVMV
LLGGLG--IPSKLLRYNPLPGRFSKAEHYRVRVVTAKGLERYLERIGVPKGSRLEALHGI
KPD-IRRESSWPLPHAEGLLKPLLTVTE--KGRKGYASPYTPLRKDLLRYL---RGERQL
-------TATGYAMVL--EKAQDLG---LEAEPFPFNEYYVRVASVE-PGGEILTLDLSV
EGNHTYLANGLVSHNT
>Thermus_thermophilus_HB27-rir-1g
CLHPDTLVHTDRGTLRLRELVDPFRR----GWQPHT--LSVATDEGW-RPSPEGYNNGVA
PTLRVVLENGLEVQGTLNHKLKVL-REDGTREWVELQDLRPGDWVIWVLDEHTGTP--VQ
LAPLDEP--LHPNTTPIRTPEVLTEDLAFLLGFFFGEGFVS------GD---RIGFSVHE
EEP-MREEAKRLFRELFGLELREER-KPGDRS--VTLVVRSRPLVTW-LRKNGLLKG---
-----KARELEVPRAIRQSPRP-VLAAFLRGLFEADGTIT-AGYPMLTTASKRLAQDVMV
LLGGLG--IPSKLLRYNPLPGRFSKAEHYGVRVVTAKGLERYLERIGVPKGSRLEALHGI
KPD-VRRESSWPLPHAEGLLKPLLTVTE--KGRKGYASPYTPLRKDLLRYL---RGERQL
-------TATGYAMVL--EKAQDLG---LEAEPFPFNEYYVRVASVE-PGGEILTLDLSV
EGNHTYLANGLVSHNT
>uncultured_Chloroflexi_bacterium-rir-1g
CVVPGTLISTDRGLLPIETLGNIHGD----QWQEVQ--LQVSSEGGE-RTATHFYINGQA
HTLRVTTRRGYAIQGTDGHRIRVL--VNGELVWKRLDELKPGMKVPLQSPGLIGAPRTVN
LDTTLE---TDFHASPVTLPEVMTPELAYLIGLFMGDGSLK------ER---SLRFALAD
RS--LQRHVAALLEQVFGIAPKVQADARSAAL--FSVEIHSRNVVAF-WQRNGFAKKKPS
DGHSGKGYTPHIPLAVLQTNNADIYAAFLAGLFDADGYLHGEHLPVCVTTDRNFHDQVKT
LLLTLN--ILTTSD---VQQTGMSRAKLYRLRVAHTQAAEIFQQKIG--RHLVRFAVSGD
VVR-RKTLGDRIPILEEEYRAALALAAD--STEAA-------RLYGWRRDG---WMASRT
-------SIQSFVERH--REALQGANLERWAAVLEEGLYFDEIASIE-DGGVVMTYDLSV
PGTHAYHANGFISHNT
>Thermomonospora_curvata_DSM_43183-rir-1g
CLTGETLVTTDRGLTRLSEIGDVYGD----RWQDLD--MTVSTDAGP-RRATKFFVNGEE
PTRLIRTEGGYTIQGTLTHRVKVVDERSGEWVWKRLADIEPGDLVPMQLGTLVGESRRVP
LPVLDQA--YYTDDRTITVPDAVTEELAELVGYFMGDGSLH------AK---GIRLCVPD
TDLDVADRLGILAKELFNLQPVVRQ-AEGYRE--LTL--QSVRLARW-WRAAGFAKDLPG
VDHAGKGWTPRVPSAILETNDPAIYSAFLRGLFEADGTVA-EGVPSLSTSSESFAGEIRT
LLLALG--MVTTTR---RTASGFG-GPVFQVRLRNTDHALRFEEIVGFIGERKARLVVQL
EPA-RSAKKDYVVLPRPVW-EELVPAGH--RSRDA-------VLQSLRKTG---GVARML
-------AQEIFQETL--DERLQHA----------LGYAFERVAENA-DGGIQPTYDLSV
PDNVTYVANGMVSHNT
>Nocardiopsis_sp._CNS639-rir-1g
CLTGDSMVTTDRGLVRLAELGDVYGP----RWQDLS--ARVSTDEGP-REATRFFVNGEE
PTRRIVTKGGYRLQGTHTHRIKVVSPRTGDWEWKRFVDIAEGDVVPVQMGTLVGQPRRVV
LPVLDQA--YYAGDRGLFVPDAVDEELAELVGYFMGDGSLH------AK---GVRLCVAD
TDEDVVERLRVLAKGLFGLVPVVTA-MQGYQE--VTL--SSVRLARW-WKAAGFAKDLPG
QGHSGKGWTPRVPSSVLETNDPAVYAAFLRGLFEADGTVL-EGVPSMSTAHASFAGEVRT
LLLTLG--MASTTR---TTRSGYG-GECHVVRLRNVDHALRFDETVGFLGDRKNKLVVQL
EPD-RSAKGDRIVLPRQVW-DELVPVGH--AARGT-------VVQSLRKYG---GVARQL
-------ASVIHSETL--DGRLGHA----------LGYVFEEVGANE-DGGVQPTYDISV
PDNVTYVANGLVSHNT
>Nocardiopsis_dassonvillei_subsp._dassonvillei_DSM_43111-rir-1g
CLTGDSMVTTDRGLVRLTELGDAYGP----RWQDLS--ARVSTDEGP-REATRFFVNGEE
PTRRIVTRGGYRLQGTHTHRIKVVSPRTGDWEWKRFADIAEGDVVPVQLGTLVGQPRRVV
LPVLDQA--YYTGDHDLFVPEAVDEELAELVGYFMGDGSLH------AK---GIRMCVAD
TDEDVVERLRILAKGLFGLAPTVTA-GQGYQE--VTL--SSVRLARW-WKAAGFAKDLPG
QDHSGKGWTPRVPSSVLETNDPAVYAAFLRGLFEADGTVL-EGVPSISTAHASFAGEVRT
LLLTLG--MASTTR---TTRSGYG-GDCHVVRLRNVDHALRFDETVGFLGDRKNKLVVQL
ESD-RSAKGDRIVLPRQVW-DELVPVGH--AARGT-------VVQSLRKYG---GVARQL
-------ASAIHSETL--DGRLGHA----------LGYVFEEVGANE-DGGVQPTYDISV
PDNVTYVANGLVSHNT
>Chloroherpeton_thalassium_ATCC_35110-rir-1g
CLVGGSLVATERGLVPLGSLGDTQGA----KWQDAD--FKVMTDEGA-KKATKFYINGVA
KTRKIVTSAGYEIQGTPEHRIKVVDTKTGEWVWKRFGEIAKGDIVPLGMKTVFGKPQTAL
LPPLGEL--HWNAEPRAVAPEIVTPELAELVGYFMGDGSLH------SK---GLRFCVSK
EDADVVQRLAELSRSLFNLEVHVEA-KQGYIE--VAI--HSVRLTLW-WQACGFAKLPPS
EHHKGKGWLPRIPNAILYTNDTACYTAFLRGLFEADGTVT-NGVPCWTSSQKEFALQVKS
LMLALG--FPTTTK---EDISGWGQSTLYVLRLLNRNYTHAFKEKIGFMGERKQAAIITE
QTL-QSERSDDVYLTEPEFESAL--ACE--NEQNA-------LQLSITRRG---AVTRTS
-------LERALGEVE--CESLLRA----------LNFYYDVVEDNE-DGGEALTYDLSV
PENVTYIANGFVSHNT
>Rhodothermus_marinus_SG0.5JP17-172-rir-1g
CLVGDSLIATDRGLVRLQTLGNPEGP----QWQDVS--FRVFTDEGQ-KLATRFYVNGIE
ATRKIRTRAGYTIQGTLQHRIKVVDPDTGQWVWKRFSDIRPGDIVPLAMNTIIGQPRTVT
LPPLGEL--HWNADRNVRVPRTVTPELAELVGYFMGDGSLH------AK---GLRFCVDA
RDQDVVAHLQRLIYRLFGLQAYTEQ-RQGYVE--VGV--HSVPLVLW-WEACGFAKRLPS
DAHQGKGYQPYIPDALLYTNDPAVYRAFLRGLFEADGTVI-AGVPALSTASESLAQEVRT
LLLALG--YPTQTKVEEDRRSARGRKFLQVLRLKNRGYNARFLQEIGFIGGRKRQAVAEA
TTR-SSAKRDRIYL-EPALVEELVPAGS--SHRDA-------VMLSLRRYG---AIPRQR
-------VEQLYEETG--DERLVQY----------MSYFYDVVEANE-DGGEQLTYDLSV
PENVTYTANGFISHNT
