# Supplementary material for: Inteins as indicators of gene flow in the halobacteria
Source: Front Microbiol. 2014 Jun 26;5:299. doi: 10.3389/fmicb.2014.00299 (PMC4071816; doi:10.3389/fmicb.2014.00299)
Supplement: Supplementary file 1 [file DataSheet1.ZIP › data_file1/intein_sequence_alignments/rir-1k.fst]

>Deinococcus_peraridilitoris_DSM_19664-rir-1k
CFPADARIA-TGRGLVRIGELYETQEDLAVVSDLRSVGQGTGVTVRPGIPVFMTSRSAEV
YRIVTEHGYEVRATANHQFLTPNGWVELKDLNRGETLLLQSGEGLW--------------
-----------------------SDQYEF-------------------------------
--------------------GEAVLVAQQEFIATAGSSGHSEVRSGRKDV--RAKFADVP
QRWSKELGQILGLIIGDGYVRADGIGISFSYSDYEELSPLVEQF-RGWFKGNT--QQHDA
SYQ--VKCGAVGAGYFRYLGLNPAKATEKRVPESIFRAPREVVVGFLQGLFTADGTVNRV
DPKGSCTVRLSSSSLKLLKDVQLLLLNFGIAGRIRHRRCASLRPLPDGRGGLAEYDCKDN
YELL-IDKANRDLFVSKIGFLTNAKRSKVEEFITAKKRKS------NRETFETTIAQIVL
DGIEPVYDTTVYETHSLIANGIIAHN-
>Haloquadratum_walsbyi_DSM_16790-rir-1k
CLTADSTVMLKEKGMVSVSEV-ETGDQIAQRS-------DTGFQYKP-VEETHAYENAET
LTVTLTNGCSIRGTPNHRLMVDDEWTRIDEIQPDQEVHYTLG---WLRETNQSPP-----
--KLHSQSHTTVNQTADSISPDSSEPIELSE-----------------------------
--------------------SENADTGNRHNSAVAVKQSRTQTQLISDEVVSRPEHTRRP
DQLSEELAELLGLWIDTGLWHQSGVQFNV---ERENIAEYIDQLSQQLFDTPAAISDTDG
TYTVDITDHKLKEWWKANFGGKPDGTQSSYVPQMIKEAPTNVIEAFLRGCFTAEGGLRK-
----DMRPRLCTSSEDSIDDIAVLMMGLG---------------YPVEKSVIRNADGEPY
YSVMPATDDGLSAFLHDVGFIDERREIGLSNIESSDSRAL-------NNTHKIEVESIVE
SPPATVYDITVADNHEYVTDGIISHNS
>Haloquadratum_walsbyi_C23-rir-1k
CLTADSTVMLKEKGMVSVSEV-ETGDQIAQRS-------DTGFQYKP-VEETHAYENAET
LTVTLTNGCSIRGTPNHRLMVDDEWTRIDEIQPGQEVHYTLG---WLRETSQSPP-----
--KLHPQSHTTVNQTADSISPDSSEPIELCE-----------------------------
--------------------SENADTGNRHNSAVAVKQSRTQAQLISDEVVSRPEHTRRP
DQLSEELAELLGLWIDTGLWHQSGVQFNV---ERENIAEYIDQLSQQLFDTPAAISDADG
TYTVDITDHKLKEWWKANFGGKPDGTQSSYVPQMIKEAPTNVIEAFLRGCFTAEGGLRK-
----DMRPRLCTSSENSIDDIAVLMMGLG---------------YPVEKSVIRNADGEPY
YSVMPATDDGLSAFLHDVGFIDERREIGLSNIESSGSRAL-------DNTHKIEVESVVE
SPPATVYDITVADNHEYVTDGIVSHNS
>Halorhabdus_tiamatea_SARL4B-rir-1k
CLTDDTNVYVEGKGVVSIADV-EPGDRIVQRN-------GDDHQVRN-VDETHAYDDSPV
NRVETEAGVELTGTPNHKLLVDGDWTRIDEIEPGDTLSLRLD---WIDDVDATTELTTVA
GGAQWVENRTVSNDDILELYADGHSDYEIADRLDSSASTIQRRRSLELGLDPNGSGGRPG
GNVSFDESEFEALYDGGHSDGEIAKELGVSTRSVARYRQNNSLDANGEAV----KVVDQP
TELTPALAELVGMWVGDGSKHEDGIRFHL---NREETLEHADRLARDLFDVGLDWRWDEG
CYEAVVHSHEVKRWWLANFGDAKPDATSASVPESVQQADRETIGAFLRGLYSTDGSLQK-
----DVYPRLWSSSAELIDDVQQLLLGLG---------------VPAIKWEYDTEDRD-Y
FNVGPTGGQGLEQFQDLIGFVDSRSETMAETLASIDSEGPSVGT-RDGSTWHVPVEAVED
AGTATVYDVTVADNHEYVASSVVSHNS
>halophilic_archaeon_J07HX64-rir-1k
CLTDDASVAVDGKGVVSVAEV-EPGDEIRQRD-------ADGYQTRT-VEETHAYNDAPV
HRVTTTAGIELTGTPNHELCVDGDWTRIDEIAPGDTLSVRLD---WLTDTDDTAELRAVG
SGAQWDANRTVDNSDIRELYTEGLSDYEIADRLDCSASTVQRRRANELGLDPNGSGGRSR
GSVSFDTDAFERLYEAGHTDSEIADELGRHQTTVGGYRTAQSLEPNGNPV----KTVTQP
TELTPELAELLGMWVGDGSTHEDGIRLHL---GREETLEHADWLCRDLFGEGLDWRFEDG
CYHAVLHSHEIRRFWLANFGAAKPDAPSASVPDVIWRADRDTVAAFLRGLFSTDGGLQR-
----DRYPRLWSASQELVDGVQTLLLGLG---------------LPAARWDLDSDDCE-Y
HNVGPTGEVGLTRFVDRVGFVDGREDEMAAALEETAFDGTTFGTVHDGQRWSVPVESIES
AGTATVHDVTVAGNHEYIADGVVSHNS
>Halorubrum_sp._J07HR59-rir-1k
CLTAETTVHVDGKGTVSIADV-EPGDDIRQRD-------GDEYTTRR-VAETHAYDDAPV
YEVQTDSGIELTGTPNHELSVNGDWKRIDEIEVGDTLSACLG---WLPETTDAPSLTSAP
SGGQWDSARTVDNDAVRELHGDGLSDYQIAERLDCSASTVQRRRANELELEPNGSSGRTP
GSVSFDPAEFETLYQRGQSDREIASQLDVHATTVGQYRHRQSLTPNGDPV----KSVAQP
STLTPDLAELLGMWVGDGSKHEDGIGFHL---NREENLEHVDHVCRRLFDEGLDWRFEDG
CYDAVLHSHEVKRFWLRNFGDAKPDAPSAQVPEQIWDAGRETVAAFLRGLFSTDGSLQK-
----DTYPRLRSASEDLVTGVQQLLVGLG---------------MPALVWDIDSEERE-Y
YNVGPTGERGLTAFAERVGFTDARDDDIAAALDRTSLQGTSVGTVRDDGVWEVPVTAVED
AGTSTVYDVTVADNHEYLANSVVSHNS
