# Supplementary material for: Inteins as indicators of gene flow in the halobacteria
Source: Front Microbiol. 2014 Jun 26;5:299. doi: 10.3389/fmicb.2014.00299 (PMC4071816; doi:10.3389/fmicb.2014.00299)
Supplement: Supplementary file 1 [file DataSheet1.ZIP › data_file1/intein_sequence_alignments/rir-1l.fst]

>halophilic_archaeon_J07HX64-rir-1l
CVPPDSLVAAGGGLKSISDVEPGE-------------RVYDDEDGAARVEQKYDNGEKRV
VEIETSSGYTVRATPEHYFRVI-TADGQYEWQQVKDIQPTDTLVVQKNFLDDSGVSPSLD
WQSTATDGGAV-----QVGRPRGQFQPPVAMTSSLAEWLGLYIGDG--TARDSG---VRV
AFDESDPDLLDYWVELTESVFGFEPTTGRH-HDGACFVGRASRRDLSDFLDQNDLLKTES
R--------TATVPANVLRSGRS-SIAAFLRGLFEADGTV-GDRQIELYTHSMQLGRQVQ
KLLLGLGIRSRL---SEKRDG------YRLSIRKNVCGKRFVDRVG-----FLSE----R
KRERAAQFTEVAENATSIKI----PNQTERLRD---------WREQSELG--LDAYRDLS
QLLIDPDSEYHQELSKAMFXXXXXXX------------ERDQFYERVERVTQVGTMAVED
MQVPRRNTYVVEGFVSHNS
>Halorubrum_sp._J07HR59-rir-1l
CVPPNSMVASGGGLKQLTDIEPGE-------------RVYDDEDGQARVESKFENGEKLV
REITTRSGYTVRATPEHYFRVI-AEDGNYEWRQVKNLCPDDSLALQKNFLDDDGSRSTL-
RPNGAADGGVVADTSENTGRPRLAINTPDRMTPALAEWLGLYVGDG--TARESG---VRV
AFDAQDEDLVDYFQDLTDTIFGFEPTRRDR-SDADCVIGQACRRALYEFLDRNDLLKETS
K--------TATIPPAVLESGRS-CIARFLRGLFEADGTV-GDRSIELYTHSESLAGEVQ
QSLLGLGIRSTV---TPKRDG------YRVTVRKNVCGSRFVDRVG-----FRSD----R
KQAGAEAFETVADNATSVKI----PNQSERLHD---------WYQTSDLG--HDAYRALS
QFLIDPDSEYHQEIGVGIFRRYADEYPELWDSPVAALVERDQFYDSIAEISDVGRMAVED
MQVPRRNTYVVEGFVSHNS
>Halorhabdus_tiamatea_SARL4B-rir-1l
CVPPASRVAAQGGLKPLGDIEPGE-------------RVYDDQDGTARVDSKFENGEKLV
TEIETESGYTVQATPEHYFRVI-SASGEYEWRQVKDLQPDDVIALQKNFLDDEGTTASL-
LPPMAADGGTVAAETTDFGRPRGDIDMPASMTPALAEWLGLYVGDG--TARESG---VRV
AFDEQDDDLVEYWGELTESVFGFEPTTRHR-NDAACVVGQAGRRDLYDHLDQNDLLKDAS
K--------TAAVPDAVLESGRT-CIETFLSGLFEADGTV-GERAIELYTHSELLADQVQ
KLLLGLGIRSSV---SEKRDG------YRVTIRKNVCGKRFVERVG-----FLSE----R
KQTDAKRFENVAENATSIEI----PNQTDRLHE---------WFQQSDLG--HDAYRDLS
QFLIDPDSEHHQEIGVGIFRRYAEKYPELWNSPVAEFVERDQFYERVSTVDDVGRMAVED
MQVPRRNTYVVEGFVSHNS
>Tepidanaerobacter_acetatoxydans_Re1-rir-1l
CVDENTRIATVNGLIKIKELAPCDLPEDSWHKYETPLKLYTDE-GVKEADEFYVHGKAKV
KKISTECGYSVCITHEHRLRVI-DSDGNYIWKHAKDIKKGDWLALKKNT---YPETTDYR
LPDFEYE---------SHFNAKE-ITLPQEPSEDLGEFIGYFIGDGSFSFNERGTGRVIF
SVADDEPEVFDRIISLGNKLFSIEPVINKK-PGDKSSNLFYNSTVLAHWLKHIGVDKVSS
M--------DVKVPEIAFRAGVN-FATGFLRGLFSADGTVSKEGYVTLYSISKELVDGVR
ELLLSLGIPSRTIINIDRQDSLGKNPIYRLNLITQEGYVIFRDRIG-----FIST----A
KNDRLEVIDNRAWEFNDI-I----PNQQQVFAKIYDGPGRGCGHERMDLGANRELYRDIQ
HYL--PKVAAPRNLNRSRLSYLAEKYPEVAESPLKWFLENNQFYDRVETVED-DEAFTLD
LSVPDNNTYIAAGFISHNT
>uncultured_Chloroflexi_bacterium-rir-1l
CVVPGTLISTDRGLLPIETL--GNIHGDQWQ--EVQLQVSSEG-GERTATHFYINGQAHT
LRVTTRRGYAIQGTDGHRIRVL--VNGELVWKRLDELKPGMKVPLQSPGL--IGAPRTVN
LDTTLE----------TDFHASP-VTLPEVMTPELAYLIGLFMGDG--SLKERS---LRF
ALA--DRSLQRHVAALLEQVFGIAPKVQADARSAALFSVEIHSRNVVAFWQRNGFAKKKP
SDGHSGKGYTPHIPLAVLQTNNADIYAAFLAGLFDADGYLHGEHLPVCVTTDRNFHDQVK
TLLLTLNILTTS---DVQQTGMSRAKLYRLRVAHTQAAEIFQQKIGRHLVRFAVSGDVVR
RKTLGDRIPILEEEYRAALALAADSTEAARLYG---------WR--------RDGWMASR
TSIQSFVERHREALQGANLERWAAVL------------EEGLYFDEIASIEDGGVVMTYD
LSVPGTHAYHANGFISHNT
>Chloroherpeton_thalassium_ATCC_35110-rir-1l
CLVGGSLVATERGLVPLGSL--GDTQGAKWQ--DADFKVMTDE-GAKKATKFYINGVAKT
RKIVTSAGYEIQGTPEHRIKVVDTKTGEWVWKRFGEIAKGDIVPLGMKTV--FGKPQTAL
LPPLGE----------LHWNAEPRAVAPEIVTPELAELVGYFMGDG--SLHSKG---LRF
CVSKEDADVVQRLAELSRSLFNLEVHVEAK---QGYIEVAIHSVRLTLWWQACGFAKLPP
SEHHKGKGWLPRIPNAILYTNDTACYTAFLRGLFEADGTV-TNGVPCWTSSQKEFALQVK
SLMLALGFPTTT---KEDISGWGQSTLYVLRLLNRNYTHAFKEKIG-----FMGE----R
KQAAIITEQTL---------------QSERSDDV--------YLTEPEFE--SALACENE
QNALQLSITRRGAVTRTSLERALGEV-----ECESLLRALNFYYDVVEDNEDGGEALTYD
LSVPENVTYIANGFVSHNT
