# Supplementary material for: Inteins as indicators of gene flow in the halobacteria
Source: Front Microbiol. 2014 Jun 26;5:299. doi: 10.3389/fmicb.2014.00299 (PMC4071816; doi:10.3389/fmicb.2014.00299)
Supplement: Supplementary file 1 [file DataSheet1.ZIP › data_file1/intein_sequence_alignments/rir-1m.fst]

>Thermus_aquaticus_ no comment
CIAKGTLIPTSQGLIPIENIAPPHPE-DTFAQVEGLYTAE-GYRITAHYY-AGKKRGIRV
RLDNGAELVGAWESHRL-LTPEG---WRLMRELKPGDIVLGKLVPSHGPGGLPLPEAS--
------------EFPLKT--NARDLPLPEKMSEDLALFLGMLAADGSTAEATGFVGIATK
SPEVERTFCQIVEKLFGVKPKRTVDKRTG-----VKNLFLTSRRLVRFVER---------
--LIGKGAAQKRVPQQILQGSPEEKL-AFLRGL-TLDGYVHRIMGLVVYEGKSQRLAYEA
AELARSFGL-------------PKVYQGR------KKVLAPKETYCVHSVAVSGPLQELI
QPIEARKWAQK-EARYK---VFVPEEVLATTSVGVAHPGYKNLK----SVRQRGVSVVYN
TTADRLGWPTEILAH--RVVEVEEVGEVEMYDIEVEEVHRYVVNGLISHNT
>Thermus_thermophilus_HB8 no comment
CIAKGTLIPTSKGLIPIEEIAPPHPE-DTFVPVEGLYTAE-GYRITAHYY-AGKKRGVRI
RLDNGAELVGAWESHRL-LTPEG---WRLMRELKPGDVVLGKLVPSHGEGGLPIPEAK--
------------GLSLRT--NARNLPLPERMSEDLALFLGMLAADGSTVEATGFVGIATK
DPDVERVFQEVAGRLFGVEPKCTVDKRTG-----VRNLYLTSRRLVRFVEA---------
--LIGKGAAQKRVPSQILQGSPGEKL-AFLRGL-TLDGYVHANMGLVVYEGRSQRLAYEA
AELARSFGL-------------PKVYQGR------KKVLAPKETYYVHSVAVSGPLQELL
EPLEAHKRAKV-EARYK---VFVPQEVLAATRVGTHHPGYVSLK----SVRQREAQAVYN
TTAERLGWPTEILAH--RVVEVEEVGEVEMYDIEVEEVHRYVVNGLISHNT
>Thermus_thermophilus_SG0.5JP17-16_ no comment
CIAKGTLIPTSKGLIPIEEIAPPHPE-DTFVPVEGLYTAE-GYRITAHYY-AGKKRGVRI
RLDNGAELVGAWESHRL-LTPEG---WRLMRELKPGDVVLGKLVPSHGEGGLPIPEAK--
------------GLSLRT--NARNLPLPERMSEDLALFLGMLAADGSTVEATGFVGIATK
DPDVERVFQEVVGRLFGVEPKCTVDKRTG-----VRNLYLTSRRLVRFVEA---------
--LIGKGAAQKRVPSQILQGSPGEKL-AFLRGL-TLDGYVHANMGLVVYEGRSQRLAYEA
AELARSFGL-------------PKVYQGR------KKVFAPKETYYVHSVAVSGPLQELL
EPLEAHKRAKV-EARYK---VFVPQEVLAATRVGTHHPGYVSLK----SVRQREAQAVYN
TTAERLGWPTEILAH--RVVEVEEVGEVEMYDIEVEEVHRYVVNGLISHNT
>Halorhabdus_tiamatea_SARL4B no comment
CLEEGTLVQTDSGVRPIESFVDEDPEPGEFTDVDEDVTID-GVQVESQYY-AGEKDATRV
RVDNGTEIVGATDSHKV-LTPSG---WTVLGDLQPGDHVVGRHVESHGEGGASIDAGPVC
DVAFDGGTATVVGNSSRSP-HEKDVTLPDRMSPRLAKFLGMYAADGSAIDSRYGIEISTA
SKAVRDEARELFEELFDREPTVEEDTRRGDERKTVYGVQLNSKPVWEFVTE---------
--LCGSGAYEKRVPRTVLRGGPDEKL-AFVNGV-TLDGYVSSQ-SLVVYGGMSERLADGV
AELLRSFGV-------------PKVYVGT------K--WVKESSAYAYQVHVTNEAQELV
TPIEQHKRVDRFDQRYR---VYVSPDRVDKTEFNSRSPEYYAAR----NFEYRGRNYMFN
TTAEQLGITDAPPLY--EVTDVEDAGTREMYDIELAGPHEYVVGGLVSHNT
>uncultured_Chloroflexi_bacterium no comment
CVVPGTLISTDRGLLPIETLGNIHG--DQWQEVQLQVSSEGGERTATHFYINGQAHTLRV
TTRRGYAIQG-TDGHRIRVLVNGELVWKRLDELKP-----GMKVPLQSPGLIGAPRTV--
----------NLDTTLETDFHASPVTLPEVMTPELAYLIGLFMGDGSLKERS--LRFALA
DRSLQRHVAALLEQVFGIAPKVQADARSA----ALFSVEIHSRNVVAFWQRNGFAKKKPS
DGHSGKG-YTPHIPLAVLQTNNADIYAAFLAGLFDADGYLHGE-HLPVCVTTDRNFHDQV
KTLLLTLNILTTSDVQQTGMSRAKLYRLRVAHTQAAEIFQQKIGRHLVRFAVSG---DVV
RRKTLGDRIPILEEEYRAALALAADSTEAARLYGWRRDGWMASRTSIQSFVERHREALQG
ANLERWAAVLEEGLYFDEIASIEDGGVVMTYDLSVPGTHAYHANGFISHNT
