# Supplementary material for: Inteins as indicators of gene flow in the halobacteria
Source: Front Microbiol. 2014 Jun 26;5:299. doi: 10.3389/fmicb.2014.00299 (PMC4071816; doi:10.3389/fmicb.2014.00299)
Supplement: Supplementary file 1 [file DataSheet1.ZIP › data_file1/intein_sequence_alignments/rpol-A.fst]

>Haloquadratum_sp._J07HQX50-rpol-A
SIDADESIIIRRDSETEIVEIGSFVDSLL--HSAETHQFQDHEVALAPSGIQVPSLGTDE
CVRWQAIEEVSRHAMPDELLEIELRSGRSIRATKAHSFVTLRDDTVTPVAGETLDIGDVL
PTIGT-------------------------------------------------------
------------------------------------------------------------
------------------------------------------------------------
-----------------------------------------QRDDTSQVKLPLQ--PALT
D--------GGSTQSVAA--SDSQP-----------------------------------
------------------------------IAGSVAWEEIVSIKPVSSEHSYVYDLSVAG
LETFTTATGIVTHNT
>Haloquadratum_walsbyi_DSM_16790-rpol-A
SIEADESIVIRRDGETELTEIGSFVDTILAADNQETRITDGHEIALAPNGLEVPSLDTDE
QIRWKHIEAVSRHASPDEILLIELESGRSIRATKAHSFVTRRDGDVLPVAGETLVVGDVL
PTVGSYD-----------------------------------------------------
------------------------------------------------------------
------------------------------------------------------------
-------------------------------------------HASGSISVPLQSQSVAA
D--------GGTVEPNTNITANAERDSAS-------------------------------
---------ITSAG----------------IIGSATWERISSIETVAPEYEYVYDLSVSG
LETFTTGEGVVTHNT
>Haloquadratum_walsbyi_C23-rpol-A
SIEADESIVIRRDGETELTEIGSFVDTILTADNQETRITDGHEIALAPNGLEVPSLDTDE
QIRWKHIEAVSRHASPDEILLIELESGRSIRATKAHSFVTRRDGDVLPVAGETLVMGDVL
PTVGSYD-----------------------------------------------------
------------------------------------------------------------
------------------------------------------------------------
-------------------------------------------HASGSISVPLQSQSVAA
D--------GGTVEPNTNITANAERDSTS-------------------------------
---------ITSAG----------------IIGSATWERISSIETVAPEYEYVYDLSVSG
LETFTTGEGVVTHNT
>halophilic_archaeon_J07HB67-rpol-A
SIPHDERVVVRRDDETDVTEIGPLVDSVV--ESRESREADGHEVALAPESLEVPSLGDDE
TVAWQSVEEVSRHEAPDELLEFELESGRTVRATKAHSFVVQREDEIVPIQSDELEAGEEL
PVVGTFDA-ETQ------------------------------------------------
---------TVGL-----------------------------------------------
------------------------------------------------------------
----------------------------------DVFETVAT-DGSGAVAVAR-------
--------------------ENADPE----------------------------------
--------IIATAS----------------------WEQIDEIRTVETDHDYVYDFSVPG
LETFTTAEGVVTHNT
>Halorhabdus_utahensis_DSM_12940-rpol-A
SIPGDERVIVRRDGETDVTEIGSLVDGLA--SVRESTTVEGHEVVSAPEEMEVPSLRADE
RVEWKPLEQVSRHEAPDELLQFELESGRTIRATKAHSFVTREDNEVIPVEGSDLEEGDWL
PVVRSLDS-DGQDSVDLREYLPASDYWYTSTLTDGGATTLPGGEDQIRNKRQALEAGEIE
EHAVYPVQGTVGLPERFPLDEETGFFVGAFLAEGNLTDHYVSISNVDETFQNRVRAFAER
FDLSVNEYENDSGFATGYDIRVNGTVLADFLREVCTVDGEKAIPDFAFGATSSFVRGLLS
GYFSGDGNVGKNAVRASSTSNELIDGVTLLLARFDIYATFGTQDDSKTLRVPKKFVPAFT
DRIGMIGERGDELEDLATDVDTDGPDTTDQIPNFGDSLKQAAKAAGIPSRQVNSAHKRQR
VGRNRLRSLVEQIDETAEERPPQLGALERAVDGDVVWERIESIRTVEPESGYVYDFSVAG
LETFTTAQGVVTHNT
>Halorhabdus_tiamatea_SARL4B-rpol-A
SIPGDERVIVRRDGETDVTEIGSLVDGLT--SVRETTTVEGHEVISAPEGMEVPSLRADE
RVEWKPLEQVSRHEAPDELLRFELESGRTIRATKAHSFVTREDNEIIPVEGSNLDDGDWL
PVVRSLDG-DEQDSVDLREYLPASDYWYTSTLTDGGTATLPGGEDQIRNKRQALEAGEIE
EHAVYPVQGTVGLPEQFPLDEETGFFVGAFLAEGNLTDHYVSISNVDETFQNRVRAFAER
FDLSVNEYENDSGFATGYDVRVNGTVLADFLREVCTVDGEKAVPDFAFGATSSFVRGLLS
AYFSGDGNVGKNAVRASSTSDELIDGVTLLLARFDIYATFGTQEDSKTLRVPKKFVPAFA
DRIGMVGERGNELEDLAADVDTDGPDTTDQLPNFGDSLKQAAEAAGIPSRQVNSAHKRQR
VGRNRLVSLVEQIDQAAEERPPQLDALERAVDGDVVWERIESIQTVEPEGEYVYDFSVAG
LETFTTAQGVVTHNT
>Natronomonas_pharaonis_DSM_2160-rpol-A
SIPADEQVVVRRNGETELTEIGPLVDSLM--DSRETRSFDDHEVTLAPDGIEVPSLSSEE
TVEWKPIEEVSRHETPDELLRFELESGRSIRATKAHSFVTRQENEVVPVAGEELEAGDWL
PVVASLDATDTQETVDLRKYLPAGDYWYTSVLADGGAEAVPGGPDQLRNKRAALEAGELA
EHTAYPVQGTVGLPEQFPLDEETGFFVGAWLAEGSLADHYVSISNVDAAFQSRIRSFAER
FDLTVNEYENDSGFAAGYDIRLNGTILSDFLRAACTDDGEKSIPGFAIGANEAFLKGLLQ
GYFSGDGNVGTNAIRSSSTSDRLTAGVGLLLARFDVYATLGQQEDSRTLRVPKKHVSRFD
NRIGMVGERGAELEALAESADSDGPDATDQIPNFGDALEAVAEAADIPQRQVNSATKRQR
IDRSRLARLVAAAEAELDGEQSELDALRQAVTGDVVWDRIESIETVESDHEYVYDVSVEG
LETFTTADGVVTHNT
>Halorubrum_Cb34-rpol-A
SVPYDERVIVRRDGETEIVEIGSLVDDVI--DSRESREFDDHEVTMAPNGLETLSLDEDE
RVRWKPVEEVSRHETPEELLRFDLESGRTIRATKAHSFVTRRDNEITPVAGDDLAEGDWL
PVVGRFEV-EGTNTVDLREYLPSTDYWYTSTLTDGGVDAVPAGEAQLRNRRNALATGEID
EETVYPVGGTVGLPERFPLDSETGFFVGAWLAEGSATDHYVSVSNVDETFQSAIRAFAER
FDLSVNEYENDSGFARGYDVRLNGTVLADFVRAACTEDGDKVVPEFAFGASDEFVRGLLR
GYFSGDGNVGRNAVRSSSTSDRLTAGISLLLARVGVYSTLAEQDGSRTLRVPKKHVRRFA
NEVGMVGERGEALEELAEDLDVDGPDSTDQIPNFGDSLREIASDAGIPSRQVNAASKRQR
IGRTRLRRMVSKAD-DAGVDSDSLDELRRAVEGDVVWDRIESIEAVTDDHEHVYDFSVEG
LETFTTAEGVVTHNT
>Halorubrum_SP3-rpol-A
SVPSDERVVVRRSGTTDVVEIGPLVDEVL--TSRESRSVDDHEVGLAPDGLETLSLDGDE
GVRWKPVEEVSRHDAPDELLRFELESGRTIRATKAHSFVTRRDNEVVPVAGDDLEAGDWL
PVVGSYES-DGDDEVDLREFLPATDYWYTSTLADGGVDTAPVGADQLRNKRDALDAGDLD
GETVYPTGGTVGLPERFPLDAETGFFVGAWLAEGSLTDHYVSVSNVDETFQDRVRAFADR
FDLSVNEYENDSGFARGYDVRVNGTILADFLRAACTEDEQKIVPGFAYGADDEFARGLLS
GYFSGDGNVAESAVRSSSTSDRLTAGIALLLARFDVYATLGEQDASRTLRVPKKHVQRFA
DRIGMVGERGDELDAAAAELDETGPDATDQVPNFGDALREVASDAGIPSRQVNAASNRQR
IGRSRLRRLVDEAE-EAGVDSEAFDELRQAVAGDVVWDRIESIEGVSTEHDHVYDFSVEG
LETFTTAEGVVTHNT
>Halorubrum_SP9-rpol-A
SVPSDERVVVRRSGTTDVVEIGPLVDEVL--TSRESRSVDDHEVGLAPDGLETLSLDGGE
GVRWKPVEEVSRHDAPDELLRFELESGRTIRATKAHSFVTRRDNEVVPVAGDDLEAGDWL
PVVGSYES-DGDDEVDLREFLPATDYWYTSTLADGGVDTAPVGADQLRNKRDALDAGDLD
GETVYPTGGTVGLPERFPLDAETGFFVGAWLAEGSLTDHYVSVSNVDETFQDRVRAFADR
FDLSVNEYENDSGFARGYDVRVNGTILADFLRAACTEDEQKIVPGFAYGADDEFARGLLS
GYFSGDGNVAESAVRSSSTSDRLTAGIALLLARFDVYATLGEQDASRTLRVPKKHVQRFA
DRIGMVGERGDELDAAAAELDETGPDATDQVPNFGDALREVASDAGIPSRQVNAASNRQR
IGRSRLRRLVDEAE-EAGVDSEAFDELRQAVAGDVVWDRIESIEGVSTEHDHVYDFSVEG
LETFTTAEGVVTHNT
