# Supplementary material for: Inteins as indicators of gene flow in the halobacteria
Source: Front Microbiol. 2014 Jun 26;5:299. doi: 10.3389/fmicb.2014.00299 (PMC4071816; doi:10.3389/fmicb.2014.00299)
Supplement: Supplementary file 1 [file DataSheet1.ZIP › data_file1/intein_sequence_alignments/top6B.fst]

>Haloquadratum_walsbyi_DSM_16790-top6B
SLTPTQTLLIRRDGDVTFTSIGDFCDSYLP---ADGPASAPIPVDANIEVPSFDRATHEM
TWQPVTNAIRHRTDERVYRISTACGRTLEITGNHSLFSLSSDNETIEVNAGELSPGDSIL
APKQLPMASESVDTSTTVDEKTQSSTGAQTQRINILEHIKPDDLKESAATFRIHEADQAS
LSSGGNHKSPSASLASSQLASSEVIASAGGQQIQSSADQRQSKGHTPGGDHHNNECLLIK
SVCENDKMSTVADYTLEIVTPDGESSRLPVSVSIDNVFITSLVRYIATAST---------
----SDISPVSDSSVDYTTEERHNTVDRSFSDTM-----RPLDSVIPLICEDD-GEIELP
SFVFESDPKRQQQLLTQLYRYPEASNGRNAGDDTVTYTTTSATLARQLTTLWNMNGVVAT
TNTQTETSQSDEIENESAQTTIYEVSVDRAE-----------------------------
----IETDIAGSDSDCQQGDG---------------------------------------
----------------------DLCLVSVSSVEEIDAPPYVYDISVPGASGHDENFVTAN
DGAICVKNS
>Haloquadratum_walsbyi_C23-top6B
SLTPTQTLLIRRDGDVTFTSIGDFCDSYLP---ADGPASAPIPVDANIEVPSFDRATHEM
TWQPVTNAIRHRTDERVYRISTACGRTLEITGNHSLFSLSSDNETIEVNAGELSPGDSIL
APKQLPMASESVDTGTTVDEKTQSSTGAQTQRINILEHIKPDDLKESAATFRIHEADQAS
LSSGGNHKSSSASLASSQLASSEVIASAGGQQIQSSADQRQSKEHTPGGDHHNNECLSIK
SVCENNKMSTVADYTLEIVTPDGESSRLPVSVSIDNVFITSLVRYIATAST---------
----SDISPVSDSSVDYTTEESHNTVDRSFSDTM-----RPLDSVIPLICEDD-GEIELP
SFVFESDPKQQQQLLTQLYRYPEASNGRNAGDDTVTYTTTSATLARQLTTLWNMNGVVAT
ANTQTETSQSDEIKNESAQTTIYEVSVDRAE-----------------------------
----IETDIAGSDSDCQQGDG---------------------------------------
----------------------DLCLVSVSSVEEIDAPPYVYDISVPGASGHDENFVTAN
DGAICVKNS
>Halorubrum_californiensis_DSM_19288-top6B
SLTPDQQLLVRRDGNVEYMPIGVLCDAYLP---GDGDATAPVP--DAIEVPSFNRETQEM
SWQPVTHAIRHETDEHTYEIETQKGRTVEVTGNHSVFSVDSNGNTREVKAGKLESGDTLL
SPRTLPSTDQTVE------------------EINLLEHVDSGAF------------ADRR
VYVYGFDRETLEQLQTEKTVRRKPSDESDRKRTYYRYDGAEILKDSLDQNYLQKGYLPAE
TVLELGWEEKAADCEFKTYRVGGDETTLPVSLPADESLVEMLAYYVSEGHAGPRQVGFTF
GSHESDLIEATEQAVQ-TIGGATTTAERERNSTRVKAFGSPLALFLKSACGDAAENKRVP
GFVFDLDPDLQRRFIGALYE-GDGS--DSHPSNELSHTTRSETLARQLSTLWNMQGVLAS
TEVSEDNDGYGDSISTKYRTKVYGSDIDTVDALKSAESPRTQQYKRVPTALLDEVRVSDT
DAETVPDTIPGLLMAAGIGSSRKHAETYASLIERALDGDRIEEPRYAHNLQEYGLIDDDG
FATDTLESLWETITDLHGITDTDMCLLSVKSVSKTEPPEHVYDISVPGESGTDENFVVSN
EGALSVKNS
>Natronomonas_moolapensis_8.8.11-top6B
SLTPDQQVLVRRDGKVETVPIGVLCDAYLPPDDEDGDATAPLP--DDIEVPSFDRKTHET
SWQAATHAIRHRTRERTFRITTSRGRSVEVTGNHSLFGVTKDGNTKEIEASDLEPGDTVL
APQSLPRMDEPVE------------------EINLLEHIPIEEL------------EERR
VYVYGFDDETLAEIRSGETIRKKPSPDSPRKRSYYRYNGVDVLRDSFESNYIEKGYLPAE
TVLDLGWEKRARDCRFKTYQVGGEATAVPVTIPVDESFVELLAHYVSEGHAEPRQVGFTF
GVHESELIEATEEAVA-AITGSSTTVERERNSTRVKAFGSPLALFLKATCGDAAGNKRLP
EFVFRMSAEHQQRLIAALYQ-GDGS--DAYPGNELSHTTTSETLARQLSVLWNMQGVVAS
TES-KRSGGYADEPSERYLTKVYGEDTEIGGVFETTTETRTQRYDRIPTTLLDDVRVAKT
SYETVPDTVPALLMGAGLGSSREHAAIYQRLIERALSGERVEKPRYVHRLEEYGLLDEAH
RPTDRLEALWETVQNLQGFTDSDMCLLPVQTVEETEPPDHVYDISVPGARGDDENFVVVN
DGAMSVKNS
>halophilic_archaeon_DL31-top6B
SLTPDQRLLVRRNGEIEFLPIGVICDAYLP---EDGAATARVP--DDIDVPSFTRDDHQL
TWQSLTHAIRHETDERTYEISTERGRSVEVTGNHSVFGVTSRGETEELKAGELEPGDHIL
APRRLPRAGEAVE------------------EVNLLDYITPEQV------------EDRR
LYVSGFDREQLEQLKTGEIVRKKPSPDSDRKRSYYRYDGVEILKDSLETNYLEKGYLPAE
KVLELGWEGIAADCTFRTYQVGGDETTMPISVPVDDSFLELLAHYISEGHVGDRQVGFTF
GSHESALIGATEQAVA-AVTGSSTTVERERSSTRVEAFGSPLAMFLGSACGITSTEKRVP
NFVFGLPAEQQKTFIAALYQ-GDGS--ESHPSTELSHTTTSESLARQLSALWNMQGVVAT
TETIENPTGYADDPSTVYRTTVFGEDVELAGVFSRGMDTSQQGYKRVPTALLDDIRVGPA
NAKTVPDTVPGLLMGAGIGSSLDHATEYQSLIEDALDGEYAEGPRYVHNLKEKGLLDEDH
QPTTELEALWESIQQLQGLTESDMCLLEVTDVTETEPPGYVYDVSVPGANGDDENFVVAN
EGALSVKNS
>Halorhabdus_tiamatea_SARL4B-top6B
SLTPDQQVLVRRDGVVDTVPIGVLCDAYLP---ENGEATRPIP--EGIEVPSFDRETHEL
SWEPVTHAIRHETTEDTYEITTEKGRTVEVTGNHSLFSLTSSGETREVKAGDLQTGDVVL
APREIPSFDEHVE------------------SVNLLEYITTEQL------------DGRR
VYVYGFETETLEQLREGERIRKKPSPESDRKRTYHRYNGVDVLKDSLETNYLEKGYLPAE
TVIELGWEEKAADCQFKTYQVGGKETTMPVSIPLDTSFMRLLGYYVAEGHVGDRQVGFTF
GSHEKELITATEEAIA-GIGGRTTTVDRARNSTRVKAFGSPFSMFFEEACGDRAQDKQIP
EFVFRSPPELQREFITALYQ-GDGS--DSHPSNELSHTTTSERLARQLSVLWNMQGVLAS
TEVATSDNGYADDPSTRYRTKVYSEDVTLTDVFSERFPPGEQQYKRVPTSLLADYQVGHV
GRDTVPDTIPGLLLGVGIGSSPEHAEVYRELIEDALEGEYVTKPRYVHNLKEMGLLDRDH
QPTERLEEIWETIHDLHGITDTDMCLLPVKDVERTESPEYVYDISVPGTTGYDENFVVVN
DGALSVKNS
>Halarchaeum_acidiphilum-top6B
SLTPDQELLVRRDGVVETVPIGVLCDAYLP---TEGAATAPLP--ADIEVPSFDRGTHEM
SWQPVTHAIRHETDERTYEITTEKGRTVEVTGNHSLFSVTKDGETKQVKAGELEPGDAVL
TPRSLPTTDDPVE------------------SANLLEHLTREQL------------DDRR
LYVYGFDRDALEEIRSGETIRKKPREDSERKRTYYRYDGVDVLKDSLESNYLEKGYLPAS
TVLELGWEERAADCDLKTYQVGGEETTIPVTVPLTDEFARLLGYYVAEGHVGPRQVGFTF
GSHEDELIEATETAVA-GVGGGTTTVERERNSTRVKAFGSPLAMFLGNVCGKGAENKRVP
SFLFDAPADVQREFLTAVYR-GDGS--DSHPGNELSHTTVSETLARGISVLWNMQGVLAS
TETAENTSGYAEDGSTTYRTTVYGEDLSVLDDFGERKPTGEQGYKRIPTSLLDDVRVDDV
DAHTVPDTIPGLLRGAGVGSSVEHAEVYQSLIEAALDGDAVEKPRYTHNLVEMGLLDADH
EPTDALEALYSTLQALQGLTETDMCLLPVQSVEETEAPEYVYDISVPGATSEDENFVVAN
DGALSVKNS
>Natronococcus_occultus_SP4-top6B
SLTPDQRLLVRRNGTIEFVPIGVLCDAYLP---EEGEGTAPIA--GQIEAPSFNRETHEM
TWEPVTHAIRHETDEQTYEITTQKGRTVEVTGNHSVFSVTKDGATKEIKAGELEPGDVLL
TPRRLPSPDETVE------------------KVNVLEHLSAEQF------------EDRR
VYVYGFDTETLEELRTGETIRKRPSEDSSRERYYYRYDGVDILRDSLEQNYLEKGYLPAE
LVLELGWEEKAADCSFKTYQAGGDETTMPVTLPIDDSFVELVAHYISEGHVGQRQVGFTF
GAHESELIESTEQAVQ-GITGSTTTVERERNSTRVKAFGSPLAMFLESVCGCSADEKRIP
EFVFQAPAEHQRDFIAALYQ-GDGS--DSHPSNELSHTTTSETLARQLSVLWNMHGVLAS
TETLSDRPGYADDPKTAYRTKVYGEDASLSDVFSTARNTGEQGYKRVPTSLLEDVRVGDV
ESETVPDTVPGLLMGAGVGSSIEHADVYRSLIEASLDGEDVEKPRYVHTLKEKGLLDADH
QPTDRLEALWETVHNIHGLTDTDMCLLPVTDVEATDPPEYVYDVSVPGATGADENFVVAN
QGALSVKNS
