# Supplementary material for: Inteins as indicators of gene flow in the halobacteria
Source: Front Microbiol. 2014 Jun 26;5:299. doi: 10.3389/fmicb.2014.00299 (PMC4071816; doi:10.3389/fmicb.2014.00299)
Supplement: Supplementary file 1 [file DataSheet1.ZIP › data_file1/intein_sequence_alignments/topA.fst]

>Methanotorris_igneus_Kol_5-topA
CLTPNT--LIKVEIDNIIKYIKIENLFELLNDRFKDGNVEFAINNKNIKCFSYDTDEIKS
IFK---YISKRKLEKNESVYKIEFEDGSFIEVTEEHPILIYDGDGEFKYIRAKDLKKGMK
TISSIK----YDDKEGDVICTWEKFIEICNEKSKLYGI--SEDIGKIREKLGMSKYKFAK
KYGLSCSSVWKYEKNKR-IPIYLFKKLDLKKPNYIASTNKNVIIKNPFPLKISSSLVRIL
AHLIGDGSIDKEKIKRENCYDFRYHNTNIDLIKQFVEDIERVFGIKLTI-KKAKKRKNQK
LKYYVQVPSVVGRIISILFKEVIEKNAPKIPKEFYPEFIGALFDDEGCAIEKEGKAFISN
TNLELLKDVKEMLLELGIKSRIDEKQFKLFIKGRKNIQKFLNIIPFISVDKKQKLINALS
NKYKWKDCSVVKKEKEIIKVLGLYGAIDLNELSKKTKLPASVVREYIKEFIKNGIVEEIV
SDNKKIVYTLKIPPHKTFYRYIGEKVINKDFIT-------KTISNIKKINYNGYVYDI-I
NSEYSNF-IANNIVVHNS
>Haloarcula_californiae_ATCC_33799-topA
CLTADSDVLVRSENGDVER-QTVDSLFSDGQVVLADGDTDIAVSKETPTVLSLDEATERV
SEQESTLVSERPLRDDESVRTIETSRGA-VTVTDDHPMYIRQ-DGEVTVRPASDIEAGTD
LVAARRPPDTMVEPSDETVLSWETFAADCDKHSKLYGVDCGTELAAQRAARDESQTAFAE
RYGSYGSAVGKYERGEKDVPVWLLGELDI-RPDRIHGLNYETSFENPFPLEWSPELAQVI
GCLLGDGSIHRN--DDENVVDVRYHNTDEALIERFARDIERLFDIEPTVTDRPGRESHHK
RKYQVDVPSAVGRVLVCVLEAVTENGTPVLPDAVRPAFVGALFDDEG-HISREGKAFISN
TDHTLLTGVGEMLAERGIETKLAPDQHKLHIRGRRNLEQFLDRIPIASDEKFYRGLDAL-
-----DAYDVTTRKAELLEAIRQEPKTS-AALAQTLGVTRGSVNKYLRELRESGHIEKQI
EGSNRSLDENRT------VQYVAADFEGSVYATLRGEPSSVTVEDVERREYDGPVYDLTV
SENAPNFAVNGGAVVHNS
>Haloarcula_marismortui_ATCC_43049-topA
CLTADSDVLVRSENGDIER-QTVDSLFSDGQVVLADGDTDIAVSKETPTVLSLDEATERV
SEQESTLVSERPLRDDESVRTIETSRGA-VTVTDDHPMYIRQ-DGEVTVRPASDIEAGTD
LVAARRPPDTMVEPSDETVLSWETFAADCDKHSKLYGVDCGTELAAQRAARDESQTAFAE
RYGSYGSAVGKYERGEKDVPVWLLGELDI-RPDRIHGLNYETSFENPFPLEWSPELAQVI
GCLLGDGSIHRN--DDENVVDVRYHNTDEALIERFARDIERLFDIEPTVTDRPGRESHHK
RKYQVDVPSAVGRVLVCVLEAVTENGTPGLPDAVRPAFVGALFDDEG-HISREGKAFISN
TDHTLLTGVGEMLAEMGIETKLAPDQHKLHIRGRRNLEQFLDRIPIASDEKFYRGLDAL-
-----DAYDVTTRKAELLEAIRQEPKTS-AALAQTLGVTRGSVNKYLRELRESGHIEKQI
EGSNRSLDENRT------VQYVAADFEGSVYATLRGEPSSVTVEDVERREYDGPVYDLTV
SENAPNFAVNGGAVVHNS
>Haloarcula_sinaiiensis_ATCC_33800-topA
CLTADSDVLVRSENGDIER-QTVDSLFSDGQVVLADGDTDIAVSKETPTVLSLDEATERV
SEQESTLVSERPLRDDESVRTIETSRGA-VTVTDDHPMYIRQ-DGEVTVRPASDIEAGTD
LVAARRPPDTMVEPSDETVLSWETFAADCDKHSKLYGVDCGTELAAQRAARDESQTAFAE
RCGSYGSAVGKYERGEKDVPVWLLGELDI-RPDRIHGLNYETSFENPFPLEWSPELAQVI
GCLLGDGSIHRN--DDENVVDVRYHNTDEALIERFARDIERLFDIEPTVTDRPGRESHHK
RKYQVDVPSAVGRVLVCVLEAVTENGTPGLPDAVRPAFVGALFDDEG-HISREGKAFISN
TDHTLLTGVGEMLAEMGIETKLAPDQHKLHIRGRRNLEQFLDRIPIASDEKFYRGLDAL-
-----DAYDVTTRKAELLEAIRQEPKTS-AALAQTLGVTRGSVNKYLRELRESGHIEKQI
EGSNRSLDENRT------VQYVAADFEGSVYATLRGEPSSVTVEDVERREYDGPVYDLTV
SENAPNFAVNGGAVVHNS
>Natrinema_altunense_JCM_12890-topA
CLTADTNILHRDSDDDVVR-VPVSDVFDDGAVVMADGDTEIAINEQGPTSLSVDEATERV
TERNQTLVSQRPLKDDEGVLRITTETGS-LSVTSDHPMYLRTDDG-FEIVPAADVVASDR
LLST-RPTNTVDYDGNDVVATWSEFATSCDKSSKLYGVDCGDRLADYRSARNETQYDLAD
RIDADRPAISDYENGKRDVPVRILGELEI-RPAELHGLNYDRTVENPFPLRWSPTLARVV
GGLLGDGSIHVD--EDENVVDVRYHNTDRHLIDRFANDVQTLFGIEPTIVEQDGRKDHHK
TRYQVHLPSAAGRMLRFVLESMSEDGRPVVPEPLEPTFIGALFDDEG-HISRDQKCFISN
TDHELLEAVGEMLRRHGIDSKLAPSQHKLYVRGREDLERFLDVVPIAADEKFYRGLDAL-
-----QEYDVTRHKARILESTSTEPKTS-DELAAQLGISRGRVNAHVRSLRDDGYLEKRV
EGSNRSTDGLRT------IRYAATEFDDTIYAAVLGHPSATEVIDVEEREYDGYVYDLTI
DEDAPNFAVQSGTVVHNS
>Halorubrum_LB1-topA
CLTADTNILHRDSDDDVVR-VPVSDVFDDGAVVMADGDTEIAINEQGPTSLSVDEATERV
TERNQTLVSQRPLKDDEGVLRITTETGS-LSVTSDHPMYLRTDDG-FEIVPAADVVASDR
LLST-RPTNTVDYDGNDVVATWSEFATSCDKSSKLYGVDCGDRLADYRSARNETQYDLAD
RIDADRPAISDYENGKRDVPVRILGELEI-RPAELHGLNYDRTVENPFPLRWSPTLARVV
GGLLGDGSIHVD--EDENVVDVRYHNTDRHLIDRFANDVQTLFGIEPTIVEQDGRKDHHK
TRYQVHLPSAAGRMLRFVLESMSEDGRPVVPEPLEPTFIGALFDDEG-HISRDQKCFISN
TDHELLEAVGEMLRRHGIDSKLAPSQHKLYVRGREDLERFLDVVPIAADEKFYRGLDAL-
-----QEYDVTRHKARILESTSTEPKTS-DELAAQLGISRGRVNAHVRSLRDDGYLEKRV
EGSNRSTDGLRT------IRYAATEFDDTIYAAVLGHPSATEVIDVEEREYDGYVYDLTI
DEDAPNFAVQSGTVVHNS
