# Supplementary material for: Inteins as indicators of gene flow in the halobacteria
Source: Front Microbiol. 2014 Jun 26;5:299. doi: 10.3389/fmicb.2014.00299 (PMC4071816; doi:10.3389/fmicb.2014.00299)
Supplement: Supplementary file 1 [file DataSheet1.ZIP › data_file1/intein_sequence_alignments/udp.fst]

>Dictyoglomus_thermophilum_H-6-12-udp
CLLGKEKILVKNSKISNVYSLEELFKLESKENKVYKIGDLEVLKTNDLFVNSLNDSNLSS
SWMPVSYLFKRKYK--GDLVKIITEDNRKLIVTEKHPMLRLDNGSVEVVEARDLKVGDLL
PLFKENFEEK---------IEIREVVVDLIKELS----EEWENRVRVKIINGSWVNYKAE
IYSICKT-------DRKYDYIKGDYL-PLGIFRRLEREKKINIEHDSLILLTGRGPSTAK
FPAVVKIDKDLARFIGYYLSEGCATKERGYY------RIRLTINKDEK-ELFSDIESILN
KLGLTHSIYLSPKFKAKTIRINSPLLGWLLIDRLRCGKDSYSMRIPDELMSASLDLKEEL
LKGLFRGDGDIHYRNERRNYIKNGKKYNHRNNSLVIGYFSISDVLFYQIIYLLQEMGIYP
SISK--------NKN--------HLKISGYDNLKKLTDWFLDEKGRKYSNY---FRFSLK
K-INNKR-NNFPIPLVSVKKIEFESVDNIDV--YSLEVENTHTFAVGSGIYVHN
>Methanocaldococcus_jannaschii_DSM_2661-udp
CFHPDEVLFIDRGRGLECITFKELFELEDKDNV---------------KILSFD--GEKL
SLKKLKLASKRYYN--DDLITLRFNLGREIKITKDHPVVILEDGELKIKLTSDVKEGDKV
ILPYGNFGEE------------REIEIDILEELS--KTDL---------IEKVWIHNKDL
ATNEFNIIKPYLSNKYPHDVKRNGTIRAKDILPIKEILDKYGSK-NRLFTAKSKSTTI--
-PYKIKIDKDFARLIGYYLSEGWISKDYGRNG-VVRKRIGLCFGIHEE-EYINDVKNILN
KLGIKYIEKI--KDGSHSILISSKILAYVFENILNCGINCYNKNIPPQMFNAKEEIKWEF
LKGLFRGDGGI--------------VRLNNNKNLNIEFATVSKKMAHSLLILLQLLGIVA
SVKK--------CYNNKSTTMAYIIRINGLEQVKKIGELF-GKKWENYKDIAESYKRNIE
P-LGYKKSDNFAI--LEVKEIIKEHYSG-YV--YSVE-TENSLLITSYGILIHN
>Methanocaldococcus_vulcanius_M7-udp
CFHPDEVLFIDRGRGLECITFKELFELEDKDDI---------------KVLSFD--GEKL
SLKKLKLASKRYYN--DDLITLRFNLGREIKITKDHPVVILEDRNLKVKLAEDVKEGDKV
ILPYGNFGEE------------QEIEIDILEELS--KTDL---------IEKVWIHNKDL
VINEFNIIKLYLSNKYPHDVKRNGTIRSKDILLIKEILDKYGSK-NRLFTARSKSTTI--
-PYKIKIDKDFARLMGYYLSEGWISKDYGRNG-VVRKRIGLCFGIHEE-EYINDVKNILN
KLGIKYIEKI--KDGSHSIIISSKILAYVFENILNCGINCYNKNIPPQIFNSKEEIKWEF
LKGLFRGDGGI--------------VRLNNDKNLNIEFATVSKKMAHSLLILLQSLGIVA
SVKK--------CYNNKSTTMAYIIRINGLEQVKKIGELF-GRKWENYKDIVENYKRNIK
P-LGYSKSDNFAI--LEVKEIIKEHYSG-YV--YSVE-TENSLLITSYGILIHN
>Methanotorris_igneus_Kol_5-udp
CFHPDEILFVDFGDGLECMTFKELFDKLSKDNK---RCV---------KVLSVNK-NLKL
DLVNLKLITKRDYS--DDLIVLKTSMGREIKITKDHPVVVLSGDKIQVKLAENIKEGDEV
ILPTGEFGNN------------DVITIDVLEEIK--NTPL---------IEKTFLNNKNM
VLNEFENIRTYLSNKYIHDVKKSGTVKAKDMLPIRSILNKYNYNSNRLFTVRSKSTTI--
-PSKIKIDGDFARLIGYYLAEGWISEDGKKNG-AIRKRIGFSFGAHEK-EHINDVKNILN
KLGIKYIEKI--RNGSHSIIISSKLLAYIFEEVLKCGNNCYNKQIPPQIFNSPSDIKWEF
LKGILRGDGCI--------------VKLNNNKNLVIEYGTVSKKLANSLLLLLQSLGIVA
SLKR--------CYNNKSTTLTYIIRINGLNQVKKIGELF-GDKWSNYKKITDRYKRNIK
P-IGYKKFDNYVS--LKVKSVEREYYDG-EV--YSVE-TDNNLLISSYGLLIHN
>Methanococcus_aeolicus_Nankai-3-udp
CFHPDEILFVDFGDGLECMAFKELFDELSRDNN---RSV---------KILSINK-NLKL
DLANLKLITKRDYS--DDLIVLKTTMGREIKITKDHPVVVLNGDKLHVKLAENIKEGDEI
ALPKGEFNSN--------SNINNIITIDILEEIK--NTPL---------IEKTYLNNKNM
VLNEFENIRAHLSNKYIHDIKKNGTVRAKDMLPIRSILNKYNYNSNRLFTVRSKSTTI--
-PSVIKIDGDFARLIGYYLAEGWISEDGKKNG-AIRKRISFSFGAHEE-EYINDVKNILN
KLDINYIEKI--RNGSHSIIISSKLLAYIFEEALKCGNNCYNKQIPPQIFNSPSDIKWEF
LKGILRGDGGI--------------VKLNNNKNLNIEYGTVSKKLANSLMILLQSLGIIT
SLKR--------CYNNKSTTLTYIIRINGLNQVKKIGELF-GDKWNNYKEIADNYERNIK
P-IGYKKFDNYAS--LKVKSVEREYYGG-EV--YSVE-TDNNLLISSYGLLIHN
>Methanothermococcus_okinawensis_IH1-udp
CFHPDEVIFVDFGNGLECMTFKELFDELSKNNN---RSV---------KILSINK-DLKL
DLVNLKLITKRDYS--DDLIVLKTSMGREIKITKDHPIVVLNGNKLHIKLAEDVKERDEI
ALPNGEFNSNCNKNNNNSNNINNIITIDVLEEIK--NTPL---------IEKTFLNNKNM
VLNEFDNIRAHLSNKYIYDIKKNGTVRVKDMLPIRSILNKYNHNSNRLFTVRSKSTTI--
-PSVIKIDGDFARLIGYYLAEGWISEDCNKKG-NVRKRMGFSFGAHEE-EYINDVKNILN
KLDINYIEKI--KNGSHAIIISSKLLAYIFEKVLKCGNNCYNKQIPPQIFNSPSNIKWEF
LKGILRGDGGI--------------VKLNNNKNLNIEYGTVSKKLANSLMVLLQSFGIIT
SLKR--------CHNNKSTTLTYIIRINGLNQVKKIGELF-GDKWNNYKEIADNYKRNIK
P-VGYKKSDNYAS--LKVKSIEREYYNG-EV--YSVE-TDNNLLISSYGLLVHN
>candidate_division_EM_19_bacterium_JGI_0000001-G10-udp
CLAPEEIVVARINGQVKILPIGSFCESVLAGQN-NCETT---------EVLSFDPITFEP
CWTRVSRAFKRKAD---RLLEIRTSMGRRLKLTPEHPCLVLGEQGWTIKSAQQLRIGDRL
PLISHLPIDP-----------NAPRQLDLIELLGGLREDIFVEIRI---PAKKAAKAKEI
LRSVITSAQKRFSYLKHGRF-------PLSVYRLLEKELSLSRRKARLYLRGGKVNRV--
-PAVISVDEKFARLVGYYLSEGCCSQHGSTY------RLIWVFNRKEQ-EYVEDLCAILR
QLKVRFKVVH--NETTTKIIVSSWFLGVLFKEVLKCGERAENKSVPDLLMFHEPALRLQV
LIGLFRGDGLVTT------------RKSEKGNPVKISFATASRKLFEQVILLLQDIGIVP
ACYSKDGSEAIICGRNHQTLPMYFVEIHSIESVKKMSRWFSRTINSRIQKKLKNCVKPQC
SYPRHKWHGNFAT--VKIVDVQ-ETTGS-TV--YDLEVENTHLFVTSGGVITHN
>Thermococcus_gammatolerans_EJ3-udp
CFAKDEFVFLEEG-GIEPLSVEELFE-LIEGKTEEIDGVLVKHPNEEYRILSFDPVSRRP
VFGRVTLATKRRLKPREKVLEIKTKTGRSVKLTENHIVWVYKDGAFVEKLAKDLTPGDMM
TILTELPSKE------------TPEVIDVISILS--RD-----------PQGYRIKFQGI
PAESRAALHAKLA-PKSYDYTKGNYI-PLEYYSEFKNLLPRPQA-----IATGRGPSYLE
FPPEIHVNEEFATLLGYYISEGCITEDSS-------LRTRFSFNIRET-DYIGEVRGILE
NIGIRHSEYV--QGSVHHIKVSSRAFG-ELLRFLGTGVNSYDAKVPGFILYSKALQR-AV
LRGIINGDGSVSVYEGKHRTKKNGREYITEKISASVEVATASNKLAQQLFLMLQNLGIVP
SYKR--------NGN------VHILRIFGPENLEKLRGIVSGEKGEKLEYYLSNIKKRER
N-SSFKPMGSFAL--VEVKEIKPIEYDD-YV--YSFEVEGTNTIVTTSGLIVHN
>Halorubrum_saccharovorum_DSM_1137-udp
CLTGDQRVLAKDDEGTRFLTFEEFFDRYVDEDAAHVDDV---------AVLSYDK-EGNS
TFKPVLGATRRDYD--GELRRIQTKMSKEVTVTEDHPMLVVEGNDLVVREAGSLTETDQL
PVQTNVSVDP-------------VSHFDLIELIA--DDPNFPTDEVYLKPDFDLSDRKDH
LRNVLDGYNRRHSYDRVHEFCRNNYL-SLDVFLEYEDEIEFDRKALSLYTTRGGGQTYV-
-PAIVSADEAFWRFIGYYISEGHVNDDESGHGSTTRRRVALSFHPTDEPEYVSDVESFFE
SLGIRHMTRQ--RETTTQIEVSSRIFA-RFLEQLGCGTGSYTAALPDAVYQEPESHRKAV
LSGLFRGDGHI--------------AYPSHSNAVVYEYGSVSEELIAGMQLLLHSIGIIP
SYKT--------STSAKSTKPAHFLRVSSSEQIDQLKELFLDTDIAKIDRRLDSYAKQIA
P-TGHTDGGSHTA--VRVRDIETVDLDE-PISVYSLEVDDDHTFVTTDGIAVHN
>Halorubrum_Cb34-udp
CLTGDQRVLAKDDDGTRFLTFEEFFGRYVNEETESVDDV---------SVLSYDE-SGNG
TFKSVLEATRREYD--GELCRIRTKMNKEVTVTDDHPMLVVDGDDVLVRTAGSLTETDRI
PVYTDITVDP-------------IGHFDLIDLVV--GDPDLPAEKVYLKPTFDLADKKSH
LRNVLEEYNRRQSYDRVREFCRKNYL-PLDVFLEFENQLDFDRGDVSLYTTIGGGQTYV-
-PAIIPANEAFWRFVGYYLSEGHINDDDSGHGSTTRRRVILSFHPTDEPEYVSDVESYYE
SLGIRYTTSR--RDTTRQIEISSRIFA-RFIEDLGCGTGSYSAALPDVVYQEPVPHRKAV
LSGLFRGDGHI--------------AYPKHSNAVVYDYGSVSEELIAGMQLLLHSIGIVP
SYKT--------SQSAKSTTPAHFLRVSSKEQIDELKDLFLDADVAKIDRRLDNYAKSIA
P-TGHTDGGTHTT--VRVRDIETIDSEE-PIPVYSLEVADTHTFVTTDGLAVHN
>Halorubrum_167-udp
CLTGDQRVLAKDDTGVKHLTLTDFFDKYVADET--VDEV---------AVLSRSP-SGKS
RFKPVHAATRRHYE--GSLHTIRTKMNKTVTVTHDHPIVTLTEQESAIQPAAEIEPGDSI
PVMTDLPSDP-------------VSTFDLIDIIK--MSTAFANESVYLKPSTPLETVKDD
VYEVLQEYNRQFDYHKVSDLVRDNYL-PLDVFLAYEDELPVDRADLSLYTTRGGGQTYV-
-PAKLPVDVEFWRFIGYYLSEGHINDDTSGHGSTTRRRVALSFHPTDEPEYVREVESYYE
RLGIRYRTSQ--HETTTEIRVSSRVFA-EFIEWLGCGSGSYSAAIPNSAFQATESQRQAL
LSGLFRGDGHI--------------EYTSHSNAVVYDYGSVSKELIDGMQLLLHSLGVVP
SYKT--------SESAKSTQPAHFLRVSSKHQIAALTEMFLTDEREQIENRLDQYDRDIK
P-TGHSADGGFSS--VPVREVSVEETET-EV--YSLEVADDHTFVTTDGLVVHN
>Halorubrum_C2_b-udp
CLTGDQRVLAKDDTGVKHLTLTDFFDKYVADET--VDEV---------AVLSRSP-SGKS
RFKPVHAATRRHYE--GSLHTIRTKMNKTVTVTHDHPIVTLTEQESAIQPAAEIEPGDSI
PVMTDLPSDP-------------VSTFDLIDIIK--MSTAFANESVYLKPSTPLETVKDD
VYEVLQEYNRQFDYHKVSDLVRDNYL-PLDVFLAYEDELPVDRADLSLYTTRGGGQTYV-
-PAKLPVDVEFWRFIGYYLSEGHINDDTSGHGSTTRRRVALSFHPTDEPEYVREVESYYE
RLGIRYRTSQ--HETTTEIRVSSRVFA-EFIEWLGCGSGSYSAAIPNSAFQATESQRQAL
LSGLFRGDGHI--------------EYTSHSNAVVYDYGSVSKELIDGMQLLLHSLGVVP
SYKT--------SESAKSTQPAHFLRVSSKHQIAALTEMFLTDEREQIENRLDQYDRDIK
P-TGHSADGGFSS--VPVREVSVEETET-EV--YSLEVADDHTFVTTDGLVVHN
>Halorubrum_hochstenium_ATCC_700873-udp
CLTGDQHVVAKDDTGTKHLTLAEFFERYVSEGT--LEDV---------SVLSRSA-DGTF
AFNPVDAATRREYE--GPLHTIQTKMNKRVTVTHDHPMLTLDGDETTVKPADALEAGDSL
PVVADIPSDP-------------VSTFDLIDIVD--ASSAFENDRVYLKPSTSFETVKEE
LYETLREYNRQFSYHKVHDLVRDNYL-PLDVFLKYEDELPVDRADLSLYTTRGRGQTYI-
-PAIIPVDEQFWRFIGYYLSEGHINDDTSGHGSTTRRRVQLSFHPTDEPEYVSDVESYYE
TLGVRYQTRQ--QETATAVSVSSRVFA-EFLEWLGCGTGSYSAALPDEAFQATEDERKAL
LSGLFRGDGHV--------------EYTNHSNAVVYDYGSVSEDLIDGMTLLLHSLEIVP
SYKK--------SQSAKSTQPAHFLRVSSKRQIAALKEMFLSEERHRIENRLAEYDRDIA
P-TGHTADGGFTS--VPVRDVSVEETTA-DV--YSLEVADNHTFVTTDGLVVHN
>Halorubrum_C3-udp
-MTGDQRVLAKDATSTRHLTLGEFFDEYVSDGT--VDDV---------SVLSRSE-QGEF
AFKPVEAATRRRYD--GRLHTIRTKMNKRVTVTHDHPMLTLEGNDTAVKPAAELEAGDSV
PVLADLPSDP-------------VSEFDLIEIVA--ESPDFENDRVYLKPSTPLEANKDE
VYKVLRAYNRQFDYHKLSDLVRDNYL-PLDAFLTYEEELPVDREDLSLYTTRGGGQTYV-
-PAILRADERFWRFIGYYLSEGHINDDTSGHGSTTRRRIQLSFHPSEEPEYVRDVESYYE
DLGIRYQTRR--QETTTAISVSSRVFA-AFLEWLGCGTGSYSAAIPDDAFQATADERVAL
LSGLFRGDGHI--------------EYTNHSNAVVYDYGSVSEELIDGMMLLLHSLGIVP
SYKT--------SQSAKSTRPAHFLRVSSKRQIAALKELFLPEEQDRIDDRLDAYDRDIA
P-TGHTADGGFTS--VPVRDVTVEETTT-DV--YSLEVAEDHTFVTTDGLVVHN
>Halorubrum_Fb21-udp
CLTGDQRILAKDETGTRHLTLGEFFDEYVSDGT--VDDV---------SVLSRSE-QGEF
AFKPVKVATRRRYD--GPLHTIRTKMNKRVTVTHDHPMITLKGNDTAVRPAAELEAGDSV
PVLADLPSDP-------------VSEFDLIEIVA--ESPDFENDRVYLKPSTPLEANKDK
VYEVLRAYNGQFDYHKVSDLVRDNYL-PLDVFLTYEEELPVDREDLSLYTTRGGGQTYV-
-PAILRADERFWRFIGYYLSEGHINNDTSGHGSTTRRRIQLSFHPSDEPEYVSDVESYYE
DLGIRYQTRQ--QETTTAISVSSRVFA-AFLEWLGCGTGSYSAAIPDDAFQATADERVAL
LSGLFRGDGHI--------------EYTNHSNAVVYDYGSVSEELIDGMTLLLHSLGIVP
SYKT--------SQSAKSTRPAHFLRVSSKRQIAALKELFLPEEQDRIDDRLDAYDRDIA
P-TGHTADGGFTS--VPVRDVTVEETTT-DV--YSLEVAEDHTFVTTDGLVVHN
>Halorubrum_LD3-udp
CLTGDQRVLAKDETGTRHLTLGEFFDEYVSDGT--VDDV---------SVLSRSE-QGEF
AFKPVKVATRRRYD--GPLHTIRTKMNKRVTVTHDHPMITLKGNDTAVKPAAELEAGDSV
PVLADLPSDP-------------VSEFDLIEIVA--ESPDFENDRVYLKPSTPLEANKDE
VYEVLRAYNRQFDYHKLSDLVRDNYL-PLDVFLTYEEELPVDREDLSLYTTRDGGQTYV-
-PAILRADEQFWRFIGYYLSEGHINDDTSGHGSTTRRRIQLSFHPSDEPEYVSDVESYYE
DLGIRYQTRQ--QETTTAISVSSRVFA-AFLEWLGCGTGSYSAATPDDAFQATADERVAL
LSGLFRGDGHI--------------EYTNHSNAVVYDYGSVSEELIDGMTLLLHSLGIVP
SYKT--------SQSAKSTRPAHFLRVSSKRQIAALKELFLPEEQDRIDDRLDAYDRDIA
P-TGHTADGGFTS--VPVRDVTVEETTT-DV--YSLEVAEDHTFVTTDGLVVHN
>Halorubrum_LG1-udp
CLTGDQRVLAKDETGTRHLTLGEFFDEYVSDGT--VDDV---------SVLSRSE-QGEF
AFKPVKVATRRRYD--GPLHTIRTKMNKRVTVTHDHPMITLKGNDTAVKPAAELEAGDSV
PVLADLPSDP-------------VSEFDLIEIVA--ESPDFENDRVYLKPSTPLEANKDE
VYEVLRAYNRQFDYHKLSDLVRDNYL-PLDVFLTYEEELPVDREDLSLYTTRDGGQTYV-
-PAILRADEQFWRFIGYYLSEGHINDDTSGHGSTTRRRIQLSFHPSDEPEYVSDVESYYE
DLGIRYQTRQ--QETTTAISVSSRVFA-AFLEWLGCGTGSYSAAIPDDAFQATADERVAL
LSGLFRGDGHI--------------EYTNHSNAVVYDYGSVSEELIDGMTLLLHSLGIVP
SYKT--------SQSAKSTRPAHFLRVSSKRQIAALKELFLPEEQDRIDDRLDAYDRDIA
P-TGHTADGGFTS--VPVRDVTVEETTT-DV--YSLEVAEDHTFVTTDGLVVHN
