# Supplementary material for: Inteins as indicators of gene flow in the halobacteria
Source: Front Microbiol. 2014 Jun 26;5:299. doi: 10.3389/fmicb.2014.00299 (PMC4071816; doi:10.3389/fmicb.2014.00299)
Supplement: Supplementary file 1 [file DataSheet1.ZIP › data_file1/reference_tree_alignment/halo_ribo_reference.phy]

122   13563
hrr_aidingense_JCM_13916        --MADTIQEA VTLALDDAPE RNFRETVDIA INLRDLDLND PSNRIDESVV LPAGTGQETQ
hbi_lacisalsi_AJ5               -MADSDIETA VARALEESPD RNFTETVDLA INLRDLDLNE PSNRVDESVV LPSGTGQDTR
hrr_Ga36                        --MADTIQEA VTLALDDAPE RNFRETVDIA INLRDLDLND PSNRIDESVV LPAGTGQETQ
hrr_Ec15                        --MADTIQEA VTLALDDAPE RNFRETVDIA INLRDLDLND PSNRIDESVV LPAGTGQETQ
ncc_occultus_SP4                -MADSDIQTA VTRALEDAPD RNFTETVDLA INLRDLDLNE PSNRVDESVV LPSGTGQETQ
hfx_mediterranei_ATCC_33500     --MADTIVDA VSRALDEAPG RNFRETVDLA VNLRDLDLND PSKRVDESIV LPSGTGQDTQ
hbt_sp_NRC_1                    -MADNDIEEA VARALEDAPQ RNFRETVDLA VNLRDLDLND PSQRVDEGVV LPSGTGQETQ
har_hispanica_ATCC_33960        -MADQEIENA VSRALEDAPE RNFRETVDLA VNLRDLDLND PSNRVDESVV LPAGTGQETT
hrr_SP7                         MKMADTIQEA VTLALDDAPE RNFRETVDIA INLRDLDLND PSNRIDESVV LPAGTGQETQ
nab_aegyptia_DSM_13077          -MADSDIETA VDRALEDAPD RNFTETVDLA INLRDLDLNE PSNRVDESVV LPSGTGQETR
ncc_jeotgali_DSM_18795          -MADSDIQTA VTRALEDAPD RNFTETVDLA INLRDLDLNE PSNRVDESVV LPSGTGQETQ
har_californiae_ATCC_3379       -MADQEIENA VSRALEDAPE RNFRETVDLA VNLRDLDLND PSNRVDESVV LPAGTGQETT
hrr_californiensis_DSM_19288    --MADTIQEA VTLALDDAPE RNFRETVDIA INLRDLDLND PSNRIDESVV LPAGTGQETQ
halophilic_archaeon_DL31        ---------- ---------- ---------- ---------- ---------- ----------
hns_J07HN4                      -MADDTIVQA VSRALDESPP RNFGETVDIA VNLRDLDLDD PSNRVDESIV LPSGTGQETQ
hns_J07HN6                      -MADDTIEQA VSRALDESPQ RNFEETVDLA VNLQDLDLDD PSNRVDESIV LPSGTGQETQ
hfx_mucosum_ATCC_BAA_1512       --MADTIVDA VSRALDEAPG RNFRETVDLA VNLRDLDLND PSKRVDESIV LPSGTGQDTQ
hrr_Ea1                         --MADTIQEA VTLALDDAPE RNFRETVDIA INLRDLDLND PSNRIDESVV LPAGTGQETQ
hbi_nitrareducens_JCM_10879     -MADSDIETA VARALEESPD RNFTETVDLA INLRDLDLNE PSNRVDESVV LPSGTGQDTR
candidatus_nanosalinarum_J07AB  ---------- ---------- ---------- ---------- ---------- ----------
hfx_larsenii_JCM_13917          --MADTIVDA VSRALDEAPG RNFRETVDLA VNLRDLDLND PSKRVDESIV LPSGTGQDTQ
hac_jeotgali_B3                 -MADQDIEQA VARALEDAPQ RNFRETVDLA INLRDLDLND PSNRVDESVV LPSGTGQDTR
nbt_gregoryi_SP2                -MADSDIETA VTRALEESPD RNFTETVDLA INLRDLDLNE PSNRVDESVV LPSGTGQDTR
htg_turkmenica_DSM_5511         -MADSDIETA VARALEDAPD RNFTETVDLA INLRDLDLNE PSNRVDESIV LPSGTGQDTR
hrr_C3                          MKMADTIQEA VTLALDDAPE RNFRETVDIA INLRDLDLND PSNRIDESVV LPAGTGQETQ
nab_magadii_ATCC_43099          -MADSDIETA VARALEDAPD RNFTETVDLA INLRDLDLNE PSNRVDESVV LPSGTGQETR
hrr_Eb13                        --MADTIQEA VTLALDDAPE RNFRETVDIA INLRDLDLND PSNRIDESVV LPAGTGQETQ
hfx_volcanii_DS2                --MADTIVDA VSRALDEAPG RNFRETVDLA VNLRDLDLND PSKRVDESIV LPSGTGQDTQ
hrr_LD3                         --MADTIQEA VTLALDDAPE RNFRETVDIA INLRDLDLND PSNRIDESVV LPAGTGQETQ
hfx_BAB-2207                    --MADTIVDA VSRALDEAPG RNFRETVDLA VNLRDLDLND PSKRVDESIV LPSGTGQDTQ
Methanosarcina_barkeri_str._Fu  -MAEKSILEA VKKVLEESPK RNFSESVDLA INLKNLDMNL PKNRVDEEVI LPHGLGKELK
hgn_salarium_B_1                -MADDTIVQA VSRALDEAPE RNFRETVDLA INLRDLDLND PSKRIDEGVV LPAGTGQDTQ
hrr_Ea8                         --MADTIQEA VTLALDDAPE RNFRETVDIA INLRDLDLND PSNRIDESVV LPAGTGQETQ
Methanosarcina_mazei_Tuc01      -MVERTILEA VKKVIEESPK RNFSESVDLA INLKNLDMNQ PKNRVDEEVI LPHGLGKELK
hrr_J07HR59                     --MADSIEDA VSRAIEEAPE RKFRETVDLA VNLRDLDLND PSNRVDESVV LPGGTGQETT
hrr_hochstenium_ATCC_700873     --MADTIQEA VTLALDDAPE RNFRETVDIA INLRDLDLND PSNRIDESVV LPAGTGQETQ
hcc_saccharolyticus_DSM_5350    -MADQDIEEA VTRALDEAPP RNFSETVDLA VNLRDLDLND PSNRVDESIV LPEGTGQETR
hfx_elongans_ATCC_BAA_1513      --MADTIVDA VSRALDEAPG RNFRETVDLA VNLRDLDLND PSKRVDESIV LPSGTGQDTQ
hmc_mukohataei_DSM_12286        -MADQDIENA VSRALDEADP RNFTETVDLA VNLRDLDLND PSNRIDESIV LPAGTGQETS
hrr_LG1                         --MADTIQEA VTLALDDAPE RNFRETVDIA INLRDLDLND PSNRIDESVV LPAGTGQETQ
Methanosarcina_acetivorans_C2A  ---------- ---------- ---------- ---------- ---------- ----------
nnm_pallidum_DSM_3751           -MADSDIETA VARALEDSPD RNFTETVDLA INLRDLDLNE PSNRVDESIV LPAGTGQETR
hfx_denitrificans_ATCC_35960    --MADTIVDA VSRALDEAPG RNFRETVDLA VNLRDLDLND PSKRVDESIV LPSGTGQDTQ
candidatus_nanosalina_J07AB43   ---------- ---------- ---------- ---------- ---------- ----------
htg_thermotolerans_DSM_11522    -MADSDIETA VARALEDSPD RNFTETVDLA INLRDLDLNE PSNRVDESIV LPAGTGQETR
hcc_salifodinae_DSM_8989        -MADQDIEEA VTRALDEAPP RNFSETVDLA VNLRDLDLND PSNRVDESIV LPEGTGQETR
nab_asiatica_DSM_12278          -MADSDIETA VDRALEDAPD RNFTETVDLA INLRDLDLNE PSNRVDESVV LPSGTGQETR
halophilic_archaeon_J07HX64     -MADQEIENA VSRAIDDAPP RNFRETVDIA INLRDLDLND PSNRVDESIV LPEGTGQETN
nab_taiwanensis_DSM_12281       -MADSDIETA VDRALEDAPD RNFTETVDLA INLRDLDLNE PSNRVDESVV LPSGTGQETR
nrr_bangense_JCM_10635          -MADSDIKTA VARALEESPD RNFTETVDLA INLRDLDLNE PSNRVDESIV LPSGTGQETI
hvx_asiaticus_JCM_14624         -MADSDIETA VTRALDESPD RNFTETVDLA INLRDLDLDE PSNRVDESVV LPAGTGQETT
hrr_distributum_JCM_10118       --MADTIQEA VTLALDDAPE RNFRETVDIA INLRDLDLND PSNRIDESVV LPAGTGQETQ
hfx_lucentense_DSM_14919        --MADTIVDA VSRALDEAPG RNFRETVDLA VNLRDLDLND PSKRVDESIV LPSGTGQDTQ
har_amylolytica_JCM_13557       -MADQEIENA VSRALEDAPE RNFRETVDLA VNLRDLDLND PSNRVDESVV LPAGTGQETT
htg_limicola_JCM_13563          -MADSDIETA VARALEDSPD RNFTETVDLA INLRDLDLNE PSNRVDESIV LPSGTGQETR
hrr_lipolyticum_DSM_21995       --MADTIQEA VTLALDDAPE RNFRETVDIA INLRDLDLND PSNRIDESVV LPAGTGQETQ
hrr_tebenquichense_DSM_14210    --MADTIQEA VTLALDDAPE RNFRETVDIA INLRDLDLND PSNRIDESVV LPAGTGQETQ
hcc_hamelinensis_100A6          MAAAQDITEA VTRALDEAPD RKFTETVDLA VNLRDLDLND PSNRVDESIV LPAGTGQDTR
nrr_tibetense_GA33              -MADSDIETA VARALDEAPD RNFTETVDLA INLRDLDLNE PSNRVDESIV LPSGTGQETR
har_sinaiiensis_ATCC_33800      -MADQEIENA VSRALEDAPE RNFRETVDLA VNLRDLDLND PSNRVDESVV LPAGTGQETT
hbt_salinarum_R_1               -MADNDIEEA VARALEDAPQ RNFRETVDLA VNLRDLDLND PSQRVDEGVV LPSGTGQETQ
hrr_IB24                        --MADTIQEA VTLALDDAPE RNFRETVDIA INLRDLDLND PSNRIDESVV LPAGTGQETQ
hsn_pallida_JCM_14848           --MADTIVDA VSRALDEAPQ RNFRETVDLA INLRDLDLND PSKRVDESIV LPAGTGQETQ
ncc_amylolyticus_DSM_10524      -MADSDIQTA VTRALEDAPD RNFTETVDLA INLRDLDLNE PSNRVDESVV LPSGTGQETK
har_japonica_DSM_6131           -MADQEIENA VSRALEDAPE RNFRETVDLA VNLRDLDLND PSNRVDESVV LPAGTGQETT
har_marismortui_ATCC_43049      -MADQEIENA VSRALEDAPE RNFRETVDLA VNLRDLDLND PSNRVDESVV LPAGTGQETT
nnm_altunense_JCM_14663         -MADSDIETA VARALEDSPD RNFTETVDLA INLRDLDLNE PSNRVDESIV LPAGTGQETR
hap_paucihalophilus_DX253       -MANNEIEQA VSRALEDSPE RNFRETVDLA INLRDLDLND PSNRVDESIV LPSGTGQDTK
nab_chahannaoensis_JCM_10990    -MADSDIETA VARALEDAPD RNFTETVDLA INLRDLDLNE PSNRVDESVV LPSGTGQETR
Methanosarcina_mazei_Go1        -MVERTILEA VKKVIEESPK RNFSESVDLA INLKNLDMNQ PKNRVDEEVI LPHGLGKELK
hrr_coriense_DSM_10284          --MADTIQEA VTLALDDAPE RNFRETVDIA INLRDLDLND PSNRIDESVV LPAGTGQETQ
hrr_saccharovorum_DSM_1137      --MADTIQEA VTLALDDAPE RNFRETVDIA INLRDLDLND PSNRIDESVV LPAGTGQETQ
hbt_sp_DL_1                     -MADNDIQEA VARALDEAPE RNFRETVDLA INLRDLDLND PSNRVDEGVV LPSGTGQETK
hpg_xanaduensis_SH_6            -MADSDIETA VARALEESPN RNFTETVDLA INLRDLDLNE PSNRVDESVV LPSGTGQETR
nnm_sp_J7_2                     -MADSDIETA VARALEDSPD RNFTETVDLA INLRDLDLNE PSNRVDESIV LPAGTGQETR
hrr_SP5                         --MADTIQEA VTLALDDAPE RNFRETVDIA INLRDLDLND PSNRIDESVV LPAGTGQETQ
hfx_sulfurifontis_ATCC_BAA_897  --MADTIVDA VSRALDEAPG RNFRETVDLA VNLRDLDLND PSKRVDESIV LPSGTGQDTQ
hrr_kocurii_JCM_14978           --MADTIQEA VTLALDDAPE RNFRETVDIA INLRDLDLND PSNRIDESVV LPAGTGQETQ
hrr_SP3                         --MADTIQEA VTLALDDAPE RNFRETVDIA INLRDLDLND PSNRIDESVV LPAGTGQETQ
hrr_SP9                         --MADTIQEA VTLALDDAPE RNFRETVDIA INLRDLDLND PSNRIDESVV LPAGTGQETQ
nln_innermongolicus_JCM_12255   -MADTDIETA VARALEDAPD RNFTETVDLA INLRDLDLNE PSNRVDESIV LPSGTGQETI
hrr_C49                         --MADTIQEA VTLALDDAPE RNFRETVDIA INLRDLDLND PSNRIDESVV LPAGTGQETQ
hcc_thailandensis_JCM_13552     -MADQDIEEA VTRALDEAPP RNFGETVDLA VNLRDLDLDD PSNRVDESIV LPEGTGQETR
nnm_versiforme_JCM_10478        -MADSDIETA VARALEDSPD RNFTETVDLA INLRDLDLNE PSNRVDESIV LPAGTGQETR
hgm_borinquense_DSM_11551       --MADTIVDA VSRALDEAPE RNFRETVDLA INLRDLDLND PSKRVDESIV LPAGTGQETK
nnm_pellirubrum_DSM_15624       -MADSDIETA VARALEDSPD RNFTETVDLA INLRDLDLNE PSNRVDESIV LPAGTGQETR
hrr_terrestre_JCM_10247         --MADTIQEA VTLALDDAPE RNFRETVDIA INLRDLDLND PSNRIDESVV LPAGTGQETQ
hrd_tiamatea_SARL4B             -MADQDIENA VTRALSDAPE RNFRETVDLA VNLRDIDLDD PSNRIDESIV LPSGTGQETA
hfx_ATCC_BAA-646                --MADTIVDA VSRALDEAPG RNFRETVDLA VNLRDLDLND PSKRVDESIV LPSGTGQDTQ
hfx_ATCC_BAA-645                --MADTIVDA VSRALDEAPG RNFRETVDLA VNLRDLDLND PSKRVDESIV LPSGTGQDTQ
hfx_ATCC_BAA-644                --MADTIVDA VSRALDEAPG RNFRETVDLA VNLRDLDLND PSKRVDESIV LPSGTGQDTQ
htg_salina_JCM_13891            -MADSDIETA VARALEDAPD RNFTETVDLA INLRDLDLNE PSNRVDESIV LPSGTGQDTR
hrr_E8                          --MADTIQEA VTLALDDAPE RNFRETVDIA INLRDLDLND PSNRIDESVV LPAGTGQETQ
hrr_T3cd                        --MADTIQEA VTLALDDAPE RNFRETVDIA INLRDLDLND PSNRIDESVV LPAGTGQETQ
nmn_moolapensis_8_8_11          --MADSIQDA VSSALSDSPD RNFRETVDIA VNLRDLDLAD PNNRVDESIV LPSGTGQDTR
hfx_prahovense_DSM_18310        --MADTIVDA VSRALDEAPG RNFRETVDLA VNLRDLDLND PSKRVDESIV LPSGTGQDTQ
hrr_E3                          ---------- ---------- ---------- ---------- ---------- ----------
hfx_gobbonsii_ATCC_33959        --MADTIVDA VSRALDEAPG RNFRETVDLA VNLRDLDLND PSKRVDESIV LPSGTGQDTQ
hqr_J07HQX50                    --MADTIINA VSRALDEAPP RNFRETIDLA VNLRDIDLND PSNRVDESIV LPAGTGQETQ
hrr_litoreum_JCM_13561          --MADTIQEA VTLALDDAPE RNFRETVDIA INLRDLDLND PSNRIDESVV LPAGTGQETQ
hrr_lacusprofundi_ATCC_49239    --MADTIQEA VTLALDDAPE RNFRETVDIA INLRDLDLND PSNRIDESVV LPAGTGQETQ
halophilic_archaeon_J07HB67     --MADSIEDA VSQALEEAPG RKFTETVDLA VNLRDLDLND PSNRVDEEVV LPAGTGQETS
nab_hulunbeirensis_JCM_10989    -MADSDIETA VARALEDAPD RNFTETVDLA INLRDLDLNE PSNRVDESVV LPSGTGQETR
nnm_gari_JCM_14663              -MADSDIETA VARALEDSPD RNFTETVDLA INLRDLDLNE PSNRVDESIV LPAGTGQETR
halophilic_archaeon_J07HX5      -MADQELEQA VTRALEAAPS RNFSETIDLA INLRDLDLND PSNRVDESIV LPEGTGQETS
hfx_alexandrinus_JCM_10717      --MADTIVDA VSRALDEAPG RNFRETVDLA VNLRDLDLND PSKRVDESIV LPSGTGQDTQ
hqr_walsbyi_C23                 --MADTITDA VSRAIDEAPT RNFRETVDLA VNLRDLDLND PSNRVDESVV LPAGTGQETQ
haloarchaeon_3A1_DGR            ---------- ---------- ------MDLA INLRDLDLND PSNRVDESIV LPAGTGQETQ
hqr_walsbyi_DSM_16790           --MADTITDA VSRAIDEAPT RNFRETVDLA VNLRDLDLND PSNRVDESVV LPAGTGQETQ
hrr_arcis_JCM_13916             --MADTIQEA VTLALDDAPE RNFRETVDIA INLRDLDLND PSNRIDESVV LPAGTGQETQ
hrr_Cb34                        --MADTIQEA VTLALDEAPE RNFRETVDLA INLRDLDLND PSNRVDESVV LPAGTGQETR
nmn_pharaonis_DSM_2160          --MADSIEDA VSRAMSESPE RNFRETVDLA INLRDLDLAD PNNRVDESIV LPSGTGQDTH
hcc_morrhuae_DSM_1307           -MADQDIEEA VTRALDEAPP RNFGETVDLA VNLRDLDLDD PSNRVDESIV LPEGTGQETH
har_argentinensis_DSM_12282     -MADQEIENA VSRALEDAPE RNFRETVDLA VNLRDLDLND PSNRVDESVV LPAGTGQETT
hrr_Ga2p                        --MADTIQEA VTLALDDAPE RNFRETVDIA INLRDLDLND PSNRIDESVV LPAGTGQETQ
hvx_ruber_XH_70                 -MADSDIETA VTRALDESPD RNFTETVDLA INLRDLDLDE PSNRVDESVV LPAGTGQETT
hrr_hd13                        --MADTIQEA VTLALDDAPE RNFRETVDIA INLRDLDLND PSNRIDESVV LPAGTGQETQ
hrr_G37                         --MADTIQEA VTLALDDAPE RNFRETVDIA INLRDLDLND PSNRIDESVV LPAGTGQETQ
nrr_sulfidifaciens_JCM_14089    -MADSDIKTA VARALEESPD RNFTETVDLA INLRDLDLNE PSNRVDESIV LPSGTGQETI
hrd_utahensis_DSM_12940         -MADQDIENA VTRALSESPE RNFRETVDLA VNLRDIDLDD PSNRVDESIV LPAGTGQETT
hrr_Fb21                        --MADTIQEA VTLALDDAPE RNFRETVDIA INLRDLDLND PSNRIDESVV LPAGTGQETQ
har_vallismortis_ATCC_29715     -MADQEIENA VSRALEDAPE RNFRETVDLA VNLRDLDLND PSNRVDESVV LPAGTGQETT

                                IVVFAEGETA VRAADV-ADQ VLDSDDLEDL GDDDDRAKDL ADETDFFVAE ANLMQDIGRY
                                IVVIAEGETA VRAEEA-ADE VLSEDEVADL --DDDEAKDM ADETDFFIAE EAMMQDIARH
                                IVVFAEGETA VRAEEV-ADE VLDSDDLEDL GDDDDRAKDL AGETDFFVAE ANLMQDIGRY
                                IVVFAEGETA VRAEEV-ADE VLDSDDLEDL GDDDDRAKDL AGETDFFVAE ANLMQDIGRY
                                IVVIAEGETA VRAEEV-ADR VLSEDDVADL --DDDEAKDL ADETQFFIAE EAMMQDIARY
                                IVVFATGETA LRAEDV-ADE VLGPDELEDF GDDTDAAKDL ADETDFFVAE AALMQDIGRY
                                IVVFADGETA VRADDV-ADD VLDEDDLSDL ADDTDAAKDL ADETDFFVAE APMMQDIAGA
                                IVVFAEGETA LRAEEV-ADD VLDEDELEEL GGDDDAAKDL ADDTDFFIAE KGMMQDIGRY
                                IVVFAEGETA VRAEEV-ADE VLDSDDLEDL GDDDDRAKDL ADDTDFFVAE ANLMQDIGRY
                                IVVIAEGETG VRAEEA-ADE VLSVDDVADL --DDDDAKDM ADETDFFIAE EAMMQDIARH
                                IVVIAEGETA VRAEEA-ADQ VLSESDVADL --DDDEAKDL ADETDFFIAE EAMMQDIARH
                                IVVFAEGETA LRAEEV-ADD VLDEDELEEL GGDDDAAKDL ADDTDFFIAE KGLMQDIGRY
                                IVVFAEGETA VRAEEV-ADE VLDSDDLEDL GDDDDRAKDL ADETDFFVAE ANLMQDIGRY
                                ---------- ---------- ---------- ---------- ---------- ----------
                                IIVFAEGETA LQAQDV-ADE VLSGDDLEDL GDDDDAAKDL ADDTDFFVAE ADLMQDIGRY
                                IVVFAEGETA FQAEDV-ADE VLSGDDLEDL GDDDDAAKDL ADETDFFVAE ADLMQDIGRY
                                IVVFATGETA LRAEDV-ADE VLGPDELEDF GDDTDAAKDL ADETDFFVAE AALMQDIGRY
                                IVVFAEGETA VRAQEV-ADE VLDSDDLEDL GDDDDRAKDL AGETDFFVAE ANLMQDIGRY
                                IVVIAEGETA VRAEEA-ADE VLSEDDVADL --DDDEAKDM ADETDFFIAE EAMMQDIARH
                                ---------- ---------- ---------- ---------- ---------- ----------
                                IVVFATGETA LQAESV-ADE VLGPDELEDL GDDTDAAKDL ADETDFFVAE AALMQDIGRY
                                IVVFAEGETA VRAEEV-ADE VFSSDDLADL GDDQDAAKDL AEETDFFIAE ASMMPTIGAS
                                IVVIAEGETA VRAEEA-ADE VLSEDDVADL --DDDEAKDM ADETDFFIAE EAMMQDIARH
                                IVVIAEGETA VRAEEA-ADE VLSVDDVADL --DDDDAKDM ADETDFFIAE EAMMQDIARH
                                IVVFAEGETA VRAEEV-ADE VLDSDDLEDL GDDDDRAKDL ADETDFFVAE ANLMQDIGRY
                                IVVIAEGETG VRAEEA-ADE VLSVDDVADL --DDDDAKDM ADETDFFIAE EAMMQDIARH
                                IVVFAEGETA VRAQEV-ADE VLDSDDLEDL GDDDDRAKDL AGETDFFVAE ANLMQDIGRY
                                IVVFATGETA LRAEDA-ADE VLGPDELEDF GDDTDAAKDL ADETDFFVAE AGLMQDIGRY
                                IVVFAEGETA VRAEEV-ADE VLDSDDLEDL GDDDDRAKDL AGETDFFVAE ANLMQDIGRY
                                IVVFATGETA LRAEDA-ADE VLGPDELEDF GDDTDAAKDL ADETDFFVAE AGLMQDIGRY
                                IGVFAKGDVG LRAKAAGAAY VISDVELDEL ASDKTRARTL ANECDLFIAE TQFMPTIGKN
                                IVVFATGETA LRAEDV-ADK VLSPDELEDL GDDTDAAKDL ADETDFFVAE ASMMQNIGRY
                                IVVFAEGETA VRAQEV-ADE VLDSDDLEDL GDDDDRAKDL AGETDFFVAE ANLMQDIGRY
                                IGVFAKGDVG LRAKAAGAAY VISDVELEEL AADKNKARVL ANECDLFIAE TQFMPIIGKN
                                IIVFAEGETA VRAADV-ADE VLSPDELEEL GDDDDEAKDL ADRTDFFVAE AGLMQDIGRY
                                IVVFAEGETA VRAEEV-ADE VLDSDDLEDL GDDDDRAKDL ADDTDFFVAE ANLMQDIGRY
                                IVVFAEGETA LRAEEV-ADD VLDGDDLEEL GDDDDEAKDL AGETDFFIAE ASMMQDIGRY
                                IVVFATGETA LQAESV-ADE VLGPDELEDL GDDTDAAKDL ADETDFFVAE AALMQDIGRY
                                IVVFAEGETA LRAEDV-ADQ VMSSDELAEL GDDDDAAKDL ADDTDFFLAE EGLMQDIGRY
                                IVVFAEGETA VRAEEV-ADE VLDSDDLEDL GDDDDRAKDL AGETDFFVAE ANLMQDIGRY
                                ---------- ---------- ---------- ---------- ---------- ----------
                                IVVIAEGETA VRAEEA-ADE VLSVDDVADL --DDDEAKDM ANETDFFIAE EAMMQDIARH
                                IVVFATGETA LRAEDV-ADE VLGPDELEDF GDDTDAAKDL ADETDFFVAE AGLMQDIGRY
                                ---------- ---------- ---------- ---------- ---------- ----------
                                IVVIAEGETA VRAEEA-ADE VLSADDVADL --DDDEAKDM ADETDFFIAE EAMMQDIARH
                                IVVFAEGETA LRAEEV-ADD VLDGDDLEEL GDDDDEAKDL AGETDFFIAE AGLMQDIGRY
                                IVVIAEGETG VRAEEA-ADE VLSVDDVADL --DDDDAKDM ADETDFFIAE EAMMQDIARH
                                IAVFAEGETA VRAEEA-ADT VLDSSELSDL GDDDSEAKDL AGEIDFFLAQ ESLMQDIGRY
                                IVVIAEGETG VRAEEA-ADE VLSVDDVADL --DDDDAKDM ADETDFFIAE EAMMQDIARH
                                IVVIAEGETA VRAEEA-ADD VLSVDDVADL --DDDEAKDM ADETDFFIAE EAMMQDIARH
                                IVVFAEGETA LRAEDV-ADD VLDGDELADL GDDDDAAKEL ADDTDFFIAE EAMMQNIGRY
                                IVVFAEGETA VRAEEV-ADE VLDSDDLEDL GDDDDRAKDL ADETDFFVAE ANLMQDIGRY
                                IVVFATGETA LRAEDA-ADE VLGPDELEDF GDDTDAAKDL ADETDFFVAE AGLMQDIGRY
                                IVVFAEGETA LRAEEV-ADD VLDEDELEEL GGDDDAAKDL ADDTDFFIAE KDLMQDIGRY
                                IVVIAEGETA VRAEEA-ADE VLSGDDVADL --DDDEAKDM ADETDFFIAE EAMMQDIARH
                                IVVFAEGETA VRAQEV-ADQ VLDSDDLEEL GDDDDRAKDL AGETDFFVAE ANLMQDIGRY
                                IVVFAEGETA VRAEEV-ADE VLDSDALEDL GDDDDRAKDL ADDTDFFVAE ANLMQDIGRY
                                IIVFAEGETA LRAEEV-ADD VLDSNDLEDL GDDDGAAKDL AGDTDFFIAE AGMMQDIGRY
                                IVVIAEGETA VRAEEA-ADE VLSEDDVADL --DDDEAKDM ADETDFFIAE EAMMQDIARY
                                IVVFAEGETA LRAEEV-ADD VLDEDELEEL GGDDDAAKDL ADDTDFFIAE KGLMQDIGRY
                                IVVFADGETA VRADDV-ADD VLDEDDLSDL ADDTDAAKDL ADETDFFVAE APMMQDIAGA
                                IVVFAEGETA VRAQEV-ADE VLDSDDLEDL GDDDDRAKDL AGETDFFVAE ANLMQDIGRY
                                IVVFATGETA LQAEEV-ADR VMDGNDLEDL GDDSDAAKDL ADETDFFVAE ADMMQDIGRY
                                IVVIAEGETA VRAEEV-ADE VLSESDVADL --DDDEAKDL ADETQFFIAE EAMMQDIARY
                                IVVFAEGETA LRAEEV-ADD VLDEDELEEL GGDDDAAKDL ADDTDFFIAE KDLMQDIGRY
                                IVVFAEGETA LRAEEV-ADD VLDEDELEEL GGDDDAAKDL ADDTDFFIAE KGLMQDIGRY
                                IVVIAEGETA VRAEEA-ADE VLSVDDVADL --DDDEAKDM ANETDFFIAE EAMMQDIARH
                                IVVFAEGETA LRAEDV-ADD VLSGDDLEDL GDDNDAAKDL ADDTDFFIAE ASMMQDIGRY
                                IVVIAEGETG VRAEEA-ADE VLSVDDVADL --DDDDAKDM ADETDFFIAE EAMMQDIARH
                                IGVFAKGDVG LRAKAAGAAY VISDVELEEL AADKNKARVL ANECDLFIAE TQFMPIIGKN
                                IVVFAEGETA VRAEEV-ADE VLDSDALEDL GDDDDRAKDL ADETDFFVAE ANLMQDIGRY
                                IVVFAEGETA VRAEEV-ADE VLDSDDLEDL GDDDDRAKDL AGETDFFVAE ASLMQDIGRY
                                IVVFADGETA VRAEEV-ADE VLDADDLADL ADDTDAAKDL ADDTDFFVAQ ASLMQDIAGA
                                IVVIAEGETA VRAEEV-ADE VLSGDDVADL --DDDEAKDM ADETDFFIAE EAMMQDIARH
                                IVVIAEGETA VRAEEA-ADE VLSVDDVADL --DDDEAKDM ANETDFFIAE EAMMQDIARH
                                IVVFAEGETA VRAEEV-ADE VLDSDDLEDL GDDDDRAKDL ADDTDFFVAE ANLMQDIGRY
                                IVVFATGETA LRAEDV-ADE VLGPDELEDF GDDTDAAKDL ADETDFFVAE AGLMQDIGRY
                                IVVFAEGETA VRAQEV-ADQ VLDSDDLEDL GDDDDRAKDL AGETDFFVAE ANLMQDIGRY
                                IVVFAEGETA VRAEEV-ADE VLDSDDLEEL GDDDDRAKDL ADDTDFFVAE ANLMQDIGRY
                                IVVFAEGETA VRAEEV-ADE VLDSDDLEEL GDDDDRAKDL ADDTDFFVAE ANLMQDIGRY
                                IVVIAEGETA VRAEEV-ADD VLSEDDVADL --DDDEAKDM ADETDFFIAE EAMMQDIARH
                                IVVFAEGETA VRAQEV-ADQ VLDSDDLEDL GDDDDRAKDL AGETDFFVAE ANLMQDIGRY
                                IVVFAEGETA LRAEEV-ADD VLDGDELEEL GDDDDEAKDL AGETNFFIAE ADMMQDIGRY
                                IVVIAEGETG VRAEEA-ADE VLSVDDVADL --DDDDAKDM ADETDFFIAE EAMMQDIARH
                                IVVFATGETA LQAEEV-ADQ VMDGDDLEDL GDDTDAAKDL ADEIDFFVAE ANMMQDIGRY
                                IVVIAEGETA VRAEEA-ADE VLSADDVADL --DDDEAKDM ADETDFFIAE EAMMQDIARH
                                IVVFAEGETA VRAEEV-ADE VLDSDDLEDL GDDDDRAKDL ADETDFFVAE ANLMQDIGRY
                                IVVFAEGETA IRAEEV-ADD VLDGDELEDL GDDEDQAKDL AEETDFFVAE AAMMQDIGRY
                                IVVFATGETA LRAEDA-ADE VLGPDELEDF GDDTDAAKDL ADETDFFVAE AGLMQDIGRY
                                IVVFATGETA LRAEDA-ADE VLGPDELEDF GDDTDAAKDL ADETDFFVAE AGLMQDIGRY
                                IVVFATGETA LRAEDA-ADE VLGPDELEDF GDDTDAAKDL ADETDFFVAE AGLMQDIGRY
                                IVVIAEGETA VRAEEA-ADE VLSEDDVADL --DDDEAKDM ADETDFFIAE EAMMQDIARH
                                IVVFAEGETA VRAEEV-ADE VLDSDDLEDL GDDDDRAKDL ADETDFFVAE ANLMQDIGRY
                                IVVFAEGETA VRAEEV-ADE VLDSDDLEDL GDDDDRAKDL ADDTDFFVAE ANLMQDIGRY
                                IVVFAEGETA LRAEDI-ADE VLDGEDLEDL GDDDNAAKDL ADETDFFIAE ANLMQDIGRY
                                IVVFATGETA LRAEDA-ADE VLGPDELEDF GDDTDAAKDL ADETDFFVAE AGLMQDIGRY
                                ---------- ---------- ---------- ---------- ---------- ---MQDIGRY
                                IVVFATGETA LRAEDV-ADE VLGPDELEDF GDDTDAAKDL ADETDFFVAE AGLMQDIGRY
                                IIVFASGETA LRAQDV-ADD VLGDDDLESL GDDSDTAKDL ASETDFFVAE AGLMQDIGRY
                                IVVFAEGETA VRAEEV-ADE VLDSDDLEDL GDDDDRAKDL ADETDFFVAE ANLMQDIGRY
                                IVVFAEGETA VRAQEV-ADQ VLDSDDLEDL GDDDDRAKDL ADETDFFVAE ANLMQDIGRY
                                IVVIAEGETA LRAEDV-ADE VLSGGDLADL AGDEDEAKSL AEETDFFVAE EALMQDVASN
                                IVVIAEGETG VRAEEA-ADE VLSVDDVADL --DDDDAKDM ADETDFFIAE EAMMQDIARH
                                IVVIAEGETA VRAEEA-ADE VLSVDDVADL --DDDEAKDM ANETDFFIAE EAMMQDIARH
                                IVVFAGGETA VRAEEV-ADQ VLDADELADL GDDDNEAKDL AGETDFFLAE EALMQDIGRY
                                IVVFATGETA LRAEDA-ADE VLGPDELEDF GDDTDAAKDL ADETDFFVAE AGLMQDIGRY
                                IVVFASGETA LRAEDV-ADQ VLSGDELEEL GDDDDAAKDL ADEIDFFVAE AGMMQDIGRF
                                IVVFAEGETA VRAEEV-ADE VLDSEDLEDL GGDDDAAKDL ADETDFFIAE ASLMQDIGRY
                                IVVFASGETA LRAEDV-ADQ VLSGDELEEL GDDDDAAKDL ADEIDFFVAE AGMMQDIGRF
                                IVVFAEGETA VRAEEV-ADE VLDSDDLEDL GDDDDRAKDL ADETDFFVAE ANLMQDIGRY
                                IVVFAEGETA VRAAEV-ADE VLDGEELADL GDDDDRAKDL ADETDFFVAE ANLMQDIGRY
                                IVVFAEGETA LRAEDV-ADD VLDSDDLEDL GDDDNAAKDL ADETDFFIAE ADLMQDIGRY
                                IVVFAEGETA LRAEEV-ADD VLDGDELEEL GDDDDEAKDL AGETNFFIAE ADMMQDIGRY
                                IVVFAEGETA LRAEEV-ADD VLDEDELEEL GGDDDAAKDL ADDTDFFIAE KDLMQDIGRY
                                IVVFAEGETA VRAEEV-ADE VLDSDDLEDL GDDDDRAKDL AGETDFFVAE ANLMQDIGRY
                                IVVFAEGETA LRAEDV-ADD VLDGDELADL GDDDDAAKEL ADDTDFFIAE EAMMQNIGRY
                                IVVFAEGETA VRAQEV-ADE VLDSDDLEDL GDDDDRAKDL AGETDFFVAE ANLMQDIGRY
                                IVVFAEGETA VRAEEV-ADE VLDSDDLEDL GDDDDRAKDL AGETDFFVAE ANLMQDIGRY
                                IVVIAEGETA VRAEEA-ADN VLSVDDVADL --DDDEAKDM ADETDFFIAE EAMMQDIARH
                                IVVFADGETG IRAEEV-ADD VLDGDDLEDL GDDEDAAKDL AEETDFFVAE AALMQDIGRY
                                IVVFAEGETA VRAEEV-ADE VLDSGDLEDL GDDDDRAKDL AGETDFFVAE ANLMQDIGRY
                                IVVFAEGETA LRAEEV-ADD VLDEDELEEL GGDDDAAKDL ADDTDFFIAE KDLMQDIGRY

                                LGTVLGPRGK MPTPLQPDDD VVETVNRMKN TVQLRSRDRR TFHTRVGAED MGAEAISDNI
                                LGTILGPRGK MPDPLSPDDD VVETVNRLKN TVQLRSGDRR TFHTLVGAED MDAENIADNI
                                LGTVLGPRGK MPTPLQPDDD VVDTVNRMKN TVQLRSRDRR TFHTRVGAED MGADAISDNI
                                LGTVLGPRGK MPTPLQPDDD VVDTVNRMKN TVQLRSRDRR TFHTRVGAED MGADAISDNI
                                LGTILGPRGK MPDPLSPDDD VVETVNRLKN TVQIRSRDRR TFHTRVGAED MDAEDIAENI
                                LGTVLGPRGK MPTPLQPDDD VVETVDRMKN TVQLRSRDRR TFHTRVGADD MSSDEIAENI
                                LGQVLGPRGK MPTPLQPDDD VVDTVNRMKN TVQIRSRDRR TFHTRVGAED MSAEDIASNI
                                LGTVLGPRGK MPEPLDPDDD VVEVIERMKN TVQLRSGERR TFHTRVGAED MSAEDISDNI
                                LGTVLGPRGK MPTPLQPDDD IVETVNRMKN TVQLRSRDRR TFHTRVGAED MGADAISDNI
                                LGTILGPRGK MPDPLSPDDD VVETVNRLKN TVQLRSGDRR TFHTLVGAED MDAEDIADNI
                                LGTILGPRGK MPDPLGPDDD VVETVNRLKN TVQIRSRDRR TFHTRVGAED MDAENIADNI
                                LGTVLGPRGK MPEPLDPDDD VVEVIERMKN TVQLRSGERR TFHTRVGAED MSAENIADNI
                                LGTVLGPRGK MPTPLQPDDD IVETVNRMKN TVQLRSRDRR TFHTRVGAED MGADAISDNI
                                ---------- ---------- ---------- ---------- ---------- ----------
                                LGTVLGPRGK MPTPLQPDDD VVETINRMKN TVQLRSGDRR TFHTRVGADD MDADEIADNI
                                LGTVLGPRGK MPTPLQPDDD VVETINRMKN TVQVRSRDRR TFHTRVGAED MSAEDIADNI
                                LGTVLGPRGK MPTPLQPDDD VVETVERMKN TVQLRSRDRR TFHTRVGADD MSSDEIAENI
                                LGTVLGPRGK MPTPLQPDDD VVETVNRMKN TVQLRSRDRR TFHTRVGAED MGAEAITDNI
                                LGTILGPRGK MPDPLAPDDD VVETVNRLKN TVQLRSGDRR TFHTLVGSEE MNAEDVADNI
                                ---------- ---------- ---------- ---------- ---------- ----------
                                LGTVLGPRGK MPTPLQPDDD VAETVNRMKN TVQLRSRDRR TFHTRVGADD MDPDSIAENI
                                LGQVLGPRGK MPTPLQPDED VVETVNRMKN TVQVRSRDRR TFHALVGSEE MSAEEIGDNI
                                LGTILGPRGK MPDPLAPDDD VVETVNRLKS TVQLRSGDRR TFHTLVGSEE MDAEDVADNI
                                LGTILGPRGK MPDPLAPDDD VVETVNRLKN TVQLRSGDRR TFHTLVGSEE MDAEDVADNI
                                LGTVLGPRGK MPTPLQPDDD IVETVNRMKN TVQLRSRDRR TFHTRVGAED MGADAISDNI
                                LGTILGPRGK MPDPLAPDDD VVETVNRLKN TVQLRSGDRR TFHTLVGSEE MDAEDVADNI
                                LGTVLGPRGK MPTPLQPDDD VVETVNRMKN TVQLRSRDRR TFHTRVGAED MGAEAITDNI
                                LGTVLGPRGK MPTPLQPDDD VVETVNRMKN TVQLRSRDRR TFHTRVGADD MTPDEIAENI
                                LGTVLGPRGK MPTPLQPDDD VVDTVNRMKN TVQLRSRDRR TFHTRVGAED MGADAISDNI
                                LGTVLGPRGK MPTPLQPDDD VVETVNRMKN TVQLRSRDRR TFHTRVGADD MTPDEIAENI
                                LGIVLGPRGK MPIPLLPNKD IGELIQSKQN AIRLRSKDKL TFHVPVGRRT MSPDDLAENV
                                LGTVLGPRGK MPTPLQPEDD VVEVVNRMKN TVQLRSRDRR TFHTRVGAQD MSADEVADNI
                                LGTVLGPRGK MPTPLQPDDD VVETVNRMKN TVQLRSRDRR TFHTRVGAED MGPDAISDNI
                                LGIVLGPRGK MPIPLMPNKD IGELIQSKQN AVKLRSKDRL TFHVAVGRRN MNPDDLSENI
                                LGTILGPRGK MPTPLQLDED VVETIETMKN TVQLRSGDRR TFHTRVGAED MDVDNITTNI
                                LGTVLGPRGK MPTPLQPDDD VVDTVNRMKN TVQLRSRDRR TFHTRVGAED MGADAISDNI
                                LGTVLGPRGK MPTPLQPDDD VVETIERMKN TVQLRSRDRR TFHTRVGADD MSAAEIADNI
                                LGTVLGPRGK MPTPLQPDDD VAETVNRMKN TVQLRSRDRR TFHTRVGADD MDPDSIAENI
                                LGTVLGPRGK MPDPISPDDD VVEMVDRMRK SVQIRSGDRR TFHTRVGAED MSAEEIGDNI
                                LGTVLGPRGK MPTPLQPDDD VVDTVNRMKN TVQLRSRDRR TFHTRVGAED MGADAISDNI
                                ---------- ---------- ---------- ---------- ---------- ----------
                                LGTILGPRGK MPDPLSPDDD VVETVNRLKN TVQLRSGDRR TFHTLVGAED MDAEDIGDNI
                                LGTVLGPRGK MPTPLQPDDD VVETVNRMKN TVQLRSRDRR TFHTRVGADD MTPDEIAENI
                                ---------- ---------- ---------- ---------- ---------- ----------
                                LGTILGPRGK MPDPLSPDDD VVETVNRLKN TVQLRSGDRR TFHTLVGAED MDAEDIGDNI
                                LGTVLGPRGK MPTPLQPDDD VVETIERMKN TVQLRSRDRR TFHTRVGADD MSAAEIGDNI
                                LGTILGPRGK MPDPLSPDDD VVETVNRLKN TVQLRSGDRR TFHTLVGAED MDAEDIADNI
                                LGTVLGPRGK MPDPVGPDDD VVEMVERLRN SVQLRSGDRR TFHTRVGAED MSAEDIADNI
                                LGTILGPRGK MPDPLSPDDD VVETVNRLKN TVQLRSGDRR TFHTLVGAED MDAEDIADNI
                                LGTILGPRGK MPDPLSPDDD VVETVNRLKN TVQLRSGDRR TFHTLVGAED MDAEDISDNI
                                LGTVLGPRGK MPTPLSPDDD VVETVNRMKN TVQLRSGDRR TFHTRVGAED MGAEDISDNI
                                LGTVLGPRGK MPTPLQPDDD IVETVNRMKN TVQLRSRDRR TFHTRVGAED MGADAISDNI
                                LGTVLGPRGK MPTPLQPDDD VVETVNRMKN TVQLRSRDRR TFHTRVGADD MTPDEIAENI
                                LGTVLGPRGK MPEPLDPDDD VVEVIERMKN TVQLRSGERR TFHTRVGAED MSAEDISDNI
                                LGTILGPRGK MPDPLAPDDD VVETVNRLKN TVQLRSGDRR TFHTLVGAED MDAEAIADNI
                                LGTVLGPRGK MPTPLQPDDD VVDTVNRMKN TVQLRSRDRR TFHTRVGAED MGPDAISDNI
                                LGTVLGPRGK MPTPLQPDDD VVDTVNRMKN TVQLRSRDRR TFHTRVGAED MGADAISDNI
                                LGTVLGPRGK MPTPLQPDDD VVETIERMKN TVQVRSRDRR TFHTRVGAAD MTADEIADNI
                                LGTILGPRGK MPDPLGPDDD VVETVNRLKN TVQLRSRDRR TFHTLVGAED MDAEDIADNI
                                LGTVLGPRGK MPEPLDPDDD VVEVIERMKN TVQLRSGERR TFHTRVGAED MSAENIADNI
                                LGQVLGPRGK MPTPLQPDDD VVDTVNRMKN TVQIRSRDRR TFHTRVGAED MSAEDIASNI
                                LGTVLGPRGK MPTPLQPDDD VVETVNRMKN TVQLRSRDRR TFHTRVGAED MGAEAITDNI
                                LGTVLGPRGK MPTPLQPDDD VVEVVNRMKN TVQLRSRDRR TFHTRVGAED MSTDEIAENI
                                LGTVLGPRGK MPDPLGPDDD VVETVNRLKN TVQIRSRDRR TFHTRVGAED MDAEDISDNI
                                LGTVLGPRGK MPEPLDPDDD VVEVIERMKN TVQLRSGERR TFHTRVGAED MSAEDISDNI
                                LGTVLGPRGK MPEPLDPDDD VVEVIERMKN TVQLRSGERR TFHTRVGAED MSAENIADNI
                                LGTILGPRGK MPDPLSPDDD VVETVNRLKN TVQLRSGDRR TFHTLVGAED MDAEDIGDNI
                                LGTVLGPRGK MPTPLQPDDD VVETVNRMKN TVQLRSGDRR TFHTLVGAED MSAEDISENI
                                LGTILGPRGK MPDPLSPDDD VVETVNRLKN TVQLRSGDRR TFHTLVGSEA MDAEDVADNI
                                LGIVLGPRGK MPIPLMPNKD IGELIQSKQN AVKLRSKDRL TFHVAVGRRN MNPDDLSENI
                                LGTVLGPRGK MPTPLQPDDD VVDTVNRMKN TVQLRSRDRR TFHTRVGAED MGADAITDNI
                                LGTVLGPRGK MPTPLQPDDD VVDTVNRMKN TVQLRSRDRR TFHTRVGAED MGPDAISDNI
                                LGQVLGPRGK MPTPLQPDDD VVETVNRMKN TVQLRSRDRR TFHTRVGAED MSAEDIASNI
                                LGTILGPRGK MPDPLSPDED VVETVNRLKN TVQLRSGDRR TFHTLVGSEE MDAEDVADNI
                                LGTILGPRGK MPDPLSPDDD VVETVNRLKN TVQLRSGDRR TFHTLVGAED MDAEDIGDNI
                                LGTVLGPRGK MPTPLQPDDD VVDTVNRMKN TVQLRSRDRR TFHTRVGAED MGADAISDNI
                                LGTVLGPRGK MPTPLQPDDD VVETVNRMKN TVQLRSRDRR TFHTRVGADD MTPDEIAENI
                                LGTVLGPRGK MPTPLQPDDD IVDTVNRMKN TVQLRSRDRR TFHTRVGAED MGPDAISDNI
                                LGTVLGPRGK MPTPLQPDDD VVETVNRMKN TVQLRSRDRR TFHTRVGAED MGADAISDNI
                                LGTVLGPRGK MPTPLQPDDD VVETVNRMKN TVQLRSRDRR TFHTRVGAED MGADAISDNI
                                LGTILGPRGK MPDPLAPDDD VVETVNRLKN TVQLRSGDRR TFHTLVGSAE MDAEDVADNI
                                LGTVLGPRGK MPTPLQPDDD IVDTVNRMKN TVQLRSRDRR TFHTRVGAED MGPDAISDNI
                                LGTVLGPRGK MPTPLQPDDD VVETINRMKN TVQLRSRDRR TFHTRVGAAD MSADEIADNI
                                LGTILGPRGK MPDPLAPDDD VVETVNRLKN TVQLRSGDRR TFHTLVGAED MDAEDIGDNI
                                LGTVLGPRGK MPTPLQPDDD VVEVVNRMKN TVQLRSRDRR TFHTRVGAED MSADEIAENI
                                LGTILGPRGK MPDPLSPDDD VVETVNRLKN TVQLRSGDRR TFHTLVGAED MDAEDIGDNI
                                LGTVLGPRGK MPTPLQPDDD IVETVNRMKN TVQLRSRDRR TFHTRVGAED MGADAISDNI
                                LGTILGPRGK MPEPLQPDDD VVEVVERMKN TVQVRSGDRR TFHTRVGAQD MDAEEIADNV
                                LGTVLGPRGK MPTPLQPDDD VVETVNRMKN TVQLRSRDRR TFHTRVGADD MTPDEIAENI
                                LGTVLGPRGK MPTPLQPDDD VVETVNRMKN TVQLRSRDRR TFHTRVGADD MTPDEIAENI
                                LGTVLGPRGK MPTPLQPDDD VVETVNRMKN TVQLRSRDRR TFHTRVGADD MTPDEIAENI
                                LGTILGPRGK MPDPLAPDDD VVETVNRLKN TVQLRSGDRR TFHTLVGAED MDAENIADNI
                                LGTVLGPRGK MPTPLQPDDD IVETVNRMKN TVQLRSRDRR TFHTRVGAED MGADAISDNI
                                LGTVLGPRGK MPTPLQPDDD IVETVNRMKN TVQLRSRDRR TFHTRVGAED MGADAISDNI
                                LGTVLGPRGK MPTPLQPDDD VVETVDRMKN TVQVRSGERR TFHTRVGAED MDADAIADNI
                                LGTVLGPRGK MPTPLQPDDD VVETVNRMKN TVQLRSRDRR TFHTRVGADD MTPDEIAENI
                                LGTVLGPRGK MPTPLQPDDD IVETVNRMKN TVQLRSRDRR TFHTRVGAED MGADAISDNI
                                LGTVLGPRGK MPTPLQPDDD VVETVNRMKN TVQLRSRDRR TFHTRVGADD MTPDEIAENI
                                LGTVLGPRGK MPTPLQPDDD VVETVNRMKN TVQIRSRDRR TFHTRVGAQD MEPDNIAENI
                                LGTVLGPRGK MPTPLQPDDD IVETVNRMKN TVQLRSRDRR TFHTRVGAED MGADAISDNI
                                LGTVLGPRGK MPTPLQPDDD IVDTVNRMKN TVQLRSRDRR TFHTRVGAED MGPDAISDNI
                                LGRILGPRGK MPTPLGVDED VVETVNRMTN TVQLRSGDRR TFHTRVGAED MTADEVSDNI
                                LGTILGPRGK MPDPLSPDDD VVETVNRLKN TVQLRSGDRR TFHTLVGSEA MDAEDVADNI
                                LGTILGPRGK MPDPLSPDDD VVETVNRLKN TVQLRSGDRR TFHTLVGAED MDAEDIGDNI
                                LGTVLGPRGK MPNPIGPDDD VVELIERLKN SVQVRSGERR TFHTRVGAET MSAEEIAENI
                                LGTVLGPRGK MPTPLQPDDD VVETVNRMKN TVQLRSRDRR TFHTRVGADD MTPDEIAENI
                                LGTILGPRGK MPTPLQPDDD VVETVNRMQN TVQIRSRERR TFHTRVGAQD MDSEEIADNV
                                LGTVLGPRGK MPTPLQPDDD VVETINRMKN TVQLRSGERR TFHTRVGAED MSAEEIADNV
                                LGTILGPRGK MPTPLQPDDD VVETVNRMQN TVQIRSRERR TFHTRVGAQD MDSEEIADNV
                                LGTVLGPRGK MPTPLQPDDD IVETVNRMKN TVQLRSRDRR TFHTRVGAED MGADAISDNI
                                LGTVLGPRGK MPTPLQPDDD VVETVNRMKN TVQLRSRDRR TFHTRVGAED MDAEDISSNI
                                LGTVLGPRGK MPTPLQPDDD VVETVNRMKN TVQVRSGERR TFHTRVGAED MDADAIADNV
                                LGTVLGPRGK MPTPLQPDDD VVETINRMKN TVQLRSRDRR TFHTRVGAAD MSADGIADNI
                                LGTVLGPRGK MPEPLDPDDD VVEVIERMKN TVQLRSGERR TFHTRVGAED MSAENISDNI
                                LGTVLGPRGK MPTPLQPDDD VVDTVNRMKN TVQLRSRDRX ---------- ----------
                                LGTVLGPRGK MPTPLSPDDD VVETVNRMKN TVQLRSGDRR TFHTRVGAED MGAEDISDNI
                                LGTVLGPRGK MPTPLQPDDD VVETVNRMKN TVQLRSRDRR TFHTRVGAED MGPDAISDNI
                                LGTVLGPRGK MPTPLQPDDD VVDTVNRMKN TVQLRSRDRR TFHTRVGAED MGADAISDNI
                                LGTILGPRGK MPDPLAPDDD VVETVNRLKN TVQLRSGDRR TFHTLVGAED MDAEAISDNI
                                LGTILGPRGK MPEPLQPDDD VVEVVERMKN TVQVRSGDRR TFHTRVGAED MPSEEIADNV
                                LGTVLGPRGK MPTPLQPDDD VVDTVNRMKN TVQLRSRDRR TFHTRVGAED MGADAISDNI
                                LGTVLGPRGK MPEPLDPDDD VVEVIERMKN TVQLRSGERR TFHTRVGAED MSAEDIADNI

                                DVIIRRLEAN LEKGPLNIDG IYVKTTMGPA KEVPV----- ---------- ----------
                                DVILRRLHAD LEKGPQNIDA VYVKTTMGPS VEVA------ ---------- ----------
                                DVIIRRLEAD LEKGPLNIDG IYVKTTMGPA KEVPV----- ---------- ----------
                                DVIIRRLEAD LEKGPLNIDG IYVKTTMGPA KEVPV----- ---------- ----------
                                DVILRRLHAD LEKGPQNIDT VYVKTTMGPS VEVA------ ---------- ----------
                                DVIVRRLEAT LEKGPLNIDS IFVKTTMGPS VEVPA----- ---------- ----------
                                DVIMRRLHAN LEKGPLNVDS VYVKTTMGPA VEVA------ ---------- ----------
                                DVILRRLHAD LEKGPLNIDT VYVKTTMGPA MEVA------ ---------- ----------
                                DVIIRRLEAN LEKGPLNIDG IYVKTTMGPA KEVPV----- ---------- ----------
                                DVILRRLHAD LEKGPQNIDA VYIKTTMGPS VEVA------ ---------- ----------
                                DVILRRLHAD LEKGPQNIDT VYVKTTMGPS VEVA------ ---------- ----------
                                DVILRRLHAD LEKGPLNIDT VYVKTTMGPA MEVA------ ---------- ----------
                                DVIIRRLEAD LEKGPLNIDG IYVKTTMGPA KEVPV----- ---------- ----------
                                ---------- ---------- ---------- ---------- ---------- ----------
                                DVIIRRLEAD LEKGPLNLDT IYVKTTMGPA VEVDA----- ---------- ----------
                                DVIIRRLEAD LEKGPLNLDS IFVKTTMGPA VEVDA----- ---------- ----------
                                DVIVRRLEAT LEKGPLNIDS IFVKTTMGPS VEVPA----- ---------- ----------
                                DVIIRRLEAD LEKGPLNIDG IYVKTTMGPA REVPV----- ---------- ----------
                                DVILRRLHAD LEKGPQNIDA VYVKTTMGPS VEVA------ ---------- ----------
                                ---------- ---------- ---------- ---------- ---------- ----------
                                DVIIRRLEAT LEKGPLNIDS VFVKTTMGPS VEVPA----- ---------- ----------
                                DTILRRLYGD LEKGPLNIDS VYVKTTMGPA VEVA------ ---------- ----------
                                DVILRRLHAD LEKGPQNIDA VYVKTTMGPA VEVA------ ---------- ----------
                                DVILRRLHAD LEKGPQNIDA VYVKTTMGPS VEVA------ ---------- ----------
                                DVIIRRLEAD LEKGPLNIDG IYVKTTMGPA KEVPV----- ---------- ----------
                                DVILRRLHAD LEKGPQNIDA VFVKTTMGPS VEVA------ ---------- ----------
                                DVIIRRLEAD LEKGPLNIDG IYVKTTMGPA REVPV----- ---------- ----------
                                DVIVRRLEAT LEKGPLNIDS VYVKTTMGPS VEVPA----- ---------- ----------
                                DVIIRRLEAD LEKGPLNIDG IYVKTTMGPA KEVPV----- ---------- ----------
                                DVIVRRLEAT LEKGPLNIDS VYVKTTMGPS VEVPA----- ---------- ----------
                                EIIVSRLERV LDKGRHNLRT VYVTTTMGKS ERVV------ ---------- ----------
                                DVIIRRLEAN LEKGPLNIDS IFVKTTMGPS VEVEA----- ---------- ----------
                                DVIIRRLEAD LEKGPLNIDG IYVKTTMGPA REVPV----- ---------- ----------
                                ETIMSRLERV LDKGKHNLRS VYVTTTMGKS ERVV------ ---------- ----------
                                DVIIRRLEAN LEKGPLNIDD VYVKTTMGPS VEVPA----- ---------- ----------
                                DVIIRRLEAD LEKGPLNIDG IYVKTTMGPA KEVPV----- ---------- ----------
                                DVIVRRLEAD LEKGPLNIDT VYVKTTMGPS VEVA------ ---------- ----------
                                DVIIRRLEAT LEKGPLNIDS VFVKTTMGPS VEVPA----- ---------- ----------
                                DVILRRLHAD LEKGPMNIDS VYVKTTMGPA VEVA------ ---------- ----------
                                DVIIRRLEAD LEKGPLNIDG IYVKTTMGPA KEVPV----- ---------- ----------
                                ---------- ---------- ---------- ---------- ---------- ----------
                                DVILRRLHAD LEKGPQNIDA VYVKTTMGPS VEVA------ ---------- ----------
                                DVIVRRLEAT LEKGPLNIDS VYVKTTMGPS VEVPA----- ---------- ----------
                                ---------- ---------- ---------- ---------- ---------- ----------
                                DVILRRLHAD LEKGPQNIDA VYVKTTMGPS VEVA------ ---------- ----------
                                DVIVRRLEAD LEKGPLNIDT VYVKTTMGPS VEVA------ ---------- ----------
                                DVILRRLHAD LEKGPQNIDA VYIKTTMGPS VEVA------ ---------- ----------
                                DVIIRRLEAD LEKGPLNIGD VYVKTTMGPA VEVV------ ---------- ----------
                                DVILRRLHAD LEKGPQNIDA VYIKTTMGPS VEVA------ ---------- ----------
                                DVILRRLHAD LEKGPQNIDA VYVKTTMGPS VEVA------ ---------- ----------
                                DVILRRLHAD LEKGPQNIGS VFVKTTMGPS VEVA------ ---------- ----------
                                DVIIRRLEAD LEKGPLNIDG IYVKTTMGPA KEVPV----- ---------- ----------
                                DVIVRRLEAT LEKGPLNIDS VYVKTTMGPS VEVPA----- ---------- ----------
                                DVILRRLHAD LEKGPLNIDS VYVKTTMGPA MEVA------ ---------- ----------
                                DVILRRLHAD LEKGPQNIDA VYVKTTMGPS VEVA------ ---------- ----------
                                DVIIRRLEAS LEKGPLNIDG IYVKTTMGPA KEVPV----- ---------- ----------
                                DVIIRRLEAD LEKGPLNIDG IYVKTTMGPA KEVPV----- ---------- ----------
                                DVVNRRLEAS LERGPLNIDT MYVKTTMGPS VEVA------ ---------- ----------
                                DVILRRLHAD LEKGPQNIDG VYVKTTMGPS QEVV------ ---------- ----------
                                DVILRRLHAD LEKGPLNIDT VYVKTTMGPA MEVA------ ---------- ----------
                                DVIMRRLHAN LEKGPLNVDS VYVKTTMGPA VEVA------ ---------- ----------
                                DVIIRRLEAD LEKGPLNIDG IYVKTTMGPA REVPV----- ---------- ----------
                                DVIVRRLEAT LEKGPLNIDG VYVKTTMGPS VEVEA----- ---------- ----------
                                DVILRRLHAD LEKGPQNIDS VFVKTTMGPS VEVA------ ---------- ----------
                                DVILRRLHAD LEKGPLNIDT VYVKTTMGPA MEVA------ ---------- ----------
                                DVILRRLHAD LEKGPLNIDT VYVKTTMGPA MEVA------ ---------- ----------
                                DVILRRLHAD LEKGPQNIDA VYVKTTMGPS VEVA------ ---------- ----------
                                DVIVRRLHSN LEKGPLNVDT IYVKTTMGPS VEVA------ ---------- ----------
                                DVILRRLHAD LEKGPQNIDA VFVKTTMGPS VEVA------ ---------- ----------
                                ETIMSRLERV LDKGKHNLRS VYVTTTMGKS ERVV------ ---------- ----------
                                DVIIRRLEAN LEKGPLNIDG IYVKTTMGPA REVPV----- ---------- ----------
                                DVIIRRLEAS LEKGPLNIDG IYVKTTMGPA KEVPV----- ---------- ----------
                                DVILRRLHAD LEKGPLNIDG VYVKTTMGPA VEVA------ ---------- ----------
                                DVILRRLHAD LEKGPQNIDA VYVKTTMGPS VEVA------ ---------- ----------
                                DVILRRLHAD LEKGPQNIDA VYVKTTMGPS VEVA------ ---------- ----------
                                DVIIRRLEAN LEKGPLNIDG IYVKTTMGPA KEVPV----- ---------- ----------
                                DVIVRRLEAT LEKGPLNIDS VYVKTTMGPS VEVPA----- ---------- ----------
                                DVIIRRLEAS LEKGPLNIDG IYVKTTMGPA KEVPV----- ---------- ----------
                                DVIIRRLEAD LEKGPLNIDG IYVKTTMGPA KEVPV----- ---------- ----------
                                DVIIRRLEAD LEKGPLNIDG IYVKTTMGPA KEVPV----- ---------- ----------
                                DVILRRLHAD LEKGPQNIDA VYVKTTMGPS VEVA------ ---------- ----------
                                DVIIRRLEAS LEKGPLNIDG IYVKTTMGPA KEVPV----- ---------- ----------
                                DVIVRRLEAN LEKGPLNIDT MYVKTTMGPS VEVA------ ---------- ----------
                                DVILRRLHAD LEKGPQNIDA VYVKTTMGPS VEVA------ ---------- ----------
                                DVIVRRLEAT LEKGPLNIDG IFVKTTMGPS VEVRA----- ---------- ----------
                                DVILRRLHAD LEKGPQNIDA VYVKTTMGPS VEVA------ ---------- ----------
                                DVIIRRLEAD LEKGPLNIDG IYVKTTMGPA KEVPV----- ---------- ----------
                                DVILRRLHAD LEKGPLNLDS VYVKTTMGPA VEVA------ ---------- ----------
                                DVIVRRLEAT LEKGPLNIDS VYVKTTMGPS VEVPA----- ---------- ----------
                                DVIVRRLEAT LEKGPLNIDS VYVKTTMGPS VEVPA----- ---------- ----------
                                DVIVRRLEAT LEKGPLNIDS VYVKTTMGPS VEVPA----- ---------- ----------
                                DVILRRLHAD LEKGPQNIDA VYVKTTMGPS VEVA------ ---------- ----------
                                DVIIRRLEAD LEKGPLNIDG IYVKTTMGPA KEVPV----- ---------- ----------
                                DVIIRRLEAD LEKGPLNIDG IYVKTTMGPA KEVPV----- ---------- ----------
                                DVILRRLFTD LEKGPQNIDS VYVKTTMGPA VEVPA----- ---------- ----------
                                DVIVRRLEAT LEKGPLNIDS VYVKTTMGPS VEVPE----- ---------- ----------
                                DVIIRRLEAD LEKGPLNIDG IYVKTTMGPA KEVPV----- ---------- ----------
                                DVIVRRLEAT LEKGPLNIDS VYVKTTMGPS VEVPA----- ---------- ----------
                                DVVMRRLEAT LEKGPLNIDS MYVKTTMGPA VEVPA----- ---------- ----------
                                DVIIRRLEAD LEKGPLNIDG IYVKTTMGPA KEVPV----- ---------- ----------
                                DVIIRRLEAS LEKGPLNIDG IYVKTTMGPA KEVPV----- ---------- ----------
                                DVIVRRLEAD LEKGPLNIDT VYVKTTMGPA VEVPA----- ---------- ----------
                                DVILRRLHAD LEKGPQNIDA VFVKTTMGPS VEVA------ ---------- ----------
                                DVILRRLHAD LEKGPQNIDA VYVKTTMGPS VEVA------ ---------- ----------
                                DVITRRLEAE LEKGPLNIDS MYVKTTMGPA VEVV------ -MCHGSLVAW CPAIGSQPRR
                                DVIVRRLEAT LEKGPLNIDS VYVKTTMGPS VEVPA----- ---------- ----------
                                DVIIRRLEAT LEKGPLNIDS MYIKTTMGPA VEVPA----- ---------- ----------
                                DVIIRRLEAD LEKGPLNIDG IFVKTTMGPA QEVPV----- ---------- ----------
                                DVIIRRLEAT LEKGPLNIDS MYVKTTMGPA VEVPA----- ---------- ----------
                                DVIIRRLEAD LEKGPLNIDG IYVKTTMGPA KEVPV----- ---------- ----------
                                DVIVRRLEAD LEKGPLNIDG IYVKTTMGPA KEVPV----- ---------- ----------
                                DVILRRLFTD LEKGPQNIDT VYVKTTMGPA VEVPA----- ---------- ----------
                                DVIVRRLEAN LEKGPLNIDT MYVKTTMGPS VEVA------ ---------- ----------
                                DVILRRLHAD LEKGPLNIDS VYVKTTMGPA MEVA------ ---------- ----------
                                ---------- ---------- ---------- ---PT----- ---------- ----------
                                DVILRRLHAD LEKGPQNIGS VFVKTTMGPS VEVA------ ---------- ----------
                                DVIIRRLEAD LEKGPLNIDG IYVKTTMGPA REVPV----- ---------- ----------
                                DVIIRRLEAD LEKGPLNIDG IYVKTTMGPA KEVPV----- ---------- ----------
                                DVILRRLHAD LEKGPQNIDA VYVKTTMGPS VEVA------ ---------- ----------
                                DVILRRLHAD LEKGPLNLDS VYVKTTMGPA VEVA------ ---------- ----------
                                DVIIRRLEAD LEKGPLNIDG IYVKTTMGPA KEVPV----- ---------- ----------
                                DVILRRLHAD LEKGPLNIDT VYVKTTMGPA QEVA------ ---------- ----------

                                ---------- -----MSDKP ASMYRTIDKP SYTRR----- --EYITGIPG SKIAQHNMGD
                                ---------- -----MSEKP ASMYREISKP AYTRR----- --EYITGIPG SKIAQHKMGD
                                ---------- ---------- --MYRTIDKP SYTRR----- --EYITGIPG SKIAQHNMGD
                                ---------- ---------- --MYRTIDKP SYTRR----- --EYITGIPG SKIAQHNMGD
                                ---------- -----MSDKP ASMYREISKP AYTRR----- --EYITGIPG SKIAQHKMGN
                                ---------- -----MSDKP ASMYREIKNP AYTRR----- --EYITGIPG SKIAQHNMGD
                                ---------- -----MSEKP ASMYRKIDKP SYTRR----- --DYVTGIPG SKIAQHKMGD
                                ---------- ---------- --MYRDIDKP AYTRR----- --EYITGIPG SKIAQHKMGR
                                ---------- ---------- --MYRTIDKP SYTRR----- --EYITGIPG SKIAQHNMGD
                                ---------- -----MSDKP ASMYREISKP AYTRR----- --EYITGIPG SKIAQHKMGD
                                ---------- -----MSDKP ASMYRKISKP AYTRR----- --EYITGIPG SKIAQHKMGN
                                ---------- -----MSDKP ASMYRDIDKP AYTRR----- --EYITGIPG SKIAQHKMGR
                                ---------- -----MSDKP ASMYRTIDKP SYTRR----- --EYITGIPG SKIAQHNMGD
                                ---------- -----MSDKP ASMYREINKP SYTRR----- --EYITGIPG SKVAQHNMGD
                                ---------- ---------- ---------- ---------- ---------- -------MGD
                                ---------- ---------- --MYRDIDKP SYTRR----- --EYITGIPG SKIAQHDMGD
                                ---------- -----MSDKP ASMYREIKNP AYTRR----- --EYITGIPG SKIAQHNMGD
                                ---------- ---------- --MYRTIDKP SYTRR----- --EYITGIPG SKIAQHNMGD
                                ---------- -----MSEKP ASMYREISKP AYTRR----- --EYITGIPG SKIAQHKMGD
                                ---------- -----MGDRP AYIYREKPGQ PYTRKSQTSA GDNYIKGAPA PRVTQFVMGN
                                ---------- -----MSDKP ASMYREIKNP AYTRR----- --EYITGIPG SKIAQHNMGD
                                ---------- -----MVDKP ASMYREISKQ PYTRR----- --EYITGIPG SKIAQHRMGD
                                ---------- -----MSEKP ASMYRDISKP AYTRR----- --EYITGIPG SKIAQHKMGD
                                ---------- -----MSDKP ASMYREISKP AYTRR----- --EYITGIPG SKIAQHKMGD
                                ---------- ---------- ---------- ---------- ---------- ----------
                                ---------- -----MSDKP ASMYRDISKP AYTRR----- --EYITGIPG SKIAQHQMGD
                                ---------- ---------- --MYRTIDKP SYTRR----- --EYITGIPG SKIAQHNMGD
                                ---------- -----MSDKP ASMYREITNP AYTRR----- --EYITGIPG SKIAQHNMGD
                                ---------- ---------- --MYRTIDKP SYTRR----- --EYITGIPG SKIAQHNMGD
                                ---------- -----MSDKP ASMYREITNP AYTRR----- --EYITGIPG SKIAQHNMGD
                                ---------- -----MVRKP GSMYRNVRQR SFTRR----- --KYMGGVPG SQVIHYDMGD
                                ---------- ---------- --MYRDIDNR PYTRK----- --EYITGIPG SKIAQHNMGN
                                ---------- ---------- --MYRTIDKP SFTRR----- --EYITGIPG SKIAQHNMGD
                                ---------- ---------- ---------- ---------- ----MGGVPG SQVIHYDMGD
                                ---------- ---------- ---------- ---------- ---------- ----------
                                ---------- -----MSDKP ASMYRTIDKP SYTRR----- --EYITGIPG SKIAQHNMGD
                                ---------- -----MSEKP ASMYREISKP PYTRK----- --EYITGIPG SKIAQHKMGD
                                ---------- -----MSDKP ASMYREIKNP AYTRR----- --EYITGIPG SKIAQHNMGD
                                ---------- -----MSDKP ASMYREINKP SYTRR----- --EYITGIPG SKIAQHQMGN
                                ---------- ---------- --MYRTIDKP SYTRR----- --EYITGIPG SKIAQHNMGD
                                ---------- -----MVRKP GSMYRNVRQR SFTRR----- --KYMGGVPG SQVIHYDMGD
                                ---------- -----MSDKP ASMYREISKP AYTRR----- --EYITGIPG SKIAQHKMGD
                                ---------- -----MSDKP ASMYREITNP AYTRR----- --EYITGIPG SKIAQHNMGD
                                ---------- -----MGDRP ASIYREQPSQ PYTRKAQNKR D-NYVAGAPA PRVTQYEMGA
                                ---------- -----MSDKP ASMYREISKP AYTRR----- --EYITGIPG SKIAQHKMGD
                                ---------- -----MSEKP ASMYREISKP PYTRK----- --EYITGIPG SKIAQHKMGD
                                ---------- -----MSDKP ASMYREISKP AYTRR----- --EYITGIPG SKIAQHKMGD
                                ---------- ---------- --MYRDLDKP AYTRR----- --EYITGIPG SKVAQNIMGD
                                ---------- -----MSDKP ASMYREISKP AYTRR----- --EYITGIPG SKIAQHKMGD
                                ---------- -----MSDKP ASMYREISKP AYTRR----- --EYITGIPG SKIAQHKMGD
                                ---------- -----MSDKP ASMYRDISKP AYTRR----- --EYITGIPG SKIAQHKMGD
                                ---------- -----MSDKP ASMYRTIDKP SYTRR----- --EYITGIPG SKIAQHNMGD
                                ---------- -----MSDKP ASMYREITNP AYTRR----- --EYITGIPG SKIAQHNMGD
                                ---------- -----MSDKP ASMYRDIDKP AYTRR----- --EYITGIPG SKIAQHKMGR
                                ---------- -----MSDKP ASMYREISKP AYTRR----- --EYITGIPG SKIAQHKMGD
                                ---------- -----MSDKP ASMYRTIDKP SYTRR----- --EYITGIPG SKIAQHNMGD
                                ---------- -----MSDKP ASMYRTIDKP SYTRR----- --EYITGIPG SKIAQHNMGD
                                ---------- -----MSDKP ASMYREISKP AYTRK----- --EYITGIPG STVAQHKMGD
                                ---------- -----MSDKP ASMYREIDKP AYTRR----- --EYITGIPG SKIAQHKMGD
                                ---------- -----MSDKP ASMYRDIDKP AYTRR----- --EYITGIPG SKIAQHKMGR
                                ---------- -----MSEKP ASMYRKIDKP SYTRR----- --DYVTGIPG SKIAQHKMGD
                                ---------- ---------- --MYRTIDKP SYTRR----- --EYITGIPG SKIAQHNMGD
                                ---------- -----MSDKP ASMYRNIDKP SYTRR----- --EYITGIPG SQIAQHNMGN
                                ---------- -----MSDKP ASMYREISKP AYTRR----- --EYITGIPG SKIAQHKMGN
                                ---------- -----MSDKP ASMYRDIDKP AYTRR----- --EYITGIPG SKIAQHKMGR
                                ---------- -----MSDKP ASMYRDIDKP AYTRR----- --EYITGIPG SKIAQHKMGR
                                ---------- -----MSDKP ASMYREISKP AYTRR----- --EYITGIPG SKIAQHKMGD
                                ---------- -----MSDKP ASMYRAIDKP SYTRR----- --EYITGIPG SKIAQHKMGE
                                ---------- -----MSDKP ASMYREISKP AYTRR----- --EYITGIPG SKIAQHQMGD
                                ---------- -----MVRKP GSMYRNVRQR SFTRR----- --KYMGGVPG SQVIHYDMGD
                                ---------- -----MSDKP ASMYRTIDKP SYTRR----- --EYITGIPG SKIAQHNMGD
                                ---------- -----MSDKP ASMYRTIDKP SYTRR----- --EYITGIPG SKIAQHNMGD
                                ---------- ---------- --MYRKIDKP SYTRR----- --DYVTGIPG SKIAQHQMGD
                                ---------- -----MSDKP ASMYREISKP AYTRR----- --EYITGIPG SKIAQHKMGD
                                ---------- ---------- --MYREISKP AYTRR----- --EYITGIPG SKIAQHKMGD
                                ---------- ---------- --MYRTIDKP SYTRR----- --EYITGIPG SKIAQHNMGD
                                ---------- -----MSDKP ASMYREITNP AYTRR----- --EYITGIPG SKIAQHNMGD
                                ---------- -----MSDKP ASMYRTIDKP SYTRR----- --EYITGIPG SKIAQHNMGD
                                ---------- ---------- --MYRTIDKP SYTRR----- --EYITGIPG SKIAQHNMGD
                                ---------- ---------- --MYRTIDKP SYTRR----- --EYITGIPG SKIAQHNMGD
                                ---------- -----MSDKP ASMYREISKP AYTRR----- --EYITGIPG SKIAQHKMGD
                                ---------- -----MSDKP ASMYRTIDKP SYTRR----- --EYITGIPG SKIAQHNMGD
                                ---------- -----MADKP ASMYREISKP AYTRK----- --EYITGIPG SKIAQHKMGD
                                ---------- -----MSDKP ASMYREISKP AYTRR----- --EYITGIPG SKIAQHKMGD
                                ---------- -----MADKP ASMYRTIDKP SYTRR----- --EYITGIPG SKIAQHNMGN
                                ---------- -----MSDKP ASMYREISKP AYTRR----- --EYITGIPG SKIAQHKMGD
                                ---------- -----MSDKP ASMYRTIDKP SYTRR----- --EYITGIPG SKIAQHNMGD
                                ---------- -----MSEKP ASMYRDIDKP SYTRR----- --EYITGIPG SKIAQHQMGD
                                ---------- -----MSDKP ASMYREITNP AYTRR----- --EYITGIPG SKIAQHNMGD
                                ---------- -----MSDKP ASMYREITNP AYTRR----- --EYITGIPG SKIAQHNMGD
                                ---------- -----MSDKP ASMYREITNP AYTRR----- --EYITGIPG SKIAQHNMGD
                                ---------- -----MSDKP ASMYREISKP AYTRR----- --EYITGIPG SKIAQHKMGD
                                ---------- -----MSKNP ASMYRTIDKP SYTRR----- --EYITGIPG SKIAQHNMGD
                                ---------- -----MSDKP ASMYRTIDKP SYTRR----- --EYITGIPG SKIAQHNMGD
                                ---------- -----MSDKP ASMYRDIDKP SYTRR----- --EYITGIPG SKVAQYKMGN
                                ---------- -----MSDKP ASMYREITNP AYTRR----- --EYITGIPG SKIAQHNMGD
                                ---------- ---------- ---------- ---------- ---------- ----------
                                ---------- -----MSDKP ASMYREITNP AYTRR----- --EYITGIPG SKIAQHNMGD
                                ---------- -----MSEKP ASMYRDITKP SYTRR----- --DYVTGIPG SKIAQHNMGD
                                ---------- -----MSDKP ASMYRTIDKP SYTRR----- --EYITGIPG SKIAQHNMGD
                                ---------- -----MSDKP ASMYRTIDKP SYTRR----- --EYITGIPG SKIAQHNMGD
                                ---------- ---------- ---------- ---------- ---------- ----------
                                ---------- -----MSDKP ASMYRDISKP AYTRR----- --EYITGIPG SKIAQHQMGD
                                ---------- -----MSDKP ASMYREISKP AYTRR----- --EYITGIPG SKIAQHKMGD
                                FKGFIDIVGL TTTKIMSEKP ASMYRDITKP AYTRR----- --EYITGIPG SKIAQHRMGD
                                ---------- -----MSDKP ASMYREITNP AYTRR----- --EYITGIPG SKIAQHNMGD
                                ---------- -----MSDKP ASMYRKLSKP SYTRR----- --DYVTGIPG SKIAQHNMGN
                                ---------- -----MSDKP ASMYRTISKP SYTRR----- --EYITGIPG SKIAQHNMGD
                                ---------- -----MSDKP ASMYRKLSKP SYTRR----- --DYVTGIPG SKIAQHNMGN
                                ---------- -----MSDKP ASMYRTIDKP SYTRR----- --EYITGIPG SKIAQHNMGD
                                ---------- ---------- --MYRTIDKP SYTRR----- --EYITGIPG SKIAQHNMGD
                                ---------- -----MSDKP ASMYRDIDKP AYTRR----- --EYITGIPG SKVAQYKMGN
                                ---------- -----MADKP ASMYREISKP AYTRK----- --EYITGIPG SKIAQHKMGD
                                ---------- -----MSDKP ASMYRDIDKP AYTRR----- --EYITGIPG SKIAQHKMGR
                                ---------- ---------- --MYRTIDKP SYTRR----- --EYITGIPG SKIAQHNMGD
                                ---------- -----MSDKP ASMYRDISKP AYTRR----- --EYITGIPG SKIAQHKMGD
                                ---------- ---------- --MYRTIDKP SFTRR----- --EYITGIPG SKIAQHNMGD
                                ---------- ---------- --MYRTIDKP SYTRR----- --EYITGIPG SKIAQHNMGD
                                ---------- -----MSDKP ASMYREISKP AYTRR----- --EYITGIPG SKIAQHKMGD
                                ---------- -----MSEKP ASMYRDIDKP SYTRR----- --EYITGIPG SKIAQHQMGD
                                ---------- ---------- --MYRTIDKP SYTRR----- --EYITGIPG SKIAQHNMGD
                                ---------- -----MSDKP ASMYRDIDKP AYTRR----- --EYITGIPG SKIAQHKMGR

                                LSAEPDDYPV QISLRVEEEL QIRHGSLESS RLSANRHLIK ELG-EGNYKM TLRKFPHQVI
                                IAADPEDYPV QISLVTEEEV QIRHGSLEAS RLSANRHMLK EAG-ENNYKM ILRKFPHHVI
                                LSAEPDDYPV QISLRVEEEL QVRHGSLESA RLSANRHLIK ELG-EGNYKM TLRKFPHQVI
                                LSAEPDDYPV QISLRVEEEL QVRHGSLESA RLSANRHLIK ELG-EGNYKM TLRKFPHQVI
                                VSAGPEDYPV QISLVTEEEV QIRHGSLEAS RLSANRHMLK NAG-ENNYKM ILRKFPHHVI
                                LQADPEDYPV EISLEVEEDV QIRHGSLESA RLSANRLMLK NAG-EKQYKM ILRKFPHHVI
                                LQADADDYPV QISLVPQEEC QLRHGSLEAA RLSANRHLIK ELG-EGNYKM QLRKFPHQII
                                KQKDADDYPV QISLIVEETV QLRHGSLEAS RLSANRHMIK ELGEEGDYKM TLRKFPHQVL
                                LSAEPDDYPV QISLRVEEEL QVRHGSLESA RLSANRHLIK ELG-EGNYKM TLRKFPHQVI
                                LQADAEDYPI QISLITEEEV QLRHGSLEAS RLSANRHMLK NAG-EGNYKM ILRKFPHHVI
                                VSAGPEDYPV QISLVTEEEV QIRHGSLEAS RLSANRHMLK NAG-ENNYKM ILRKFPHHVI
                                KQKDADDYPV QISLIVEETV QLRHGSLEAS RLSANRHLIK ELGEEGDYKM TLRKFPHQVL
                                LSAEPDDYPV QISLRVEEEL QVRHGSLESA RLSANRHLIK ELG-EGNYKM TLRKFPHQVI
                                LQAGPDDYPV EISLRPEETL QIRHGSLESA RLSANRHLVK ELG-EGNYKM VLRKFPHQVL
                                LQADPDDYPV KITLETEEEV QLRHGSLESS RLSANRHLLK ELG-EGEYKM QLRKFPHQVI
                                LQADPDDYPV KITLETEEAV QIRHGSLESS RLSANRHLLK ELG-EGEYKM QLRKFPHQVI
                                LQADPEDYPV QISLVVEEDV QIRHGSLESA RLSANRLMLK NAG-EKQYKM ILRKFPHHVI
                                LSAEPDDYPV QISLRVEEEL QIRHGSLESA RLSANRHLIK ELG-EGNYKM TLRKFPHQVI
                                IGADAEDYPI QISLVTEEEV QIRHGSLEAS RLSANRHMLK NAG-ENNYKM ILRKFPHHVI
                                KNGEFEE--- SLVLKIEEGV TVRSEALESG RVAANSYLSR VLDPEEEYKL KLLPYPHHVL
                                LQADPEDYPV EISLIVDEDV QIRHGSLESA RLSANRTMLK NAG-EKQYKM VLRKFPHHVI
                                RDRDPEDWPV QISLYLDEEC QIRNGALEAS RLAMNRHLIK ELG-EFNYAA LLRKFPHHVI
                                IGAEAEDYPV QISLVTEEEV QIRHGSLESS RLSANRYMLK NAG-EGNYKM ILRKFPHNVI
                                ISADPEDYPV QISLITEEEV QLRHGSLEAS RLSANRHMLK NAG-ENNYKM ILRKFPHHVI
                                ---------- ---------- ---------- ---------- ---------- ----------
                                LQADPEDYPV QISLITEEEV QIRHGSLEAS RLSANRHMLK NAG-EHQYKM ILRKFPHHVI
                                LSAEPDDYPV QISLRVEEEL QIRHGSLESA RLSANRHLIK ELG-EGNYKM TLRKFPHQVI
                                LQADPEDYPV QISLKVEEEV QIRHGSLESA RLSANRLMLK HAG-EKQYKM ILRKFPHHVI
                                LSAEPDDYPV QISLRVEEEL QVRHGSLESA RLSANRHLIK ELG-EGNYKM TLRKFPHQVI
                                LQADPEDYPV QISLKVEEEV QIRHGSLESA RLSANRLMLK HAG-EKQYKM ILRKFPHHVI
                                KAN--TSFPI KLSLLVEEKC QIRHTALEAA RITANRHLIE DTG-KMGYYM KLRVYPHEVL
                                LQTGPEDYPV QISLRIEEQC QIRHGSLEAA RLSANRLLLK HVG-QPNYKM VLRKFPHHVL
                                LSAEPDDYPV QISLRVEEEL QIRHGSLESA RLSANRHLIK ELG-EGNYKM TLRKFPHQVI
                                KAN--TTFPV KISLVAEEKC QIRHTALEAA RITANRHLVA DAG-KMGFYM KLRVYPHEVL
                                ---------- ---------- ---------- ---------- ---------- ----------
                                LSAEPDDYPV QISLRVEEEL QVRHGSLESA RLSANRHLIK ELG-EGNYKM TLRKFPHQVI
                                IRADPEDYPV QISLSVDEEI QLRHGAMESS RLSANRHLLK NLG-EGNYKM ILRKFPHHVL
                                LQADPEDYPV EISLIVDEDV QIRHGSLESA RLSANRTMLK NAG-EKQYKM VLRKFPHHVI
                                KDADPEDYPV QISLIVEEEC QLRHGSMEAS RLSANRHLIK EFG-EGNYKM TLRKFPHQVI
                                LSAEPDDYPV QISLRVEEEL QVRHGSLESA RLSANRHLIK ELG-EGNYKM TLRKFPHQVI
                                KAN--TSFPV KISLIVEEKC QIRHTALEAA RITANRHLVA DTG-KMGFYM KLRVYPHEVI
                                AQANAEDYPV QISLITEEEV QIRHGSLEAS RLSANRHMLK NAG-ENNYKM VLRKFPHHVI
                                LQADPEDYPV QISLKVEEEV QIRHGSLESA RLSANRLMLK HAG-EKQYKM VLRKFPHHVI
                                RN---KEFEQ DVVLISEEDC SIRSEALESG RVAANSFLSK EFNMEEDYKL KIRPYPHHIL
                                AQANAEDYPV QISLITEEEV QIRHGSLEAS RLSANRHMLK NAG-ENNYKM VLRKFPHHVI
                                VRADPDDYPV QISLSVEEEL QLRHGAMESS RLSANRHLLK NLG-EGNYKM ILRKFPHHVL
                                LQADAEDYPI QISLITEEEV QLRHGSLEAS RLSANRHMLK NAG-EGNYKM ILRKFPHHVI
                                RHKEPEEYPV QISLMVDESV QIRHGSLESS RLSANRHLIR ELG-EGNYRM ILRKFPHQVI
                                LQADAEDYPI QISLITEEEV QLRHGSLEAS RLSANRHMLK NAG-EGNYKM ILRKFPHHVI
                                LSADADDYPI QISLVTEEEV QIRHGSLEAS RLSANRHMLK NAG-EGNYKM ILRKFPHHVI
                                IKADQDDYPV QISLVTEEEV QIRHGSLEAS RLSGNRYMIK HAG-EGNYKM ILRKFPHHVI
                                LSAEPDDYPV QISLRVEEEL QVRHGSLESA RLSANRHLIK ELG-EGNYKM TLRKFPHQVI
                                LQADPEDYPV QISLKVEEEV QIRHGSLESA RLSANRLMLK HAG-EKQYKM ILRKFPHHVI
                                KQKDADDYPV QISLIVEETV QLRHGSLEAS RLSANRHMIK ELGEEGDYKM TLRKFPHQVL
                                TSADAEDYPV QISLITEEEV QIRHGSLEAS RLSANRHMLK NAG-EGNYTM ILRKFPHHVI
                                LSAEPDDYPV QISLRVEEEL QIRHGSLESA RLSANRHLIK ELG-EGNYKM TLRKFPHQVI
                                LTAEPDDYPV QISLRVEEEL QVRHGSLESA RLSANRHLIK ELG-EGNYKM TLRKFPHQVI
                                VRTDPEEYPV QISLSVDEEI QIRHGAMEAS RLSANRYLIK NFG-EGNYKM ILRKFPHHVL
                                VSADPDEYPV QISLITEEEV QIRHGSLEAS RLSANRHMLK NAG-EHNYKM ILRKFPHQVI
                                KQKDADDYPV QISLIVEETV QLRHGSLEAS RLSANRHLIK EIGEEGDYKM TLRKFPHQVL
                                LQADADDYPV QISLVPQEEC QLRHGSLEAA RLSANRHLIK ELG-EGNYKM QLRKFPHQII
                                LSAEPDDYPV QISLRVEEEL QIRHGSLESA RLSANRHLIK ELG-EGNYKM TLRKFPHQVI
                                LQTGPQDYPV QISLRLGEDC QVRHGSLESA RLSANRVMLK QVG-EENYKM VLRKFPHQVL
                                VSAGPEDYPV QISLITEEEV QIRHGSLEAS RLSANRHMLK NAG-ENNYKM ILRKFPHHVI
                                KQKDADEYPV QISLIVEETV QLRHGSLEAS RLSANRHMIK ELGEEGDYKM MLRKFPHQVL
                                KQKDADDYPV QISLIVEETV QLRHGSLEAS RLSANRHLIK ELGEEGDYKM TLRKFPHQVL
                                AQANAEDYPV QISLITEEEV QIRHGSLEAS RLSANRHMLK NAG-ENNYKM VLRKFPHHVI
                                VDSNEDDYPV QISLIVEEEC QIRHGALEAS RLSANRFLLK NIG-ETGYKM ILRKFPHQVL
                                LQADPEDYPV QISLVTEEEV QIRHGSLEAS RLSANRHMLK NAG-EHQYKM ILRKFPHHVI
                                KAN--TTFPV KISLVAEEKC QIRHTALEAA RITANRHLVA DAG-KMGFYM KLRVYPHEVL
                                LSAEPDDYPV QISLRVEEEL QVRHGSLESA RLSANRHLIK ELG-EGNYKM TLRKFPHQVI
                                LSAEPDDYPV QISLRVEEEL QIRHGSLESA RLSANRHLIK ELG-EGNYKM TLRKFPHQVI
                                LQADKDDYPV QISLAPEEEC QLRHGSLEAS RLSANRHLIK ELG-EGNYKM SLRKFPHQII
                                VSKDPEDYPI QISLITEEEV QIRHGSLEAS RLSANRHMLK NAG-ENNYKM ILRKFPHHVI
                                AQANAEDYPV QISLITEEEV QIRHGSLEAS RLSANRHMLK NAG-ENNYKM VLRKFPHHVI
                                LSAEPDDYPV QISLRVEEEL QVRHGSLESA RLSANRHLIK ELG-EGNYKM TLRKFPHQVI
                                LQADPEDYPV QISLKVEEEV QIRHGSLESA RLSANRLMLK HAG-EKQYKM ILRKFPHHVI
                                LSAEPDDYPV QISLRVEEEL QIRHGSLESA RLSANRHLIK ELG-EGNYKM TLRKFPHQVI
                                LSAEPDDYPV KISLRVEEEL QVRHGSLESA RLSANRHLIK ELG-EGNYKM TLRKFPHQVI
                                LSAEPDDYPV KISLRVEEEL QVRHGSLESA RLSANRHLIK ELG-EGNYKM TLRKFPHQVI
                                ISADPEDYPV QISLVTEEEV QIRHGSLEAS RLSANRHMLK NAG-EGNYKM ILRKFPHHVI
                                LSAEPDDYPV QISLRVEEEL QIRHGSLESA RLSANRHLIK ELG-EGNYKM TLRKFPHQVI
                                VRADPEEFPV QISLSVEEEI QLRHGALESS RLSANRYLLK NLG-EGNYKM ILRKFPHHVL
                                AQANAEDYPV QISLVTEEEV QIRHGSLEAS RLSANRHMLK NAG-ENNYKM VLRKFPHHVI
                                LQTGPEDYPV QISLRLEEEC QIRHGSLESA RLSANRVMLK QVG-QKNYKM VLRKFPHQVL
                                AQANAEDYPV QISLITEEEV QIRHGSLEAS RLSANRHMLK NAG-ENNYKM VLRKFPHHVI
                                LSAEPDDYPV QISLRVEEEL QVRHGSLESA RLSANRHLIK ELG-EGNYKM TLRKFPHQVI
                                TDADPEDYPV QISLVVEETV QLRHGSMEAS RLSANRHLIK ELG-EGNYTM TLRKFPHQVI
                                LQADPEDYPV QISLKVEEEV QIRHGSLESA RLSANRLMLK HAG-EKQYKM ILRKFPHHVI
                                LQADPEDYPV QISLKVEEEV QIRHGSLESA RLSANRLMLK HAG-EKQYKM ILRKFPHHVI
                                LQADPEDYPV QISLKVEEEV QIRHGSLESA RLSANRLMLK HAG-EKQYKM ILRKFPHHVI
                                ISADPEDYPV QISLITEEEV QLRHGSLEAS RLSANRHMLK SAG-ENNYKM ILRKFPHHVI
                                LSAEPDDYPV QISLRVEEEL QVRHGSLESA RLSANRHLIK ELG-EGNYKM TLRKFPHQGI
                                LSAEPDDYPV QISLRVEEEL QVRHGSLESA RLSANRHLIK ELG-EGNYKM TLRKFPHQVI
                                FDADPDSYEV QISLLVDEEV QIRHGSLEAS RLSANRRMLK ELGEDGDYKM ILRKFPHQVI
                                LQADPEDYPV QISLKVEEEV QIRHGSLESA RLSANRLMLK HAG-EKQYKM ILRKFPHHVI
                                ---------- ---------- ---------- ---------- ---------- ----------
                                LKADPEDYPV QISLKVEEEV QIRHGSLESA RLSANRLMLK HAG-EKQYKM ILRKFPHHVI
                                LTADPSDYPV HISLRLEEQC QIRHGSLESA RLSANRMMLK EVG-EDNYKM VLRKFPHQIL
                                LSAEPDDYPV QISLRVEEEL QVRHGSLESA RLSANRHLIK ELG-EGNYKM TLRKFPHQVI
                                LSAEPDDYPV QISLRVEEEL QIRHGSLESS RLSANRHLIK ELG-EGNYKM TLRKFPHQVI
                                ---------- ---------- ---------- ---------- ---------- ----------
                                LQADSEDYPV QISLITEEEV QIRHGSLEAS RLSANRHMLK NAG-EHQYKM ILRKFPHHVI
                                AQANAEDYPV QISLITEEEV QIRHGSLEAS RLSANRHMLK NAG-ENNYKM VLRKFPHHVI
                                EHVEFEDYPV QISLVVEETV QLRHGSLESA RLSANRHLIK ELG-ENNYTM ILRKFPXXXX
                                LQADPEDYPV QISLKVEEEV QIRHGSLESA RLSANRLMLK HAG-EKQYKM ILRKFPHHVI
                                LQTGPQDYPV QISLRIEEEC QIRHGSLESA RLSANRTMLK QVG-QDNYKM VLRKFPHQIL
                                LQADPDDYEV EISLRVEEKL QIRHGSLESA RLSANRHLLK EIG-EGEYKM VLRKFPHQVI
                                LQTGPQDYPV QISLRIEEEC QIRHGSLESA RLSANRTMLK QVG-QDNYKM VLRKFPHQIL
                                LSAEPDDYPV QISLRVEEEL QVRHGSLESA RLSANRHLIK ELG-EGNYKM TLRKFPHQVI
                                LSSEPEDYPV EISLRVEEEL QIRHGSLESA RLSANRHLIK ELG-EGTYKM TLRKFPHQVI
                                FEADPEDYEV QISLIVDEEV QIRHGSLEAS RLSANRRMLK ELGEDGDYKM ILRKFPHQVI
                                VRADPEEFPV QISLSVEEEI QLRHGALESS RLSANRYLLK NLG-EGNYKM ILRKFPHHVL
                                KQKDADDYPV QISLIVEETV QLRHGSLEAS RLSANRHLIK EIGEEGDYKM TLRKFPHQVL
                                LSAEPDDYPV QISLRVEEEL QVRHGSLESA RLSANRHLIK ELG-EGNYKM TLRKFPHQVI
                                IKAEPDDYPV QISLITEEEV QIRHGSLEAS RLSGNRYMIK HAG-EGNYKM ILRKFPHHVI
                                LSAEPDDYPV QISLRVEEEL QIRHGSLESA RLSANRHLIK ELG-EGNYKM TLRKFPHQVI
                                LSAEPDDYPV QISLRVEEEL QVRHGSLESA RLSANRHLIK ELG-EGNYKM TLRKFPHQVI
                                VSADQDDYPI QISLITEEEV QIRHGSLEAS RLSANRHMLK NAG-EGNYKM ILRKFPHHVI
                                TNADPEDYPV QISLVVEETV QLRHGSMEAS RLSANRHLIK ELG-EGNYTM TLRKFPHQVI
                                LSAEPDDYPV QISLRVEEEL QVRHGSLESA RLSANRHLIK ELG-EGNYKM TLRKFPHQVI
                                KQKDADDYPV QISLIVEETV QLRHGSLEAS RLSANRHLIK EIGEEGDYKM TLRKFPHQVL

                                RENKQATGAG ADRVSDGMRQ AFGKPVGTAA RLNKDDVVFT AYCDVDQAAA VKEAFRRAYN
                                RENKQATGAG ADRVSDGMRQ AFGKIVGTAA RIDAGERIFT VWCDVDDAEH AKEAFRRAYN
                                RENKQATGAG ADRVSDGMRQ AFGKPVGTAA RLNKDDVVFT AYCDVEQASV VKEAFRRAYN
                                RENKQATGAG ADRVSDGMRQ AFGKPVGTAA RLNKDDVVFT AYCDVEQASV VKEAFRRAYN
                                RENKQATGAG ADRVSDGMRQ SFGKIVGTAA RIDAGERIFT VWCDVDDADH AKEAFRRAYN
                                RENKQATGAG ADRVSDGMRQ SFGKVVGTAA RIPKGETVFT IYCDVEDAEI AKDAFRRAYN
                                RENKQATGAG ADRVSDGMRQ AFGVPVGTAA RIQPGDQLFT AYCEVEQAAA VKEAFRRAYN
                                RENKQATGAG ADRVSDGMRA AFGKIVGTAA RVQAGEQLFT AYVNVEDAEH VKEAFRRAYN
                                RENKQATGAG ADRVSDGMRQ AFGKPVGTAA RLDKDDVIFT AYCDVDQAPV VKEAFRRAYN
                                RENKQATGAG ADRVSDGMRQ AFGKIVGTAA RIDQGERIFT IWCDVDDAEF AKDALRRAYN
                                RENKQATGAG ADRVSDGMRQ AFGKIVGTAA RIDAGERIFT VWCDVDDADH AKEAFRRAYN
                                RENKQATGAG ADRVSDGMRA AFGKIVGTAA RVQAGEQLFT AYCNVEDAEH VKEAFRRAYN
                                RENKQATGAG ADRVSDGMRQ AFGKPVGTAA RLSKDDVVFT AYCDVEQAAV VKEAFRRAYN
                                RENKQATGAG ADRVSDGMRQ AFGKPVGTAA RVGKGENIFT AYCEPEQADA VKEAFRRAYN
                                RENKQATGAG ADRVSDGMRQ SFGKIVGTAA RIDADEPIFT AYCTAEQASV VKEAFRRAYN
                                RENKQATGAG ADRVSDGMRQ SFGKIVGTAA RMGANEPIFT AYCTAEQAPV VKEAFRRAYN
                                RENKQATGAG ADRVSDGMRQ SFGKVVGTAA RIPKGERVFT IYCDVEDAAT AKDAFRRAYN
                                RENKQATGAG ADRVSDGMRQ AFGKPVGTAA RLNADDIVFT AYCDVEQASV VKEAFRRAYN
                                RENKQATGAG ADRVSDGMRQ AFGKIVGTAA RIDAGERIFT VWCDVDDAEH AKEAFRRAYN
                                RYHPLAGVAG ADRYYEGMRK PFGRPIGRAA LTDDMQDMYR VRVDSSDRDQ ARKALERASD
                                RENKQATGAG ADRVSDGMRQ SFGKVVGTAA RIPKGEKVFT IYCDVEDAKT AKDAFRRAYN
                                RENKQATGAG ADRVSDGMRQ AFGKVVGTAA RIEKNDRVFT IWCEVEDAPA AKEALRRAYN
                                RENKQATGAG ADRVSDGMRQ SFGKIVGTAA RIDAGDRIFT IWCDVDDADF AKEAFRRAYN
                                RENKQATGAG ADRVSDGMRQ AFGKIVGTAA RIDAGERIFT IWCDVDDAEF AKEAMRRAYN
                                ---------- ---------- ---------- ---------- ---------- ----------
                                RENKQATGAG ADRVSDGMRQ SFGKIVGTAA RIDAGERIFT IWCDVDDAEF AKDALRRSYN
                                RENKQATGAG ADRVSDGMRQ AFGKPVGTAA RLNADDIVFT AYCDVEQASV VKEAFRRAYN
                                RENKQATGAG ADRVSDGMRQ SFGKVVGTAA RIPKGETVFT IYCDVEDAET AKDAFRRAYN
                                RENKQATGAG ADRVSDGMRQ AFGKPVGTAA RLNKDDVVFT AYCDVEQASV VKEAFRRAYN
                                RENKQATGAG ADRVSDGMRQ SFGKVVGTAA RIPKGETVFT IYCDVEDAET AKDAFRRAYN
                                RENKQATGAG ADRVSSGMRR AFGKNVGTAA RVNPFQKIFT VAVEKQNFVA AKKALWHAGQ
                                RENKQATGAG ADRVSDGMRQ SFGKPVGTAA RVPRNGAIFT AYCNPEDAET VKDAFRRAYN
                                RENKQATGAG ADRVSDGMRQ AFGKPVGTAA RLNADDIVFT AYCDVEQASV VKEAFRRAYN
                                RENKQATGAG ADRVSSGMRR AFGKNVGTAA RVNSMQKLFT VAVEKQNFPA AKKALWHAGQ
                                ---------- ---------- ---------- ---------- ---------- ----------
                                RENKQATGAG ADRVSDGMRQ AFGKPVGTAA RLSKDDVVFT AYCDVDQAPV VKEAFRRAYN
                                RENKQATGAG ADRVSDGMRQ AFGKPVGTAA RIDAGERIFT IWCDVDQADV AKEALRRAYN
                                RENKQATGAG ADRVSDGMRQ SFGKVVGTAA RIPKGEKVFT IYCDVEDAAT AKDAFRRAYN
                                RENKQATGAG ADRVSDGMRQ AFGKIVGTAA RVQANERLFT AYCEVDQAEE VKEAFRRAYN
                                RENKQATGAG ADRVSDGMRQ AFGKPVGTAA RLNKDDVVFT AYCDVEQASV VKEAFRRAYN
                                RENKQATGAG ADRVSSGMRR AFGKNVGTAA RVKPMQKIFT VAVEKQNFKA AKEALWHAGQ
                                RENKQATGAG ADRVSDGMRQ AFGKIVGTAA RIDAGERIFT IWCDVDDAEF AKDALRRSYN
                                RENKQATGAG ADRVSDGMRQ SFGKVVGTAA RIPKGETVFT IYCDVEDAET AKDAFRRAYN
                                RYHPLAGIAQ ADRYYEGMRK PFGRPIGRAA IVDEGDVVFK VSIDSENVQE ARKALERTNH
                                RENKQATGAG ADRVSDGMRQ AFGKIVGTAA RIDAGERIFT IWCDVDDAEF AKDALRRSYN
                                RENKQATGAG ADRVSDGMRQ AFGKPVGTAA RVGAGERIFT IWCDVDQADV AKEALRRAYN
                                RENKQATGAG ADRVSDGMRQ AFGKIVGTAA RIDQGERIFT IWCDVDDAEF AKDALRRAYN
                                RENKQATGAG ADRVSDGMRQ SFGKIVGTAA RIHAGERLFT AYCELDQADA VKEAYRRAYN
                                RENKQATGAG ADRVSDGMRQ AFGKIVGTAA RIDQGERIFT IWCDVDDAEF AKDALRRAYN
                                RENKQATGAG ADRVSDGMRQ SFGKIVGTAA RMGAGERIFT IWCDVDDAEF AKDALRRSYN
                                RENKQATGAG ADRVSDGMRQ SFGKIVGTAA RIDAGERIFT IWCDVEDADF AKEAMRRAYN
                                RENKQATGAG ADRVSDGMRQ AFGKPVGTAA RLNKDDVVFT AYCDVEQASV VKEAFRRAYN
                                RENKQATGAG ADRVSDGMRQ SFGKVVGTAA RIPKGETVFT IYCDVEDAET AKDAFRRAYN
                                RENKQATGAG ADRVSDGMRA AFGKIVGTAA RVQAGEQLFT AYCNVEDAEH VKEAFRRAYN
                                RENKQATGAG ADRVSDGMRQ AFGKIVGTAA RIDAGERIFT IWCDVDDADF AKDALRRAYN
                                RENKQATGAG ADRVSDGMRQ AFGKPVGTAA RLNEGDVVFT AYCDVEQASV VKEAFRRAYN
                                RENKQATGAG ADRVSDGMRQ AFGKPVGTAA RLNKDDVVFT AYCDVEQAAV VKEAFRRAYN
                                RENKQATGAG ADRVSDGMRQ AFGKPVGTAA RISAGERLFT IWCEPDQADV AKDALRRAYN
                                RENKQATGAG ADRVSDGMRQ SFGKIVGTAA RMGSGERIFT IWCDVDDAEF AKDALRRAYN
                                RENKQATGAG ADRVSDGMRA AFGKIVGTAA RVQAGEQLFT AYCNVEDAEH VKEAFRRAYN
                                RENKQATGAG ADRVSDGMRQ AFGVPVGTAA RIQPGDQLFT AYCEVEQAAA VKEAFRRAYN
                                RENKQATGAG ADRVSDGMRQ AFGKPVGTAA RLNADDIVFT AYCDVEQASV VKEAFRRAYN
                                RENKQATGAG ADRVSDGMRQ SFGKVVGTAA RVHKNERVFT IYCSVEDAPI AKDALRRAYN
                                RENKQATGAG ADRVSDGMRQ SFGKIVGTAA RIDAGERIFT VWCDLDDAEH AKEAFRRAYN
                                RENKQATGAG ADRVSDGMRA AFGKIVGTAA RVQAGEQLFT AYCNVEDAEH VKEAFRRAYN
                                RENKQATGAG ADRVSDGMRA AFGKIVGTAA RVQAGEQLFT AYCNVEDAEH VKEAFRRAYN
                                RENKQATGAG ADRVSDGMRQ AFGKIVGTAA RIDAGERIFT IWCDVDDAEF AKDALRRSYN
                                RENKQATGAG ADRVSDGMRQ AFGKPVGTAA RIANGDRVFT AWCTVDDAPL VKDALRRAYN
                                RENKQATGAG ADRVSDGMRQ AFGKIVGTAA RIDAGERIFT IWCDVDDAEF AKEALRRSYN
                                RENKQATGAG ADRVSSGMRR AFGKNVGTAA RVNSMQKLFT VAVEKQNFPA AKKALWHAGQ
                                RENKQATGAG ADRVSDGMRQ AFGKPVGTAA RLNKDDVVFT AYCDVEQASV VKEAFRRAYN
                                RENKQATGAG ADRVSDGMRQ AFGKPVGTAA RLNKDDIVFT AYCDVEQASV VKEAFRRAYN
                                RENKQATGAG ADRVSDGMRQ AFGVPVGTAA RIYPGERLFT AWCEVDQAEA VKEAFRRAYN
                                RENKQATGAG ADRVSDGMRQ AFGKIVGTAA RIDEGERIFT VWCDVDDAEF AKDAFRRAYN
                                RENKQATGAG ADRVSDGMRQ AFGKIVGTAA RIDAGERIFT IWCDVDDAEF AKDALRRSYN
                                RENKQATGAG ADRVSDGMRQ AFGKPVGTAA RLDKDDVIFT AYCDVDQAPV VKEAFRRAYN
                                RENKQATGAG ADRVSDGMRQ SFGKVVGTAA RIPKGETVFT IYCDVEDAET AKDAFRRAYN
                                RENKQATGAG ADRVSDGMRQ AFGKPVGTAA RLNKDDIVFT AYCDADQASV VKEAFRRAYN
                                RENKQATGAG ADRVSDGMRQ AFGKPVGTAA RLNKDDVVFT AYCDVEQASV VKEAFRRAYN
                                RENKQATGAG ADRVSDGMRQ AFGKPVGTAA RLNKDDVVFT AYCDVEQASV VKEAFRRAYN
                                RENKQATGAG ADRVSDGMRQ AFGKIVGTAA RIDAGDRIFT IWCDVDDADF AKEALRRSYN
                                RENKQATGAG ADRVSDGMRQ AFGKPVGTAA RLNKDDIVFT AYCDVEQASV VKEAFRRAYN
                                RENKQATGAG ADRVSDGMRQ AFGKPVGTAA RVDANERIFT IWCDVDQADV AKEALRRAYN
                                RENKQATGAG ADRVSDGMRQ AFGKIVGTAA RIDAGERIFT IWCDVDDAEF AKDALRRSYN
                                RENKQATGAG ADRVSDGMRQ SFGKVVGTAA RIQRNDRVFT IYCDVEDAPI AKDALRRAYN
                                RENKQATGAG ADRVSDGMRQ AFGKIVGTAA RIDAGERIFT IWCDVDDAEF AKDALRRSYN
                                RENKQATGAG ADRVSDGMRQ AFGKPVGTAA RLNKDDVVFT AYCDVEQASV VKEAFRRAYN
                                RENKQATGAG ADRVSDGMRQ AFGKIVGTAA RVQAGERLFT AYCDVDQADA VKEAFRRAYN
                                RENKQATGAG ADRVSDGMRQ SFGKVVGTAA RIPKGETVFT IYCDVEDAET AKDAFRRAYN
                                RENKQATGAG ADRVSDGMRQ SFGKVVGTAA RIPKGETVFT IYCDVEDAET AKDAFRRAYN
                                RENKQATGAG ADRVSDGMRQ SFGKVVGTAA RIPKGETVFT IYCDVEDAET AKDAFRRAYN
                                RENKQATGAG ADRVSDGMRQ AFGKIVGTAA RIDAGERIFT IWCDVDDAEF AKEAMRRAYN
                                RENKQATGAG ADRVSDGMRQ AFGKPVGTAA RLNKDDVVFT AYCDVEQASV VKEAFRRAYN
                                RENKQATGAG ADRVSDGMRQ AFGKPVGTAA RLDKNDVVFT AYCDVEQASV VKEAFRRAYN
                                RENKQATGAG ADRVSDGMRQ SFGKIVGTAA RIGKGERLFT IWCNPEDAEI AKDALRRAYN
                                RENKQATGAG ADRVSDGMRQ SFGKVVGTAA RIPKGETVFT IYCDVEDAAT AKDAFRRAYN
                                ---------- ---------- ---------- ---------- ---------- ----------
                                RENKQATGAG ADRVSDGMRQ SFGKVVGTAA RIPKGETVFT IYCDVEDAAT AKDAFRRAYN
                                RENKQATGAG ADRVSDGMRQ SFGKPVGSAA RVQHNERVFT IYCHVEDAPV AKDGLRRAYN
                                RENKQATGAG ADRVSDGMRQ AFGKPVGTAA RLNKDDVVFT AYCDVEQASV VKEAFRRAYN
                                RENKQATGAG ADRVSDGMRQ AFGKPVGTAA RLNKDDIVFT AYCDVEQASV VKEAFRRAYN
                                ---------- ---------- ---------- ---------- ---------- --EAFRRAYN
                                RENKQATGAG ADRVSDGMRQ SFGKIVGTAA RIDAGERIFT IWCDVDDAEF AKEALRRSYN
                                RENKQATGAG ADRVSDGMRQ AFGKIVGTAA RIDAGERIFT IWCDVDDAEF AKDALRRSYN
                                XXX------- ----TDILQR AH--IIKHPA HVG------- --CHLVAASP LLLLTRLP--
                                RENKQATGAG ADRVSDGMRQ SFGKVVGTAA RIPKGETVFT IYCDVEDAET AKDAFRRAYN
                                RENKQATGAG ADRVSDGMRQ AFGKPVGTAA RIQQNERVFT IYCEVDDASV AKDGLRRAYN
                                RENKQATGAG ADRVSDGMRQ AFGKPVGTAA RINDGEAVFT AYCDPEDAPA VKEAFRRAYN
                                RENKQATGAG ADRVSDGMRQ AFGKPVGTAA RIQQNERVFT IYCEVDDASV AKDGLRRAYN
                                RENKQATGAG ADRVSDGMRQ AFGKPVGTAA RLNKDDVVFT AYCDVEQASV VKEAFRRAYN
                                RENKQATGAG ADRVSDGMRQ AFGKPVGTAA RLNKDDVVFT AYCDVDQASA VKEAFRRAYN
                                RENKQATGAG ADRVSDGMRQ AFGKIVGTAA RINKGERVFT IWCHPEDADA AKDAFRRAYN
                                RENKQATGAG ADRVSDGMRQ AFGKPVGTAA RVGANERIFT IWCDVDQADV AKEAFRRAYN
                                RENKQATGAG ADRVSDGMRA AFGKIVGTAA RVQAGEQLFT AYCNVEDAEH VKEAFRRAYN
                                RENKQATGAG ADRVSDGMRQ AFGKPVGTAA RLNKDDVVFT AYCDVEQASV VKEAFRRAYN
                                RENKQATGAG ADRVSDGMRQ SFGKIVGTAA RIDAGERIFT IWCDVEDADF AKEAMRRAYN
                                RENKQATGAG ADRVSDGMRQ AFGKPVGTAA RLNADDIVFT AYCDVEQASV VKEAFRRAYN
                                RENKQATGAG ADRVSDGMRQ AFGKPVGTAA RLNKDDVVFT AYCDVEQASV VKEAFRRAYN
                                RENKQATGAG ADRVSDGMRQ SFGKIVGTAA RIGAGERIFT IWCDVDDADF AKDALRRSYN
                                RENKQATGAG ADRVSDGMRQ SFGKIVGTAA RVQAGERLFT AYCDVEQAEA VKEAFRRAYN
                                RENKQATGAG ADRVSDGMRQ AFGKPVGTAA RLNKDDVVFT AYCDVEQASV VKEAFRRAYN
                                RENKQATGAG ADRVSDGMRA AFGKIVGTAA RVQAGEQLFT AYCNVEDAEH VKEAFRRAYN

                                KLSPPCRITV DRGEELLVS- ---------- ---------- ---------- ----------
                                KITPPCRIVV EKGEEKLIA- ---------- ---------- ---------- ----------
                                KLSPPCRITV DRGEKLLVS- ---------- ---------- ---------- ----------
                                KLSPPCRITV DRGEKLLVS- ---------- ---------- ---------- ----------
                                KISPPCRVVV EKGEEKLIS- ---------- ---------- ---------- ----------
                                KMSPPCRIVV ERGEELLVA- ---------- ---------- ---------- ----------
                                KITPPCKINV ERGETLLVR- ---------- ---------- ---------- ----------
                                KITPSCRIKV ERGEEKLIA- ---------- ---------- ---------- ----------
                                KLSPPCRITV DRGEKLLVS- ---------- ---------- ---------- ----------
                                KISPPCRVVV EKGEEQLIA- ---------- ---------- ---------- ----------
                                KISPPCRIVV EKGEEQLIS- ---------- ---------- ---------- ----------
                                KITPSCRIKV ERGEELLIA- ---------- ---------- ---------- ----------
                                KLSPPCRITV DRGEKLLVS- ---------- ---------- ---------- ----------
                                KMSPPCRIVV EKGKELLVR- ---------- ---------- ---------- ----------
                                KISPPCRINV ERGEKLLVS- ---------- ---------- ---------- ----------
                                KISPPCRINV ERGEQLLVS- ---------- ---------- ---------- ----------
                                KMSPPCRIVV ERGEELLVA- ---------- ---------- ---------- ----------
                                KLSPPCRITV DRGEKLLVS- ---------- ---------- ---------- ----------
                                KITPPCRIVV EKGEEKLIA- ---------- ---------- ---------- ----------
                                KMPVSCRVRL EEEHTQ---- ---------- ---------- ---------- ----------
                                KMSPPCRIVV ERGEELLVA- ---------- ---------- ---------- ----------
                                KVSPPCTVRV ERGEELLVV- ---------- ---------- ---------- ----------
                                KITPPCRIVV EKGEEKLIA- ---------- ---------- ---------- ----------
                                KISPPCRVVV EKGEEQLIA- ---------- ---------- ---------- ----------
                                ---------- ---------- ---------- ---------- ---------- ----------
                                KITPPCRIVV EKGEEKLIA- ---------- ---------- ---------- ----------
                                KLSPPCRITV DRGEKLLVS- ---------- ---------- ---------- ----------
                                KMSPPCRIVV DRGEELLVA- ---------- ---------- ---------- ----------
                                KLSPPCRITV DRGEKLLVS- ---------- ---------- ---------- ----------
                                KMSPPCRIVV DRGEELLVA- ---------- ---------- ---------- ----------
                                KLPTPCRIVI DEGAELVQ-- ---------- ---------- ---------- ----------
                                KMSPPCRIVV EKGEELLVS- ---------- ---------- ---------- ----------
                                KLSPPCRITV DRGEKLLVS- ---------- ---------- ---------- ----------
                                KLPTPVRIVI DEGAELVQ-- ---------- ---------- ---------- ----------
                                ---------- ---------- ---------- ---------- ---------- ----------
                                KLSPPCRITV ERGEKLLVS- ---------- ---------- ---------- ----------
                                KIGSPCDVTV ERGEELLVA- ---------- ---------- ---------- ----------
                                KMSPPCRIVV ERGEELLVA- ---------- ---------- ---------- ----------
                                KITPPCRIKV ERGEEQLIA- ---------- ---------- ---------- ----------
                                KLSPPCRITV DRGEKLLVS- ---------- ---------- ---------- ----------
                                KLPTPCRIVV DEGAELVQ-- ---------- ---------- ---------- ----------
                                KISPPCRVVV ERGEEQLIA- ---------- ---------- ---------- ----------
                                KMSPPCRIVV DRGEELLVA- ---------- ---------- ---------- ----------
                                KMPVTCRVKL ADS------- ---------- ---------- ---------- ----------
                                KISPPCRVVV ERGEEQLIA- ---------- ---------- ---------- ----------
                                KIGSPCDVTV ERGEELLVV- ---------- ---------- ---------- ----------
                                KISPPCRVVV EKGEEQLIA- ---------- ---------- ---------- ----------
                                KISPPCTVRV ERGEEDLIAM TNHQKRLAVP DTWPVERKTE MFTVKADAGP HGDAGVPLLI
                                KISPPCRVVV EKGEEQLIA- ---------- ---------- ---------- ----------
                                KISPPCRIVV EKGEEQLIA- ---------- ---------- ---------- ----------
                                KITPPCKIDV EKGEQKLIS- ---------- ---------- ---------- ----------
                                KLSPPCRITV DRGEKLLVS- ---------- ---------- ---------- ----------
                                KMSPPCRIVV DRGEELLVA- ---------- ---------- ---------- ----------
                                KITPSCRIKV ERGEEKLIA- ---------- ---------- ---------- ----------
                                KISPPCRVVV EKGEEKLIA- ---------- ---------- ---------- ----------
                                KLSPPCRITV DRGEKLLVS- ---------- ---------- ---------- ----------
                                KLSPPCRITV DRGEKLLVS- ---------- ---------- ---------- ----------
                                KVGTPCTITV ERGEELLVA- ---------- ---------- ---------- ----------
                                KISPPCRVVV ERGEEQLIA- ---------- ---------- ---------- ----------
                                KITPSCRIKV ERGEELLIA- ---------- ---------- ---------- ----------
                                KITPPCKINV ERGETLLVR- ---------- ---------- ---------- ----------
                                KLSPPCRITV DRGEKLLVS- ---------- ---------- ---------- ----------
                                KMSPPCRIDV EKGEELLVS- ---------- ---------- ---------- ----------
                                KISPPCRIVV EKGEEQLVS- ---------- ---------- ---------- ----------
                                KITPSCRIKV ERGEELLIA- ---------- ---------- ---------- ----------
                                KITPSCRIKV ERGEELLIA- ---------- ---------- ---------- ----------
                                KISPPCRVVV ERGEEQLIA- ---------- ---------- ---------- ----------
                                KISPPCRIIV ERGEEKLVS- ---------- ---------- ---------- ----------
                                KITPPCRIVV EKGEEKLIA- ---------- ---------- ---------- ----------
                                KLPTPVRIVI DEGAELVQ-- ---------- ---------- ---------- ----------
                                KLSPPCRITV DRGEKLLVS- ---------- ---------- ---------- ----------
                                KLSPPCRITV DRGEKLLVS- ---------- ---------- ---------- ----------
                                KITPPCKIVV ERGEELLVR- ---------- ---------- ---------- ----------
                                KISPPCRIVV EKGEEKLIA- ---------- ---------- ---------- ----------
                                KISPPCRVVV ERGEEQLIA- ---------- ---------- ---------- ----------
                                KLSPPCRITV DRGEKLLVSM TRHQKRLSVP NSWPVERKTD TFTVKAGAGP HGEAGVPLVV
                                KMSPPCRIVV DRGEELLVA- ---------- ---------- ---------- ----------
                                KLSPPCRITV DRGEKLLVS- ---------- ---------- ---------- ----------
                                KLSPPCRITV DRGEKLLVS- ---------- ---------- ---------- ----------
                                KLSPPCRITV DRGEKLLVS- ---------- ---------- ---------- ----------
                                KISPPCRVVV EKGEEQLIA- ---------- ---------- ---------- ----------
                                KLSPPCRITV ERGEKLLVS- ---------- ---------- ---------- ----------
                                KLGSPCDVTV ERGAELLVS- ---------- ---------- ---------- ----------
                                KISPPCRVVI ERGEEQLIA- ---------- ---------- ---------- ----------
                                KMSPPCRIDV EKGEELLVS- ---------- ---------- ---------- ----------
                                KISPPCRVVV ERGEEQLIA- ---------- ---------- ---------- ----------
                                KLSPPCRITV DRGEKLLVS- ---------- ---------- ---------- ----------
                                KITPPCRIKV ERGEELLIA- ---------- ---------- ---------- ----------
                                KMSPPCRIVV DRGEELLVA- ---------- ---------- ---------- ----------
                                KMSPPCRIVV DRGEELLVA- ---------- ---------- ---------- ----------
                                KMSPPCRIVV DRGEELLVA- ---------- ---------- ---------- ----------
                                KISPPCRVVV EKGEEQLIA- ---------- ---------- ---------- ----------
                                KLSPPCRITV DRGEKLLVS- ---------- ---------- ---------- ----------
                                KLSPPCRITV DRGEKLLVS- ---------- ---------- ---------- ----------
                                KISPPCTVRV ERGEDLLIA- ---------- ---------- ---------- ----------
                                KMSPPCRIVV ERGEELLVA- ---------- ---------- ---------- ----------
                                ---------- ---------- ---------- ---------- ---------- ----------
                                KMSPPCRIVV ERGEELLVA- ---------- ---------- ---------- ----------
                                KMSPPCRIDV EEGEALLIS- ---------- ---------- ---------- ----------
                                KLSPPCRITV DRGEKLLVSM TRHQKRLSVP NSWPVERKTN TFTVKAGAGP HGEAGVPLVV
                                KLSPPCRITV DRGEELLVS- ---------- ---------- ---------- ----------
                                KMSPPCRIVV DRGEELLVR- ---------- ---------- ---------- ----------
                                KITPPCRIVV EKGEEQLIA- ---------- ---------- ---------- ----------
                                KISPPCRVVV ERGEEQLIA- ---------- ---------- ---------- ----------
                                ---------- ERVGSRSLG- ---------- ---------- ---------- ----------
                                KMSPPCRIVV DRGEELLVA- ---------- ---------- ---------- ----------
                                KMSPPCRIDV EKGQKLLIS- ---------- ---------- ---------- ----------
                                KMSPSCRITV ERGEKLLVS- ---------- ---------- ---------- ----------
                                KMSPPCRIDV EKGQKLLIS- ---------- ---------- ---------- ----------
                                KLSPPCRITV DRGEKLLVS- ---------- ---------- ---------- ----------
                                KLSPPCRITV ERGEELLVA- ---------- ---------- ---------- ----------
                                KISPPCTIKV ERGEELLIA- ---------- ---------- ---------- ----------
                                KLGSPCDITV ERGAELLVR- ---------- ---------- ---------- ----------
                                KITPSCRIKV ERGEELLIA- ---------- ---------- ---------- ----------
                                KLSPPCRITV DRGEKLLVS- ---------- ---------- ---------- ----------
                                KITPPCKIDV EKGEQKLIS- ---------- ---------- ---------- ----------
                                KLSPPCRITV DRGEKLLVS- ---------- ---------- ---------- ----------
                                KLSPPCRITV DRGEKLLVS- ---------- ---------- ---------- ----------
                                KISPPCRIVV ERGEEQLIA- ---------- ---------- ---------- ----------
                                KITPPCRIKV ERGEELLIA- ---------- ---------- ---------- ----------
                                KLSPPCRITV DRGEKLLVS- ---------- ---------- ---------- ----------
                                KITPSCRIKV ERGEELLIA- ---------- ---------- ---------- ----------

                                ---------- ---------- ---------- ---------- ---------- ----------
                                ---------- ---------- ---------- ---------- ---------- ----------
                                ---------- ---------- ---------- ---------- ---------- ----------
                                ---------- ---------- ---------- ---------- ---------- ----------
                                ---------- ---------- ---------- ---------- ---------- ----------
                                ---------- ---------- ---------- ---------- ---------- ----------
                                ---------- ---------- ---------- ---------- ---------- ----------
                                ---------- ---------- ---------- ---------- ---------- ----------
                                ---------- ---------- ---------- ---------- ---------- ----------
                                ---------- ---------- ---------- ---------- ---------- ----------
                                ---------- ---------- ---------- ---------- ---------- ----------
                                ---------- ---------- ---------- ---------- ---------- ----------
                                ---------- ---------- ---------- ---------- ---------- ----------
                                ---------- ---------- ---------- ---------- ---------- ----------
                                ---------- ---------- ---------- ---------- ---------- ----------
                                ---------- ---------- ---------- ---------- ---------- ----------
                                ---------- ---------- ---------- ---------- ---------- ----------
                                ---------- ---------- ---------- ---------- ---------- ----------
                                ---------- ---------- ---------- ---------- ---------- ----------
                                ---------- ---------- ---------- ---------- ---------- ----------
                                ---------- ---------- ---------- ---------- ---------- ----------
                                ---------- ---------- ---------- ---------- ---------- ----------
                                ---------- ---------- ---------- ---------- ---------- ----------
                                ---------- ---------- ---------- ---------- ---------- ----------
                                ---------- ---------- ---------- ---------- ---------- ----------
                                ---------- ---------- ---------- ---------- ---------- ----------
                                ---------- ---------- ---------- ---------- ---------- ----------
                                ---------- ---------- ---------- ---------- ---------- ----------
                                ---------- ---------- ---------- ---------- ---------- ----------
                                ---------- ---------- ---------- ---------- ---------- ----------
                                ---------- ---------- ---------- ---------- ---------- ----------
                                ---------- ---------- ---------- ---------- ---------- ----------
                                ---------- ---------- ---------- ---------- ---------- ----------
                                ---------- ---------- ---------- ---------- ---------- ----------
                                ---------- ---------- ---------- ---------- ---------- ----------
                                ---------- ---------- ---------- ---------- ---------- ----------
                                ---------- ---------- ---------- ---------- ---------- ----------
                                ---------- ---------- ---------- ---------- ---------- ----------
                                ---------- ---------- ---------- ---------- ---------- ----------
                                ---------- ---------- ---------- ---------- ---------- ----------
                                ---------- ---------- ---------- ---------- ---------- ----------
                                ---------- ---------- ---------- ---------- ---------- ----------
                                ---------- ---------- ---------- ---------- ---------- ----------
                                ---------- ---------- ---------- ---------- ---------- ----------
                                ---------- ---------- ---------- ---------- ---------- ----------
                                ---------- ---------- ---------- ---------- ---------- ----------
                                ---------- ---------- ---------- ---------- ---------- ----------
                                LLRDVLGYVD SRKEARYALE QDAIVINGSI VTDEERPVGM FDIMAFRERE ESYRVFPDEG
                                ---------- ---------- ---------- ---------- ---------- ----------
                                ---------- ---------- ---------- ---------- ---------- ----------
                                ---------- ---------- ---------- ---------- ---------- ----------
                                ---------- ---------- ---------- ---------- ---------- ----------
                                ---------- ---------- ---------- ---------- ---------- ----------
                                ---------- ---------- ---------- ---------- ---------- ----------
                                ---------- ---------- ---------- ---------- ---------- ----------
                                ---------- ---------- ---------- ---------- ---------- ----------
                                ---------- ---------- ---------- ---------- ---------- ----------
                                ---------- ---------- ---------- ---------- ---------- ----------
                                ---------- ---------- ---------- ---------- ---------- ----------
                                ---------- ---------- ---------- ---------- ---------- ----------
                                ---------- ---------- ---------- ---------- ---------- ----------
                                ---------- ---------- ---------- ---------- ---------- ----------
                                ---------- ---------- ---------- ---------- ---------- ----------
                                ---------- ---------- ---------- ---------- ---------- ----------
                                ---------- ---------- ---------- ---------- ---------- ----------
                                ---------- ---------- ---------- ---------- ---------- ----------
                                ---------- ---------- ---------- ---------- ---------- ----------
                                ---------- ---------- ---------- ---------- ---------- ----------
                                ---------- ---------- ---------- ---------- ---------- ----------
                                ---------- ---------- ---------- ---------- ---------- ----------
                                ---------- ---------- ---------- ---------- ---------- ----------
                                ---------- ---------- ---------- ---------- ---------- ----------
                                ---------- ---------- ---------- ---------- ---------- ----------
                                ---------- ---------- ---------- ---------- ---------- ----------
                                ---------- ---------- ---------- ---------- ---------- ----------
                                LLRDVLGYVD STKEARYALN NDSILVNGDA ISDEQRPIGM FDILAFPERG EFFRVFPDEG
                                ---------- ---------- ---------- ---------- ---------- ----------
                                ---------- ---------- ---------- ---------- ---------- ----------
                                ---------- ---------- ---------- ---------- ---------- ----------
                                ---------- ---------- ---------- ---------- ---------- ----------
                                ---------- ---------- ---------- ---------- ---------- ----------
                                ---------- ---------- ---------- ---------- ---------- ----------
                                ---------- ---------- ---------- ---------- ---------- ----------
                                ---------- ---------- ---------- ---------- ---------- ----------
                                ---------- ---------- ---------- ---------- ---------- ----------
                                ---------- ---------- ---------- ---------- ---------- ----------
                                ---------- ---------- ---------- ---------- ---------- ----------
                                ---------- ---------- ---------- ---------- ---------- ----------
                                ---------- ---------- ---------- ---------- ---------- ----------
                                ---------- ---------- ---------- ---------- ---------- ----------
                                ---------- ---------- ---------- ---------- ---------- ----------
                                ---------- ---------- ---------- ---------- ---------- ----------
                                ---------- ---------- ---------- ---------- ---------- ----------
                                ---------- ---------- ---------- ---------- ---------- ----------
                                ---------- ---------- ---------- ---------- ---------- ----------
                                ---------- ---------- ---------- ---------- ---------- ----------
                                ---------- ---------- ---------- ---------- ---------- ----------
                                ---------- ---------- ---------- ---------- ---------- ----------
                                ---------- ---------- ---------- ---------- ---------- ----------
                                LLRDVLGYVD STKEARYALN NDSILVNGDA VSDEQRPIGM FDILAFPERG EYFRVFPDEG
                                ---------- ---------- ---------- ---------- ---------- ----------
                                ---------- ---------- ---------- ---------- ---------- ----------
                                ---------- ---------- ---------- ---------- ---------- ----------
                                ---------- ---------- ---------- ---------- ---------- ----------
                                ---------- ---------- ---------- ---------- ---------- ----------
                                ---------- ---------- ---------- ---------- ---------- ----------
                                ---------- ---------- ---------- ---------- ---------- ----------
                                ---------- ---------- ---------- ---------- ---------- ----------
                                ---------- ---------- ---------- ---------- ---------- ----------
                                ---------- ---------- ---------- ---------- ---------- ----------
                                ---------- ---------- ---------- ---------- ---------- ----------
                                ---------- ---------- ---------- ---------- ---------- ----------
                                ---------- ---------- ---------- ---------- ---------- ----------
                                ---------- ---------- ---------- ---------- ---------- ----------
                                ---------- ---------- ---------- ---------- ---------- ----------
                                ---------- ---------- ---------- ---------- ---------- ----------
                                ---------- ---------- ---------- ---------- ---------- ----------
                                ---------- ---------- ---------- ---------- ---------- ----------
                                ---------- ---------- ---------- ---------- ---------- ----------
                                ---------- ---------- ---------- ---------- ---------- ----------
                                ---------- ---------- ---------- ---------- ---------- ----------
                                ---------- ---------- ---------- ---------- ---------- ----------

                                ---------- ---------- ---------- ---------- ---------- ----------
                                ---------- ---------- ---------- ---------- ---------- ----------
                                ---------- ---------- ---------- ---------- ---------- ----------
                                ---------- ---------- ---------- ---------- ---------- ----------
                                ---------- ---------- ---------- ---------- ---------- ----------
                                ---------- ---------- ---------- ---------- ---------- ----------
                                ---------- ---------- ---------- ---------- ---------- ----------
                                ---------- ---------- ---------- ---------- ---------- ----------
                                ---------- ---------- ---------- ---------- ---------- ----------
                                ---------- ---------- ---------- ---------- ---------- ----------
                                ---------- ---------- ---------- ---------- ---------- ----------
                                ---------- ---------- ---------- ---------- ---------- ----------
                                ---------- ---------- ---------- ---------- ---------- ----------
                                ---------- ---------- ---------- ---------- ---------- ----------
                                ---------- ---------- ---------- ---------- ---------- ----------
                                ---------- ---------- ---------- ---------- ---------- ----------
                                ---------- ---------- ---------- ---------- ---------- ----------
                                ---------- ---------- ---------- ---------- ---------- ----------
                                ---------- ---------- ---------- ---------- ---------- ----------
                                ---------- ---------- ---------- ---------- ---------- ----------
                                ---------- ---------- ---------- ---------- ---------- ----------
                                ---------- ---------- ---------- ---------- ---------- ----------
                                ---------- ---------- ---------- ---------- ---------- ----------
                                ---------- ---------- ---------- ---------- ---------- ----------
                                ---------- ---------- ---------- ---------- ---------- ----------
                                ---------- ---------- ---------- ---------- ---------- ----------
                                ---------- ---------- ---------- ---------- ---------- ----------
                                ---------- ---------- ---------- ---------- ---------- ----------
                                ---------- ---------- ---------- ---------- ---------- ----------
                                ---------- ---------- ---------- ---------- ---------- ----------
                                ---------- ---------- ---------- ---------- ---------- ----------
                                ---------- ---------- ---------- ---------- ---------- ----------
                                ---------- ---------- ---------- ---------- ---------- ----------
                                ---------- ---------- ---------- ---------- ---------- ----------
                                ---------- ---------- ---------- ---------- ---------- ----------
                                ---------- ---------- ---------- ---------- ---------- ----------
                                ---------- ---------- ---------- ---------- ---------- ----------
                                ---------- ---------- ---------- ---------- ---------- ----------
                                ---------- ---------- ---------- ---------- ---------- ----------
                                ---------- ---------- ---------- ---------- ---------- ----------
                                ---------- ---------- ---------- ---------- ---------- ----------
                                ---------- ---------- ---------- ---------- ---------- ----------
                                ---------- ---------- ---------- ---------- ---------- ----------
                                ---------- ---------- ---------- ---------- ---------- ----------
                                ---------- ---------- ---------- ---------- ---------- ----------
                                ---------- ---------- ---------- ---------- ---------- ----------
                                ---------- ---------- ---------- ---------- ---------- ----------
                                GRLSLTPIDD DAAGSKLGKI INKQNVPGGD LQLTLHDGQT LLVEDASAHS VGDSLVVGNE
                                ---------- ---------- ---------- ---------- ---------- ----------
                                ---------- ---------- ---------- ---------- ---------- ----------
                                ---------- ---------- ---------- ---------- ---------- ----------
                                ---------- ---------- ---------- ---------- ---------- ----------
                                ---------- ---------- ---------- ---------- ---------- ----------
                                ---------- ---------- ---------- ---------- ---------- ----------
                                ---------- ---------- ---------- ---------- ---------- ----------
                                ---------- ---------- ---------- ---------- ---------- ----------
                                ---------- ---------- ---------- ---------- ---------- ----------
                                ---------- ---------- ---------- ---------- ---------- ----------
                                ---------- ---------- ---------- ---------- ---------- ----------
                                ---------- ---------- ---------- ---------- ---------- ----------
                                ---------- ---------- ---------- ---------- ---------- ----------
                                ---------- ---------- ---------- ---------- ---------- ----------
                                ---------- ---------- ---------- ---------- ---------- ----------
                                ---------- ---------- ---------- ---------- ---------- ----------
                                ---------- ---------- ---------- ---------- ---------- ----------
                                ---------- ---------- ---------- ---------- ---------- ----------
                                ---------- ---------- ---------- ---------- ---------- ----------
                                ---------- ---------- ---------- ---------- ---------- ----------
                                ---------- ---------- ---------- ---------- ---------- ----------
                                ---------- ---------- ---------- ---------- ---------- ----------
                                ---------- ---------- ---------- ---------- ---------- ----------
                                ---------- ---------- ---------- ---------- ---------- ----------
                                ---------- ---------- ---------- ---------- ---------- ----------
                                ---------- ---------- ---------- ---------- ---------- ----------
                                ---------- ---------- ---------- ---------- ---------- ----------
                                GRLALTPVDE EAAGSRLGKI TNKTVVPGGV VQLTLHDGTN VRVDDDADYE TNDSIVVDNE
                                ---------- ---------- ---------- ---------- ---------- ----------
                                ---------- ---------- ---------- ---------- ---------- ----------
                                ---------- ---------- ---------- ---------- ---------- ----------
                                ---------- ---------- ---------- ---------- ---------- ----------
                                ---------- ---------- ---------- ---------- ---------- ----------
                                ---------- ---------- ---------- ---------- ---------- ----------
                                ---------- ---------- ---------- ---------- ---------- ----------
                                ---------- ---------- ---------- ---------- ---------- ----------
                                ---------- ---------- ---------- ---------- ---------- ----------
                                ---------- ---------- ---------- ---------- ---------- ----------
                                ---------- ---------- ---------- ---------- ---------- ----------
                                ---------- ---------- ---------- ---------- ---------- ----------
                                ---------- ---------- ---------- ---------- ---------- ----------
                                ---------- ---------- ---------- ---------- ---------- ----------
                                ---------- ---------- ---------- ---------- ---------- ----------
                                ---------- ---------- ---------- ---------- ---------- ----------
                                ---------- ---------- ---------- ---------- ---------- ----------
                                ---------- ---------- ---------- ---------- ---------- ----------
                                ---------- ---------- ---------- ---------- ---------- ----------
                                ---------- ---------- ---------- ---------- ---------- ----------
                                ---------- ---------- ---------- ---------- ---------- ----------
                                ---------- ---------- ---------- ---------- ---------- ----------
                                ---------- ---------- ---------- ---------- ---------- ----------
                                GRLALTSVDE DAAGSRLGKI TNKSVVPGGV VQLTLHDGTN VRVDDDADYD TNDSIVVDNE
                                ---------- ---------- ---------- ---------- ---------- ----------
                                ---------- ---------- ---------- ---------- ---------- ----------
                                ---------- ---------- ---------- ---------- ---------- ----------
                                ---------- ---------- ---------- ---------- ---------- ----------
                                ---------- ---------- ---------- ---------- ---------- ----------
                                ---------- ---------- ---------- ---------- ---------- ----------
                                ---------- ---------- ---------- ---------- ---------- ----------
                                ---------- ---------- ---------- ---------- ---------- ----------
                                ---------- ---------- ---------- ---------- ---------- ----------
                                ---------- ---------- ---------- ---------- ---------- ----------
                                ---------- ---------- ---------- ---------- ---------- ----------
                                ---------- ---------- ---------- ---------- ---------- ----------
                                ---------- ---------- ---------- ---------- ---------- ----------
                                ---------- ---------- ---------- ---------- ---------- ----------
                                ---------- ---------- ---------- ---------- ---------- ----------
                                ---------- ---------- ---------- ---------- ---------- ----------
                                ---------- ---------- ---------- ---------- ---------- ----------
                                ---------- ---------- ---------- ---------- ---------- ----------
                                ---------- ---------- ---------- ---------- ---------- ----------
                                ---------- ---------- ---------- ---------- ---------- ----------
                                ---------- ---------- ---------- ---------- ---------- ----------
                                ---------- ---------- ---------- ---------- ---------- ----------

                                ---------- ---------- ---------- ---------- ---------- ----------
                                ---------- ---------- ---------- ---------- ---------- ----------
                                ---------- ---------- ---------- ---------- ---------- ----------
                                ---------- ---------- ---------- ---------- ---------- ----------
                                ---------- ---------- ---------- ---------- ---------- ----------
                                ---------- ---------- ---------- ---------- ---------- ----------
                                ---------- ---------- ---------- ---------- ---------- ----------
                                ---------- ---------- ---------- ---------- ---------- ----------
                                ---------- ---------- ---------- ---------- ---------- ----------
                                ---------- ---------- ---------- ---------- ---------- ----------
                                ---------- ---------- ---------- ---------- ---------- ----------
                                ---------- ---------- ---------- ---------- ---------- ----------
                                ---------- ---------- ---------- ---------- ---------- ----------
                                ---------- ---------- ---------- ---------- ---------- ----------
                                ---------- ---------- ---------- ---------- ---------- ----------
                                ---------- ---------- ---------- ---------- ---------- ----------
                                ---------- ---------- ---------- ---------- ---------- ----------
                                ---------- ---------- ---------- ---------- ---------- ----------
                                ---------- ---------- ---------- ---------- ---------- ----------
                                ---------- ---------- ---------- ---------- ---------- ----------
                                ---------- ---------- ---------- ---------- ---------- ----------
                                ---------- ---------- ---------- ---------- ---------- ----------
                                ---------- ---------- ---------- ---------- ---------- ----------
                                ---------- ---------- ---------- ---------- ---------- ----------
                                ---------- ---------- ---------- ---------- ---------- ----------
                                ---------- ---------- ---------- ---------- ---------- ----------
                                ---------- ---------- ---------- ---------- ---------- ----------
                                ---------- ---------- ---------- ---------- ---------- ----------
                                ---------- ---------- ---------- ---------- ---------- ----------
                                ---------- ---------- ---------- ---------- ---------- ----------
                                ---------- ---------- ---------- ---------- ---------- ----------
                                ---------- ---------- ---------- ---------- ---------- ----------
                                ---------- ---------- ---------- ---------- ---------- ----------
                                ---------- ---------- ---------- ---------- ---------- ----------
                                ---------- ---------- ---------- ---------- ---------- ----------
                                ---------- ---------- ---------- ---------- ---------- ----------
                                ---------- ---------- ---------- ---------- ---------- ----------
                                ---------- ---------- ---------- ---------- ---------- ----------
                                ---------- ---------- ---------- ---------- ---------- ----------
                                ---------- ---------- ---------- ---------- ---------- ----------
                                ---------- ---------- ---------- ---------- ---------- ----------
                                ---------- ---------- ---------- ---------- ---------- ----------
                                ---------- ---------- ---------- ---------- ---------- ----------
                                ---------- ---------- ---------- ---------- ---------- ----------
                                ---------- ---------- ---------- ---------- ---------- ----------
                                ---------- ---------- ---------- ---------- ---------- ----------
                                ---------- ---------- ---------- ---------- ---------- ----------
                                DDEIVAHFEY EEGALATAVD GQHAGQIGSI DEIQVTASSS SNNVLLSDYA DGERFETIEE
                                ---------- ---------- ---------- ---------- ---------- ----------
                                ---------- ---------- ---------- ---------- ---------- ----------
                                ---------- ---------- ---------- ---------- ---------- ----------
                                ---------- ---------- ---------- ---------- ---------- ----------
                                ---------- ---------- ---------- ---------- ---------- ----------
                                ---------- ---------- ---------- ---------- ---------- ----------
                                ---------- ---------- ---------- ---------- ---------- ----------
                                ---------- ---------- ---------- ---------- ---------- ----------
                                ---------- ---------- ---------- ---------- ---------- ----------
                                ---------- ---------- ---------- ---------- ---------- ----------
                                ---------- ---------- ---------- ---------- ---------- ----------
                                ---------- ---------- ---------- ---------- ---------- ----------
                                ---------- ---------- ---------- ---------- ---------- ----------
                                ---------- ---------- ---------- ---------- ---------- ----------
                                ---------- ---------- ---------- ---------- ---------- ----------
                                ---------- ---------- ---------- ---------- ---------- ----------
                                ---------- ---------- ---------- ---------- ---------- ----------
                                ---------- ---------- ---------- ---------- ---------- ----------
                                ---------- ---------- ---------- ---------- ---------- ----------
                                ---------- ---------- ---------- ---------- ---------- ----------
                                ---------- ---------- ---------- ---------- ---------- ----------
                                ---------- ---------- ---------- ---------- ---------- ----------
                                ---------- ---------- ---------- ---------- ---------- ----------
                                ---------- ---------- ---------- ---------- ---------- ----------
                                ---------- ---------- ---------- ---------- ---------- ----------
                                ---------- ---------- ---------- ---------- ---------- ----------
                                ---------- ---------- ---------- ---------- ---------- ----------
                                TKEIVAHFEY EEGALVTAVA GQHAGQIGEI DDIDVTLGSG DNTVTVASDD GGY-------
                                ---------- ---------- ---------- ---------- ---------- ----------
                                ---------- ---------- ---------- ---------- ---------- ----------
                                ---------- ---------- ---------- ---------- ---------- ----------
                                ---------- ---------- ---------- ---------- ---------- ----------
                                ---------- ---------- ---------- ---------- ---------- ----------
                                ---------- ---------- ---------- ---------- ---------- ----------
                                ---------- ---------- ---------- ---------- ---------- ----------
                                ---------- ---------- ---------- ---------- ---------- ----------
                                ---------- ---------- ---------- ---------- ---------- ----------
                                ---------- ---------- ---------- ---------- ---------- ----------
                                ---------- ---------- ---------- ---------- ---------- ----------
                                ---------- ---------- ---------- ---------- ---------- ----------
                                ---------- ---------- ---------- ---------- ---------- ----------
                                ---------- ---------- ---------- ---------- ---------- ----------
                                ---------- ---------- ---------- ---------- ---------- ----------
                                ---------- ---------- ---------- ---------- ---------- ----------
                                ---------- ---------- ---------- ---------- ---------- ----------
                                ---------- ---------- ---------- ---------- ---------- ----------
                                ---------- ---------- ---------- ---------- ---------- ----------
                                ---------- ---------- ---------- ---------- ---------- ----------
                                ---------- ---------- ---------- ---------- ---------- ----------
                                ---------- ---------- ---------- ---------- ---------- ----------
                                ---------- ---------- ---------- ---------- ---------- ----------
                                TKEIVAHFEY EE-------- ---------- ---------- ---------- ----------
                                ---------- ---------- ---------- ---------- ---------- ----------
                                ---------- ---------- ---------- ---------- ---------- ----------
                                ---------- ---------- ---------- ---------- ---------- ----------
                                ---------- ---------- ---------- ---------- ---------- ----------
                                ---------- ---------- ---------- ---------- ---------- ----------
                                ---------- ---------- ---------- ---------- ---------- ----------
                                ---------- ---------- ---------- ---------- ---------- ----------
                                ---------- ---------- ---------- ---------- ---------- ----------
                                ---------- ---------- ---------- ---------- ---------- ----------
                                ---------- ---------- ---------- ---------- ---------- ----------
                                ---------- ---------- ---------- ---------- ---------- ----------
                                ---------- ---------- ---------- ---------- ---------- ----------
                                ---------- ---------- ---------- ---------- ---------- ----------
                                ---------- ---------- ---------- ---------- ---------- ----------
                                ---------- ---------- ---------- ---------- ---------- ----------
                                ---------- ---------- ---------- ---------- ---------- ----------
                                ---------- ---------- ---------- ---------- ---------- ----------
                                ---------- ---------- ---------- ---------- ---------- ----------
                                ---------- ---------- ---------- ---------- ---------- ----------
                                ---------- ---------- ---------- ---------- ---------- ----------
                                ---------- ---------- ---------- ---------- ---------- ----------
                                ---------- ---------- ---------- ---------- ---------- ----------

                                ---------- ---------- ---------- -MSESESA-- AHEMREPYLE KVVVHMGVG-
                                ---------- ---------- ---------- -MSEADTG-- FHEMREPRVE KVVVHMGVG-
                                ---------- ---------- ---------M RMSEAESA-- DHEMREPSLE KVVVHMGVG-
                                ---------- ---------- ---------M RMSEAESA-- DHEMREPSLE KVVVHMGVG-
                                ---------- ---------- --------MT MSSEAESE-- FHEMREPHVE KVVVHMGVG-
                                ---------- ---------- ---------- -MSEAE---- FHEMRDPRIE KVVVHMGVG-
                                ---------- ---------- ---------- -MSETDSTD- FHEMREPRIE KVVVHMGVG-
                                ---------- ---------- ---------- MSSESESGGD FHEMREPRIE KVVVHMGIG-
                                ---------- ---------- --------MI RMSEAESA-- DHEMREPYLE KVVVHMGVG-
                                ---------- ---------- ---------- -MSDAETSE- FHEMREPTVE KVVVHMGVG-
                                ---------- ---------- ---------- MSSEAESDGE FHEMREPRVE KVVVHMGVG-
                                ---------- ---------- ---------- MSSESESGGD FHEMREPRIE KVVVHMGIG-
                                ---------- ---------- ---------- ---------- ---------- -----MGVG-
                                ---------- ---------- ---------M TMSEAQE--- FHPMREPRIE KVVVHMGVG-
                                ---------- ---------- ---------- -MSESATE-- FHPMQQPRIE KVVVHMGVG-
                                ---------- ---------- ---------- -MSEAASD-- -HEMREPQIE KVVVHMAVG-
                                ---------- ---------- ---------- -MSEAE---- FHEMRDPRIE KVVVHMGVG-
                                ---------- ---------- --------MI RMSEAESA-- PHEMREPYLE KVVVHMGVG-
                                ---------- ---------- ---------- -MSEADAG-- FHEMREPRIE KVVVHMGVG-
                                ---------- ---------- ---------- ---------- MNEMRKIEVG KVVVNISAG-
                                ---------- ---------- ---------- -MSEAE---- FHEMREPRIE KVVVHMGVG-
                                ---------- ---------- ---------- ------GE-- FHEMREPVVE KVVVHMGVG-
                                ---------- ---------- ---------- -MSEASDAD- FHEMREPRVE KVVVHMGVG-
                                ---------- ---------- ---------- -MSEADAGE- FHEMREPRVE KVVVHMGVG-
                                ---------- ---------- ---------- ---------- ---MREPYLE KVVVHMGVG-
                                ---------- ---------- ---------- -MSEADSG-- FHEMREPRVE KVVVHMGVG-
                                ---------- ---------- --------MI RMSEAESA-- PHEMREPYLE KVVVHMGVG-
                                ---------- ---------- ---------- -MSEAD---- FHEMRDPRIE KVVVHMGVG-
                                ---------- ---------- ---------M RMSEAESA-- DHEMREPSLE KVVVHMGVG-
                                ---------- ---------- ---------- -MSEAD---- FHEMRDPRIE KVVVHMGVG-
                                ---------- ---------- ---------- ---------M SNVMRTPVVE KVIVHMGVG-
                                ---------- ---------- ---------- -MSESEGE-- FHAMRQPRIE KVVVHMGVG-
                                ---------- ---------- --------MI RMSEAESA-- PHEMREPYLE KVVVHMGVG-
                                ---------- ---------- ---------- ---------- ---MRTPMVE KVIVHMGVG-
                                ---------- ---------- ---------- ---------- ---------- ----------
                                ---------- ---------- ---------- -MSEAESA-- DHEMREPYLE KVVVHMGVG-
                                ---------- ---------- ---------- -MSEAAE--- FHAMREPVVE KVVVHMGVG-
                                ---------- ---------- ---------- -MSEAE---- FHEMREPRIE KVVVHMGVG-
                                ---------- ---------- ---------- MSSETDAG-- FHEMREPRVE KVVVHMGVG-
                                ---------- ---------- ---------M RMSEAESA-- DHEMREPSLE KVVVHMGVG-
                                ---------- ---------- ---------- ---------- ---MRTPIVE KVIVHMGVG-
                                ---------- ---------- ---------- -MSEADSGE- FHEMREPRVE KVVVHMGVG-
                                ---------- ---------- ---------- -MSEAD---- FHAMRDPRIE KVVVHMGVG-
                                ---------- ---------- ---------- ---------- ---------- ----------
                                ---------- ---------- ---------- -MSEAEAD-- FHEMREPRVE KVVVHMGVG-
                                ---------- ---------- ---------- -MSEAAE--- FHAMREPVVE KIVVHMGVG-
                                ---------- ---------- ---------- -MSDAETGE- FHEMREPTVE KVVVHMGVG-
                                YIVVIDENFI DDDAGDGDSD TRDRDGDGGS TMSSESEG-- FHEMRRPRIE KTVVHMGVG-
                                ---------- ---------- ---------- -MSDAETGE- FHEMREPTVE KVVVHMGVG-
                                ---------- ---------- ---------- -MSEADVGE- FHEMRKPRVE KVVVHMGVG-
                                ---------- ---------- ---------- -MSDAESSAD FHAMREPRVE KAVVHMGVG-
                                ---------- ---------- ---------- -MSEAESA-- DHEMREPYLE KVVVHMGVG-
                                ---------- ---------- ---------- -MSEAD---- FHEMRDPRIE KVVVHMGVG-
                                ---------- ---------- ---------- MSSESESGGD FHEMREPRIE KVVVHMGIG-
                                ---------- ---------- ---------- -MSEADAGE- FHEMREPRVE KVVVHMGVG-
                                ---------- ---------- ---------- -MSESESA-- SHEMREPYLE KVVVHMGVG-
                                ---------- ---------- ---------- -MSEAESA-- DHEMREPYLE KVVVHMGVG-
                                ---------- ---------- ---------- -MSEAAE--- FHEMREPVVE KVVVHMGVG-
                                ---------- ---------- ---------- MSSEAGSDGE FHEMREPRVE KVVVHMGVG-
                                ---------- ---------- ---------- MSSESESGGD FHEMREPRIE KVVVHMGIG-
                                ---------- ---------- ---------- -MSETDSTD- FHEMREPRIE KVVVHMGVG-
                                ---------- ---------- ---------- ---------- ---MREPYLE KVVVHMGVG-
                                ---------- ---------- ---------M SESESESESE FHEMREPKIE KVVVHMGVG-
                                ---------- ---------- ---------- MSSEAEGE-- FHEMREPRVE KVVVHMGVG-
                                ---------- ---------- ---------- MSSESESGGD FHEMREPRIE KVVVHMGIG-
                                ---------- ---------- ---------- MSSESESGGD FHEMREPRIE KVVVHMGIG-
                                ---------- ---------- ---------- -MSEADSGE- FHEMREPRVE KVVVHMGVG-
                                ---------- ---------- ---------- -MSEAE---- FHEMREPKVE KVVVHMGVG-
                                ---------- ---------- ---------- -MSEADSG-- FHEMREPRVE KVVVHMGVG-
                                ---------- ---------- ---------- ---------M SNPMRTPMVE KVIVHMGVG-
                                ---------- ---------- ---------- ---------- ---------- ------MYK-
                                ---------- ---------- ---------- -MSESESA-- SHEMREPYLE KVVVHMGVG-
                                ---------- ---------- ---------M SESETEAE-- FHEMREPRIE KVVAHMGVG-
                                ---------- ---------- ---------- -MSEADSEAD FHEMREPRVE KVVVHMGVG-
                                ---------- ---------- ---------- MMSEAD---- FHEMREPRVE KVVVHMGVG-
                                ---------- ---------- ---ETIEEYV VVIDENFT-- DDEGGEPSLE KVVVHMGVG-
                                ---------- ---------- ---------- -MSEAD---- FHAMRDPRIE KVVVHMGVG-
                                ---------- ---------- ---------- -MSESESA-- SHEMREPYLE KVVVHMGVG-
                                ---------- ---------- --------MV PMSEAESA-- DHEMREPYLE KVVVHMGVG-
                                ---------- ---------- --------MV PMSEAESA-- DHEMREPYLE KVVVHMGVG-
                                ---------- ---------- ---------- MSSEAGSEGD FHEMREPRVE KVVVHMGVG-
                                ---------- ---------- --------MI RMSESESA-- PHEMREPYLE KVVVHMGVG-
                                ---------- ---------- ---------- -MSDATS--- FHEMREPVVE KVVVHMGVG-
                                ---------- ---------- --------MT MSSESEPSGD FHEMREPRVE KVVVHMGVG-
                                ---------- ---------- ---------- -MSESEVV-- SHEMREPQIE KVVVHMGVG-
                                ---------- ---------- ---------- -MSEAEAD-- FHEMREPRVE KVVVHMGVG-
                                ---------- ---------- ---------- -MSEAKSA-- DHEMREPYLE KVVVHMGVG-
                                ---------- ---------- ---------M SSESRDAE-- FHDMREPSVE KVVVHMGIG-
                                ---------- ---------- ---------- -MSEAD---- FHEMRDPRIE KVVVHMGVG-
                                ---------- ---------- ---------- -MSEAD---- FHEMRDPRIE KVVVHMGVG-
                                ---------- ---------- ---------- -MSEAD---- FHEMRDPRIE KVVVHMGVG-
                                ---------- ---------- ---------- -MSEADAGE- FHEMREPRVE KVVVHMGVG-
                                ---------- ---------- --------MI RMSEAESA-- DHEMREPYLE KVVVHMGVG-
                                ---------- ---------- ---------- -MSEAESA-- DHEMREPYLE KVVVHMGVG-
                                ---------- ---------- ---------- MSSESEAGE- FHEMREPTVE KVVVHMGVG-
                                ---------- ---------- ---------- -MSEAD---- FHAMRDPRIE KVVVHMGVG-
                                ---------- ---------- ---------- ---------- ---------- -----MGVG-
                                ---------- ---------- ---------- -MSEAD---- FHAMRDPRIE KVVVHMGVG-
                                ---------- ---------- ---------- ---------- ---------- ----------
                                ---------- ---------- ---------S ALVTAVAG-- QHAGHIGEID DIDVTLGSGD
                                ---------- ---------- ---------- -MSESESA-- SHEMREPYLE KVVVHMGVG-
                                ---------- ---------- ---------- -MSEADDAG- FHEMREPSVE KVVVHMGVG-
                                ---------- ---------- ---------- -MSEADSG-- FHEMREPRVE KVVVHMGVG-
                                ---------- ---------- ---------- -MSEADAD-- FHEMREPRVE KVVVHMGVG-
                                ---------- ---------- ---------- ---------- ---------- ----------
                                ---------- ---------- ---------- -MSEAD---- FHEMRDPRIE KVVVHMGVG-
                                ---------- ---------- ---------- -MSETDST-- FHEMREPQLE KVVVHMAVG-
                                ---------- ---------- ---------- -----MSA-- AQEMREPYIE KVVVHMGVG-
                                ---------- ---------- ---------- -MSETDST-- FHEMREPQLE KVVVHMAVG-
                                ---------- ---------- ---------- -MSEAKSA-- DHEMREPYLE KVVVHMGVG-
                                ---------- ---------- ---------- -MSDAESA-- SHEMREPYLE KVVVHMGVG-
                                ---------- ---------- ---------- MSSEPDAGE- FHEMREPTVE KVVVHMGVG-
                                ---------- ---------- ---------- -MSDAAG--- FHEMREPVVE KIVVHMGVG-
                                ---------- ---------- ---------- MSSESESGGD FHEMREPRIE KVVVHMGIG-
                                ---------- ---------- ---------- ---------- ---------- -----MGVG-
                                ---------- ---------- ---------- -MSDAESSAD FHSMREPRVE KAVVHMGVG-
                                ---------- ---------- --------MI RMSEAESA-- PHEMREPYLE KVVVHMGVG-
                                ---------- ---------- ---------M RMSEAESA-- DHEMREPSLE KVVVHMGVG-
                                ---------- ---------- ---------- -MSEADIGE- FHEMREPRVE KVVVHMGVG-
                                ---------- ---------- ---------M SSESRDAD-- FHDMREPSVE KVVVHMGIG-
                                ---------- ---------- ---------M RMSEAESA-- DHEMREPSLE KVVVHMGVG-
                                ---------- ---------- ---------- MSSESESGGD FHEMREPRIE KVVVHMGIG-

                                --------QG G--------- ---------- ---------- ---------- EPLADAEEII
                                --------QG G--------- ---------- ---------- ---------- RELGKAEDII
                                --------QG G--------- ---------- ---------- ---------- EPLADAEEII
                                --------QG G--------- ---------- ---------- ---------- EPLADAEEII
                                --------RG G--------- ---------- ---------- ---------- RELGKAEDII
                                --------EG G--------- ---------- ---------- ---------- RELAKSEDIL
                                --------QG G--------- ---------- ---------- ---------- VELQNAETIL
                                --------HG G--------- ---------- ---------- ---------- RDLANAEDIL
                                --------QG G--------- ---------- ---------- ---------- EPLADAEQII
                                --------QG G--------- ---------- ---------- ---------- RELGRAEDII
                                --------RG G--------- ---------- ---------- ---------- RELGKAEDII
                                --------HG G--------- ---------- ---------- ---------- RDLANAEDIL
                                --------QG G--------- ---------- ---------- ---------- EPLADAEEII
                                --------QG G--------- ---------- ---------- ---------- RDLGNAEEII
                                --------EG G--------- ---------- ---------- ---------- RELQDGQQIL
                                --------EG G--------- ---------- ---------- ---------- RELQNAQEIL
                                --------EG G--------- ---------- ---------- ---------- RELAKAEDIL
                                --------QG G--------- ---------- ---------- ---------- EPLADAEEII
                                --------QG G--------- ---------- ---------- ---------- RELGKAEDII
                                --------EV G--------- ---------- ---------- ---------- QEVDKAEELV
                                --------EG G--------- ---------- ---------- ---------- RELANAEDIL
                                --------TG G--------- ---------- ---------- ---------- RELANAEEIL
                                --------QG G--------- ---------- ---------- ---------- RELGKAEDII
                                --------QG G--------- ---------- ---------- ---------- RELGKAEDII
                                --------QG G--------- ---------- ---------- ---------- EPLADAEEII
                                --------QG G--------- ---------- ---------- ---------- RELGKAEDII
                                --------QG G--------- ---------- ---------- ---------- EPLADAEEII
                                --------EG G--------- ---------- ---------- ---------- RELAKAEDIL
                                --------QG G--------- ---------- ---------- ---------- EPLADAEEII
                                --------EG G--------- ---------- ---------- ---------- RELAKAEDIL
                                --------ES G--------- ---------- ---------- ---------- QHLVDAEEIL
                                --------EG G--------- ---------- ---------- ---------- RPLAKAEDIL
                                --------QG G--------- ---------- ---------- ---------- EPLADAEEII
                                --------ES G--------- ---------- ---------- ---------- QHLVNAEEIL
                                ---------- ---------- ---------- ---------- ---------- ----------
                                --------QG G--------- ---------- ---------- ---------- EPLADAEEII
                                --------EG G--------- ---------- ---------- ---------- RELANAEEIL
                                --------EG G--------- ---------- ---------- ---------- RELANAEDIL
                                --------QG G--------- ---------- ---------- ---------- RELQEGEEIL
                                --------QG G--------- ---------- ---------- ---------- EPLADAEEII
                                --------ES G--------- ---------- ---------- ---------- QHLVNAEDIL
                                --------QG G--------- ---------- ---------- ---------- RELGKAEDII
                                --------EG G--------- ---------- ---------- ---------- RELAKAEDIL
                                ---------- ---------- ---------- ---------- ---------- ----------
                                --------QG G--------- ---------- ---------- ---------- RELGKAEDII
                                --------EG G--------- ---------- ---------- ---------- RELANAEEIL
                                --------QG G--------- ---------- ---------- ---------- RELGRAEDII
                                --------QG G--------- ---------- ---------- ---------- RDLGQGEEIL
                                --------QG G--------- ---------- ---------- ---------- RELGRAEDII
                                --------RG G--------- ---------- ---------- ---------- RELGKAEDIL
                                --------QG G--------- ---------- ---------- ---------- RELADAEDII
                                --------QG G--------- ---------- ---------- ---------- EPLADAEEII
                                --------EG G--------- ---------- ---------- ---------- RELAKAEDIL
                                --------HG G--------- ---------- ---------- ---------- RDLANAEDIL
                                --------QG G--------- ---------- ---------- ---------- RELGKAEDII
                                --------QG G--------- ---------- ---------- ---------- EPLADAEEII
                                --------QG G--------- ---------- ---------- ---------- EPLADAEEII
                                --------QG G--------- ---------- ---------- ---------- RELANAEEIL
                                --------RG G--------- ---------- ---------- ---------- RELGKAEDII
                                --------HG G--------- ---------- ---------- ---------- RDLANAEDIL
                                --------QG G--------- ---------- ---------- ---------- VELQNAETIL
                                --------QG G--------- ---------- ---------- ---------- EPLADAEEII
                                --------EG G--------- ---------- ---------- ---------- RELANAEDIL
                                --------RG G--------- ---------- ---------- ---------- RELGKAEDII
                                --------HG G--------- ---------- ---------- ---------- RDLANAEDIL
                                --------HG G--------- ---------- ---------- ---------- RDLANAEDIL
                                --------QG G--------- ---------- ---------- ---------- RELGKAEDII
                                --------EG G--------- ---------- ---------- ---------- RELANAEEIL
                                --------QG G--------- ---------- ---------- ---------- RELGKAEDII
                                --------ES G--------- ---------- ---------- ---------- QHLVNAEEIL
                                --------RQ G--------- ---------- ---------- ---------- EPLADAEEII
                                --------QG G--------- ---------- ---------- ---------- EPLADAEEII
                                --------RG G--------- ---------- ---------- ---------- VDLQNAEDIL
                                --------QG G--------- ---------- ---------- ---------- RELGKAEDII
                                --------QG G--------- ---------- ---------- ---------- RELGKAEDII
                                --------QG G--------- ---------- ---------- ---------- EPLADAEQII
                                --------EG G--------- ---------- ---------- ---------- RELAKAEDIL
                                --------QG G--------- ---------- ---------- ---------- EPLADAEEII
                                --------QG G--------- ---------- ---------- ---------- EPLADAEEII
                                --------QG G--------- ---------- ---------- ---------- EPLADAEEII
                                --------QG G--------- ---------- ---------- ---------- RELGHAEDII
                                --------QG G--------- ---------- ---------- ---------- EPLADAEEII
                                --------QG G--------- ---------- ---------- ---------- RELADGEEIL
                                --------QG G--------- ---------- ---------- ---------- RELGKAEDII
                                --------EG G--------- ---------- ---------- ---------- RELANAEEIL
                                --------QG G--------- ---------- ---------- ---------- RELGKAEDII
                                --------QG G--------- ---------- ---------- ---------- EPLADAEEII
                                --------QG G--------- ---------- ---------- ---------- QELADAEEIL
                                --------EG G--------- ---------- ---------- ---------- RELAKAEDIL
                                --------EG G--------- ---------- ---------- ---------- RELAKAEDIL
                                --------EG G--------- ---------- ---------- ---------- RELAKAEDIL
                                --------QG G--------- ---------- ---------- ---------- RELGKAEDII
                                --------QG G--------- ---------- ---------- ---------- EPLADAEEII
                                --------QG G--------- ---------- ---------- ---------- EPLADAEEII
                                --------RG G--------- ---------- ---------- ---------- EPLAQAEEIL
                                --------EG G--------- ---------- ---------- ---------- RELAKAEDIL
                                --------QG G--------- ---------- ---------- ---------- EPLADAEEII
                                --------EG G--------- ---------- ---------- ---------- RELAKAEDIL
                                ---------- ---------- ---------- ---------- ---------- ----------
                                NTVTVASDDG GYETVEEYVV VIDENFTDDD ADEAGDSDAV SYTHLXVYKR QPLADAEEII
                                --------QG G--------- ---------- ---------- ---------- EPLADAEEII
                                --------QG G--------- ---------- ---------- ---------- RELANAEEIL
                                --------QG G--------- ---------- ---------- ---------- RELGKAEDII
                                --------QG G--------- ---------- ---------- ---------- RELGKAEDII
                                ---------- ---------- ---------- ---------- ---------- ----------
                                --------EG G--------- ---------- ---------- ---------- RELAKAEDIL
                                --------EG G--------- ---------- ---------- ---------- RELANAEEIL
                                --------EG G--------- ---------- ---------- ---------- EPLADAEDII
                                --------EG G--------- ---------- ---------- ---------- RELANAEEIL
                                --------QG G--------- ---------- ---------- ---------- EPLADAEEII
                                --------QG G--------- ---------- ---------- ---------- EPLADAENII
                                --------RG G--------- ---------- ---------- ---------- EPLAQAEEIL
                                --------QG G--------- ---------- ---------- ---------- RELADAEEIL
                                --------HG G--------- ---------- ---------- ---------- RDLANAEDIL
                                --------QG G--------- ---------- ---------- ---------- EPLADAEEII
                                --------QG G--------- ---------- ---------- ---------- RELADAEDII
                                --------QG G--------- ---------- ---------- ---------- EPLADAEEII
                                --------QG G--------- ---------- ---------- ---------- EPLADAEEII
                                --------RG G--------- ---------- ---------- ---------- RELGKAEDII
                                --------QG G--------- ---------- ---------- ---------- QELADAEEIL
                                --------QG G--------- ---------- ---------- ---------- EPLADAEEII
                                --------HG G--------- ---------- ---------- ---------- RDLANAEDIL

                                EEITGQQSVR TTSKRTIAEF GIRKGDPIGV KVTLRGEDAH AFLETALELV D--IAESQFD
                                EEITGQESVR TQAKETEPDF GIRQGDPIGT KVTLRGEDAH EFLEKALPLA E--ISESQFD
                                EEITGQQSVR TTSKRTIAEF GIRKGDPIGV KVTLRGEDAH AFLETALDLV D--VSRSQFD
                                EEITGQQSVR TTSKRTIAEF GIRKGDPIGV KVTLRGEDAH AFLETALDLV D--VSRSQFD
                                EEVTDQQSVR TQAKRTEPDF GIRQGDPIGT KVTLRGEDAA EFLETALPLA S--LAENQFD
                                EEITGQESVR TISGRASQDF GVRQGEPVGA KVTLRGESAV EFLETALPIT D--LSASSFD
                                EAITGQQTVR TKAKSPEPEF GLRQGDPIGA KVTLRDDTAV DFLERALPAA D--LDRRQFD
                                GEITGQTPVR TKAKRTVGEF DIREGDPIGA KVTLRDEMAE EFLQTALPLA E--LATSQFD
                                EEITGQQSVR TTSKRTIAEF GIRKGDPIGV KVTLRGEDAH AFLETALDLV E--IGRSQFD
                                EEVTEQESVR TQAKRTEPDF GIRQGDPIGT KVTLRGDDAY EFLEKSLPLA E--LSATQFD
                                EEVTGQQSVR TQAKRTEPDF GIRQGDPIGT KVTLRGEDAA EFLETALPLA S--LVETQFD
                                GEITGQMPVR TKAKRTVGEF DIREGDPIGA KVTLRDEMAE EFLQTALPLA E--LATSQFD
                                EAITGQQSVR TTSKRTIAEF GIRKGDPIGV KATLRGEDAH AFLETALDLV D--VGRSQFD
                                EAVTDHESVR TSAKRTVQAF NIRKGDPIGT KVTLRDEEAE EFLAAALPLA D--ISASQFD
                                EEITGQESVR TLAERTVQAY DIREGDPIGA KTTLRNEAAE AFLETAVPLA D--LSIEQFD
                                EEITGEDSVQ TLAERTVQEF DIRQGDPIGA KTTLRGEDAA AFLETALPLT D--LSVSQFD
                                EEITGQESVR TISGRASQDF GVRRGEPVGA KVTLRGDNAV EFLETALPIA D--LSPSSFD
                                EEITEQQSVR TTSKRTIAEF GIRKGDPIGV KVTLRGEDAH EFLATALDVV D--VSRSQFD
                                EEITGQESVR TQAKQTEPDF GIRQGDPIGT KVTLRGEDAH EFLETALPLS E--LSESQFD
                                EKLTGKTAVR TESGPDMKTF GGRAGLSIGA STTLRGEEAR EFLEKVLPAA D--ISQSSFD
                                EEITGQESVQ TLSGRASQDF GVRRGEPVGA KVTLRGDNAV EFLETALPIS D--LARSSFD
                                EEITGQQSVR TEAKRTKPEF GIRQGDPIGA KVTLRAETAA QFLETVLPLA E--ISGNQFD
                                EEVTSQESVR TQAKRTEPDF GIRQGDPIGT KVTLRGEDAH AFLETALPLA A--LSETQFD
                                EEVTGQESVR TQAKRTEPDF GIRQGDPIGT KVTLRDDDAY DFLETALPLA N--ISAKQFD
                                EEITGQQSVR TTSKRTIAEF GIRKGDPIGV KVTLRGEDAH AFLATALDLV E--IGRSQFD
                                EEVTEQQSVR TQAKRTEPDF GIRQGDPIGT KVTLRGTDAY DFLEKALPLA T--LSATQFD
                                EEITEQQSVR TTSKRTIAEF GIRKGDPIGV KVTLRGEDAH EFLATALDVV D--VSRSQFD
                                EEITGQESVR TISGRASQDF GVRRGEPVGA KVTLRGDTAV EFLETALPIA D--LSVSSFD
                                EEITGQQSVR TTSKRTIAEF GIRKGDPIGV KVTLRGEDAH AFLETALDLV D--VSRSQFD
                                EEITGQESVR TISGRASQDF GVRRGEPVGA KVTLRGDTAV EFLETALPIA D--LSVSSFD
                                RNITGQEVVR CFAKRTLPAF SIKKNEPIGC KVTLRGQRAQ QFLETALGIV DKTLVRSQFD
                                EAITGQQSVR TQSGRAGQDF GVRRGTPVGA KVTLRDEAAH EFLETALPIT D--LKSRQFD
                                EEITEQQSVR TTSKRTIAEF GIRKGDPIGV KVTLRGEDAH EFLATALDVV D--VSRSQFD
                                KTITGQGVVR CFAKRTLPAF SIKKNEPIGC KVTLRGQRAQ EFLGTSFEII EKTLSRAQFD
                                ---------- ---------- ---------- ---------- ---------- ----------
                                EEITGQQSVR TTSKRTIAEF GIRKGDPIGV KVTLRGEDAH AFLETALDIV D--VSASQFD
                                EAVTGQESVR TRARATEPEF DIREGDPIGA KVTLRGEAAE TFLDTALDLA D--VSRTQFD
                                EEITGQESVQ TLSGRASVDF GVRRGEPVGA KVTLRGDNAV EFLETALPIS D--LARSSFD
                                AEIAGQQPVR TVAQNTVGEF EIRQGDPIGA KVTLRADDAQ EFLETALPLT E--LSVSQFD
                                EEITGQQSVR TTSKRTIAEF GIRKGDPIGV KVTLRGEDAH AFLETALDLV D--VSRSQFD
                                RNITGQEVVR CFAKRTLPAF SIKKNEPIGC KVTLRGQKAQ EFLETALGIV EKTLNRSQFD
                                EEVTGQDSVR TQAKRTEPDF GIRQGDPIGA KVTLRDDDAY EFLEKSLPLT E--LSAAQFD
                                EEITGQESVR TISGRASQDF GVRRGEPVGA KVTLRGDTAV EFLETALPIA D--LSVSSFD
                                ---------- ---------- ---------- ---------- ---------- ----------
                                EEITEQESVR TQAKKTEPDF GIRQGDPIGT KVTLRDDDAY EFLEKALPLT E--LSPAQFD
                                EAVTGQESVR TRAKATEPEF DIREGDPIGA KVTLRGEDAE TFLATALDLA D--ISRTQFD
                                EEVTEQESVR TQAKRTEPDF GIRQGDPIGT KVTLRGDDAY EFLEKSLPLA D--LSATQFD
                                TDVTGQQPVR TVATMTEPAF GIREGDPIGA KVTLRHEDAR AFLETALATV D--LSRSQFD
                                EEVTEQESVR TQAKRTEPDF GIRQGDPIGT KVTLRGDDAY EFLEKSLPLA D--LSATQFD
                                EEVTQQESVR TQAKKTEPDF GIRQGDPIGA KVTLRGDEAA EFLETALPLA E--LSAKQFD
                                EEISGQQSVR TQAAATEPEF GIRQGEPIGT KVTLRGDDAH EFLETALPIA D--LSARQFD
                                EEITGQQSVR TTSKRTIAEF GIRKGDPIGV KVTLRGEDAH AFLATALDLV E--IGRSQFD
                                EEITGQESVR TISGRASQDF GVRRGEPVGA KVTLRGDTAV EFLETALPIA D--LSVSSFD
                                GEITGQTPVR TKAKRTVGEF DIREGDPIGA KVTLRDEMAE EFLQTALPLA E--LATSQFD
                                EEITEQESVR TQAKRTEPDF GIRQGDPIGT KVTLRGDDAS DFLEKALPLA D--ISATQFD
                                EEITGQQSVR TTSKRTIAEF GIRKGDPIGV KVTLRDEDAH EFLATALDIV D--VSQSQFD
                                EEITGQQSVR TTSKRTIAEF GIRKGDPIGV KVTLRGEDAH AFLETALDLV E--VGRSQFD
                                EAITGQEGVR TRANATEPEF GIRQGDPIGA KVTLRSESAE TFLDTALDLA A--VSRSQFD
                                QAVTNQQSVR TQAKKTEPDF GIRQGDPIGT KVTLRGEDAY DFLEKSLPLS E--LSAKQFD
                                GEITGQMPVR TKAKRTVGEF DIREGDPIGA KVTLRDEMAE EFLQTALPLA E--LATSQFD
                                EAITGQQTVR TKAKSPEPEF GLRQGDPIGA KVTLRDDTAV DFLERALPAA D--LDRRQFD
                                EEITEQQSVR TTSKRTIAEF GIRKGDPIGV KVTLRGEDAH EFLATALDVV D--VSRSQFD
                                EEITGQQSVQ TIATRAATQF GARKGDPIGA KVTLRGGNAE EFLETALPLA N--ISERQFD
                                EEVTDQQSVR TQAKRTEPDF GIRQGDPIGT KVTLRGEDAA EFLETALPLA T--LAENQFD
                                GEITGQTPVR TKAKRTVGEF DIREGDPIGA KVTLRDEMAE EFLQTALPLA E--LATSQFD
                                GEITGQMPVR TKAKRTVGEF DIREGDPIGA KVTLRDEMAE EFLQTALPLA E--LATSQFD
                                EEVTGQESVR TQAKRTEPDF GIRQGDPIGA KVTLRDDDAY EFLEKSLPLT E--LSAAQFD
                                EDVTEQQSVR TLAKSTLPDF GIRQGDPIGA KVTLRGEDAH DFLETALPLV S--LSSNQFD
                                EEVTEQQSVR TQAKRTEPDF GIRQGDPIGT KVTLRGTDAY DFLEKALPLA T--LSATQFD
                                KTITGQEVVR CFAKRTLPAF SIKKNEPIGC KVTLRGQRAQ EFLGTSFEII EKTLSRAQFD
                                EEIAGQQSVR TTSKRTIAEF GIRKGDPIGV KVTLRGEDAH AFLETALDLV D--VSRSQFD
                                EEITGQQSVR TTSKRTIAEF GIRKGDPIGV KVTLRAEDAH EFLATALDIV D--VSRSQFD
                                YEITNQETVR TTAKRTEPEF GIREGDPIGT KVTLRGEDAN DFLDRALPAA D--LAKRQFD
                                EEVTEQESVR TQAKKTEPDF GIRQGDPIGA KVTLRGEDAH EFLETALPLA D--LSASQFD
                                EEVTGQESVR TQAKRTEPDF GIRQGDPIGA KVTLRDDDAY EFLEKSLPLT E--LSAAQFD
                                EEITGQQSVR TTSKRTIAEF GIRKGDPIGV KVTLRGEDAH AFLETALDLV E--IGRSQFD
                                EEITGQESVR TISGRASQDF GVRRGEPVGA KVTLRGDTAV EFLETALPIA D--LSVSSFD
                                EEITGQQSVR TTSKRTIAEF GIRKGDPIGV KVTLRNEDAH AFLETALELA D--VSKSQFD
                                EEITGQQSVR TTSKRTIAEF GIRKGDPIGV KVTLRGEDAH AFLETALELV E--IGRSQFD
                                EEITGQQSVR TTSKRTIAEF GIRKGDPIGV KVTLRGEDAH AFLETALELV E--IGRSQFD
                                QEVTDQESVR TQAKRTEPDF GIRQGDPIGT KVTLRGEDAY DFLETALPLA D--VSSTQFD
                                EAITGQQSVR TTSKRTIAEF GIRKGDPIGV KVTLRDEDAH EFLATALDIV D--VSQRQFD
                                EAVTGQESVR TRAEATRPEF GIRQGDPIGA KVTLRGDDAE EFLATALELA T--IERSQFD
                                EAVTGQESVR TQAKRTEPDF GIRQGDPIGA KVTLRDEDAY EFLEKSLPLT D--ISAKQFD
                                EEITGQQSVQ TIATRAATQF GARKGDPIGA KVTLRGDKAV EFLETALPLA D--ISAKQFD
                                EEITEQESVR TQAKKTEPDF GIRQGDPIGT KVTLRDDDAY EFLEKALPLT E--LSPAQFD
                                EEITGQQSVR TTSKRTIAEF GIRKGDPIGV KVTLRGEDAH AFLATALDLV E--IGRSQFD
                                AEIAGQQPVR TTAKATVGEF DIRQGDPVGT KVTLRDEAAE AFLETALALV D--LDAAQFD
                                EEITGQESVR TISGRASQDF GVRRGEPVGA KVTLRGDTAV EFLETALPIA D--LSVSSFD
                                EEITGQESVR TISGRASQDF GVRRGEPVGA KVTLRGDTAV EFLETALPIA D--LSVSSFD
                                EEITGQESVR TISGRASQDF GVRRGEPVGA KVTLRGDTAV EFLETALPIA D--LSVSSFD
                                EEVTGQESVR TQAKRTEPDF GIRQGDPIGT KVTLRDDDAY DFLETALPLS N--ISAKQFD
                                EEITGQQSVR TTSKRTIAEF GIRKGDPIGV KVTLRGEDAH AFLATALDLV E--IGRSQFD
                                EEITGQQSVR TTSKRTIAEF GIRKGDPIGV KVTLRGEDAH AFLATALELV E--IGRSQFD
                                GEVAGQQPVR TTAKRTIQDF NVREGDPIGA KVTLRGEDAA AFLETALPLA A--LREAQFD
                                EEITGQESVR TISGRASQDF GVRRGEPVGA KVTLRGDTAV EFLETALPIA D--LSVSSFD
                                EAITGQQSVR TTSKRTIAEF GIRKGDPIGV KVTLRDEDAH EFLATALDIV D--VSQRQFD
                                EEITGQESVR TISGRASQDF GVRRGEPVGA KVTLRGDTAV EFLETALPIA D--LSVSSFD
                                ---------- ---------- ---------- ---------- ---------- ----------
                                EEITGQQSVR TTSKRTIAEF GIRKGDPIGV KVTLRGEDAH AFLATALDLV E--IGRSQFD
                                EEITDQQSVR TTSKRTIAEF GIRKGDPIGV KVTLRGEDAH AFLDTALELA D--ISKSQFD
                                DEITGQQSVR TQAQQSIAEF DIRPGDPIGA KVTLRGADAT AFLETALPLA D--LSVSQFD
                                EEVTEQQSVR TQAKRTEPDF GIRQGDPIGT KVTLRGTDAY DFLEKALPLA T--LSATQFD
                                EEVTGQESVR TQAKRTEPDF GIRQGDPIGA KVTLRDDDAY EFLEKSLPLT E--LSAAQFD
                                ---------- ---------- ---------- ---------- ---------- ----------
                                EEITGQESVR TISGRASQDF GVRRGEPVGA KVTLRGDTAV EFLETALPIA D--LSVSSFD
                                EEIAGQTAVR TTATRAASQF GAREGDPIGA KVTLRGADAK SFLEKALPLV T--ISERQFD
                                EAITDQQSVR TTAKRTVGEF DIRQGDPIGT KVTLRGEDAE AFLETALELT E--LSSSQFD
                                QEIAGQTAVR TTATRAASQF GAREGDPIGA KVTLRGADAQ SFLEKALPLV T--ISERQFD
                                EEITGQQSVR TTSKRTIAEF GIRKGDPIGV KVTLRGEDAH AFLATALDLV E--IGRSQFD
                                EEVTGQQSVR TTAKRTVGEF GIRKGDPIGV KVTLRGEDAH AFLETALDLV D--VSSSQFD
                                EEIVEQQPVR TTAQKTIQDF EVREGDPIGT KATLRGEDAE EFLETALPLA D--IDRKQFD
                                EAVTGQESVR TRAKATRPEF GIREGDPIGT KVTLRGDDAE EFLATALELA T--IERTQFD
                                GEITGQTPVR TKAKRTVGEF DIREGDPIGA KVTLRDEMAE EFLQTALPLA E--LATSQFD
                                EEITGQQSVR TTSKRTIAEF GIRKGDPIGV KVTLRGEDAH AFLETALDLV D--VSRSQFD
                                EEISGQQSVR TQAAATEPEF GIRQGEPIGT KVTLRGDDAH EFLETALPIA D--LSARQFD
                                EEITEQQSVR TTSKRTIAEF GIRKGDPIGV KVTLRGEDAH EFLATALDVV D--VSRSQFD
                                EEITGQQSVR TTSKRTIAEF GIRKGDPIGV KVTLRGEDAH AFLETALDLV D--VSRSQFD
                                EEVTGQESVR TQAKRTEPDF GIRQGDPIGA KVTLRGEDAY EFLETSLPLA T--FSASQFD
                                EEIVGQQPVR TTAKATVGEF DIRQGDPVGT KVTLRDEAAE EFIETALAFT D--LDAAQFD
                                EEITGQQSVR TTSKRTIAEF GIRKGDPIGV KVTLRGEDAH AFLETALDLV D--VSRSQFD
                                GEITGQAPVR TKAKRTVGEF DIREGDPIGA KVTLRDEIAE EFLDTALPLA E--LATSQFD

                                DTGNLSFGVE DHTDFPSQEY SPNIGIYGLD VTTTIVRPGY RVSKRDKGTA SIPAKHRMTA
                                DTGNFSFGIE EHTEFPSQEY DPNVGIYGLD VTVNLVRPGY RIAKRDKATR SIPSSHRLTT
                                DTGNLSFGVE DHTDFPSQEY DPNIGIYGLD VTTTIVRPGY RVSKRDKATG TIPSRHRMTA
                                DTGNLSFGVE DHTDFPSQEY DPNIGIYGLD VTTTIVRPGY RVSKRDKATG TIPSRHRMTA
                                DTGNFSFGIE EHTEFPSQEY DPNVGIYGMD VTVNLVRPGY RIAKRDKVTR SIPSKHRLTP
                                ETGNFGFGVE EHTEFPSQEY DPQIGIYGLD VTVNIVRPGY RVKKRDKRSR QIPSSHRMTV
                                NTGNVSFGIE EHTDFPSQEY DPNIGIYGMD VTVNLTRPGY RVAKRDQGTR QIPSNHRLNS
                                DTGNFSFGVE EHTEFPSQEY DPSIGIYGLD VTVNLVRPGY RVAKRDKASR SIPTKHRLNP
                                DTGNLSFGIE DHTDFPSQEY DPNTGIYGLD VTTTIVRPGY RVSKRDKATG TIPARHRMTA
                                DTGNFSFGVE EHTEFPSQEY DPNVGIYGLD VTVNLVRPGY RVTKRDKATR PIPSNHRLTP
                                DTGNFSFGIE EHTEFPTQEY DPNVGIYGMD VTVNLVRPGY RIAKRDKVTR SIPSKHRLTP
                                DTGNFSFGVE EHTEFPSQEY DPSIGIYGLD VTVNLVRPGY RVAKRDKASR SIPTKHRLNP
                                DTGNLSFGVE DHTDFPSQEY DPNTGIYGLD VTTTIVRPGY RVSKRDKATG TIPARHRMTA
                                EAGNISFGVD EHIAFPSQEY DPNTGIYGLD VTVTLVRPGY RVAKRDQVTR SIPDGHRMTA
                                DTGNVSFGIA EHTEFPSQEY DPQIGIYGLD VTITLVRPGY RISKRDRETR SIPSSHRMTP
                                DSGNVSFGVT EHTEFPGQEY DPQIGIFGLD VTVTIVRPGY RVSKRDQETR SIPSDHRMTP
                                ETGNFGFGVE EHTEFPSQEY DPQIGIYGLD VTVNLVRPGY RVKKRDKRSR QIPSSHRMTV
                                DTGNLSFGVE DHTDFPSQEY NPNIGIYGLD VTTTIVRPGY RVSKRDKATA SIPAKHRMTV
                                DTGNFSFGVE EHTEFPSQEY DPNVGIYGLD VTVNLVRPGY RIAKRDKATR SIPSSHRLTP
                                GNGNLSFGID EYIDVPGVEY DGDIGMMGFE VAVSLERPGY RVKRREHQAS SVGKDHLVSD
                                ETGNFGFGVE EHTEFPSQEY DPQIGIYGLD VTVNLVRPGY RVKKRDKRSR QIPSSHRMTI
                                QTGNVSFGIE EHTEFPDQEY DPNIGIFGLD VTVNLVRPGY RVKKRDIRSQ QIPSTHRLDA
                                DTGNFSFGIE EHTEFPSQEY DPNVGIYGLD VTVNLVRPGY RIAKRDKASR SIPSNHRLTP
                                DTGNFSFGVE EHTEFPSQEY DPNVGIYGLD VTVNMVRPGY RVSKRDKATR SIPSRHRLTP
                                DTGNLSFGVE DHTDFPSQEY DPNTGIYGLD VTTTIVRPGY RVSKRDKATG TIPARHRMTA
                                NTGNFSFGVE EHTEFPSQEY DPNVGIYGMD VTVNLVRPGY RVAKRDKASR SIPSGHRLTP
                                DTGNLSFGVE DHTDFPSQEY NPNIGIYGLD VTTTIVRPGY RVSKRDKATA SIPAKHRMTV
                                ETGNFGFGVE EHTEFPSQEY DPQIGIYGLD VTVNLVRPGY RVKKRDKRSR QIPSSHRMTV
                                DTGNLSFGVE DHTDFPSQEY DPNIGIYGLD VTTTIVRPGY RVSKRDKATG TIPSRHRMTA
                                ETGNFGFGVE EHTEFPSQEY DPQIGIYGLD VTVNLVRPGY RVKKRDKRSR QIPSSHRMTV
                                SLGNVSFGIE EHTDFPGMKY DPNIGVFGMD VTVVIKRPGE RICKRRIATR KIPTNHRVTL
                                ENGNFSFGVE EHTDFPSQEY DPQIGIFGLD VTVNMVRPGY RINKRDKVTR SIPSSHRLTP
                                DTGNLSFGVE DHTDFPSQEY NPNIGIYGLD VTTTIVRPGY RVSKRDKATA SIPAKHRMTV
                                SLGNVSFGIE EHTDFPGMRY DPNIGVFGMD VTVVLKRPGE RICKRRIATR KIPTDHRVTV
                                ---------- ---------- ---------- ---------- ---------- ----------
                                DTGNLSFGVE DHTDFPSQEY DPNTGIYGLD VTTTIVRPGY RVSKRDKATG TIPARHRMTA
                                ETGNISFGVA EHTEFPDQEY DPNVGIYGLD VTVNLNRPGA RVKRRNKATR QLPSRHRLDV
                                ETGNFGFGVE EHTEFPSQEY DPQIGIYGLD VTVNLVRPGY RVKKRDKRSR QIPSSHRMTI
                                DTGNFSFGVA EHTDFPSQEY DPQIGIYGLD VTVNLVRPGY RVAKRDKASR SIPSSHRLDA
                                DTGNLSFGVE DHTDFPSQEY DPNIGIYGLD VTTTIVRPGY RVSKRDKATG TIPSRHRMTA
                                SFGNVSFGIE EHTDFPGMRY DPNIGVFGMD VTVVLKRPGE RICKRRIAAR KIPAGHRVTV
                                DTGNFSFGVE EHTDFPSQEY DPSIGIYGLD VTVNLVRPGY RIAKRDKATR SIPSKHRLTP
                                ETGNFGFGVE EHTEFPSQEY DPQIGIYGLD VTVNLVRPGY RVKKRDKRSR QIPSSHRMTV
                                ---------- ---------- ---------- ---------- ---------- ----------
                                DTGNFSFGVE EHTDFPSQEY DPNVGIFGLD VTVNLVRPGY RIAKRDKATR SIPSKHRLTP
                                ETGNVSFGVA EHTEFPDQEY DPSIGIYGLD VTVNLNRPGA RVKRRNKATR QLPSRHRLDV
                                DTGNFSFGVE EHTEFPSQEY DPNVGIYGLD VTVNLVRPGY RVAKRDKATR PIPSNHRLTP
                                DTGNFSFGVE DHTDFPSQEY DPTTGIYGLD VTVNLVRPGY RVAKRDRASR SIPTNHRLSV
                                DTGNFSFGVE EHTEFPSQEY DPNVGIYGLD VTVNLVRPGY RVAKRDKATR PIPSNHRLTP
                                DTGNFSFGVA EHTEFPSQEY DPNVGIYGMD VTVNLVRPGY RVAKRDKANR SIPSSHRLTP
                                ETGNFSFGVA EHTDFPSQEY DPNIGIYGLD VTVNLVRPGY RVAKRDQATR SIPSNHRLTP
                                DTGNLSFGVE DHTDFPSQEY DPNTGIYGLD VTTTIVRPGY RVSKRDKATG TIPARHRMTA
                                ETGNFGFGVE EHTEFPSQEY DPQIGIYGLD VTVNLVRPGY RVKKRDKRSR QIPSSHRMTV
                                DTGNFSFGVE EHTEFPSQEY DPSIGIYGLD VTVNLVRPGY RVAKRDKASR SIPTKHRLNP
                                DTGNFSFGVE EHTDFPSQEY DPNVGIYGLD VTVNLVRPGY RIAKRDKATR SIPSSHRLTH
                                DTGNLSFGVE DHTDFPSQEY NPNIGIYGLD VTTTIVRPGY RVSKRDKGTA SIPSKHRMTA
                                DTGNLSFGVE DHTDFPSQEY DPNTGIYGLD VTTTIVRPGY RVSKRDKATG TIPARHRMTA
                                QTGNFSFGIE EHTEFPSQEY DPNIGIYGLD VTVHLARPGS RVAKRTKVTR KLPSRHRLDT
                                DTGNFSFGVE EHTEFPSQEY DPNVGIYGMD VTVNLVRPGY RVAKRDKANR SIPSNHRLTP
                                DTGNFSFGVE EHTEFPSQEY DPSIGIYGLD VTVNLVRPGY RVAKRDKASR SIPTKHRLNP
                                NTGNVSFGIE EHTDFPSQEY DPNIGIYGMD VTVNLTRPGY RVAKRDQGTR QIPSNHRLNS
                                DTGNLSFGVE DHTDFPSQEY NPNIGIYGLD VTTTIVRPGY RVSKRDKATA SIPAKHRMTV
                                ETGNFSFGVE EHTEFPSQEY DPQIGIYGLD VTVNLVRPGY RVKKRDKASR SIPSAHRMSA
                                NTGNFSFGVE EHTEFPSQEY DPNVGIYGMD VTVNLVRPGY RIAKRNKVTR SIPSKHRLTP
                                DTGNFSFGVE EHTEFPSQEY DPSIGIYGLD VTVNLVRPGY RVAKRDKASR SIPTKHRLNP
                                DTGNFSFGVE EHTEFPSQEY DPSIGIYGLD VTVNLVRPGY RVAKRDKASR SIPTKHRLNP
                                DTGNFSFGVE EHTDFPSQEY DPSIGIYGLD VTVNLVRPGY RIAKRDKATR SIPSKHRLTP
                                DTGNFSFGID EHTEFPSQEY DPNVGIYGLD VTVNLVRPGY RVAKRDKVTR KIPSNHRLTA
                                DTGNFSFGVE EHTEFPSQEY DPNVGIYGMD VTVNLVRPGY RVAKRDKASR SIPSGHRLTP
                                SLGNVSFGIE EHTDFPGMRY DPNIGVFGMD VTVVLKRPGE RICKRRIATR KIPTDHRVTV
                                DTGNLSFGVE DHTDFPSQEY DPNIGIYGLD VTTTIVRPGY RVSKRDKATG TIPARHRMTA
                                DTGNLSFGVE DHTDFPSQEY DPSIGIYGLD VTTTIVRPGY RVSKRDKATA SIPSKHRMTA
                                DTGNVSFGID EHTEFPSQEY DPNIGIYGLD VTVNLVRPGY RVAKRDQVSR QIPSNHRLDP
                                DTGNFSFGIE EHTDFPSQEY DPNVGIFGLD VTVNLVRPGY RVSKRDKATR PIPSKHRLNP
                                DTGNFSFGVE EHTDFPSQEY DPSIGIYGLD VTVNLVRPGY RIAKRDKATR SIPSKHRLTP
                                DTGNLSFGIE DHTDFPSQEY DPNTGIYGLD VTTTIVRPGY RVSKRDKATG TIPARHRMTA
                                ETGNFGFGVE EHTEFPSQEY DPQIGIYGLD VTVNLVRPGY RVKKRDKRSR QIPSSHRMTV
                                DTGNLSFGVE DHTDFPSQEY DPNIGIYGLD VTTTIVRPGY RVSKRDKATA SIPEKHRMTA
                                DTGNLSFGVE DHTDFPSQEY DPNTGIYGLD VTTTIVRPGY RVSKRDKATG TIPARHRMTA
                                DTGNLSFGVE DHTDFPSQEY DPNTGIYGLD VTTTIVRPGY RVSKRDKATG TIPARHRMTA
                                DTGNFSFGVE EHTEFPSQEY DPNVGIFGLD VTVNLVRPGY RIAKRDKATR SIPSNHRLTP
                                DTGNLSFGVE DHTDFPSQEY DPSIGIYGLD VTTTIVRPGY RVSKRDKATA SIPAKHRMTA
                                ETGNFSFGIA EHTEFPSQEY DPNTGIYGMD VTANLARPGA RIKRRTKATR SIPGRHRLDA
                                DTGNFSFGVE EHTDFPSQEY DPNVGIYGLD VTVNLVRPGY RIAKRDKATR SIPSKHRLTP
                                ETGNFSFGVE EHTEFPSQEY DPQIGIYGLD VTVNLVRPGY RVKKRDKASR SIPSAHRMSA
                                DTGNFSFGVE EHTDFPSQEY DPNVGIFGLD VTVNLVRPGY RIAKRDKATR SIPSKHRLTP
                                DTGNLSFGVE DHTDFPSQEY DPNTGIYGLD VTTTIVRPGY RVSKRDKATG TIPARHRMTA
                                ETGNFSFGVE EHTDFPSQEY DPTIGIYGLD VTVNLTRPGY RVAKRDKAAR PIPSNHRLDP
                                ETGNFGFGVE EHTEFPSQEY DPQIGIYGLD VTVNLVRPGY RVKKRDKRSR QIPSSHRMTV
                                ETGNFGFGVE EHTEFPSQEY DPQIGIYGLD VTVNLVRPGY RVKKRDKRSR QIPSSHRMTV
                                ETGNFGFGVE EHTEFPSQEY DPQIGIYGLD VTVNLVRPGY RVKKRDKRSR QIPSSHRMTV
                                DTGNFSFGVE EHTEFPSQEY DPNVGIYGLD VTVNMVRPGY RVSKRDKATR SIPSRHRLTP
                                DTGNLSFGVE DHTDFPSQEY DPNTGIYGLD VTTTIVRPGY RVSKRDKATG TIPARHRMTA
                                DTGNLSFGVE DHTDFPSQEY DPNTGIYGLD VTTTIVRPGY RVSKRDKATG TIPARHRMTA
                                ETGNFSFGVE EHTDFPSQEY DPDIGIYGLD VTVNLVRPGY RVSKRDKMAR PIPARHRLTA
                                QTGNFGFGVE EHTEFPSQEY DPQIGIYGLD VTVNLVRPGY RVKKRDKRSR QIPSSHRMTV
                                DTGNLSFGVE DHTDFPSQEY DPSIGIYGLD VTTTSVRPGY RVSKRDKATA SIPAKHRMTA
                                QTGNFGFGVE EHTEFPSQEY DPQIGIYGLD VTVNLVRPGY RVKKRDKRSR QIPSSHRMTV
                                ---------- ---------- ---------- ---------- -----DKATQ TIPSRHRLTP
                                DTGNLSFGVE DHTDFPSQEY DPNTGIYGLD VTTTIVRPGY RVSKRDKATG TIPARHRMTA
                                DTGNLSFGVE DHTDFPSQEY DPNIGIYGLD VTTTIVRPGY RVSKRDKATA SIPSKHRMTA
                                DVGNVSFGVE EHTEFPSQEY DPNVGIYGLD VTVTLTRPGY RVAKRDAETR SIPSGHRMTV
                                DTGNFSFGVE EHTEFPSQEY DPNVGIYGMD VTVNLVRPGY RVAKRDKASR SIPSSHRLTP
                                DTGNFSFGVE EHTDFPSQEY DPSIGIYGLD VTVNLVRPGY RIAKRDKATR SIPSKHRLTP
                                ---------- ---------- ---------- ---------- ---------- ----------
                                ETGNFGFGVE EHTEFPSQEY DPQIGIYGLD VTVNLVRPGY RVKKRDKRSR QIPSSHRMTV
                                ETGNFSFGVE EHTTFPSQEY DPQIGIYGLD VTVNLTRPGY RVTKRDKASQ PIPSRHRLTP
                                DRGNLSFGVD DHTDFPSQEY DPNVGIYGLD VTVTIVRPGY RVAKRDTVTR SIPSSHQMTP
                                ETGNFSFGVE EHTTFPSQEY DPQIGIYGLD VTVNLTRPGY RVTKRDKASQ PIPSRHRLTP
                                DTGNLSFGVE DHTDFPSQEY DPNTGIYGLD VTTTIVRPGY RVSKRDKATG TIPARHRMTA
                                DTGNLSFGVE DHTDFPSQEY DPNIGIYGLD VTTTIVRPGY RVAKRDKVTR SIPSNHRMTA
                                ETGNFSFGVE EHTEFPSQEY DPQIGIYGLD VTVNLVRPGY RVHKRDKVSR SIPSNHRLTA
                                ETGNFSFGIA EHTEFPNQEY DPNTGIYGMD VTANLARPGA RIKRRTKATR SIPGRHRLDI
                                DTGNFSFGVE EHTEFPSQEY DPSIGIYGLD VTVNLVRPGY RVAKRDKASR SIPTKHRLNP
                                DTGNLSFGVE DHTDFPSQEY DPNIGIYGLD VTTTIVRPGY RVSKRDKATG TIPSRHRMTA
                                ETGNFSFGVA EHTDFPSQEY DPNIGIYGLD VTVNLVRPGY RVAKRDQATR SIPSNHRLTP
                                DTGNLSFGVE DHTDFPSQEY NPNIGIYGLD VTTTIVRPGY RVSKRDKATA SIPAKHRMTV
                                DTGNLSFGVE DHTDFPSQEY DPNIGIYGLD VTTTIVRPGY RVSKRDKATG TIPSRHRMTA
                                DTGNFSFGIE EHTEFPSQEY DPNVGIYGMD VTVNLVRPGY RVAKRDKANR SIPSSHRLTP
                                ETGNFSFGVE EHTDFPSQEY DPTIGIYGLD VTVNLTRPGY RVAKRDKASR PIPSNHRLDP
                                DTGNLSFGVE DHTDFPSQEY DPNIGIYGLD VTTTIVRPGY RVSKRDKATG TIPSRHRMTA
                                DTGNFSFGIE EHTEFPSQEY DPSIGIYGLD VTVNLVRPGY RVAKRDKASR SIPTKHRLNP

                                EDAAAFLETN FDVEV-T--- --A------M EYVYAALILN ETGEEINEDN ITGVLEAAGV
                                EDAVAFLEST FDATV-E-ES ADE------M EYVYAALILN ESGEEINEDN LTDVLDAAGV
                                EDAAAFLETN FDVEV-T--- --E------M EYVYAALILN ETGEEINEDN VTGVLEAAGV
                                EDAAAFLETN FDVEV-T--- --E------M EYVYAALILN ETGEEINEDN VTGVLEAAGV
                                EDAIQFLEAN FDVTV-S-EA TDE------M EYVYAALILN ETGEEITEDN LTDVLDAAGV
                                EDAVAFIEST FDVEV-E--- --E------M EYVYAALILN ETDEEVNEEN ITAVLEAAGV
                                EDAVSFLVSN FDVEV-N--- --E------M EYVYAALILN EADEELTEDN ITGVLEAAGV
                                ADAVAFIEST YDVEV-S--- --E------M EYVYAALILN ESGEEINEDN LTDVLDAAGV
                                EDAAAFLETN FDVEV-S--- --E------M EYVYAALILN ETGEEINEDN VTGVLEAAGV
                                EDAIAYLEAN FDVTVSAEEE DDE------M EYVYAALILN ESDEEINEDN LTDVLDAAGV
                                EDAISFLEAN FEVNV-E-ES TDE------M EYVYAALILN EAGEEINEDN LTDVLDAAGV
                                ADAVAFIEST YDVEV-S--- --E------M EYVYAALILN ESGEEINEDN LTDVLDAAGV
                                EDAAAFLETN FDVEV-T--- --E------M EYVYAALILN ETGEEINEDN VTGVLEAAGV
                                EDAIAFLESE FDVEI-D--- --E------M EYVYAALTLN ESGEEINEEN ITAVLEAAGV
                                EDAAAYLEAE YDVEV-D--- --E------- ---------- ---------- ----------
                                EDAAAFLEAE FDVEV-S--- --G------M EYVYAALTLN EADAELTEDN ITDVLDAAGV
                                EDAVAFIEST FDVEV-E--- --E------M EYVYAALILN ETDEEVNEEN ITAVLEAAGV
                                EDAAAFLETN FDVEV-T--- --E------M EYVYAALILN ETGEEINEEN ITGVLDAAGV
                                EDAVAYLEST FDVTV-E-ES ADE------M EYVYAALILN ESGEEINEDN LTDVLDAAGV
                                AEAKEFVDNS FEVSV-Q--- ---------- ---------- --------EN LQAVVEAADL
                                DDAVAFIEST FDVEV-E--- --E------M EYVYAALILN ETDEEINEEN ITAVLDAAGV
                                AAAIAYLNEE FDAGI-GQED TNE------M EYVYAALILN ETGEEINEDN LTSVLEAAGA
                                EDAIAYLEST FDVTV-E-ES ADE------M EYVYAALILN ESGEEINEDN LTDVLDAAGV
                                EDAIAFLEAN FDVTV-E-EA DDE------M EYVYAALILN ESGEEINEDN LTDVLDAAGV
                                EDAAAFLETN FDVEV-S--- --E------M EYVYAALILN ETGEEINEDN LTGVLEAAGV
                                EDAITFLEAN FDVDV-STED DDE------M EYVYAALILN ESDEEINEDN LTDVLDAAGV
                                EDAAAFLETN FDVEV-T--- --E------M EYVYAALILN ETGEEINEEN ITGVLDAAGV
                                EDAVAFIEST FDVEV-E--- --E------M EYVYAALILN ESDEEVNEEN ITAVLEAAGV
                                EDAAAFLETN FDVEV-T--- --E------M EYVYAALILN ETGEEINEDN VTGVLEAAGV
                                EDAVAFIEST FDVEV-E--- --E------M EYVYAALILN ESDEEVNEEN ITAVLEAAGV
                                EDSIAFLNDS YGVEV-M--- ---------M EYIYAALLLH NAGKTITEDA ITAVLQAAGI
                                EDAIAFLEQT FDVEV-S--- --E------M EYVYAALILN ETDEEINEDN ITAVLEAAGV
                                EDAAAFLETN FNVEV-T--- --E------M EYVYAALILN ETGEEINEEN ITGVLDAAGV
                                DDAIAFLNES YGVEV-M--- ---------M EYIYAALLLH NAGKAITEEA ITAVLQAAGI
                                ---------- ---------- ---------M EYVYAALILN ETGAEPDEDN ITEVLEAAGV
                                EDAAAFLETN FDVEV-T--- --E------M EYVYAALILN ETGAEINEDN VTGVLEAAGV
                                EDAIAFLENE FDVEV-Q--- ---------M EYVYAALILN ETDEEINEDN LTDVLDAAGA
                                DDAVAFIEST FDVEV-E--- --E------M EYVYAALILN ETDEEINEEN ITAVLDAAGV
                                DDAAAYVEST FDVEV-S--- --E------M EYVYAALILN ESGAEINEDN LTDVLDAAGV
                                EDAAAFLETN FDVEV-T--- --E------M EYVYAALILN ETGEEINEEN VTGVLEAAGV
                                DDAIAFLNES YGVEV-M--- ---------M EYIYAALLLH NAGKAITEEA ITAVLQAAGI
                                EDAIGFLEAN FDVSV-E-DT DDE------M EYVYAALILN ESDEEINEDN LTNVLDAAGV
                                EDAVAFIEST FDVEV-E--- --E------M EYVYAALILN ESDEEVNEEN ITAVLEAAGV
                                ---------- ---------- ---------M ELVYAALTLN EAGKEVNEEN LQEIVDAADL
                                EDALAFIRAN FDVSV-E--A DDE------M EYVYAALILN ESGEEINEDN LTNVLDAAGV
                                EDAITFLENE FDVEV-Q--- ---------M EYVYAALILN ETDEEINEDN LTDVLDAAGA
                                EDAIAYLEAN FDVTVSAEEE DDE------M EYVYAALILN ESDEEINEDN LTDVLDAAGV
                                GDAVAFVEST FDVEV-T--- --A------M EYVYSALILN ESDAEINEQN LTDVLEAAGV
                                EDAIAYLEAN FDVTVSAEEE DDE------M EYVYAALILN ESDEEINEDN LTDVLDAAGV
                                EDAIAYLEAN FDVSV-E--A DDE------M EYVYAALILN ETDEELNEDN ITGVLDAAGV
                                EDSIRFLEAA FDVEV-D--- -DE------M EYVYAALILN ESGEEINEDN LTDVLDAAGV
                                EDAAAFLETN FDVEV-S--- --E------M EYVYAALILN ETGEEINEDN VTGVLEAAGV
                                EDAVAFIEST FDVEV-E--- --E------M EYVYAALILN ESDEEVNEEN ITAVLEAAGV
                                ADAVAFIEST YDVEV-S--- --E------M EYVYAALILN EADEEINEDN LTDVLEAAGV
                                EDAIAFLEAN FDVSV-E-AP DDE------M EYVYAALILN ESGEEINEDN LTDVLDAAGV
                                EDAAAFLETN FDVEV-T--- --E------M EYVYAALILN ETGEEINEDN VTGVLEAAGV
                                EDAAAFLETN FDVEV-T--- --E------M EYVYAALILN ETGAEINEDN VTGVLEAAGV
                                EDAVAFLEAE YDMEV-Q--- ---------M EYVYAALILN ETDEEINEDN LTSVLEAAGA
                                EDAIRFLEAN FDVNV-E-EA DDE------M EYVYAALILN EADEELNEDN LTNVLDAAGV
                                ADAVAFIEST YDVEV-S--- --E------M EYVYAALILN EADEEINEDN LTDVLDAAGV
                                EDAVSFLVSN FDVEV-N--- --E------M EYVYAALILN EADEELTEDN ITGVLEAAGV
                                EDAAAFLETN FDVEV-T--- --E------M EYVYAALILN ETGEEINEEN ITGVLDAAGV
                                EDAIPFLESN FDVDV-E--A TEE------M EYVYAALILN ESGEEINEDN VTAVLDAAGV
                                EDAIQYLEAN FDVNV-E-ES TDE------M EYVYAALILN ETDEEINEDN LTNVLDAAGV
                                ADAVAFIEST YDVEV-S--- --E------M EYVYAALILN ESGEEINEDN LTDVLDAAGV
                                ADAVAFIEST YDVEV-S--- --E------M EYVYAALILN EADEEINEDN LTDVLDAAGV
                                EDAIGFLEAN FDVSV-E-DT DDE------M EYVYAALILN ESDEEINEDN LTNVLDAAGV
                                EDALAFLQAN FDVEV-D--- --E------M EYVYAALILN ESGEEINEEN LTDVLDAAGV
                                EDAIAFLEAN FDVDV-STED DDE------M EYVYAALILN ESDEEINEDN LTDVLDAAGV
                                DDAIAFLNES YGVEV-M--- ---------M EYIYAALLLH NAGKAITEEA ITAVLQAAGI
                                EDAAAFLETN FDVEV-T--- --E------M EYVYAALILN ETGEEINEDN VTGVLEAAGV
                                EDAAAFLETN FDVEV-T--- --E------M EYVYAALILN ETGEEINEDN VTGVLEAAGV
                                EDAVAYLESN FDVEV-N--- --E------M EYVYAALILN ETGEELNEEN ITGVLEAAGV
                                EDAVAFLEST FDVTV-E-GS ADE------M EYVYAALILN ESGEEINEDN LTDVLDAAGV
                                EDAIGFLEAN FDVSV-E-DT DDE------M EYVYAALILN ESDEEINEDN LTNVLDAAGV
                                EDAAAFLETN FDVEV-S--- --E------- ---------- ---------- ----------
                                EDAVAFIEST FDVEV-E--- --E------M EYVYAALILN ESDEEVNEEN ITAVLEAAGV
                                EDAAAFLETN FDVEV-T--- --E------M EYVYAALILN ETGEEINEEN ITGVLDAAGV
                                EDAAAFLETN FDVEV-T--- --E------M EYVYAALILN ETGEEINEDN VTGVLEAAGV
                                EDAAAFLETN FDVEV-T--- --E------M EYVYAALILN ETGEEINEDN VTGVLEAAGV
                                EDAISFLEAN FDVTV-E-EA DDE------M EYVYAALILN ETDEEINEDN LTDVLDAAGV
                                EDAAAFLETN FDVEV-T--- --E------M EYVYAALILN ETGEEINEDN ITGVLEAAGV
                                EDAISYLEES YDMEV-Q--- ---------M EYVYAALILN ETDEEINEAN VTDILEAAGA
                                EDAIGFLEAN FDVSV-E-GT DDE------M EYVYAALILN ESGEEINEDN LTNVLDAAGV
                                EDATAFLEAN FDVEVAE--- --E------M EYVYAALILN ESDEEVNEEN VTAVLESAGV
                                EDALAFIRAN FDVSV-E--A DDE------M EYVYAALILN ESGEEINEDN LTNVLDAAGV
                                EDAAAFLETN FDVEV-S--- --E------M EYVYAALILN ETGEEINEDN VTGVLEAAGV
                                ADAIAFVEST FDAEV-S--- --Q------M EYVYAALILN ETGEELNEDN LTDVLEAAGV
                                EDAVAFIEST FDVEV-E--- --E------M EYVYAALILN ESDEEVNEEN ITAVLEAAGV
                                EDAVAFIEST FDVEV-E--- --E------M EYVYAALILN ESDEEVNEEN ITAVLEAAGV
                                EDAVAFIEST FDVEV-E--- --E------M EYVYAALILN ESDEEVNEEN ITAVLEAAGV
                                EDAIAFLEAN FDVTV-E-EA DDE------M EYVYAALILN ESGEEINEDN LTDVLDAAGV
                                EDAAAFLETN FDVEV-S--- --E------- ---------- ---------- ----------
                                EDAAAFLETN FDVEV-T--- --E------M EYVYAALILN ETGEEINEDN VTGVLEAAGV
                                EDAIAFLESN FDVDVAA--- --EETA---M EYVYAALILH ETDEEINEDN LTGVLDAAGV
                                EDAVAFIEST FDVEV-E--- --E------M EYVYAALILN ESDEEVNEEN ITAVLEAAGV
                                EDAAAFLETN FDVEV-T--- --E------- ---------- ---------- ----------
                                EDAVAFIEST FDVEV-E--- --E------M EYVYAALILN ESDEEVNEEN ITAVLEAAGV
                                EDAVMFLEAN FEVDI-QSES EDE------- ---------- ---------- --AVLESAGA
                                EDAAAFLETN FDVEV-S--- --E------M EYVYAALILN ETGEEINEDN VTGVLEAAGV
                                EDATAFLETN FDVEV-T--- --E------M EYVYAALILN ETGEEINEDN VTGVLEAAGV
                                GDAVAYLETE FDVEV-D--- --R------M EYVYAALILN EADAEIAEDN VTEVLEAAGV
                                EDAIAFIEAN FDADV-STED DDE------M EYVYAALILN ESDEEINEDN LTDVLDAAGV
                                EDAIGFLEAN FDVSV-E-DT DDE------M EYVYAALILN ESDEEINEDN LTNVLDAAGV
                                ---------- ---------- ---------M EYVYAALTLN ETDAEITEDS LTDVLDAAGV
                                EDAVAFIEST FDVEV-E--- --E------M EYVYAALILN ESDEEVNEEN ITAVLEAAGV
                                SDAVQFIESE FTVDI-TRVS ADTRDGGDNM EYIYAALTLN ESGESITEDA VTEVLEAAGV
                                ADAREFLEST FEVEV-E--- --E------M EYVYAALILN ETGEEINEDN LTAVLDAAGV
                                SDAVQFIESE FTVDI-TRVS ADTRDGGDNM EYIYAALTLN ESGESITEDA VTEVLEAAGV
                                EDAAAFLETN FDVEV-S--- --E------M EYVYAALILN ETGEEINEDN VTGVLEAAGV
                                EDAIAFLETH FDVEV-T--- --E------M EYVYAALILN ETGEEINEDN VTGVLEAAGV
                                EDAVTFLESN FDVEV-S--- --E------M EYVYAALILH ESGEELNEDN LTDVLDAAGV
                                EDAISYLEES YDMEV-Q--- ---------M EYVYAALILN ETDEEINEAN VTDILDAAGA
                                ADAVAFIEST YDVEV-S--- --E------M EYVYAALILN ESGEEINEDN LTDVLDAAGV
                                EDAAAFLETN FDVEV-T--- --E------M EYVYAALILN ETGEEINEDN VTGVLEAAGV
                                EDSIRFLEAA FDVEV-D--- -DE------M EYVYAALILN ESGEEINEDN LTDVLDAAGV
                                EDAAAFLETN FDVEV-T--- --E------M EYVYAALILN ETGEEINEEN ITGVLDAAGV
                                EDAAAFLETN FDVEV-T--- --E------M EYVYAALILN ETGEEINEDN VTGVLEAAGV
                                EDAIAFIEAN FDVSV-E--A DDE------M EYVYAALILN ETDEELNEDN ITGVLDAAGV
                                QDAIAFVEST FDVEV-S--- --Q------M EYVYAALILN ETGEEINEDN LTNVLDAAGV
                                EDAAAFLETN FDVEV-T--- --E------M EYVYAALILN ETGEEINEDN VTGVLEAAGV
                                ADAVAFIEST YDVEV-S--- --E------M EYVYAALILN ESGEEINEDN LTDVLDAAGV

                                DVEESRVKAL VAALEDVDIE EAIETAAAAP ---------A AGAAAGGAAA AEESDD----
                                DVEESRVKAL VAALEDVDID EAVSEAAAAP --------AA AAGAAGGAAA EEADEE----
                                DVEESRVKAL VAALEDVDIE EAIETAAAAP ---------A AGASAGGAAD ADAADE--AD
                                DVEESRVKAL VAALEDVDIE EAIETAAAAP ---------A AGASAGGAAD ADAADE--AD
                                DVEESRVKAL VAALEDVDID EAVDEAAAVP ---------A AGGAAAGAAA ADEGAA--DE
                                DVEESRAKAL VAALEDVDIE EAIETAAAAP -------APA AGGAAGGEVE AAEADE----
                                DVEESRAKAL VAALEDVDIE EAVEEAAAAP ------AAAP AASGSDDEAA ADDGDD----
                                DVEESRVKAL VAALEDVDIE EAVDQAAAAP ------VPAS GGAAAPAEGG ADEADE----
                                DVEESRVKAL VAALEDVDIE EAIETAAAAP ---------A AGAAAGGSAD AEAADE--AD
                                DVEESRVKAL VAALEDVDID DAVSEAAAVP ---------A AGGAAGGAAA ADEAAD---E
                                DVEESRVKAL VAALEDVDID EAVDEAAAVP ---------A AGGAAGGAAA GEAADE----
                                DVEESRVKAL VAALEDVDIE EAVDQAAAAP ------VPAS GGAAAPAEGD ADEADE----
                                DVEESRVKAL VAALEDVDIE EAIETAAAAP -----AAGAA SGGSADADAS ADEADD----
                                DVEQSRVKAL VAALEDVDIE DAIETAAAAP ----AAGGGA AGGAAGGADD GGDEDE---G
                                ---------- ---------- ---------- ---------- ---------- ----------
                                DVEESRVKAL VAALEDVDIE EAIETAAAAP ----AAGGAS AGGASADAGG ADAGGD--AD
                                DVEESRVKAL VAALEDVDIE EAIETAAAAP -------APA AGGAAAGEVE TADDDD----
                                DVEESRVKAL VAALEDVDIE DAIETAAAAP ---------A AGAAAGGSAD AAEADE---A
                                DVEESRVKAL VAALEDVDID EAVSEAAAAP -------AAA AGGAAAAGAA ADEGDD---D
                                DVDESEIKAL VAALEDVDIE EAMESAV--- ---------A TGGAAPAPSE SDEADE----
                                DVEESRVKAL VAALEDVDIE EAIETAAAAP --------AP AAGGAGGEVE TADDDD----
                                DVEESRVKAL VAALEDVDVE EAVEQAAAVP ---------A AGGASGGAAA GGEADE---A
                                DVEESRVKAL VAALEDVDID DAVEEAAAAP -------AAA AGGAAAGGAA ADDGGD---E
                                DVEESRVKAL VAALEDVDID EAVSEAAAVP -----AGGAA AGGAAAGDAG GDEGGD----
                                DVEESRVKAL VAALEDVDIE EAIETAAAAP -----AAGAS AGGSADADAS ADEADA----
                                DVEESRVKAL VAALEDVDID EAVSEAAAVP ---------A AGAAAGGAAA ADEAAD---D
                                DVEESRVKAL VAALEDVDIE DAIETAAAAP ---------A AGAAAGGSAD AAEADE---A
                                DVEESRVKAL VAALEDVDIE EAIETAAAAP -------APA AGGSAGGEVE AADDDD----
                                DVEESRVKAL VAALEDVDIE EAIETAAAAP ---------A AGASAGGAAD ADAADE--AD
                                DVEESRVKAL VAALEDVDIE EAIETAAAAP -------APA AGGSAGGEVE AADDDD----
                                EVNESRVKAL VAALEGVDIE EAIAKAAFAA --------PA AGAAAPEGAA APAAEE----
                                DVEESRVKAL VAALEDVDIE EAIETAAAAP ------AAAP AGGSSGGDES ADEESA----
                                DVEESRVKAL VAALEDVDIE DAIETAAAAP ---------A AGAAAGGSAD AAEADE---A
                                EVNEARAKAL VAALEGVDIE EAIAKAAFAA ---------P AAAAAPAAAA PACYTL----
                                DIEESRVKAL VAALDDVDIE EAIETAAAAP -------AAG AGGAAAPTDD VEEDDD----
                                DVEESRVKAL VAALEDVDIE EAIETAAAAP -----AAGAA AGGSADADAS ADDGDD----
                                DVEESRVKAL VAALEDVDIE EAVDQAAAVP AGGAGGAGGA AAGGAGGEAD ADEADE----
                                DVEESRVKAL VAALEDVDIE EAIETAAAAP --------AP AAGGAGGEVE TADDDD----
                                DVEESRVKAL VAALEDVDID EAVDEAAAAP ----VAAGGA AAPAAEGGAE EDAGAD----
                                DVEESRVKAL VAALEDVDIE EAIETAAAAP -----AAGAS AGGAADAAA- ADEADD----
                                EVNEARAKAL VAALEGVDIE DAIAKAAFAA ---------P AAAAAPAAAA PAEAEA----
                                DVEESRVKAL VAALEDVDID EAVSEAAAVP -----AGGAA AGGAAGGEAA ADDGGE----
                                DVEESRVKAL VAALEDVDIE EAIETAAAAP -------APA SGGSAGGEVE AADDDD----
                                DVEDSEVSAL VAALEDVDIE EAMETAV--- ---------- AGGAAPAGGS SEDTVD----
                                DVEESRVKAL VAALEDVDID DAVSEAAAVP -----AGGAA AGGAAGAEEA ADDGDD----
                                DVEDSRVKAL VAALEDVDIE EAVDQAAAVP ---AGGAGGA GGAAAGGAGG EAEADE----
                                DVEESRVKAL VAALEDVDID DAVSEAAAVP ---------A AGGAAGGAAA ADEAAD--EG
                                SVEQSRVKAL VAALEDVDID EAVDEAAAVP -----AGGAA TGGAAAGGAE TVEEDD----
                                DVEESRVKAL VAALEDVDID DAVSEAAAVP -------AAG AGGAAGGAAA ADEAADEGED
                                DVEESRVKAL VAALEDVDID EAVSEAAAVP ---------A AGAAAGGAAA GAADDG---E
                                DVEESRVKAL VAALEDVDID EAVADAAAVP ---------A AGGAAGGGAA EEAGDD----
                                DVEESRVKAL VAALEDVDIE EAIETAAAAP -----AAGAS AGGSADADAS ADEADA----
                                DVEESRVKAL VAALEDVDIE EAIETAAAAP -------APA AGGSAGGEVE AADDDD----
                                DVEESRVKAL VAALEDVDIE EAVDQAAAAP ------VPAS GGAAAPAEGD ADEADE----
                                DVEESRVKAL VAALEDVDID EAVEEAAAVP -----AGGAA AGGAAAAEGG DEEGDE----
                                DVEESRVKAL VAALEDVDIE EAIETAAAAP ---------A AGAAAGGSAD AAEADE----
                                DVEESRVKAL VAALEDVDIE EAIETAAAAP -----AAGAS AGGSADADAS ADEADD----
                                DVEDSRVKAL VAALEDVDIE EAVDQ----- ---------- ---------- ----------
                                DVEESRVKAL VAALEDVDID EAVSEAAVAP -----AAGAA AGGAAAGEAA GDDEDE----
                                DVEESRVKAL VAALEDVDIE EAVDQAAAAP ------VPAS GGAAAPAEGD ADEADE----
                                DVEESRAKAL VAALEDVDIE EAVEEAAAAP ------AAAP AASGSDDEAA ADDGDD----
                                DVEESRVKAL VAALEDVDIE DAIETAAAAP ---------A AGAAAGGSAD AAEADE---A
                                DVEESRVKAL VAALEDVDIE EAVDTAAAAP -------APA AGGSAGGDVE TSDDDD----
                                DVEESRVKAL VAALEDVDID DAVSEAAAVP ---------A AGGAAAGGAA ADEGAA---D
                                DVEESRVKAL VAALEDVDIE EAVDQAAAAP ------VPAS GGAAAPAEGD ADEADE----
                                DVEESRVKAL VAALEDVDIE EAVDQAAAAP ------VPAS GGAAAPAEGD ADEADE----
                                DVEESRVKAL VAALEDVDID EAVSEAAAVP -----AGGAA AGGAAGGEAA ADDADE----
                                DVEESRVKAL VAALEDVDIE EAVEQAAAVP ---------- AGGASAAPAG GDDEGA----
                                DVEESRVKAL VAALEDVDID DAVSEAAAVP ---------A AGAAAGGAAA ADEAAD---D
                                EVNEARAKAL VAALEGVDIE EAIAKAAFAA ---------P AAAAAPAAAA PAAAEA----
                                DVEESRVKAL VAALEDVDIE EAIETAAAAP -----AAGAS AGGAAEADAS ADEADD----
                                DVEESRVKAL VAALEDVDIE EAVETAAAAP ---------A AGAASGGSAD AAEADE----
                                DVEESRVKAL VAALEDVDIE EAVEQAAAAP --------AA GAAPAGGAAE ADEAEA---E
                                DVEESRVKAL VAALEDVDID DAVEEAAAVP -----AGGAA AGGAAAGGAE GGDEEE----
                                DVEESRVKAL VAALEDVDID EAVSEAAAVP -----AGGAA AGGAAGGEAA ADEGGE----
                                ---------- ---------- ---------- ---------- ---------- ----------
                                DVEESRVKAL VAALEDVDIE EAIETAAAAP -------APA AGGSAGGEVE AADDDD----
                                DVEESRVKAL VAALEDVDIE EAVETAAAAP ---------A AGAAAGGSAD AAEADE----
                                DVEESRVKAL VAALEDVDIE EAVETAAAAP ----AAAGAA SGGSADADAS ADESDD----
                                DVEESRVKAL VAALEDVDIE EAVETAAAAP ----AAAGAA SGGSADADAS ADESDD----
                                DVEESRVKAL VAALEDVDID EAVSEAAVAP ---AAGGAAA GGAAAAGGDE GGDEGD----
                                DVEESRVKAL VAALEDVDIE EAIETAAAAP ---------A AGAAAGGSAD AAEADE--AD
                                DVEESRVKAL VAALEDVDIE DAVEQAAAVP ---AGGAGGA GGAAAGGEAD TDEAEE----
                                DVEESRVKAL VAALEDVDID EAVSEAAAVP -----AGGAA AGGAAGGEAA ADEGGD---E
                                DVEESRVKAL VAALEDVDIE EAVETAAAAP --------AP AAGGAGGEVE AAGDDD----
                                DVEESRVKAL VAALEDVDID DAVSEAAAVP -----AGGAA AGGAAGAEEA ADDDGD---D
                                DVEESRVKAL VAALEDVDIE EAIETAAAAP -----AAGAS AGGSADADAS ADEADA----
                                DVEESRVKAL VAALEDVDID EAVEEAAAVP --------AA TGGAAGGEAE AADDED----
                                DVEESRVKAL VAALEDVDIE EAIETAAAAP -------APA AGGSAGGEVE AADDDD----
                                DVEESRVKAL VAALEDVDIE EAIETAAAAP -------APA AGGSAGGEVE AADDDD----
                                DVEESRVKAL VAALEDVDIE EAIETAAAAP -------APA AGGSAGGEVE AADDDD----
                                DVEESRVKAL VAALEDVDID EAVSEAAAVP -----AGGAA AGGAAAGDAG GDEGGE----
                                ---------- ---------- ---------- ---------- ---------- ----------
                                DVEESRVKAL VAALEDVDIE EAIETAAAAP -----AAGAS TGGSADADAS ADEADD----
                                DVEESRVKAL VAALEDVDVE EAIETAAAVP --------AA GGSAAGGSTE TADEAE----
                                DVEESRVKAL VAALEDVDIE EAIETAAAAP -------APA AGGSAGGEVE AADDDD----
                                ---------- ---------- ---------- ---------- ---------- ----------
                                DVEESRVKAL VAALEDVDIE EAIETAAAAP -------APA AGGSAGGEVE AADDDD----
                                NVEESRVKAL VAAVEDVDIE EAVSTASTAP ------AAPA AGGTTTEVAE EDADAE----
                                DVEESRVKAL VAALEDVDIE EAIETAAAAP -----AAGAS AGGSADADAS ADEADA----
                                DVEESRVKAL VAALEDVDIE EAIETAAAAP ---------A AGAAAGGSAD AADADE----
                                DVEESRVKAL TAALEDVDIE EAVETAAAAP -------AAG AAPAAGGAEE AEEADA----
                                DVEESRVKAL VAALEDVDID DAVSEAAAVP ---------A AGAAAGGAAA ADEAAD---E
                                DVEESRVKAL VAALEDVDID EAVSEAAAVP -----AGGAA AGGAAGGEAA ADEGDE----
                                EVEDARVKAL VAALEDVDID EAVAEATAVP --------AG AGASAGGAGD AAVEEE----
                                DVEESRVKAL VAALEDVDIE EAIETAAAAP -------APA AGGSAGGEVE AADDDD----
                                DVEDSRVKAL VAALEDVDIE EAIDTAAAAP -------APA AGAGAASEAE VEDEAD----
                                DVEESRVKAL VAALEDVDIE EAIETAAAAP ---------A AGAA------ ----------
                                DVEDSRVKAL VAALEDVDIE EAIDTAAAAP -------APA AGAGAASEAE VEDEAD----
                                DVEESRVKAL VAALEDVDIE EAIETAAAAP -----AAGAS AGGSADADAS ADEADD----
                                DVEESRVKAL VAALEDVDIE EAIETAAAAP -----AAGAA SGGSADEAEE ADDGDD----
                                DVEESRVKAL VAALEDVDVE EAIETAAAVP ------AGGA GGAAAGGAAE ADEAEE---A
                                DVEESRVKAL VAALEDVDIE DAVEQAAAVP ---AGGAGGA GGAAAGGEAD TDEAEE----
                                DVEESRVKAL VAALEDVDIE EAVDQAAAAP ------VPAS GGAAAPAEGD ADEADE----
                                DVEESRVKAL VAALEDVDIE EAIETAAAAP ---------A AGASAGGAAD ADAADE--AD
                                DVEESRVKAL VAALEDVDID EAVADAAAVP ---------A AGGAAGAGAA EEAGDD----
                                DVEESRVKAL VAALEDVDIE DAIETAAAAP ---------A AGAAAGGSAD AAEADE---A
                                DVEESRVKAL VAALEDVDIE EAIETAAAAP ---------A AGASAGGAAD ADAADE--AD
                                DVEESRVKAL VAALEDVDID EAVSEAAAVP ---------A AGAAAGGAAA GAADDE----
                                DVEESRVKAL VAALEDVDID EAVEEAAAVP --------AA TGGAAGGEVE ADDEGG---D
                                DVEESRVKAL VAALEDVDIE EAIETAAAAP ---------A AGASAGGAAD ADAADE--AD
                                DVEESRVKAL VAALEDVDIE EAVDQAAAAP ------VPAS GGSAAPAEGD ADEADE----

                                --GDDEADEA DADDEDDE-- ----EEEDDD GGEGLGELFG ---------- ----------
                                AEEEEETSDV PDTTDEDE-- ----DEDDEA DGEGLGELFG ---------- ----------
                                DDEEEEADEA EEADEADD-- ----DEEDGD GGEGLGELFG ---------- ----------
                                DDEEEEADEA EEADEADD-- ----DEEDGD GGEGLGELFG ---------- ----------
                                DADEADEADA AEEDDDDD-- ----DEDEEA GGEGLGELFG ---------- ----------
                                ---AEEAEEA EEEAAEEE-- ----DEDEEA DGEGLGALFG ---------- ----------
                                -DEEADADEA AEAEDAGD-- ----DDDEEP SGEGLGDLFG ---------- ----------
                                ADEEAEEEAA DDGGDDDD-- ----DEDDEA SGEGLGELFG ---------- ----------
                                DDEDEADEAE AADEADDD-- ----DEDEGD GGEGLGELFG ---------- ----------
                                GEDEAEETSD VPDTTDED-- ----DEDDEA DGEGLGELFG ---------- ----------
                                EDEEAAEEEE AAEEDEDD-- ----DEDEDA GGEGLGELFG ---------- ----------
                                ADEEAEEEAA DDGGDDDD-- ----DEDDEA SGEGLGELFG ---------- ----------
                                --DDEADEAD ADDEADDD-- ----DEEEGD GGEGLGELFG ---------- ----------
                                GEESADEAEA ADEDDDDE-- ----DEDEEE SGEGLGELFG ---------- ----------
                                ---------- ---------- ---------- ---------- ---------- ----------
                                EADDESDEAA DDGGDDADVP DDAGDDDEEA DGEGLGNLFG ---------- ----------
                                ----EADAAE EAAEEDDD-- ----DEDEEA DGEGLGALFG ---------- ----------
                                DDEADEADEA EEAADEEE-- ----EDDDED GGEGLGELFG ---------- ----------
                                DEEVEETSDV PDTTDEDD-- ----DEDEEA DGEGLGELFG ---------- ----------
                                -----AEEEE EEEEEEDD-- ----GDDDDD AAEGLGNMF- ---------- ----------
                                --EADAAEEE AADEDEGD-- ----DEDEEA DGEGLGALFG ---------- ----------
                                DEGDADEAEE AEAEEEDD-- ----DEDEGD GGEGLGQLFG ---------- ----------
                                DSEEDEEADV PDTTDEDD-- ----DEDEEA DGEGLGELFG ---------- ----------
                                EEEAEETSDV PDTTDEDD-- ----DEDDDA GGEGLGELFG ---------- ----------
                                -DDDDDDDEA EAADEADD-- ----DEEEGD GGEGLGELFG ---------- ----------
                                GGDEEETSDV PDTTDEDD-- ----DEDDEA DGEGLGELFG ---------- ----------
                                DDEADEADEA EEAADEEE-- ----EDDDED GGEGLGELFG ---------- ----------
                                -EEDAEEEAA DEGGDDDG-- ----DDDEEA DGEGLGALFG ---------- ----------
                                DDEEEEADEA EEADEADD-- ----DEEDGD GGEGLGELFG ---------- ----------
                                -EEDAEEEAA DEGGDDDG-- ----DDDEEA DGEGLGALFG ---------- ----------
                                -------APA EEEEEEED-- ----DHAEED GMAGLGALFG ---------- ----------
                                --DEEEEEAA AEEEEDDE-- ----DDD--- SGEGLGELFG ---------- ----------
                                DDEADEADEA EEAADEEE-- ----EDDDED GGEGLGELFG ---------- ----------
                                ---------- ---------- ----KTIIKS ARTYFSILYL ---------- ----------
                                -EPEEEEEVE EAEPEDDD-- ----DDDDDA SGEGLGELFG ---------- ----------
                                --DEDDEADA AEEAADED-- ----DEEDGD GGEGLGELFG ---------- ----------
                                -----AEEEE AEEAEADD-- ----DEDDDA GGEGLGELFG ---------- ----------
                                -DEADAAEEE AADEDEGD-- ----DEDEEA DGEGLGALFG ---------- ----------
                                -EEAAEEEAA EEEEAGDD-- ----DEDEGD GGEGLGELFG ---------- ----------
                                -DEEEEADEA EEADEADD-- ----DEEDGD GGEGLGELFG ---------- ----------
                                --------PA EEEEEEEE-- ----DTSEED GMAGLGALFG ---------- ----------
                                -EEEAEETSD VPDTTDDD-- ----DDDDEA DGEGLGELFG ---------- ----------
                                --EEDAEEEA ADEGGDDD-- ----DEDEEA DGEGLGALFG ---------- ----------
                                -----EEEAE EEEEEEED-- ----EADEEE AAEGLGNMF- ---------- ----------
                                -EEEAEETSD VPDTTDDD-- ----DDDDEA DGEGLGELFG ---------- ----------
                                -TEEADEEEA AEEAEADD-- ----DEDDDA GGEGLGELFG ---------- ----------
                                EEEAAEETSD VPDTTDED-- ----DEDDDA DGEGLGELFG ---------- ----------
                                --DDEEVEEE EAEEEDDD-- ----DDDDDD AGEGLGELFG ---------- ----------
                                EAEETSDVPD TTDEDEED-- ----DEA--- DGEGLGELFG ---------- ----------
                                EAEETSDVPD TTDEDEDD-- ----DEDDDA GGEGLGELFG ---------- ----------
                                EDDEVEETSD VPDTTDDD-- ----DEDDEA SGEGLGELFG ---------- ----------
                                -DDDDDDDEA EAADEADD-- ----DEEEGD GGEGLGELFG ---------- ----------
                                -EEDAEEEAA DEGGDDDG-- ----DDDEEA DGEGLGALFG ---------- ----------
                                ADEEADEEAA DDGGDDDD-- ----DEDDEA SGEGLGELFG ---------- ----------
                                --EEASDVPD TTDEDEDE-- ----DEDEEA SGEGLGELFG ---------- ----------
                                ADDEADEEDA AEEAADDD-- ----DEDEGD GGEGLGELFG ---------- ----------
                                --DDEEDEAD AAEEAADD-- ----DEEDGD GGEGLGELFG ---------- ----------
                                ---------- ---------- ---------- ---------- ---------- ----------
                                --EVEETSDV PDTTDDDE-- ----DEDDDA GGEGLGELFG ---------- ----------
                                ADEEAEEEAA DDGGDDDD-- ----DEDDEA SGEGLGELFG ---------- ----------
                                -DEEADADEA AEAEDAGD-- ----DDDEEP SGEGLGDLFG ---------- ----------
                                DDEADEADEA EEAADEEE-- ----EDDDED GGEGLGELFG ---------- ----------
                                -SDDDEGGDE DAAADEDD-- ----EEEDES SGEGLGELFG ---------- ----------
                                EEADEADEAE AEEEDDDD-- ----DEDEEA GGEGLGELFG ---------- ----------
                                ADEEAEEEAA DDGGDDDD-- ----DEDDEA SGEGLGELFG ---------- ----------
                                ADEEAEEEAA DDGGDDDD-- ----DEDDEA SGEGLGELFG ---------- ----------
                                -EEEAEETSD VPDTTDDD-- ----DDDDEA DGEGLGELFG ---------- ----------
                                ---DEAEEEE AAEEEEED-- ----DEDEDA GGEGLGELFG ---------- ----------
                                GADEEETSDV PDTTDDDD-- ----DEDDEA DGEGLGELFG ---------- ----------
                                --------PA EEPEEEEE-- ----DHAEED GMAGLGALFG ---------- ----------
                                --DDEDEAEA EAADEADD-- ----DDEDDD GGEGLGELFG ---------- ----------
                                ADEEEDEEEE AAEEAADD-- ----DEEDGD GGEGLGELFG ---------- ----------
                                EADEEEPEAE AEDEGDDD-- ----DEEEEA SGEGLGDLFG ---------- ----------
                                EAEETSDVPD TTDDDEDD-- ----DEDEGA GGEGLGELFG ---------- ----------
                                -EEEAEETSD VPDTTDDD-- ----DDDDEA DGEGLGELFG ---------- ----------
                                ---------- ---------- ---------- ---------- ---------- ----------
                                -EEDAEEEAA DEGGDDDD-- ----DEDEEA DGEGLGALFG ---------- ----------
                                ADEEEDEEEA AEEAADDD-- ----DEDEGD GGEGLGELFG ---------- ----------
                                -DDEADEADA ADEADDGD-- ----EEDEGD GGEGLGELFG ---------- ----------
                                -DDEADEADA ADEADDGD-- ----EEDEGD GGEGLGELFG ---------- ----------
                                -AEETSDVPD TTDDDDDD-- ----DEDEEA GGEGLGELFG ---------- ----------
                                DEAEEDEADA AEEAADDE-- ----DEDEDD GGEGLGELFG ---------- ----------
                                -----EADEA EEEAEADD-- ----DEDDDA GGEGLGELFG ---------- ----------
                                AEEEAEETSD VPDTTDDD-- ----DEDDEA DGEGLGELFG ---------- ----------
                                ---DDEGGEE EEEAAEEE-- ----EEDEEA SGEGLGELFG ---------- ----------
                                EAEEAEETSD VPDTTDDD-- ----DEDDEA DGEGLGELFG ---------- ----------
                                -DDDDDDDEA EAADEADD-- ----DEEEGD GGEGLGELFG ---------- ----------
                                DEEADEEEAA DDDEDDGD-- ----DEDEEA SGEGLGELFG ---------- ----------
                                -EEDAEEEAA DEGGDDDG-- ----DDDEEA DGEGLGALFG ---------- ----------
                                -EEDAEEEAA DEGGDDDG-- ----DDDEEA DGEGLGALFG ---------- ----------
                                -EEDAEEEAA DEGGDDDG-- ----DDDEEA DGEGLGALFG ---------- ----------
                                EEEAEETSDV PDTTDEDD-- ----DEDDDA GGEGLGELFG ---------- ----------
                                ---------- ---------- ---------- ---------- ---------- ----------
                                -DDDDDDEAE AADEAADD-- ----DEEEGD GGEGLGELFG ---------- ----------
                                -EADADEAEE ADADADEE-- ----DDEDDD GGEGLGELFG ---------- ----------
                                --EEDAEEEA ADEGGDDD-- ----DDDEEA DGEGLGALFG ---------- ----------
                                ---------- ---------- ---------- ---------- ---------- ----------
                                --EEDAEEEA ADEGGDDD-- ----DDDEEA DGEGLGALFG ---------- ----------
                                DAEDEEEETA EDAQQEDD-- ----DDDDEA AGEGLGNLFG ---------- ----------
                                -DDDDDDDEA EAADEADD-- ----DEEEGD GGEGLGELFG ---------- ----------
                                AADESDDEDD AAEEAADD-- ----EDEDDD GGEGLGELFG ---------- ----------
                                -EEEDDAEEE AEEAAEED-- ----DDDDDA AGEGLGELFG ---------- ----------
                                GGDDEETSDV PDTTDEDD-- ----DEDDEA DGEGLGELFG ---------- ----------
                                -EEEAEETSD VPDTTDDD-- ----DDDDEA DGEGLGELFG ---------- ----------
                                EAEDDDEDAV EEEEAEDD-- ----DEDDDA AGEGLGELFG ---------- ----------
                                -EEDAEEEAA DEGGDDDG-- ----DDDEEA DGEGLGALFG ---------- ----------
                                TDEEEPDETE EEEADEAD-- ----DEDDEA SGEGLGNLFG ---------- ----------
                                ---------- ---------- ---------- ---------- ---------- ----------
                                TDEEEPDETE EEEADEAD-- ----DEDDEA SGEGLGNLFG ---------- ----------
                                -DDDDDDDEA EAADEADD-- ----DEEEGD GGEGLGELFG ---------- ----------
                                ------EEEA EAEEADDD-- ----DEDEGD GGEGLGELFG MTHRPTGASF ASPSASGPRR
                                DEGGDADEAE EAEEEAED-- ----DGDDED GGEGLGELFG ---------- ----------
                                -----EADEA EEEAEADD-- ----DEDDDA GGEGLGELFG ---------- ----------
                                ADEEAEEEAA DDGGDDDD-- ----DEDDEA SGEGLGELFG ---------- ----------
                                DDEEEEADEA EEADEADD-- ----DEEDGD GGEGLGELFG ---------- ----------
                                EDDEVEETSD VPDTTDDD-- ----DEDDEA SGEGLGELFG ---------- ----------
                                DDEADEADEA EEAADEEE-- ----EDDDED GGEGLGELFG ---------- ----------
                                DDEEEEADEA EEADEADD-- ----DEEDGD GGEGLGELFG ---------- ----------
                                EAEETSDVPD TTDEDEDD-- ----DEDDDA GGEGLGELFG ---------- ----------
                                DAEEADEEEA ADEAEGGD-- ----DEDEDA SGEGLGELFG ---------- ----------
                                DDEEEEADEA EEADEADD-- ----DEEDGD GGEGLGELFG ---------- ----------
                                ADEDAEEEAA DDGGDDDD-- ----DEDDEA SGEGLGELFG ---------- ----------

                                ---------- ---------- ---------- -----MAGTI EALVPGG--- -------QAN
                                ---------- ---------- ---------- -----MAGTI EVLVPGG--- -------QAD
                                ---------- ---------- ---------- -----MAGTI EALVPGG--- -------QAN
                                ---------- ---------- ---------- -----MAGTI EALVPGG--- -------QAN
                                ---------- ---------- ---------- -----MAGTI EVLVPGG--- -------QAN
                                ---------- ---------- ---------- -----MAGTI EVLVPGG--- -------KAN
                                ---------- ---------- ---------- -----MAETI EVLVAGG--- -------QAD
                                ---------- ---------- ---------- -----MAGTI EVLVPGG--- -------EAN
                                ---------- ---------- ---------- -----MAGTI EALVPGG--- -------QAN
                                ---------- ---------- ---------- -----MAGTI EVLVPGG--- -------QAN
                                ---------- ---------- ---------- -----MAGTI EVLVPGG--- -------QAN
                                ---------- ---------- ---------- -----MAGTI EVLVPGG--- -------EAN
                                ---------- ---------- ---------- -----MAGTI EALVPGG--- -------QAN
                                ---------- ---------- ---------- -----MAGTI EVLVAGG--- -------EAD
                                ---------- ---------- ---------- -----MAGTI EVLVPGG--- -------QAN
                                ---------- ---------- ---------- -----MADTI EVLIPGG--- -------QAN
                                ---------- ---------- ---------- -----MAGTI EVLVPGG--- -------KAN
                                ---------- ---------- ---------- -----MAGTI EALVPGG--- -------QAN
                                ---------- ---------- ---------- -----MAGTI EVLVPGG--- -------QAD
                                ---------- ---------- ---------- -----MTETV DLLVEGG--- -------QAS
                                ---------- ---------- ---------- -----MAGTI EVLVPGG--- -------KAN
                                ---------- ---------- ---------- -----MAGTI EALVPGG--- -------EAT
                                ---------- ---------- ---------- -----MAGTI EVLVPGG--- -------QAD
                                ---------- ---------- ---------- -----MAGTI EVLVPGG--- -------QAN
                                ---------- ---------- ---------- ---------- ---------- ----------
                                ---------- ---------- ---------- -----MAGTI EVLVPGG--- -------QAN
                                ---------- ---------- ---------- -----MAGTI EALVPGG--- -------QAN
                                ---------- ---------- ---------- -----MAGTI EVLVPGG--- -------KAN
                                ---------- ---------- ---------- -----MAGTI EALVPGG--- -------QAN
                                ---------- ---------- ---------- -----MAGTI EVLVPGG--- -------KAN
                                ---------- ---------- ---------- -----MTSIV EALVPGG--- -------KAN
                                ---------- ---------- ---------- -----MAGTI EALVPGG--- -------KAN
                                ---------- ---------- ---------- -----MAGTI EALVPGG--- -------QAN
                                ---------- ---------- ---------- -----MTSIV EALVPGG--- -------KAN
                                ---------- ---------- ---------- ---------- ---------- ----------
                                ---------- ---------- ---------- -----MAGTI EALVPGG--- -------QAT
                                ---------- ---------- ---------- -----MAGTI EVLVPGG--- -------EAD
                                ---------- ---------- ---------- -----MAGTI EVLVPGG--- -------KAN
                                ---------- ---------- ---------- -----MAGTI EVLVPGG--- -------EAN
                                ---------- ---------- ---------- -----MAGTI EALVPGG--- -------QAN
                                ---------- ---------- ---------- -----MTSIV EALVPGG--- -------KAN
                                ---------- ---------- ---------- -----MAGTI EVLVPGG--- -------QAN
                                ---------- ---------- ---------- -----MAGTI EVLVPGG--- -------KAN
                                ---------- ---------- ---------- ---MGDNTTI NTLVEGG--- -------SAS
                                ---------- ---------- ---------- -----MAGTI EVLVPGG--- -------QAN
                                ---------- ---------- ---------- -----MAGTI EVLVPGG--- -------EAD
                                ---------- ---------- ---------- -----MAGTI EVLVPGG--- -------QAN
                                ---------- ---------- ---------- -----MADSI EVLVPGG--- -------EAD
                                ---------- ---------- ---------- -----MAGTI EVLVPGG--- -------QAN
                                ---------- ---------- ---------- -----MAGTI EVLVPGG--- -------QAN
                                ---------- ---------- ---------- -----MAGTI EVLVPGG--- -------AAN
                                ---------- ---------- ---------- -----MAGTI EALVPGG--- -------QAN
                                ---------- ---------- ---------- -----MAGTI EVLVPGG--- -------KAN
                                ---------- ---------- ---------- -----MAGTI EVLVPGG--- -------EAN
                                ---------- ---------- ---------- -----MAGTI EVLVPGG--- -------QAN
                                ---------- ---------- ---------- -----MAGTI EALVPGG--- -------QAN
                                ---------- ---------- ---------- -----MAGTI EALVPGG--- -------QAT
                                ---------- ---------- ---------- -----MAGTI EALVPGG--- -------EAD
                                ---------- ---------- ---------- -----MAGTI EVLVPGG--- -------QAN
                                ---------- ---------- ---------- -----MAGTI EVLVPGG--- -------EAN
                                ---------- ---------- ---------- -----MAETI EVLVAGG--- -------QAD
                                ---------- ---------- ---------- -----MAGTI EALVPGG--- -------QAN
                                ---------- ---------- ---------- -----MAGTI EVLVPGG--- -------EAN
                                ---------- ---------- ---------- -----MAGTI EVLVPGG--- -------QAN
                                ---------- ---------- ---------- -----MAGTI EVLVPGG--- -------EAN
                                ---------- ---------- ---------- -----MAGTI EVLVPGG--- -------EAN
                                ---------- ---------- ---------- -----MAGTI EVLVPGG--- -------QAN
                                ---------- ---------- ---------- -----MVDTI EVLVPGG--- -------QAN
                                ---------- ---------- ---------- -----MAGTI EVLVPGG--- -------QAN
                                ---------- ---------- ---------- -----MTSIV EALVPGG--- -------KAN
                                ---------- ---------- ---------- -----MAGTI EALVPGG--- -------QAN
                                ---------- ---------- ---------- -----MAGTI EALVPGG--- -------QAN
                                ---------- ---------- ---------- -----MAETI EVLVPGG--- -------QAD
                                ---------- ---------- ---------- -----MAGTI EVLVPGG--- -------QAD
                                ---------- ---------- ---------- -----MAGTI EVLVPGG--- -------QAN
                                ---------- ---------- ---------- -----MAGTI EALVPGG--- -------QAN
                                ---------- ---------- ---------- -----MAGTI EVLVPGG--- -------KAN
                                ---------- ---------- ---------- -----MAGTI EALVPGG--- -------QAT
                                ---------- ---------- ---------- -----MAGTI EALVPGG--- -------QAP
                                ---------- ---------- ---------- -----MAGTI EALVPGG--- -------QAT
                                ---------- ---------- ---------- -----MAGTI EVLVPGG--- -------QAN
                                ---------- ---------- ---------- -----MAGTI EALVPGG--- -------QAN
                                ---------- ---------- ---------- -----MAGTI EVLVPGG--- -------EAD
                                ---------- ---------- ---------- -----MAGTI EVLVPGG--- -------QAN
                                ---------- ---------- ---------- -----MAGTI EVLVPGG--- -------EAN
                                ---------- ---------- ---------- -----MAGTI EVLVPGG--- -------QAN
                                ---------- ---------- ---------- -----MAGTI EALVPGG--- -------QAN
                                ---------- ---------- ---------- -----MAGTI EVLVAGG--- -------QVD
                                ---------- ---------- ---------- -----MAGTI EVLVPGG--- -------KAN
                                ---------- ---------- ---------- -----MAGTI EVLVPGG--- -------KAN
                                ---------- ---------- ---------- -----MAGTI EVLVPGG--- -------KAN
                                ---------- ---------- ---------- -----MAGTI EVLVPGG--- -------QAN
                                ---------- ---------- ---------- ---------- ---------- ----------
                                ---------- ---------- ---------- ---------- ---------- ----------
                                ---------- ---------- ---------- -----MAGTI EVLVPGG--- -------QAN
                                ---------- ---------- ---------- -----MAGTI EVLVPGG--- -------KAN
                                ---------- ---------- ---------- ---------- ---------- ----------
                                ---------- ---------- ---------- -----MAGTI EVLVPGG--- -------KAN
                                ---------- ---------- ---------- -----MAGTI EVLVPGG--- -------EAN
                                ---------- ---------- ---------- -----MAGTI EALVPGG--- -------QAN
                                ---------- ---------- ---------- -----MAGTI EALVPGG--- -------QAT
                                ---------- ---------- ---------- -----MAGSI EVLVPGG--- -------QVN
                                ---------- ---------- ---------- -----MAGTI EVLVPGG--- -------QAN
                                ---------- ---------- ---------- -----MAGTI EVLVPGG--- -------QAN
                                ---------- ---------- ---------- -----MANTI EVLVPGG--- -------EVD
                                ---------- ---------- ---------- -----MAGTI EVLVPGG--- -------KAN
                                ---------- ---------- ---------- -----MAGTI EVLIPGG--- -------EAN
                                ---------- ---------- ---------- -----MAGTI EVLVPGG--- -------QAN
                                ---------- ---------- ---------- -----MAGTI EVLIPGG--- -------EAN
                                ---------- ---------- ---------- -----MAGTI EALVPGG--- -------QAN
                                GQRVVRVAVG PPYANRSRPL AQRTTVKSHR RVRTDMAGTI EALVPGG--- -------QAN
                                ---------- ---------- ---------- -----MAGTI EVLVAGG--- -------QAD
                                ---------- ---------- ---------- -----MAGTI EALVPGG--- -------EAD
                                ---------- ---------- ---------- -----MAGTI EVLVPGG--- -------EAN
                                ---------- ---------- ---------- -----MAGTI EALVPGG--- -------QAN
                                ---------- ---------- ---------- -----MAGTI EVLVPGG--- -------AAN
                                ---------- ---------- ---------- -----MAGTI EALVPGG--- -------QAN
                                ---------- ---------- ---------- -----MAGTI EALVPGG--- -------QAN
                                ---------- ---------- ---------- -----MAGTI EVLVPGG--- -------QAN
                                ---------- ---------- ---------- -----MAGTI EVLVAGG--- -------QVD
                                ---------- ---------- ---------- -----MAGTI EALVPGG--- -------QAN
                                ---------- ---------- ---------- -----MAGTI EVLVPGG--- -------EAN

                                PGPPLG---- -----PE--- ---------- ------LGPT P-VDVQDVVA QIND------
                                PGPPLG---- -----PE--- ---------- ------LGPT P-VDVQAVVQ EIND------
                                PGPPLG---- -----PE--- ---------- ------LGPT P-VDVQDVVE EIND------
                                PGPPLG---- -----PE--- ---------- ------LGPT P-VDVQDVVE EIND------
                                PGPPLG---- -----PE--- ---------- ------LGPT P-VDVQAVVQ EIND------
                                PGPPLG---- -----PE--- ---------- ------LGPT P-VDVQAVVG EIND------
                                PGPPLG---- -----PE--- ---------- ------LGPT P-VDVQAVVQ EIND------
                                PGPPLG---- -----PE--- ---------- ------LGPT P-VDVQAVVQ EIND------
                                PGPPLG---- -----PE--- ---------- ------LGPT P-VDVQDVVA EIND------
                                PGPPLG---- -----PE--- ---------- ------LGPT P-VDVQAVVQ DIND------
                                PGPPLG---- -----PE--- ---------- ------LGPT P-VDVQAVVQ EIND------
                                PGPPLG---- -----PE--- ---------- ------LGPT P-VDVQAVVQ EIND------
                                PGPPLG---- -----PE--- ---------- ------LGPT P-VDVQDVVA EIND------
                                PGPPLG---- -----PE--- ---------- ------LGPT P-VDVQAVVQ QINE------
                                PGPPLG---- -----PE--- ---------- ------LGPT P-VDVQAVVQ TIND------
                                PGPPLG---- -----PE--- ---------- ------LGPT P-VDVQDVVQ QIND------
                                PGPPLG---- -----PE--- ---------- ------LGPT P-VDVQAVVS EIND------
                                PGPPLG---- -----PE--- ---------- ------LGPT P-VDVQDVVA QIND------
                                PGPPLG---- -----PE--- ---------- ------LGPT P-VDVQAVVQ EINA------
                                AGPPLG---- -----PS--- ---------- ------LAPI EGVDVGQIVA DINE------
                                PGPPLG---- -----PE--- ---------- ------LGPT P-VDVQDVVN QIND------
                                PGPPLG---- -----PE--- ---------- ------LGPT P-VDVQAVVQ EIND------
                                PGPPLG---- -----PE--- ---------- ------LGPT P-VDVQAVVQ EIND------
                                PGPPLG---- -----PE--- ---------- ------LGPT P-VDVQAVVQ EIND------
                                ---------- ---------- ---------- ---------- --MDVQDVVA EIND------
                                PGPPLG---- -----PE--- ---------- ------LGPT P-VDVQAVVQ QIND------
                                PGPPLG---- -----PE--- ---------- ------LGPT P-VDVQDVVA QIND------
                                PGPPLG---- -----PE--- ---------- ------LGPT P-VDVQDVVN DIND------
                                PGPPLG---- -----PE--- ---------- ------LGPT P-VDVQDVVE EIND------
                                PGPPLG---- -----PE--- ---------- ------LGPT P-VNVQDVVN DIND------
                                PGPPLG---- -----PA--- ---------- ------LGPL G-VNIKEVVE KINE------
                                PGPPLG---- -----PE--- ---------- ------LGPT P-VNVQDVVN EINE------
                                PGPPLG---- -----PE--- ---------- ------LGPT P-VDVQDVVA QIND------
                                PGPPLG---- -----PA--- ---------- ------LGPL G-VNIKEVVE KINE------
                                ---------- ---------- ---------- ---------- ---------- ----------
                                PGPPLG---- -----PE--- ---------- ------LGPT P-VDVQDVVA QIND------
                                PGPPLG---- -----PE--- ---------- ------LGPT P-VDVQAVVS EIND------
                                PGPPLG---- -----PE--- ---------- ------LGPT P-VDVQDVVN QIND------
                                PGPPLG---- -----PE--- ---------- ------LGPT P-VDVQAVVQ EIND------
                                PGPPLG---- -----PE--- ---------- ------LGPT P-VDVQDVVE EIND------
                                PGPPLG---- -----PA--- ---------- ------LGPL G-VNIKEVVE KINE------
                                PGPPLG---- -----PE--- ---------- ------LGPT P-VDVQAVVQ EIND------
                                PGPPLG---- -----PE--- ---------- ------LGPT P-VDVQDVVN DIND------
                                AGPPLG---- -----PE--- ---------- ------LGPL P-TDVGEVVG KINE------
                                PGPPLG---- -----PE--- ---------- ------LGPT P-VDVQAVVQ EIND------
                                PGPPLG---- -----PE--- ---------- ------LGPT P-VDVQAVVS EIND------
                                PGPPLG---- -----PE--- ---------- ------LGPT P-VDVQAVVQ DIND------
                                PGPPLG---- -----PE--- ---------- ------LGPT P-VDVQSVVQ EINE------
                                PGPPLG---- -----PE--- ---------- ------LGPT P-VDVQAVVQ DIND------
                                PGPPLG---- -----PE--- ---------- ------LGPT P-VDVQAVVQ EIND------
                                PGPPLG---- -----PE--- ---------- ------LGPT P-VDVQAVVQ EIND------
                                PGPPLG---- -----PE--- ---------- ------LGPT P-VDVQDVVA EIND------
                                PGPPLG---- -----PE--- ---------- ------LGPT P-VDVQDVVN DIND------
                                PGPPLG---- -----PE--- ---------- ------LGPT P-VDVQAVVQ EIND------
                                PGPPLG---- -----PE--- ---------- ------LGPT P-VDVQAVVQ EIND------
                                PGPPLG---- -----PE--- ---------- ------LGPT P-VDVQDVVA QINE------
                                PGPPLG---- -----PE--- ---------- ------LGPT P-VDVQDVVA QIND------
                                PGPPLG---- -----PE--- ---------- ------LGPT P-VNVQEVVA EIND------
                                PGPPLG---- -----PE--- ---------- ------LGPT P-VDVQAVVQ QIND------
                                PGPPLG---- -----PE--- ---------- ------LGPT P-VDVQAVVQ EIND------
                                PGPPLG---- -----PE--- ---------- ------LGPT P-VDVQAVVQ EIND------
                                PGPPLG---- -----PE--- ---------- ------LGPT P-VDVQDVVA QIND------
                                PGPPLG---- -----PE--- ---------- ------LGPT P-VNVQDVVQ EIND------
                                PGPPLG---- -----PE--- ---------- ------LGPT P-VDVQAVVQ EIND------
                                PGPPLG---- -----PE--- ---------- ------LGPT P-VDVQAVVQ EIND------
                                PGPPLG---- -----PE--- ---------- ------LGPT P-VDVQAVVQ EIND------
                                PGPPLG---- -----PE--- ---------- ------LGPT P-VDVQAVVQ EIND------
                                PGPPLG---- -----PE--- ---------- ------LGPT A-VNVQEVVN EINE------
                                PGPPLG---- -----PE--- ---------- ------LGPT P-VDVQAVVQ QIND------
                                PGPPLG---- -----PA--- ---------- ------LGPL G-VNIKEVVE KINE------
                                PGPPLG---- -----PE--- ---------- ------LGPT P-VDVQDVVA EIND------
                                PGPPLG---- -----PE--- ---------- ------LGPT P-VDVQDVVS QINE------
                                PGPPLG---- -----PE--- ---------- ------LGPT P-VDVQGVVA EIND------
                                PGPPLG---- -----PE--- ---------- ------LGPT P-VDVQAVVQ EIND------
                                PGPPLG---- -----PE--- ---------- ------LGPT P-VDVQAVVQ EIND------
                                PGPPLG---- -----PE--- ---------- ------LGPT P-VDVQDVVA EIND------
                                PGPPLG---- -----PE--- ---------- ------LGPT P-VDVQDVVN DIND------
                                PGPPLG---- -----PE--- ---------- ------LGPT P-VDVQDVVS QIND------
                                PGPPLG---- -----PE--- ---------- ------LGPT P-VDVQDVVA QIND------
                                PGPPLG---- -----PE--- ---------- ------LGPT P-VDVQDVVA QIND------
                                PGPPLG---- -----PE--- ---------- ------LGPT P-VDVQAVVQ QIND------
                                PGPPLG---- -----PE--- ---------- ------LGPT P-VDVQDVVS QINE------
                                PGPPLG---- -----PE--- ---------- ------LGPT P-VNVQEVVS DIND------
                                PGPPLG---- -----PE--- ---------- ------LGPT P-VDVQAVVQ DIND------
                                PGPPLG---- -----PE--- ---------- ------LGPT P-VNVQDVVQ EIND------
                                PGPPLG---- -----PE--- ---------- ------LGPT P-VDVQAVVQ EIND------
                                PGPPLG---- -----PE--- ---------- ------LGPT P-VDVQDVVA EIND------
                                PGPPLG---- -----PE--- ---------- ------LGPT P-VDVQAVVG EIND------
                                PGPPLG---- -----PE--- ---------- ------LGPT P-VDVQDVVN DIND------
                                PGPPLG---- -----PE--- ---------- ------LGPT P-VDVQDVVN DIND------
                                PGPPLG---- -----PE--- ---------- ------LGPT P-VDVQDVVN DIND------
                                PGPPLG---- -----PE--- ---------- ------LGPT P-VDVQAVVQ EIND------
                                ---------- ---------- ---------- ---------- ---------- ----------
                                ---------- ---------- ---------- ---------- ---------- ----------
                                PGPPLG---- -----PE--- ---------- ------LGPT P-VDVQAVVN EINE------
                                PGPPLG---- -----PE--- ---------- ------LGPT P-VDVQDVVN DIND------
                                ---------- ---------- ---------- ---------- ---------- ----------
                                PGPPLG---- -----PE--- ---------- ------LGPT P-VDVQDVVN DINE------
                                PGPPLG---- -----PE--- ---------- ------LGPT P-VDVQEVVQ NIND------
                                PGPPLG---- -----PE--- ---------- ------LGPT P-VDVQDVVA EIND------
                                PGPPLG---- -----PE--- ---------- ------LGPT P-VDVQDVVA QIND------
                                PGPPLG---- -----PE--- ---------- ------LGPT P-VDVQAVVQ EIND------
                                PGPPLG---- -----PE--- ---------- ------LGPT P-VDVQAVVQ QIND------
                                PGPPLG---- -----PE--- ---------- ------LGPT P-VDVQAVVQ EIND------
                                PGPPLG---- -----PE--- ---------- ------LGPT P-VDVQTVVA DIND------
                                PGPPLG---- -----PE--- ---------- ------LGPT P-VDVQDVVN DIND------
                                PGPPLG---- -----PE--- ---------- ------LGPT P-VDVQDVVQ TIND------
                                PGPPLG---- -----PE--- ---------- ------LGPT P-VDVQDVVS EINE------
                                PGPPLG---- -----PE--- ---------- ------LGPT P-VDVQDVVQ TIND------
                                PGPPLG---- -----PE--- ---------- ------LGPT P-VDVQDVVA EIND------
                                PGPPLG---- -----PE--- ---------- ------LGPT P-VDVQDVVS RINE------
                                PGPPLG---- -----PE--- ---------- ------LGPT P-VDVQAVVN EIND------
                                PGPPLG---- -----PE--- ---------- ------LGPT P-VNVQEVVA EIND------
                                PGPPLG---- -----PE--- ---------- ------LGPT P-VDVQAVVQ EIND------
                                PGPPLG---- -----PE--- ---------- ------LGPT P-VDVQDVVE EIND------
                                PGPPLG---- -----PE--- ---------- ------LGPT P-VDVQAVVQ EIND------
                                PGPPLG---- -----PE--- ---------- ------LGPT P-VDVQDVVA QIND------
                                PGPPLG---- -----PE--- ---------- ------LGPT P-VDVQDVVE EIND------
                                PGPPLG---- -----PE--- ---------- ------LGPT P-VDVQAVVQ EIND------
                                PGPPLG---- -----PE--- ---------- ------LGPT P-VDVQAVVG EIND------
                                PGPPLG---- -----PE--- ---------- ------LGPT P-VDVQDVVE EIND------
                                PGPPLG---- -----PE--- ---------- ------LGPT P-VDVQAVVQ DIND------

                                ---------- ---------- ETAAF----- ---------- ---------- ----------
                                ---------- ---------- QTEAF----- ---------- ---------- ----------
                                ---------- ---------- ETAAF----- ---------- ---------- ----------
                                ---------- ---------- ETAAF----- ---------- ---------- ----------
                                ---------- ---------- QTEAF----- ---------- ---------- ----------
                                ---------- ---------- QTDAF----- ---------- ---------- ----------
                                ---------- ---------- QTEAF----- ---------- ---------- ----------
                                ---------- ---------- QTAAF----- ---------- ---------- ----------
                                ---------- ---------- ETAAF----- ---------- ---------- ----------
                                ---------- ---------- QTEAF----- ---------- ---------- ----------
                                ---------- ---------- QTEAF----- ---------- ---------- ----------
                                ---------- ---------- QTAAF----- ---------- ---------- ----------
                                ---------- ---------- ETAAF----- ---------- ---------- ----------
                                ---------- ---------- ETAAF----- ---------- ---------- ----------
                                ---------- ---------- ETDAF----- ---------- ---------- ----------
                                ---------- ---------- QTEAF----- ---------- ---------- ----------
                                ---------- ---------- QTDAF----- ---------- ---------- ----------
                                ---------- ---------- ETAAF----- ---------- ---------- ----------
                                ---------- ---------- QTEAF----- ---------- ---------- ----------
                                ---------- ---------- ETGGF----- ---------- ---------- ----------
                                ---------- ---------- QTAAF----- ---------- ---------- ----------
                                ---------- ---------- QTEAF----- ---------- ---------- ----------
                                ---------- ---------- QTEAF----- ---------- ---------- ----------
                                ---------- ---------- QTEAF----- ---------- ---------- ----------
                                ---------- ---------- ETAAF----- ---------- ---------- ----------
                                ---------- ---------- QTEAF----- ---------- ---------- ----------
                                ---------- ---------- ETAAF----- ---------- ---------- ----------
                                ---------- ---------- QTAAF----- ---------- ---------- ----------
                                ---------- ---------- ETAAF----- ---------- ---------- ----------
                                ---------- ---------- QTAAF----- ---------- ---------- ----------
                                ---------- ---------- KTRDY----- ---------- ---------- ----------
                                ---------- ---------- QTAAF----- ---------- ---------- ----------
                                ---------- ---------- ETAAF----- ---------- ---------- ----------
                                ---------- ---------- KTRDY----- ---------- ---------- ----------
                                ---------- ---------- ---------- ---------- ---------- ----------
                                ---------- ---------- ETAAF----- ---------- ---------- ----------
                                ---------- ---------- RTEAF----- ---------- ---------- ----------
                                ---------- ---------- QTAAF----- ---------- ---------- ----------
                                ---------- ---------- QTAAF----- ---------- ---------- ----------
                                ---------- ---------- ETAAF----- ---------- ---------- ----------
                                ---------- ---------- KTRDY----- ---------- ---------- ----------
                                ---------- ---------- QTEAF----- ---------- ---------- ----------
                                ---------- ---------- QTAAF----- ---------- ---------- ----------
                                ---------- ---------- KTSEF----- ---------- ---------- ----------
                                ---------- ---------- QTEAF----- ---------- ---------- ----------
                                ---------- ---------- RTEAF----- ---------- ---------- ----------
                                ---------- ---------- QTEAF----- ---------- ---------- ----------
                                ---------- ---------- ETAAF----- ---------- ---------- ----------
                                ---------- ---------- QTEAF----- ---------- ---------- ----------
                                ---------- ---------- QTAAF----- ---------- ---------- ----------
                                ---------- ---------- QTAAF----- ---------- ---------- ----------
                                ---------- ---------- ETAAF----- ---------- ---------- ----------
                                ---------- ---------- QTAAF----- ---------- ---------- ----------
                                ---------- ---------- QTAAF----- ---------- ---------- ----------
                                ---------- ---------- QTEAF----- ---------- ---------- ----------
                                ---------- ---------- ETAAF----- ---------- ---------- ----------
                                ---------- ---------- ETAAF----- ---------- ---------- ----------
                                ---------- ---------- QTDAF----- ---------- ---------- ----------
                                ---------- ---------- QTAAF----- ---------- ---------- ----------
                                ---------- ---------- QTAAF----- ---------- ---------- ----------
                                ---------- ---------- QTEAF----- ---------- ---------- ----------
                                ---------- ---------- ETAAF----- ---------- ---------- ----------
                                ---------- ---------- QTAAF----- ---------- ---------- ----------
                                ---------- ---------- QTEAF----- ---------- ---------- ----------
                                ---------- ---------- QTAAF----- ---------- ---------- ----------
                                ---------- ---------- QTAAF----- ---------- ---------- ----------
                                ---------- ---------- QTEAF----- ---------- ---------- ----------
                                ---------- ---------- QTAAF----- ---------- ---------- ----------
                                ---------- ---------- QTEAF----- ---------- ---------- ----------
                                ---------- ---------- KTRDY----- ---------- ---------- ----------
                                ---------- ---------- ETAAF----- ---------- ---------- ----------
                                ---------- ---------- ETAAF----- ---------- ---------- ----------
                                ---------- ---------- QTEAF----- ---------- ---------- ----------
                                ---------- ---------- QTEAF----- ---------- ---------- ----------
                                ---------- ---------- QTEAF----- ---------- ---------- ----------
                                ---------- ---------- ETAAF----- ---------- ---------- ----------
                                ---------- ---------- QTAAF----- ---------- ---------- ----------
                                ---------- ---------- ETAAF----- ---------- ---------- ----------
                                ---------- ---------- ETAAF----- ---------- ---------- ----------
                                ---------- ---------- ETAAF----- ---------- ---------- ----------
                                ---------- ---------- ETEAF----- ---------- ---------- ----------
                                ---------- ---------- ETAAF----- ---------- ---------- ----------
                                ---------- ---------- ETEAF----- ---------- ---------- ----------
                                ---------- ---------- QTEAF----- ---------- ---------- ----------
                                ---------- ---------- ETAAF----- ---------- ---------- ----------
                                ---------- ---------- QTEAF----- ---------- ---------- ----------
                                ---------- ---------- ETAAF----- ---------- ---------- ----------
                                ---------- ---------- QTEAF----- ---------- ---------- ----------
                                ---------- ---------- QTAAF----- ---------- ---------- ----------
                                ---------- ---------- QTAAF----- ---------- ---------- ----------
                                ---------- ---------- QTAAF----- ---------- ---------- ----------
                                ---------- ---------- QTEAF----- ---------- ---------- ----------
                                ---------- ---------- ---------- ---------- ---------- ----------
                                ---------- ---------- ---------- ---------- ---------- ----------
                                ---------- ---------- QTAAF----- ---------- ---------- ----------
                                ---------- ---------- QTAAF----- ---------- ---------- ----------
                                ---------- ---------- ---------- ---------- ---------- ----------
                                ---------- ---------- QTAAF----- ---------- ---------- ----------
                                ---------- ---------- ETAAF----- ---------- ---------- ----------
                                ---------- ---------- ETAAF----- ---------- ---------- ----------
                                ---------- ---------- ETAAF----- ---------- ---------- ----------
                                ---------- ---------- ETAAF----- ---------- ---------- ----------
                                ---------- ---------- QTEAF----- ---------- ---------- ----------
                                ---------- ---------- QTEAF----- ---------- ---------- ----------
                                ---------- ---------- QTAAF----- ---------- ---------- ----------
                                ---------- ---------- QTAAF----- ---------- ---------- ----------
                                ---------- ---------- ETDAF----- ---------- ---------- ----------
                                ---------- ---------- ETAAF----- ---------- ---------- ----------
                                ---------- ---------- ETDAF----- ---------- ---------- ----------
                                ---------- ---------- ETAAF----- ---------- ---------- ----------
                                ---------- ---------- ETAAF----- ---------- ---------- ----------
                                ---------- ---------- QTEAF----- ---------- ---------- ----------
                                ---------- ---------- QTDAF----- ---------- ---------- ----------
                                ---------- ---------- QTAAF----- ---------- ---------- ----------
                                ---------- ---------- ETAAF----- ---------- ---------- ----------
                                ---------- ---------- QTAAF----- ---------- ---------- ----------
                                ---------- ---------- ETAAF----- ---------- ---------- ----------
                                ---------- ---------- ETAAF----- ---------- ---------- ----------
                                ---------- ---------- QTAAF----- ---------- ---------- ----------
                                ---------- ---------- QTEAF----- ---------- ---------- ----------
                                ---------- ---------- ETAAF----- ---------- ---------- ----------
                                ---------- ---------- QTAAF----- ---------- ---------- ----------

                                ---------- -DGMEVP--- ---------- ---------- ---------- ----------
                                ---------- -DGTEVP--- ---------- ---------- ---------- ----------
                                ---------- -DGMEVP--- ---------- ---------- ---------- ----------
                                ---------- -DGMEVP--- ---------- ---------- ---------- ----------
                                ---------- -DGTEVP--- ---------- ---------- ---------- ----------
                                ---------- -DGMEVP--- ---------- ---------- ---------- ----------
                                ---------- -DGTEVP--- ---------- ---------- ---------- ----------
                                ---------- -DGTEVP--- ---------- ---------- ---------- ----------
                                ---------- -DGMEVP--- ---------- ---------- ---------- ----------
                                ---------- -DGTEVP--- ---------- ---------- ---------- ----------
                                ---------- -DGTEVP--- ---------- ---------- ---------- ----------
                                ---------- -DGTEVP--- ---------- ---------- ---------- ----------
                                ---------- -DGMEVP--- ---------- ---------- ---------- ----------
                                ---------- -DGMEVP--- ---------- ---------- ---------- ----------
                                ---------- -DGMEVP--- ---------- ---------- ---------- ----------
                                ---------- -DGMEVP--- ---------- ---------- ---------- ----------
                                ---------- -DGMEVP--- ---------- ---------- ---------- ----------
                                ---------- -DGMEVP--- ---------- ---------- ---------- ----------
                                ---------- -DGTEVP--- ---------- ---------- ---------- ----------
                                ---------- -EGMEVP--- ---------- ---------- ---------- ----------
                                ---------- -DGMEVP--- ---------- ---------- ---------- ----------
                                ---------- -DGTEVP--- ---------- ---------- ---------- ----------
                                ---------- -DGTEVP--- ---------- ---------- ---------- ----------
                                ---------- -DGTEVP--- ---------- ---------- ---------- ----------
                                ---------- -DGMEVP--- ---------- ---------- ---------- ----------
                                ---------- -DGTEVP--- ---------- ---------- ---------- ----------
                                ---------- -DGMEVP--- ---------- ---------- ---------- ----------
                                ---------- -DGMEVP--- ---------- ---------- ---------- ----------
                                ---------- -DGMEVP--- ---------- ---------- ---------- ----------
                                ---------- -DGMEVP--- ---------- ---------- ---------- ----------
                                ---------- -NGMQVP--- ---------- ---------- ---------- ----------
                                ---------- -DGMEVP--- ---------- ---------- ---------- ----------
                                ---------- -DGMEVP--- ---------- ---------- ---------- ----------
                                ---------- -NGMQVP--- ---------- ---------- ---------- ----------
                                ---------- ---------- ---------- ---------- ---------- ----------
                                ---------- -DGMEVP--- ---------- ---------- ---------- ----------
                                ---------- -DGTEVP--- ---------- ---------- ---------- ----------
                                ---------- -DGMEVP--- ---------- ---------- ---------- ----------
                                ---------- -DGTEVP--- ---------- ---------- ---------- ----------
                                ---------- -DGMEVP--- ---------- ---------- ---------- ----------
                                ---------- -NGMQVP--- ---------- ---------- ---------- ----------
                                ---------- -DGTEVP--- ---------- ---------- ---------- ----------
                                ---------- -DGMEVP--- ---------- ---------- ---------- ----------
                                ---------- -EGQEVP--- ---------- ---------- ---------- ----------
                                ---------- -DGTEVP--- ---------- ---------- ---------- ----------
                                ---------- -DGTEVP--- ---------- ---------- ---------- ----------
                                ---------- -DGTEVP--- ---------- ---------- ---------- ----------
                                ---------- -DGTEVP--- ---------- ---------- ---------- ----------
                                ---------- -DGTEVP--- ---------- ---------- ---------- ----------
                                ---------- -DGTEVP--- ---------- ---------- ---------- ----------
                                ---------- -DGTEVP--- ---------- ---------- ---------- ----------
                                ---------- -DGMEVP--- ---------- ---------- ---------- ----------
                                ---------- -DGMEVP--- ---------- ---------- ---------- ----------
                                ---------- -DGTEVP--- ---------- ---------- ---------- ----------
                                ---------- -DGTEVP--- ---------- ---------- ---------- ----------
                                ---------- -DGMEVP--- ---------- ---------- ---------- ----------
                                ---------- -DGMEVP--- ---------- ---------- ---------- ----------
                                ---------- -DGMEVP--- ---------- ---------- ---------- ----------
                                ---------- -DGTEVP--- ---------- ---------- ---------- ----------
                                ---------- -DGTEVP--- ---------- ---------- ---------- ----------
                                ---------- -DGTEVP--- ---------- ---------- ---------- ----------
                                ---------- -DGMEVP--- ---------- ---------- ---------- ----------
                                ---------- -DGMEVP--- ---------- ---------- ---------- ----------
                                ---------- -DGTEVP--- ---------- ---------- ---------- ----------
                                ---------- -DGTEVP--- ---------- ---------- ---------- ----------
                                ---------- -DGTEVP--- ---------- ---------- ---------- ----------
                                ---------- -DGTEVP--- ---------- ---------- ---------- ----------
                                ---------- -DGTEVP--- ---------- ---------- ---------- ----------
                                ---------- -DGTEVP--- ---------- ---------- ---------- ----------
                                ---------- -NGMQVP--- ---------- ---------- ---------- ----------
                                ---------- -DGMEVP--- ---------- ---------- ---------- ----------
                                ---------- -DGMEVP--- ---------- ---------- ---------- ----------
                                ---------- -DGTEVP--- ---------- ---------- ---------- ----------
                                ---------- -DGTEVP--- ---------- ---------- ---------- ----------
                                ---------- -DGTEVP--- ---------- ---------- ---------- ----------
                                ---------- -DGMEVP--- ---------- ---------- ---------- ----------
                                ---------- -DGMEVP--- ---------- ---------- ---------- ----------
                                ---------- -DGMEVP--- ---------- ---------- ---------- ----------
                                ---------- -DGMEVP--- ---------- ---------- ---------- ----------
                                ---------- -DGMEVP--- ---------- ---------- ---------- ----------
                                ---------- -DGTEVP--- ---------- ---------- ---------- ----------
                                ---------- -DGMEVP--- ---------- ---------- ---------- ----------
                                ---------- -DGMEVP--- ---------- ---------- ---------- ----------
                                ---------- -DGTEVP--- ---------- ---------- ---------- ----------
                                ---------- -DGMEVP--- ---------- ---------- ---------- ----------
                                ---------- -DGTEVP--- ---------- ---------- ---------- ----------
                                ---------- -DGMEVP--- ---------- ---------- ---------- ----------
                                ---------- -DGTEVP--- ---------- ---------- ---------- ----------
                                ---------- -DGMEVP--- ---------- ---------- ---------- ----------
                                ---------- -DGMEVP--- ---------- ---------- ---------- ----------
                                ---------- -DGMEVP--- ---------- ---------- ---------- ----------
                                ---------- -DGTEVP--- ---------- ---------- ---------- ----------
                                ---------- ---------- ---------- ---------- ---------- ----------
                                ---------- ---------- ---------- ---------- ---------- ----------
                                ---------- -DGTEVP--- ---------- ---------- ---------- ----------
                                ---------- -DGMEVP--- ---------- ---------- ---------- ----------
                                ---------- ---------- ---------- ---------- ---------- ----------
                                ---------- -DGMEVP--- ---------- ---------- ---------- ----------
                                ---------- -DGMEVP--- ---------- ---------- ---------- ----------
                                ---------- -DGMEVP--- ---------- ---------- ---------- ----------
                                ---------- -DGMEVP--- ---------- ---------- ---------- ----------
                                ---------- -DGMEVP--- ---------- ---------- ---------- ----------
                                ---------- -DGTEVP--- ---------- ---------- ---------- ----------
                                ---------- -DGTEVP--- ---------- ---------- ---------- ----------
                                ---------- -DGTEVP--- ---------- ---------- ---------- ----------
                                ---------- -DGMEVP--- ---------- ---------- ---------- ----------
                                ---------- -DGMEVP--- ---------- ---------- ---------- ----------
                                ---------- -DGMEVP--- ---------- ---------- ---------- ----------
                                ---------- -DGMEVP--- ---------- ---------- ---------- ----------
                                ---------- -DGMEVP--- ---------- ---------- ---------- ----------
                                ---------- -DGMEVP--- ---------- ---------- ---------- ----------
                                ---------- -DGTEVP--- ---------- ---------- ---------- ----------
                                ---------- -DGMEVP--- ---------- ---------- ---------- ----------
                                ---------- -DGTEVP--- ---------- ---------- ---------- ----------
                                ---------- -DGMEVP--- ---------- ---------- ---------- ----------
                                ---------- -DGTEVP--- ---------- ---------- ---------- ----------
                                ---------- -DGMEVP--- ---------- ---------- ---------- ----------
                                ---------- -DGMEVP--- ---------- ---------- ---------- ----------
                                ---------- -DGTEVP--- ---------- ---------- ---------- ----------
                                ---------- -DGTEVP--- ---------- ---------- ---------- ----------
                                ---------- -DGMEVP--- ---------- ---------- ---------- ----------
                                ---------- -DGTEVP--- ---------- ---------- ---------- ----------

                                ---------- ---------- ---------- -----VTVEY EDD-GSFTIE VGVPPTAELI
                                ---------- ---------- ---------- -----VTVDY EDD-GSFEIE VGVPPTAELI
                                ---------- ---------- ---------- -----VTVEY DDD-GSFTIE VGVPPTAELI
                                ---------- ---------- ---------- -----VTVEY DDD-GSFTIE VGVPPTAELI
                                ---------- ---------- ---------- -----VTVDY DDD-GSFEID VGVPPTAALI
                                ---------- ---------- ---------- -----VTVEY DDD-GSFSIE VGVPPTAALI
                                ---------- ---------- ---------- -----VTIEY EDD-GSFSIE VGVPPTAALV
                                ---------- ---------- ---------- -----VTVEY DDD-GSFEIE VGVPPTAELI
                                ---------- ---------- ---------- -----VTVEY DDD-GSFTIE VGVPPTAELI
                                ---------- ---------- ---------- -----VTVDY EDD-GSFEID VGVPPTAALV
                                ---------- ---------- ---------- -----VTVDY DDD-GSFSID VGVPPTAALI
                                ---------- ---------- ---------- -----VTVEY DDD-GSFEIE VGVPPTAELI
                                ---------- ---------- ---------- -----VTVEY DDD-GSFTIE VGVPPTAELI
                                ---------- ---------- ---------- -----VTIEY DDD-GSFSIE VGVPPTSELI
                                ---------- ---------- ---------- -----ITVDY DDD-GSFEID VGVPPTSELI
                                ---------- ---------- ---------- -----VTVEY EDD-GSFEID VGVPPTSELI
                                ---------- ---------- ---------- -----VTVEY DDD-GSFSIE VGVPPTAALI
                                ---------- ---------- ---------- -----VTVEY DDD-GSFTIE VGVPPTAELI
                                ---------- ---------- ---------- -----VTVEY EDD-GSFEIE VGVPPTAELI
                                ---------- ---------- ---------- -----VTVEV DEDTGSHTVE VGTPPAAQLV
                                ---------- ---------- ---------- -----VTVEY EDD-GSFSIE VGVPPTAALV
                                ---------- ---------- ---------- -----VTITY EDD-GSFEID VGVPPTAALV
                                ---------- ---------- ---------- -----ITVEY EDD-GSFEID VGVPPTAELI
                                ---------- ---------- ---------- -----VTVDY EDD-GSFSID VGVPPTAELI
                                ---------- ---------- ---------- -----VTVEY DDD-GSFTIE VGVPPTAELI
                                ---------- ---------- ---------- -----VTVDY DDD-GSFEID VGVPPTAALV
                                ---------- ---------- ---------- -----VTVEY DDD-GSFTIE VGVPPTAELI
                                ---------- ---------- ---------- -----VTVEY DDD-GSFSIE VGVPPTAALI
                                ---------- ---------- ---------- -----VTVEY DDD-GSFTIE VGVPPTAELI
                                ---------- ---------- ---------- -----VTVEY DDD-GSFSIE VGVPPTAALI
                                ---------- ---------- ---------- -----VKVIV DDK-KNVEIE VGTPPTASLI
                                ---------- ---------- ---------- -----ITVEY DDD-GSFSIE VGVPPTAALI
                                ---------- ---------- ---------- -----VTVEY DDD-GSFTIE VGVPPTAELI
                                ---------- ---------- ---------- -----VKVIV DDK-KNVEIE VGTPPTASLV
                                ---------- ---------- ---------- ---------- ---------- ----------
                                ---------- ---------- ---------- -----VTVDY DDD-GSFSIE VGVPPTAELI
                                ---------- ---------- ---------- -----VTVEY EDD-GAFEID VGVPPTAALV
                                ---------- ---------- ---------- -----VTVEY EDD-GSFSIE VGVPPTAALV
                                ---------- ---------- ---------- -----VTVDY DDD-GSFEIE VGVPPTAELI
                                ---------- ---------- ---------- -----VTVEY DDD-GSFTIE VGVPPTAELI
                                ---------- ---------- ---------- -----VKVIV DDK-KNVEIE VGTPPTASLV
                                ---------- ---------- ---------- -----VTVDY EED-GSFEID VGVPPTAALI
                                ---------- ---------- ---------- -----VTVEY DDD-GSFSIE VGVPPTAALI
                                ---------- ---------- ---------- -----VDVIV DEETGDFEVE VGKPPAAGLI
                                ---------- ---------- ---------- -----VTVDY DDD-GSFEID VGVPPTAELV
                                ---------- ---------- ---------- -----VTVEY DDD-GAFEID VGVPPTAALV
                                ---------- ---------- ---------- -----VTVDY EDD-GSFEID VGVPPTAALV
                                ---------- ---------- ---------- -----VTVSY EDD-GSFDIE IGVPPTAELI
                                ---------- ---------- ---------- -----VTVDY EDD-GSFEID VGVPPTAALV
                                ---------- ---------- ---------- -----VTVEY DDD-GSFDID VGVPPTAALV
                                ---------- ---------- ---------- -----VTVDY EDD-GSFTID VGVPPTAALV
                                ---------- ---------- ---------- -----VTVEY DDD-GSFTIE VGVPPTAELI
                                ---------- ---------- ---------- -----VTVEY DDD-GSFSIE VGVPPTAALI
                                ---------- ---------- ---------- -----VTVEY DDD-GSFEIE VGVPPTAELI
                                ---------- ---------- ---------- -----VTVDY EDD-GSFEID VGVPPTAALI
                                ---------- ---------- ---------- -----VTVEY DDD-GSFTIE VGVPPTAELI
                                ---------- ---------- ---------- -----VTVEY DDD-GSFTIE VGVPPTAELI
                                ---------- ---------- ---------- -----VTVEY DDE-GDFSIS VGVPPTAALI
                                ---------- ---------- ---------- -----VTVDY DDD-GSFEID VGVPPTAALV
                                ---------- ---------- ---------- -----VTVEY DDD-GSFEIE VGVPPTAELI
                                ---------- ---------- ---------- -----VTIEY EDD-GSFSIE VGVPPTAALV
                                ---------- ---------- ---------- -----VTVEY DDD-GSFTIE VGVPPTAELI
                                ---------- ---------- ---------- -----VTVEY DDD-GSFSIS VGVPPTAELI
                                ---------- ---------- ---------- -----VTVDY DDD-GSFEID VGVPPTAALV
                                ---------- ---------- ---------- -----VTVEY DDD-GSFEIE VGVPPTAELI
                                ---------- ---------- ---------- -----VTVKY DDD-GSFEIE VGVPPTAELI
                                ---------- ---------- ---------- -----VTVDY EED-GSFEID VGVPPTAALI
                                ---------- ---------- ---------- -----VTVFV EDD-GGFSLE IGVPPTAALI
                                ---------- ---------- ---------- -----VTVDY DDD-GSFEID VGVPPTAALV
                                ---------- ---------- ---------- -----VKVIV DDK-KNVEIE VGTPPTASLV
                                ---------- ---------- ---------- -----VTVEY DDD-GSFTIE VGVPPTAELI
                                ---------- ---------- ---------- -----VTIEY DDD-GSFTIE VGVPPTAELI
                                ---------- ---------- ---------- -----VTVEY EED-GSFSIE VGVPPTAALI
                                ---------- ---------- ---------- -----VTVDY EDD-GSFSID VGVPPTAELI
                                ---------- ---------- ---------- -----VTVDY EED-GSFEID VGVPPTAALI
                                ---------- ---------- ---------- -----VTVEY DDD-GSFTIE VGVPPTAELI
                                ---------- ---------- ---------- -----VTVEY DDD-GSFSIE VGVPPTAALI
                                ---------- ---------- ---------- -----VTVEY DDD-GSFTIE VGVPPTAELI
                                ---------- ---------- ---------- -----VTVDY DDD-GSFTIE VGVPPTAELI
                                ---------- ---------- ---------- -----VTVDY DDD-GSFTIE VGVPPTAELI
                                ---------- ---------- ---------- -----VTVDY EDD-GSFSID VGVPPTAELV
                                ---------- ---------- ---------- -----VTIEY DDD-GSFTIE VGVPPTAELI
                                ---------- ---------- ---------- -----VTVDY EDD-GAFSIS VGVPPTAALV
                                ---------- ---------- ---------- -----VTVDY EDD-GSFEID VGVPPTAALV
                                ---------- ---------- ---------- -----VTVEY DDD-GSFSIE VGVPPTAELI
                                ---------- ---------- ---------- -----VTVDY DDD-GSFEID VGVPPTAELV
                                ---------- ---------- ---------- -----VTVEY DDD-GSFTIE VGVPPTAELI
                                ---------- ---------- ---------- -----VTVEY EDD-GSFSID VGVPPTAALI
                                ---------- ---------- ---------- -----VTVEY DDD-GSFSIE VGVPPTAALI
                                ---------- ---------- ---------- -----VTVEY DDD-GSFSIE VGVPPTAALI
                                ---------- ---------- ---------- -----VTVEY DDD-GSFSIE VGVPPTAALI
                                ---------- ---------- ---------- -----VTVDY EDD-GSFEID VGVPPTAELI
                                ---------- ---------- ---------- ---------- ---------- ----------
                                ---------- ---------- ---------- ---------- ---------- ----------
                                ---------- ---------- ---------- -----VTVDY DDD-GSFGIE VGVPPTAALI
                                ---------- ---------- ---------- -----VTVEY DDD-GSFSIE VGVPPTAALI
                                ---------- ---------- ---------- ---------- ---------- ----------
                                ---------- ---------- ---------- -----VTVEY DDD-GSFSIE VGVPPTAALI
                                ---------- ---------- ---------- -----VTVAY DDD-GSFDIG IGVPPTAELI
                                ---------- ---------- ---------- -----VTVEY DDD-GSFTIE VGVPPTAELI
                                ---------- ---------- ---------- -----VTVEY DDD-GSFTIE VGVPPTAELI
                                ---------- ---------- ---------- -----VTVDY EDD-GAFEIG VGVPPTAELV
                                ---------- ---------- ---------- -----VTVDY DDD-GSFEID VGVPPTAALV
                                ---------- ---------- ---------- -----VTVDY EED-GSFEID VGVPPTAALI
                                ---------- ---------- ---------- -----VTVEY EDD-GSYEIA VGVPPTAELI
                                ---------- ---------- ---------- -----VTVEY DDD-GSFSIE VGVPPTAALI
                                ---------- ---------- ---------- -----VTVEY EDT-GDFSIS VGVPPTAELI
                                ---------- ---------- ---------- -----VTVEY DDD-GSFSIE VGVPPTAELI
                                ---------- ---------- ---------- -----VTVEY EDT-GDFSIS VGVPPTAELI
                                ---------- ---------- ---------- -----VTVEY DDD-GSFTIE VGVPPTAELI
                                ---------- ---------- ---------- -----VTVEY EDD-GTFTID VGVPPTAELI
                                ---------- ---------- ---------- -----VTIDY DDD-GSFDID VGVPPTAALI
                                ---------- ---------- ---------- -----ITVDY EDD-GAFSIS VGVPPTAALV
                                ---------- ---------- ---------- -----VTVEY DDD-GSFEIE VGVPPTAELI
                                ---------- ---------- ---------- -----VTVEY DDD-GSFTIE VGVPPTAELI
                                ---------- ---------- ---------- -----VTVEY EDD-GSFTID VGVPPTAALV
                                ---------- ---------- ---------- -----VTVEY DDD-GSFTIE VGVPPTAELI
                                ---------- ---------- ---------- -----VTVEY DDD-GSFTIE VGVPPTAELI
                                ---------- ---------- ---------- -----VTVEY DDD-GSFDID VGVPPTAALV
                                ---------- ---------- ---------- -----VTVEY DDD-GAFTID VGVPPTAALI
                                ---------- ---------- ---------- -----VTVEY DDD-GSFTIE VGVPPTAELI
                                ---------- ---------- ---------- -----VTVEY DDD-GSFEIE VGVPPTAELI

                                KDEVGFETGS GEPQKDFVAD MSIEQVKKVA EQKSSDLLAY DVKNAAKEVG GTCASLGVTI
                                KDEADFETGS GEPQEDFVAD LSIDQVKQIA EQKHPDLLAY DTKNAAKEIV GTCASMGVTI
                                KDEAGFDTGS GEPQENFVAD MSIEQVKKVA EQKSSDLLAY DTKAAAKEVG GTCASLGVTI
                                KDEAGFDTGS GEPQENFVAD MSIEQVKKVA EQKSSDLLAY DTKAAAKEVG GTCASLGVTI
                                KDEAGFETGS GEPQEDFVAD LSIDQVKTIA EQKHPDLLAY DTRNAAKEVV GTCASMGVTI
                                KDEVGFETGS GEPQKNFVAD MSVEQLKKVA EQKSSDLLAY DLKNASKEVA GTCASLGVTI
                                KDEAGFDTGS GEPQENFVAD LSIEQLKTIA EQKKPDLLAY DARNAAKEVA GTCASLGVTI
                                KDEAGFETGS GEPQEDFVAD LSVDQVKQIA EQKHPDLLSY DLKNAAKEVV GTCTSLGVTI
                                KDEAGFDTGS GEPQENFVAD MSIEQVKKVA EQKSSDLLAY DTKAAAKEVG GTCASLGVTI
                                KDEAGFETGS GEPQEDFVAD LSIDQVKTIA EQKHPDLLAY DTKNAAKEVV GTCASMGVTI
                                KDEAGFETGS GEPQKDFVAD LSIDQVKTIA EQKHPDLLAY DTRNAAKEVV GTCASMGVTI
                                KDEAGFETGS GEPQEDFVAD LSVDQVKQIA EQKHPDLLSY DLTNAAKEVV GTCTSLGVTI
                                KDEAGFETGS GEPQENFVAD MSIEQVKTVA EQKSSDLLAY DTKAAAKEVG GTCASLGVTI
                                KDEAGFDSGS GEPHENFVAD ITVEQLKKIA EQKSSDLLAY DVRNAAKEVA GTCVTLGVTI
                                KDEAGFDSGS GEPHENFVAD MSVEQVKKVA EQKSTDLLSY DVKNAAKEVS GTCMTLGVTI
                                KDEAGFDSGS GEPQEDFVAD MSVEQVKKVA EQKSTDLLSY DVKNAAKEVG GTCMTLGVTI
                                KDEVGFETGS GEPQENFVAD MSIEQLKKVA EQKSSDLLAY DLKNASKEVA GTCASLGVTI
                                KDEAGFETGS GEPQTDFVAD MSIEQVKKVA EQKSTDLLSY DVKNAAKEVG GTCASLGVTI
                                KDEAGFDTGS GEPQEDFVAD LSIDQVKQIA EQKHPDLLAY DTRNAAKEIV GTCASMGVTI
                                MEELGIDPVV ENPMRTRWRT WSSSSSAASP ERSPPT--SW ET-------- -TCADA----
                                KDEVGFDTGS GEPQKDFVAD MSIEQLKKVA EQKSSDLLAY DLKNASKEVA GTCASLGVTI
                                KDEAGFDTGS GEPQKDFVAD LSIDQVKQIA EQKLPDLLAY DLKGAAKEVV GTCTSLGVTI
                                KDEAGFETGS GEPQDDFVAD LSIDQVKQIA EQKKPDLLAY DTKNAAKEVV GTCASLGVTI
                                KDEAGFDTGS GEPQKDFVAD LSIEQVKQIA EQKLPDLLAY DPKNAAKEVV GTCASMGVTI
                                KDEAGFETGS GEPQENFVAD MSIEQVKTVA EQKSSDLLAY DTKAAAKEVG GTCASLGVTI
                                KDEAGFETGS GEPQEDFVAD LSVEQVKTIA EQKHPDLLAY DTKNAAKEVV GTCASMGVTI
                                KDEAGFETGS GEPQTDFVAD MSIEQVKKVA EQKSTDLLSY DVKNAAKEVG GTCASLGVTI
                                KDEVGFDTGS GEPQENFVAD MSIEQLKKVA EQKSSDLLSY DLKNASKEVA GTCASLGVTI
                                KDEAGFDTGS GEPQENFVAD MSIEQVKKVA EQKSSDLLAY DTKAAAKEVG GTCASLGVTI
                                KDEVGFDTGS GEPQENFVAD MSIEQLKKVA EQKSSDLLSY DLKNASKEVA GTCASLGVTI
                                MKELGIQKGS GNAGSEVVGN ISISQVAKIA RMKKEDVLSY DLKATMKEVM GTCVPMGVTV
                                KDEVGFETGS GEPQKNFVAD MSIEQVKKVA EQKSSDLLAY DTKNAAKEVA GTCASLGVTI
                                KDEAGFETGS GEPQTDFVAD MSIEQVKKVA EQKSTDLLSY DVKNAAKEVG GTCASLGVTI
                                MKELGIQKGS GNAGSEVVGN LTIPQVAKIA RMKKEDVLSY DLKATMKEVM GTCVPMGVNV
                                ---------- ---------- ---------- ---------- ---------- ----------
                                KDEAGFETGS GEPQENFVAD MSIEQVKTVA EQKSSDLLAY DTKAAAKEVG GTCASLGVTI
                                KDEAGFETGS GEPQKNFVAD LSVDQVKQIA EQKQSDLLAY DTANAAKEVA GTCVSLGVTI
                                KDEVGFDTGS GEPQKNFVAD MSIEQLKKVA EQKSSDLLAY DLKNASKEVA GTCASLGVTI
                                KDEAGFDTGS GEPHEEFVAD LSVDQIKQIA EQKQTDLLAY DTKNAAKEVV GTCVTLGVTI
                                KDEAGFDTGS GEPQENFVAD MSIEQVKKVA EQKSSDLLAY DTKAAAKEVG GTCASLGVTI
                                MKELGIQKGS GNAGSEVVGN LTISQVAKVA RMKKEDVLSY DLKAAMKEVM GSCVPMGVNV
                                KDEAGFETGS GEPQKDFVAD LSVEQVKTIA EQKHPDLLAY DTINAAKEVV GTCASMGVTI
                                KDEVGFDTGS GEPQENFVAD MSIEQLKKVA EQKSSDLLSY DLKNASKEVA GTCASLGVTI
                                KEEVGIESGA AEPNNEKVAD MSFDQLCKVA RMKASDLVAK DLHGAAKEIA GTAQSMGVQI
                                KDEAGFETGS GEPQKDFVAD LSVDQVKQIA EQKHPDLLAY DLRNAAKEVV GTCASMGVTI
                                KDEAGFETGS GEPQKNFVAD LSVDQVKQIA EQKQSDLLAY DTANAAKEVA GTCVTLGVTI
                                KDEAGFETGS GEPQEDFVAD LSIDQVKTIA EQKHPDLLAY DTKNAAKEVV GTCASMGVTI
                                KDEAGFDTGS GEPQTEFVAN LSVDQIIQIA EQKQSDLLSY DLRNAAKEVV GTCTSLGVTI
                                KDEAGFETGS GEPQEDFVAD LSIDQVKTIA EQKHPDLLAY DTKNAAKEVV GTCASMGVTI
                                KDEAGFETGS GEPQKDFVAD LSVDQVKKIA EQKHPDLLAY DTINAAKEVV GTCASMGVTI
                                KDEAGFETGS GEPQEEFVAD LSVDQVKTIA EQKLPDLLAY DLKNATKEVV GTCTSLGVTI
                                KDEAGFETGS GEPQENFVAD MSIEQVKTVA EQKSSDLLAY DTKAAAKEVG GTCASLGVTI
                                KDEVGFDTGS GEPQENFVAD MSIEQLKKVA EQKSSDLLSY DLKNASKEVA GTCASLGVTI
                                KDEAGFETGS GEPQEDFVAD LSVDQVKQIA EQKHPDLLSY DLTNAAKEVV GTCTSLGVTI
                                KDEAGFETGS GEPQEDFVAD LSVDQVKKIA EQKHPDLLAY DTINAAKEVV GTCASMGVTI
                                KDEAGFETGS GEPQTDFVAD MSIEQVKKVA EQKSSDLLAY DVKNAAKEVG GTCASLGVTI
                                KDEAGFETGS GEPQEDFVAD MSIEQVKTVA EQKSSDLLAY DTKAAAKEVG GTCASLGVTI
                                KDTAGFETGS GEPQKDFVAD ISVEDVRQIA EQKGPDLLAY DTKNAAKEVA GTCVTLGVTI
                                KDEAGFDTGS GEPQKDFVAD LSVDQVKKIA EQKHPDLLAY DTINAAKEVV GTCASMGVTI
                                KDEAGFETGS GEPQEDFVAD LSVDQVKQIA EQKHPDLLSY DLTNAAKEVV GTCTSLGVTI
                                KDEAGFDTGS GEPQENFVAD LSIEQLKTIA EQKKPDLLAY DARNAAKEVA GTCASLGVTI
                                KDEAGFETGS GEPQTDFVAD MSIEQVKKVA EQKSTDLLSY DVKNAAKEVG GTCASLGVTI
                                KDEAGFETGS GEPQENFVAD LSFDQVKKIA EQKSSDLLAY DTKNAAKEVV GTCTSLGVTI
                                KDEAGFDTGS GEPQKDFVAD LSIDQVKTIA EQKHPDLLAY DTRNAAKEVV GTCASMGVTI
                                KDEAGFETGS GEPQEDFVAD LSVDQVKQIA EQKHPDLLSY DLKNAAKEVV GTCTSLGVTI
                                KDEAGFETGS GEPQEDFVAD LSVDQVKQIA EQKHPDLLSY DLTNAAKEVV GTCTSLGVTI
                                KDEAGFETGS GEPQKDFVAD LSVDQVKKIA EQKHPDLLAY DTINAAKEVV GTCASMGVTI
                                KDEAGFETGS GEPQKDFVAD LSIDQVKKIA EQKKPDLLAY DTKNAAKEVV GTCASLGVTV
                                KDEAGFETGS GEPQEDFVAD LSVEQVKTIA EQKHPDLLAY DTKNAAKEVV GTCASMGVTI
                                MKELGIQKGS GNAGSEVVGN LTIPQVAKIA RMKKEDVLSY DLKATMKEVM GTCVPMGVNV
                                KDEAGFDTGS GEPQENFVAD MSIEQVKKVA EQKSSDLLAY DTKAAAKEVG GTCASLGVTI
                                KDEAGFETGS GEPQEDFVAD MSIDQVKKVA EQKSTDLLSY DVKNAAKEVG GTCASLGVTI
                                KDEAGFETGS GEPQETFVAD LSIEQLKKIA EQKKPDLLSY DTRNAAKEVA GTCASLGVTI
                                KDEAGFETGS GEPQKDFVAD LSVDQVKQIA EQKHPDLLAY DTKNAAKEVV GTCASMGVTI
                                KDEAGFETGS GEPQTDFVAD LSVDQVKKIA EQKHPDLLAY DTINAAKEVV GTCASMGVTI
                                KDEAGFDTGS GEPQENFVAD MSIEQVKKVA EQKSSDLLAY DTKAAAKEVG GTCASLGVTI
                                KDEVGFDTGS GEPQENFVAD MSIEQLKKVA EQKSSDLLSY DLKNASKEVA GTCASLGVTI
                                KDEAGFETGS GEPQKDFVAD MSIEQVKKVA EQKSSDLLAY DVKNAAKEVG GTCASLGVTI
                                KDEAGFETGS GEPQENFVAD MSIEQVKTVA EQKSSDLLAY DTKAAAKEVG GTCASLGVTI
                                KDEAGFETGS GEPQENFVAD MSIEQVKTVA EQKSSDLLAY DTKAAAKEVG GTCASLGVTI
                                KDEAGFDTGS GEPQEDFVAD LSVDQVKQIA EQKHPDLLAY DTKNAAKEVV GTCASMGVTI
                                KDEAGFETGS GEPQEDFVAD MSIEQVKKVA EQKSTDLLAY DVKNAAKEVG GTCASLGVTI
                                KDTAGFETGS GEPQKDFVAD ISVEEVKQVA EQKGPDLLAY GTKSAAKEVA GTCVSLGVTI
                                KDEAGFETGS GEPQKDFVAD ISVEQVKKIA EQKHPDLLAY DTINAAKEVV GTCASMGVTI
                                KDEAGFETGS GEPQENFVAD LSFDQVKKIA EQKSSDLLSY DTKNAAKEVV GTCTSLGVTI
                                KDEAGFETGS GEPQKDFVAD LSVDQVKQIA EQKHPDLLAY DLRNAAKEVV GTCASMGVTI
                                KDEAGFETGS GEPQENFVAD MSIEQVKTVA EQKSSDLLAY DTKAAAKEVG GTCASLGVTI
                                KDEAGFETGS GEPQADFVAD LSMEQVKTIA EQKHPDLLSY ELKQAAKEII GTCVTLGVTI
                                KDEVGFDTGS GEPQENFVAD MSIEQLKKVA EQKSSDLLSY DLKNASKEVA GTCASLGVTI
                                KDEVGFDTGS GEPQENFVAD MSIEQLKKVA EQKSSDLLSY DLKNASKEVA GTCASLGVTI
                                KDEVGFDTGS GEPQENFVAD MSIEQLKKVA EQKSSDLLSY DLKNASKEVA GTCASLGVTI
                                KDEADFETGS GEPQKDFVAD LSVEQVKQIA EQKHPDLLAY DAKNAAKEVV GTCASMGVTI
                                ---------- ---------- ---------- ---------- ---------- ----------
                                ---------- ---------- ---------- ---------- ---------- ----------
                                KDELGFETGS GEPNEEFVAD MSAEQLKTVA EQKLPDLLAY DARNAAKEVA GTCASLGVTV
                                KDEVGFDTGS GEPQENFVAD MSIEQLKKVA EQKSSDLLSY DLKNASKEVA GTCASLGVTI
                                ---------- ---------- ---------- ---------- ---------- ----------
                                KDEVGFDTGS GEPQKNFVAD MSIAQLKKVA EQKSSDLLSY DLKNASKEVA GTCASLGVTI
                                KDEAGFDTGS SEPQKDFVAD MSVDQVKKIA EQKSSDLLSY DLFNAAKEVV GTCTSLGVTI
                                KDEAGFETGS GEPQENFVAD MSIEQVKTVA EQKSSDLLAY DTKAAAKEVG GTCASLGVTI
                                KDEAGFETGS GEPQVDFVAD MSIEQVKKVA EQKSTDLLAY DVKNAAKEVG GTCASLGVTI
                                KDEAGFDTGS GEPQEEFVAD MTVDQIKTVA EQKQSDLLSY DLKNAAKEIV GTCTSLGVTI
                                KDEAGFETGS GEPQEDFVAD LSVEQVKTIA EQKHPDLLAY DTKNAAKEVV GTCASMGVTI
                                KDEAGFETGS GEPQTDFVAD LSVDQVKKIA EQKHPDLLAY DTINAAKEVV GTCASMGVTI
                                KDEAGFETGS GEPQEEFVAD VSVEQVRQIA EQKQSDLLSY DLRNATKEVV GTCTSLGVTI
                                KDEVGFDTGS GEPQENFVAD MSIEQLKKVA EQKSSDLLSY DLKNASKEVA GTCASLGVTI
                                KDEAGFESGS GEPQENFVAN MSVDQVQKIA EQKSSDLLSY DTFNAAKEVV GTCTSLGVTI
                                KDEAGFETGS GEPQSEFVAD LSVEQVKTIA EQKSSDLLAY DTKNAAKEIG GTCASLGVTI
                                KDEAGFESGS GEPQENFVAN MSVDQVQKIA EQKSSDLLSY DTFNAAKEVV GTCTSLGVTI
                                KDEAGFETGS GEPQENFVAD MSIEQVKTVA EQKSSDLLAY DTKAAAKEVG GTCASLGVTI
                                KDEAGFETGS GEPQEDFVAD MSVEQVKKVA EQKSTDLLAY DTKNAAKEVG GTCASLGVTI
                                KDELDFETGS GEPNEEFVAD MSAEQLKTVA EQKLPDLLAY DTRNAAKEVA GTCVSLGVTI
                                KDTAGFETGS GEPQKDFVAD ISVEEVKQVA EQKGPDLLAY GTKSAAKEVA GTCVSLGVTI
                                KDEAGFETGS GEPQEDFVAD LSVDQVKQIA EQKHPDLLSY DLKNAAKEVV GTCTSLGVTI
                                KDEAGFDTGS GEPQENFVAD MSIEQVKKVA EQKSSDLLAY DTKAAAKEVG GTCASLGVTI
                                KDEAGFETGS GEPQEEFVAD LSVDQVRTIA EQKLPDLLAY DLKNATKEVV GTCTSLGVTI
                                KDEAGFETGS GEPQTDFVAD MSIEQVKKVA EQKSTDLLSY DVKNAAKEVG GTCASLGVTI
                                KDEAGFDTGS GEPQENFVAD MSIEQVKKVA EQKSSDLLAY DTKAAAKEVG GTCASLGVTI
                                KDEAGFETGS GEPQKDFVAD LSVDQVKKIA EQKHPDLLAY DTINAAKEVV GTCASMGVTI
                                KDEAGFETGS GEPQENFVAD LSMEQVKTIA EQKHPDLLSY ELKQAAKEII GTCVTLGVTI
                                KDEAGFDTGS GEPQENFVAD MSIEQVKKVA EQKSSDLLAY DTKAAAKEVG GTCASLGVTI
                                KDEAGFETGS GEPQEDFVAD LSVDQVKQIA EQKQTDLLSY DLKNAAKEVV GTCTSLGVTI

                                EGEDARTFDD RVDAGDYDDV LDE------- ---------- ---------- ----MSLAKI
                                EGDDAREFKE KVDAGEYDDV LADEAEA--- ---------- ---------- --MSVNVAEF
                                EGEDARTFDD RVDAGEYDDV LDE------- ---------- ---------- ----MSLAKI
                                EGEDARTFDD RVDAGEYDDV LDE------- ---------- ---------- ----MSLAKI
                                EGEDAREFKE KVDDGEYDDA LLA------- ---------- ---------- ----MSLAEF
                                EGEDARTFKE RIDGGDFDDQ FDDE------ ---------- ---------- ----MSFAEF
                                EGEDARTFNE RVDDGDYDDV LGDELAAA-- ---------- ---------- ----MSLAEF
                                EGENPREFKE RIDAGEYDDV FAAEAQA--- ---------- ---------- ----MSVAEF
                                EGEDARTFDE RVDAGEYDDV LDE------- ---------- ---------- ----MSLAKI
                                EGVDAREFKA KVDDGEYDDA LA-------- ---------- ---------- --MSASIAEF
                                EGEDAREFKE RVDDGEYDDA LSA------- ---------- ---------- ----MSLAEF
                                EGENPREFKE RIDAGEYDDV FAAEAQA--- ---------- ---------- ----MSVAEF
                                EGEDARTFDD RVDAGEYDDV LDE------- ---------- ---------- ----MSLAKI
                                EGEDARTFKA RIDGGDYDDV FADEAAAA-- ---------- ---------- ----MSVAEW
                                DGEDARTFKQ RVDNGEYDDV LGEDAEAAA- ---------- ---------- ----MSAAEF
                                DGEDARTFKQ RVDDGEYDDV LVDDAEAAA- ---------- ---------- ----MSAAEF
                                EGEDARTFKE RIDGGDFDDQ FDE------- ---------- ---------- ----MSFAEF
                                EGEDARTFDD RVDAGDYDDV LDE------- ---------- ---------- ----MSLAKI
                                EGDDAREFKE KVDDGEYDDA LAEA------ ---------- ---------- --MSVNTAEF
                                ---------- ---------- ---------- ---------- ---------- ----------
                                EGEDAREFKE RIDGGEFDDQ FDDE------ ---------- ---------- ----MSLAEF
                                EGENPREFKE RLDSGEYDDE FAEEVAA--- ---------- ---------- ----MSVAEF
                                EGEDAREFKQ MVDDGEFDDT LAEA------ ---------- ---------- ----MSIAEF
                                EGDDAREFKE KVDAGEYDDV LLEEAAA--- ---------- ---------- ----MSIAEF
                                EGEDARTFDD RVDAGEYDDV LDE------- ---------- ---------- ----MSLAKI
                                EGDDAREFKA KVDDGEYDDV LA-------- ---------- ---------- --MSASIAEF
                                EGEDARTFDD RVDAGDYDDV LDE------- ---------- ---------- ----MSLAKI
                                EGEDARTFKQ RIDGGDFDDY FDDE------ ---------- ---------- ----MSLAEF
                                EGEDARTFDD RVDAGEYDDV LDE------- ---------- ---------- ----MSLAKI
                                EGEDARTFKQ RIDGGDFDDY FDDE------ ---------- ---------- ----MSLAEF
                                EGVEARDSQK ALDQGKFDDL LAGEEW---- ---------- ---------- ----------
                                EGNDAREFKK LVDDGEYDDV LVE------- ---------- ---------- ----MSLAEF
                                EGEDARTFDD RVDAGDYDDV LDE------- ---------- ---------- ----MSLAKI
                                EGMKAKDCQK ALDEGKFDDL LANEAW---M GMLNLVLSNI SHKPATRLYP FEIRETYKEF
                                ---------- ---------- ---------- ---------- ---------- ----MSLAEF
                                EGEDARTFDD RVDAGEYDDV LDE------- ---------- ---------- ----MSLAKI
                                EGEDARTFDD RVDDGEYDET LAES------ ---------- ---------- ----MNAAEF
                                EGEDAREFKE RIDGGEFDDQ FDDK------ ---------- ---------- ----MSLAEF
                                EGENPRDFKQ KVDAGEYDDI LLDAAEA--- ---------- ---------- ----MSVAEF
                                EGEDARTFDD RVDAGEYDDV LDE------- ---------- ---------- ----MSLAKI
                                EGMKAKDCQK ALDEGKFDDL LAGEAW---- ---------- ---------- ----------
                                EGNDAREFKQ RVDDGEYDDV LASEASA--- ---------- ---------- ----MSLAEF
                                EGEDARTFKQ RIDGGDFDDY FDDE------ ---------- ---------- ----MSLAEF
                                DGKDAYDFQQ EVSEGKYDDK IQAAEGLN-- ---------- ---------- ----------
                                EGNDAREFKE RVDDGEYDDV LVDEAAA--- ---------- ---------- ----MSLAEF
                                EGEDARTFDD RVDDGEYDET LAES------ ---------- ---------- ----MNAAEF
                                EGVDAREFKA KVDDGEYDDA LA-------- ---------- ---------- --MSASIAEF
                                EDEDPREFKQ RLESGEYDDR FATSAEA--- ---------- ---------- ----MSFAEF
                                EGVDAREFKA KVDDGEYDDA LA-------- ---------- ---------- --MSASIAEF
                                EGNDARDFKQ KVDSGEYDDV LAADA----- ---------- ---------- ----MSIAEF
                                EGENPREFKA KIDDGEYDDV FADEAAA--- ---------- ---------- ----MSLAEF
                                EGEDARTFDD RVDAGEYDDV LDE------- ---------- ---------- ----MSLAKI
                                EGEDARTFKQ RIDGGDFDDY FDDE------ ---------- ---------- ----MSLAEF
                                EGENPREFKE RIDAGEYDDV FAAEAQA--- ---------- ---------- ----MSVAEF
                                EGNDAREFKE RVDSGEYDDV LAADA----- ---------- ---------- ----MSLAEF
                                EGEDARTFDD RVDAGDYDDV LEA------- ---------- ---------- ----MSLAKI
                                EGEDARTFDD RVDAGEYDDV LDE------- ---------- ---------- ----MSLAKI
                                DGEDARTFGE RVDDGQYDDV LAEEAAA--- ---------- ---------- ----MNAAEF
                                EGDDAREFKQ KVDGGEYDDV LAAEADA--- ---------- ---------- ----MSIAEF
                                EGENPREFKE RIDAGEYDDV FAAEAQA--- ---------- ---------- ----MSVAEF
                                EGEDARTFNE RVDDGDYDDV LGDELAAA-- ---------- ---------- ----MSLAEF
                                EGEDARTFDD RVDAGDYDDV LDE------- ---------- ---------- ----MSLAKI
                                EGNNPREFKQ RIDDGEYDDE LTA------- ---------- ---------- ----MSLAEF
                                EGEDAREFKE KVDAGEYDDA LSA------- ---------- ---------- ----MSMAEF
                                EGENPREFKE RIDAGEYDDV FAAEAQA--- ---------- ---------- ----MSVAEF
                                EGENPREFKE RIDAGEYDDV FAAEAQA--- ---------- ---------- ----MSVAEF
                                EGNDAREFKQ RVDDGEYDDV LAGEASA--- ---------- ---------- ----MSLAEF
                                EGDDAREFKA KVDDGEYDDA LSA------- ---------- ---------- ----MSIAEF
                                EGDDAREFKQ KVDDGEYDDT LA-------- ---------- ---------- --MSASIAEF
                                EGMKAKDCQK ALDEGKFDDL LANEAW---- ---------- ---------- ----------
                                EGEDARTFDD RVDAGEYDDV LDE------- ---------- ---------- ----MSLAKI
                                EGEDARTFDD RVDAGDYDDV LEA------- ---------- ---------- ----MSLAKI
                                EGEDARTFKQ RVENGDYDDV LGAEEAAA-- ---------- ---------- ----MSLAEF
                                EGNDAREFKQ RVDDGEYDDV LAE------- ---------- ---------- --MSVNISDF
                                EGNDAREFKQ RVDDGEYDDV LASEASA--- ---------- ---------- ----MSLAEF
                                EGEDARTFDE RVDAGEYDDV LDE------- ---------- ---------- ----MSLAKI
                                EGEDARTFKQ RIDGGDFDDY FDDE------ ---------- ---------- ----MSLAEF
                                EGEDARTFDD RVDAGDYDDV LDE------- ---------- ---------- ----MSLAKI
                                EGEDARTFDD RVDAGEYDDV LDE------- ---------- ---------- ----MSLAKI
                                EGEDARTFDD RVDAGEYDDV LDE------- ---------- ---------- ----MSLAKI
                                EGDDAREFKE KVDAGEYDDT LGADA----- ---------- ---------- ----MSIAEF
                                EGEDARTFDD RVDAGDYDDV LEA------- ---------- ---------- ----MSLAKI
                                DGEDARTFDD RVDDGQYDDV LAEA------ ---------- ---------- -----MSAEF
                                EGNDAREFKQ RVDDGEYDDV LAAEAEA--- ---------- ---------- ----MSLAEF
                                EGNDPREFKE RIDDGEYDDQ LVA------- ---------- ---------- ----MSLAEF
                                EGNDAREFKE RVDDGEYDDV LVDEAAA--- ---------- ---------- ----MSLAEF
                                EGEDARTFDD RVDAGEYDDV LDE------- ---------- ---------- ----MSLAKI
                                EGDDPREVAA KIDDGEYDGI LADEATA--- ---------- ---------- ----MSIATI
                                EGEDARTFKQ RIDGGDFDDH FDDE------ ---------- ---------- ----MSLAEF
                                EGEDARTFKQ RIDGGDFDDH FDDE------ ---------- ---------- ----MSLAEF
                                EGEDARTFKQ RIDGGDFDDH FDDE------ ---------- ---------- ----MSLAEF
                                EGNDAREFKQ RVDDGEYDDV LLDEAAA--- ---------- ---------- ----MSIAEF
                                ---------- ---------- ---------- ---------- ---------- ----MSLAKI
                                ---------- ---------- ---------- ---------- ---------- ----MSLAKI
                                EGEDARMFNE RLENGEFDGT FDEAKAAA-- ---------- ---------- ----MSYAEF
                                EGEDARTFKQ RIDGGDFDDH FDDE------ ---------- ---------- ----MSLAEF
                                ---------- ---------- ---------- ---------- ---------- ----------
                                EGEDARTFKQ RIDGGDFDNH FDDE------ ---------- ---------- ----MSLAEF
                                EGNNPREFKQ RMEAGDYDDL FEE------- ---------- ---------- ----MSYAEF
                                EGEDARTFDD RVDAGEYDDV LDE------- ---------- ---------- ----MSLAKI
                                EGEDARTFDD RVDAGDYDDV LDE------- ---------- ---------- ----MSLAKI
                                EGNNPRDFKE RIDEGEYDDE FTEA------ ---------- ---------- ----MSVAEL
                                EGDDAREFKQ KVDDGEYDDT LA-------- ---------- ---------- --MSASIAEF
                                EGNDAREFKQ RVDDGEYDDV LASEASA--- ---------- ---------- ----MSLAEF
                                EGTDPRAFKE QIESGEYDDL FADPANA--- ---------- ---------- ----MSTTTF
                                EGEDARTFKQ RIDGGDFDDY FDDE------ ---------- ---------- ----MSLAEF
                                DGNNPREFKS RMEDGEYDDI LK-------- ---------- ---------- ----MSLAEF
                                DGEDARTFDD RVDAGDYDDV LAE------- ---------- ---------- ----MSLAEF
                                DGNNPREFKS RMEDGEYDDI LK-------- ---------- ---------- ----MSLAEF
                                EGEDARTFDD RVDAGEYDDV LDE------- ---------- ---------- ----MSLAKI
                                EGEDARTFDD RVDAGEYDDV LEA------- ---------- ---------- ----MSLAKV
                                EGEDARTFNQ RLDNGEFDDV FAEAEPAA-- ---------- ---------- ----MSYAEF
                                DGEDARTFDD RVDDGQYDDV LAEA------ ---------- ---------- -----MSAEF
                                EGENPREFKE RIDAGEYDDV FAAEAQA--- ---------- ---------- ----MSVAEF
                                EGEDARTFDD RVDAGEYDDV LDE------- ---------- ---------- ----MSLAKI
                                EGENPREFKA KIDDGEYDDV FADEAAA--- ---------- ---------- ----MSLAEF
                                EGEDARTFDD RVDAGDYDDV LDE------- ---------- ---------- ----MSLAKI
                                EGEDARTFDD RVDAGEYDDV LDE------- ---------- ---------- ----MSLAKI
                                EGDDARDFKE KVDSGEYDDV LAADA----- ---------- ---------- ----MSIAEF
                                EGDDPRKVAA KIDDGEYDEI LVDAAEA--- ---------- ---------- ----MSIATI
                                EGEDARTFDD RVDAGEYDDV LDE------- ---------- ---------- ----MSLAKI
                                EGENPREFKE RIDAGEYDDV FAAEAEA--- ---------- ---------- ----MSVAEF

                                DADVVVDARD CILGRVSSEV AQRVLGG-ET VAVVNAERA- ---------- --VITGNEEA
                                DADVVVDARD CILGRVASQV AQRALDG-ER VAVVNAEDA- ---------- --VITGDKED
                                DADVVVDARD CILGRVSSEV AQRVLAG-ET VAVVNAERA- ---------- --VITGNEEA
                                DADVVVDARD CILGRVSSEV AQRVLAG-ET VAVVNAERA- ---------- --VITGNEEA
                                DADVVVDARD CILGRVASQV AQRSLDG-ER VAVVNAEDA- ---------- --VITGDEED
                                DADVVVNARN CIMGRVSSEV AQRVLAG-ET VAVVNAEDT- ---------- --VITGSEED
                                DADVVVDARD CIMGRVASNV AERALAG-DR VAVVNAEQA- ---------- --VITGTEDD
                                DADVIVDARD CIMGRVASQV AEQALDG-ET VAVVNAERA- ---------- --VITGREEQ
                                DADVVVDARD CILGRVSSEV AQRALAG-ET VAVVNAERA- ---------- --VITGNEEA
                                DADIVVDARD CILGRIASQV AQRALDG-DR VAIVNAEDA- ---------- --VITGDKED
                                DADVVVDARD CILGRVASQV AQRALDG-ER VAVVNAEDA- ---------- --VITGDEDD
                                DADVIVDARD CIMGRVASQV AEQALDG-ET VAVVNAERA- ---------- --VITGREEQ
                                DADVVVDARD CILGRVSSEV AQRVLAG-ET VAVVNAEHA- ---------- --VITGNEEA
                                DADLVVDARD CIMGRVSSEV AQRALDG-DR VAIINAEHA- ---------- --VITGNEEA
                                EVDTVIDARD CILGRVASEV AQQALDG-DR IAVVNAEDA- ---------- --VITGNPES
                                EVDTVIDARD CILGRVASEV AQQALDG-DR IAVVNAEDA- ---------- --VITGNPES
                                DADVVVDARN CIMGRVASEV AQRVLAG-ET VAVVNAEDT- ---------- --VITGSEED
                                DADVVVDARD CILGRVSSKV AQRVLDG-ET VAVVNAERA- ---------- --VITGNEEA
                                DADVVVDARD CILGRVASQV AQRALDG-ER VAVVNAEDA- ---------- --VITGDKED
                                ---MNIDATG KILGRLASRV AEEASDG--E VTVVNTEDA- ---------- --VISGDEED
                                DADVVVDARN CIMGRVASEV AQRSLAG-EK VAVINAEDA- ---------- --VITGSEDD
                                EADLVVDARD CILGRVASQV AEAALDG-QR VAVINAESA- ---------- --VITGSDDD
                                DADVVVDARD CILGRVASQV AQRALDG-ER VAIVNAEDA- ---------- --VITGDKED
                                DADVVVDARD CILGRVASEV AQRALDG-ER IAVVNAEEA- ---------- --IITGDEED
                                DADVVVDARD CILGRVSSEV AQRVLAG-ET VAVVNAERA- ---------- --VITGNEEA
                                DADIVVDAGD CILGRVASQV AQRALDG-ER VAIVNAEDA- ---------- --VITGDKED
                                DADVVVDARD CILGRVSSKV AQRVLDG-ET VAVVNAEHA- ---------- --VITGNEEA
                                DADVVVDARN CIVGRVASEV AQRALAG-ET VAVVNAEDA- ---------- --VITGSEED
                                DAEVVVDARD CILGRVSSEV AQRVLAG-ET VAVVNAERA- ---------- --VITGNEEA
                                DADVVVDARN CIVGRVASEV AQRALAG-ET VAVVNAEDA- ---------- --VITGSEED
                                --MTVIDANG LILGRLASTV AKQLLSGDEE IYIVNAEKA- ---------- --VISGSRAT
                                DADVVIDARD CILGRVASEV AQRAMAG-EK VAIINAEDA- ---------- --VITGSDED
                                DADVVVDARD CILGRVSSKV AQRVLDG-ET VAVVNAEHA- ---------- --VITGNEEA
                                KGRIVINPEN CILCGLCQKK CPP-----DA ITVTKADKTW EINLFRCIMC TECVTGCPKD
                                DADVVVDTRD CILGRVASNV AERALDG-ER VAVVNAERA- ---------- --VITGRRGD
                                DADVVVDARD CILGRVSSEV AQRALAG-ET VAVVNAERA- ---------- --VITGNEEA
                                EPDIVVDARD CILGRVASQV AERALDG-ER VAVVNAEEA- ---------- --VITGGTDD
                                DADVVVDARN CIMGRVASEV AQRSLAG-EK VAVINAEDA- ---------- --VITGSEDD
                                DADVVVDARD CIFGRVASNV AQRALDG-ET IAVVNAEEA- ---------- --VITGNEDQ
                                DADVVVDARD CILGRVSSEV AQRVLAG-ET VAVVNAERA- ---------- --VITGNEEA
                                --MTVIDAKG LILGRLASSV AKQLLSGDEK VYIINAEQA- ---------- --IISGSRAA
                                DADLVVDAGD CILGRVASEV AQRALDG-DR VAIVNAEDA- ---------- --VITGDKED
                                DADVVVDARN CIVGRVASEV AQRALAG-ET VAVVNAEDA- ---------- --VITGSEED
                                -MTKVIDASN RIIGRLASQI AQDALDG-EE VKIVNSEEA- ---------- --VVSGDRED
                                DADTVVDARD CILGRVASEV AQRALDG-ES VAIINAEDA- ---------- --VITGDKED
                                DPDIVVDARD CILGRVASQV AERALDG-ER VAVVNAEEA- ---------- --VITGGTDD
                                DADVVVDARD CILGRIASQV AQRALDG-DR VAIVNAEDA- ---------- --VITGDKED
                                DADVVVDAQD CILGRVASQV AERSLDG-ER IAVVNAEHT- ---------- --VITGDEDQ
                                DADVVVDARD CILGRIASQV AQRALDG-DR VAIVNAEDA- ---------- --VITGDKED
                                DADVVVDARD CILGRVASEV SQLALDG-ER VAIVNAEDA- ---------- --VITGDKED
                                DADVVVDARD CILGRVASEV AQRALDG-ER VAVVNAEDA- ---------- --VITGDKED
                                DADVVIDARD CILGRVSSEV AQRVLAG-ET VAVVNAERA- ---------- --VITGNEEA
                                DADVVVDARN CIVGRVASEV AQRALAG-ET VAVVNAEDA- ---------- --VITGSEED
                                DADVIVDARD CIMGRVASQV AEQALDG-ET VAVVNAERA- ---------- --VITGREEQ
                                DADTVVDASD CILGRVASEV AQRALDG-ER VAIVNAEDA- ---------- --VITGDKED
                                DADVVVDARD CILGRVSSKV AQRVLDG-ET VAVVNAERA- ---------- --VITGNEEA
                                DADVVVDARD CILGRVSSEV AQRALAG-ET VAVVNAERA- ---------- --VITGNEEA
                                EPDLVVDARD CILGRVASQV AERALDG-ER IAVVNAEEA- ---------- --VITGSDDD
                                DADVVVDAGD CILGRVASEV AQRALDG-ER VAIVNAEDA- ---------- --VITGDKED
                                DADVIVDARD CIMGRVASQV AEQALDG-ET VAVVNAERA- ---------- --VITGREEQ
                                DADVVVDARD CIMGRVASNV AERALAG-DR VAVVNAEQA- ---------- --VITGTEDD
                                DADVVVDARD CILGRVSSKV AQRVLDG-ET VAVVNAEHA- ---------- --VITGNEEA
                                DADVVVDARN CIMGRVASEV AQKALAG-EK VAIVNAEDT- ---------- --VITGSEDD
                                EADVVVDARD CILGRVASQV AQRALDG-ER VAIVNAEDA- ---------- --VITGDAED
                                DADVIVDARD CIMGRVASQV AEQALDG-ET VAVVNAERA- ---------- --VITGREEQ
                                DADVIVDARD CIMGRVASQV AEQALDG-ET VAVVNAERA- ---------- --VITGREEQ
                                DADLVVDAGD CILGRVASEV AQRALDG-DR VAIVNAEEA- ---------- --VITGDKED
                                DADVVVDARD CILGRVASNV AQRAMDG-ET IAVVNAEQA- ---------- --IITGDKQD
                                DADIVVDAGD CILGRVASQV SQRALDG-ER VAIVNAEDA- ---------- --VITGDKED
                                --MTVIDAKG LILGRLASSV AKQLLSGDEK VYIINAEKA- ---------- --IISGSRAA
                                DADVVVDARD CILGRVSSEV AQRALAG-ET VAVVNAERA- ---------- --VITGNEES
                                DADVVVDARD CILGRVSSKV AQRVLDG-ET VAVVNAERA- ---------- --VITGNEEA
                                DADVVVDARD CIMGRVASNV AERALAG-ET VAVVNAEQA- ---------- --IITGARDD
                                DADVVVDARD CILGRVASEV AQRALDG-ER VAVVNAEDA- ---------- --IITGDKED
                                DADLVVDAGD CILGRVASEV AQRALDG-DR VAIVNAEDA- ---------- --VITGDKED
                                DADVVVDARD CILGRVSSEV AQRALAG-ET VAVVNAERA- ---------- --VITGNEEA
                                DADVVVDARN CIVGRVASEV AQRALAG-ET VAVVNAEDA- ---------- --VITGSEED
                                DADVVVDARD CILGRVSSKV AQRVLDG-ET VAVVNAERA- ---------- --VITGNEEA
                                DADVVVDARD CILGRVSSEV AQRVLAG-ET VAVVNAERA- ---------- --VITGNEEA
                                DADVVVDARD CILGRVSSEV AQRVLAG-ET VAVVNAERA- ---------- --VITGNEEA
                                DADVVVDARD CILGRVASEV AQRSLDG-ER VAVVNAEDA- ---------- --VITGDKED
                                DADVVVDARD CILGRVSSKV AQRVLDG-ET VAVVNAERA- ---------- --VITGNEEA
                                EPDVVIDARD CILGRVASQV AERALDG-ET IAIVNAEDA- ---------- --IITGSDDD
                                DADLVVDAQD CILGRVASEV AQRALDG-DR VAIVNAEDA- ---------- --VITGDEDD
                                DADVVVDARN CILGRVASEV AQKALAG-EK VAIVNAEDA- ---------- --VITGSEDD
                                DADTVVDAQD CILGRVASEV AQRALDG-ES VAIINAEDA- ---------- --VITGDKED
                                DADVVIDARD CILGRVSSEV AQRVLAG-ET VAVVNAERA- ---------- --VITGNEEA
                                DADVVVDARD CIMGRVASQV AERALDG-ET VAVVNAERA- ---------- --VITGSDED
                                DADVVVDARN CIVGRVASEV AQRALAG-ET VAVVNAEDA- ---------- --VITGSEED
                                DADVVVDARN CIVGRVASEV AQRALAG-ET VAVVNAEDA- ---------- --VITGSEED
                                DADVVVDARN CIVGRVASEV AQRALAG-ET VAVVNAEDA- ---------- --VITGSEED
                                DADVVVDARD CILGRVASEV AQRALDG-ES IAIVNAEDA- ---------- --IITGDEED
                                DADVVVDARD CILGRVSSEV AQRVLAG-ET VAVVNAERA- ---------- --VITGNEEA
                                DADVVVDARD CILGRVSSEV AQRVLAG-ET VAVVNAERA- ---------- --VITGNEEA
                                HADVVIDARN CILGRVASQV AELALEG-ER VAVINAEAA- ---------- --VITGGEED
                                DADVVVDARN CIVGRVASEV AQRALAG-ET VAVVNAEDA- ---------- --VITGSEQD
                                ---------- ---------- ---------- ---------- ---------- ----------
                                DADVVVDARN CIVGRVASEV AQRALAG-ET VAVVNAEDA- ---------- --VITGSEQD
                                EVDSVIDARN CIMGRVASNV AQRTLEG-ER IAVVNAEDA- ---------- --VITGSNES
                                DADVVVDARD CILGRVSSEV AQRVLAG-ET VAVVNAERA- ---------- --VITGNEEA
                                DADVVVDARD CILGRVSSKV AQRVLDG-ET VAVVNAERA- ---------- --VITGNEEA
                                DADVVVDARD CILGRVASKV AQRALDG-ET VAVVNAERA- ---------- --VVTGNEES
                                DADIVVDAGD CILGRVASQV AQRALDG-ER VAIVNAEDA- ---------- --VITGDKED
                                DADLVVDAGD CILGRVASEV AQRALDG-DR VAIVNAEDA- ---------- --VITGDKED
                                EPDTVIDARD CIVGRVASNV AQRALDG-DR IAVVNTERA- ---------- --VITGREEQ
                                DADVVVDARN CIVGRVASEV AQRALAG-ET VAVVNAEDA- ---------- --VITGSEED
                                DADVVINAQN CIVGRVASEV AQRALEG-ET VAIVNVEDA- ---------- --VITGSEED
                                DADVVVDARD CILGRVSSIV AQRALDG-ER VAVVNAEHA- ---------- --VITGNEED
                                DADVVINAQN CIVGRVASEV AQRALGG-ET VAIVNVEDA- ---------- --VITGSEED
                                DADVVVDARD CILGRVSSEV AQRVLAG-ET VAVVNAERA- ---------- --IITGNEEA
                                DADVVVDARD CILGRVSSKV AQRVLDG-ET VAVVNAEHA- ---------- --VITGNEES
                                DADVVIDARD CILGRVASQV AERALDG-ER IAVVNAEQA- ---------- --VITGSEDD
                                EPDIVIDARD CILGRVASQV AERALDG-ET IAIVNAEEA- ---------- --IITGSDDD
                                DADVIVDARD CIMGRVASQV AEQALDG-ET VAVVNAERA- ---------- --VITGREEQ
                                DADVVVDARD CILGRVSSEV AQRVLAG-ET VAVVNAERA- ---------- --VITGNEEA
                                DADIVVDARD CILGRVASEV AQRALDG-ER IAVVNAEDA- ---------- --VITGDKED
                                DADVVVDARD CILGRVSSKV AQRVLDG-ET VAVVNAEHA- ---------- --VITGNEEA
                                DADVVVDARD CILGRVSSEV AQRVLAG-ET VAVVNAERA- ---------- --VITGNEEA
                                DADVVVDARD CILGRVASEV SQRALDG-ER VAIVNAEDA- ---------- --VITGDKED
                                DADVVVDARD CIMGRVASQV AERALDG-ET IAVVNAERA- ---------- --VITGSDDD
                                DADVVVDARD CILGRVSSEV AQRVLAG-ET VAVVNAERA- ---------- --VITGNEEA
                                DADVIVDARD CIMGRVASQV AERALDG-ET VAVVNAERA- ---------- --VITGREEQ

                                TMETYHTRAE LGS-DSGPYY PKRPDRIFKR AIRGMLPYKT EDGREAFANV RVYVGNPYER
                                VFGTYRKRLQ LGS-DSGPYY PKRPDTIFKR SIRGMLPYKK PRGREAFENV RVYVGNPYEG
                                TMETYHKRAE LGS-DSGPYY PKRPDRIFKR AIRGMLPYKS EDGREAFSNV RVYVGNPYER
                                TMETYHKRAE LGS-DSGPYY PKRPDRIFKR AIRGMLPYKS EDGREAFSNV RVYVGNPYER
                                VFGTYRKRLE LGS-DSGPYH PKRPDMIFKR SIRGMLPYKK PRGREALDNV RVYVGNPYED
                                VMGKFRKRVE VGS-DQGPYY PKRPDRIFKR AIRGMLPYKK PRGREALSNV RVYVGNPYDE
                                VFSTYRTRAN LGS-DRGPYY PKRPDGIFKR AIRGMLPYKQ DDGREALDSV RVYVGNPMDE
                                ITEKYKKRVD IGN-DNGYFY PKRPDGIFKR TIRGMLPHKK QRGREAFENV RVYLGNPYDE
                                TMETYHKRAE LGS-DSGPYY PKRPDRIFKR AIRGMLPYKS EDGREAFSNV RVYVGNPYER
                                IFGTYRKRLQ LSS-DSGPYY PKRPDTIFKR SVRGMLPYKK PRGREALDNV RVYVGNPYED
                                IFGTYRKRLE LGS-DSGPYY PKRPDTIFKR SIRGMLPYKK PRGREALDSV RVYVGNPYED
                                IVEKYEKRVD IGN-DNGYFY PKRPDGIFKR TIRGMLPHKK QRGREAFESV RVYLGNPYDE
                                TMETYHKRAE LGS-DSGPYY PKRPDRIFKR AIRGMLPYKS EDGREAFSNV RVYVGNPYER
                                TMATYEKRAE IGS-DSGPYY PKRPDRIFKR AVRGMLPYKQ TRGREAFESV RVYVGNPHDR
                                TIDKYRQRAE IGS-DSGPYY PKRPDGIFKR AIRGMLPYKQ DHGREAFENV RVYLGNPYDE
                                TIDKYRQRAE IGS-DSGPYY PKRPDGIFKR AIRGMLPYKQ DHGREAFENV RVYLGNPYDE
                                VMGVYRKRAE VGS-DQGPYY PKRPDRIFKR AIRGMLPYKK PRGREALSNV RVYVGNPYDE
                                TMETYHTRAE LGS-DSGPYY PKRPDRIFKR AIRGMLPYKT EDGREAFSNV RVYVGNPYER
                                VFQTYRKRLQ LGS-DSGPYY PKRPDTIFKR SIRGMLPYKK PRGREAFENV RVYVGNPYEG
                                IKDEYNQKYE RGARDRGPYF PRSPDRIVHR TISGMVP--- ---DDAEDNL KTLIGNPDSV
                                VMGVYRKRAE IGS-DQGPYY PKRPDRIFKR AIRGMVPYKK PRGREAFSNI RVYVGNPFDE
                                IMSVYEKRAE IGS-DRGPYY PKRPDGLMKR AIRGMIPYKT TRGREAFESV RVYVGNPHDR
                                IFETYRKRLQ LGS-DSGPYY PKRPDTIFKR SVRGMLPYKK PRGREALENV RVYVGNPYEE
                                VFGTYRKRLQ LQS-DSGPYY PKRPDTIFKR SVRGMLPYKK PRGREALDSV RIYVGNPYEH
                                TMETYHKRAE LGS-DSGPYY PKRPDRIFKR AIRGMLPYKS EDGREAFSNV RVYVGNPYER
                                IFGTYRKRLQ LGS-DRGPYY PKRPDTIFKR SVRGMLPYKK PRGREALDNV RVYVGNPYED
                                TMETYHTRAE LGS-DSGPYY PKRPDRIFKR AIRGMLPYKT EDGREAFSNV RVYVGNPYER
                                VMAKYRKRVE VGS-DQGPYY PKRPDRIFKR AIRGMLPYKK PRGREALSNV RVYVGNPYGE
                                TMETYHKRAE LGS-DSGPYY PKRPDRIFKR AIRGMLPYKS EDGREAFSNV RVYVGNPYER
                                VMAKYRKRVE VGS-DQGPYY PKRPDRIFKR AIRGMLPYKK PRGREALSNV RVYVGNPYDE
                                TLKEYRETRE RGSTEFGPYF PKRPDRILKR TIRGMLPYKR ARGRDAMSRL KVYVGVPTEL
                                IMSVYKKRLD VGS-DRGPYY PKRPDRIFKR AVRGMLPYKK PRGREALEGV RVYVGNPFDE
                                TMETYHTRAE LGS-DSGPYY PKRPDRIFKR AIRGMLPYKT EDGREAFSNV RVYVGNPYER
                                CLSISNERPK TGA------- --------KE TVKVVVP--- ---------- --IVEKPKAA
                                TMDVYRTRAQ LGS-DSGPYY PKRPDGIFKR AIRGMVPHEK KRGREAFERV RVYVGNPYED
                                TMETYNKRAE LGS-DSGPYY PKRPDRIFKR AIRGMLPYKS EDGREAFSNV RVYVGNPYER
                                VMGVFEDRAE LGS-DSGPYY PKRPDRIMKR SIRGMIPYKR PRGREAFERL RVYVGDPFED
                                VMGVYRKRAE IGS-DQGPYY PKRPDRIFKR AIRGMVPYKK PRGREAFSNI RVYVGNPFDE
                                IMEKFQKRRE VGS-DRGPYY PKRPDGIFKR SIRGMLPHKK PRGREALSNV RVYVGNPYED
                                TMETYHKRAE LGS-DSGPYY PKRPDRIFKR AIRGMLPYKS EDGREAFSNV RVYVGNPYER
                                TLREYRETRE RGATEFGPYF PKRPDRILKR TIRGMLPYKR ARGRDAMSRL KVYVGVPYEL
                                IFETYRTRLE LGS-DRGPYY PKRPDTIFKR SVRGMLPYKK PRGREALDNV RVYVGNPYEG
                                VMAKYRKRVE VGS-DQGPYY PKRPDRIFKR AIRGMLPYKK PRGREALSNV RVYVGNPYDE
                                AFEEYKNKVD RGARDRGPHY PKSPERILKR SVRNMIPYKK ERGKEAYSRI KTYLRVPIDL
                                IFETYRTRLQ MGS-DSGPYY PRRPDTIFKR SVRGMLPYKK PRGREALDSV RVYVGNPYEH
                                VMGVFEDRAE LGS-DSGPYY PKRPDRIMKR SIRGMIPYKR PRGREAFERL RVYVGDPFED
                                IFGTYRKRLQ LSS-DSGPYY PKRPDTIFKR SVRGMLPYKK PRGREALDNV RVYVGNPYED
                                LTEKFRERRA HGS-DRGPYY PKRPDRIFKR SIRGMLPYKR PRGRKALENV RVYVGNPYDD
                                IFGTYRKRLQ LSS-DSGPYY PKRPDTIFKR SVRGMLPYKK PRGREALDNV RVYVGNPYED
                                IFDTYRTRVQ LGS-DSGPYY PRRPDTIFKR SVRGMVPYKK PRGREAFSNV RVYLGNPYED
                                VFETYRTRAQ LGS-DRGPNY PKRPDMIFKR SVRGMLPYKK SRGREAFSNV RIYVGNPYEG
                                TMETYHKRAE LGS-DSGPYY PKRPDRIFKR AIRGMLPYKS EDGREAFSNV RVYVGNPYER
                                VMAKYRKRVE VGS-DQGPYY PKRPDRIFKR AIRGMLPYKK PRGREALSNV RVYVGNPYDE
                                ITEKYKKRVD IGN-DNGYFY PKRPDGIFKR TIRGMLPHKK QRGREAFENV RVYLGNPYDE
                                IFETYRTRLQ LGS-DSGPYY PRRPDTIFKR SVRGMLPYKK PRGREALDSV RVYVGNPYET
                                TMETYHTRAE LGS-DSGPYY PKRPDRIFKR AIRGMLPYKT EDGREAFSNV RVYVGNPYER
                                TMETYHKRAE LGS-DSGPYY PKRPDRIFKR AIRGMLPYKS EDGREAFSNV RVYVGNPYER
                                VMEVFETRAG LGS-DQGPRY PKRPDRIMKR SIRGMLPYKR PRGREAFENV RVYVGNPFED
                                IFENYRTRIQ LGS-DRGPYY PKRPDTIFKR SVRGMLPYKK TRGREALENV RVYVGNPYED
                                IVEKYEKRVD IGN-DNGYFY PKRPDGIFKR TIRGMLPHKK QRGREAFESV RVYLGNPYDE
                                VFSTYRTRAN LGS-DRGPYY PKRPDGIFKR AIRGMLPYKQ DDGREALDSV RVYVGNPMDE
                                TMETYHTRAE LGS-DSGPYY PKRPDRIFKR AIRGMLPYKT EDGREAFSNV RVYVGNPYER
                                VMGRYRKRVE VGS-DQGPYY PKRPDRIFKR AVRGMVPYKN DDGREALSNV RVYVGNPFDE
                                VFGTYRKRLE LGS-DSGPYY PKRPDTILKR SVRGMLPYKK PRGREALDNV RVYVGNPYED
                                IVEKYEKRVD IGN-DNGYFY PKRPDGIFKR TIRGMLPHKK QRGREAFESV RVYLGNPYDE
                                IVEKYEKRVD IGN-DNGYFY PKRPDGIFKR TIRGMLPHKK QRGREAFESV RVYLGNPYDE
                                IFETYRTRLQ MGS-DRGPYY PKRPDTIFKR SVRGMLPYKK PRGREALDNV RVYVGDPYEG
                                ILDKFETRFN LSS-DQGPYY PKRPDMLAKR SIRGMLPYKK PRGREAFENV RVYVGNPYDE
                                IFGTYRKRLQ LGS-DSGPYY PKRPDTIFKR SVRGMLPYKK PRGREALDNV RVYVGNPYED
                                TLREYRETRD RGATEFGPYF PKRPDRILKR TIRGMLPYKR ARGRDAMSRL KVYVGVPYEL
                                TMETYHKRAE LGS-DSGPYY PKRPDRIFKR AIRGMLPYKS EDGREAFSSV RVYVGNPYER
                                TMETYHTRAE LGS-DSGPYY PKRPDRIFKR AIRGMLPYKT EDGREAFSNV RVYVGNPYER
                                ILGTYNKRAE LGS-DSGPYY PKRPDGIFKR AVRGMLPYKE QAGREAFENV RIYVGNQTGE
                                IFETYRTRLQ LGS-DSGPYY PKRPDTIFKR SIRGMLPYKK PRGREAFENV RVYVGNPYED
                                IFETYRTRLQ MGS-DRGPYY PKRPDTIFKR SVRGMLPYKK PRGREALDNV RVYVGDPYES
                                TMETYHKRAE LGS-DSGPYY PKRPDRIFKR AIRGMLPYKS EDGREAFSNV RVYVGNPYER
                                VMAKYRKRVE VGS-DQGPYY PKRPDRIFKR AIRGMLPYKK PRGREALSNV RVYVGNPYDE
                                TMETYHTRAE LGS-DSGPYY PKRPDRIFKR AIRGMLPYKT EDGREAFSNV RVYVGNPYER
                                TMETYHKRAE LGS-DSGPYY PKRPDRIFKR AIRGMLPYKS EDGREAFSNV RVYVGNPYER
                                TMETYHKRAE LGS-DSGPYY PKRPDRIFKR AIRGMLPYKS EDGREAFSNV RVYVGNPYER
                                VFSTYRKRLE LGS-DRGPYY PKRPDTIFKR SIRGMLPYKK PRGREAFDNV RVYVGNPYED
                                TMETYHKRAE LGS-DSGPYY PKRPDRIFKR AIRGMLPYKT EDGREAFSNV RVYVGNPYER
                                VMDVFETRAE LGS-DSGPYY PKRPDRIMKR SIRGMLPYKR PRGREAFEGI RVYVGDPFDA
                                IFETYRTRQN LGS-DRGPYY PKRPDMIFKR SVRGMLPYKK TRGREALDSV RVYVGNPYEN
                                VMGVYRKRVE VGS-DQGPYY PKRPDRIFKR AVRGMVPYKT DKGREALSNV RVYVGNPFDE
                                IFETYRTRLQ MGS-DSGPYY PRRPDTIFKR SVRGMLPYKK PRGREALDSV RVYVGNPYEH
                                TMETYHKRAE LGS-DSGPYY PKRPDRIFKR AIRGMLPYKS EDGREAFSNV RVYVGNPYER
                                VYETYKTRTD VGS-DRGPAY PTRPDGIFKR AIRGMLPYKK PRGREAFENV RVYLGNPYEG
                                VMAKYRKRVE VGS-DQGPYY PKRPDRIFKR AIRGMLPYKK PRGREALSNV RVYVGNPYDE
                                VMAKYRKRVE VGS-DQGPYY PKRPDRIFKR AIRGMLPYKK PRGREALSNV RVYVGNPYDE
                                VMAKYRKRVE VGS-DQGPYY PKRPDRIFKR AIRGMLPYKK PRGREALSNV RVYVGNPYDE
                                VFGTYRKRLQ LQS-DSGPYY PKRPDTIFKR SVRGMLPYKK PRGREALDSI RVYVGNPYEG
                                TMETYHKRAE LGS-DSGPYY PKRPDRIFKR AIRGMLPYKS EDGREAFSNV RVYVGNPYER
                                TMETYHKRAE LGS-DSGPYY PKRPDRIFKR AIRGMLPYKS EDGREAFSNV RVYVGNPYER
                                VMSVYRTRRE VGS-DRGPQY PQRPDRLFKR AVRGMLPYKT TRGREAFENV RIYLGDAYEG
                                VMAKYRKRVE VGS-DQGPYY PKRPDRIFKR AIRGMLPYKK PRGREALSNV RVYVGNPYDE
                                -METYHKRAE LGS-DSGPYY PKRPDRIFKR AIRGMLPYKS EDGREAFSNV RVYVGNPYER
                                VMAKYRKRVE VGS-DQGPYY PKRPDRIFKR AIRGMLPYKK PRGREALSNV RVYVGNPYDE
                                VMDVYRTRAE LGS-DQGPNY PSRPDGIFKR AIRGMLPYKK QRGRQALSNV RVYVGNPYDV
                                TMETYHKRAE LGS-DSGPYY PKRPDRIFKR AIRGMLPYKS EDGREAFSNV RVYVGNPYER
                                TMETYHTRAE LGS-DSGPYY PKRPDRIFKR AIRGMLPYKT EDGREALSNV RVYVGNPYER
                                TMETFRERRR IGS-DQGPAY PRRPDGIFKR AIRGMVPHKK TRGREAFSRV RVYVGNPYAD
                                IFGTYRKRLQ LGS-DRGPYY PKRPDTIFKR SVRGMLPYKK PRGREALDNV RVYVGNPYED
                                IFETYRTRLQ MGS-DRGPYY PKRPDTIFKR SVRGMLPYKK PRGREALDNV RVYVGDPYES
                                IKQKYRERRE HGS-DRGPYY PKRPDRIFKR SVRGMLPYKR PRGRDALENV RGYIGNPYET
                                VMAKYRKRVE VGS-DQGPYY PKRPDRIFKR AIRGMLPYKK PRGREALSNV RVYVGNPYDE
                                VMSVYETRSE LGS-DQGPAY PSRPDGIFKR AVRGMLPYKS DRGREALSNV RTYVGNPYDD
                                TMDTYHTRAN LGS-DSGPYY PKRPDRIFKR TIRGMVPYKT QHGREAFENV RVYVGNPYEG
                                VMSVYETRSE LGS-DQGPAY PSRPDGIFKR AVRGMLPYKS DRGREALSNV RTYVGNPYDD
                                TMETYHKRAE LGS-DSGPYY PKRPDRIFKR AIRGMLPYKS EDGREAFSNV RVYVGNPYER
                                TMETYHTRAN LGS-DSGPYY PKRPDRIFKR AIRGMLPYKS EDGREAFSNV RVYVGNPYER
                                IMEVYRKRDE VGS-DRGPRY PKRPDRIFKR SVRGMLPYKT TRGREAFENV RIYMGNPYE-
                                VMDVFETRAE LGS-DSGPYY PKRPDRIMKR SIRGMLPYKR PRGREAFEGI RVYIGDPFDA
                                IVEKYEKRVD IGN-DNGYFY PKRPDGIFKR TIRGMLPHKK QRGREAFESV RVYLGNPYDE
                                TMETYHKRAE LGS-DSGPYY PKRPDRIFKR AIRGMLPYKS EDGREAFSNV RVYVGNPYER
                                VFETYRTRAQ LGS-DRGPNY PKRPDMIFKR SVRGMLPYKK SRGREAFSNV RIYVGNPYEG
                                TMETYHTRAE LGS-DSGPYY PKRPDRIFKR AIRGMLPYKT EDGREAFSNV RVYVGNPYER
                                TMETYHKRAE LGS-DSGPYY PKRPDRIFKR AIRGMLPYKS EDGREAFSNV RVYVGNPYER
                                IFDTYRTRIQ LGS-DSGPYY PRRPDTIFKR SVRGMLPYKK PRGREAFSNV RVYLGNPYED
                                VYGTYKTRTD VGS-DRGPAY PTRPDGIFKR AIRGMLPYKK PRGREALENV RVYLGNPYEE
                                TMETYHKRAE LGS-DSGPYY PKRPDRIFKR AIRGMLPYKS EDGREAFSNV RVYVGNPYER
                                ITEKYKKRVD IGN-DNGYFY PKRPDGIFKR TIRGMLPHKK QRGREAFENV RVYLGNPYDE

                                D-EDT----- ESVVLDGTSL DRLSNIKFTT LGDISESLGA NVTW------ ----------
                                D-DER----- DAEVLEDTSL DRLSNIRFVQ LGEVSEQLGA NVTW------ ----------
                                D-EDV----- ESVVLDGTSL DRLSNIKFTT LGEISESLGA NVTW------ ----------
                                D-EDV----- ESVVLDGTSL DRLSNIKFTT LGEISESLGA NVTW------ ----------
                                D-DDH----- EAEILEDTSL DRLSNIRFVH LHEVSEQLGA NVTW------ ----------
                                D--------- -GEMLEDTSL DRLSNIKFIS LGEVSEKLGA NVTW------ ----------
                                D--------- -GDVLDGTSL DRLSTIRFVT LSEVSEELGA NVTW------ ----------
                                D--------- -GEVLDGTSL DRLSNIKFVT LGEISETLGA NKTW------ ----------
                                D-EDV----- ESVVLDGTSL DRLSNIKFTT LGDISESLGA NVTW------ ----------
                                D-DEL----- EADILEGTSL DRLSNIRFVH LGEVSDQLGA NVTW------ ----------
                                D--DR----- EAEILEDTSL DRLSNIRFVH LHEVSEQLGA NVTW------ ----------
                                D--------- -GEVLDGTSL DRLSNIKFVT LGEISETLGA NKTW------ ----------
                                D-EDI----- DSVVLDGTSL DRLSNIKFTT LGSISESLGA NVTW------ ----------
                                D--------- -GEVLEGTSL DRLSNIKFTS LGKISETLGA NKTW------ ----------
                                D--------- -GEVLDGTSL DRLSNIKFIS LGEIAEKLGA HVTW------ ----------
                                D--------- -GEVLDGTSL DRLSNIKFIS LGEIAEKLGA NVTW------ ----------
                                D--------- -GEMLEDTSL DRLSNIKFIS LGEVSEKLGA NVTW------ ----------
                                D-EDA----- ETVVLDGTSL DRLSNIKFTT LGEISESLGA NVTW------ ----------
                                E--------Q DAAVLEDTSL DRLSNIRFVQ LGEVSDQLGA NVTW------ ----------
                                D--------- -TTDVDVKTG DDTKNREYVR IGDISQSLG- ---WER---- ----------
                                D--------- -GEMLDDTSL DRLSNIKFIS LGEVSEKLGA NVTW------ ----------
                                D--------- -AEVLDGTSL DRLSNIKFVQ LGEVSENLGA NVTW------ ----------
                                Q--------- ESEVLEDTSL DRLSNIRFVQ LGEVSDQLGA NVTW------ ----------
                                D-DDS----- EAEVLEGTSL DRLSNIRFVQ LGEVSEQLGA NVTW------ ----------
                                D-EDV----- ESVVLDGTSL DRLSNIKFTT LGEISESLGA NVTW-----M NFNRSTRGDR
                                D-DDR----- EAEILEDTSL DRLSNIRFVH LGEVSDQLGA NVTW------ ----------
                                D-EDA----- ETVVLDGTSL DRLSNIKFTT LGEISESLGA NVTW------ ----------
                                D--------- -GEMLEDTSL DRLSNIKFIS LGEVSEKLGA NVTW------ ----------
                                D-EDV----- ESVVLDGTSL DRLSNIKFTT LGEISESLGA NVTW------ ----------
                                D--------- -GEMLEDTSL DRLSNIKFIS LGEVSEKLGA NVTW------ ----------
                                K--DT----- ETITIADADM RLLSSSKYIE LGEVSQKMGS KF-------- ----------
                                D--------- -GEVLEETSL DRLSSIKFIS LGEISEKLGA NVTW------ ----------
                                D-EDA----- ETVVLDGTSL DRLSNIKFTT LGEISESLGA NVTW------ ----------
                                S--------- -----KAASP NVLHK----- ---------- ---------- ----------
                                Q--------- DAVVLDGTSL DRLSNIKFTE LGEISEELGA NITW------ ----------
                                D-EDV----- ESVVLDGTSL DRLSNIKFTT LGSISESLGA NVTW------ ----------
                                D--------- -AAVLDGTSL DRLSNTKFVQ LGDVSENLGA NVTW------ ----------
                                D--------- -GEMLDDTSL DRLSNIKFIS LGEVSEKLGA NVTW------ ----------
                                H--DL----- DAEILEDTSL DRLSNIKFVS LGDVSESIGA NVTW------ ----------
                                D-EDV----- ESVVLDGTSL DRLSNIKFTT LGEISESLGA NVTW------ ----------
                                K--GA----- ETVTIPDADM RLLSSSRYVE LGEVSQKMGS KF-------- ----------
                                D-DDH----- ESDVLEGTSL DRLSNIRFVH LHEVSEQLGA NVTW------ ----------
                                D--------- -GEMLEDTSL DRLSNIKFIS LGEVSEKLGA NVTW------ ----------
                                E--------D EVEQIDTKSG EELKSKNYVK LGEISKHVG- ---WEPMDE- ----------
                                D-DDH----- ESTVLEGTSL DRLSNIRFVH LHEVSEQLGA NVTW------ ----------
                                D--------- -ADVLEGTSL NRLSNTKFVQ LGDVSENLGA NVTW------ ----------
                                D-DEL----- EAEILEGTSL DRLSNIRFVH LGEVSDQLGA NVTW------ ----------
                                T--------- --ERLDGTSL DRLSNIRFVS LGEISESLGA NITW------ ----------
                                D-DEL----- EAEILEGTSL DRLSNIRFVH LGEVSDQLGA NVTW------ ----------
                                D-DDR----- EAEILEGTSL DRLSNIRFVH LGEVSEQLGA NVTW------ ----------
                                D-DDH----- EATVLEDTSL DRLSNIRFVH LGEVAEQLGA SVTW------ ----------
                                D-EDV----- ESVVLDGTSL DRLSNIKFTT LGEISESLGA NVTW------ ----------
                                D--------- -GEMLEDTSL DRLSNIKFIS LGEVSEKLGA NVTW------ ----------
                                D--------- -GEVLDGTSL DRLSNIKFVT LGEISETLGA NKTW------ ----------
                                D-DER----- DSEVLEGTSL DRLSNIRFVH LHEVSEQLGA NVTW------ ----------
                                D-EDV----- ESVVLDGTSL DRLSNIKFTT LGDISESLGA NVTW------ ----------
                                D-EDV----- ESVVLDGTSL DRLSNIKFTT LGSISESLGA NVTW------ ----------
                                S--------- --EVLDDTSL DRLSNIKFVQ LGDVSENLGA NVTW------ ----------
                                D-DDR----- EAEILEDTSL DRLSNIRFVH LGEVSDQLGA NVTW------ ----------
                                D--------- -GEVLDGTSL DRLSNIKFVT LGEISETLGA NKTW------ ----------
                                D--------- -GDVLDGTSL DRLSTIRFVT LSEVSEELGA NVTW------ ----------
                                D-EDA----- ETVVLDGTSL DRLSNIKFTT LGEISESLGA NVTW------ ----------
                                D--------- -GDVVDGTSL DRLSNIKFIS LGEVSEKLGA NVTW------ ----------
                                D--------- EAEVLEDTSL DRLSNIRFVH LHEVSEQLGA NVTW------ ----------
                                D--------- -GEVLDGTSL DRLSNIKFVT LGEISETLGA NKTW------ ----------
                                D--------- -GEVLDGTSL DRLSNIKFVT LGEISETLGA NKTW------ ----------
                                D-DDH----- ESEVLEGTSL DRLSNIRFVH LHEVSEQLGA NVTW------ ----------
                                D--------- -GEILDGTSL DRLSNIRFVQ LGEVSDYLGA NVTW------ ----------
                                D-DDR----- EAEILDDTSL DRLSNIRFVH LGEVSDQLGA NVTW------ ----------
                                K--GA----- ETTTIADADM RLLSSNKYVE LGEVSQKMGS KF-------- ----------
                                D-EDV----- ESIVLDGTSL DRLSNIKFTT LGSISESLGA NVTW------ ----------
                                D-EDA----- ESVVLDDTSL DRLSNIKFTT LGDISESLGA NVTW------ ----------
                                D--------- -GEVLEGTSL DRLSNIRFIT LAEVSEELGA NVTW------ ----------
                                E--------Q DAQILEGTSL DRLSNIRFVQ LGEVADQLGA NVTW------ ----------
                                D-DDH----- ESDVLEGTSL DRLSNIRFVH LHEVSEQLGA NVTW------ ----------
                                D-EDV----- ESVVLDGTSL DRLSNIKFTT LGDISESLGA NVTW------ ----------
                                D--------- -GEMLEDTSL DRLSNIKFIS LGEVSEKLGA NVTW------ ----------
                                D-EDV----- ESVVLDGTSL DRLSNIKFTT LGDISESLGA NVTW------ ----------
                                D-EDV----- ESVVLDGTSL DRLSNIKFTT LGDISESLGA NVTW------ ----------
                                D-EDV----- ESVVLDGTSL DRLSNIKFTT LGDISESLGA NVTW------ ----------
                                D-DDR----- EAEVLEGTSL DRLSNIRFVH LGEVSDQLGA NVTW------ ----------
                                D-EDA----- ESVVLDDTSL DRLSNIKFTT LGEISESLGA NVTW------ ----------
                                D--------- -AEILDGTSL DRLSNIKFVQ LGDVSENLGA NVTW------ ----------
                                D-DDH----- ESEVLEGTSL DRLSNIRFVH LHEVSEQLGA NVTW------ ----------
                                D--------- -GDVLDDTSL DRLSNIKFIA LGEVSEKLGA NVTW------ ----------
                                D-DDH----- ESTVLEGTSL DRLSNIRFVH LHEVSEQLGA NVTW------ ----------
                                D-EDV----- ESVVLDGTSL DRLSNIKFTT LGEISESLGA NVTW------ ----------
                                G-QDRNGDPV ETEVLEGTSL DRLSNIKFVQ LGELSEDLGA NVTW------ ----------
                                D--------- -GEMLEDTSL DRLSNIKFIS LGEVSEKLGA NVTW------ ----------
                                D--------- -GEMLEDTSL DRLSNIKFIS LGEVSEKLGA NVTW------ ----------
                                D--------- -GEMLEDTSL DRLSNIKFIS LGEVSEKLGA NVTW------ ----------
                                D--------Q EAEVLEGTSL DRLSNIRFVQ LGEVSEQLGA NVTW------ ----------
                                D-EDV----- ESVVLDGTSL DRLSNIKFTT LGEISESLGA NVTW------ ----------
                                D-EDV----- DSVVLDGTSL DRLSNIKFTT LGEISESLGA NVTW------ ----------
                                D-DEV----- EPEVLDGTSL DRLSNIKFVS LGEISENLGA NVTW------ ----------
                                D--------- -GEMLEDTSL DRLSNIKFIS LGEVSEKLGA NVTW------ ----------
                                D-EDV----- ESVVLDGTSL DRLSNIKFTT LGEISESLGA NVTW------ ----------
                                D--------- -GEMLEDTSL DRLSNIKFIS LGEVSEKLGA NVTW------ ----------
                                D--------- -GEAIEGTTL DRLSNIKFVS LGTIAENLGS KVTW------ ----------
                                D-EDV----- ESVVLDGTSL DRLSNIKFTT LGEISESLGA NVTW------ ----------
                                D-EDA----- ETVVLDGTSL DRLSNIKFTT LGDISESLGA NVTW------ ----------
                                D-DDF----- EAEVLAGTSL DRLSNINFTT LGAVSEDLGA NVTW------ ----------
                                D-DDR----- EAEILDDTSL DRLSNIRFVH LGEVSDQLGA NVTW------ ----------
                                D-DDH----- ESDVLEGTSL DRLSNIRFVH LHEVSEQLGA NVTW------ ----------
                                DY-------- ETELLTDTSL DRLSTIKFVS LGEISDSLGA NVTW------ ----------
                                D--------- -GEMLEDTSL DRLSNIKFIS LGEVSEKLGA NVTW------ ----------
                                D--------- -GEAIDGTTL DRLSNIKFLS LGEVSANLGA TVTW------ ----------
                                D-DEH----- ESTVLEDTSL DRLSNIKFTT LGDVSESLGA NVTW------ ----------
                                D--------- -GEAIDGTTL DRLSNIKFLS LGEVSANLGA TVTW------ ----------
                                D-EDV----- ESVVLDGTSL DRLSNIKFTT LGAISESLGA NVTW------ ----------
                                D-EDA----- EAVVLDGTSL DRLSNIKFTT LGDVSESLGA NVTW------ ----------
                                ---------- EAEVLEDTSL DRLSNIKFVS LGEVSENLGA NVTW------ ----------
                                D--------- -AEILDGTSL DRLSNIKFVQ LGDVSENLGA NVTW------ ----------
                                D--------- -GEVLDGTSL DRLSNIKFVT LGEISETLGA NKTW------ ----------
                                D-EDV----- ESVVLDGTSL DRLSNIKFTT LGEISESLGA NVTW------ ----------
                                D-DDH----- EATVLEDTSL DRLSNIRFVH LGEIAEQLGA SVTW------ ----------
                                D-EDA----- ETVVLDGTSL DRLSNIKFTT LGEISESLGA NVTW------ ----------
                                D-EDV----- ESVVLDGTSL DRLSNIKFTT LGEISESLGA NVTW------ ----------
                                D-DDR----- ESEILEGTSL DRLSNIRFVH LGEVSEQLGA NVTW------ ----------
                                D--------- EPDVLEGTSL DRLSNIKFVQ LGELSEDLGA NVTW------ ----------
                                D-EDV----- ESVVLDGTSL DRLSNIKFTT LGEISESLGA NVTW------ ----------
                                D--------- -GEVLDGTSL DRLSNIKFVT LGEISETLGA NKTW------ ----------

                                ---------- ---------- ---------- ---------- ---------- ----------
                                ---------- ---------- ---------- ---------- ---------- ----------
                                ---------- ---------- ---------- ---------- ---------- ----------
                                ---------- ---------- ---------- ---------- ---------- ----------
                                ---------- ---------- ---------- ---------- ---------- ----------
                                ---------- ---------- ---------- ---------- ---------- ----------
                                ---------- ---------- ---------- ---------- ---------- ----------
                                ---------- ---------- ---------- ---------- ---------- ----------
                                ---------- ---------- ---------- ---------- ---------- ----------
                                ---------- ---------- ---------- ---------- ---------- ----------
                                ---------- ---------- ---------- ---------- ---------- ----------
                                ---------- ---------- ---------- ---------- ---------- ----------
                                ---------- ---------- ---------- ---------- ---------- ----------
                                ---------- ---------- ---------- ---------- ---------- ----------
                                ---------- ---------- ---------- ---------- ---------- ----------
                                ---------- ---------- ---------- ---------- ---------- ----------
                                ---------- ---------- ---------- ---------- ---------- ----------
                                ---------- ---------- ---------- ---------- ---------- ----------
                                ---------- ---------- ---------- ---------- ---------- ----------
                                ---------- ---------- ---------- ---------- ---------- ----------
                                ---------- ---------- ---------- ---------- ---------- ----------
                                ---------- ---------- ---------- ---------- ---------- ----------
                                ---------- ---------- ---------- ---------- ---------- ----------
                                ---------- ---------- ---------- ---------- ---------- ----------
                                ERAGRGSVEK RGACAFPRFV ASCPSVSRSG RWPTARGNAR RSARPGADER SAGLRRMRTP
                                ---------- ---------- ---------- ---------- ---------- ----------
                                ---------- ---------- ---------- ---------- ---------- ----------
                                ---------- ---------- ---------- ---------- ---------- ----------
                                ---------- ---------- ---------- ---------- ---------- ----------
                                ---------- ---------- ---------- ---------- ---------- ----------
                                ---------- ---------- ---------- ---------- ---------- ----------
                                ---------- ---------- ---------- ---------- ---------- ----------
                                ---------- ---------- ---------- ---------- ---------- ----------
                                ---------- ---------- ---------- ---------- ---------- ----------
                                ---------- ---------- ---------- ---------- ---------- ----------
                                ---------- ---------- ---------- ---------- ---------- ----------
                                ---------- ---------- ---------- ---------- ---------- ----------
                                ---------- ---------- ---------- ---------- ---------- ----------
                                ---------- ---------- ---------- ---------- ---------- ----------
                                ---------- ---------- ---------- ---------- ---------- ----------
                                ---------- ---------- ---------- ---------- ---------- ----------
                                ---------- ---------- ---------- ---------- ---------- ----------
                                ---------- ---------- ---------- ---------- ---------- ----------
                                ---------- ---------- ---------- ---------- ---------- ----------
                                ---------- ---------- ---------- ---------- ---------- ----------
                                ---------- ---------- ---------- ---------- ---------- ----------
                                ---------- ---------- ---------- ---------- ---------- ----------
                                ---------- ---------- ---------- ---------- ---------- ----------
                                ---------- ---------- ---------- ---------- ---------- ----------
                                ---------- ---------- ---------- ---------- ---------- ----------
                                ---------- ---------- ---------- ---------- ---------- ----------
                                ---------- ---------- ---------- ---------- ---------- ----------
                                ---------- ---------- ---------- ---------- ---------- ----------
                                ---------- ---------- ---------- ---------- ---------- ----------
                                ---------- ---------- ---------- ---------- ---------- ----------
                                ---------- ---------- ---------- ---------- ---------- ----------
                                ---------- ---------- ---------- ---------- ---------- ----------
                                ---------- ---------- ---------- ---------- ---------- ----------
                                ---------- ---------- ---------- ---------- ---------- ----------
                                ---------- ---------- ---------- ---------- ---------- ----------
                                ---------- ---------- ---------- ---------- ---------- ----------
                                ---------- ---------- ---------- ---------- ---------- ----------
                                ---------- ---------- ---------- ---------- ---------- ----------
                                ---------- ---------- ---------- ---------- ---------- ----------
                                ---------- ---------- ---------- ---------- ---------- ----------
                                ---------- ---------- ---------- ---------- ---------- ----------
                                ---------- ---------- ---------- ---------- ---------- ----------
                                ---------- ---------- ---------- ---------- ---------- ----------
                                ---------- ---------- ---------- ---------- ---------- ----------
                                ---------- ---------- ---------- ---------- ---------- ----------
                                ---------- ---------- ---------- ---------- ---------- ----------
                                ---------- ---------- ---------- ---------- ---------- ----------
                                ---------- ---------- ---------- ---------- ---------- ----------
                                ---------- ---------- ---------- ---------- ---------- ----------
                                ---------- ---------- ---------- ---------- ---------- ----------
                                ---------- ---------- ---------- ---------- ---------- ----------
                                ---------- ---------- ---------- ---------- ---------- ----------
                                ---------- ---------- ---------- ---------- ---------- ----------
                                ---------- ---------- ---------- ---------- ---------- ----------
                                ---------- ---------- ---------- ---------- ---------- ----------
                                ---------- ---------- ---------- ---------- ---------- ----------
                                ---------- ---------- ---------- ---------- ---------- ----------
                                ---------- ---------- ---------- ---------- ---------- ----------
                                ---------- ---------- ---------- ---------- ---------- ----------
                                ---------- ---------- ---------- ---------- ---------- ----------
                                ---------- ---------- ---------- ---------- ---------- ----------
                                ---------- ---------- ---------- ---------- ---------- ----------
                                ---------- ---------- ---------- ---------- ---------- ----------
                                ---------- ---------- ---------- ---------- ---------- ----------
                                ---------- ---------- ---------- ---------- ---------- ----------
                                ---------- ---------- ---------- ---------- ---------- ----------
                                ---------- ---------- ---------- ---------- ---------- ----------
                                ---------- ---------- ---------- ---------- ---------- ----------
                                ---------- ---------- ---------- ---------- ---------- ----------
                                ---------- ---------- ---------- ---------- ---------- ----------
                                ---------- ---------- ---------- ---------- ---------- ----------
                                ---------- ---------- ---------- ---------- ---------- ----------
                                ---------- ---------- ---------- ---------- ---------- ----------
                                ---------- ---------- ---------- ---------- ---------- ----------
                                ---------- ---------- ---------- ---------- ---------- ----------
                                ---------- ---------- ---------- ---------- ---------- ----------
                                ---------- ---------- ---------- ---------- ---------- ----------
                                ---------- ---------- ---------- ---------- ---------- ----------
                                ---------- ---------- ---------- ---------- ---------- ----------
                                ---------- ---------- ---------- ---------- ---------- ----------
                                ---------- ---------- ---------- ---------- ---------- ----------
                                ---------- ---------- ---------- ---------- ---------- ----------
                                ---------- ---------- ---------- ---------- ---------- ----------
                                ---------- ---------- ---------- ---------- ---------- ----------
                                ---------- ---------- ---------- ---------- ---------- ----------
                                ---------- ---------- ---------- ---------- ---------- ----------
                                ---------- ---------- ---------- ---------- ---------- ----------
                                ---------- ---------- ---------- ---------- ---------- ----------
                                ---------- ---------- ---------- ---------- ---------- ----------
                                ---------- ---------- ---------- ---------- ---------- ----------
                                ---------- ---------- ---------- ---------- ---------- ----------
                                ---------- ---------- ---------- ---------- ---------- ----------
                                ---------- ---------- ---------- ---------- ---------- ----------
                                ---------- ---------- ---------- ---------- ---------- ----------
                                ---------- ---------- ---------- ---------- ---------- ----------
                                ---------- ---------- ---------- ---------- ---------- ----------
                                ---------- ---------- ---------- ---------- ---------- ----------

                                ---------- ---------- ---------- ---------- ---------- ----------
                                ---------- ---------- ---------- ---------- ---------- ----------
                                ---------- ---------- ---------- ---------- ---------- ----------
                                ---------- ---------- ---------- ---------- ---------- ----------
                                ---------- ---------- ---------- ---------- ---------- ----------
                                ---------- ---------- ---------- ---------- ---------- ----------
                                ---------- ---------- ---------- ---------- ---------- ----------
                                ---------- ---------- ---------- ---------- ---------- ----------
                                ---------- ---------- ---------- ---------- ---------- ----------
                                ---------- ---------- ---------- ---------- ---------- ----------
                                ---------- ---------- ---------- ---------- ---------- ----------
                                ---------- ---------- ---------- ---------- ---------- ----------
                                ---------- ---------- ---------- ---------- ---------- ----------
                                ---------- ---------- ---------- ---------- ---------- ----------
                                ---------- ---------- ---------- ---------- ---------- ----------
                                ---------- ---------- ---------- ---------- ---------- ----------
                                ---------- ---------- ---------- ---------- ---------- ----------
                                ---------- ---------- ---------- ---------- ---------- ----------
                                ---------- ---------- ---------- ---------- ---------- ----------
                                ---------- ---------- ---------- ---------- ---------- ----------
                                ---------- ---------- ---------- ---------- ---------- ----------
                                ---------- ---------- ---------- ---------- ---------- ----------
                                ---------- ---------- ---------- ---------- ---------- ----------
                                ---------- ---------- ---------- ---------- ---------- ----------
                                APTDPSQSST HKSGARGRTA RPTVTIAGDR GRPTVREPDA CRSGFLVTSP HATRGAKRLR
                                ---------- ---------- ---------- ---------- ---------- ----------
                                ---------- ---------- ---------- ---------- ---------- ----------
                                ---------- ---------- ---------- ---------- ---------- ----------
                                ---------- ---------- ---------- ---------- ---------- ----------
                                ---------- ---------- ---------- ---------- ---------- ----------
                                ---------- ---------- ---------- ---------- ---------- ----------
                                ---------- ---------- ---------- ---------- ---------- ----------
                                ---------- ---------- ---------- ---------- ---------- ----------
                                ---------- ---------- ---------- ---------- ---------- ----------
                                ---------- ---------- ---------- ---------- ---------- ----------
                                ---------- ---------- ---------- ---------- ---------- ----------
                                ---------- ---------- ---------- ---------- ---------- ----------
                                ---------- ---------- ---------- ---------- ---------- ----------
                                ---------- ---------- ---------- ---------- ---------- ----------
                                ---------- ---------- ---------- ---------- ---------- ----------
                                ---------- ---------- ---------- ---------- ---------- ----------
                                ---------- ---------- ---------- ---------- ---------- ----------
                                ---------- ---------- ---------- ---------- ---------- ----------
                                ---------- ---------- ---------- ---------- ---------- ----------
                                ---------- ---------- ---------- ---------- ---------- ----------
                                ---------- ---------- ---------- ---------- ---------- ----------
                                ---------- ---------- ---------- ---------- ---------- ----------
                                ---------- ---------- ---------- ---------- ---------- ----------
                                ---------- ---------- ---------- ---------- ---------- ----------
                                ---------- ---------- ---------- ---------- ---------- ----------
                                ---------- ---------- ---------- ---------- ---------- ----------
                                ---------- ---------- ---------- ---------- ---------- ----------
                                ---------- ---------- ---------- ---------- ---------- ----------
                                ---------- ---------- ---------- ---------- ---------- ----------
                                ---------- ---------- ---------- ---------- ---------- ----------
                                ---------- ---------- ---------- ---------- ---------- ----------
                                ---------- ---------- ---------- ---------- ---------- ----------
                                ---------- ---------- ---------- ---------- ---------- ----------
                                ---------- ---------- ---------- ---------- ---------- ----------
                                ---------- ---------- ---------- ---------- ---------- ----------
                                ---------- ---------- ---------- ---------- ---------- ----------
                                ---------- ---------- ---------- ---------- ---------- ----------
                                ---------- ---------- ---------- ---------- ---------- ----------
                                ---------- ---------- ---------- ---------- ---------- ----------
                                ---------- ---------- ---------- ---------- ---------- ----------
                                ---------- ---------- ---------- ---------- ---------- ----------
                                ---------- ---------- ---------- ---------- ---------- ----------
                                ---------- ---------- ---------- ---------- ---------- ----------
                                ---------- ---------- ---------- ---------- ---------- ----------
                                ---------- ---------- ---------- ---------- ---------- ----------
                                ---------- ---------- ---------- ---------- ---------- ----------
                                ---------- ---------- ---------- ---------- ---------- ----------
                                ---------- ---------- ---------- ---------- ---------- ----------
                                ---------- ---------- ---------- ---------- ---------- ----------
                                ---------- ---------- ---------- ---------- ---------- ----------
                                ---------- ---------- ---------- ---------- ---------- ----------
                                ---------- ---------- ---------- ---------- ---------- ----------
                                ---------- ---------- ---------- ---------- ---------- ----------
                                ---------- ---------- ---------- ---------- ---------- ----------
                                ---------- ---------- ---------- ---------- ---------- ----------
                                ---------- ---------- ---------- ---------- ---------- ----------
                                ---------- ---------- ---------- ---------- ---------- ----------
                                ---------- ---------- ---------- ---------- ---------- ----------
                                ---------- ---------- ---------- ---------- ---------- ----------
                                ---------- ---------- ---------- ---------- ---------- ----------
                                ---------- ---------- ---------- ---------- ---------- ----------
                                ---------- ---------- ---------- ---------- ---------- ----------
                                ---------- ---------- ---------- ---------- ---------- ----------
                                ---------- ---------- ---------- ---------- ---------- ----------
                                ---------- ---------- ---------- ---------- ---------- ----------
                                ---------- ---------- ---------- ---------- ---------- ----------
                                ---------- ---------- ---------- ---------- ---------- ----------
                                ---------- ---------- ---------- ---------- ---------- ----------
                                ---------- ---------- ---------- ---------- ---------- ----------
                                ---------- ---------- ---------- ---------- ---------- ----------
                                ---------- ---------- ---------- ---------- ---------- ----------
                                ---------- ---------- ---------- ---------- ---------- ----------
                                ---------- ---------- ---------- ---------- ---------- ----------
                                ---------- ---------- ---------- ---------- ---------- ----------
                                ---------- ---------- ---------- ---------- ---------- ----------
                                ---------- ---------- ---------- ---------- ---------- ----------
                                ---------- ---------- ---------- ---------- ---------- ----------
                                ---------- ---------- ---------- ---------- ---------- ----------
                                ---------- ---------- ---------- ---------- ---------- ----------
                                ---------- ---------- ---------- ---------- ---------- ----------
                                ---------- ---------- ---------- ---------- ---------- ----------
                                ---------- ---------- ---------- ---------- ---------- ----------
                                ---------- ---------- ---------- ---------- ---------- ----------
                                ---------- ---------- ---------- ---------- ---------- ----------
                                ---------- ---------- ---------- ---------- ---------- ----------
                                ---------- ---------- ---------- ---------- ---------- ----------
                                ---------- ---------- ---------- ---------- ---------- ----------
                                ---------- ---------- ---------- ---------- ---------- ----------
                                ---------- ---------- ---------- ---------- ---------- ----------
                                ---------- ---------- ---------- ---------- ---------- ----------
                                ---------- ---------- ---------- ---------- ---------- ----------
                                ---------- ---------- ---------- ---------- ---------- ----------
                                ---------- ---------- ---------- ---------- ---------- ----------
                                ---------- ---------- ---------- ---------- ---------- ----------
                                ---------- ---------- ---------- ---------- ---------- ----------
                                ---------- ---------- ---------- ---------- ---------- ----------
                                ---------- ---------- ---------- ---------- ---------- ----------

                                ---------- ---------- ---------- ---------- ---------M ARSFYSHIKD
                                ---------- ---------- ---------- ---------- ---------M AKSFYSHIKD
                                ---------- ---------- ---------- ---------- ---------M ARSFYSHIKE
                                ---------- ---------- ---------- ---------- ---------M ARSFYSHIKE
                                ---------- ---------- ---------- ---------- ---------M AKSFYSHIKD
                                ---------- ---------- ---------- ---------- ---------M ARSFYSHIKE
                                ---------- ---------- ---------- ---------- ---------M ARSFYSHIKE
                                ---------- ---------- ---------- ---------- ---------M ARSAYSYIRD
                                ---------- ---------- ---------- ---------- ---------M ARSFYSHIKE
                                ---------- ---------- ---------- ---------- ---------M AKSFYSHIKD
                                ---------- ---------- ---------- ---------- ---------M AKSFYSHIKD
                                ---------- ---------- ---------- ---------- ---------M ARSAYSYIRD
                                ---------- ---------- ---------- ---------- ---------M ARSFYSHIKE
                                ---------- ---------- ---------- ---------- ---------M ARSFYSHIKD
                                ---------- ---------- ---------- ---------- ---------M TRSVYSHIRE
                                ---------- ---------- ---------- ---------- ---------M ARSVYSHIRE
                                ---------- ---------- ---------- ---------- ---------M ARSFYSHIKE
                                ---------- ---------- ---------- ---------- ---------M ARSFYSHIKE
                                ---------- ---------- ---------- ---------- ---------M AKSFYSHIKE
                                ---------- ---------- ---------- ---------- ---------- -MGYYKYAQE
                                ---------- ---------- ---------- ---------- ---------M ARSFYSHIKE
                                ---------- ---------- ---------- ---------- ---------M ARSFYSHIRD
                                ---------- ---------- ---------- ---------- ---------M AKSFYSHIKE
                                ---------- ---------- ---------- ---------- ---------M AESFYSHIKD
                                ADRGYFRQLA GADTAGTRRR GVRSDRPHAP GRDDMWPLAA ESQPSAQHTM ARSFYSHIKE
                                ---------- ---------- ---------- ---------- ---------M AKSFYSHIKE
                                ---------- ---------- ---------- ---------- ---------M ARSFYSHIKE
                                ---------- ---------- ---------- ---------- ---------M ARSFYSHIKE
                                ---------- ---------- ---------- ---------- ---------M ARSFYSHIKE
                                ---------- ---------- ---------- ---------- ---------M ARSFYSHIKE
                                ---------- ---------- ---------- ---------- ------MFKL VKSYYTYVRD
                                ---------- ---------- ---------- ---------- ---------M ARSFYSHIKE
                                ---------- ---------- ---------- ---------- ---------M ARSFYSHIKE
                                ---------- ---------- ---------- ---------- ---------M VKSFYGYVRD
                                ---------- ---------- ---------- ---------- ---------M SRSFYSHIKE
                                ---------- ---------- ---------- ---------- ---------M ARSFYSHIKE
                                ---------- ---------- ---------- ---------- ---------M ARSFYSHIGD
                                ---------- ---------- ---------- ---------- ---------M ARSFYSHIKE
                                ---------- ---------- ---------- ---------- ---------M ARSSYSYIRE
                                MNRGYFRQLA GADTAGTRRR GRGRTDRRAP RDETTCGPSR LNRNRPRTTM ARSFYSHIKE
                                ---------- ---------- ---------- ---------- ---------M VKSFYGYVRD
                                ---------- ---------- ---------- ---------- ---------M AESFYSHIKD
                                ---------- ---------- ---------- ---------- ---------M ARSFYSHIKE
                                ---------- ---------- ---------- ---------- ---------- -MGYYKYAQQ
                                ---------- ---------- ---------- ---------- ---------M AESFYSHIKD
                                ---------- ---------- ---------- ---------- ---------M ARSFYSHIGD
                                ---------- ---------- ---------- ---------- ---------M AKSFYSHIKD
                                ---------- ---------- ---------- ---------- ---------M TQSVYSHIRE
                                ---------- ---------- ---------- ---------- ---------M AKSFYSHIKD
                                ---------- ---------- ---------- ---------- ---------M AKSFYSHIKD
                                ---------- ---------- ---------- ---------- ---------M ARSFYSHIKE
                                ---------- ---------- ---------- ---------- ---------M ARSFYSHIKE
                                ---------- ---------- ---------- ---------- ---------M ARSFYSHIKE
                                ---------- ---------- ---------- ---------- ---------M ARSAYSYIRD
                                ---------- ---------- ---------- ---------- ---------M AKSFYSHIKD
                                ---------- ---------- ---------- ---------- ---------M ARSFYSHIKE
                                ---------- ---------- ---------- ---------- ---------M ARSFYSHIKE
                                ---------- ---------- ---------- ---------- ---------M ARSFYSHIGD
                                ---------- ---------- ---------- ---------- ---------M AKSFYSHIKD
                                ---------- ---------- ---------- ---------- ---------M ARSAYSYIRD
                                ---------- ---------- ---------- ---------- ---------M ARSFYSHIKE
                                ---------- ---------- ---------- ---------- ---------M ARSFYSHIKE
                                ---------- ---------- ---------- ---------- ---------M ARSFYSHIKD
                                ---------- ---------- ---------- ---------- ---------M AKSFYSHIKD
                                ---------- ---------- ---------- ---------- ---------M ARSAYSYIRD
                                ---------- ---------- ---------- ---------- ---------M ARSAYSYIRD
                                ---------- ---------- ---------- ---------- ---------M AESFYSHIKD
                                ---------- ---------- ---------- ---------- ---------M AKSFYSHIRD
                                ---------- ---------- ---------- ---------- ---------M AKSFYSHIKE
                                ---------- ---------- ---------- ---------- ------MFKL VKSFYGYVRD
                                ---------- ---------- ---------- ---------- ---------M ARSFYSHIKE
                                ---------- ---------- ---------- ---------- ---------M ARSFYSHIKE
                                ---------- ---------- ---------- ---------- ---------M TRSLYSHIKE
                                ---------- ---------- ---------- ---------- ---------M ARSFYSHIKD
                                ---------- ---------- ---------- ---------- ---------M AESFYSHIKD
                                ---------- ---------- ---------- ---------- ---------- ----------
                                ---------- ---------- ---------- ---------- ---------M ARSFYSHIKE
                                ---------- ---------- ---------- ---------- ---------M ARSFYSHIKE
                                ---------- ---------- ---------- ---------- ---------M ARSFYSHIKE
                                ---------- ---------- ---------- ---------- ---------M ARSFYSHIKE
                                ---------- ---------- ---------- ---------- ---------M AKSFYSHIKD
                                ---------- ---------- ---------- ---------- ---------M ARSFYSHIKE
                                ---------- ---------- ---------- ---------- ---------M ARSFYAHIGD
                                ---------- ---------- ---------- ---------- ---------M AESFYSHIKD
                                ---------- ---------- ---------- ---------- ---------M ARSFYSHIKD
                                ---------- ---------- ---------- ---------- ---------M AESFYSHIKD
                                ---------- ---------- ---------- ---------- ---------M ARSFYSHIKE
                                ---------- ---------- ---------- ---------- ---------M ARSFYSHIRD
                                ---------- ---------- ---------- ---------- ---------M ARSFYSHIKE
                                ---------- ---------- ---------- ---------- ---------M ARSFYSHIKE
                                ---------- ---------- ---------- ---------- ---------M ARSFYSHIKE
                                ---------- ---------- ---------- ---------- ---------M AESFYSHIKD
                                ---------- ---------- ---------- ---------- ---------- ----------
                                ---------- ---------- ---------- ---------- ---------- ----------
                                ---------- ---------- ---------- ---------- ---------M ARSFYSHIRE
                                ---------- ---------- ---------- ---------- ---------M ARSFYSHIKE
                                ---------- ---------- ---------- ---------- ---------- ----------
                                ---------- ---------- ---------- ---------- ---------M ARSFYSHIKE
                                ---------- ---------- ---------- ---------- ---------M ARSFYSHIKD
                                ---------- ---------- ---------- ---------- ---------M ARSFYSHIKE
                                ---------- ---------- ---------- ---------- ---------M ARSFYSHIKE
                                ---------- ---------- ---------- ---------- ---------M ARSFYSHIKE
                                ---------- ---------- ---------- ---------- ---------M AKSFYSHIKE
                                ---------- ---------- ---------- ---------- ---------M AESFYSHIKD
                                ---------- ---------- ---------- ---------- ---------M TRSFYSHIRD
                                ---------- ---------- ---------- ---------- ---------M ARSFYSHIKE
                                ---------- ---------- ---------- ---------- ---------M ARSFYSHIKE
                                ---------- ---------- ---------- ---------- ---------M ARSFYSHIKD
                                ---------- ---------- ---------- ---------- ---------M ARSFYSHIKE
                                ---------- ---------- ---------- ---------- ---------M ARSFYSHIKE
                                ---------- ---------- ---------- ---------- ---------M ARSFYSHIKD
                                ---------- ---------- ---------- ---------- ---------M ARSFYSHIRE
                                ---------- ---------- ---------- ---------- ---------M ARSFYAHIGD
                                ---------- ---------- ---------- ---------- ---------M ARSAYSYIRD
                                ---------- ---------- ---------- ---------- ---------M ARSFYSHIKE
                                ---------- ---------- ---------- ---------- ---------M ARSFYSHIKE
                                ---------- ---------- ---------- ---------- ---------M ARSFYSHIKE
                                MNRGYFRQLA GADTAGTRRR GRGRTDRRTP RDETTCGPSR LNRNRPRTTM ARSFYSHIKE
                                ---------- ---------- ---------- ---------- ---------M AKSFYSHIKD
                                ---------- ---------- ---------- ---------- ---------M ARSFYSHIRD
                                MNRGYFRQLA GADTAGTRRR GRGRTDRRAP RDETTCGPSR LNRNRPRTTM ARSFYSHIKE
                                ---------- ---------- ---------- ---------- ---------M ARSAYSYIRD

                                AWRSPKEGKL AELQWQRKQE WRDQGAIERI ERPTRLDKAR ELGYKAKQGV VVARVSVRKG
                                AWKDPDEGKL GELQWQRKQE WREQGAIERI ERPTRLDKAR ELGYKAKQGI VVTRVSVRKG
                                AWRSPKEGKL AELQWQRKQE WRDQGAIERI ERPTRLDKAR ELGYKAKQGV IVARVSVRKG
                                AWRSPKEGKL AELQWQRKQE WRDQGAIERI ERPTRLDKAR ELGYKAKQGV IVARVSVRKG
                                AWKDPDDGKL GELQWQRKQE WRNQGAIERI ERPTRLDKAR ELGYKAKQGI VVTRVSVRKG
                                AWKTPKEGKL AELQWQRKQE WRNQGAIERI ERPTRLDKAR ELGYKAKQGI VVVRVSVRKG
                                AWEDPDDGKL AELQWQRKQD WRKEGAIERV DRPTRLDKAR ELGYKAKQGV VVVRVSVRKG
                                AWKNPGDGQL AELQWQRQQE WRDEGAVERI ERPTRLDKAR SQGYKAKQGV VVARVSVRKG
                                AWRSPKEGKL AELQWQRKQE WRDQGAIERI ERPTRLDKAR ELGYKAKQGV IVARVSVRKG
                                AWKDPDDGKL GELQWQRKQE WRDQGAIERI ERPTRLDKAR ELGYKAKQGI IMTRVSVRKG
                                AWKDPDDGKL GELQWQRKQE WRKQGAIERI DRPTRLDKAR ELGYKAKQGI IVVRVSVRKG
                                AWKNPGDGQL AELQWQRQQE WRNEGAVERI ERPTRLDKAR SQGYKAKQGV IVARVSVRKG
                                AWRSPKEGKL AELQWQRKQE WRDQGAIERI ERPTRLDKAR ELGYKAKQGV IVARVSVRKG
                                AWKQPGDGKL AELQWQRKQE WRTQGAIERV ERPTRLDKAR ELGYKAKQGI VVVRVAIRKG
                                AWESPSEGKL AELQWQRKQE WRNQGAIERV DRPTRLDKAR SQGYKAKQGV VVARVAVRKG
                                AWRSPDEGKL AELQWQRKQE WRDQGAIERI DRPTRLDKAR SQGYKAKQGI VVARVSVRKG
                                AWKTPKEGKL AELQWQRKQE WRNQGAIERI ERPTRLDKAR ELGYKAKQGI VMVRVSVRKG
                                AWRSPKEGKL AELQWQRKQQ WRDEGAIERI ERPTRLDKAR ELGYKAKQGV IVARVSVRKG
                                AWKDPDEGKL GELQWQRKQE WRDQGAIERI ERPTRLDKAR ELGYKAKQGI VVARVSVRKG
                                QYEQPKD-NL DEVWRQRLIE WRQQGAVERV EGPTRIPKAR QLGYKAKQGF VTVRARISRG
                                AWKTPKEGKL AELQWQRKQE WREQGAIERI ERPTRLDKAR ELGYKAKQGI VMVRVSVRKG
                                AWKNPKEGAL GELQWQRKQE WREQGAIERI ERPTRLDRAR DLGYKAKQGV VLARVSIRKG
                                AWKDPDEGKL GELQWQRKQE WRDQGAIERV ERPTRLDKAR ELGYKAKQGI VVARVSVRKG
                                AWKDPDDGKL GELQWQRKQE WRKQGAIERI ERPTRLDKAR ELGYKAKQGI IVVRMSVRKG
                                AWRSPKEGKL AELQWQRKQE WRDQGAIERI ERPTRLDKAR ELGYKAKQGV IVARVSVRKG
                                AWKDPDDGKL GELQWQRKQE WRKQGAIERI DRPTRLDKAR ELGYKAKQGI IVTRVSVRKG
                                AWRSPKEGKL AELQWQRKQQ WRDEGAIERI ERPTRLDKAR ELGYKAKQGV IVARVSVRKG
                                AWKTPKEGKL AELQWQRKQE WRNQGAIERI ERPTRLDKAR ELGYKAKQGI IVVRVSVRKG
                                AWRSPKEGKL AELQWQRKQE WRDQGAIERI ERPTRLDKAR ELGYKAKQGV IVARVSVRKG
                                AWKTPKEGKL AELQWQRKQE WRNQGAIERI ERPTRLDKAR ELGYKAKQGI IVVRVSVRKG
                                AWKNPDETYV NELRWERMQV WRKQGSVTRI ERPTRIDKAR SLGYKAKQGI VVARVKVRRG
                                AWRSPGDGKL AELQWQRKQE WRRQGAIERI ERPTRLDKAR ELGYKAKQGI VVARVSVRKG
                                AWRSPKEGKL AELQWQRKQQ WRDEGAIERI ERPTRLDKAR ELGYKAKQGV IVARVSVRKG
                                AWKNPDETYV NELRWERLQV WRKQGSVTRI ERPTRIDRAR SLGYKAKQGI VVVRVNVRRG
                                AWRNPGDGKL ADLQWERKQD WRNEGALTRI DRPTRLDKAR ELGYKAKQGI IVVRASVRKG
                                AWRSPKEGKL AELQWQRKQE WRDEGAIERI ERPTRLDKAR ELGYKAKQGV IVARVSVRKG
                                AWHDADNEMH EELQWQRLQE WRDQGAIERI ERPTRLDRAR SLGYKAKQGI VLARIAVRKG
                                AWKTPKEGKL AELQWQRKQE WREQGAIERI ERPTRLDKAR ELGYKAKQGI VMVRVSVRKG
                                AWQNPDDGKL AELQWQRQQD WREEGAIERI ERPTRLDKAR SQGYKAKQGV VVVRTSVRKG
                                AWRSPKEGKL AELQWQRKQE WRDQGAIERI ERPTRLDKAR ELGYKAKQGV IVARVSVRKG
                                AWKNPDETYV NELRWERLQV WRKQGSVTRI ERPTRIDRAR SLGYKAKQGI VVVRVNVRRG
                                AWKDPDDGKL GELQWQRKQE WRDQGAIERI DRPTRLDKAR ELGYKAKQGI VVVRVSVRKG
                                AWKTPKEGKL AELQWQRKQE WREQGAIERI ERPTRLDKAR ELGYKAKQGI IVVRVSVRKG
                                KYNQPKE-KL DELWQQRLIE WREQNAVEKI DNPTRIPKAR QKGYKSKEGI VMARVKVNKG
                                AWKDPDDGKL GELQWQRKQE WRDQGAIERI ERPTRLDKAR ELGYKAKQGI VVVRVSVRKG
                                AWHDADNEMH EELQWQRLQE WRDQGAIERI DRPTRLDRAR SLGYKAKQGI VLARIAVRKG
                                AWKDPDDGKL GELQWQRKQE WRDQGAIERI ERPTRLDKAR ELGYKAKQGI IMTRVSVRKG
                                AWQNPDDSKV AELQWQRQQR WRDQGAIERI ERPTRLDAAR SQGYKAKQGV IVARVSVRKG
                                AWKDPDDGKL GELQWQRKQE WRDQGAIERI ERPTRLDKAR ELGYKAKQGI IMTRVSVRKG
                                AWKDPDDGKL GELQWQRKQE WRKQGAIERI ERPTRLDKAR ELGYKAKQGI VMTRVSVRKG
                                AWKNPGDGKL GELQWQRKQE WRKQGAIERI ERPTRLDKAR ELGYKAKQGI VLTRVSVRKG
                                AWRSPKEGKL AELQWQRKQE WRDQGAIERI ERPTRLDKAR ELGYKAKQGV IVARVSVRKG
                                AWKTPKEGKL AELQWQRKQE WRNQGAIERI ERPTRLDKAR ELGYKAKQGI IVVRVSVRKG
                                AWKNPGDGQL AELQWQRQQE WRDEGAVERI ERPTRLDKAR SQGYKAKQGV VVARVSVRKG
                                AWKDPDDGKL GELQWQRKQE WRDQGAIERI DRPTRLDKAR ELGYKAKQGI VMTRVSVRKG
                                AWRSPKEGKL AELQWQRKQE WRDEGAIERI ERPTRLDKAR ELGYKAKQGV VVARVSVRKG
                                AWRSPKEGKL AELQWQRKQE WRDEGAIERI ERPTRLDKAR ELGYKAKQGV IVARVSVRKG
                                AWHDPENEMQ AELQWRRLQE WRQEGAIERI ERPTRLDRAR SLGYKAKQGI VLARVAVRKG
                                AWKDPDDGKL GELQWQRKQE WRKEGAIERI ERPTRLDKAR ELGYKAKQGI IVTRVSVRKG
                                AWKNPGDGQL AELQWQRQQE WRNEGAVERI ERPTRLDKAR SQGYKAKQGV IVARVSVRKG
                                AWEDPDDGKL AELQWQRKQD WRKEGAIERV DRPTRLDKAR ELGYKAKQGV VVVRVSVRKG
                                AWRSPKEGKL AELQWQRKQQ WRDEGAIERI ERPTRLDKAR ELGYKAKQGV IVARVSVRKG
                                AWKNPGDGKV AELQWQRKQE WRDQGAIVRV DHPTRLDKAR ELGYKAKQGI IVARVSVRKG
                                AWKDPDDGKL GELQWQRKQE WRDQGAIERI DRPTRLDKAR ELGYKAKQGI IVTRVSVRKG
                                AWKNPGDGQL AELQWQRQQE WRNEGAVERI ERPTRLDKAR SQGYKAKQGV IVARVSVRKG
                                AWKNPGDGQL AELQWQRQQE WRNEGAVERI ERPTRLDKAR SQGYKAKQGV IVARVSVRKG
                                AWKDPDDGKL GELQWQRKQE WRDQGAIERI DRPTRLDKAR ELGYKAKQGI VVVRVSVRKG
                                AWKDPDDGKL AELQWQRKQD WRKQGAIERI DRPTRLDRAR SLGYKAKQGV VVARASVRKG
                                AWKDPDDGKL GELQWQRKQE WRKQGAIERI DRPTRLDKAR ELGYKAKQGI IVTRVSVRKG
                                AWKNPDETYV NELRWERLQV WRKQGSVTRI ERPTRIDRAR SLGYKAKQGI VVVRVNVRRG
                                AWRSPKEGKL AELQWQRKQE WRDEGAIERI ERPTRLDKAR ELGYKAKQGV IVARVSVRKG
                                AWRSPKEGKL AELQWQRKQE WRDEGAIERI ERPTRLDKAR ELGYKAKQGV VVARVSVRKG
                                AWRNPSDGKL AELQWQRKQE WRKQGAIERI DRPTRLDKAR ELGYKAKQGV VVARVSVRKG
                                AWKDPDDGKL GELQWQRKQE WRKQGAIERI ERPTRLDKAR ELGYKAKQGI VVTRVSVRKG
                                AWKDPDDGKL GELQWQRKQE WRDQGAIERI DRPTRLDKAR ELGYKAKQGI VVVRVSVRKG
                                ---------- ---------- ---------- ---------- ---------- ----------
                                AWKTPKEGKL AELQWQRKQE WREQGAIERI ERPTRLDKAR ELGYKAKQGI IVVRVSVRKG
                                AWRSPKEGKL AELQWQRKQE WRDEGAIERI ERPTRLDKAR ELGYKAKQGV VVARVSVRKG
                                AWRSPKEGKL AELQWQRKQE WRDQGAIERI ERPTRLDKAR ELGYKAKQGV IVARVSVRKG
                                AWRSPKEGKL AELQWQRKQE WRDQGAIERI ERPTRLDKAR ELGYKAKQGV IVARVSVRKG
                                AWKDPGDGKL GELQWQRKQE WRDQGAIERI ERPTRLDKAR ELGYKAKQGI IVARVSVRKG
                                AWRSPKEGKL AELQWQRKQE WRDEGAIERI ERPTRLDKAR ELGYKAKQGV VVARVSVRKG
                                AWHDAENEKH ADLQWRRLQE WREQGAIERI DRPTRLDRAR SLGYKAKQGV VLARVAVRKG
                                AWKDPDDGKL GELQWQRKQE WRDQGAIVRI DRPTRLDKAR ELGYKAKQGI VVTRVSVRKG
                                AWKNPGDGKL GELQWQRKQD WRDEGAIVRI DRPTRLDKAR ELGYKAKQGI VVARVSVRKG
                                AWKDPDDGKL GELQWQRKQE WRDQGAIERI ERPTRLDKAR ELGYKAKQGI VVVRVSVRKG
                                AWRSPKEGKL AELQWQRKQE WRDQGAIERI ERPTRLDKAR ELGYKAKQGV IVARVSVRKG
                                AWKNPDEGKV AELQWQRMQR WREQGAIERV ERPTRLDRAR SLGYKAKQGI VVARVSVRKG
                                AWKTPKEGKL AELQWQRKQE WRNQGAIERI ERPTRLDKAR ELGYKAKQGI IVVRVSVRKG
                                AWKTPKEGKL AELQWQRKQE WRNQGAIERI ERPTRLDKAR ELGYKAKQGI IVVRVSVRKG
                                AWKTPKEGKL AELQWQRKQE WRNQGAIERI ERPTRLDKAR ELGYKAKQGI IVVRVSVRKG
                                AWKDPDDGKL GELQWQRKQE WRKQGAIERI DRPTRLDKAR ELGYKAKQGI IVVRVSVRKG
                                ---------- ---------- ---------- ---------- ---------- ----------
                                ---------- ---------- ---------- ---------- ---------- ----------
                                AWKTPKEGTL AELQWQRQQE WRDQGSIERV DRPTRLDKAR SLGYKAKQGV VVARVSVRKG
                                AWKTPKEGKL AELQWQRKQE WREQGAIERI ERPTRLDKAR ELGYKAKQGI VVVRVSVRKG
                                ---------- ---------- ---------- ---------- ---------- ----------
                                AWKTPKEGKL AELQWQRKQE WREQGAIERI ERPTRLDKAR ELGYKAKQGI VVVRVSVRKG
                                AWRQPSDGKL AELQWQRKQD WRNEGAIVRI DRPTRLDKAR ELGYKAKQGI IVTRVSVRKG
                                AWRSPKEGKL AELQWQRKQE WRDQGAIERI ERPTRLDKAR ELGYKAKQGV IVARVSVRKG
                                AWRSPKEGKL AELQWQRKQE WRDEGAIERI ERPTRLDKAR ELGYKAKQGV VVARVSVRKG
                                AWRDPGDGKL AELQWQRKQD WREEGAIVRV DRPTRLDKAR ELGYKAKQGV VVARVSVRKG
                                AWKDPDDGKL GELQWQRKQE WRKQGAIERI DRPTRLDKAR ELGYKAKQGI IVTRVSVRKG
                                AWKDPDDGKL GELQWQRKQE WRDQGAIERI DRPTRLDKAR ELGYKAKQGI VVVRVSVRKG
                                AWKNPDDGKL AELQWQRTQE WRDQGALERI ERPTRLDRAR SLGYKAKQGV VVVRAAVRKG
                                AWKTPKEGKL AELQWQRKQE WRNQGAIERI ERPTRLDKAR ELGYKAKQGI IVVRVSVRKG
                                AWKQPGDGKL AELQWQRKQE WRDQGAIVRI DRPTRLDKAR ELGYKAKQGV IIARVAVRKG
                                AWQSPKEGKL AELQWQRKQE WREQGAIERI ERPTRLDKAR ELGYKAKQGV VVARVSVRKG
                                AWKQPGDGKL AELQWQRKQE WRDQGAIVRI DRPTRLDKAR ELGYKAKQGV IIARVAVRKG
                                AWRSPKEGKL AELQWQRKQE WRDQGAIERI ERPTRLDKAR ELGYKAKQGV IVARVSVRKG
                                AWRSPKEGKL AELQWQRKQE WRDQGAIERI DRPTRLDKAR ELGYKAKQGV VVARVSVRKG
                                AWKTPKEGKL AELQWQRQQE WRDQGAIERI ERPTRLDKAR SLGYKAKQGV VVARVSVRKG
                                AWHDAENEKH ADLQWRRLQE WREQGAIERI ERPTRLDRAR SLGYKAKQGV VLARVAVRKG
                                AWKNPGDGQL AELQWQRQQE WRNEGAVERI ERPTRLDKAR SQGYKAKQGV IVARVSVRKG
                                AWRSPKEGKL AELQWQRKQE WRDQGAIERI ERPTRLDKAR ELGYKAKQGV IVARVSVRKG
                                AWKNPGDGKL GELQWQRKQE WRKQGAIERI ERPTRLDKAR ELGYKAKQGI VLTRVSVRKG
                                AWRSPKEGKL AELQWQRKQQ WRDEGAIERI ERPTRLDKAR ELGYKAKQGV IVARVSVRKG
                                AWRSPKEGKL AELQWQRKQE WRDQGAIERI ERPTRLDKAR ELGYKAKQGV IVARVSVRKG
                                AWKDPDDGKL GELQWQRKQE WRKQGAIERI ERPTRLDKAR ELGYKAKQGI VVARVSVRKG
                                AWKNPDEGKV AELQWQRMQR WREQGAIERV ERPTRLDRAR SLGYKAKQGI VVARVSVRKG
                                AWRSPKEGKL AELQWQRKQE WRDQGAIERI ERPTRLDKAR ELGYKAKQGV IVARVSVRKG
                                AWKNPGDGQL AELQWQRQQE WRDEGAVERI ERPTRLDKAR SQGYKAKQGV IVARVSVRKG

                                GSRKQRHKAG RRSKRQGVNR LSRRKSIQRI SEERASRKYR NLRVLNSYWV GEDGSQKWHE
                                TARKERFTAG RRSKRQGVNR IGRRKNIQRI GEERVSRKYP NLRVLNSYWV GEDGSQKWFE
                                GSRKQRFKAG RRSKRQGVNR VSRRKSIQRI AEERASRKYR NLRVLNSYWV GEDGSQKWHE
                                GSRKQRFKAG RRSKRQGVNR VSRRKSIQRI AEERASRKYR NLRVLNSYWV GEDGSQKWHE
                                TARKQRHKAG RRTKRQGVNR IGRRKNIQRI GEERVSRKYP NLRVLNSYWV GEDGSQKWFE
                                GARKQRHKAG RRTKRQGVNR IGRRKSIPRI AEERASRKYP NMRVLNSYGV GQDGSQKWQE
                                TARKSRFKAG RRTKRQGVNR IGRAKNLQRI AEERASRKYV NLRTLNSYWV GEDGSQKWFE
                                GARKRRHKAG RRSKRQGVTR ITRRKDIQRV AEERASRTFP NLRVLNSYSV GQDGRQKWHE
                                GSRKQRFKAG RRSKRQGVNR VSRRKSIQRI AEERASRKYR NLRVLNSYWV GEDGSQKWHE
                                TARKQRFTAG RRSKRQGVNR IGRRKNIQRI GEERVSRKYP NMRVLNSYWV GEDGSQKWFE
                                TARKQRHKAG RRTKRQGVNR IGRRKNIQRI GEERVSRKYP NLRVLNSYWV GEDGSQKWFE
                                SARKRRHKAG RRSKRQGVTR ITRRKDIQRV AEERASRTFP NLRVLNSYSV GQDGRQKWHE
                                GSRKQRFKAG RRSKRQGVNR VSRRKSIQRI AEERASRKYR NLRVLNSYWV GEDGSQKWHE
                                GARKRRHKAG RRSKRQGVNR LSRRTSIQRI GEERASRKYP NLRVLNSYWV GEDGSQKWFE
                                GARKQRHTAG RRTKRQGVNR IGRRKSIQRI AEERASRKYR NLRVLNSYWV GEDGSQKWHE
                                GARKQRHTAG RRTKRQGVNR IGRRKSIQRI AEERASRKFR NLRVLNSYWV GEDGSQKWHE
                                GARKQRHKAG RRTKRQGVNR IGRRKSIPRI AEERASRKYP NMRVLNSYGV GQDGSQKWQE
                                GSRKQRHKAG RRSKRQGVNR LSRRKSIHRI AEERASRKYR NLRVLNSYWV GEDGSQKWHE
                                TARKQRFTAG RRSKRQGVNR IGRRKNIQRI GEERVSRKYP NLRVLNSYWV GEDGSQKWFE
                                GSKRKRPANG RRPAAYGQNR YSPKKSKRVI AEERVSKKYE NMEVLNSYWV AEDGQHKWFE
                                GARKQRHKAG RRTKRQGVNR IGRRKSIPRI AEERASRKYP NMRVLNSYGV GQDGSQKWQE
                                TARKQRHKAG RRSKRQGVTR VTRNKNLQRV AEERATRTYR NLRVLNSYGV GQDGSQKWFE
                                TARKQRFTAG RRSKRQGVNR IGRRKNIQRI GEERVSRKYP NLRVLNSYWV GEDGSQKWFE
                                TARKERFTAG RRSKRQGVNR IGRRKNIQRI GEERVSRKYP NLRVLNSYWV GEDGSQKWFE
                                GSRKQRFKAG RRSKRQGVNR VSRRKSIQRI AEERASRKYR NLRVLNSYWV GEDGSQKWHE
                                TARKQRFKAG RRTKRQGVNR IGRRKNIQRI GEERVSRKYP NLRVLNSYWV GEDGSQKWFE
                                GSRKQRHKAG RRSKRQGVNR LSRRKSIHRI AEERASRKYR NLRVLNSYWV GEDGSQKWHE
                                GARKQRHKAG RRTKRQGVNR IGRRKSIPRI AEERASRKHP NLRVLNSYGV GQDGSQKWQE
                                GSRKQRFKAG RRSKRQGVNR VSRRKSIQRI AEERASRKYR NLRVLNSYWV GEDGSQKWHE
                                GARKQRHKAG RRTKRQGVNR IGRRKSIPRI AEERASRKHP NLRVLNSYGV GQDGSQKWQE
                                GLGKTRPNRG RRTQKMGTSK ITGGMRIQRI AEARADRKYP NLEVLNSYWV GEDGKNKWFE
                                TARKQRHKAG RRSKRQGVKR LSRRTSIQRI GEQRVSRKYP NLRVLNSYWV GEDGSQKWFE
                                GSRKQRHKAG RRSKRQGVNR LSRRKSIHRI AEERASRKYR NLRVLNSYWV GEDGSQKWHE
                                GLGHVRPNRG RRTQKMGKNK VSGGMSIQRI AEARADRKYP NLEVLNSYWV GEDGKHKWFE
                                GSRKQRHTAG RRSKRQGVNR LSRSKSIKRI SEERASRKYR NLRVLNSYWV GEDGSQKWHE
                                GSRKQRFKAG RRSKRQGVNR VSRRKSIQRI AEERASRKYR NLRVLNSYWV GEDGSQKWHE
                                TARKQRHDAG RRTKRQGVNK VTRRKSIQRI AEERSSRKFT NLRVLNSYPV GEDGSQKWFE
                                GARKQRHKAG RRTKRQGVNR IGRRKSIPRI AEERASRKYP NMRVLNSYGV GQDGSQKWQE
                                GARKERFKAG RRSKRQGVTR ITRRKDIQRV AEERATRTYP NLRVLNSYWV GEDGRQKWHE
                                GSRKQRFKAG RRSKRQGVNR VSRRKSIQRI AEERASRKYR NLRVLNSYWV GEDGSQKWHE
                                GLGHVRPNRG RRTQKMGKNK VSGGMSIQRI AEVRADRRYP NLEVLNSYWV GEDGKHKWFE
                                TARKERFKAG RRSKRQGVNR IGRRKNIQRI GEERVSRKYP NMRVLNSYWV GEDGSQKWFE
                                GARKQRHKAG RRTKRQGVNR IGRRKSIPRI AEERASRKHP NLRVLNSYGV GQDGSQKWQE
                                GTKRPRLDAG RKPKNAGQSR YSRKKSKQVI AEQRASRKFS NLEVLDSYWV AEDGNRKWFE
                                TARKERFTAG RRSKRQGVNR IGRRKNIQRI GEERVSRKYP NLRVLNSYWV GEDGSQKWFE
                                TARKQRHDAG RRTKRQGVNK VTRRKSIQRI AEERSSRKFT NLRVLNSYPV GEDGSQKWFE
                                TARKQRFTAG RRSKRQGVNR IGRRKNIQRI GEERVSRKYP NMRVLNSYWV GEDGSQKWFE
                                GSRKSRFTAG RRSKRQGVNR LSRRKSIQRI AEERCTRKYP NLRVLNSYWV GADGSQIWHE
                                TARKQRFTAG RRSKRQGVNR IGRRKNIQRI GEERVSRKYP NMRVLNSYWV GEDGSQKWFE
                                TARKERFTAG RRTKRQGVNR IGRRKNIQRI GEERVSRKYP NLRVLNSYWV GEDGSQKWFE
                                TARKERFTAG RRTKRQGVNR IGRRKNIQRI GEERVSRKYP NLRVLASYWV GEDGSQKWFE
                                GSRKQRFKAG RRSKRQGVNR VSRRKSIQRI AEERASRKYR NLRVLNSYWV GEDGSQKWHE
                                GARKQRHKAG RRTKRQGVNR IGRRKSIPRI AEERASRKHP NLRVLNSYGV GQDGSQKWQE
                                GARKRRHKAG RRSKRQGVTR ITRRKDIQRV AEERASRTFP NLRVLNSYSV GQDGRQKWHE
                                TARKERFTAG RRTKRQGVNR IGRRKNIQRI GEERVSRKYP NLRVLNSYWV GEDGSQKWFE
                                GSRKQRHKAG RRSKRQGVNR LSRRKSIQRI SEERASRKYR NLRVLNSYWV GEDGSQKWHE
                                GSRKQRFKAG RRSKRQGVNR VSRRKSIQRI AEERASRKYR NLRVLNSYWV GEDGSQKWHE
                                TARKQRHTAG RRTKRQGVNR VTRRKSIQRI GEERASRKFR NLRVLNSYPV GQDGSQKWFE
                                TARKERFTAG RRSKRQGVNR IGRRKNIQRI GEERVSRKYP NLRVLNSYWV GEDGSQKWFE
                                SARKRRHKAG RRSKRQGVTR ITRRKDIQRV AEERASRTFP NLRVLNSYSV GQDGRQKWHE
                                TARKSRFKAG RRTKRQGVNR IGRAKNLQRI AEERASRKYV NLRTLNSYWV GEDGSQKWFE
                                GSRKQRHKAG RRSKRQGVNR LSRRKSIHRI AEERASRKYR NLRVLNSYWV GEDGSQKWHE
                                GARKQRHKAG RRSKRQGVNR IGRRKSIQRI AEERASRKHP NLRVLNSYWV GEDGSQKWHE
                                TARKQRHKAG RRTKRQGVNR IGRRKNIQRI GEERVSRKYP NLRVLNSYWV GEDGSQKWFE
                                SARKRRHKAG RRSKRQGVTR ITRRKDIQRV AEERASRTFP NLRVLNSYSV GQDGRQKWHE
                                SARKRRHKAG RRSKRQGVTR ITRRKDIQRV AEERASRTFP NLRVLNSYSV GQDGRQKWHE
                                TARKERFKAG RRSKRQGVNR IGRRKNIQRI GEERVSRKYP NMRVLNSYWV GEDGSQKWFE
                                GARKQRHKAG RRSKRQGVNR LGRRKNIQRI AEERVSKKYP NLRVLNSYWV GEDGSQKWHE
                                TARKQRFTAG RRTKRQGVNR IGRRKNIQRI GEERVSRKYP NLRALNSYWV GEDGSQKWFE
                                GLGHVRPNRG RRTQKMGKNK VSGGMSIQRI AEARADRKYP NLEVLNSYWV GEDGKHKWFE
                                GSRKQRFKAG RRSKRQGVNR VSRRKSIQRI AEERASRKYR NLRVLNSYWV GEDGSQKWHE
                                GSRKQRFKAG RRSKRQGVNR LSRRKSIQRI SEERASRKYR NLRVLNSYWV GEDGSQKWHE
                                TARKSRFKAG RRTKRQGVNR IGRAKNLQRI AEERASRKFI NLRVLNSYWV GEDGSQKWFE
                                TARKQRFKAG RRSKRQGVNR IGRRKNIQRI GEERVSRKYP NLRVLNSYWV GEDGSQKWFE
                                TARKERFTAG RRSKRQGVNR IGRRKNIQRI GEERVSRKYP NMRVLNSYWV GEDGSQKWFE
                                ---------- ---------M VVRADPVQ-- ---------- ---------- ----------
                                GARKQRHKAG RRTKRQGVNR IGRRKSIPRI AEERASRKHP NLRVLNSYGV GQDGSQKWQE
                                GSRKQRHKAG RRSKRQGVNR LSRRKSIQRI SEERASRKYR NLRVLNSYWV GEDGSQKWHE
                                GSRKQRFKAG RRSKRQGVNR VSRRKSIQRI AEERASRKYR NLRVLNSYWV GEDGSQKWHE
                                GSRKQRFKAG RRSKRQGVNR VSRRKSIQRI AEERASRKYR NLRVLNSYWV GEDGSQKWHE
                                TARKQRFTAG RRTKRQGVNR IGRRKNIQRI GEERVSRKYP NLRVLNSYWV GEDGSQKWFE
                                GSRKQRFKAG RRSKRQGVNR LSRRKSIQRI SEERASRKYR NLRVLNSYWV GEDGSQKWHE
                                TARKVRHKAG RRTKRQGVNR VTRRKSVQRI AEERSSRKFK NLRVLNSYPV GEDGSQKWFE
                                TARKQRHKAG RRSKRQGVNR IGRRKNIQRI GEERVSRKYP NMRVLNSYWV GEDGSQKWFE
                                GARKQRFKAG RRTKRQGVNR IGRRKSIQRI AEERAARKYP NLRVLNSYWV GEDGSQKWHE
                                TARKERFTAG RRSKRQGVNR IGRRKNIQRI GEERVSRKYP NLRVLNSYWV GEDGSQKWFE
                                GSRKQRFKAG RRSKRQGVNR VSRRKSIQRI AEERASRKYR NLRVLNSYWV GEDGSQKWHE
                                SARKERHIAG RRSKRQGVTR ITRRKNLQRV AEERATRKYR NLRVLNSYWV GEDGSQKWFE
                                GARKQRHKAG RRTKRQGVNR IGRRKSIPRI AEERASRKHP NLRVLNSYGV GQDGSQKWQE
                                GARKQRHKAG RRTKRQGVNR IGRRKSIPRI AEERASRKHP NLRVLNSYGV GQDGSQKWQE
                                GARKQRHKAG RRTKRQGVNR IGRRKSIPRI AEERASRKHP NLRVLNSYGV GQDGSQKWQE
                                TARKERFTAG RRSKRQGVNR IGRRKNIQRI GEERVSRKYP NLRVLNSYWV GEDGSQKWFE
                                ---------- ---------- ---------- ---------- ---------- ----------
                                ---------- ---------- ---------- ---------- ---------- ----------
                                SARKQRFKAG RRSKRQGVNK ITRRKNLQRI AEERSGRKFK NLRVLNSYWV GEDGSQKWFE
                                GARKQRHKAG RRTKRQGVNR IGRRKSIPRI AEERASRKHP NLRVLNSYGV GQDGSQKWQE
                                ---------- ---------- ---------- ---------- ---------- ----------
                                GARKQRHKAG RRTKRQGVNR IGRRKSIPRI AEERASRKHP NLRVLNSYGV GQDGSQKWQE
                                GARKQRFTAG RRSKRQGVNR IGRRTSIQRI AEERASRKHP NLRALASYWV GEDGSQKWHE
                                GSRKQRFKAG RRSKRQGVNR VSRRKSIQRI AEERASRKYR NLRVLNSYWV GEDGSQKWHE
                                GSRKQRHKAG RRSKRQGVNR LSRRKSIQRI SEERASRKYR NLRVLNSYWV GEDGSQKWHE
                                NARKQRHKAG RRSKRQGVNR IGRRKSTQRI GEERVSRKYP NLRVLASYWV GEDGSQKWFE
                                TARKQRFKAG RRTKRQGVNR IGRRKNIQRI GEERVSRKYP NLRVLNSYWV GEDGSQKWFE
                                TARKERFTAG RRSKRQGVNR IGRRKNIQRI GEERVSRKYP NMRVLNSYWV GEDGSQKWFE
                                GARKQRFTAG RRSARQGVTR ITRRKNIQRV AEERATRKYP NLRVLNSYWV GEDGSQKWHE
                                GARKQRHKAG RRTKRQGVNR IGRRKSIPRI AEERASRKHP NLRVLNSYGV GQDGSQKWQE
                                GARKKRFTSG RRSKRQGVNR LGRRTSIQRI AEERAARKYP NLRTLASYWV GEDGSQKWHE
                                GSRKQRFTAG RRSKRQGVNR LSRRKSIQRI AEERASRKFR NLRVLNSYWV GEDGSQKWHE
                                GARKKRFTSG RRSKRQGVNR LGRRTSIQRI AEERAARKYP NLRTLASYWV GEDGSQKWHE
                                GSRKQRFKAG RRSKRQGVNR VSRRKSIQRI AEERASRKYR NLRVLNSYWV GEDGSQKWHE
                                GSRKQRHKAG RRSKRQGVNR LSRRKSIQRI AEERASRKYR NLRVLNSYWV GEDGSQKWHE
                                TARKQRFKAG RRSKRQGVNK ITRRKNLQRI AEERSGRKFR NLRVLNSYWV GEDGSQKWFE
                                TARKVRHKAG RRTKRQGVNR VTRRKSVQRI SEERSSRKFK NLRVLNSYPV GEDGSQKWFE
                                SARKRRHKAG RRSKRQGVTR ITRRKDIQRV AEERASRTFP NLRVLNSYSV GQDGRQKWHE
                                GSRKQRFKAG RRSKRQGVNR VSRRKSIQRI AEERASRKYR NLRVLNSYWV GEDGSQKWHE
                                TARKERFTAG RRSKRQGVNR IGRRKNIQRI GEERVSRKYP NLRVLASYWV GEDGSQKWFE
                                GSRKQRHKAG RRSKRQGVNR LSRRKSIHRI AEERASRKYR NLRVLNSYWV GEDGSQKWHE
                                GSRKQRFKAG RRSKRQGVNR VSRRKSIQRI AEERASRKYR NLRVLNSYWV GEDGSQKWHE
                                TARKERFTAG RRTKRQGVNR IGRRKNIQRI GEERVSRKYP NLRVLNSYWV GEDGSQKWFE
                                SARKERHIAG RRSKRQGVTR ITRRKNLQRV AEERASRKYR NLRVLNSYWV GEDGSQKWFE
                                GSRKQRFKAG RRSKRQGVNR VSRRKSIQRI AEERASRKYR NLRVLNSYWV GEDGSQKWHE
                                SARKQRHKAG RRSKRQGVTR ITRRKDIQRV AEERASRTFP NLRVLNSYSV GQDGRQKWHE

                                VILVDPNHPA ---------- ---------- ---------- IENDTDLGWI TSDDHKGRAF
                                VILVDPNHPA ---------- ---------- ---------- IENDDDLNWI CDDAHRNRAF
                                VILVDPAHPA ---------- ---------- ---------- IENDNDLNWI CSDDHKGRAY
                                VILVDPAHPA ---------- ---------- ---------- IENDDDLNWI CSDDHKGRAY
                                VILVDPNHPA ---------- ---------- ---------- IENDDDLNWI CDDAHTNRAF
                                VILVDPNHPA ---------- ---------- ---------- IQNDDDLNWI CNDDHDGRAF
                                AILLDPEHGA ---------- ---------- ---------- IQNDDDLNWI CDDSHKNRVF
                                VILIDPNHPA ---------- ---------- ---------- IQNDDDLSWI CADDQADRVF
                                VILVDPAHPA ---------- ---------- ---------- IENDDDLNWI CSDDHKGRAY
                                VILVDPNHPA ---------- ---------- ---------- IENDDDLNWI CDDAHTNRAF
                                AILVDPDHPA ---------- ---------- ---------- IENDDDLNWI CDDVHTNRAF
                                VILIDPNHPA ---------- ---------- ---------- IQNDDDLSWI CADDQADRVF
                                VILVDPAHPA ---------- ---------- ---------- IENDDQLNWI CSDDHKGRAY
                                AILVDPEHAA ---------- ---------- ---------- IQNDEELNWL CDDSQTGRAF
                                AILIDPNHPA ---------- ---------- ---------- IEADDDLNWI CEDQHKGRAF
                                VILVDPEHPA ---------- ---------- ---------- IENDDDLNWI CEDQHKGRAF
                                VILVDPNHPA ---------- ---------- ---------- IQSDDDLNWI CDDTHNGRTF
                                VILVDPAHPA ---------- ---------- ---------- IENDDDLGWI TSDDHRGRAF
                                VILVDPNHPA ---------- ---------- ---------- IENDDELNWI CDDSHQNRAF
                                VLLVDPDHPQ ---------- ---------- ---------- IQSDDDINWI TDN--RDRAE
                                VILVDPEHPA ---------- ---------- ---------- IQNDDELNWI CDDAHDGRAF
                                VILVDPEHPA ---------- ---------- ---------- IENDDDLGWI CGDSQENRAL
                                VILVDPNHPA ---------- ---------- ---------- IENDDDLNWI CDDSHQNRAF
                                AILVDPNHPA ---------- ---------- ---------- IENDDDLNWI CDDDHTNRAF
                                VILVDPAHPA ---------- ---------- ---------- IENDDQLNWI CSDDHKGRAY
                                VILVDPEHPA ---------- ---------- ---------- IQNDDDLNWI CDDAHTNRAF
                                VILVDPAHPA ---------- ---------- ---------- IENDDDLGWI TSDDHRGRAF
                                VILVDPEHPA ---------- ---------- ---------- IQNDDDLNWI CDDTHEGRAF
                                VILVDPAHPA ---------- ---------- ---------- IENDDDLNWI CSDDHKGRAY
                                VILVDPEHPA ---------- ---------- ---------- IQNDDDLNWI CDDTHEGRAF
                                VILVDPFHPV ---------- ---------- ---------- IKSDKNLKWV CDPSVRDRAA
                                VILVDPEHAA ---------- ---------- ---------- IENDDDLNWI CSDKHKGRAF
                                VILVDPAHPA ---------- ---------- ---------- IENDDDLGWI TSDDHRGRAF
                                VILVDPHHPV ---------- ---------- ---------- IKSDKNLNWI CDASIRGRAT
                                IILVDPNHPA ---------- ---------- ---------- IENDSDLSWI CDDSHKGRAF
                                VILVDPAHPA ---------- ---------- ---------- IENDEELNWI CSDDHKGRAY
                                AILVDPEHPA ---------- ---------- ---------- IENDDDLSWI CADDQRGRAF
                                VILVDPEHPA ---------- ---------- ---------- IQNDDELNWI CDDAHDGRAF
                                IILVDPEHPA ---------- ---------- ---------- IQNDDDLGWI ADDDHTDRAL
                                VILVDPAHPA ---------- ---------- ---------- IENDDDLNWI CSDDHKGRAY
                                VILVDPHHPV ---------- ---------- ---------- IKSDKNLNWV CDPSSRGRAT
                                AILVDPNHPA ---------- ---------- ---------- IENDDDLSWI CDDDHTNRAF
                                VILVDPEHPA ---------- ---------- ---------- IQNDDDLNWI CDDTHEGRAF
                                LIMINPDHPE ---------- ---------- ---------- IQSDDDLKWI SEN--RDRAE
                                AILVDPNHPA ---------- ---------- ---------- IENDDDLSWI CDDDHTNRAF
                                AILVDPEHPA ---------- ---------- ---------- IENDDDLNWI CADDQRGRAF
                                VILVDPNHPA ---------- ---------- ---------- IENDDDLNWI CDDSHTNRAF
                                IIMLDPNHPA ---------- ---------- ---------- IENDDDLNWI CDDTHKNRAL
                                VILVDPNHPA ---------- ---------- ---------- IENDDDLNWI CDDTHTNRAF
                                VILVDPNHPA ---------- ---------- ---------- IQNDDDLNWI CDSAHQNRAF
                                VILVDPEHPA ---------- ---------- ---------- IENDDDLNWI CADEHTNRAF
                                VILVDPAHPA ---------- ---------- ---------- IENDDQLNWI CSDDHKGRAY
                                VILVDPEHPA ---------- ---------- ---------- IQNDDDLNWI CDDTHEGRAF
                                VILIDPNHPA ---------- ---------- ---------- IQNDDDLSWI CADDQADRVF
                                VILVDPNHPA ---------- ---------- ---------- IENDDDLNWI CSDDHQNRAF
[truncated: 2,306,704 more chars]
