# Supplementary material for: Inteins as indicators of gene flow in the halobacteria
Source: Front Microbiol. 2014 Jun 26;5:299. doi: 10.3389/fmicb.2014.00299 (PMC4071816; doi:10.3389/fmicb.2014.00299)
Supplement: Supplementary file 1 [file DataSheet1.ZIP › data_file1/reference_tree_alignment/L10Ae_L1p.aln]

>gi|541203776|gb|ERH11756.1| ribosomal protein L1 [halophilic archaeon J07HB67]
--MADSIEDAVSQALEEAPGRKFTETVDLAVNLRDLDLNDPSNRVDEEVVLPAGTGQETS
IVVIAEGETALRAEDVADEVLSGGDLADLAGDEDEAKSLAEETDFFVAEEALMQDVASNL
GRILGPRGKMPTPLGVDEDVVETVNRMTNTVQLRSGDRRTFHTRVGAEDMTADEVSDNID
VIVRRLEADLEKGPLNIDTVYVKTTMGPAVEVPA
>gi|541202421|gb|ERH10486.1| LSU ribosomal protein L1P [halophilic archaeon J07HX64]
-MADQEIENAVSRAIDDAPPRNFRETVDIAINLRDLDLNDPSNRVDESIVLPEGTGQETN
IAVFAEGETAVRAEEAADTVLDSSELSDLGDDDSEAKDLAGEIDFFLAQESLMQDIGRYL
GTVLGPRGKMPDPVGPDDDVVEMVERLRNSVQLRSGDRRTFHTRVGAEDMSAEDIADNID
VIIRRLEADLEKGPLNIGDVYVKTTMGPAVEVV-
>gi|541180613|gb|ERG89210.1| ribosomal protein L1 [halophilic archaeon J07HX5]
-MADQELEQAVTRALEAAPSRNFSETIDLAINLRDLDLNDPSNRVDESIVLPEGTGQETS
IVVFAGGETAVRAEEVADQVLDADELADLGDDDNEAKDLAGETDFFLAEEALMQDIGRYL
GTVLGPRGKMPNPIGPDDDVVELIERLKNSVQVRSGERRTFHTRVGAETMSAEEIAENID
VITRRLEAELEKGPLNIDSMYVKTTMGPAVEVV-
>gi|448296831|ref|ZP_21486881.1| 50S ribosomal protein L1P [Halalkalicoccus jeotgali B3]
-MADQDIEQAVARALEDAPQRNFRETVDLAINLRDLDLNDPSNRVDESVVLPSGTGQDTR
IVVFAEGETAVRAEEVADEVFSSDDLADLGDDQDAAKDLAEETDFFIAEASMMPTIGASL
GQVLGPRGKMPTPLQPDEDVVETVNRMKNTVQVRSRDRRTFHALVGSEEMSAEEIGDNID
TILRRLYGDLEKGPLNIDSVYVKTTMGPAVEVA-
>gi|541195705|gb|ERH03962.1| ribosomal protein L1 [Halorubrum sp. J07HR59]
--MADSIEDAVSRAIEEAPERKFRETVDLAVNLRDLDLNDPSNRVDESVVLPGGTGQETT
IIVFAEGETAVRAADVADEVLSPDELEELGDDDDEAKDLADRTDFFVAEAGLMQDIGRYL
GTILGPRGKMPTPLQLDEDVVETIETMKNTVQLRSGDRRTFHTRVGAEDMDVDNITTNID
VIIRRLEANLEKGPLNIDDVYVKTTMGPSVEVPA
>gi|448374031|ref|ZP_21557916.1| 50S ribosomal protein L1P [Halovivax asiaticus JCM 14624]
-MADSDIETAVTRALDESPDRNFTETVDLAINLRDLDLDEPSNRVDESVVLPAGTGQETT
IVVFAEGETALRAEDVADDVLDGDELADLGDDDDAAKELADDTDFFIAEEAMMQNIGRYL
GTVLGPRGKMPTPLSPDDDVVETVNRMKNTVQLRSGDRRTFHTRVGAEDMGAEDISDNID
VILRRLHADLEKGPQNIGSVFVKTTMGPSVEVA-
>gi|433638381|ref|YP_007284141.1| ribosomal protein L1 [Halovivax ruber XH-70]
-MADSDIETAVTRALDESPDRNFTETVDLAINLRDLDLDEPSNRVDESVVLPAGTGQETT
IVVFAEGETALRAEDVADDVLDGDELADLGDDDDAAKELADDTDFFIAEEAMMQNIGRYL
GTVLGPRGKMPTPLSPDDDVVETVNRMKNTVQLRSGDRRTFHTRVGAEDMGAEDISDNID
VILRRLHADLEKGPQNIGSVFVKTTMGPSVEVA-
>gi|448321125|ref|ZP_21510605.1| 50S ribosomal protein L1P [Natronococcus amylolyticus DSM 10524]
-MADSDIQTAVTRALEDAPDRNFTETVDLAINLRDLDLNEPSNRVDESVVLPSGTGQETK
IVVIAEGETAVRAEEVADEVLSESDVADL--DDDEAKDLADETQFFIAEEAMMQDIARYL
GTVLGPRGKMPDPLGPDDDVVETVNRLKNTVQIRSRDRRTFHTRVGAEDMDAEDISDNID
VILRRLHADLEKGPQNIDSVFVKTTMGPSVEVA-
>gi|448318250|ref|ZP_21507778.1| 50S ribosomal protein L1P [Natronococcus jeotgali DSM 18795]
-MADSDIQTAVTRALEDAPDRNFTETVDLAINLRDLDLNEPSNRVDESVVLPSGTGQETQ
IVVIAEGETAVRAEEAADQVLSESDVADL--DDDEAKDLADETDFFIAEEAMMQDIARHL
GTILGPRGKMPDPLGPDDDVVETVNRLKNTVQIRSRDRRTFHTRVGAEDMDAENIADNID
VILRRLHADLEKGPQNIDTVYVKTTMGPSVEVA-
>gi|435846983|ref|YP_007309233.1| ribosomal protein L1 [Natronococcus occultus SP4]
-MADSDIQTAVTRALEDAPDRNFTETVDLAINLRDLDLNEPSNRVDESVVLPSGTGQETQ
IVVIAEGETAVRAEEVADRVLSEDDVADL--DDDEAKDLADETQFFIAEEAMMQDIARYL
GTILGPRGKMPDPLSPDDDVVETVNRLKNTVQIRSRDRRTFHTRVGAEDMDAEDIAENID
VILRRLHADLEKGPQNIDTVYVKTTMGPSVEVA-
>gi|448301561|ref|ZP_21491553.1| 50S ribosomal protein L1P [Natronorubrum tibetense GA33]
-MADSDIETAVARALDEAPDRNFTETVDLAINLRDLDLNEPSNRVDESIVLPSGTGQETR
IVVIAEGETAVRAEEAADEVLSEDDVADL--DDDEAKDMADETDFFIAEEAMMQDIARYL
GTILGPRGKMPDPLGPDDDVVETVNRLKNTVQLRSRDRRTFHTLVGAEDMDAEDIADNID
VILRRLHADLEKGPQNIDGVYVKTTMGPSQEVV-
>gi|448310519|ref|ZP_21500345.1| 50S ribosomal protein L1P [Natronolimnobius innermongolicus JCM 12255]
-MADTDIETAVARALEDAPDRNFTETVDLAINLRDLDLNEPSNRVDESIVLPSGTGQETI
IVVIAEGETAVRAEEVADDVLSEDDVADL--DDDEAKDMADETDFFIAEEAMMQDIARHL
GTILGPRGKMPDPLAPDDDVVETVNRLKNTVQLRSGDRRTFHTLVGSAEMDAEDVADNID
VILRRLHADLEKGPQNIDAVYVKTTMGPSVEVA-
>gi|336254631|ref|YP_004597738.1| 50S ribosomal protein L1 [Halopiger xanaduensis SH-6]
-MADSDIETAVARALEESPNRNFTETVDLAINLRDLDLNEPSNRVDESVVLPSGTGQETR
IVVIAEGETAVRAEEVADEVLSGDDVADL--DDDEAKDMADETDFFIAEEAMMQDIARHL
GTILGPRGKMPDPLSPDEDVVETVNRLKNTVQLRSGDRRTFHTLVGSEEMDAEDVADNID
VILRRLHADLEKGPQNIDAVYVKTTMGPSVEVA-
>gi|429190270|ref|YP_007175948.1| 50S ribosomal protein L1 [Natronobacterium gregoryi SP2]
-MADSDIETAVTRALEESPDRNFTETVDLAINLRDLDLNEPSNRVDESVVLPSGTGQDTR
IVVIAEGETAVRAEEAADEVLSEDDVADL--DDDEAKDMADETDFFIAEEAMMQDIARHL
GTILGPRGKMPDPLAPDDDVVETVNRLKSTVQLRSGDRRTFHTLVGSEEMDAEDVADNID
VILRRLHADLEKGPQNIDAVYVKTTMGPAVEVA-
>gi|448705722|ref|ZP_21700860.1| 50S ribosomal protein L1P [Halobiforma nitratireducens JCM 10879]
-MADSDIETAVARALEESPDRNFTETVDLAINLRDLDLNEPSNRVDESVVLPSGTGQDTR
IVVIAEGETAVRAEEAADEVLSEDDVADL--DDDEAKDMADETDFFIAEEAMMQDIARHL
GTILGPRGKMPDPLAPDDDVVETVNRLKNTVQLRSGDRRTFHTLVGSEEMNAEDVADNID
VILRRLHADLEKGPQNIDAVYVKTTMGPSVEVA-
>gi|448364835|ref|ZP_21553411.1| 50S ribosomal protein L1P [Natrialba aegyptia DSM 13077]
-MADSDIETAVDRALEDAPDRNFTETVDLAINLRDLDLNEPSNRVDESVVLPSGTGQETR
IVVIAEGETGVRAEEAADEVLSVDDVADL--DDDDAKDMADETDFFIAEEAMMQDIARHL
GTILGPRGKMPDPLSPDDDVVETVNRLKNTVQLRSGDRRTFHTLVGAEDMDAEDIADNID
VILRRLHADLEKGPQNIDAVYIKTTMGPSVEVA-
>gi|448362537|ref|ZP_21551143.1| 50S ribosomal protein L1P [Natrialba asiatica DSM 12278]
-MADSDIETAVDRALEDAPDRNFTETVDLAINLRDLDLNEPSNRVDESVVLPSGTGQETR
IVVIAEGETGVRAEEAADEVLSVDDVADL--DDDDAKDMADETDFFIAEEAMMQDIARHL
GTILGPRGKMPDPLSPDDDVVETVNRLKNTVQLRSGDRRTFHTLVGAEDMDAEDIADNID
VILRRLHADLEKGPQNIDAVYIKTTMGPSVEVA-
>gi|448351784|ref|ZP_21540578.1| 50S ribosomal protein L1P [Natrialba taiwanensis DSM 12281]
-MADSDIETAVDRALEDAPDRNFTETVDLAINLRDLDLNEPSNRVDESVVLPSGTGQETR
IVVIAEGETGVRAEEAADEVLSVDDVADL--DDDDAKDMADETDFFIAEEAMMQDIARHL
GTILGPRGKMPDPLSPDDDVVETVNRLKNTVQLRSGDRRTFHTLVGAEDMDAEDIADNID
VILRRLHADLEKGPQNIDAVYIKTTMGPSVEVA-
>gi|284164797|ref|YP_003403076.1| 50S ribosomal protein L1 [Haloterrigena turkmenica DSM 5511]
-MADSDIETAVARALEDAPDRNFTETVDLAINLRDLDLNEPSNRVDESIVLPSGTGQDTR
IVVIAEGETAVRAEEAADEVLSVDDVADL--DDDDAKDMADETDFFIAEEAMMQDIARHL
GTILGPRGKMPDPLAPDDDVVETVNRLKNTVQLRSGDRRTFHTLVGSEEMDAEDVADNID
VILRRLHADLEKGPQNIDAVYVKTTMGPSVEVA-
>gi|448358401|ref|ZP_21547083.1| 50S ribosomal protein L1P [Natrialba chahannaoensis JCM 10990]
-MADSDIETAVARALEDAPDRNFTETVDLAINLRDLDLNEPSNRVDESVVLPSGTGQETR
IVVIAEGETGVRAEEAADEVLSVDDVADL--DDDDAKDMADETDFFIAEEAMMQDIARHL
GTILGPRGKMPDPLSPDDDVVETVNRLKNTVQLRSGDRRTFHTLVGSEAMDAEDVADNID
VILRRLHADLEKGPQNIDAVFVKTTMGPSVEVA-
>gi|448356107|ref|ZP_21544854.1| 50S ribosomal protein L1P [Natrialba hulunbeirensis JCM 10989]
-MADSDIETAVARALEDAPDRNFTETVDLAINLRDLDLNEPSNRVDESVVLPSGTGQETR
IVVIAEGETGVRAEEAADEVLSVDDVADL--DDDDAKDMADETDFFIAEEAMMQDIARHL
GTILGPRGKMPDPLSPDDDVVETVNRLKNTVQLRSGDRRTFHTLVGSEAMDAEDVADNID
VILRRLHADLEKGPQNIDAVFVKTTMGPSVEVA-
>gi|289583164|ref|YP_003481630.1| 50S ribosomal protein L1 [Natrialba magadii ATCC 43099]
-MADSDIETAVARALEDAPDRNFTETVDLAINLRDLDLNEPSNRVDESVVLPSGTGQETR
IVVIAEGETGVRAEEAADEVLSVDDVADL--DDDDAKDMADETDFFIAEEAMMQDIARHL
GTILGPRGKMPDPLAPDDDVVETVNRLKNTVQLRSGDRRTFHTLVGSEEMDAEDVADNID
VILRRLHADLEKGPQNIDAVFVKTTMGPSVEVA-
>gi|448306355|ref|ZP_21496261.1| 50S ribosomal protein L1P [Natronorubrum bangense JCM 10635]
-MADSDIKTAVARALEESPDRNFTETVDLAINLRDLDLNEPSNRVDESIVLPSGTGQETI
IVVIAEGETAVRAEEAADDVLSVDDVADL--DDDEAKDMADETDFFIAEEAMMQDIARHL
GTILGPRGKMPDPLSPDDDVVETVNRLKNTVQLRSGDRRTFHTLVGAEDMDAEDISDNID
VILRRLHADLEKGPQNIDAVYVKTTMGPSVEVA-
>gi|448305330|ref|ZP_21495262.1| 50S ribosomal protein L1P [Natronorubrum sulfidifaciens JCM 14089]
-MADSDIKTAVARALEESPDRNFTETVDLAINLRDLDLNEPSNRVDESIVLPSGTGQETI
IVVIAEGETAVRAEEAADNVLSVDDVADL--DDDEAKDMADETDFFIAEEAMMQDIARHL
GTILGPRGKMPDPLAPDDDVVETVNRLKNTVQLRSGDRRTFHTLVGAEDMDAEAISDNID
VILRRLHADLEKGPQNIDAVYVKTTMGPSVEVA-
>lcl|38023_90 unnamed protein product
-MADSDIETAVARALEDSPDRNFTETVDLAINLRDLDLNEPSNRVDESIVLPAGTGQETR
IVVIAEGETAVRAEEAADEVLSVDDVADL--DDDEAKDMANETDFFIAEEAMMQDIARHL
GTILGPRGKMPDPLSPDDDVVETVNRLKNTVQLRSGDRRTFHTLVGAEDMDAEDIGDNID
VILRRLHADLEKGPQNIDAVYVKTTMGPSVEVA-
>gi|448345289|ref|ZP_21534186.1| 50S ribosomal protein L1P [Natrinema altunense JCM 12890]
-MADSDIETAVARALEDSPDRNFTETVDLAINLRDLDLNEPSNRVDESIVLPAGTGQETR
IVVIAEGETAVRAEEAADEVLSVDDVADL--DDDEAKDMANETDFFIAEEAMMQDIARHL
GTILGPRGKMPDPLSPDDDVVETVNRLKNTVQLRSGDRRTFHTLVGAEDMDAEDIGDNID
VILRRLHADLEKGPQNIDAVYVKTTMGPSVEVA-
>gi|448343594|ref|ZP_21532518.1| 50S ribosomal protein L1P [Natrinema gari JCM 14663]
-MADSDIETAVARALEDSPDRNFTETVDLAINLRDLDLNEPSNRVDESIVLPAGTGQETR
IVVIAEGETAVRAEEAADEVLSVDDVADL--DDDEAKDMANETDFFIAEEAMMQDIARHL
GTILGPRGKMPDPLSPDDDVVETVNRLKNTVQLRSGDRRTFHTLVGAEDMDAEDIGDNID
VILRRLHADLEKGPQNIDAVYVKTTMGPSVEVA-
>gi|397774804|ref|YP_006542350.1| ribosomal protein L1 [Natrinema sp. J7-2]
-MADSDIETAVARALEDSPDRNFTETVDLAINLRDLDLNEPSNRVDESIVLPAGTGQETR
IVVIAEGETAVRAEEAADEVLSVDDVADL--DDDEAKDMANETDFFIAEEAMMQDIARHL
GTILGPRGKMPDPLSPDDDVVETVNRLKNTVQLRSGDRRTFHTLVGAEDMDAEDIGDNID
VILRRLHADLEKGPQNIDAVYVKTTMGPSVEVA-
>gi|448339750|ref|ZP_21528760.1| 50S ribosomal protein L1P [Natrinema pallidum DSM 3751]
-MADSDIETAVARALEDSPDRNFTETVDLAINLRDLDLNEPSNRVDESIVLPAGTGQETR
IVVIAEGETAVRAEEAADEVLSVDDVADL--DDDEAKDMANETDFFIAEEAMMQDIARHL
GTILGPRGKMPDPLSPDDDVVETVNRLKNTVQLRSGDRRTFHTLVGAEDMDAEDIGDNID
VILRRLHADLEKGPQNIDAVYVKTTMGPSVEVA-
>gi|448382010|ref|ZP_21561845.1| 50S ribosomal protein L1P [Haloterrigena thermotolerans DSM 11522]
-MADSDIETAVARALEDSPDRNFTETVDLAINLRDLDLNEPSNRVDESIVLPAGTGQETR
IVVIAEGETAVRAEEAADEVLSADDVADL--DDDEAKDMADETDFFIAEEAMMQDIARHL
GTILGPRGKMPDPLSPDDDVVETVNRLKNTVQLRSGDRRTFHTLVGAEDMDAEDIGDNID
VILRRLHADLEKGPQNIDAVYVKTTMGPSVEVA-
>gi|448333951|ref|ZP_21523139.1| 50S ribosomal protein L1P [Natrinema pellirubrum DSM 15624]
-MADSDIETAVARALEDSPDRNFTETVDLAINLRDLDLNEPSNRVDESIVLPAGTGQETR
IVVIAEGETAVRAEEAADEVLSADDVADL--DDDEAKDMADETDFFIAEEAMMQDIARHL
GTILGPRGKMPDPLSPDDDVVETVNRLKNTVQLRSGDRRTFHTLVGAEDMDAEDIGDNID
VILRRLHADLEKGPQNIDAVYVKTTMGPSVEVA-
>gi|448328429|ref|ZP_21517740.1| 50S ribosomal protein L1P [Natrinema versiforme JCM 10478]
-MADSDIETAVARALEDSPDRNFTETVDLAINLRDLDLNEPSNRVDESIVLPAGTGQETR
IVVIAEGETGVRAEEAADEVLSVDDVADL--DDDDAKDMADETDFFIAEEAMMQDIARHL
GTILGPRGKMPDPLAPDDDVVETVNRLKNTVQLRSGDRRTFHTLVGAEDMDAEDIGDNID
VILRRLHADLEKGPQNIDAVYVKTTMGPSVEVA-
>gi|448697430|ref|ZP_21698470.1| 50S ribosomal protein L1P [Halobiforma lacisalsi AJ5]
-MADSDIETAVARALEESPDRNFTETVDLAINLRDLDLNEPSNRVDESVVLPSGTGQDTR
IVVIAEGETAVRAEEAADEVLSEDEVADL--DDDEAKDMADETDFFIAEEAMMQDIARHL
GTILGPRGKMPDPLSPDDDVVETVNRLKNTVQLRSGDRRTFHTLVGAEDMDAENIADNID
VILRRLHADLEKGPQNIDAVYVKTTMGPSVEVA-
>gi|448398439|ref|ZP_21570088.1| 50S ribosomal protein L1P [Haloterrigena limicola JCM 13563]
-MADSDIETAVARALEDSPDRNFTETVDLAINLRDLDLNEPSNRVDESIVLPSGTGQETR
IVVIAEGETAVRAEEAADEVLSGDDVADL--DDDEAKDMADETDFFIAEEAMMQDIARHL
GTILGPRGKMPDPLAPDDDVVETVNRLKNTVQLRSGDRRTFHTLVGAEDMDAEAIADNID
VILRRLHADLEKGPQNIDAVYVKTTMGPSVEVA-
>gi|448395917|ref|ZP_21569011.1| 50S ribosomal protein L1P [Haloterrigena salina JCM 13891]
-MADSDIETAVARALEDAPDRNFTETVDLAINLRDLDLNEPSNRVDESIVLPSGTGQDTR
IVVIAEGETAVRAEEAADEVLSEDDVADL--DDDEAKDMADETDFFIAEEAMMQDIARHL
GTILGPRGKMPDPLAPDDDVVETVNRLKNTVQLRSGDRRTFHTLVGAEDMDAENIADNID
VILRRLHADLEKGPQNIDAVYVKTTMGPSVEVA-
>gi|257388233|ref|YP_003178006.1| 50S ribosomal protein L1P [Halomicrobium mukohataei DSM 12286]
-MADQDIENAVSRALDEADPRNFTETVDLAVNLRDLDLNDPSNRIDESIVLPAGTGQETS
IVVFAEGETALRAEDVADQVMSSDELAELGDDDDAAKDLADDTDFFLAEEGLMQDIGRYL
GTVLGPRGKMPDPISPDDDVVEMVDRMRKSVQIRSGDRRTFHTRVGAEDMSAEEIGDNID
VILRRLHADLEKGPMNIDSVYVKTTMGPAVEVA-
>gi|335438359|ref|ZP_08561107.1| 50S ribosomal protein L1P [Halorhabdus tiamatea SARL4B]
-MADQDIENAVTRALSDAPERNFRETVDLAVNLRDIDLDDPSNRIDESIVLPSGTGQETA
IVVFAEGETAIRAEEVADDVLDGDELEDLGDDEDQAKDLAEETDFFVAEAAMMQDIGRYL
GTILGPRGKMPEPLQPDDDVVEVVERMKNTVQVRSGDRRTFHTRVGAQDMDAEEIADNVD
VILRRLHADLEKGPLNLDSVYVKTTMGPAVEVA-
>gi|257051342|ref|YP_003129175.1| 50S ribosomal protein L1P [Halorhabdus utahensis DSM 12940]
-MADQDIENAVTRALSESPERNFRETVDLAVNLRDIDLDDPSNRVDESIVLPAGTGQETT
IVVFADGETGIRAEEVADDVLDGDDLEDLGDDEDAAKDLAEETDFFVAEAALMQDIGRYL
GTILGPRGKMPEPLQPDDDVVEVVERMKNTVQVRSGDRRTFHTRVGAEDMPSEEIADNVD
VILRRLHADLEKGPLNLDSVYVKTTMGPAVEVA-
>gi|322369369|ref|ZP_08043934.1| 50S ribosomal protein L1P [Haladaptatus paucihalophilus DX253]
-MANNEIEQAVSRALEDSPERNFRETVDLAINLRDLDLNDPSNRVDESIVLPSGTGQDTK
IVVFAEGETALRAEDVADDVLSGDDLEDLGDDNDAAKDLADDTDFFIAEASMMQDIGRYL
GTVLGPRGKMPTPLQPDDDVVETVNRMKNTVQLRSGDRRTFHTLVGAEDMSAEDISENID
VIVRRLHSNLEKGPLNVDTIYVKTTMGPSVEVA-
>gi|385804307|ref|YP_005840707.1| 50S ribosomal protein L1 [Haloquadratum walsbyi C23]
--MADTITDAVSRAIDEAPTRNFRETVDLAVNLRDLDLNDPSNRVDESVVLPAGTGQETQ
IVVFASGETALRAEDVADQVLSGDELEELGDDDDAAKDLADEIDFFVAEAGMMQDIGRFL
GTILGPRGKMPTPLQPDDDVVETVNRMQNTVQIRSRERRTFHTRVGAQDMDSEEIADNVD
VIIRRLEATLEKGPLNIDSMYIKTTMGPAVEVPA
>gi|110668800|ref|YP_658611.1| 50S ribosomal protein L1P [Haloquadratum walsbyi DSM 16790]
--MADTITDAVSRAIDEAPTRNFRETVDLAVNLRDLDLNDPSNRVDESVVLPAGTGQETQ
IVVFASGETALRAEDVADQVLSGDELEELGDDDDAAKDLADEIDFFVAEAGMMQDIGRFL
GTILGPRGKMPTPLQPDDDVVETVNRMQNTVQIRSRERRTFHTRVGAQDMDSEEIADNVD
VIIRRLEATLEKGPLNIDSMYVKTTMGPAVEVPA
>gi|541190010|gb|ERG98398.1| ribosomal protein L1 [Haloquadratum sp. J07HQX50]
--MADTIINAVSRALDEAPPRNFRETIDLAVNLRDIDLNDPSNRVDESIVLPAGTGQETQ
IIVFASGETALRAQDVADDVLGDDDLESLGDDSDTAKDLASETDFFVAEAGLMQDIGRYL
GTVLGPRGKMPTPLQPDDDVVETVNRMKNTVQIRSRDRRTFHTRVGAQDMEPDNIAENID
VVMRRLEATLEKGPLNIDSMYVKTTMGPAVEVPA
>gi|399576664|ref|ZP_10770419.1| 50S ribosomal protein L1 [Halogranum salarium B-1]
-MADDTIVQAVSRALDEAPERNFRETVDLAINLRDLDLNDPSKRIDEGVVLPAGTGQDTQ
IVVFATGETALRAEDVADKVLSPDELEDLGDDTDAAKDLADETDFFVAEASMMQNIGRYL
GTVLGPRGKMPTPLQPEDDVVEVVNRMKNTVQLRSRDRRTFHTRVGAQDMSADEVADNID
VIIRRLEANLEKGPLNIDSIFVKTTMGPSVEVEA
>gi|448592502|ref|ZP_21651609.1| 50S ribosomal protein L1P [Haloferax elongans ATCC BAA-1513]
--MADTIVDAVSRALDEAPGRNFRETVDLAVNLRDLDLNDPSKRVDESIVLPSGTGQDTQ
IVVFATGETALQAESVADEVLGPDELEDLGDDTDAAKDLADETDFFVAEAALMQDIGRYL
GTVLGPRGKMPTPLQPDDDVAETVNRMKNTVQLRSRDRRTFHTRVGADDMDPDSIAENID
VIIRRLEATLEKGPLNIDSVFVKTTMGPSVEVPA
>gi|448578428|ref|ZP_21643863.1| 50S ribosomal protein L1P [Haloferax larsenii JCM 13917]
--MADTIVDAVSRALDEAPGRNFRETVDLAVNLRDLDLNDPSKRVDESIVLPSGTGQDTQ
IVVFATGETALQAESVADEVLGPDELEDLGDDTDAAKDLADETDFFVAEAALMQDIGRYL
GTVLGPRGKMPTPLQPDDDVAETVNRMKNTVQLRSRDRRTFHTRVGADDMDPDSIAENID
VIIRRLEATLEKGPLNIDSVFVKTTMGPSVEVPA
>gi|448618400|ref|ZP_21666637.1| 50S ribosomal protein L1P [Haloferax mediterranei ATCC 33500]
--MADTIVDAVSRALDEAPGRNFRETVDLAVNLRDLDLNDPSKRVDESIVLPSGTGQDTQ
IVVFATGETALRAEDVADEVLGPDELEDFGDDTDAAKDLADETDFFVAEAALMQDIGRYL
GTVLGPRGKMPTPLQPDDDVVETVDRMKNTVQLRSRDRRTFHTRVGADDMSSDEIAENID
VIVRRLEATLEKGPLNIDSIFVKTTMGPSVEVPA
>gi|448611929|ref|ZP_21662359.1| 50S ribosomal protein L1P [Haloferax mucosum ATCC BAA-1512]
--MADTIVDAVSRALDEAPGRNFRETVDLAVNLRDLDLNDPSKRVDESIVLPSGTGQDTQ
IVVFATGETALRAEDVADEVLGPDELEDFGDDTDAAKDLADETDFFVAEAALMQDIGRYL
GTVLGPRGKMPTPLQPDDDVVETVERMKNTVQLRSRDRRTFHTRVGADDMSSDEIAENID
VIVRRLEATLEKGPLNIDSIFVKTTMGPSVEVPA
>gi|448565330|ref|ZP_21636197.1| 50S ribosomal protein L1P [Haloferax prahovense DSM 18310]
--MADTIVDAVSRALDEAPGRNFRETVDLAVNLRDLDLNDPSKRVDESIVLPSGTGQDTQ
IVVFATGETALRAEDAADEVLGPDELEDFGDDTDAAKDLADETDFFVAEAGLMQDIGRYL
GTVLGPRGKMPTPLQPDDDVVETVNRMKNTVQLRSRDRRTFHTRVGADDMTPDEIAENID
VIVRRLEATLEKGPLNIDSVYVKTTMGPSVEVPE
>gi|448622884|ref|ZP_21669533.1| 50S ribosomal protein L1P [Haloferax denitrificans ATCC 35960]
--MADTIVDAVSRALDEAPGRNFRETVDLAVNLRDLDLNDPSKRVDESIVLPSGTGQDTQ
IVVFATGETALRAEDVADEVLGPDELEDFGDDTDAAKDLADETDFFVAEAGLMQDIGRYL
GTVLGPRGKMPTPLQPDDDVVETVNRMKNTVQLRSRDRRTFHTRVGADDMTPDEIAENID
VIVRRLEATLEKGPLNIDSVYVKTTMGPSVEVPA
>gi|448583280|ref|ZP_21646636.1| 50S ribosomal protein L1P [Haloferax gibbonsii ATCC 33959]
--MADTIVDAVSRALDEAPGRNFRETVDLAVNLRDLDLNDPSKRVDESIVLPSGTGQDTQ
IVVFATGETALRAEDVADEVLGPDELEDFGDDTDAAKDLADETDFFVAEAGLMQDIGRYL
GTVLGPRGKMPTPLQPDDDVVETVNRMKNTVQLRSRDRRTFHTRVGADDMTPDEIAENID
VIVRRLEATLEKGPLNIDSVYVKTTMGPSVEVPA
>gi|448600816|ref|ZP_21656195.1| 50S ribosomal protein L1P [Haloferax alexandrinus JCM 10717]
--MADTIVDAVSRALDEAPGRNFRETVDLAVNLRDLDLNDPSKRVDESIVLPSGTGQDTQ
IVVFATGETALRAEDAADEVLGPDELEDFGDDTDAAKDLADETDFFVAEAGLMQDIGRYL
GTVLGPRGKMPTPLQPDDDVVETVNRMKNTVQLRSRDRRTFHTRVGADDMTPDEIAENID
VIVRRLEATLEKGPLNIDSVYVKTTMGPSVEVPA
>gi|448557518|ref|ZP_21632707.1| 50S ribosomal protein L1P [Haloferax sp. ATCC BAA-644]
--MADTIVDAVSRALDEAPGRNFRETVDLAVNLRDLDLNDPSKRVDESIVLPSGTGQDTQ
IVVFATGETALRAEDAADEVLGPDELEDFGDDTDAAKDLADETDFFVAEAGLMQDIGRYL
GTVLGPRGKMPTPLQPDDDVVETVNRMKNTVQLRSRDRRTFHTRVGADDMTPDEIAENID
VIVRRLEATLEKGPLNIDSVYVKTTMGPSVEVPA
>gi|448548324|ref|ZP_21627591.1| 50S ribosomal protein L1P [Haloferax sp. ATCC BAA-645]
--MADTIVDAVSRALDEAPGRNFRETVDLAVNLRDLDLNDPSKRVDESIVLPSGTGQDTQ
IVVFATGETALRAEDAADEVLGPDELEDFGDDTDAAKDLADETDFFVAEAGLMQDIGRYL
GTVLGPRGKMPTPLQPDDDVVETVNRMKNTVQLRSRDRRTFHTRVGADDMTPDEIAENID
VIVRRLEATLEKGPLNIDSVYVKTTMGPSVEVPA
>gi|448546337|ref|ZP_21626501.1| 50S ribosomal protein L1P [Haloferax sp. ATCC BAA-646]
--MADTIVDAVSRALDEAPGRNFRETVDLAVNLRDLDLNDPSKRVDESIVLPSGTGQDTQ
IVVFATGETALRAEDAADEVLGPDELEDFGDDTDAAKDLADETDFFVAEAGLMQDIGRYL
GTVLGPRGKMPTPLQPDDDVVETVNRMKNTVQLRSRDRRTFHTRVGADDMTPDEIAENID
VIVRRLEATLEKGPLNIDSVYVKTTMGPSVEVPA
>gi|433423121|ref|ZP_20406160.1| 50S ribosomal protein L1P [Haloferax sp. BAB2207]
--MADTIVDAVSRALDEAPGRNFRETVDLAVNLRDLDLNDPSKRVDESIVLPSGTGQDTQ
IVVFATGETALRAEDAADEVLGPDELEDFGDDTDAAKDLADETDFFVAEAGLMQDIGRYL
GTVLGPRGKMPTPLQPDDDVVETVNRMKNTVQLRSRDRRTFHTRVGADDMTPDEIAENID
VIVRRLEATLEKGPLNIDSVYVKTTMGPSVEVPA
>gi|448568243|ref|ZP_21637820.1| 50S ribosomal protein L1P [Haloferax lucentense DSM 14919]
--MADTIVDAVSRALDEAPGRNFRETVDLAVNLRDLDLNDPSKRVDESIVLPSGTGQDTQ
IVVFATGETALRAEDAADEVLGPDELEDFGDDTDAAKDLADETDFFVAEAGLMQDIGRYL
GTVLGPRGKMPTPLQPDDDVVETVNRMKNTVQLRSRDRRTFHTRVGADDMTPDEIAENID
VIVRRLEATLEKGPLNIDSVYVKTTMGPSVEVPA
>gi|448290876|ref|ZP_21482021.1| 50S ribosomal protein L1P [Haloferax volcanii DS2]
--MADTIVDAVSRALDEAPGRNFRETVDLAVNLRDLDLNDPSKRVDESIVLPSGTGQDTQ
IVVFATGETALRAEDAADEVLGPDELEDFGDDTDAAKDLADETDFFVAEAGLMQDIGRYL
GTVLGPRGKMPTPLQPDDDVVETVNRMKNTVQLRSRDRRTFHTRVGADDMTPDEIAENID
VIVRRLEATLEKGPLNIDSVYVKTTMGPSVEVPA
>gi|448285829|ref|ZP_21477068.1| 50S ribosomal protein L1P [Halogeometricum borinquense DSM 11551]
--MADTIVDAVSRALDEAPERNFRETVDLAINLRDLDLNDPSKRVDESIVLPAGTGQETK
IVVFATGETALQAEEVADQVMDGDDLEDLGDDTDAAKDLADEIDFFVAEANMMQDIGRYL
GTVLGPRGKMPTPLQPDDDVVEVVNRMKNTVQLRSRDRRTFHTRVGAEDMSADEIAENID
VIVRRLEATLEKGPLNIDGIFVKTTMGPSVEVRA
>gi|448414179|ref|ZP_21577318.1| 50S ribosomal protein L1P [Halosarcina pallida JCM 14848]
--MADTIVDAVSRALDEAPQRNFRETVDLAINLRDLDLNDPSKRVDESIVLPAGTGQETQ
IVVFATGETALQAEEVADRVMDGNDLEDLGDDSDAAKDLADETDFFVAEADMMQDIGRYL
GTVLGPRGKMPTPLQPDDDVVEVVNRMKNTVQLRSRDRRTFHTRVGAEDMSTDEIAENID
VIVRRLEATLEKGPLNIDGVYVKTTMGPSVEVEA
>gi|354611041|ref|ZP_09028997.1| ribosomal protein L1 [Halobacterium sp. DL1]
-MADNDIQEAVARALDEAPERNFRETVDLAINLRDLDLNDPSNRVDEGVVLPSGTGQETK
IVVFADGETAVRAEEVADEVLDADDLADLADDTDAAKDLADDTDFFVAQASLMQDIAGAL
GQVLGPRGKMPTPLQPDDDVVETVNRMKNTVQLRSRDRRTFHTRVGAEDMSAEDIASNID
VILRRLHADLEKGPLNIDGVYVKTTMGPAVEVA-
>gi|15790196|ref|NP_280020.1| 50S ribosomal protein L1 [Halobacterium sp. NRC-1]
-MADNDIEEAVARALEDAPQRNFRETVDLAVNLRDLDLNDPSQRVDEGVVLPSGTGQETQ
IVVFADGETAVRADDVADDVLDEDDLSDLADDTDAAKDLADETDFFVAEAPMMQDIAGAL
GQVLGPRGKMPTPLQPDDDVVDTVNRMKNTVQIRSRDRRTFHTRVGAEDMSAEDIASNID
VIMRRLHANLEKGPLNVDSVYVKTTMGPAVEVA-
>gi|169235925|ref|YP_001689125.1| 50S ribosomal protein L1P [Halobacterium salinarum R1]
-MADNDIEEAVARALEDAPQRNFRETVDLAVNLRDLDLNDPSQRVDEGVVLPSGTGQETQ
IVVFADGETAVRADDVADDVLDEDDLSDLADDTDAAKDLADETDFFVAEAPMMQDIAGAL
GQVLGPRGKMPTPLQPDDDVVDTVNRMKNTVQIRSRDRRTFHTRVGAEDMSAEDIASNID
VIMRRLHANLEKGPLNVDSVYVKTTMGPAVEVA-
>gi|452207770|ref|YP_007487892.1| 50S ribosomal protein L1 [Natronomonas moolapensis 8.8.11]
--MADSIQDAVSSALSDSPDRNFRETVDIAVNLRDLDLADPNNRVDESIVLPSGTGQDTR
IVVFAEGETALRAEDIADEVLDGEDLEDLGDDDNAAKDLADETDFFIAEANLMQDIGRYL
GTVLGPRGKMPTPLQPDDDVVETVDRMKNTVQVRSGERRTFHTRVGAEDMDADAIADNID
VILRRLFTDLEKGPQNIDSVYVKTTMGPAVEVPA
>gi|76802859|ref|YP_330954.1| 50S ribosomal protein L1P [Natronomonas pharaonis DSM 2160]
--MADSIEDAVSRAMSESPERNFRETVDLAINLRDLDLADPNNRVDESIVLPSGTGQDTH
IVVFAEGETALRAEDVADDVLDSDDLEDLGDDDNAAKDLADETDFFIAEADLMQDIGRYL
GTVLGPRGKMPTPLQPDDDVVETVNRMKNTVQVRSGERRTFHTRVGAEDMDADAIADNVD
VILRRLFTDLEKGPQNIDTVYVKTTMGPAVEVPA
>gi|409730146|ref|ZP_11271736.1| 50S ribosomal protein L1P [Halococcus hamelinensis 100A6]
MAAAQDITEAVTRALDEAPDRKFTETVDLAVNLRDLDLNDPSNRVDESIVLPAGTGQDTR
IIVFAEGETALRAEEVADDVLDSNDLEDLGDDDGAAKDLAGDTDFFIAEAGMMQDIGRYL
GTVLGPRGKMPTPLQPDDDVVETIERMKNTVQVRSRDRRTFHTRVGAADMTADEIADNID
VVNRRLEASLERGPLNIDTMYVKTTMGPSVEVA-
>gi|448727642|ref|ZP_21709991.1| 50S ribosomal protein L1P [Halococcus morrhuae DSM 1307]
-MADQDIEEAVTRALDEAPPRNFGETVDLAVNLRDLDLDDPSNRVDESIVLPEGTGQETH
IVVFAEGETALRAEEVADDVLDGDELEELGDDDDEAKDLAGETNFFIAEADMMQDIGRYL
GTVLGPRGKMPTPLQPDDDVVETINRMKNTVQLRSRDRRTFHTRVGAADMSADGIADNID
VIVRRLEANLEKGPLNIDTMYVKTTMGPSVEVA-
>gi|448739218|ref|ZP_21721233.1| 50S ribosomal protein L1P [Halococcus thailandensis JCM 13552]
-MADQDIEEAVTRALDEAPPRNFGETVDLAVNLRDLDLDDPSNRVDESIVLPEGTGQETR
IVVFAEGETALRAEEVADDVLDGDELEELGDDDDEAKDLAGETNFFIAEADMMQDIGRYL
GTVLGPRGKMPTPLQPDDDVVETINRMKNTVQLRSRDRRTFHTRVGAADMSADEIADNID
VIVRRLEANLEKGPLNIDTMYVKTTMGPSVEVA-
>gi|448729685|ref|ZP_21711999.1| 50S ribosomal protein L1P [Halococcus saccharolyticus DSM 5350]
-MADQDIEEAVTRALDEAPPRNFSETVDLAVNLRDLDLNDPSNRVDESIVLPEGTGQETR
IVVFAEGETALRAEEVADDVLDGDDLEELGDDDDEAKDLAGETDFFIAEASMMQDIGRYL
GTVLGPRGKMPTPLQPDDDVVETIERMKNTVQLRSRDRRTFHTRVGADDMSAAEIADNID
VIVRRLEADLEKGPLNIDTVYVKTTMGPSVEVA-
>gi|448731738|ref|ZP_21714031.1| 50S ribosomal protein L1P [Halococcus salifodinae DSM 8989]
-MADQDIEEAVTRALDEAPPRNFSETVDLAVNLRDLDLNDPSNRVDESIVLPEGTGQETR
IVVFAEGETALRAEEVADDVLDGDDLEELGDDDDEAKDLAGETDFFIAEAGLMQDIGRYL
GTVLGPRGKMPTPLQPDDDVVETIERMKNTVQLRSRDRRTFHTRVGADDMSAAEIGDNID
VIVRRLEADLEKGPLNIDTVYVKTTMGPSVEVA-
>gi|448648569|ref|ZP_21679700.1| 50S ribosomal protein L1P [Haloarcula californiae ATCC 33799]
-MADQEIENAVSRALEDAPERNFRETVDLAVNLRDLDLNDPSNRVDESVVLPAGTGQETT
IVVFAEGETALRAEEVADDVLDEDELEELGGDDDAAKDLADDTDFFIAEKGLMQDIGRYL
GTVLGPRGKMPEPLDPDDDVVEVIERMKNTVQLRSGERRTFHTRVGAEDMSAENIADNID
VILRRLHADLEKGPLNIDTVYVKTTMGPAMEVA-
>gi|55378199|ref|YP_136049.1| 50S ribosomal protein L1 [Haloarcula marismortui ATCC 43049]
-MADQEIENAVSRALEDAPERNFRETVDLAVNLRDLDLNDPSNRVDESVVLPAGTGQETT
IVVFAEGETALRAEEVADDVLDEDELEELGGDDDAAKDLADDTDFFIAEKGLMQDIGRYL
GTVLGPRGKMPEPLDPDDDVVEVIERMKNTVQLRSGERRTFHTRVGAEDMSAENIADNID
VILRRLHADLEKGPLNIDTVYVKTTMGPAMEVA-
>gi|448636825|ref|ZP_21675273.1| 50S ribosomal protein L1P [Haloarcula sinaiiensis ATCC 33800]
-MADQEIENAVSRALEDAPERNFRETVDLAVNLRDLDLNDPSNRVDESVVLPAGTGQETT
IVVFAEGETALRAEEVADDVLDEDELEELGGDDDAAKDLADDTDFFIAEKGLMQDIGRYL
GTVLGPRGKMPEPLDPDDDVVEVIERMKNTVQLRSGERRTFHTRVGAEDMSAENIADNID
VILRRLHADLEKGPLNIDTVYVKTTMGPAMEVA-
>lcl|38015_3101 unnamed protein product
-MADQEIENAVSRALEDAPERNFRETGDLAVNLRDLDLNDPSNRVDESVVLPAGTGQETT
IVVFAEGETALRAEEVADDVLDEDELEELGGDDDAAKDLADDTDFFIAEKGMMQDIGRYL
GTVLGPRGKMPEPLDPDDDVVEVIERMKNTVQLRSGERRTFHTRVGAEDMSAEDISDNID
VILRRLHADLEKGPLNIDTVYVKTTMGPAMEVA-
>gi|344212262|ref|YP_004796582.1| 50S ribosomal protein L1P [Haloarcula hispanica ATCC 33960]
-MADQEIENAVSRALEDAPERNFRETVDLAVNLRDLDLNDPSNRVDESVVLPAGTGQETT
IVVFAEGETALRAEEVADDVLDEDELEELGGDDDAAKDLADDTDFFIAEKGMMQDIGRYL
GTVLGPRGKMPEPLDPDDDVVEVIERMKNTVQLRSGERRTFHTRVGAEDMSAEDISDNID
VILRRLHADLEKGPLNIDTVYVKTTMGPAMEVA-
>gi|448629070|ref|ZP_21672469.1| 50S ribosomal protein L1P [Haloarcula vallismortis ATCC 29715]
-MADQEIENAVSRALEDAPERNFRETVDLAVNLRDLDLNDPSNRVDESVVLPAGTGQETT
IVVFAEGETALRAEEVADDVLDEDELEELGGDDDAAKDLADDTDFFIAEKDLMQDIGRYL
GTVLGPRGKMPEPLDPDDDVVEVIERMKNTVQLRSGERRTFHTRVGAEDMSAEDIADNID
VILRRLHADLEKGPLNIDTVYVKTTMGPAQEVA-
>gi|448685417|ref|ZP_21693409.1| 50S ribosomal protein L1P [Haloarcula japonica DSM 6131]
-MADQEIENAVSRALEDAPERNFRETVDLAVNLRDLDLNDPSNRVDESVVLPAGTGQETT
IVVFAEGETALRAEEVADDVLDEDELEELGGDDDAAKDLADDTDFFIAEKDLMQDIGRYL
GTVLGPRGKMPEPLDPDDDVVEVIERMKNTVQLRSGERRTFHTRVGAEDMSAEDISDNID
VILRRLHADLEKGPLNIDTVYVKTTMGPAMEVA-
>gi|448671743|ref|ZP_21687548.1| 50S ribosomal protein L1P [Haloarcula amylolytica JCM 13557]
-MADQEIENAVSRALEDAPERNFRETVDLAVNLRDLDLNDPSNRVDESVVLPAGTGQETT
IVVFAEGETALRAEEVADDVLDEDELEELGGDDDAAKDLADDTDFFIAEKDLMQDIGRYL
GTVLGPRGKMPEPLDPDDDVVEVIERMKNTVQLRSGERRTFHTRVGAEDMSAEDISDNID
VILRRLHADLEKGPLNIDSVYVKTTMGPAMEVA-
>gi|448681632|ref|ZP_21691723.1| 50S ribosomal protein L1P [Haloarcula argentinensis DSM 12282]
-MADQEIENAVSRALEDAPERNFRETVDLAVNLRDLDLNDPSNRVDESVVLPAGTGQETT
IVVFAEGETALRAEEVADDVLDEDELEELGGDDDAAKDLADDTDFFIAEKDLMQDIGRYL
GTVLGPRGKMPEPLDPDDDVVEVIERMKNTVQLRSGERRTFHTRVGAEDMSAENISDNID
VILRRLHADLEKGPLNIDSVYVKTTMGPAMEVA-
>gi|541197690|gb|ERH05853.1| ribosomal protein L1 [Halonotius sp. J07HN4]
-MADDTIVQAVSRALDESPPRNFGETVDIAVNLRDLDLDDPSNRVDESIVLPSGTGQETQ
IIVFAEGETALQAQDVADEVLSGDDLEDLGDDDDAAKDLADDTDFFVAEADLMQDIGRYL
GTVLGPRGKMPTPLQPDDDVVETINRMKNTVQLRSGDRRTFHTRVGADDMDADEIADNID
VIIRRLEADLEKGPLNLDTIYVKTTMGPAVEVDA
>gi|541192808|gb|ERH01157.1| ribosomal protein L1 [Halonotius sp. J07HN6]
-MADDTIEQAVSRALDESPQRNFEETVDLAVNLQDLDLDDPSNRVDESIVLPSGTGQETQ
IVVFAEGETAFQAEDVADEVLSGDDLEDLGDDDDAAKDLADETDFFVAEADLMQDIGRYL
GTVLGPRGKMPTPLQPDDDVVETINRMKNTVQVRSRDRRTFHTRVGAEDMSAEDIADNID
VIIRRLEADLEKGPLNLDSIFVKTTMGPAVEVDA
>gi|544639712|ref|WP_021074268.1| 50S ribosomal protein L1 [haloarchaeon 3A1_DGR]
--------------------------MDLAINLRDLDLNDPSNRVDESIVLPAGTGQETQ
IVVFAEGETAVRAEEVADEVLDSEDLEDLGGDDDAAKDLADETDFFIAEASLMQDIGRYL
GTVLGPRGKMPTPLQPDDDVVETINRMKNTVQLRSGERRTFHTRVGAEDMSAEEIADNVD
VIIRRLEADLEKGPLNIDGIFVKTTMGPAQEVPV
>lcl|38019_1249 unnamed protein product
--MADTIQEAVTLALDEAPERNFRETVDLAINLRDLDLNDPSNRVDESVVLPAGTGQETR
IVVFAEGETAVRAAEVADEVLDGEELADLGDDDDRAKDLADETDFFVAEANLMQDIGRYL
GTVLGPRGKMPTPLQPDDDVVETVNRMKNTVQLRSRDRRTFHTRVGAEDMDAEDISSNID
VIVRRLEADLEKGPLNIDGIYVKTTMGPAKEVPV
>gi|448475574|ref|ZP_21603155.1| 50S ribosomal protein L1P [Halorubrum aidingense JCM 13560]
--MADTIQEAVTLALDDAPERNFRETVDIAINLRDLDLNDPSNRIDESVVLPAGTGQETQ
IVVFAEGETAVRAADVADQVLDSDDLEDLGDDDDRAKDLADETDFFVAEANLMQDIGRYL
GTVLGPRGKMPTPLQPDDDVVETVNRMKNTVQLRSRDRRTFHTRVGAEDMGAEAISDNID
VIIRRLEANLEKGPLNIDGIYVKTTMGPAKEVPV
>lcl|36550_3706 unnamed protein product
--MADTIQEAVTLALDDAPERNFRETVDIAINLRDLDLNDPSNRIDESVVLPAGTGQETQ
IVVFAEGETAVRAQEVADEVLDSDDLEDLGDDDDRAKDLAGETDFFVAEANLMQDIGRYL
GTVLGPRGKMPTPLQPDDDVVETVNRMKNTVQLRSRDRRTFHTRVGAEDMGAEAITDNID
VIIRRLEADLEKGPLNIDGIYVKTTMGPAREVPV
>lcl|36552_547 unnamed protein product
--MADTIQEAVTLALDDAPERNFRETVDIAINLRDLDLNDPSNRIDESVVLPAGTGQETQ
IVVFAEGETAVRAQEVADEVLDSDDLEDLGDDDDRAKDLAGETDFFVAEANLMQDIGRYL
GTVLGPRGKMPTPLQPDDDVVETVNRMKNTVQLRSRDRRTFHTRVGAEDMGAEAITDNID
VIIRRLEADLEKGPLNIDGIYVKTTMGPAREVPV
>lcl|36555_2318 unnamed protein product
--MADTIQEAVTLALDDAPERNFRETVDIAINLRDLDLNDPSNRIDESVVLPAGTGQETQ
IVVFAEGETAVRAQEVADEVLDSDDLEDLGDDDDRAKDLAGETDFFVAEANLMQDIGRYL
GTVLGPRGKMPTPLQPDDDVVETVNRMKNTVQLRSRDRRTFHTRVGAEDMGAEAITDNID
VIIRRLEADLEKGPLNIDGIYVKTTMGPAREVPV
>lcl|36551_3295 unnamed protein product
--MADTIQEAVTLALDDAPERNFRETVDIAINLRDLDLNDPSNRIDESVVLPAGTGQETQ
IVVFAEGETAVRAQEVADEVLDSDDLEDLGDDDDRAKDLAGETDFFVAEANLMQDIGRYL
GTVLGPRGKMPTPLQPDDDVVETVNRMKNTVQLRSRDRRTFHTRVGAEDMGPDAISDNID
VIIRRLEADLEKGPLNIDGIYVKTTMGPAREVPV
>lcl|36554_1176 unnamed protein product
--MADTIQEAVTLALDDAPERNFRETVDIAINLRDLDLNDPSNRIDESVVLPAGTGQETQ
IVVFAEGETAVRAQEVADEVLDSDDLEDLGDDDDRAKDLAGETDFFVAEANLMQDIGRYL
GTVLGPRGKMPTPLQPDDDVVETVNRMKNTVQLRSRDRRTFHTRVGAEDMGPDAISDNID
VIIRRLEADLEKGPLNIDGIYVKTTMGPAREVPV
>gi|448460258|ref|ZP_21597083.1| 50S ribosomal protein L1P [Halorubrum lipolyticum DSM 21995]
--MADTIQEAVTLALDDAPERNFRETVDIAINLRDLDLNDPSNRIDESVVLPAGTGQETQ
IVVFAEGETAVRAQEVADQVLDSDDLEELGDDDDRAKDLAGETDFFVAEANLMQDIGRYL
GTVLGPRGKMPTPLQPDDDVVDTVNRMKNTVQLRSRDRRTFHTRVGAEDMGPDAISDNID
VIIRRLEASLEKGPLNIDGIYVKTTMGPAKEVPV
>gi|222480941|ref|YP_002567178.1| 50S ribosomal protein L1P [Halorubrum lacusprofundi ATCC 49239]
--MADTIQEAVTLALDDAPERNFRETVDIAINLRDLDLNDPSNRIDESVVLPAGTGQETQ
IVVFAEGETAVRAQEVADQVLDSDDLEDLGDDDDRAKDLADETDFFVAEANLMQDIGRYL
GTVLGPRGKMPTPLQPDDDIVDTVNRMKNTVQLRSRDRRTFHTRVGAEDMGPDAISDNID
VIIRRLEASLEKGPLNIDGIYVKTTMGPAKEVPV
>lcl|38017_1910 unnamed protein product
--MADTIQEAVTLALDDAPERNFRETVDIAINLRDLDLNDPSNRIDESVVLPAGTGQETQ
IVVFAEGETAVRAQEVADQVLDSDDLEDLGDDDDRAKDLAGETDFFVAEANLMQDIGRYL
GTVLGPRGKMPTPLQPDDDIVDTVNRMKNTVQLRSRDRRTFHTRVGAEDMGPDAISDNID
VIIRRLEASLEKGPLNIDGIYVKTTMGPAKEVPV
>gi|448463141|ref|ZP_21597919.1| 50S ribosomal protein L1P [Halorubrum kocurii JCM 14978]
--MADTIQEAVTLALDDAPERNFRETVDIAINLRDLDLNDPSNRIDESVVLPAGTGQETQ
IVVFAEGETAVRAQEVADQVLDSDDLEDLGDDDDRAKDLAGETDFFVAEANLMQDIGRYL
GTVLGPRGKMPTPLQPDDDIVDTVNRMKNTVQLRSRDRRTFHTRVGAEDMGPDAISDNID
VIIRRLEASLEKGPLNIDGIYVKTTMGPAKEVPV
>gi|448503802|ref|ZP_21613431.1| 50S ribosomal protein L1P [Halorubrum coriense DSM 10284]
--MADTIQEAVTLALDDAPERNFRETVDIAINLRDLDLNDPSNRIDESVVLPAGTGQETQ
IVVFAEGETAVRAEEVADEVLDSDALEDLGDDDDRAKDLADETDFFVAEANLMQDIGRYL
GTVLGPRGKMPTPLQPDDDVVDTVNRMKNTVQLRSRDRRTFHTRVGAEDMGADAITDNID
VIIRRLEANLEKGPLNIDGIYVKTTMGPAREVPV
>gi|448441582|ref|ZP_21589189.1| 50S ribosomal protein L1P [Halorubrum saccharovorum DSM 1137]
--MADTIQEAVTLALDDAPERNFRETVDIAINLRDLDLNDPSNRIDESVVLPAGTGQETQ
IVVFAEGETAVRAEEVADEVLDSDDLEDLGDDDDRAKDLAGETDFFVAEASLMQDIGRYL
GTVLGPRGKMPTPLQPDDDVVDTVNRMKNTVQLRSRDRRTFHTRVGAEDMGPDAISDNID
VIIRRLEASLEKGPLNIDGIYVKTTMGPAKEVPV
>lcl|23591_1463 unnamed protein product
--MADTIQEAVTLALDDAPERNFRETVDIAINLRDLDLNDPSNRIDESVVLPAGTGQETQ
IVVFAEGETAVRAEEVADEVLDSDDLEDLGDDDDRAKDLAGETDFFVAEANLMQDIGRYL
GTVLGPRGKMPTPLQPDDDVVDTVNRMKNTVQLRSRDRX---------------------
--------------------------------PT
>lcl|36548_1540 unnamed protein product
------------------------------------------------------------
----------------------------------------------------MQDIGRYL
GTVLGPRGKMPTPLQPDDDIVETVNRMKNTVQLRSRDRRTFHTRVGAEDMGADAISDNID
VIIRRLEADLEKGPLNIDGIYVKTTMGPAKEVPV
>lcl|39407_370 unnamed protein product
--MADTIQEAVTLALDDAPERNFRETVDIAINLRDLDLNDPSNRIDESVVLPAGTGQETQ
IVVFAEGETAVRAEEVADEVLDSDDLEDLGDDDDRAKDLADDTDFFVAEANLMQDIGRYL
GTVLGPRGKMPTPLQPDDDIVETVNRMKNTVQLRSRDRRTFHTRVGAEDMGADAISDNID
VIVRRLEANLEKGPLNIDGIYVKTTMGPAKEVPV
>lcl|38016_3177 unnamed protein product
--MADTIQEAVTLALDDAPERNFRETVDIAINLRDLDLNDPSNRIDESVVLPAGTGQETQ
IVVFAEGETAVRAEEVADEVLDSDDLEDLGDDDDRAKDLADDTDFFVAEANLMQDIGRYL
GTVLGPRGKMPTPLQPDDDIVETVNRMKNTVQLRSRDRRTFHTRVGAEDMGADAISDNID
VIVRRLEANLEKGPLNIDGIYVKTTMGPAKEVPV
>lcl|18176_431 unnamed protein product
MKMADTIQEAVTLALDDAPERNFRETVDIAINLRDLDLNDPSNRIDESVVLPAGTGQETQ
IVVFAEGETAVRAEEVADEVLDSDDLEDLGDDDDRAKDLADDTDFFVAEANLMQDIGRYL
GTVLGPRGKMPTPLQPDDDIVETVNRMKNTVQLRSRDRRTFHTRVGAEDMGADAISDNID
VIIRRLEANLEKGPLNIDGIYVKTTMGPAKEVPV
>lcl|36547_2789 unnamed protein product
MKMADTIQEAVTLALDDAPERNFRETVDIAINLRDLDLNDPSNRIDESVVLPAGTGQETQ
IVVFAEGETAVRAEEVADEVLDSDDLEDLGDDDDRAKDLADETDFFVAEANLMQDIGRYL
GTVLGPRGKMPTPLQPDDDIVETVNRMKNTVQLRSRDRRTFHTRVGAEDMGADAISDNID
VIIRRLEADLEKGPLNIDGIYVKTTMGPAKEVPV
>gi|448484159|ref|ZP_21605944.1| 50S ribosomal protein L1P [Halorubrum arcis JCM 13916]
--MADTIQEAVTLALDDAPERNFRETVDIAINLRDLDLNDPSNRIDESVVLPAGTGQETQ
IVVFAEGETAVRAEEVADEVLDSDDLEDLGDDDDRAKDLADETDFFVAEANLMQDIGRYL
GTVLGPRGKMPTPLQPDDDIVETVNRMKNTVQLRSRDRRTFHTRVGAEDMGADAISDNID
VIIRRLEADLEKGPLNIDGIYVKTTMGPAKEVPV
>gi|445695141|gb|ELZ47252.1| 50S ribosomal protein L1P [Halorubrum californiensis DSM 19288]
--MADTIQEAVTLALDDAPERNFRETVDIAINLRDLDLNDPSNRIDESVVLPAGTGQETQ
IVVFAEGETAVRAEEVADEVLDSDDLEDLGDDDDRAKDLADETDFFVAEANLMQDIGRYL
GTVLGPRGKMPTPLQPDDDIVETVNRMKNTVQLRSRDRRTFHTRVGAEDMGADAISDNID
VIIRRLEADLEKGPLNIDGIYVKTTMGPAKEVPV
>gi|448525154|ref|ZP_21619572.1| 50S ribosomal protein L1P [Halorubrum distributum JCM 10118]
--MADTIQEAVTLALDDAPERNFRETVDIAINLRDLDLNDPSNRIDESVVLPAGTGQETQ
IVVFAEGETAVRAEEVADEVLDSDDLEDLGDDDDRAKDLADETDFFVAEANLMQDIGRYL
GTVLGPRGKMPTPLQPDDDIVETVNRMKNTVQLRSRDRRTFHTRVGAEDMGADAISDNID
VIIRRLEADLEKGPLNIDGIYVKTTMGPAKEVPV
>lcl|36549_1548 unnamed protein product
--MADTIQEAVTLALDDAPERNFRETVDIAINLRDLDLNDPSNRIDESVVLPAGTGQETQ
IVVFAEGETAVRAEEVADEVLDSDDLEDLGDDDDRAKDLADETDFFVAEANLMQDIGRYL
GTVLGPRGKMPTPLQPDDDIVETVNRMKNTVQLRSRDRRTFHTRVGAEDMGADAISDNID
VIIRRLEADLEKGPLNIDGIYVKTTMGPAKEVPV
>lcl|36556_6483 unnamed protein product
--MADTIQEAVTLALDDAPERNFRETVDIAINLRDLDLNDPSNRIDESVVLPAGTGQETQ
IVVFAEGETAVRAEEVADEVLDSDDLEDLGDDDDRAKDLADETDFFVAEANLMQDIGRYL
GTVLGPRGKMPTPLQPDDDIVETVNRMKNTVQLRSRDRRTFHTRVGAEDMGADAISDNID
VIIRRLEADLEKGPLNIDGIYVKTTMGPAKEVPV
>lcl|36557_2272 unnamed protein product
--MADTIQEAVTLALDDAPERNFRETVDIAINLRDLDLNDPSNRIDESVVLPAGTGQETQ
IVVFAEGETAVRAEEVADEVLDSDDLEDLGDDDDRAKDLADETDFFVAEANLMQDIGRYL
GTVLGPRGKMPTPLQPDDDIVETVNRMKNTVQLRSRDRRTFHTRVGAEDMGADAISDNID
VIIRRLEADLEKGPLNIDGIYVKTTMGPAKEVPV
>gi|448451885|ref|ZP_21593057.1| 50S ribosomal protein L1P [Halorubrum litoreum JCM 13561]
--MADTIQEAVTLALDDAPERNFRETVDIAINLRDLDLNDPSNRIDESVVLPAGTGQETQ
IVVFAEGETAVRAEEVADEVLDSDDLEDLGDDDDRAKDLADETDFFVAEANLMQDIGRYL
GTVLGPRGKMPTPLQPDDDIVETVNRMKNTVQLRSRDRRTFHTRVGAEDMGADAISDNID
VIIRRLEADLEKGPLNIDGIYVKTTMGPAKEVPV
>gi|448426604|ref|ZP_21583453.1| 50S ribosomal protein L1P [Halorubrum terrestre JCM 10247]
--MADTIQEAVTLALDDAPERNFRETVDIAINLRDLDLNDPSNRIDESVVLPAGTGQETQ
IVVFAEGETAVRAEEVADEVLDSDDLEDLGDDDDRAKDLADETDFFVAEANLMQDIGRYL
GTVLGPRGKMPTPLQPDDDIVETVNRMKNTVQLRSRDRRTFHTRVGAEDMGADAISDNID
VIIRRLEADLEKGPLNIDGIYVKTTMGPAKEVPV
>gi|515913143|ref|WP_017343726.1| 50S ribosomal protein L1 [Halorubrum sp. T3]
--MADTIQEAVTLALDDAPERNFRETVDIAINLRDLDLNDPSNRIDESVVLPAGTGQETQ
IVVFAEGETAVRAEEVADEVLDSDDLEDLGDDDDRAKDLADDTDFFVAEANLMQDIGRYL
GTVLGPRGKMPTPLQPDDDIVETVNRMKNTVQLRSRDRRTFHTRVGAEDMGADAISDNID
VIIRRLEADLEKGPLNIDGIYVKTTMGPAKEVPV
>lcl|36546_1872 unnamed protein product
MKMADTIQEAVTLALDDAPERNFRETVDIAINLRDLDLNDPSNRIDESVVLPAGTGQETQ
IVVFAEGETAVRAEEVADEVLDSDDLEDLGDDDDRAKDLAGETDFFVAEANLMQDIGRYL
GTVLGPRGKMPTPLQPDDDVVDTVNRMKNTVQLRSRDRRTFHTRVGAEDMGADAISDNID
VIIRRLEADLEKGPLNIDGIYVKTTMGPAKEVPV
>lcl|38021_3451 unnamed protein product
--MADTIQEAVTLALDDAPERNFRETVDIAINLRDLDLNDPSNRIDESVVLPAGTGQETQ
IVVFAEGETAVRAEEVADEVLDSGDLEDLGDDDDRAKDLAGETDFFVAEANLMQDIGRYL
GTVLGPRGKMPTPLQPDDDVVDTVNRMKNTVQLRSRDRRTFHTRVGAEDMGADAISDNID
VIIRRLEADLEKGPLNIDGIYVKTTMGPAKEVPV
>lcl|36174_2124 unnamed protein product
--MADTIQEAVTLALDDAPERNFRETVDIAINLRDLDLNDPSNRIDESVVLPAGTGQETQ
IVVFAEGETAVRAEEVADEVLDSDDLEDLGDDDDRAKDLAGETDFFVAEANLMQDIGRYL
GTVLGPRGKMPTPLQPDDDVVDTVNRMKNTVQLRSRDRRTFHTRVGAEDMGADAISDNID
VIIRRLEADLEKGPLNIDGIYVKTTMGPAKEVPV
>lcl|38020_1821 unnamed protein product
--MADTIQEAVTLALDDAPERNFRETVDIAINLRDLDLNDPSNRIDESVVLPAGTGQETQ
IVVFAEGETAVRAEEVADEVLDSDDLEDLGDDDDRAKDLAGETDFFVAEANLMQDIGRYL
GTVLGPRGKMPTPLQPDDDVVDTVNRMKNTVQLRSRDRRTFHTRVGAEDMGADAISDNID
VIIRRLEADLEKGPLNIDGIYVKTTMGPAKEVPV
>lcl|38022_1712 unnamed protein product
--MADTIQEAVTLALDDAPERNFRETVDIAINLRDLDLNDPSNRIDESVVLPAGTGQETQ
IVVFAEGETAVRAEEVADEVLDSDDLEDLGDDDDRAKDLAGETDFFVAEANLMQDIGRYL
GTVLGPRGKMPTPLQPDDDVVDTVNRMKNTVQLRSRDRRTFHTRVGAEDMGADAISDNID
VIIRRLEADLEKGPLNIDGIYVKTTMGPAKEVPV
>lcl|36553_947 unnamed protein product
--MADTIQEAVTLALDDAPERNFRETVDIAINLRDLDLNDPSNRIDESVVLPAGTGQETQ
IVVFAEGETAVRAEEVADEVLDSDDLEDLGDDDDRAKDLAGETDFFVAEANLMQDIGRYL
GTVLGPRGKMPTPLQPDDDVVDTVNRMKNTVQLRSRDRRTFHTRVGAEDMGADAISDNID
VIIRRLEADLEKGPLNIDGIYVKTTMGPAKEVPV
>lcl|38024_2199 unnamed protein product
--MADTIQEAVTLALDDAPERNFRETVDIAINLRDLDLNDPSNRIDESVVLPAGTGQETQ
IVVFAEGETAVRAEEVADEVLDSDDLEDLGDDDDRAKDLAGETDFFVAEANLMQDIGRYL
GTVLGPRGKMPTPLQPDDDVVDTVNRMKNTVQLRSRDRRTFHTRVGAEDMGADAISDNID
VIIRRLEADLEKGPLNIDGIYVKTTMGPAKEVPV
>lcl|38025_3909 unnamed protein product
--MADTIQEAVTLALDDAPERNFRETVDIAINLRDLDLNDPSNRIDESVVLPAGTGQETQ
IVVFAEGETAVRAEEVADEVLDSDDLEDLGDDDDRAKDLAGETDFFVAEANLMQDIGRYL
GTVLGPRGKMPTPLQPDDDVVDTVNRMKNTVQLRSRDRRTFHTRVGAEDMGADAISDNID
VIIRRLEADLEKGPLNIDGIYVKTTMGPAKEVPV
>lcl|18174_1078 unnamed protein product
--MADTIQEAVTLALDDAPERNFRETVDIAINLRDLDLNDPSNRIDESVVLPAGTGQETQ
IVVFAEGETAVRAEEVADEVLDSDDLEELGDDDDRAKDLADDTDFFVAEANLMQDIGRYL
GTVLGPRGKMPTPLQPDDDVVETVNRMKNTVQLRSRDRRTFHTRVGAEDMGADAISDNID
VIIRRLEADLEKGPLNIDGIYVKTTMGPAKEVPV
>lcl|18178_1611 unnamed protein product
--MADTIQEAVTLALDDAPERNFRETVDIAINLRDLDLNDPSNRIDESVVLPAGTGQETQ
IVVFAEGETAVRAEEVADEVLDSDDLEELGDDDDRAKDLADDTDFFVAEANLMQDIGRYL
GTVLGPRGKMPTPLQPDDDVVETVNRMKNTVQLRSRDRRTFHTRVGAEDMGADAISDNID
VIIRRLEADLEKGPLNIDGIYVKTTMGPAKEVPV
>lcl|18175_1195 unnamed protein product
--MADTIQEAVTLALDDAPERNFRETVDIAINLRDLDLNDPSNRIDESVVLPAGTGQETQ
IVVFAEGETAVRAEEVADEVLDSDDLEDLGDDDDRAKDLADDTDFFVAEANLMQDIGRYL
GTVLGPRGKMPTPLQPDDDVVDTVNRMKNTVQLRSRDRRTFHTRVGAEDMGADAISDNID
VIIRRLEANLEKGPLNIDGIYVKTTMGPAKEVPV
>gi|448433365|ref|ZP_21585886.1| 50S ribosomal protein L1P [Halorubrum tebenquichense DSM 14210]
--MADTIQEAVTLALDDAPERNFRETVDIAINLRDLDLNDPSNRIDESVVLPAGTGQETQ
IVVFAEGETAVRAEEVADEVLDSDALEDLGDDDDRAKDLADDTDFFVAEANLMQDIGRYL
GTVLGPRGKMPTPLQPDDDVVDTVNRMKNTVQLRSRDRRTFHTRVGAEDMGADAISDNID
VIIRRLEADLEKGPLNIDGIYVKTTMGPAKEVPV
>gi|448535932|ref|ZP_21622316.1| 50S ribosomal protein L1P [Halorubrum hochstenium ATCC 700873]
--MADTIQEAVTLALDDAPERNFRETVDIAINLRDLDLNDPSNRIDESVVLPAGTGQETQ
IVVFAEGETAVRAEEVADEVLDSDDLEDLGDDDDRAKDLADDTDFFVAEANLMQDIGRYL
GTVLGPRGKMPTPLQPDDDVVDTVNRMKNTVQLRSRDRRTFHTRVGAEDMGADAISDNID
VIIRRLEADLEKGPLNIDGIYVKTTMGPAKEVPV
