# Supplementary material for: Inteins as indicators of gene flow in the halobacteria
Source: Front Microbiol. 2014 Jun 26;5:299. doi: 10.3389/fmicb.2014.00299 (PMC4071816; doi:10.3389/fmicb.2014.00299)
Supplement: Supplementary file 1 [file DataSheet1.ZIP › data_file1/reference_tree_alignment/L10Ae_L1p.fasta]

>halophilic_archaeon_J07HB67
--MADSIEDAVSQALEEAPGRKFTETVDLAVNLRDLDLNDPSNRVDEEVVLPAGTGQETS
IVVIAEGETALRAEDVADEVLSGGDLADLAGDEDEAKSLAEETDFFVAEEALMQDVASNL
GRILGPRGKMPTPLGVDEDVVETVNRMTNTVQLRSGDRRTFHTRVGAEDMTADEVSDNID
VIVRRLEADLEKGPLNIDTVYVKTTMGPAVEVPA
>halophilic_archaeon_J07HX64
-MADQEIENAVSRAIDDAPPRNFRETVDIAINLRDLDLNDPSNRVDESIVLPEGTGQETN
IAVFAEGETAVRAEEAADTVLDSSELSDLGDDDSEAKDLAGEIDFFLAQESLMQDIGRYL
GTVLGPRGKMPDPVGPDDDVVEMVERLRNSVQLRSGDRRTFHTRVGAEDMSAEDIADNID
VIIRRLEADLEKGPLNIGDVYVKTTMGPAVEVV-
>halophilic_archaeon_J07HX5
-MADQELEQAVTRALEAAPSRNFSETIDLAINLRDLDLNDPSNRVDESIVLPEGTGQETS
IVVFAGGETAVRAEEVADQVLDADELADLGDDDNEAKDLAGETDFFLAEEALMQDIGRYL
GTVLGPRGKMPNPIGPDDDVVELIERLKNSVQVRSGERRTFHTRVGAETMSAEEIAENID
VITRRLEAELEKGPLNIDSMYVKTTMGPAVEVV-
>hac_jeotgali_B3
-MADQDIEQAVARALEDAPQRNFRETVDLAINLRDLDLNDPSNRVDESVVLPSGTGQDTR
IVVFAEGETAVRAEEVADEVFSSDDLADLGDDQDAAKDLAEETDFFIAEASMMPTIGASL
GQVLGPRGKMPTPLQPDEDVVETVNRMKNTVQVRSRDRRTFHALVGSEEMSAEEIGDNID
TILRRLYGDLEKGPLNIDSVYVKTTMGPAVEVA-
>hrr_J07HR59
--MADSIEDAVSRAIEEAPERKFRETVDLAVNLRDLDLNDPSNRVDESVVLPGGTGQETT
IIVFAEGETAVRAADVADEVLSPDELEELGDDDDEAKDLADRTDFFVAEAGLMQDIGRYL
GTILGPRGKMPTPLQLDEDVVETIETMKNTVQLRSGDRRTFHTRVGAEDMDVDNITTNID
VIIRRLEANLEKGPLNIDDVYVKTTMGPSVEVPA
>hvx_asiaticus_JCM_14624
-MADSDIETAVTRALDESPDRNFTETVDLAINLRDLDLDEPSNRVDESVVLPAGTGQETT
IVVFAEGETALRAEDVADDVLDGDELADLGDDDDAAKELADDTDFFIAEEAMMQNIGRYL
GTVLGPRGKMPTPLSPDDDVVETVNRMKNTVQLRSGDRRTFHTRVGAEDMGAEDISDNID
VILRRLHADLEKGPQNIGSVFVKTTMGPSVEVA-
>hvx_ruber_XH_70
-MADSDIETAVTRALDESPDRNFTETVDLAINLRDLDLDEPSNRVDESVVLPAGTGQETT
IVVFAEGETALRAEDVADDVLDGDELADLGDDDDAAKELADDTDFFIAEEAMMQNIGRYL
GTVLGPRGKMPTPLSPDDDVVETVNRMKNTVQLRSGDRRTFHTRVGAEDMGAEDISDNID
VILRRLHADLEKGPQNIGSVFVKTTMGPSVEVA-
>ncc_amylolyticus_DSM_10524
-MADSDIQTAVTRALEDAPDRNFTETVDLAINLRDLDLNEPSNRVDESVVLPSGTGQETK
IVVIAEGETAVRAEEVADEVLSESDVADL--DDDEAKDLADETQFFIAEEAMMQDIARYL
GTVLGPRGKMPDPLGPDDDVVETVNRLKNTVQIRSRDRRTFHTRVGAEDMDAEDISDNID
VILRRLHADLEKGPQNIDSVFVKTTMGPSVEVA-
>ncc_jeotgali_DSM_18795
-MADSDIQTAVTRALEDAPDRNFTETVDLAINLRDLDLNEPSNRVDESVVLPSGTGQETQ
IVVIAEGETAVRAEEAADQVLSESDVADL--DDDEAKDLADETDFFIAEEAMMQDIARHL
GTILGPRGKMPDPLGPDDDVVETVNRLKNTVQIRSRDRRTFHTRVGAEDMDAENIADNID
VILRRLHADLEKGPQNIDTVYVKTTMGPSVEVA-
>ncc_occultus_SP4
-MADSDIQTAVTRALEDAPDRNFTETVDLAINLRDLDLNEPSNRVDESVVLPSGTGQETQ
IVVIAEGETAVRAEEVADRVLSEDDVADL--DDDEAKDLADETQFFIAEEAMMQDIARYL
GTILGPRGKMPDPLSPDDDVVETVNRLKNTVQIRSRDRRTFHTRVGAEDMDAEDIAENID
VILRRLHADLEKGPQNIDTVYVKTTMGPSVEVA-
>nrr_tibetense_GA33
-MADSDIETAVARALDEAPDRNFTETVDLAINLRDLDLNEPSNRVDESIVLPSGTGQETR
IVVIAEGETAVRAEEAADEVLSEDDVADL--DDDEAKDMADETDFFIAEEAMMQDIARYL
GTILGPRGKMPDPLGPDDDVVETVNRLKNTVQLRSRDRRTFHTLVGAEDMDAEDIADNID
VILRRLHADLEKGPQNIDGVYVKTTMGPSQEVV-
>nln_innermongolicus_JCM_12255
-MADTDIETAVARALEDAPDRNFTETVDLAINLRDLDLNEPSNRVDESIVLPSGTGQETI
IVVIAEGETAVRAEEVADDVLSEDDVADL--DDDEAKDMADETDFFIAEEAMMQDIARHL
GTILGPRGKMPDPLAPDDDVVETVNRLKNTVQLRSGDRRTFHTLVGSAEMDAEDVADNID
VILRRLHADLEKGPQNIDAVYVKTTMGPSVEVA-
>hpg_xanaduensis_SH_6
-MADSDIETAVARALEESPNRNFTETVDLAINLRDLDLNEPSNRVDESVVLPSGTGQETR
IVVIAEGETAVRAEEVADEVLSGDDVADL--DDDEAKDMADETDFFIAEEAMMQDIARHL
GTILGPRGKMPDPLSPDEDVVETVNRLKNTVQLRSGDRRTFHTLVGSEEMDAEDVADNID
VILRRLHADLEKGPQNIDAVYVKTTMGPSVEVA-
>nbt_gregoryi_SP2
-MADSDIETAVTRALEESPDRNFTETVDLAINLRDLDLNEPSNRVDESVVLPSGTGQDTR
IVVIAEGETAVRAEEAADEVLSEDDVADL--DDDEAKDMADETDFFIAEEAMMQDIARHL
GTILGPRGKMPDPLAPDDDVVETVNRLKSTVQLRSGDRRTFHTLVGSEEMDAEDVADNID
VILRRLHADLEKGPQNIDAVYVKTTMGPAVEVA-
>hbi_nitrareducens_JCM_10879
-MADSDIETAVARALEESPDRNFTETVDLAINLRDLDLNEPSNRVDESVVLPSGTGQDTR
IVVIAEGETAVRAEEAADEVLSEDDVADL--DDDEAKDMADETDFFIAEEAMMQDIARHL
GTILGPRGKMPDPLAPDDDVVETVNRLKNTVQLRSGDRRTFHTLVGSEEMNAEDVADNID
VILRRLHADLEKGPQNIDAVYVKTTMGPSVEVA-
>nab_aegyptia_DSM_13077
-MADSDIETAVDRALEDAPDRNFTETVDLAINLRDLDLNEPSNRVDESVVLPSGTGQETR
IVVIAEGETGVRAEEAADEVLSVDDVADL--DDDDAKDMADETDFFIAEEAMMQDIARHL
GTILGPRGKMPDPLSPDDDVVETVNRLKNTVQLRSGDRRTFHTLVGAEDMDAEDIADNID
VILRRLHADLEKGPQNIDAVYIKTTMGPSVEVA-
>nab_asiatica_DSM_12278
-MADSDIETAVDRALEDAPDRNFTETVDLAINLRDLDLNEPSNRVDESVVLPSGTGQETR
IVVIAEGETGVRAEEAADEVLSVDDVADL--DDDDAKDMADETDFFIAEEAMMQDIARHL
GTILGPRGKMPDPLSPDDDVVETVNRLKNTVQLRSGDRRTFHTLVGAEDMDAEDIADNID
VILRRLHADLEKGPQNIDAVYIKTTMGPSVEVA-
>nab_taiwanensis_DSM_12281
-MADSDIETAVDRALEDAPDRNFTETVDLAINLRDLDLNEPSNRVDESVVLPSGTGQETR
IVVIAEGETGVRAEEAADEVLSVDDVADL--DDDDAKDMADETDFFIAEEAMMQDIARHL
GTILGPRGKMPDPLSPDDDVVETVNRLKNTVQLRSGDRRTFHTLVGAEDMDAEDIADNID
VILRRLHADLEKGPQNIDAVYIKTTMGPSVEVA-
>htg_turkmenica_DSM_5511
-MADSDIETAVARALEDAPDRNFTETVDLAINLRDLDLNEPSNRVDESIVLPSGTGQDTR
IVVIAEGETAVRAEEAADEVLSVDDVADL--DDDDAKDMADETDFFIAEEAMMQDIARHL
GTILGPRGKMPDPLAPDDDVVETVNRLKNTVQLRSGDRRTFHTLVGSEEMDAEDVADNID
VILRRLHADLEKGPQNIDAVYVKTTMGPSVEVA-
>nab_chahannaoensis_JCM_10990
-MADSDIETAVARALEDAPDRNFTETVDLAINLRDLDLNEPSNRVDESVVLPSGTGQETR
IVVIAEGETGVRAEEAADEVLSVDDVADL--DDDDAKDMADETDFFIAEEAMMQDIARHL
GTILGPRGKMPDPLSPDDDVVETVNRLKNTVQLRSGDRRTFHTLVGSEAMDAEDVADNID
VILRRLHADLEKGPQNIDAVFVKTTMGPSVEVA-
>nab_hulunbeirensis_JCM_10989
-MADSDIETAVARALEDAPDRNFTETVDLAINLRDLDLNEPSNRVDESVVLPSGTGQETR
IVVIAEGETGVRAEEAADEVLSVDDVADL--DDDDAKDMADETDFFIAEEAMMQDIARHL
GTILGPRGKMPDPLSPDDDVVETVNRLKNTVQLRSGDRRTFHTLVGSEAMDAEDVADNID
VILRRLHADLEKGPQNIDAVFVKTTMGPSVEVA-
>nab_magadii_ATCC_43099
-MADSDIETAVARALEDAPDRNFTETVDLAINLRDLDLNEPSNRVDESVVLPSGTGQETR
IVVIAEGETGVRAEEAADEVLSVDDVADL--DDDDAKDMADETDFFIAEEAMMQDIARHL
GTILGPRGKMPDPLAPDDDVVETVNRLKNTVQLRSGDRRTFHTLVGSEEMDAEDVADNID
VILRRLHADLEKGPQNIDAVFVKTTMGPSVEVA-
>nrr_bangense_JCM_10635
-MADSDIKTAVARALEESPDRNFTETVDLAINLRDLDLNEPSNRVDESIVLPSGTGQETI
IVVIAEGETAVRAEEAADDVLSVDDVADL--DDDEAKDMADETDFFIAEEAMMQDIARHL
GTILGPRGKMPDPLSPDDDVVETVNRLKNTVQLRSGDRRTFHTLVGAEDMDAEDISDNID
VILRRLHADLEKGPQNIDAVYVKTTMGPSVEVA-
>nrr_sulfidifaciens_JCM_14089
-MADSDIKTAVARALEESPDRNFTETVDLAINLRDLDLNEPSNRVDESIVLPSGTGQETI
IVVIAEGETAVRAEEAADNVLSVDDVADL--DDDEAKDMADETDFFIAEEAMMQDIARHL
GTILGPRGKMPDPLAPDDDVVETVNRLKNTVQLRSGDRRTFHTLVGAEDMDAEAISDNID
VILRRLHADLEKGPQNIDAVYVKTTMGPSVEVA-
>hrr_LB1
-MADSDIETAVARALEDSPDRNFTETVDLAINLRDLDLNEPSNRVDESIVLPAGTGQETR
IVVIAEGETAVRAEEAADEVLSVDDVADL--DDDEAKDMANETDFFIAEEAMMQDIARHL
GTILGPRGKMPDPLSPDDDVVETVNRLKNTVQLRSGDRRTFHTLVGAEDMDAEDIGDNID
VILRRLHADLEKGPQNIDAVYVKTTMGPSVEVA-
>nnm_altunense_JCM_14663
-MADSDIETAVARALEDSPDRNFTETVDLAINLRDLDLNEPSNRVDESIVLPAGTGQETR
IVVIAEGETAVRAEEAADEVLSVDDVADL--DDDEAKDMANETDFFIAEEAMMQDIARHL
GTILGPRGKMPDPLSPDDDVVETVNRLKNTVQLRSGDRRTFHTLVGAEDMDAEDIGDNID
VILRRLHADLEKGPQNIDAVYVKTTMGPSVEVA-
>nnm_gari_JCM_14663
-MADSDIETAVARALEDSPDRNFTETVDLAINLRDLDLNEPSNRVDESIVLPAGTGQETR
IVVIAEGETAVRAEEAADEVLSVDDVADL--DDDEAKDMANETDFFIAEEAMMQDIARHL
GTILGPRGKMPDPLSPDDDVVETVNRLKNTVQLRSGDRRTFHTLVGAEDMDAEDIGDNID
VILRRLHADLEKGPQNIDAVYVKTTMGPSVEVA-
>nnm_sp_J7_2
-MADSDIETAVARALEDSPDRNFTETVDLAINLRDLDLNEPSNRVDESIVLPAGTGQETR
IVVIAEGETAVRAEEAADEVLSVDDVADL--DDDEAKDMANETDFFIAEEAMMQDIARHL
GTILGPRGKMPDPLSPDDDVVETVNRLKNTVQLRSGDRRTFHTLVGAEDMDAEDIGDNID
VILRRLHADLEKGPQNIDAVYVKTTMGPSVEVA-
>nnm_pallidum_DSM_3751
-MADSDIETAVARALEDSPDRNFTETVDLAINLRDLDLNEPSNRVDESIVLPAGTGQETR
IVVIAEGETAVRAEEAADEVLSVDDVADL--DDDEAKDMANETDFFIAEEAMMQDIARHL
GTILGPRGKMPDPLSPDDDVVETVNRLKNTVQLRSGDRRTFHTLVGAEDMDAEDIGDNID
VILRRLHADLEKGPQNIDAVYVKTTMGPSVEVA-
>htg_thermotolerans_DSM_11522
-MADSDIETAVARALEDSPDRNFTETVDLAINLRDLDLNEPSNRVDESIVLPAGTGQETR
IVVIAEGETAVRAEEAADEVLSADDVADL--DDDEAKDMADETDFFIAEEAMMQDIARHL
GTILGPRGKMPDPLSPDDDVVETVNRLKNTVQLRSGDRRTFHTLVGAEDMDAEDIGDNID
VILRRLHADLEKGPQNIDAVYVKTTMGPSVEVA-
>nnm_pellirubrum_DSM_15624
-MADSDIETAVARALEDSPDRNFTETVDLAINLRDLDLNEPSNRVDESIVLPAGTGQETR
IVVIAEGETAVRAEEAADEVLSADDVADL--DDDEAKDMADETDFFIAEEAMMQDIARHL
GTILGPRGKMPDPLSPDDDVVETVNRLKNTVQLRSGDRRTFHTLVGAEDMDAEDIGDNID
VILRRLHADLEKGPQNIDAVYVKTTMGPSVEVA-
>nnm_versiforme_JCM_10478
-MADSDIETAVARALEDSPDRNFTETVDLAINLRDLDLNEPSNRVDESIVLPAGTGQETR
IVVIAEGETGVRAEEAADEVLSVDDVADL--DDDDAKDMADETDFFIAEEAMMQDIARHL
GTILGPRGKMPDPLAPDDDVVETVNRLKNTVQLRSGDRRTFHTLVGAEDMDAEDIGDNID
VILRRLHADLEKGPQNIDAVYVKTTMGPSVEVA-
>hbi_lacisalsi_AJ5
-MADSDIETAVARALEESPDRNFTETVDLAINLRDLDLNEPSNRVDESVVLPSGTGQDTR
IVVIAEGETAVRAEEAADEVLSEDEVADL--DDDEAKDMADETDFFIAEEAMMQDIARHL
GTILGPRGKMPDPLSPDDDVVETVNRLKNTVQLRSGDRRTFHTLVGAEDMDAENIADNID
VILRRLHADLEKGPQNIDAVYVKTTMGPSVEVA-
>htg_limicola_JCM_13563
-MADSDIETAVARALEDSPDRNFTETVDLAINLRDLDLNEPSNRVDESIVLPSGTGQETR
IVVIAEGETAVRAEEAADEVLSGDDVADL--DDDEAKDMADETDFFIAEEAMMQDIARHL
GTILGPRGKMPDPLAPDDDVVETVNRLKNTVQLRSGDRRTFHTLVGAEDMDAEAIADNID
VILRRLHADLEKGPQNIDAVYVKTTMGPSVEVA-
>htg_salina_JCM_13891
-MADSDIETAVARALEDAPDRNFTETVDLAINLRDLDLNEPSNRVDESIVLPSGTGQDTR
IVVIAEGETAVRAEEAADEVLSEDDVADL--DDDEAKDMADETDFFIAEEAMMQDIARHL
GTILGPRGKMPDPLAPDDDVVETVNRLKNTVQLRSGDRRTFHTLVGAEDMDAENIADNID
VILRRLHADLEKGPQNIDAVYVKTTMGPSVEVA-
>hmc_mukohataei_DSM_12286
-MADQDIENAVSRALDEADPRNFTETVDLAVNLRDLDLNDPSNRIDESIVLPAGTGQETS
IVVFAEGETALRAEDVADQVMSSDELAELGDDDDAAKDLADDTDFFLAEEGLMQDIGRYL
GTVLGPRGKMPDPISPDDDVVEMVDRMRKSVQIRSGDRRTFHTRVGAEDMSAEEIGDNID
VILRRLHADLEKGPMNIDSVYVKTTMGPAVEVA-
>hrd_tiamatea_SARL4B
-MADQDIENAVTRALSDAPERNFRETVDLAVNLRDIDLDDPSNRIDESIVLPSGTGQETA
IVVFAEGETAIRAEEVADDVLDGDELEDLGDDEDQAKDLAEETDFFVAEAAMMQDIGRYL
GTILGPRGKMPEPLQPDDDVVEVVERMKNTVQVRSGDRRTFHTRVGAQDMDAEEIADNVD
VILRRLHADLEKGPLNLDSVYVKTTMGPAVEVA-
>hrd_utahensis_DSM_12940
-MADQDIENAVTRALSESPERNFRETVDLAVNLRDIDLDDPSNRVDESIVLPAGTGQETT
IVVFADGETGIRAEEVADDVLDGDDLEDLGDDEDAAKDLAEETDFFVAEAALMQDIGRYL
GTILGPRGKMPEPLQPDDDVVEVVERMKNTVQVRSGDRRTFHTRVGAEDMPSEEIADNVD
VILRRLHADLEKGPLNLDSVYVKTTMGPAVEVA-
>hap_paucihalophilus_DX253
-MANNEIEQAVSRALEDSPERNFRETVDLAINLRDLDLNDPSNRVDESIVLPSGTGQDTK
IVVFAEGETALRAEDVADDVLSGDDLEDLGDDNDAAKDLADDTDFFIAEASMMQDIGRYL
GTVLGPRGKMPTPLQPDDDVVETVNRMKNTVQLRSGDRRTFHTLVGAEDMSAEDISENID
VIVRRLHSNLEKGPLNVDTIYVKTTMGPSVEVA-
>hqr_walsbyi_C23
--MADTITDAVSRAIDEAPTRNFRETVDLAVNLRDLDLNDPSNRVDESVVLPAGTGQETQ
IVVFASGETALRAEDVADQVLSGDELEELGDDDDAAKDLADEIDFFVAEAGMMQDIGRFL
GTILGPRGKMPTPLQPDDDVVETVNRMQNTVQIRSRERRTFHTRVGAQDMDSEEIADNVD
VIIRRLEATLEKGPLNIDSMYIKTTMGPAVEVPA
>hqr_walsbyi_DSM_16790
--MADTITDAVSRAIDEAPTRNFRETVDLAVNLRDLDLNDPSNRVDESVVLPAGTGQETQ
IVVFASGETALRAEDVADQVLSGDELEELGDDDDAAKDLADEIDFFVAEAGMMQDIGRFL
GTILGPRGKMPTPLQPDDDVVETVNRMQNTVQIRSRERRTFHTRVGAQDMDSEEIADNVD
VIIRRLEATLEKGPLNIDSMYVKTTMGPAVEVPA
>hqr_J07HQX50
--MADTIINAVSRALDEAPPRNFRETIDLAVNLRDIDLNDPSNRVDESIVLPAGTGQETQ
IIVFASGETALRAQDVADDVLGDDDLESLGDDSDTAKDLASETDFFVAEAGLMQDIGRYL
GTVLGPRGKMPTPLQPDDDVVETVNRMKNTVQIRSRDRRTFHTRVGAQDMEPDNIAENID
VVMRRLEATLEKGPLNIDSMYVKTTMGPAVEVPA
>hgn_salarium_B_1
-MADDTIVQAVSRALDEAPERNFRETVDLAINLRDLDLNDPSKRIDEGVVLPAGTGQDTQ
IVVFATGETALRAEDVADKVLSPDELEDLGDDTDAAKDLADETDFFVAEASMMQNIGRYL
GTVLGPRGKMPTPLQPEDDVVEVVNRMKNTVQLRSRDRRTFHTRVGAQDMSADEVADNID
VIIRRLEANLEKGPLNIDSIFVKTTMGPSVEVEA
>hfx_elongans_ATCC_BAA_1513
--MADTIVDAVSRALDEAPGRNFRETVDLAVNLRDLDLNDPSKRVDESIVLPSGTGQDTQ
IVVFATGETALQAESVADEVLGPDELEDLGDDTDAAKDLADETDFFVAEAALMQDIGRYL
GTVLGPRGKMPTPLQPDDDVAETVNRMKNTVQLRSRDRRTFHTRVGADDMDPDSIAENID
VIIRRLEATLEKGPLNIDSVFVKTTMGPSVEVPA
>hfx_larsenii_JCM_13917
--MADTIVDAVSRALDEAPGRNFRETVDLAVNLRDLDLNDPSKRVDESIVLPSGTGQDTQ
IVVFATGETALQAESVADEVLGPDELEDLGDDTDAAKDLADETDFFVAEAALMQDIGRYL
GTVLGPRGKMPTPLQPDDDVAETVNRMKNTVQLRSRDRRTFHTRVGADDMDPDSIAENID
VIIRRLEATLEKGPLNIDSVFVKTTMGPSVEVPA
>hfx_mediterranei_ATCC_33500
--MADTIVDAVSRALDEAPGRNFRETVDLAVNLRDLDLNDPSKRVDESIVLPSGTGQDTQ
IVVFATGETALRAEDVADEVLGPDELEDFGDDTDAAKDLADETDFFVAEAALMQDIGRYL
GTVLGPRGKMPTPLQPDDDVVETVDRMKNTVQLRSRDRRTFHTRVGADDMSSDEIAENID
VIVRRLEATLEKGPLNIDSIFVKTTMGPSVEVPA
>hfx_mucosum_ATCC_BAA_1512
--MADTIVDAVSRALDEAPGRNFRETVDLAVNLRDLDLNDPSKRVDESIVLPSGTGQDTQ
IVVFATGETALRAEDVADEVLGPDELEDFGDDTDAAKDLADETDFFVAEAALMQDIGRYL
GTVLGPRGKMPTPLQPDDDVVETVERMKNTVQLRSRDRRTFHTRVGADDMSSDEIAENID
VIVRRLEATLEKGPLNIDSIFVKTTMGPSVEVPA
>hfx_prahovense_DSM_18310
--MADTIVDAVSRALDEAPGRNFRETVDLAVNLRDLDLNDPSKRVDESIVLPSGTGQDTQ
IVVFATGETALRAEDAADEVLGPDELEDFGDDTDAAKDLADETDFFVAEAGLMQDIGRYL
GTVLGPRGKMPTPLQPDDDVVETVNRMKNTVQLRSRDRRTFHTRVGADDMTPDEIAENID
VIVRRLEATLEKGPLNIDSVYVKTTMGPSVEVPE
>hfx_denitrificans_ATCC_35960
--MADTIVDAVSRALDEAPGRNFRETVDLAVNLRDLDLNDPSKRVDESIVLPSGTGQDTQ
IVVFATGETALRAEDVADEVLGPDELEDFGDDTDAAKDLADETDFFVAEAGLMQDIGRYL
GTVLGPRGKMPTPLQPDDDVVETVNRMKNTVQLRSRDRRTFHTRVGADDMTPDEIAENID
VIVRRLEATLEKGPLNIDSVYVKTTMGPSVEVPA
>hfx_gobbonsii_ATCC_33959
--MADTIVDAVSRALDEAPGRNFRETVDLAVNLRDLDLNDPSKRVDESIVLPSGTGQDTQ
IVVFATGETALRAEDVADEVLGPDELEDFGDDTDAAKDLADETDFFVAEAGLMQDIGRYL
GTVLGPRGKMPTPLQPDDDVVETVNRMKNTVQLRSRDRRTFHTRVGADDMTPDEIAENID
VIVRRLEATLEKGPLNIDSVYVKTTMGPSVEVPA
>hfx_alexandrinus_JCM_10717
--MADTIVDAVSRALDEAPGRNFRETVDLAVNLRDLDLNDPSKRVDESIVLPSGTGQDTQ
IVVFATGETALRAEDAADEVLGPDELEDFGDDTDAAKDLADETDFFVAEAGLMQDIGRYL
GTVLGPRGKMPTPLQPDDDVVETVNRMKNTVQLRSRDRRTFHTRVGADDMTPDEIAENID
VIVRRLEATLEKGPLNIDSVYVKTTMGPSVEVPA
>hfx_ATCC_BAA-644
--MADTIVDAVSRALDEAPGRNFRETVDLAVNLRDLDLNDPSKRVDESIVLPSGTGQDTQ
IVVFATGETALRAEDAADEVLGPDELEDFGDDTDAAKDLADETDFFVAEAGLMQDIGRYL
GTVLGPRGKMPTPLQPDDDVVETVNRMKNTVQLRSRDRRTFHTRVGADDMTPDEIAENID
VIVRRLEATLEKGPLNIDSVYVKTTMGPSVEVPA
>hfx_ATCC_BAA-645
--MADTIVDAVSRALDEAPGRNFRETVDLAVNLRDLDLNDPSKRVDESIVLPSGTGQDTQ
IVVFATGETALRAEDAADEVLGPDELEDFGDDTDAAKDLADETDFFVAEAGLMQDIGRYL
GTVLGPRGKMPTPLQPDDDVVETVNRMKNTVQLRSRDRRTFHTRVGADDMTPDEIAENID
VIVRRLEATLEKGPLNIDSVYVKTTMGPSVEVPA
>hfx_ATCC_BAA-646
--MADTIVDAVSRALDEAPGRNFRETVDLAVNLRDLDLNDPSKRVDESIVLPSGTGQDTQ
IVVFATGETALRAEDAADEVLGPDELEDFGDDTDAAKDLADETDFFVAEAGLMQDIGRYL
GTVLGPRGKMPTPLQPDDDVVETVNRMKNTVQLRSRDRRTFHTRVGADDMTPDEIAENID
VIVRRLEATLEKGPLNIDSVYVKTTMGPSVEVPA
>hfx_BAB-2207
--MADTIVDAVSRALDEAPGRNFRETVDLAVNLRDLDLNDPSKRVDESIVLPSGTGQDTQ
IVVFATGETALRAEDAADEVLGPDELEDFGDDTDAAKDLADETDFFVAEAGLMQDIGRYL
GTVLGPRGKMPTPLQPDDDVVETVNRMKNTVQLRSRDRRTFHTRVGADDMTPDEIAENID
VIVRRLEATLEKGPLNIDSVYVKTTMGPSVEVPA
>hfx_lucentense_DSM_14919
--MADTIVDAVSRALDEAPGRNFRETVDLAVNLRDLDLNDPSKRVDESIVLPSGTGQDTQ
IVVFATGETALRAEDAADEVLGPDELEDFGDDTDAAKDLADETDFFVAEAGLMQDIGRYL
GTVLGPRGKMPTPLQPDDDVVETVNRMKNTVQLRSRDRRTFHTRVGADDMTPDEIAENID
VIVRRLEATLEKGPLNIDSVYVKTTMGPSVEVPA
>hfx_volcanii_DS2
--MADTIVDAVSRALDEAPGRNFRETVDLAVNLRDLDLNDPSKRVDESIVLPSGTGQDTQ
IVVFATGETALRAEDAADEVLGPDELEDFGDDTDAAKDLADETDFFVAEAGLMQDIGRYL
GTVLGPRGKMPTPLQPDDDVVETVNRMKNTVQLRSRDRRTFHTRVGADDMTPDEIAENID
VIVRRLEATLEKGPLNIDSVYVKTTMGPSVEVPA
>hgm_borinquense_DSM_11551
--MADTIVDAVSRALDEAPERNFRETVDLAINLRDLDLNDPSKRVDESIVLPAGTGQETK
IVVFATGETALQAEEVADQVMDGDDLEDLGDDTDAAKDLADEIDFFVAEANMMQDIGRYL
GTVLGPRGKMPTPLQPDDDVVEVVNRMKNTVQLRSRDRRTFHTRVGAEDMSADEIAENID
VIVRRLEATLEKGPLNIDGIFVKTTMGPSVEVRA
>hsn_pallida_JCM_14848
--MADTIVDAVSRALDEAPQRNFRETVDLAINLRDLDLNDPSKRVDESIVLPAGTGQETQ
IVVFATGETALQAEEVADRVMDGNDLEDLGDDSDAAKDLADETDFFVAEADMMQDIGRYL
GTVLGPRGKMPTPLQPDDDVVEVVNRMKNTVQLRSRDRRTFHTRVGAEDMSTDEIAENID
VIVRRLEATLEKGPLNIDGVYVKTTMGPSVEVEA
>hbt_sp_DL_1
-MADNDIQEAVARALDEAPERNFRETVDLAINLRDLDLNDPSNRVDEGVVLPSGTGQETK
IVVFADGETAVRAEEVADEVLDADDLADLADDTDAAKDLADDTDFFVAQASLMQDIAGAL
GQVLGPRGKMPTPLQPDDDVVETVNRMKNTVQLRSRDRRTFHTRVGAEDMSAEDIASNID
VILRRLHADLEKGPLNIDGVYVKTTMGPAVEVA-
>hbt_sp_NRC_1
-MADNDIEEAVARALEDAPQRNFRETVDLAVNLRDLDLNDPSQRVDEGVVLPSGTGQETQ
IVVFADGETAVRADDVADDVLDEDDLSDLADDTDAAKDLADETDFFVAEAPMMQDIAGAL
GQVLGPRGKMPTPLQPDDDVVDTVNRMKNTVQIRSRDRRTFHTRVGAEDMSAEDIASNID
VIMRRLHANLEKGPLNVDSVYVKTTMGPAVEVA-
>hbt_salinarum_R_1
-MADNDIEEAVARALEDAPQRNFRETVDLAVNLRDLDLNDPSQRVDEGVVLPSGTGQETQ
IVVFADGETAVRADDVADDVLDEDDLSDLADDTDAAKDLADETDFFVAEAPMMQDIAGAL
GQVLGPRGKMPTPLQPDDDVVDTVNRMKNTVQIRSRDRRTFHTRVGAEDMSAEDIASNID
VIMRRLHANLEKGPLNVDSVYVKTTMGPAVEVA-
>nmn_moolapensis_8_8_11
--MADSIQDAVSSALSDSPDRNFRETVDIAVNLRDLDLADPNNRVDESIVLPSGTGQDTR
IVVFAEGETALRAEDIADEVLDGEDLEDLGDDDNAAKDLADETDFFIAEANLMQDIGRYL
GTVLGPRGKMPTPLQPDDDVVETVDRMKNTVQVRSGERRTFHTRVGAEDMDADAIADNID
VILRRLFTDLEKGPQNIDSVYVKTTMGPAVEVPA
>nmn_pharaonis_DSM_2160
--MADSIEDAVSRAMSESPERNFRETVDLAINLRDLDLADPNNRVDESIVLPSGTGQDTH
IVVFAEGETALRAEDVADDVLDSDDLEDLGDDDNAAKDLADETDFFIAEADLMQDIGRYL
GTVLGPRGKMPTPLQPDDDVVETVNRMKNTVQVRSGERRTFHTRVGAEDMDADAIADNVD
VILRRLFTDLEKGPQNIDTVYVKTTMGPAVEVPA
>hcc_hamelinensis_100A6
MAAAQDITEAVTRALDEAPDRKFTETVDLAVNLRDLDLNDPSNRVDESIVLPAGTGQDTR
IIVFAEGETALRAEEVADDVLDSNDLEDLGDDDGAAKDLAGDTDFFIAEAGMMQDIGRYL
GTVLGPRGKMPTPLQPDDDVVETIERMKNTVQVRSRDRRTFHTRVGAADMTADEIADNID
VVNRRLEASLERGPLNIDTMYVKTTMGPSVEVA-
>hcc_morrhuae_DSM_1307
-MADQDIEEAVTRALDEAPPRNFGETVDLAVNLRDLDLDDPSNRVDESIVLPEGTGQETH
IVVFAEGETALRAEEVADDVLDGDELEELGDDDDEAKDLAGETNFFIAEADMMQDIGRYL
GTVLGPRGKMPTPLQPDDDVVETINRMKNTVQLRSRDRRTFHTRVGAADMSADGIADNID
VIVRRLEANLEKGPLNIDTMYVKTTMGPSVEVA-
>hcc_thailandensis_JCM_13552
-MADQDIEEAVTRALDEAPPRNFGETVDLAVNLRDLDLDDPSNRVDESIVLPEGTGQETR
IVVFAEGETALRAEEVADDVLDGDELEELGDDDDEAKDLAGETNFFIAEADMMQDIGRYL
GTVLGPRGKMPTPLQPDDDVVETINRMKNTVQLRSRDRRTFHTRVGAADMSADEIADNID
VIVRRLEANLEKGPLNIDTMYVKTTMGPSVEVA-
>hcc_saccharolyticus_DSM_5350
-MADQDIEEAVTRALDEAPPRNFSETVDLAVNLRDLDLNDPSNRVDESIVLPEGTGQETR
IVVFAEGETALRAEEVADDVLDGDDLEELGDDDDEAKDLAGETDFFIAEASMMQDIGRYL
GTVLGPRGKMPTPLQPDDDVVETIERMKNTVQLRSRDRRTFHTRVGADDMSAAEIADNID
VIVRRLEADLEKGPLNIDTVYVKTTMGPSVEVA-
>hcc_salifodinae_DSM_8989
-MADQDIEEAVTRALDEAPPRNFSETVDLAVNLRDLDLNDPSNRVDESIVLPEGTGQETR
IVVFAEGETALRAEEVADDVLDGDDLEELGDDDDEAKDLAGETDFFIAEAGLMQDIGRYL
GTVLGPRGKMPTPLQPDDDVVETIERMKNTVQLRSRDRRTFHTRVGADDMSAAEIGDNID
VIVRRLEADLEKGPLNIDTVYVKTTMGPSVEVA-
>har_californiae_ATCC_3379
-MADQEIENAVSRALEDAPERNFRETVDLAVNLRDLDLNDPSNRVDESVVLPAGTGQETT
IVVFAEGETALRAEEVADDVLDEDELEELGGDDDAAKDLADDTDFFIAEKGLMQDIGRYL
GTVLGPRGKMPEPLDPDDDVVEVIERMKNTVQLRSGERRTFHTRVGAEDMSAENIADNID
VILRRLHADLEKGPLNIDTVYVKTTMGPAMEVA-
>har_marismortui_ATCC_43049
-MADQEIENAVSRALEDAPERNFRETVDLAVNLRDLDLNDPSNRVDESVVLPAGTGQETT
IVVFAEGETALRAEEVADDVLDEDELEELGGDDDAAKDLADDTDFFIAEKGLMQDIGRYL
GTVLGPRGKMPEPLDPDDDVVEVIERMKNTVQLRSGERRTFHTRVGAEDMSAENIADNID
VILRRLHADLEKGPLNIDTVYVKTTMGPAMEVA-
>har_sinaiiensis_ATCC_33800
-MADQEIENAVSRALEDAPERNFRETVDLAVNLRDLDLNDPSNRVDESVVLPAGTGQETT
IVVFAEGETALRAEEVADDVLDEDELEELGGDDDAAKDLADDTDFFIAEKGLMQDIGRYL
GTVLGPRGKMPEPLDPDDDVVEVIERMKNTVQLRSGERRTFHTRVGAEDMSAENIADNID
VILRRLHADLEKGPLNIDTVYVKTTMGPAMEVA-
>hrr_92
-MADQEIENAVSRALEDAPERNFRETGDLAVNLRDLDLNDPSNRVDESVVLPAGTGQETT
IVVFAEGETALRAEEVADDVLDEDELEELGGDDDAAKDLADDTDFFIAEKGMMQDIGRYL
GTVLGPRGKMPEPLDPDDDVVEVIERMKNTVQLRSGERRTFHTRVGAEDMSAEDISDNID
VILRRLHADLEKGPLNIDTVYVKTTMGPAMEVA-
>har_hispanica_ATCC_33960
-MADQEIENAVSRALEDAPERNFRETVDLAVNLRDLDLNDPSNRVDESVVLPAGTGQETT
IVVFAEGETALRAEEVADDVLDEDELEELGGDDDAAKDLADDTDFFIAEKGMMQDIGRYL
GTVLGPRGKMPEPLDPDDDVVEVIERMKNTVQLRSGERRTFHTRVGAEDMSAEDISDNID
VILRRLHADLEKGPLNIDTVYVKTTMGPAMEVA-
>har_vallismortis_ATCC_29715
-MADQEIENAVSRALEDAPERNFRETVDLAVNLRDLDLNDPSNRVDESVVLPAGTGQETT
IVVFAEGETALRAEEVADDVLDEDELEELGGDDDAAKDLADDTDFFIAEKDLMQDIGRYL
GTVLGPRGKMPEPLDPDDDVVEVIERMKNTVQLRSGERRTFHTRVGAEDMSAEDIADNID
VILRRLHADLEKGPLNIDTVYVKTTMGPAQEVA-
>har_japonica_DSM_6131
-MADQEIENAVSRALEDAPERNFRETVDLAVNLRDLDLNDPSNRVDESVVLPAGTGQETT
IVVFAEGETALRAEEVADDVLDEDELEELGGDDDAAKDLADDTDFFIAEKDLMQDIGRYL
GTVLGPRGKMPEPLDPDDDVVEVIERMKNTVQLRSGERRTFHTRVGAEDMSAEDISDNID
VILRRLHADLEKGPLNIDTVYVKTTMGPAMEVA-
>har_amylolytica_JCM_13557
-MADQEIENAVSRALEDAPERNFRETVDLAVNLRDLDLNDPSNRVDESVVLPAGTGQETT
IVVFAEGETALRAEEVADDVLDEDELEELGGDDDAAKDLADDTDFFIAEKDLMQDIGRYL
GTVLGPRGKMPEPLDPDDDVVEVIERMKNTVQLRSGERRTFHTRVGAEDMSAEDISDNID
VILRRLHADLEKGPLNIDSVYVKTTMGPAMEVA-
>har_argentinensis_DSM_12282
-MADQEIENAVSRALEDAPERNFRETVDLAVNLRDLDLNDPSNRVDESVVLPAGTGQETT
IVVFAEGETALRAEEVADDVLDEDELEELGGDDDAAKDLADDTDFFIAEKDLMQDIGRYL
GTVLGPRGKMPEPLDPDDDVVEVIERMKNTVQLRSGERRTFHTRVGAEDMSAENISDNID
VILRRLHADLEKGPLNIDSVYVKTTMGPAMEVA-
>hns_J07HN4
-MADDTIVQAVSRALDESPPRNFGETVDIAVNLRDLDLDDPSNRVDESIVLPSGTGQETQ
IIVFAEGETALQAQDVADEVLSGDDLEDLGDDDDAAKDLADDTDFFVAEADLMQDIGRYL
GTVLGPRGKMPTPLQPDDDVVETINRMKNTVQLRSGDRRTFHTRVGADDMDADEIADNID
VIIRRLEADLEKGPLNLDTIYVKTTMGPAVEVDA
>hns_J07HN6
-MADDTIEQAVSRALDESPQRNFEETVDLAVNLQDLDLDDPSNRVDESIVLPSGTGQETQ
IVVFAEGETAFQAEDVADEVLSGDDLEDLGDDDDAAKDLADETDFFVAEADLMQDIGRYL
GTVLGPRGKMPTPLQPDDDVVETINRMKNTVQVRSRDRRTFHTRVGAEDMSAEDIADNID
VIIRRLEADLEKGPLNLDSIFVKTTMGPAVEVDA
>haloarchaeon_3A1_DGR
--------------------------MDLAINLRDLDLNDPSNRVDESIVLPAGTGQETQ
IVVFAEGETAVRAEEVADEVLDSEDLEDLGGDDDAAKDLADETDFFIAEASLMQDIGRYL
GTVLGPRGKMPTPLQPDDDVVETINRMKNTVQLRSGERRTFHTRVGAEDMSAEEIADNVD
VIIRRLEADLEKGPLNIDGIFVKTTMGPAQEVPV
>hrr_Cb34
--MADTIQEAVTLALDEAPERNFRETVDLAINLRDLDLNDPSNRVDESVVLPAGTGQETR
IVVFAEGETAVRAAEVADEVLDGEELADLGDDDDRAKDLADETDFFVAEANLMQDIGRYL
GTVLGPRGKMPTPLQPDDDVVETVNRMKNTVQLRSRDRRTFHTRVGAEDMDAEDISSNID
VIVRRLEADLEKGPLNIDGIYVKTTMGPAKEVPV
>hrr_aidingense_JCM_13916
--MADTIQEAVTLALDDAPERNFRETVDIAINLRDLDLNDPSNRIDESVVLPAGTGQETQ
IVVFAEGETAVRAADVADQVLDSDDLEDLGDDDDRAKDLADETDFFVAEANLMQDIGRYL
GTVLGPRGKMPTPLQPDDDVVETVNRMKNTVQLRSRDRRTFHTRVGAEDMGAEAISDNID
VIIRRLEANLEKGPLNIDGIYVKTTMGPAKEVPV
>hrr_Ea1
--MADTIQEAVTLALDDAPERNFRETVDIAINLRDLDLNDPSNRIDESVVLPAGTGQETQ
IVVFAEGETAVRAQEVADEVLDSDDLEDLGDDDDRAKDLAGETDFFVAEANLMQDIGRYL
GTVLGPRGKMPTPLQPDDDVVETVNRMKNTVQLRSRDRRTFHTRVGAEDMGAEAITDNID
VIIRRLEADLEKGPLNIDGIYVKTTMGPAREVPV
>hrr_Eb13
--MADTIQEAVTLALDDAPERNFRETVDIAINLRDLDLNDPSNRIDESVVLPAGTGQETQ
IVVFAEGETAVRAQEVADEVLDSDDLEDLGDDDDRAKDLAGETDFFVAEANLMQDIGRYL
GTVLGPRGKMPTPLQPDDDVVETVNRMKNTVQLRSRDRRTFHTRVGAEDMGAEAITDNID
VIIRRLEADLEKGPLNIDGIYVKTTMGPAREVPV
>hrr_IB24
--MADTIQEAVTLALDDAPERNFRETVDIAINLRDLDLNDPSNRIDESVVLPAGTGQETQ
IVVFAEGETAVRAQEVADEVLDSDDLEDLGDDDDRAKDLAGETDFFVAEANLMQDIGRYL
GTVLGPRGKMPTPLQPDDDVVETVNRMKNTVQLRSRDRRTFHTRVGAEDMGAEAITDNID
VIIRRLEADLEKGPLNIDGIYVKTTMGPAREVPV
>hrr_Ea8
--MADTIQEAVTLALDDAPERNFRETVDIAINLRDLDLNDPSNRIDESVVLPAGTGQETQ
IVVFAEGETAVRAQEVADEVLDSDDLEDLGDDDDRAKDLAGETDFFVAEANLMQDIGRYL
GTVLGPRGKMPTPLQPDDDVVETVNRMKNTVQLRSRDRRTFHTRVGAEDMGPDAISDNID
VIIRRLEADLEKGPLNIDGIYVKTTMGPAREVPV
>hrr_hd13
--MADTIQEAVTLALDDAPERNFRETVDIAINLRDLDLNDPSNRIDESVVLPAGTGQETQ
IVVFAEGETAVRAQEVADEVLDSDDLEDLGDDDDRAKDLAGETDFFVAEANLMQDIGRYL
GTVLGPRGKMPTPLQPDDDVVETVNRMKNTVQLRSRDRRTFHTRVGAEDMGPDAISDNID
VIIRRLEADLEKGPLNIDGIYVKTTMGPAREVPV
>hrr_lipolyticum_DSM_21995
--MADTIQEAVTLALDDAPERNFRETVDIAINLRDLDLNDPSNRIDESVVLPAGTGQETQ
IVVFAEGETAVRAQEVADQVLDSDDLEELGDDDDRAKDLAGETDFFVAEANLMQDIGRYL
GTVLGPRGKMPTPLQPDDDVVDTVNRMKNTVQLRSRDRRTFHTRVGAEDMGPDAISDNID
VIIRRLEASLEKGPLNIDGIYVKTTMGPAKEVPV
>hrr_lacusprofundi_ATCC_49239
--MADTIQEAVTLALDDAPERNFRETVDIAINLRDLDLNDPSNRIDESVVLPAGTGQETQ
IVVFAEGETAVRAQEVADQVLDSDDLEDLGDDDDRAKDLADETDFFVAEANLMQDIGRYL
GTVLGPRGKMPTPLQPDDDIVDTVNRMKNTVQLRSRDRRTFHTRVGAEDMGPDAISDNID
VIIRRLEASLEKGPLNIDGIYVKTTMGPAKEVPV
>hrr_C49
--MADTIQEAVTLALDDAPERNFRETVDIAINLRDLDLNDPSNRIDESVVLPAGTGQETQ
IVVFAEGETAVRAQEVADQVLDSDDLEDLGDDDDRAKDLAGETDFFVAEANLMQDIGRYL
GTVLGPRGKMPTPLQPDDDIVDTVNRMKNTVQLRSRDRRTFHTRVGAEDMGPDAISDNID
VIIRRLEASLEKGPLNIDGIYVKTTMGPAKEVPV
>hrr_kocurii_JCM_14978
--MADTIQEAVTLALDDAPERNFRETVDIAINLRDLDLNDPSNRIDESVVLPAGTGQETQ
IVVFAEGETAVRAQEVADQVLDSDDLEDLGDDDDRAKDLAGETDFFVAEANLMQDIGRYL
GTVLGPRGKMPTPLQPDDDIVDTVNRMKNTVQLRSRDRRTFHTRVGAEDMGPDAISDNID
VIIRRLEASLEKGPLNIDGIYVKTTMGPAKEVPV
>hrr_coriense_DSM_10284
--MADTIQEAVTLALDDAPERNFRETVDIAINLRDLDLNDPSNRIDESVVLPAGTGQETQ
IVVFAEGETAVRAEEVADEVLDSDALEDLGDDDDRAKDLADETDFFVAEANLMQDIGRYL
GTVLGPRGKMPTPLQPDDDVVDTVNRMKNTVQLRSRDRRTFHTRVGAEDMGADAITDNID
VIIRRLEANLEKGPLNIDGIYVKTTMGPAREVPV
>hrr_saccharovorum_DSM_1137
--MADTIQEAVTLALDDAPERNFRETVDIAINLRDLDLNDPSNRIDESVVLPAGTGQETQ
IVVFAEGETAVRAEEVADEVLDSDDLEDLGDDDDRAKDLAGETDFFVAEASLMQDIGRYL
GTVLGPRGKMPTPLQPDDDVVDTVNRMKNTVQLRSRDRRTFHTRVGAEDMGPDAISDNID
VIIRRLEASLEKGPLNIDGIYVKTTMGPAKEVPV
>hrr_Ga2p
--MADTIQEAVTLALDDAPERNFRETVDIAINLRDLDLNDPSNRIDESVVLPAGTGQETQ
IVVFAEGETAVRAEEVADEVLDSDDLEDLGDDDDRAKDLAGETDFFVAEANLMQDIGRYL
GTVLGPRGKMPTPLQPDDDVVDTVNRMKNTVQLRSRDRX---------------------
--------------------------------PT
>hrr_E3
------------------------------------------------------------
----------------------------------------------------MQDIGRYL
GTVLGPRGKMPTPLQPDDDIVETVNRMKNTVQLRSRDRRTFHTRVGAEDMGADAISDNID
VIIRRLEADLEKGPLNIDGIYVKTTMGPAKEVPV
>hrr_167
--MADTIQEAVTLALDDAPERNFRETVDIAINLRDLDLNDPSNRIDESVVLPAGTGQETQ
IVVFAEGETAVRAEEVADEVLDSDDLEDLGDDDDRAKDLADDTDFFVAEANLMQDIGRYL
GTVLGPRGKMPTPLQPDDDIVETVNRMKNTVQLRSRDRRTFHTRVGAEDMGADAISDNID
VIVRRLEANLEKGPLNIDGIYVKTTMGPAKEVPV
>hrr_C2_b
--MADTIQEAVTLALDDAPERNFRETVDIAINLRDLDLNDPSNRIDESVVLPAGTGQETQ
IVVFAEGETAVRAEEVADEVLDSDDLEDLGDDDDRAKDLADDTDFFVAEANLMQDIGRYL
GTVLGPRGKMPTPLQPDDDIVETVNRMKNTVQLRSRDRRTFHTRVGAEDMGADAISDNID
VIVRRLEANLEKGPLNIDGIYVKTTMGPAKEVPV
>hrr_SP7
MKMADTIQEAVTLALDDAPERNFRETVDIAINLRDLDLNDPSNRIDESVVLPAGTGQETQ
IVVFAEGETAVRAEEVADEVLDSDDLEDLGDDDDRAKDLADDTDFFVAEANLMQDIGRYL
GTVLGPRGKMPTPLQPDDDIVETVNRMKNTVQLRSRDRRTFHTRVGAEDMGADAISDNID
VIIRRLEANLEKGPLNIDGIYVKTTMGPAKEVPV
>hrr_C3
MKMADTIQEAVTLALDDAPERNFRETVDIAINLRDLDLNDPSNRIDESVVLPAGTGQETQ
IVVFAEGETAVRAEEVADEVLDSDDLEDLGDDDDRAKDLADETDFFVAEANLMQDIGRYL
GTVLGPRGKMPTPLQPDDDIVETVNRMKNTVQLRSRDRRTFHTRVGAEDMGADAISDNID
VIIRRLEADLEKGPLNIDGIYVKTTMGPAKEVPV
>hrr_arcis_JCM_13916
--MADTIQEAVTLALDDAPERNFRETVDIAINLRDLDLNDPSNRIDESVVLPAGTGQETQ
IVVFAEGETAVRAEEVADEVLDSDDLEDLGDDDDRAKDLADETDFFVAEANLMQDIGRYL
GTVLGPRGKMPTPLQPDDDIVETVNRMKNTVQLRSRDRRTFHTRVGAEDMGADAISDNID
VIIRRLEADLEKGPLNIDGIYVKTTMGPAKEVPV
>hrr_californiensis_DSM_19288
--MADTIQEAVTLALDDAPERNFRETVDIAINLRDLDLNDPSNRIDESVVLPAGTGQETQ
IVVFAEGETAVRAEEVADEVLDSDDLEDLGDDDDRAKDLADETDFFVAEANLMQDIGRYL
GTVLGPRGKMPTPLQPDDDIVETVNRMKNTVQLRSRDRRTFHTRVGAEDMGADAISDNID
VIIRRLEADLEKGPLNIDGIYVKTTMGPAKEVPV
>hrr_distributum_JCM_10118
--MADTIQEAVTLALDDAPERNFRETVDIAINLRDLDLNDPSNRIDESVVLPAGTGQETQ
IVVFAEGETAVRAEEVADEVLDSDDLEDLGDDDDRAKDLADETDFFVAEANLMQDIGRYL
GTVLGPRGKMPTPLQPDDDIVETVNRMKNTVQLRSRDRRTFHTRVGAEDMGADAISDNID
VIIRRLEADLEKGPLNIDGIYVKTTMGPAKEVPV
>hrr_E8
--MADTIQEAVTLALDDAPERNFRETVDIAINLRDLDLNDPSNRIDESVVLPAGTGQETQ
IVVFAEGETAVRAEEVADEVLDSDDLEDLGDDDDRAKDLADETDFFVAEANLMQDIGRYL
GTVLGPRGKMPTPLQPDDDIVETVNRMKNTVQLRSRDRRTFHTRVGAEDMGADAISDNID
VIIRRLEADLEKGPLNIDGIYVKTTMGPAKEVPV
>hrr_LG2
--MADTIQEAVTLALDDAPERNFRETVDIAINLRDLDLNDPSNRIDESVVLPAGTGQETQ
IVVFAEGETAVRAEEVADEVLDSDDLEDLGDDDDRAKDLADETDFFVAEANLMQDIGRYL
GTVLGPRGKMPTPLQPDDDIVETVNRMKNTVQLRSRDRRTFHTRVGAEDMGADAISDNID
VIIRRLEADLEKGPLNIDGIYVKTTMGPAKEVPV
>hrr_LG3
--MADTIQEAVTLALDDAPERNFRETVDIAINLRDLDLNDPSNRIDESVVLPAGTGQETQ
IVVFAEGETAVRAEEVADEVLDSDDLEDLGDDDDRAKDLADETDFFVAEANLMQDIGRYL
GTVLGPRGKMPTPLQPDDDIVETVNRMKNTVQLRSRDRRTFHTRVGAEDMGADAISDNID
VIIRRLEADLEKGPLNIDGIYVKTTMGPAKEVPV
>hrr_litoreum_JCM_13561
--MADTIQEAVTLALDDAPERNFRETVDIAINLRDLDLNDPSNRIDESVVLPAGTGQETQ
IVVFAEGETAVRAEEVADEVLDSDDLEDLGDDDDRAKDLADETDFFVAEANLMQDIGRYL
GTVLGPRGKMPTPLQPDDDIVETVNRMKNTVQLRSRDRRTFHTRVGAEDMGADAISDNID
VIIRRLEADLEKGPLNIDGIYVKTTMGPAKEVPV
>hrr_terrestre_JCM_10247
--MADTIQEAVTLALDDAPERNFRETVDIAINLRDLDLNDPSNRIDESVVLPAGTGQETQ
IVVFAEGETAVRAEEVADEVLDSDDLEDLGDDDDRAKDLADETDFFVAEANLMQDIGRYL
GTVLGPRGKMPTPLQPDDDIVETVNRMKNTVQLRSRDRRTFHTRVGAEDMGADAISDNID
VIIRRLEADLEKGPLNIDGIYVKTTMGPAKEVPV
>hrr_T3cd
--MADTIQEAVTLALDDAPERNFRETVDIAINLRDLDLNDPSNRIDESVVLPAGTGQETQ
IVVFAEGETAVRAEEVADEVLDSDDLEDLGDDDDRAKDLADDTDFFVAEANLMQDIGRYL
GTVLGPRGKMPTPLQPDDDIVETVNRMKNTVQLRSRDRRTFHTRVGAEDMGADAISDNID
VIIRRLEADLEKGPLNIDGIYVKTTMGPAKEVPV
>hrr_C2_a
MKMADTIQEAVTLALDDAPERNFRETVDIAINLRDLDLNDPSNRIDESVVLPAGTGQETQ
IVVFAEGETAVRAEEVADEVLDSDDLEDLGDDDDRAKDLAGETDFFVAEANLMQDIGRYL
GTVLGPRGKMPTPLQPDDDVVDTVNRMKNTVQLRSRDRRTFHTRVGAEDMGADAISDNID
VIIRRLEADLEKGPLNIDGIYVKTTMGPAKEVPV
>hrr_Fb21
--MADTIQEAVTLALDDAPERNFRETVDIAINLRDLDLNDPSNRIDESVVLPAGTGQETQ
IVVFAEGETAVRAEEVADEVLDSGDLEDLGDDDDRAKDLAGETDFFVAEANLMQDIGRYL
GTVLGPRGKMPTPLQPDDDVVDTVNRMKNTVQLRSRDRRTFHTRVGAEDMGADAISDNID
VIIRRLEADLEKGPLNIDGIYVKTTMGPAKEVPV
>hrr_chaoviator_HaloG
--MADTIQEAVTLALDDAPERNFRETVDIAINLRDLDLNDPSNRIDESVVLPAGTGQETQ
IVVFAEGETAVRAEEVADEVLDSDDLEDLGDDDDRAKDLAGETDFFVAEANLMQDIGRYL
GTVLGPRGKMPTPLQPDDDVVDTVNRMKNTVQLRSRDRRTFHTRVGAEDMGADAISDNID
VIIRRLEADLEKGPLNIDGIYVKTTMGPAKEVPV
>hrr_Ec15
--MADTIQEAVTLALDDAPERNFRETVDIAINLRDLDLNDPSNRIDESVVLPAGTGQETQ
IVVFAEGETAVRAEEVADEVLDSDDLEDLGDDDDRAKDLAGETDFFVAEANLMQDIGRYL
GTVLGPRGKMPTPLQPDDDVVDTVNRMKNTVQLRSRDRRTFHTRVGAEDMGADAISDNID
VIIRRLEADLEKGPLNIDGIYVKTTMGPAKEVPV
>hrr_G37
--MADTIQEAVTLALDDAPERNFRETVDIAINLRDLDLNDPSNRIDESVVLPAGTGQETQ
IVVFAEGETAVRAEEVADEVLDSDDLEDLGDDDDRAKDLAGETDFFVAEANLMQDIGRYL
GTVLGPRGKMPTPLQPDDDVVDTVNRMKNTVQLRSRDRRTFHTRVGAEDMGADAISDNID
VIIRRLEADLEKGPLNIDGIYVKTTMGPAKEVPV
>hrr_Ga36
--MADTIQEAVTLALDDAPERNFRETVDIAINLRDLDLNDPSNRIDESVVLPAGTGQETQ
IVVFAEGETAVRAEEVADEVLDSDDLEDLGDDDDRAKDLAGETDFFVAEANLMQDIGRYL
GTVLGPRGKMPTPLQPDDDVVDTVNRMKNTVQLRSRDRRTFHTRVGAEDMGADAISDNID
VIIRRLEADLEKGPLNIDGIYVKTTMGPAKEVPV
>hrr_LD3
--MADTIQEAVTLALDDAPERNFRETVDIAINLRDLDLNDPSNRIDESVVLPAGTGQETQ
IVVFAEGETAVRAEEVADEVLDSDDLEDLGDDDDRAKDLAGETDFFVAEANLMQDIGRYL
GTVLGPRGKMPTPLQPDDDVVDTVNRMKNTVQLRSRDRRTFHTRVGAEDMGADAISDNID
VIIRRLEADLEKGPLNIDGIYVKTTMGPAKEVPV
>hrr_LG1
--MADTIQEAVTLALDDAPERNFRETVDIAINLRDLDLNDPSNRIDESVVLPAGTGQETQ
IVVFAEGETAVRAEEVADEVLDSDDLEDLGDDDDRAKDLAGETDFFVAEANLMQDIGRYL
GTVLGPRGKMPTPLQPDDDVVDTVNRMKNTVQLRSRDRRTFHTRVGAEDMGADAISDNID
VIIRRLEADLEKGPLNIDGIYVKTTMGPAKEVPV
>hrr_SP3
--MADTIQEAVTLALDDAPERNFRETVDIAINLRDLDLNDPSNRIDESVVLPAGTGQETQ
IVVFAEGETAVRAEEVADEVLDSDDLEELGDDDDRAKDLADDTDFFVAEANLMQDIGRYL
GTVLGPRGKMPTPLQPDDDVVETVNRMKNTVQLRSRDRRTFHTRVGAEDMGADAISDNID
VIIRRLEADLEKGPLNIDGIYVKTTMGPAKEVPV
>hrr_SP9
--MADTIQEAVTLALDDAPERNFRETVDIAINLRDLDLNDPSNRIDESVVLPAGTGQETQ
IVVFAEGETAVRAEEVADEVLDSDDLEELGDDDDRAKDLADDTDFFVAEANLMQDIGRYL
GTVLGPRGKMPTPLQPDDDVVETVNRMKNTVQLRSRDRRTFHTRVGAEDMGADAISDNID
VIIRRLEADLEKGPLNIDGIYVKTTMGPAKEVPV
>hrr_SP5
--MADTIQEAVTLALDDAPERNFRETVDIAINLRDLDLNDPSNRIDESVVLPAGTGQETQ
IVVFAEGETAVRAEEVADEVLDSDDLEDLGDDDDRAKDLADDTDFFVAEANLMQDIGRYL
GTVLGPRGKMPTPLQPDDDVVDTVNRMKNTVQLRSRDRRTFHTRVGAEDMGADAISDNID
VIIRRLEANLEKGPLNIDGIYVKTTMGPAKEVPV
>hrr_tebenquichense_DSM_14210
--MADTIQEAVTLALDDAPERNFRETVDIAINLRDLDLNDPSNRIDESVVLPAGTGQETQ
IVVFAEGETAVRAEEVADEVLDSDALEDLGDDDDRAKDLADDTDFFVAEANLMQDIGRYL
GTVLGPRGKMPTPLQPDDDVVDTVNRMKNTVQLRSRDRRTFHTRVGAEDMGADAISDNID
VIIRRLEADLEKGPLNIDGIYVKTTMGPAKEVPV
>hrr_hochstenium_ATCC_700873
--MADTIQEAVTLALDDAPERNFRETVDIAINLRDLDLNDPSNRIDESVVLPAGTGQETQ
IVVFAEGETAVRAEEVADEVLDSDDLEDLGDDDDRAKDLADDTDFFVAEANLMQDIGRYL
GTVLGPRGKMPTPLQPDDDVVDTVNRMKNTVQLRSRDRRTFHTRVGAEDMGADAISDNID
VIIRRLEADLEKGPLNIDGIYVKTTMGPAKEVPV
