# Supplementary material for: Inteins as indicators of gene flow in the halobacteria
Source: Front Microbiol. 2014 Jun 26;5:299. doi: 10.3389/fmicb.2014.00299 (PMC4071816; doi:10.3389/fmicb.2014.00299)
Supplement: Supplementary file 1 [file DataSheet1.ZIP › data_file1/reference_tree_alignment/L10e_L16p.aln]

>lcl|36548_4136 unnamed protein product
------------------------------------------------------------
---------MSLNPRQY-----------DVRELRRIADAP--------------------
--------------------RDGA----------DGAPRERALRRP----------NRNR
AEQAARSAAFTELLQRQ-------------------------------------RGARLN
GD----------------SADRPY--------------------LTAIPASPAAEREIGE
----------WLGYLVDVGGHVRSRDAL----------SYYGELDWV-------GDDAVA
ALWR---RLEGFDASRRD-RRVHPR----------------GPPDQPRLHRPDRFVCE--
------------------------------------------------------------
------------------------------------------------------------
------------------------------------------------------------
----------
>lcl|36547_2054 unnamed protein product
MIPPIARRFVAGESVPAALDHARAANEDGVAVILNLLGEHYDDAADARADTDAYLGLLDD
IADSGLDACVSVKPSQIGMDVSADLFEEHYREIVARADEL--------------------
--------------------DAFV---------WCDMEDADTTDATL---------DAFE
SIAADYPWSVGQCIQSN------------------------------LKR-TADDLDRLV
DVPGKIRLV-----------KGAYD------------------------EPSSIAYTDKA
----------------------RVDEAYRDDLRSLFERRDRGIAVGSHDPEMISLSDRLA
REHGADYEVQMLMGVREDAQRDLAAQGVDVHQYAPYGDKWLSYFYRRVRERKENLTFAAR
AVLGQ-------------------------------------------------------
------------------------------------------------------------
------------------------------------------------------------
----------
>lcl|36556_2567 unnamed protein product
MIPPIARRFVAGESVPAALDHARAANEDGVAVILNLLGEHYDDAADARADTDAYLGLLDD
IADSGLDACVSVKPSQIGMDVSADLFEEHYREIVARADEL--------------------
--------------------DAFV---------WCDMEDADTTDATL---------DAFE
SIAADYPWSVGQCIQSN------------------------------LKR-TADDLDRLV
DVPGKIRLV-----------KGAYD------------------------EPSSIAYTDKA
----------------------RVDEAYRDDLRSLFERRDRGIAVGSHDPEMISLSDRLA
REHGADYEVQMLMGVREDAQRDLAAQGVDVYQYAPYGDKWLSYFYRRVRERKENLTFAAR
AVLGQ-------------------------------------------------------
------------------------------------------------------------
------------------------------------------------------------
----------
>gi|339756992|gb|EGQ40575.1| ribosomal protein L16/L10E [Candidatus Nanosalinarum sp. J07AB56]
------------------------------------------------------------
---------MGDRPAYI------------YREKPGQPYTR--------------------
-------------KSQTSAGDNYI----------KGAPAPRVTQFVM---------GNKN
GEFEE---SLVLKIEEG----------------------------VTVRS-EALESGRVA
ANSYLSRVL---------DPEEEYK-------------------LKLLPYPHHVLRYHPL
---------------AGVAGADRYYEGMR---------KPFGRPIGR--AALTDDMQDMY
RVRV---DSSDRDQARKALERASDK---------------MPVSCRVRLEEEHTQ-----
------------------------------------------------------------
------------------------------------------------------------
------------------------------------------------------------
----------
>gi|541195917|gb|ERH04174.1| mismatch repair ATPase (MutS family) [Halorubrum sp. J07HR59]
-------------------MSEHRAHIEVGGMSCATCSSSVADAAEGLDGVREATANFAS
DEATVTHDPSETGLGEI------------YTAIQEAGYEPISXXXXXXXTDPPQEITDGG
VIRAGFDTDLDELRATERDGREWIAALEADERERTGIDSLKVGHTEVHGYYIEVTNANLD
RVPDDYQRRQTLKHTERYYTPALKRREDEILGAADRADQLEYELFTQVRDAAAAEVDRIQ
ALADALAELDALRSLAVVATEYDYSRPEIREPDPAGDTVGADSGLRLEELRHPVVEQHTE
FVPNEAQFPAGSLAIITGPNMSGKSTYMRAVATAVVLAQAGGFVPAT--AARLPIVDRVF
TRVG---ASDDIAGGQSTFMREMSE---------------LS---RILHDAGPESLVLLD
EVGRGTSTADGEALAQAAAEFVHDELAATTLFATHYHGLTTLADSHTGIRNLHFTARRHD
HDVTFLHRVASGPADESYGIEVAEMSGVPETVVTRARDLVDSDTISADGRESTSTGQNTS
GALTTDHGEPATRPDNTRANGDDEEREVRESATQAVPDAVAETLAALDIATMTPLEALNT
LHNLQREIDD
>gi|541179491|gb|ERG88088.1| ribosomal protein L16/L10E [halophilic archaeon J07HX5]
-----------------------------------MCHGSLVAWCPAIGSQPRRFKGFID
IVGLTTTKIMSEKPASM------------YRDITKPAYTR--------------------
--------------------REYI----------TGIPGSKIAQHRM---------GDEH
VEFEDYPVQISLVVEET----------------------------VQLRH-GSLESARLS
ANRHLIKEL---------G-ENNYT-------------------MILRKFPXXXXXXX--
------------------------TDILQ---------RAH--IIKH--PAHVG------
---C---HLVAASPLLLLTRLP---------------------------ERVGSRSLG--
------------------------------------------------------------
------------------------------------------------------------
------------------------------------------------------------
----------
>gi|448295969|ref|ZP_21486030.1| 50S ribosomal protein L10e [Halalkalicoccus jeotgali B3]
------------------------------------------------------------
---------MVDKPASM------------YREISKQPYTR--------------------
--------------------REYI----------TGIPGSKIAQHRM---------GDRD
RDPEDWPVQISLYLDEE----------------------------CQIRN-GALEASRLA
MNRHLIKEL---------G-EFNYA-------------------ALLRKFPHHVIRENKQ
---------------ATGAGADRVSDGMR---------QAFGKVVGT--AARIEKNDRVF
TIWC---EVEDAPAAKEALRRAYNK---------------VSPPCTVRVERGEELLVV--
------------------------------------------------------------
------------------------------------------------------------
------------------------------------------------------------
----------
>gi|322370084|ref|ZP_08044646.1| ribosomal protein L10.e [Haladaptatus paucihalophilus DX253]
------------------------------------------------------------
---------MSDKPASM------------YRAIDKPSYTR--------------------
--------------------REYI----------TGIPGSKIAQHKM---------GEVD
SNEDDYPVQISLIVEEE----------------------------CQIRH-GALEASRLS
ANRFLLKNI---------G-ETGYK-------------------MILRKFPHQVLRENKQ
---------------ATGAGADRVSDGMR---------QAFGKPVGT--AARIANGDRVF
TAWC---TVDDAPLVKDALRRAYNK---------------ISPPCRIIVERGEEKLVS--
------------------------------------------------------------
------------------------------------------------------------
------------------------------------------------------------
----------
>gi|541201818|gb|ERH09883.1| LSU ribosomal protein L10AE [halophilic archaeon J07HX64]
------------------------------------------------------------
----------------M------------YRDLDKPAYTR--------------------
--------------------REYI----------TGIPGSKVAQNIM---------GDRH
KEPEEYPVQISLMVDES----------------------------VQIRH-GSLESSRLS
ANRHLIREL---------G-EGNYR-------------------MILRKFPHQVIRENKQ
---------------ATGAGADRVSDGMR---------QSFGKIVGT--AARIHAGERLF
TAYC---ELDQADAVKEAYRRAYNK---------------ISPPCTVRVERGEEDLIA--
------------------------------------------------------------
------------------------------------------------------------
------------------------------------------------------------
----------
>gi|541198823|gb|ERH06986.1| ribosomal protein L16/L10E [Halonotius sp. J07HN4]
------------------------------------------------------------
------------------------------------------------------------
----------------------------------------------M---------GDLQ
ADPDDYPVKITLETEEE----------------------------VQLRH-GSLESSRLS
ANRHLLKEL---------G-EGEYK-------------------MQLRKFPHQVIRENKQ
---------------ATGAGADRVSDGMR---------QSFGKIVGT--AARIDADEPIF
TAYC---TAEQASVVKEAFRRAYNK---------------ISPPCRINVERGEKLLVS--
------------------------------------------------------------
------------------------------------------------------------
------------------------------------------------------------
----------
>gi|541194226|gb|ERH02559.1| ribosomal protein L16/L10E [Halonotius sp. J07HN6]
------------------------------------------------------------
----------------M------------YRDIDKPSYTR--------------------
--------------------REYI----------TGIPGSKIAQHDM---------GDLQ
ADPDDYPVKITLETEEA----------------------------VQIRH-GSLESSRLS
ANRHLLKEL---------G-EGEYK-------------------MQLRKFPHQVIRENKQ
---------------ATGAGADRVSDGMR---------QSFGKIVGT--AARMGANEPIF
TAYC---TAEQAPVVKEAFRRAYNK---------------ISPPCRINVERGEQLLVS--
------------------------------------------------------------
------------------------------------------------------------
------------------------------------------------------------
----------
>gi|452206152|ref|YP_007486274.1| 50S ribosomal protein L10e [Natronomonas moolapensis 8.8.11]
------------------------------------------------------------
---------MSDKPASM------------YRDIDKPSYTR--------------------
--------------------REYI----------TGIPGSKVAQYKM---------GNFD
ADPDSYEVQISLLVDEE----------------------------VQIRH-GSLEASRLS
ANRRMLKEL---------GEDGDYK-------------------MILRKFPHQVIRENKQ
---------------ATGAGADRVSDGMR---------QSFGKIVGT--AARIGKGERLF
TIWC---NPEDAEIAKDALRRAYNK---------------ISPPCTVRVERGEDLLIA--
------------------------------------------------------------
------------------------------------------------------------
------------------------------------------------------------
----------
>gi|76800862|ref|YP_325870.1| 50S ribosomal protein L10e [Natronomonas pharaonis DSM 2160]
------------------------------------------------------------
---------MSDKPASM------------YRDIDKPAYTR--------------------
--------------------REYI----------TGIPGSKVAQYKM---------GNFE
ADPEDYEVQISLIVDEE----------------------------VQIRH-GSLEASRLS
ANRRMLKEL---------GEDGDYK-------------------MILRKFPHQVIRENKQ
---------------ATGAGADRVSDGMR---------QAFGKIVGT--AARINKGERVF
TIWC---HPEDADAAKDAFRRAYNK---------------ISPPCTIKVERGEELLIA--
------------------------------------------------------------
------------------------------------------------------------
------------------------------------------------------------
----------
>gi|541191428|gb|ERG99814.1| ribosomal protein L16/L10E [Haloquadratum sp. J07HQX50]
------------------------------------------------------------
---------MSEKPASM------------YRDITKPSYTR--------------------
--------------------RDYV----------TGIPGSKIAQHNM---------GDLT
ADPSDYPVHISLRLEEQ----------------------------CQIRH-GSLESARLS
ANRMMLKEV---------G-EDNYK-------------------MVLRKFPHQILRENKQ
---------------ATGAGADRVSDGMR---------QSFGKPVGS--AARVQHNERVF
TIYC---HVEDAPVAKDGLRRAYNK---------------MSPPCRIDVEEGEALLIS--
------------------------------------------------------------
------------------------------------------------------------
------------------------------------------------------------
----------
>gi|385802779|ref|YP_005839179.1| 50S ribosomal protein L10 [Haloquadratum walsbyi C23]
------------------------------------------------------------
---------MSDKPASM------------YRKLSKPSYTR--------------------
--------------------RDYV----------TGIPGSKIAQHNM---------GNLQ
TGPQDYPVQISLRIEEE----------------------------CQIRH-GSLESARLS
ANRTMLKQV---------G-QDNYK-------------------MVLRKFPHQILRENKQ
---------------ATGAGADRVSDGMR---------QAFGKPVGT--AARIQQNERVF
TIYC---EVDDASVAKDGLRRAYNK---------------MSPPCRIDVEKGQKLLIS--
------------------------------------------------------------
------------------------------------------------------------
------------------------------------------------------------
----------
>gi|110667353|ref|YP_657164.1| 50S ribosomal protein L10e [Haloquadratum walsbyi DSM 16790]
------------------------------------------------------------
---------MSDKPASM------------YRKLSKPSYTR--------------------
--------------------RDYV----------TGIPGSKIAQHNM---------GNLQ
TGPQDYPVQISLRIEEE----------------------------CQIRH-GSLESARLS
ANRTMLKQV---------G-QDNYK-------------------MVLRKFPHQILRENKQ
---------------ATGAGADRVSDGMR---------QAFGKPVGT--AARIQQNERVF
TIYC---EVDDASVAKDGLRRAYNK---------------MSPPCRIDVEKGQKLLIS--
------------------------------------------------------------
------------------------------------------------------------
------------------------------------------------------------
----------
>gi|448288099|ref|ZP_21479300.1| 50S ribosomal protein L10e [Halogeometricum borinquense DSM 11551]
------------------------------------------------------------
---------MADKPASM------------YRTIDKPSYTR--------------------
--------------------REYI----------TGIPGSKIAQHNM---------GNLQ
TGPEDYPVQISLRLEEE----------------------------CQIRH-GSLESARLS
ANRVMLKQV---------G-QKNYK-------------------MVLRKFPHQVLRENKQ
---------------ATGAGADRVSDGMR---------QSFGKVVGT--AARIQRNDRVF
TIYC---DVEDAPIAKDALRRAYNK---------------MSPPCRIDVEKGEELLVS--
------------------------------------------------------------
------------------------------------------------------------
------------------------------------------------------------
----------
>gi|448417763|ref|ZP_21579568.1| 50S ribosomal protein L10e [Halosarcina pallida JCM 14848]
------------------------------------------------------------
---------MSDKPASM------------YRNIDKPSYTR--------------------
--------------------REYI----------TGIPGSQIAQHNM---------GNLQ
TGPQDYPVQISLRLGED----------------------------CQVRH-GSLESARLS
ANRVMLKQV---------G-EENYK-------------------MVLRKFPHQVLRENKQ
---------------ATGAGADRVSDGMR---------QSFGKVVGT--AARVHKNERVF
TIYC---SVEDAPIAKDALRRAYNK---------------MSPPCRIDVEKGEELLVS--
------------------------------------------------------------
------------------------------------------------------------
------------------------------------------------------------
----------
>gi|409728427|ref|ZP_11271292.1| 50S ribosomal protein L10e [Halococcus hamelinensis 100A6]
------------------------------------------------------------
---------MSDKPASM------------YREISKPAYTR--------------------
--------------------KEYI----------TGIPGSTVAQHKM---------GDVR
TDPEEYPVQISLSVDEE----------------------------IQIRH-GAMEASRLS
ANRYLIKNF---------G-EGNYK-------------------MILRKFPHHVLRENKQ
---------------ATGAGADRVSDGMR---------QAFGKPVGT--AARISAGERLF
TIWC---EPDQADVAKDALRRAYNK---------------VGTPCTITVERGEELLVA--
------------------------------------------------------------
------------------------------------------------------------
------------------------------------------------------------
----------
>gi|448725417|ref|ZP_21707875.1| 50S ribosomal protein L10e [Halococcus morrhuae DSM 1307]
------------------------------------------------------------
---------MADKPASM------------YREISKPAYTR--------------------
--------------------KEYI----------TGIPGSKIAQHKM---------GDVR
ADPEEFPVQISLSVEEE----------------------------IQLRH-GALESSRLS
ANRYLLKNL---------G-EGNYK-------------------MILRKFPHHVLRENKQ
---------------ATGAGADRVSDGMR---------QAFGKPVGT--AARVGANERIF
TIWC---DVDQADVAKEAFRRAYNK---------------LGSPCDITVERGAELLVR--
------------------------------------------------------------
------------------------------------------------------------
------------------------------------------------------------
----------
>gi|448737582|ref|ZP_21719621.1| 50S ribosomal protein L10e [Halococcus thailandensis JCM 13552]
------------------------------------------------------------
---------MADKPASM------------YREISKPAYTR--------------------
--------------------KEYI----------TGIPGSKIAQHKM---------GDVR
ADPEEFPVQISLSVEEE----------------------------IQLRH-GALESSRLS
ANRYLLKNL---------G-EGNYK-------------------MILRKFPHHVLRENKQ
---------------ATGAGADRVSDGMR---------QAFGKPVGT--AARVDANERIF
TIWC---DVDQADVAKEALRRAYNK---------------LGSPCDVTVERGAELLVS--
------------------------------------------------------------
------------------------------------------------------------
------------------------------------------------------------
----------
>gi|448731197|ref|ZP_21713500.1| 50S ribosomal protein L10e [Halococcus saccharolyticus DSM 5350]
------------------------------------------------------------
---------MSEKPASM------------YREISKPPYTR--------------------
--------------------KEYI----------TGIPGSKIAQHKM---------GDIR
ADPEDYPVQISLSVDEE----------------------------IQLRH-GAMESSRLS
ANRHLLKNL---------G-EGNYK-------------------MILRKFPHHVLRENKQ
---------------ATGAGADRVSDGMR---------QAFGKPVGT--AARIDAGERIF
TIWC---DVDQADVAKEALRRAYNK---------------IGSPCDVTVERGEELLVA--
------------------------------------------------------------
------------------------------------------------------------
------------------------------------------------------------
----------
>gi|448734915|ref|ZP_21717135.1| 50S ribosomal protein L10e [Halococcus salifodinae DSM 8989]
------------------------------------------------------------
---------MSEKPASM------------YREISKPPYTR--------------------
--------------------KEYI----------TGIPGSKIAQHKM---------GDVR
ADPDDYPVQISLSVEEE----------------------------LQLRH-GAMESSRLS
ANRHLLKNL---------G-EGNYK-------------------MILRKFPHHVLRENKQ
---------------ATGAGADRVSDGMR---------QAFGKPVGT--AARVGAGERIF
TIWC---DVDQADVAKEALRRAYNK---------------IGSPCDVTVERGEELLVV--
------------------------------------------------------------
------------------------------------------------------------
------------------------------------------------------------
----------
>gi|448684660|ref|ZP_21692747.1| 50S ribosomal protein L10e [Haloarcula japonica DSM 6131]
------------------------------------------------------------
---------MSDKPASM------------YRDIDKPAYTR--------------------
--------------------REYI----------TGIPGSKIAQHKM---------GRKQ
KDADEYPVQISLIVEET----------------------------VQLRH-GSLEASRLS
ANRHMIKEL---------GEEGDYK-------------------MMLRKFPHQVLRENKQ
---------------ATGAGADRVSDGMR---------AAFGKIVGT--AARVQAGEQLF
TAYC---NVEDAEHVKEAFRRAYNK---------------ITPSCRIKVERGEELLIA--
------------------------------------------------------------
------------------------------------------------------------
------------------------------------------------------------
----------
>gi|344213046|ref|YP_004797366.1| 50S ribosomal protein L10e [Haloarcula hispanica ATCC 33960]
------------------------------------------------------------
----------------M------------YRDIDKPAYTR--------------------
--------------------REYI----------TGIPGSKIAQHKM---------GRKQ
KDADDYPVQISLIVEET----------------------------VQLRH-GSLEASRLS
ANRHMIKEL---------GEEGDYK-------------------MTLRKFPHQVLRENKQ
---------------ATGAGADRVSDGMR---------AAFGKIVGT--AARVQAGEQLF
TAYV---NVEDAEHVKEAFRRAYNK---------------ITPSCRIKVERGEEKLIA--
------------------------------------------------------------
------------------------------------------------------------
------------------------------------------------------------
----------
>lcl|38015_2159 unnamed protein product
------------------------------------------------------------
----------------M------------YRDIDKPAYTR--------------------
--------------------REYI----------TGIPGSKIAQHKM---------GRKQ
KDADDYPVQISLIVEET----------------------------VQLRH-GSLEASRLS
ANRHMIKEL---------GEEGDYK-------------------MTLRKFPHQVLRENKQ
---------------ATGAGADRVSDGMR---------AAFGKIVGT--AARVQAGEQLF
TAYV---NVEDAEHVKEAFRRAYNK---------------ITPSCRIKVERGEEKLIA--
------------------------------------------------------------
------------------------------------------------------------
------------------------------------------------------------
----------
>gi|448664728|ref|ZP_21684366.1| 50S ribosomal protein L10e [Haloarcula amylolytica JCM 13557]
------------------------------------------------------------
---------MSDKPASM------------YRDIDKPAYTR--------------------
--------------------REYI----------TGIPGSKIAQHKM---------GRKQ
KDADDYPVQISLIVEET----------------------------VQLRH-GSLEASRLS
ANRHMIKEL---------GEEGDYK-------------------MTLRKFPHQVLRENKQ
---------------ATGAGADRVSDGMR---------AAFGKIVGT--AARVQAGEQLF
TAYC---NVEDAEHVKEAFRRAYNK---------------ITPSCRIKVERGEEKLIA--
------------------------------------------------------------
------------------------------------------------------------
------------------------------------------------------------
----------
>gi|448680523|ref|ZP_21690840.1| 50S ribosomal protein L10e [Haloarcula argentinensis DSM 12282]
------------------------------------------------------------
---------MSDKPASM------------YRDIDKPAYTR--------------------
--------------------REYI----------TGIPGSKIAQHKM---------GRKQ
KDADDYPVQISLIVEET----------------------------VQLRH-GSLEASRLS
ANRHLIKEI---------GEEGDYK-------------------MTLRKFPHQVLRENKQ
---------------ATGAGADRVSDGMR---------AAFGKIVGT--AARVQAGEQLF
TAYC---NVEDAEHVKEAFRRAYNK---------------ITPSCRIKVERGEELLIA--
------------------------------------------------------------
------------------------------------------------------------
------------------------------------------------------------
----------
>gi|448638032|ref|ZP_21676083.1| 50S ribosomal protein L10e [Haloarcula sinaiiensis ATCC 33800]
------------------------------------------------------------
---------MSDKPASM------------YRDIDKPAYTR--------------------
--------------------REYI----------TGIPGSKIAQHKM---------GRKQ
KDADDYPVQISLIVEET----------------------------VQLRH-GSLEASRLS
ANRHLIKEI---------GEEGDYK-------------------MTLRKFPHQVLRENKQ
---------------ATGAGADRVSDGMR---------AAFGKIVGT--AARVQAGEQLF
TAYC---NVEDAEHVKEAFRRAYNK---------------ITPSCRIKVERGEELLIA--
------------------------------------------------------------
------------------------------------------------------------
------------------------------------------------------------
----------
>gi|448627065|ref|ZP_21671740.1| 50S ribosomal protein L10e [Haloarcula vallismortis ATCC 29715]
------------------------------------------------------------
---------MSDKPASM------------YRDIDKPAYTR--------------------
--------------------REYI----------TGIPGSKIAQHKM---------GRKQ
KDADDYPVQISLIVEET----------------------------VQLRH-GSLEASRLS
ANRHLIKEI---------GEEGDYK-------------------MTLRKFPHQVLRENKQ
---------------ATGAGADRVSDGMR---------AAFGKIVGT--AARVQAGEQLF
TAYC---NVEDAEHVKEAFRRAYNK---------------ITPSCRIKVERGEELLIA--
------------------------------------------------------------
------------------------------------------------------------
------------------------------------------------------------
----------
>gi|448655042|ref|ZP_21681894.1| 50S ribosomal protein L10e [Haloarcula californiae ATCC 33799]
------------------------------------------------------------
---------MSDKPASM------------YRDIDKPAYTR--------------------
--------------------REYI----------TGIPGSKIAQHKM---------GRKQ
KDADDYPVQISLIVEET----------------------------VQLRH-GSLEASRLS
ANRHLIKEL---------GEEGDYK-------------------MTLRKFPHQVLRENKQ
---------------ATGAGADRVSDGMR---------AAFGKIVGT--AARVQAGEQLF
TAYC---NVEDAEHVKEAFRRAYNK---------------ITPSCRIKVERGEELLIA--
------------------------------------------------------------
------------------------------------------------------------
------------------------------------------------------------
----------
>gi|55379031|ref|YP_136882.1| 50S ribosomal protein L10 [Haloarcula marismortui ATCC 43049]
------------------------------------------------------------
---------MSDKPASM------------YRDIDKPAYTR--------------------
--------------------REYI----------TGIPGSKIAQHKM---------GRKQ
KDADDYPVQISLIVEET----------------------------VQLRH-GSLEASRLS
ANRHLIKEL---------GEEGDYK-------------------MTLRKFPHQVLRENKQ
---------------ATGAGADRVSDGMR---------AAFGKIVGT--AARVQAGEQLF
TAYC---NVEDAEHVKEAFRRAYNK---------------ITPSCRIKVERGEELLIA--
------------------------------------------------------------
------------------------------------------------------------
------------------------------------------------------------
----------
>gi|257386719|ref|YP_003176492.1| 50S ribosomal protein L16 [Halomicrobium mukohataei DSM 12286]
------------------------------------------------------------
---------MSDKPASM------------YREINKPSYTR--------------------
--------------------REYI----------TGIPGSKIAQHQM---------GNKD
ADPEDYPVQISLIVEEE----------------------------CQLRH-GSMEASRLS
ANRHLIKEF---------G-EGNYK-------------------MTLRKFPHQVIRENKQ
---------------ATGAGADRVSDGMR---------QAFGKIVGT--AARVQANERLF
TAYC---EVDQAEEVKEAFRRAYNK---------------ITPPCRIKVERGEEQLIA--
------------------------------------------------------------
------------------------------------------------------------
------------------------------------------------------------
----------
>gi|335433456|ref|ZP_08558280.1| 50S ribosomal protein L10e [Halorhabdus tiamatea SARL4B]
------------------------------------------------------------
---------MSEKPASM------------YRDIDKPSYTR--------------------
--------------------REYI----------TGIPGSKIAQHQM---------GDTD
ADPEDYPVQISLVVEET----------------------------VQLRH-GSMEASRLS
ANRHLIKEL---------G-EGNYT-------------------MTLRKFPHQVIRENKQ
---------------ATGAGADRVSDGMR---------QAFGKIVGT--AARVQAGERLF
TAYC---DVDQADAVKEAFRRAYNK---------------ITPPCRIKVERGEELLIA--
------------------------------------------------------------
------------------------------------------------------------
------------------------------------------------------------
----------
>gi|257053608|ref|YP_003131441.1| 50S ribosomal protein L10e [Halorhabdus utahensis DSM 12940]
------------------------------------------------------------
---------MSEKPASM------------YRDIDKPSYTR--------------------
--------------------REYI----------TGIPGSKIAQHQM---------GDTN
ADPEDYPVQISLVVEET----------------------------VQLRH-GSMEASRLS
ANRHLIKEL---------G-EGNYT-------------------MTLRKFPHQVIRENKQ
---------------ATGAGADRVSDGMR---------QSFGKIVGT--AARVQAGERLF
TAYC---DVEQAEAVKEAFRRAYNK---------------ITPPCRIKVERGEELLIA--
------------------------------------------------------------
------------------------------------------------------------
------------------------------------------------------------
----------
>gi|448375034|ref|ZP_21558751.1| 50S ribosomal protein L10e [Halovivax asiaticus JCM 14624]
------------------------------------------------------------
---------MSDKPASM------------YRDISKPAYTR--------------------
--------------------REYI----------TGIPGSKIAQHKM---------GDIK
ADQDDYPVQISLVTEEE----------------------------VQIRH-GSLEASRLS
GNRYMIKHA---------G-EGNYK-------------------MILRKFPHHVIRENKQ
---------------ATGAGADRVSDGMR---------QSFGKIVGT--AARIDAGERIF
TIWC---DVEDADFAKEAMRRAYNK---------------ITPPCKIDVEKGEQKLIS--
------------------------------------------------------------
------------------------------------------------------------
------------------------------------------------------------
----------
>gi|433637457|ref|YP_007283217.1| ribosomal protein L16/L10E [Halovivax ruber XH-70]
------------------------------------------------------------
---------MSDKPASM------------YRDISKPAYTR--------------------
--------------------REYI----------TGIPGSKIAQHKM---------GDIK
AEPDDYPVQISLITEEE----------------------------VQIRH-GSLEASRLS
GNRYMIKHA---------G-EGNYK-------------------MILRKFPHHVIRENKQ
---------------ATGAGADRVSDGMR---------QSFGKIVGT--AARIDAGERIF
TIWC---DVEDADFAKEAMRRAYNK---------------ITPPCKIDVEKGEQKLIS--
------------------------------------------------------------
------------------------------------------------------------
------------------------------------------------------------
----------
>lcl|36174_1399 unnamed protein product
------------------------------------------------------------
----------------M------------YRKIDKPAYTR--------------------
--------------------REYI----------TGIPGSKIAQHKM---------GDVA
AEPEDYPVQISLQTEEE----------------------------CQIRH-GSLEASRLS
ANRHMLKNA---------G-ENQYK-------------------MILRKFPHHVIRENKQ
---------------ATGAGADRVSDGMR---------QAFGKIVGT--AARIQQGERIF
TIWC---DVEDAEFAKDALRRSYNK---------------ISPPCRVVVERGEEELIA--
------------------------------------------------------------
------------------------------------------------------------
------------------------------------------------------------
----------
>gi|429191637|ref|YP_007177315.1| ribosomal protein L16/L10E [Natronobacterium gregoryi SP2]
------------------------------------------------------------
---------MSEKPASM------------YRDISKPAYTR--------------------
--------------------REYI----------TGIPGSKIAQHKM---------GDIG
AEAEDYPVQISLVTEEE----------------------------VQIRH-GSLESSRLS
ANRYMLKNA---------G-EGNYK-------------------MILRKFPHNVIRENKQ
---------------ATGAGADRVSDGMR---------QSFGKIVGT--AARIDAGDRIF
TIWC---DVDDADFAKEAFRRAYNK---------------ITPPCRIVVEKGEEKLIA--
------------------------------------------------------------
------------------------------------------------------------
------------------------------------------------------------
----------
>gi|448316008|ref|ZP_21505646.1| 50S ribosomal protein L10e [Natronococcus jeotgali DSM 18795]
------------------------------------------------------------
---------MSDKPASM------------YRKISKPAYTR--------------------
--------------------REYI----------TGIPGSKIAQHKM---------GNVS
AGPEDYPVQISLVTEEE----------------------------VQIRH-GSLEASRLS
ANRHMLKNA---------G-ENNYK-------------------MILRKFPHHVIRENKQ
---------------ATGAGADRVSDGMR---------QAFGKIVGT--AARIDAGERIF
TVWC---DVDDADHAKEAFRRAYNK---------------ISPPCRIVVEKGEEQLIS--
------------------------------------------------------------
------------------------------------------------------------
------------------------------------------------------------
----------
>gi|435845604|ref|YP_007307854.1| ribosomal protein L16/L10E [Natronococcus occultus SP4]
------------------------------------------------------------
---------MSDKPASM------------YREISKPAYTR--------------------
--------------------REYI----------TGIPGSKIAQHKM---------GNVS
AGPEDYPVQISLVTEEE----------------------------VQIRH-GSLEASRLS
ANRHMLKNA---------G-ENNYK-------------------MILRKFPHHVIRENKQ
---------------ATGAGADRVSDGMR---------QSFGKIVGT--AARIDAGERIF
TVWC---DVDDADHAKEAFRRAYNK---------------ISPPCRVVVEKGEEKLIS--
------------------------------------------------------------
------------------------------------------------------------
------------------------------------------------------------
----------
>gi|448320544|ref|ZP_21510030.1| 50S ribosomal protein L10e [Natronococcus amylolyticus DSM 10524]
------------------------------------------------------------
---------MSDKPASM------------YREISKPAYTR--------------------
--------------------REYI----------TGIPGSKIAQHKM---------GNVS
AGPEDYPVQISLITEEE----------------------------VQIRH-GSLEASRLS
ANRHMLKNA---------G-ENNYK-------------------MILRKFPHHVIRENKQ
---------------ATGAGADRVSDGMR---------QSFGKIVGT--AARIDAGERIF
TVWC---DLDDAEHAKEAFRRAYNK---------------ISPPCRIVVEKGEEQLVS--
------------------------------------------------------------
------------------------------------------------------------
------------------------------------------------------------
----------
>gi|448302056|ref|ZP_21492041.1| 50S ribosomal protein L10e [Natronorubrum tibetense GA33]
------------------------------------------------------------
---------MSDKPASM------------YREIDKPAYTR--------------------
--------------------REYI----------TGIPGSKIAQHKM---------GDVS
ADPDEYPVQISLITEEE----------------------------VQIRH-GSLEASRLS
ANRHMLKNA---------G-EHNYK-------------------MILRKFPHQVIRENKQ
---------------ATGAGADRVSDGMR---------QSFGKIVGT--AARMGSGERIF
TIWC---DVDDAEFAKDALRRAYNK---------------ISPPCRVVVERGEEQLIA--
------------------------------------------------------------
------------------------------------------------------------
------------------------------------------------------------
----------
>gi|336253041|ref|YP_004596148.1| 50S ribosomal protein L10e [Halopiger xanaduensis SH-6]
------------------------------------------------------------
---------MSDKPASM------------YREISKPAYTR--------------------
--------------------REYI----------TGIPGSKIAQHKM---------GDVS
KDPEDYPIQISLITEEE----------------------------VQIRH-GSLEASRLS
ANRHMLKNA---------G-ENNYK-------------------MILRKFPHHVIRENKQ
---------------ATGAGADRVSDGMR---------QAFGKIVGT--AARIDEGERIF
TVWC---DVDDAEFAKDAFRRAYNK---------------ISPPCRIVVEKGEEKLIA--
------------------------------------------------------------
------------------------------------------------------------
------------------------------------------------------------
----------
>gi|448695942|ref|ZP_21697596.1| 50S ribosomal protein L10e [Halobiforma lacisalsi AJ5]
------------------------------------------------------------
---------MSEKPASM------------YREISKPAYTR--------------------
--------------------REYI----------TGIPGSKIAQHKM---------GDIA
ADPEDYPVQISLVTEEE----------------------------VQIRH-GSLEASRLS
ANRHMLKEA---------G-ENNYK-------------------MILRKFPHHVIRENKQ
---------------ATGAGADRVSDGMR---------QAFGKIVGT--AARIDAGERIF
TVWC---DVDDAEHAKEAFRRAYNK---------------ITPPCRIVVEKGEEKLIA--
------------------------------------------------------------
------------------------------------------------------------
------------------------------------------------------------
----------
>gi|448720832|ref|ZP_21703432.1| 50S ribosomal protein L10e [Halobiforma nitratireducens JCM 10879]
------------------------------------------------------------
---------MSEKPASM------------YREISKPAYTR--------------------
--------------------REYI----------TGIPGSKIAQHKM---------GDIG
ADAEDYPIQISLVTEEE----------------------------VQIRH-GSLEASRLS
ANRHMLKNA---------G-ENNYK-------------------MILRKFPHHVIRENKQ
---------------ATGAGADRVSDGMR---------QAFGKIVGT--AARIDAGERIF
TVWC---DVDDAEHAKEAFRRAYNK---------------ITPPCRIVVEKGEEKLIA--
------------------------------------------------------------
------------------------------------------------------------
------------------------------------------------------------
----------
>gi|448356465|ref|ZP_21545198.1| 50S ribosomal protein L10e [Natrialba chahannaoensis JCM 10990]
------------------------------------------------------------
---------MSDKPASM------------YREISKPAYTR--------------------
--------------------REYI----------TGIPGSKIAQHQM---------GDLQ
ADPEDYPVQISLVTEEE----------------------------VQIRH-GSLEASRLS
ANRHMLKNA---------G-EHQYK-------------------MILRKFPHHVIRENKQ
---------------ATGAGADRVSDGMR---------QAFGKIVGT--AARIDAGERIF
TIWC---DVDDAEFAKEALRRSYNK---------------ITPPCRIVVEKGEEKLIA--
------------------------------------------------------------
------------------------------------------------------------
------------------------------------------------------------
----------
>gi|289581802|ref|YP_003480268.1| 50S ribosomal protein L10 [Natrialba magadii ATCC 43099]
------------------------------------------------------------
---------MSDKPASM------------YRDISKPAYTR--------------------
--------------------REYI----------TGIPGSKIAQHQM---------GDLQ
ADPEDYPVQISLITEEE----------------------------VQIRH-GSLEASRLS
ANRHMLKNA---------G-EHQYK-------------------MILRKFPHHVIRENKQ
---------------ATGAGADRVSDGMR---------QSFGKIVGT--AARIDAGERIF
TIWC---DVDDAEFAKDALRRSYNK---------------ITPPCRIVVEKGEEKLIA--
------------------------------------------------------------
------------------------------------------------------------
------------------------------------------------------------
----------
>gi|448354742|ref|ZP_21543497.1| 50S ribosomal protein L10e [Natrialba hulunbeirensis JCM 10989]
------------------------------------------------------------
---------MSDKPASM------------YRDISKPAYTR--------------------
--------------------REYI----------TGIPGSKIAQHQM---------GDLQ
ADSEDYPVQISLITEEE----------------------------VQIRH-GSLEASRLS
ANRHMLKNA---------G-EHQYK-------------------MILRKFPHHVIRENKQ
---------------ATGAGADRVSDGMR---------QSFGKIVGT--AARIDAGERIF
TIWC---DVDDAEFAKEALRRSYNK---------------ITPPCRIVVEKGEEQLIA--
------------------------------------------------------------
------------------------------------------------------------
------------------------------------------------------------
----------
>gi|448303825|ref|ZP_21493771.1| 50S ribosomal protein L10e [Natronorubrum sulfidifaciens JCM 14089]
------------------------------------------------------------
---------MSDKPASM------------YREISKPAYTR--------------------
--------------------REYI----------TGIPGSKIAQHKM---------GDVS
ADQDDYPIQISLITEEE----------------------------VQIRH-GSLEASRLS
ANRHMLKNA---------G-EGNYK-------------------MILRKFPHHVIRENKQ
---------------ATGAGADRVSDGMR---------QSFGKIVGT--AARIGAGERIF
TIWC---DVDDADFAKDALRRSYNK---------------ISPPCRIVVERGEEQLIA--
------------------------------------------------------------
------------------------------------------------------------
------------------------------------------------------------
----------
>gi|448307049|ref|ZP_21496950.1| 50S ribosomal protein L10e [Natronorubrum bangense JCM 10635]
------------------------------------------------------------
---------MSDKPASM------------YREISKPAYTR--------------------
--------------------REYI----------TGIPGSKIAQHKM---------GDLS
ADADDYPIQISLVTEEE----------------------------VQIRH-GSLEASRLS
ANRHMLKNA---------G-EGNYK-------------------MILRKFPHHVIRENKQ
---------------ATGAGADRVSDGMR---------QSFGKIVGT--AARMGAGERIF
TIWC---DVDDAEFAKDALRRSYNK---------------ISPPCRIVVEKGEEQLIA--
------------------------------------------------------------
------------------------------------------------------------
------------------------------------------------------------
----------
>gi|448330647|ref|ZP_21519926.1| 50S ribosomal protein L10e [Natrinema versiforme JCM 10478]
------------------------------------------------------------
---------MSDKPASM------------YREISKPAYTR--------------------
--------------------REYI----------TGIPGSKIAQHKM---------GDAQ
ANAEDYPVQISLVTEEE----------------------------VQIRH-GSLEASRLS
ANRHMLKNA---------G-ENNYK-------------------MVLRKFPHHVIRENKQ
---------------ATGAGADRVSDGMR---------QAFGKIVGT--AARIDAGERIF
TIWC---DVDDAEFAKDALRRSYNK---------------ISPPCRVVIERGEEQLIA--
------------------------------------------------------------
------------------------------------------------------------
------------------------------------------------------------
----------
>gi|448383927|ref|ZP_21562925.1| 50S ribosomal protein L10e [Haloterrigena thermotolerans DSM 11522]
------------------------------------------------------------
---------MSDKPASM------------YREISKPAYTR--------------------
--------------------REYI----------TGIPGSKIAQHKM---------GDAQ
ANAEDYPVQISLITEEE----------------------------VQIRH-GSLEASRLS
ANRHMLKNA---------G-ENNYK-------------------MVLRKFPHHVIRENKQ
---------------ATGAGADRVSDGMR---------QAFGKIVGT--AARIDAGERIF
TIWC---DVDDAEFAKDALRRSYNK---------------ISPPCRVVVERGEEQLIA--
------------------------------------------------------------
------------------------------------------------------------
------------------------------------------------------------
----------
>gi|448347115|ref|ZP_21535994.1| 50S ribosomal protein L10e [Natrinema altunense JCM 12890]
------------------------------------------------------------
---------MSDKPASM------------YREISKPAYTR--------------------
--------------------REYI----------TGIPGSKIAQHKM---------GDAQ
ANAEDYPVQISLITEEE----------------------------VQIRH-GSLEASRLS
ANRHMLKNA---------G-ENNYK-------------------MVLRKFPHHVIRENKQ
---------------ATGAGADRVSDGMR---------QAFGKIVGT--AARIDAGERIF
TIWC---DVDDAEFAKDALRRSYNK---------------ISPPCRVVVERGEEQLIA--
------------------------------------------------------------
------------------------------------------------------------
------------------------------------------------------------
----------
>gi|448342560|ref|ZP_21531508.1| 50S ribosomal protein L10e [Natrinema gari JCM 14663]
------------------------------------------------------------
---------MSDKPASM------------YREISKPAYTR--------------------
--------------------REYI----------TGIPGSKIAQHKM---------GDAQ
ANAEDYPVQISLITEEE----------------------------VQIRH-GSLEASRLS
ANRHMLKNA---------G-ENNYK-------------------MVLRKFPHHVIRENKQ
---------------ATGAGADRVSDGMR---------QAFGKIVGT--AARIDAGERIF
TIWC---DVDDAEFAKDALRRSYNK---------------ISPPCRVVVERGEEQLIA--
------------------------------------------------------------
------------------------------------------------------------
------------------------------------------------------------
----------
>gi|448336453|ref|ZP_21525552.1| 50S ribosomal protein L10e [Natrinema pallidum DSM 3751]
------------------------------------------------------------
---------MSDKPASM------------YREISKPAYTR--------------------
--------------------REYI----------TGIPGSKIAQHKM---------GDAQ
ANAEDYPVQISLITEEE----------------------------VQIRH-GSLEASRLS
ANRHMLKNA---------G-ENNYK-------------------MVLRKFPHHVIRENKQ
---------------ATGAGADRVSDGMR---------QAFGKIVGT--AARIDAGERIF
TIWC---DVDDAEFAKDALRRSYNK---------------ISPPCRVVVERGEEQLIA--
------------------------------------------------------------
------------------------------------------------------------
------------------------------------------------------------
----------
>gi|448335261|ref|ZP_21524411.1| 50S ribosomal protein L10e [Natrinema pellirubrum DSM 15624]
------------------------------------------------------------
---------MSDKPASM------------YREISKPAYTR--------------------
--------------------REYI----------TGIPGSKIAQHKM---------GDAQ
ANAEDYPVQISLITEEE----------------------------VQIRH-GSLEASRLS
ANRHMLKNA---------G-ENNYK-------------------MVLRKFPHHVIRENKQ
---------------ATGAGADRVSDGMR---------QAFGKIVGT--AARIDAGERIF
TIWC---DVDDAEFAKDALRRSYNK---------------ISPPCRVVVERGEEQLIA--
------------------------------------------------------------
------------------------------------------------------------
------------------------------------------------------------
----------
>lcl|38023_1465 unnamed protein product
------------------------------------------------------------
----------------M------------YREISKPAYTR--------------------
--------------------REYI----------TGIPGSKIAQHKM---------GDAQ
ANAEDYPVQISLITEEE----------------------------VQIRH-GSLEASRLS
ANRHMLKNA---------G-ENNYK-------------------MVLRKFPHHVIRENKQ
---------------ATGAGADRVSDGMR---------QAFGKIVGT--AARIDAGERIF
TIWC---DVDDAEFAKDALRRSYNK---------------ISPPCRVVVERGEEQLIA--
------------------------------------------------------------
------------------------------------------------------------
------------------------------------------------------------
----------
>gi|397772008|ref|YP_006539554.1| Ribosomal protein L10e/L16 [Natrinema sp. J7-2]
------------------------------------------------------------
----------------M------------YREISKPAYTR--------------------
--------------------REYI----------TGIPGSKIAQHKM---------GDAQ
ANAEDYPVQISLITEEE----------------------------VQIRH-GSLEASRLS
ANRHMLKNA---------G-ENNYK-------------------MVLRKFPHHVIRENKQ
---------------ATGAGADRVSDGMR---------QAFGKIVGT--AARIDAGERIF
TIWC---DVDDAEFAKDALRRSYNK---------------ISPPCRVVVERGEEQLIA--
------------------------------------------------------------
------------------------------------------------------------
------------------------------------------------------------
----------
>gi|448312292|ref|ZP_21502039.1| 50S ribosomal protein L10e [Natronolimnobius innermongolicus JCM 12255]
------------------------------------------------------------
---------MSDKPASM------------YREISKPAYTR--------------------
--------------------REYI----------TGIPGSKIAQHKM---------GDIS
ADPEDYPVQISLVTEEE----------------------------VQIRH-GSLEASRLS
ANRHMLKNA---------G-EGNYK-------------------MILRKFPHHVIRENKQ
---------------ATGAGADRVSDGMR---------QAFGKIVGT--AARIDAGDRIF
TIWC---DVDDADFAKEALRRSYNK---------------ISPPCRVVVEKGEEQLIA--
------------------------------------------------------------
------------------------------------------------------------
------------------------------------------------------------
----------
>gi|448388309|ref|ZP_21565164.1| 50S ribosomal protein L10e [Haloterrigena salina JCM 13891]
------------------------------------------------------------
---------MSDKPASM------------YREISKPAYTR--------------------
--------------------REYI----------TGIPGSKIAQHKM---------GDIS
ADPEDYPVQISLITEEE----------------------------VQLRH-GSLEASRLS
ANRHMLKSA---------G-ENNYK-------------------MILRKFPHHVIRENKQ
---------------ATGAGADRVSDGMR---------QAFGKIVGT--AARIDAGERIF
TIWC---DVDDAEFAKEAMRRAYNK---------------ISPPCRVVVEKGEEQLIA--
------------------------------------------------------------
------------------------------------------------------------
------------------------------------------------------------
----------
>gi|284163582|ref|YP_003401861.1| 50S ribosomal protein L10e [Haloterrigena turkmenica DSM 5511]
------------------------------------------------------------
---------MSDKPASM------------YREISKPAYTR--------------------
--------------------REYI----------TGIPGSKIAQHKM---------GDIS
ADPEDYPVQISLITEEE----------------------------VQLRH-GSLEASRLS
ANRHMLKNA---------G-ENNYK-------------------MILRKFPHHVIRENKQ
---------------ATGAGADRVSDGMR---------QAFGKIVGT--AARIDAGERIF
TIWC---DVDDAEFAKEAMRRAYNK---------------ISPPCRVVVEKGEEQLIA--
------------------------------------------------------------
------------------------------------------------------------
------------------------------------------------------------
----------
>gi|448396737|ref|ZP_21569185.1| 50S ribosomal protein L10e [Haloterrigena limicola JCM 13563]
------------------------------------------------------------
---------MSDKPASM------------YREISKPAYTR--------------------
--------------------REYI----------TGIPGSKIAQHKM---------GDTS
ADAEDYPVQISLITEEE----------------------------VQIRH-GSLEASRLS
ANRHMLKNA---------G-EGNYT-------------------MILRKFPHHVIRENKQ
---------------ATGAGADRVSDGMR---------QAFGKIVGT--AARIDAGERIF
TIWC---DVDDADFAKDALRRAYNK---------------ISPPCRVVVEKGEEKLIA--
------------------------------------------------------------
------------------------------------------------------------
------------------------------------------------------------
----------
>gi|448366569|ref|ZP_21554692.1| 50S ribosomal protein L10e [Natrialba aegyptia DSM 13077]
------------------------------------------------------------
---------MSDKPASM------------YREISKPAYTR--------------------
--------------------REYI----------TGIPGSKIAQHKM---------GDLQ
ADAEDYPIQISLITEEE----------------------------VQLRH-GSLEASRLS
ANRHMLKNA---------G-EGNYK-------------------MILRKFPHHVIRENKQ
---------------ATGAGADRVSDGMR---------QAFGKIVGT--AARIDQGERIF
TIWC---DVDDAEFAKDALRRAYNK---------------ISPPCRVVVEKGEEQLIA--
------------------------------------------------------------
------------------------------------------------------------
------------------------------------------------------------
----------
>gi|448363852|ref|ZP_21552447.1| 50S ribosomal protein L10e [Natrialba asiatica DSM 12278]
------------------------------------------------------------
---------MSDKPASM------------YREISKPAYTR--------------------
--------------------REYI----------TGIPGSKIAQHKM---------GDLQ
ADAEDYPIQISLITEEE----------------------------VQLRH-GSLEASRLS
ANRHMLKNA---------G-EGNYK-------------------MILRKFPHHVIRENKQ
---------------ATGAGADRVSDGMR---------QAFGKIVGT--AARIDQGERIF
TIWC---DVDDAEFAKDALRRAYNK---------------ISPPCRVVVEKGEEQLIA--
------------------------------------------------------------
------------------------------------------------------------
------------------------------------------------------------
----------
>gi|448350424|ref|ZP_21539237.1| 50S ribosomal protein L10e [Natrialba taiwanensis DSM 12281]
------------------------------------------------------------
---------MSDKPASM------------YREISKPAYTR--------------------
--------------------REYI----------TGIPGSKIAQHKM---------GDLQ
ADAEDYPIQISLITEEE----------------------------VQLRH-GSLEASRLS
ANRHMLKNA---------G-EGNYK-------------------MILRKFPHHVIRENKQ
---------------ATGAGADRVSDGMR---------QAFGKIVGT--AARIDQGERIF
TIWC---DVDDAEFAKDALRRAYNK---------------ISPPCRVVVEKGEEQLIA--
------------------------------------------------------------
------------------------------------------------------------
------------------------------------------------------------
----------
>gi|15789424|ref|NP_279248.1| 50S ribosomal protein L10 [Halobacterium sp. NRC-1]
------------------------------------------------------------
---------MSEKPASM------------YRKIDKPSYTR--------------------
--------------------RDYV----------TGIPGSKIAQHKM---------GDLQ
ADADDYPVQISLVPQEE----------------------------CQLRH-GSLEAARLS
ANRHLIKEL---------G-EGNYK-------------------MQLRKFPHQIIRENKQ
---------------ATGAGADRVSDGMR---------QAFGVPVGT--AARIQPGDQLF
TAYC---EVEQAAAVKEAFRRAYNK---------------ITPPCKINVERGETLLVR--
------------------------------------------------------------
------------------------------------------------------------
------------------------------------------------------------
----------
>gi|169235136|ref|YP_001688336.1| 50S ribosomal protein L10e [Halobacterium salinarum R1]
------------------------------------------------------------
---------MSEKPASM------------YRKIDKPSYTR--------------------
--------------------RDYV----------TGIPGSKIAQHKM---------GDLQ
ADADDYPVQISLVPQEE----------------------------CQLRH-GSLEAARLS
ANRHLIKEL---------G-EGNYK-------------------MQLRKFPHQIIRENKQ
---------------ATGAGADRVSDGMR---------QAFGVPVGT--AARIQPGDQLF
TAYC---EVEQAAAVKEAFRRAYNK---------------ITPPCKINVERGETLLVR--
------------------------------------------------------------
------------------------------------------------------------
------------------------------------------------------------
----------
>gi|354609454|ref|ZP_09027410.1| 50S ribosomal protein L10e [Halobacterium sp. DL1]
------------------------------------------------------------
----------------M------------YRKIDKPSYTR--------------------
--------------------RDYV----------TGIPGSKIAQHQM---------GDLQ
ADKDDYPVQISLAPEEE----------------------------CQLRH-GSLEASRLS
ANRHLIKEL---------G-EGNYK-------------------MSLRKFPHQIIRENKQ
---------------ATGAGADRVSDGMR---------QAFGVPVGT--AARIYPGERLF
TAWC---EVDQAEAVKEAFRRAYNK---------------ITPPCKIVVERGEELLVR--
------------------------------------------------------------
------------------------------------------------------------
------------------------------------------------------------
----------
>gi|399575791|ref|ZP_10769548.1| 50S ribosomal protein L10ae [Halogranum salarium B-1]
------------------------------------------------------------
----------------M------------YRDIDNRPYTR--------------------
--------------------KEYI----------TGIPGSKIAQHNM---------GNLQ
TGPEDYPVQISLRIEEQ----------------------------CQIRH-GSLEAARLS
ANRLLLKHV---------G-QPNYK-------------------MVLRKFPHHVLRENKQ
---------------ATGAGADRVSDGMR---------QSFGKPVGT--AARVPRNGAIF
TAYC---NPEDAETVKDAFRRAYNK---------------MSPPCRIVVEKGEELLVS--
------------------------------------------------------------
------------------------------------------------------------
------------------------------------------------------------
----------
>gi|544640578|ref|WP_021075108.1| 50S ribosomal protein L16 [haloarchaeon 3A1_DGR]
------------------------------------------------------------
---------MSDKPASM------------YRTISKPSYTR--------------------
--------------------REYI----------TGIPGSKIAQHNM---------GDLQ
ADPDDYEVEISLRVEEK----------------------------LQIRH-GSLESARLS
ANRHLLKEI---------G-EGEYK-------------------MVLRKFPHQVIRENKQ
---------------ATGAGADRVSDGMR---------QAFGKPVGT--AARINDGEAVF
TAYC---DPEDAPAVKEAFRRAYNK---------------MSPSCRITVERGEKLLVS--
------------------------------------------------------------
------------------------------------------------------------
------------------------------------------------------------
----------
>lcl|38019_2668 unnamed protein product
------------------------------------------------------------
----------------M------------YRTIDKPSYTR--------------------
--------------------REYI----------TGIPGSKIAQHNM---------GDLS
SEPEDYPVEISLRVEEE----------------------------LQIRH-GSLESARLS
ANRHLIKEL---------G-EGTYK-------------------MTLRKFPHQVIRENKQ
---------------ATGAGADRVSDGMR---------QAFGKPVGT--AARLNKDDVVF
TAYC---DVDQASAVKEAFRRAYNK---------------LSPPCRITVERGEELLVA--
------------------------------------------------------------
------------------------------------------------------------
------------------------------------------------------------
----------
>lcl|18175_3186 unnamed protein product
------------------------------------------------------------
----------------M------------YRTIDKPSYTR--------------------
--------------------REYI----------TGIPGSKIAQHNM---------GDLS
AEPDDYPVQISLRVEEE----------------------------LQVRH-GSLESARLS
ANRHLIKEL---------G-EGNYK-------------------MTLRKFPHQVIRENKQ
---------------ATGAGADRVSDGMR---------QAFGKPVGT--AARLDKDDVIF
TAYC---DVDQAPVVKEAFRRAYNK---------------LSPPCRITVDRGEKLLVS--
------------------------------------------------------------
------------------------------------------------------------
------------------------------------------------------------
----------
>lcl|18176_1293 unnamed protein product
------------------------------------------------------------
----------------M------------YRTIDKPSYTR--------------------
--------------------REYI----------TGIPGSKIAQHNM---------GDLS
AEPDDYPVQISLRVEEE----------------------------LQVRH-GSLESARLS
ANRHLIKEL---------G-EGNYK-------------------MTLRKFPHQVIRENKQ
---------------ATGAGADRVSDGMR---------QAFGKPVGT--AARLDKDDVIF
TAYC---DVDQAPVVKEAFRRAYNK---------------LSPPCRITVDRGEKLLVS--
------------------------------------------------------------
------------------------------------------------------------
------------------------------------------------------------
----------
>gi|448476224|ref|ZP_21603388.1| 50S ribosomal protein L10e [Halorubrum aidingense JCM 13560]
------------------------------------------------------------
---------MSDKPASM------------YRTIDKPSYTR--------------------
--------------------REYI----------TGIPGSKIAQHNM---------GDLS
AEPDDYPVQISLRVEEE----------------------------LQIRH-GSLESSRLS
ANRHLIKEL---------G-EGNYK-------------------MTLRKFPHQVIRENKQ
---------------ATGAGADRVSDGMR---------QAFGKPVGT--AARLNKDDVVF
TAYC---DVDQAAAVKEAFRRAYNK---------------LSPPCRITVDRGEELLVS--
------------------------------------------------------------
------------------------------------------------------------
------------------------------------------------------------
----------
>gi|448532940|ref|ZP_21621360.1| 50S ribosomal protein L10e [Halorubrum hochstenium ATCC 700873]
------------------------------------------------------------
---------MSDKPASM------------YRTIDKPSYTR--------------------
--------------------REYI----------TGIPGSKIAQHNM---------GDLS
AEPDDYPVQISLRVEEE----------------------------LQVRH-GSLESARLS
ANRHLIKEL---------G-EGNYK-------------------MTLRKFPHQVIRENKQ
---------------ATGAGADRVSDGMR---------QAFGKPVGT--AARLSKDDVVF
TAYC---DVDQAPVVKEAFRRAYNK---------------LSPPCRITVERGEKLLVS--
------------------------------------------------------------
------------------------------------------------------------
------------------------------------------------------------
----------
>gi|448457338|ref|ZP_21595758.1| 50S ribosomal protein L10e [Halorubrum lipolyticum DSM 21995]
------------------------------------------------------------
---------MSDKPASM------------YRTIDKPSYTR--------------------
--------------------REYI----------TGIPGSKIAQHNM---------GDLS
AEPDDYPVQISLRVEEE----------------------------LQIRH-GSLESARLS
ANRHLIKEL---------G-EGNYK-------------------MTLRKFPHQVIRENKQ
---------------ATGAGADRVSDGMR---------QAFGKPVGT--AARLNEGDVVF
TAYC---DVEQASVVKEAFRRAYNK---------------LSPPCRITVDRGEKLLVS--
------------------------------------------------------------
------------------------------------------------------------
------------------------------------------------------------
----------
>lcl|36549_326 unnamed protein product
------------------------------------------------------------
---------MSKNPASM------------YRTIDKPSYTR--------------------
--------------------REYI----------TGIPGSKIAQHNM---------GDLS
AEPDDYPVQISLRVEEE----------------------------LQVRH-GSLESARLS
ANRHLIKEL---------G-EGNYK-------------------MTLRKFPHQGIRENKQ
---------------ATGAGADRVSDGMR---------QAFGKPVGT--AARLNKDDVVF
TAYC---DVEQASVVKEAFRRAYNK---------------LSPPCRITVDRGEKLLVS--
------------------------------------------------------------
------------------------------------------------------------
------------------------------------------------------------
----------
>gi|448434342|ref|ZP_21586152.1| 50S ribosomal protein L10e [Halorubrum tebenquichense DSM 14210]
------------------------------------------------------------
---------MSDKPASM------------YRTIDKPSYTR--------------------
--------------------REYI----------TGIPGSKIAQHNM---------GDLT
AEPDDYPVQISLRVEEE----------------------------LQVRH-GSLESARLS
ANRHLIKEL---------G-EGNYK-------------------MTLRKFPHQVIRENKQ
---------------ATGAGADRVSDGMR---------QAFGKPVGT--AARLNKDDVVF
TAYC---DVEQAAVVKEAFRRAYNK---------------LSPPCRITVDRGEKLLVS--
------------------------------------------------------------
------------------------------------------------------------
------------------------------------------------------------
----------
>gi|495719666|ref|WP_008444245.1| 50S ribosomal protein L16 [Halorubrum californiense]
------------------------------------------------------------
---------MSDKPASM------------YRTIDKPSYTR--------------------
--------------------REYI----------TGIPGSKIAQHNM---------GDLS
AEPDDYPVQISLRVEEE----------------------------LQVRH-GSLESARLS
ANRHLIKEL---------G-EGNYK-------------------MTLRKFPHQVIRENKQ
---------------ATGAGADRVSDGMR---------QAFGKPVGT--AARLSKDDVVF
TAYC---DVEQAAVVKEAFRRAYNK---------------LSPPCRITVDRGEKLLVS--
------------------------------------------------------------
------------------------------------------------------------
------------------------------------------------------------
----------
>gi|515911243|ref|WP_017341826.1| 50S ribosomal protein L16 [Halorubrum sp. T3]
------------------------------------------------------------
---------MSDKPASM------------YRTIDKPSYTR--------------------
--------------------REYI----------TGIPGSKIAQHNM---------GDLS
AEPDDYPVQISLRVEEE----------------------------LQVRH-GSLESARLS
ANRHLIKEL---------G-EGNYK-------------------MTLRKFPHQVIRENKQ
---------------ATGAGADRVSDGMR---------QAFGKPVGT--AARLDKNDVVF
TAYC---DVEQASVVKEAFRRAYNK---------------LSPPCRITVDRGEKLLVS--
------------------------------------------------------------
------------------------------------------------------------
------------------------------------------------------------
----------
>gi|448482861|ref|ZP_21605632.1| 50S ribosomal protein L10e [Halorubrum arcis JCM 13916]
------------------------------------------------------------
---------MSDKPASM------------YRTIDKPSYTR--------------------
--------------------REYI----------TGIPGSKIAQHNM---------GDLS
AEPDDYPVQISLRVEEE----------------------------LQVRH-GSLESARLS
ANRHLIKEL---------G-EGNYK-------------------MTLRKFPHQVIRENKQ
---------------ATGAGADRVSDGMR---------QAFGKPVGT--AARLNKDDVVF
TAYC---DVEQASVVKEAFRRAYNK---------------LSPPCRITVDRGEKLLVS--
------------------------------------------------------------
------------------------------------------------------------
------------------------------------------------------------
----------
>lcl|36546_2424 unnamed protein product
------------------------------------------------------------
---------MSDKPASM------------YRTIDKPSYTR--------------------
--------------------REYI----------TGIPGSKIAQHNM---------GDLS
AEPDDYPVQISLRVEEE----------------------------LQVRH-GSLESARLS
ANRHLIKEL---------G-EGNYK-------------------MTLRKFPHQVIRENKQ
---------------ATGAGADRVSDGMR---------QAFGKPVGT--AARLNKDDVVF
TAYC---DVEQASVVKEAFRRAYNK---------------LSPPCRITVDRGEKLLVS--
------------------------------------------------------------
------------------------------------------------------------
------------------------------------------------------------
----------
>gi|448497517|ref|ZP_21610470.1| 50S ribosomal protein L10e [Halorubrum coriense DSM 10284]
------------------------------------------------------------
---------MSDKPASM------------YRTIDKPSYTR--------------------
--------------------REYI----------TGIPGSKIAQHNM---------GDLS
AEPDDYPVQISLRVEEE----------------------------LQVRH-GSLESARLS
ANRHLIKEL---------G-EGNYK-------------------MTLRKFPHQVIRENKQ
---------------ATGAGADRVSDGMR---------QAFGKPVGT--AARLNKDDVVF
TAYC---DVEQASVVKEAFRRAYNK---------------LSPPCRITVDRGEKLLVS--
------------------------------------------------------------
------------------------------------------------------------
------------------------------------------------------------
----------
>gi|448526609|ref|ZP_21619878.1| 50S ribosomal protein L10e [Halorubrum distributum JCM 10118]
------------------------------------------------------------
---------MSDKPASM------------YRTIDKPSYTR--------------------
--------------------REYI----------TGIPGSKIAQHNM---------GDLS
AEPDDYPVQISLRVEEE----------------------------LQVRH-GSLESARLS
ANRHLIKEL---------G-EGNYK-------------------MTLRKFPHQVIRENKQ
---------------ATGAGADRVSDGMR---------QAFGKPVGT--AARLNKDDVVF
TAYC---DVEQASVVKEAFRRAYNK---------------LSPPCRITVDRGEKLLVS--
------------------------------------------------------------
------------------------------------------------------------
------------------------------------------------------------
----------
>lcl|36557_5909 unnamed protein product
------------------------------------------------------------
---------MSDKPASM------------YRTIDKPSYTR--------------------
--------------------REYI----------TGIPGSKIAQHNM---------GDLS
AEPDDYPVQISLRVEEE----------------------------LQVRH-GSLESARLS
ANRHLIKEL---------G-EGNYK-------------------MTLRKFPHQVIRENKQ
---------------ATGAGADRVSDGMR---------QAFGKPVGT--AARLNKDDVVF
TAYC---DVEQASVVKEAFRRAYNK---------------LSPPCRITVDRGEKLLVS--
------------------------------------------------------------
------------------------------------------------------------
------------------------------------------------------------
----------
>gi|448451308|ref|ZP_21592791.1| 50S ribosomal protein L10e [Halorubrum litoreum JCM 13561]
------------------------------------------------------------
---------MSDKPASM------------YRTIDKPSYTR--------------------
--------------------REYI----------TGIPGSKIAQHNM---------GDLS
AEPDDYPVQISLRVEEE----------------------------LQVRH-GSLESARLS
ANRHLIKEL---------G-EGNYK-------------------MTLRKFPHQVIRENKQ
---------------ATGAGADRVSDGMR---------QAFGKPVGT--AARLNKDDVVF
TAYC---DVEQASVVKEAFRRAYNK---------------LSPPCRITVDRGEKLLVS--
------------------------------------------------------------
------------------------------------------------------------
------------------------------------------------------------
----------
>gi|448427454|ref|ZP_21583769.1| 50S ribosomal protein L10e [Halorubrum terrestre JCM 10247]
------------------------------------------------------------
---------MSDKPASM------------YRTIDKPSYTR--------------------
--------------------REYI----------TGIPGSKIAQHNM---------GDLS
AEPDDYPVQISLRVEEE----------------------------LQVRH-GSLESARLS
ANRHLIKEL---------G-EGNYK-------------------MTLRKFPHQVIRENKQ
---------------ATGAGADRVSDGMR---------QAFGKPVGT--AARLNKDDVVF
TAYC---DVEQASVVKEAFRRAYNK---------------LSPPCRITVDRGEKLLVS--
------------------------------------------------------------
------------------------------------------------------------
------------------------------------------------------------
----------
>lcl|39407_1149 unnamed protein product
-----------------------------MSTRTAIRGGTPPLPAEEPTKPPRYRRVYRR
SGGYIGQVAMSDKPASM------------YRTIDKPSYTR--------------------
--------------------REYI----------TGIPGSKIAQHNM---------GDLS
AEPDDYPVQISLRVEEE----------------------------LQVRH-GSLESARLS
ANRHLIKEL---------G-EGNYK-------------------MTLRKFPHQVIRENKQ
---------------ATGAGADRVSDGMR---------QAFGKPVGT--AARLDKDDVVF
TAYC---DVEQASVVKEAFRRAYNK---------------LSPPCRITVDRGEKLLVS--
------------------------------------------------------------
------------------------------------------------------------
------------------------------------------------------------
----------
>lcl|38016_3170 unnamed protein product
------------------------------------------------------------
---------MSDKPASM------------YRTIDKPSYTR--------------------
--------------------REYI----------TGIPGSKIAQHNM---------GDLS
AEPDDYPVQISLRVEEE----------------------------LQVRH-GSLESARLS
ANRHLIKEL---------G-EGNYK-------------------MTLRKFPHQVIRENKQ
---------------ATGAGADRVSDGMR---------QAFGKPVGT--AARLDKDDVVF
TAYC---DVEQASVVKEAFRRAYNK---------------LSPPCRITVDRGEKLLVS--
------------------------------------------------------------
------------------------------------------------------------
------------------------------------------------------------
----------
>lcl|38020_901 unnamed protein product
------------------------------------------------------------
----------------M------------YRTIDKPSYTR--------------------
--------------------REYI----------TGIPGSKIAQHNM---------GDLS
AEPDDYPVQISLRVEEE----------------------------LQVRH-GSLESARLS
ANRHLIKEL---------G-EGNYK-------------------MTLRKFPHQVIRENKQ
---------------ATGAGADRVSDGMR---------QAFGKPVGT--AARLNKDDVVF
TAYC---DVEQASVVKEAFRRAYNK---------------LSPPCRITVDRGEKLLVS--
------------------------------------------------------------
------------------------------------------------------------
------------------------------------------------------------
----------
>lcl|38021_1368 unnamed protein product
------------------------------------------------------------
----------------M------------YRTIDKPSYTR--------------------
--------------------REYI----------TGIPGSKIAQHNM---------GDLS
AEPDDYPVQISLRVEEE----------------------------LQVRH-GSLESARLS
ANRHLIKEL---------G-EGNYK-------------------MTLRKFPHQVIRENKQ
---------------ATGAGADRVSDGMR---------QAFGKPVGT--AARLNKDDVVF
TAYC---DVEQASVVKEAFRRAYNK---------------LSPPCRITVDRGEKLLVS--
------------------------------------------------------------
------------------------------------------------------------
------------------------------------------------------------
----------
>lcl|38022_1158 unnamed protein product
------------------------------------------------------------
----------------M------------YRTIDKPSYTR--------------------
--------------------REYI----------TGIPGSKIAQHNM---------GDLS
AEPDDYPVQISLRVEEE----------------------------LQVRH-GSLESARLS
ANRHLIKEL---------G-EGNYK-------------------MTLRKFPHQVIRENKQ
---------------ATGAGADRVSDGMR---------QAFGKPVGT--AARLNKDDVVF
TAYC---DVEQASVVKEAFRRAYNK---------------LSPPCRITVDRGEKLLVS--
------------------------------------------------------------
------------------------------------------------------------
------------------------------------------------------------
----------
>lcl|23591_3387 unnamed protein product
------------------------------------------------------------
----------------M------------YRTIDKPSYTR--------------------
--------------------REYI----------TGIPGSKIAQHNM---------GDLS
AEPDDYPVQISLRVEEE----------------------------LQVRH-GSLESARLS
ANRHLIKEL---------G-EGNYK-------------------MTLRKFPHQVIRENKQ
---------------ATGAGADRVSDGMR---------QAFGKPVGT--AARLNKDDVVF
TAYC---DVEQASVVKEAFRRAYNK---------------LSPPCRITVDRGEKLLVS--
------------------------------------------------------------
------------------------------------------------------------
------------------------------------------------------------
----------
>lcl|36553_2463 unnamed protein product
------------------------------------------------------------
----------------M------------YRTIDKPSYTR--------------------
--------------------REYI----------TGIPGSKIAQHNM---------GDLS
AEPDDYPVQISLRVEEE----------------------------LQVRH-GSLESARLS
ANRHLIKEL---------G-EGNYK-------------------MTLRKFPHQVIRENKQ
---------------ATGAGADRVSDGMR---------QAFGKPVGT--AARLNKDDVVF
TAYC---DVEQASVVKEAFRRAYNK---------------LSPPCRITVDRGEKLLVS--
------------------------------------------------------------
------------------------------------------------------------
------------------------------------------------------------
----------
>lcl|38024_654 unnamed protein product
------------------------------------------------------------
----------------M------------YRTIDKPSYTR--------------------
--------------------REYI----------TGIPGSKIAQHNM---------GDLS
AEPDDYPVQISLRVEEE----------------------------LQVRH-GSLESARLS
ANRHLIKEL---------G-EGNYK-------------------MTLRKFPHQVIRENKQ
---------------ATGAGADRVSDGMR---------QAFGKPVGT--AARLNKDDVVF
TAYC---DVEQASVVKEAFRRAYNK---------------LSPPCRITVDRGEKLLVS--
------------------------------------------------------------
------------------------------------------------------------
------------------------------------------------------------
----------
>lcl|38025_2354 unnamed protein product
------------------------------------------------------------
----------------M------------YRTIDKPSYTR--------------------
--------------------REYI----------TGIPGSKIAQHNM---------GDLS
AEPDDYPVQISLRVEEE----------------------------LQVRH-GSLESARLS
ANRHLIKEL---------G-EGNYK-------------------MTLRKFPHQVIRENKQ
---------------ATGAGADRVSDGMR---------QAFGKPVGT--AARLNKDDVVF
TAYC---DVEQASVVKEAFRRAYNK---------------LSPPCRITVDRGEKLLVS--
------------------------------------------------------------
------------------------------------------------------------
------------------------------------------------------------
----------
>lcl|18174_819 unnamed protein product
------------------------------------------------------------
----------------M------------YRTIDKPSYTR--------------------
--------------------REYI----------TGIPGSKIAQHNM---------GDLS
AEPDDYPVKISLRVEEE----------------------------LQVRH-GSLESARLS
ANRHLIKEL---------G-EGNYK-------------------MTLRKFPHQVIRENKQ
---------------ATGAGADRVSDGMR---------QAFGKPVGT--AARLNKDDVVF
TAYC---DVEQASVVKEAFRRAYNK---------------LSPPCRITVDRGEKLLVS--
------------------------------------------------------------
------------------------------------------------------------
------------------------------------------------------------
----------
>lcl|18178_1472 unnamed protein product
------------------------------------------------------------
----------------M------------YRTIDKPSYTR--------------------
--------------------REYI----------TGIPGSKIAQHNM---------GDLS
AEPDDYPVKISLRVEEE----------------------------LQVRH-GSLESARLS
ANRHLIKEL---------G-EGNYK-------------------MTLRKFPHQVIRENKQ
---------------ATGAGADRVSDGMR---------QAFGKPVGT--AARLNKDDVVF
TAYC---DVEQASVVKEAFRRAYNK---------------LSPPCRITVDRGEKLLVS--
------------------------------------------------------------
------------------------------------------------------------
------------------------------------------------------------
----------
>lcl|36551_1579 unnamed protein product
------------------------------------------------------------
----------------M------------YRTIDKPSFTR--------------------
--------------------REYI----------TGIPGSKIAQHNM---------GDLS
AEPDDYPVQISLRVEEE----------------------------LQIRH-GSLESARLS
ANRHLIKEL---------G-EGNYK-------------------MTLRKFPHQVIRENKQ
---------------ATGAGADRVSDGMR---------QAFGKPVGT--AARLNADDIVF
TAYC---DVEQASVVKEAFRRAYNK---------------LSPPCRITVDRGEKLLVS--
------------------------------------------------------------
------------------------------------------------------------
------------------------------------------------------------
----------
>lcl|36554_2436 unnamed protein product
------------------------------------------------------------
----------------M------------YRTIDKPSFTR--------------------
--------------------REYI----------TGIPGSKIAQHNM---------GDLS
AEPDDYPVQISLRVEEE----------------------------LQIRH-GSLESARLS
ANRHLIKEL---------G-EGNYK-------------------MTLRKFPHQVIRENKQ
---------------ATGAGADRVSDGMR---------QAFGKPVGT--AARLNADDIVF
TAYC---DVEQASVVKEAFRRAYNK---------------LSPPCRITVDRGEKLLVS--
------------------------------------------------------------
------------------------------------------------------------
------------------------------------------------------------
----------
>lcl|36550_306 unnamed protein product
------------------------------------------------------------
----------------M------------YRTIDKPSYTR--------------------
--------------------REYI----------TGIPGSKIAQHNM---------GDLS
AEPDDYPVQISLRVEEE----------------------------LQIRH-GSLESARLS
ANRHLIKEL---------G-EGNYK-------------------MTLRKFPHQVIRENKQ
---------------ATGAGADRVSDGMR---------QAFGKPVGT--AARLNADDIVF
TAYC---DVEQASVVKEAFRRAYNK---------------LSPPCRITVDRGEKLLVS--
------------------------------------------------------------
------------------------------------------------------------
------------------------------------------------------------
----------
>lcl|36552_2219 unnamed protein product
------------------------------------------------------------
----------------M------------YRTIDKPSYTR--------------------
--------------------REYI----------TGIPGSKIAQHNM---------GDLS
AEPDDYPVQISLRVEEE----------------------------LQIRH-GSLESARLS
ANRHLIKEL---------G-EGNYK-------------------MTLRKFPHQVIRENKQ
---------------ATGAGADRVSDGMR---------QAFGKPVGT--AARLNADDIVF
TAYC---DVEQASVVKEAFRRAYNK---------------LSPPCRITVDRGEKLLVS--
------------------------------------------------------------
------------------------------------------------------------
------------------------------------------------------------
----------
>lcl|36555_614 unnamed protein product
------------------------------------------------------------
----------------M------------YRTIDKPSYTR--------------------
--------------------REYI----------TGIPGSKIAQHNM---------GDLS
AEPDDYPVQISLRVEEE----------------------------LQIRH-GSLESARLS
ANRHLIKEL---------G-EGNYK-------------------MTLRKFPHQVIRENKQ
---------------ATGAGADRVSDGMR---------QAFGKPVGT--AARLNADDIVF
TAYC---DVEQASVVKEAFRRAYNK---------------LSPPCRITVDRGEKLLVS--
------------------------------------------------------------
------------------------------------------------------------
------------------------------------------------------------
----------
>gi|222478496|ref|YP_002564733.1| 50S ribosomal protein L10e [Halorubrum lacusprofundi ATCC 49239]
------------------------------------------------------------
---------MSDKPASM------------YRTIDKPSYTR--------------------
--------------------REYI----------TGIPGSKIAQHNM---------GDLS
AEPDDYPVQISLRVEEE----------------------------LQIRH-GSLESSRLS
ANRHLIKEL---------G-EGNYK-------------------MTLRKFPHQVIRENKQ
---------------ATGAGADRVSDGMR---------QAFGKPVGT--AARLNKDDIVF
TAYC---DVEQASVVKEAFRRAYNK---------------LSPPCRITVDRGEELLVS--
------------------------------------------------------------
------------------------------------------------------------
------------------------------------------------------------
----------
>gi|448466702|ref|ZP_21599207.1| 50S ribosomal protein L10e [Halorubrum kocurii JCM 14978]
------------------------------------------------------------
---------MSDKPASM------------YRTIDKPSYTR--------------------
--------------------REYI----------TGIPGSKIAQHNM---------GDLS
AEPDDYPVQISLRVEEE----------------------------LQIRH-GSLESARLS
ANRHLIKEL---------G-EGNYK-------------------MTLRKFPHQVIRENKQ
---------------ATGAGADRVSDGMR---------QAFGKPVGT--AARLNKDDIVF
TAYC---DADQASVVKEAFRRAYNK---------------LSPPCRITVDRGEKLLVS--
------------------------------------------------------------
------------------------------------------------------------
------------------------------------------------------------
----------
>lcl|38017_1539 unnamed protein product
------------------------------------------------------------
---------MSDKPASM------------YRTIDKPSYTR--------------------
--------------------REYI----------TGIPGSKIAQHNM---------GDLS
AEPDDYPVQISLRVEEE----------------------------LQIRH-GSLESARLS
ANRHLIKEL---------G-EGNYK-------------------MTLRKFPHQVIRENKQ
---------------ATGAGADRVSDGMR---------QAFGKPVGT--AARLNKDDIVF
TAYC---DVEQASVVKEAFRRAYNK---------------LSPPCRITVERGEKLLVS--
------------------------------------------------------------
------------------------------------------------------------
------------------------------------------------------------
----------
>gi|448442270|ref|ZP_21589494.1| 50S ribosomal protein L10e [Halorubrum saccharovorum DSM 1137]
------------------------------------------------------------
---------MSDKPASM------------YRTIDKPSYTR--------------------
--------------------REYI----------TGIPGSKIAQHNM---------GDLS
AEPDDYPVQISLRVEEE----------------------------LQIRH-GSLESARLS
ANRHLIKEL---------G-EGNYK-------------------MTLRKFPHQVIRENKQ
---------------ATGAGADRVSDGMR---------QAFGKPVGT--AARLNKDDIVF
TAYC---DVEQASVVKEAFRRAYNK---------------LSPPCRITVDRGEKLLVS--
------------------------------------------------------------
------------------------------------------------------------
------------------------------------------------------------
----------
>gi|541204637|gb|ERH12617.1| hypothetical protein J07HB67_01638, partial [halophilic archaeon J07HB67]
------------------------------------------------------------
------------------------------------------------------------
------------------------------------------------------------
------------------------------------------------------------
------------------------------------------------------------
------------------------------------------------------------
----------------EAFRRAYNK---------------MSPPCRIVVDRGEELLVR--
------------------------------------------------------------
------------------------------------------------------------
------------------------------------------------------------
----------
>gi|448589631|ref|ZP_21649790.1| 50S ribosomal protein L10e [Haloferax elongans ATCC BAA-1513]
------------------------------------------------------------
---------MSDKPASM------------YREIKNPAYTR--------------------
--------------------REYI----------TGIPGSKIAQHNM---------GDLQ
ADPEDYPVEISLIVDED----------------------------VQIRH-GSLESARLS
ANRTMLKNA---------G-EKQYK-------------------MVLRKFPHHVIRENKQ
---------------ATGAGADRVSDGMR---------QSFGKVVGT--AARIPKGEKVF
TIYC---DVEDAATAKDAFRRAYNK---------------MSPPCRIVVERGEELLVA--
------------------------------------------------------------
------------------------------------------------------------
------------------------------------------------------------
----------
>gi|448579378|ref|ZP_21644574.1| 50S ribosomal protein L10e [Haloferax larsenii JCM 13917]
------------------------------------------------------------
---------MSDKPASM------------YREIKNPAYTR--------------------
--------------------REYI----------TGIPGSKIAQHNM---------GDLQ
ADPEDYPVEISLIVDED----------------------------VQIRH-GSLESARLS
ANRTMLKNA---------G-EKQYK-------------------MVLRKFPHHVIRENKQ
---------------ATGAGADRVSDGMR---------QSFGKVVGT--AARIPKGEKVF
TIYC---DVEDAKTAKDAFRRAYNK---------------MSPPCRIVVERGEELLVA--
------------------------------------------------------------
------------------------------------------------------------
------------------------------------------------------------
----------
>gi|448616449|ref|ZP_21665159.1| 50S ribosomal protein L10e [Haloferax mediterranei ATCC 33500]
------------------------------------------------------------
---------MSDKPASM------------YREIKNPAYTR--------------------
--------------------REYI----------TGIPGSKIAQHNM---------GDLQ
ADPEDYPVEISLEVEED----------------------------VQIRH-GSLESARLS
ANRLMLKNA---------G-EKQYK-------------------MILRKFPHHVIRENKQ
---------------ATGAGADRVSDGMR---------QSFGKVVGT--AARIPKGETVF
TIYC---DVEDAEIAKDAFRRAYNK---------------MSPPCRIVVERGEELLVA--
------------------------------------------------------------
------------------------------------------------------------
------------------------------------------------------------
----------
>gi|448610880|ref|ZP_21661514.1| 50S ribosomal protein L10e [Haloferax mucosum ATCC BAA-1512]
------------------------------------------------------------
---------MSDKPASM------------YREIKNPAYTR--------------------
--------------------REYI----------TGIPGSKIAQHNM---------GDLQ
ADPEDYPVQISLVVEED----------------------------VQIRH-GSLESARLS
ANRLMLKNA---------G-EKQYK-------------------MILRKFPHHVIRENKQ
---------------ATGAGADRVSDGMR---------QSFGKVVGT--AARIPKGERVF
TIYC---DVEDAATAKDAFRRAYNK---------------MSPPCRIVVERGEELLVA--
------------------------------------------------------------
------------------------------------------------------------
------------------------------------------------------------
----------
>gi|448582474|ref|ZP_21645978.1| 50S ribosomal protein L10e [Haloferax gibbonsii ATCC 33959]
------------------------------------------------------------
---------MSDKPASM------------YREITNPAYTR--------------------
--------------------REYI----------TGIPGSKIAQHNM---------GDLK
ADPEDYPVQISLKVEEE----------------------------VQIRH-GSLESARLS
ANRLMLKHA---------G-EKQYK-------------------MILRKFPHHVIRENKQ
---------------ATGAGADRVSDGMR---------QSFGKVVGT--AARIPKGETVF
TIYC---DVEDAATAKDAFRRAYNK---------------MSPPCRIVVERGEELLVA--
------------------------------------------------------------
------------------------------------------------------------
------------------------------------------------------------
----------
>gi|448560921|ref|ZP_21634273.1| 50S ribosomal protein L10e [Haloferax prahovense DSM 18310]
------------------------------------------------------------
---------MSDKPASM------------YREITNPAYTR--------------------
--------------------REYI----------TGIPGSKIAQHNM---------GDLQ
ADPEDYPVQISLKVEEE----------------------------VQIRH-GSLESARLS
ANRLMLKHA---------G-EKQYK-------------------MILRKFPHHVIRENKQ
---------------ATGAGADRVSDGMR---------QSFGKVVGT--AARIPKGETVF
TIYC---DVEDAATAKDAFRRAYNK---------------MSPPCRIVVERGEELLVA--
------------------------------------------------------------
------------------------------------------------------------
------------------------------------------------------------
----------
>gi|448597246|ref|ZP_21654384.1| 50S ribosomal protein L10e [Haloferax alexandrinus JCM 10717]
------------------------------------------------------------
---------MSDKPASM------------YREITNPAYTR--------------------
--------------------REYI----------TGIPGSKIAQHNM---------GDLQ
ADPEDYPVQISLKVEEE----------------------------VQIRH-GSLESARLS
ANRLMLKHA---------G-EKQYK-------------------MILRKFPHHVIRENKQ
---------------ATGAGADRVSDGMR---------QSFGKVVGT--AARIPKGETVF
TIYC---DVEDAETAKDAFRRAYNK---------------MSPPCRIVVDRGEELLVA--
------------------------------------------------------------
------------------------------------------------------------
------------------------------------------------------------
----------
>gi|448559126|ref|ZP_21633378.1| 50S ribosomal protein L10e [Haloferax sp. ATCC BAA-644]
------------------------------------------------------------
---------MSDKPASM------------YREITNPAYTR--------------------
--------------------REYI----------TGIPGSKIAQHNM---------GDLQ
ADPEDYPVQISLKVEEE----------------------------VQIRH-GSLESARLS
ANRLMLKHA---------G-EKQYK-------------------MILRKFPHHVIRENKQ
---------------ATGAGADRVSDGMR---------QSFGKVVGT--AARIPKGETVF
TIYC---DVEDAETAKDAFRRAYNK---------------MSPPCRIVVDRGEELLVA--
------------------------------------------------------------
------------------------------------------------------------
------------------------------------------------------------
----------
>gi|448550642|ref|ZP_21628945.1| 50S ribosomal protein L10e [Haloferax sp. ATCC BAA-645]
------------------------------------------------------------
---------MSDKPASM------------YREITNPAYTR--------------------
--------------------REYI----------TGIPGSKIAQHNM---------GDLQ
ADPEDYPVQISLKVEEE----------------------------VQIRH-GSLESARLS
ANRLMLKHA---------G-EKQYK-------------------MILRKFPHHVIRENKQ
---------------ATGAGADRVSDGMR---------QSFGKVVGT--AARIPKGETVF
TIYC---DVEDAETAKDAFRRAYNK---------------MSPPCRIVVDRGEELLVA--
------------------------------------------------------------
------------------------------------------------------------
------------------------------------------------------------
----------
>gi|448543551|ref|ZP_21625105.1| 50S ribosomal protein L10e [Haloferax sp. ATCC BAA-646]
------------------------------------------------------------
---------MSDKPASM------------YREITNPAYTR--------------------
--------------------REYI----------TGIPGSKIAQHNM---------GDLQ
ADPEDYPVQISLKVEEE----------------------------VQIRH-GSLESARLS
ANRLMLKHA---------G-EKQYK-------------------MILRKFPHHVIRENKQ
---------------ATGAGADRVSDGMR---------QSFGKVVGT--AARIPKGETVF
TIYC---DVEDAETAKDAFRRAYNK---------------MSPPCRIVVDRGEELLVA--
------------------------------------------------------------
------------------------------------------------------------
------------------------------------------------------------
----------
>gi|433426577|ref|ZP_20406909.1| 50S ribosomal protein L10e [Haloferax sp. BAB2207]
------------------------------------------------------------
---------MSDKPASM------------YREITNPAYTR--------------------
--------------------REYI----------TGIPGSKIAQHNM---------GDLQ
ADPEDYPVQISLKVEEE----------------------------VQIRH-GSLESARLS
ANRLMLKHA---------G-EKQYK-------------------MILRKFPHHVIRENKQ
---------------ATGAGADRVSDGMR---------QSFGKVVGT--AARIPKGETVF
TIYC---DVEDAETAKDAFRRAYNK---------------MSPPCRIVVDRGEELLVA--
------------------------------------------------------------
------------------------------------------------------------
------------------------------------------------------------
----------
>gi|448573207|ref|ZP_21640791.1| 50S ribosomal protein L10e [Haloferax lucentense DSM 14919]
------------------------------------------------------------
---------MSDKPASM------------YREITNPAYTR--------------------
--------------------REYI----------TGIPGSKIAQHNM---------GDLQ
ADPEDYPVQISLKVEEE----------------------------VQIRH-GSLESARLS
ANRLMLKHA---------G-EKQYK-------------------MILRKFPHHVIRENKQ
---------------ATGAGADRVSDGMR---------QSFGKVVGT--AARIPKGETVF
TIYC---DVEDAETAKDAFRRAYNK---------------MSPPCRIVVDRGEELLVA--
------------------------------------------------------------
------------------------------------------------------------
------------------------------------------------------------
----------
>gi|448293331|ref|ZP_21483439.1| 50S ribosomal protein L10e [Haloferax volcanii DS2]
------------------------------------------------------------
---------MSDKPASM------------YREITNPAYTR--------------------
--------------------REYI----------TGIPGSKIAQHNM---------GDLQ
ADPEDYPVQISLKVEEE----------------------------VQIRH-GSLESARLS
ANRLMLKHA---------G-EKQYK-------------------MILRKFPHHVIRENKQ
---------------ATGAGADRVSDGMR---------QSFGKVVGT--AARIPKGETVF
TIYC---DVEDAETAKDAFRRAYNK---------------MSPPCRIVVDRGEELLVA--
------------------------------------------------------------
------------------------------------------------------------
------------------------------------------------------------
----------
>gi|448624334|ref|ZP_21670407.1| 50S ribosomal protein L10e [Haloferax denitrificans ATCC 35960]
------------------------------------------------------------
---------MSDKPASM------------YREITNPAYTR--------------------
--------------------REYI----------TGIPGSKIAQHNM---------GDLQ
ADPEDYPVQISLKVEEE----------------------------VQIRH-GSLESARLS
ANRLMLKHA---------G-EKQYK-------------------MVLRKFPHHVIRENKQ
---------------ATGAGADRVSDGMR---------QSFGKVVGT--AARIPKGETVF
TIYC---DVEDAETAKDAFRRAYNK---------------MSPPCRIVVDRGEELLVA--
------------------------------------------------------------
------------------------------------------------------------
------------------------------------------------------------
----------
