# Supplementary material for: Inteins as indicators of gene flow in the halobacteria
Source: Front Microbiol. 2014 Jun 26;5:299. doi: 10.3389/fmicb.2014.00299 (PMC4071816; doi:10.3389/fmicb.2014.00299)
Supplement: Supplementary file 1 [file DataSheet1.ZIP › data_file1/reference_tree_alignment/L10e_L16p.fasta]

>candidatus_nanosalinarum_J07AB56
----------------------------------------MGDRPAYIYREKPGQPYTRK
SQTSAGDNYIKGAPAPRVTQFVMGNKNGEFEE---SLVLKIEEGVTVRSEALESGRVAAN
SYLSRVLDPEEEYKLKLLPYPHHVLRYHPLAGVAGADRYYEGMRKPFGRPIGRAALTDDM
QDMYRVRVDSSDRDQARKALERASDKMPVSCRVRLEEEHTQ---
>halophilic_archaeon_J07HX5
------MCHGSLVAWCPAIGSQPRRFKGFIDIVGLTTTKIMSEKPASMYRDITKPAYTRR
-------EYITGIPGSKIAQHRMGDEHVEFEDYPVQISLVVEETVQLRHGSLESARLSAN
RHLIKELG-ENNYTMILRKFPXXXXXXX-----------TDILQRAH--IIKHPAHVG--
-------CHLVAASPLLLLTRLP------------ERVGSRSLG
>hac_jeotgali_B3
----------------------------------------MVDKPASMYREISKQPYTRR
-------EYITGIPGSKIAQHRMGDRDRDPEDWPVQISLYLDEECQIRNGALEASRLAMN
RHLIKELG-EFNYAALLRKFPHHVIRENKQATGAGADRVSDGMRQAFGKVVGTAARIEKN
DRVFTIWCEVEDAPAAKEALRRAYNKVSPPCTVRVERGEELLVV
>hap_paucihalophilus_DX253
----------------------------------------MSDKPASMYRAIDKPSYTRR
-------EYITGIPGSKIAQHKMGEVDSNEDDYPVQISLIVEEECQIRHGALEASRLSAN
RFLLKNIG-ETGYKMILRKFPHQVLRENKQATGAGADRVSDGMRQAFGKPVGTAARIANG
DRVFTAWCTVDDAPLVKDALRRAYNKISPPCRIIVERGEEKLVS
>halophilic_archaeon_J07HX64
-----------------------------------------------MYRDLDKPAYTRR
-------EYITGIPGSKVAQNIMGDRHKEPEEYPVQISLMVDESVQIRHGSLESSRLSAN
RHLIRELG-EGNYRMILRKFPHQVIRENKQATGAGADRVSDGMRQSFGKIVGTAARIHAG
ERLFTAYCELDQADAVKEAYRRAYNKISPPCTVRVERGEEDLIA
>hns_J07HN4
------------------------------------------------------------
----------------------MGDLQADPDDYPVKITLETEEEVQLRHGSLESSRLSAN
RHLLKELG-EGEYKMQLRKFPHQVIRENKQATGAGADRVSDGMRQSFGKIVGTAARIDAD
EPIFTAYCTAEQASVVKEAFRRAYNKISPPCRINVERGEKLLVS
>hns_J07HN6
-----------------------------------------------MYRDIDKPSYTRR
-------EYITGIPGSKIAQHDMGDLQADPDDYPVKITLETEEAVQIRHGSLESSRLSAN
RHLLKELG-EGEYKMQLRKFPHQVIRENKQATGAGADRVSDGMRQSFGKIVGTAARMGAN
EPIFTAYCTAEQAPVVKEAFRRAYNKISPPCRINVERGEQLLVS
>nmn_moolapensis_8_8_11
----------------------------------------MSDKPASMYRDIDKPSYTRR
-------EYITGIPGSKVAQYKMGNFDADPDSYEVQISLLVDEEVQIRHGSLEASRLSAN
RRMLKELGEDGDYKMILRKFPHQVIRENKQATGAGADRVSDGMRQSFGKIVGTAARIGKG
ERLFTIWCNPEDAEIAKDALRRAYNKISPPCTVRVERGEDLLIA
>nmn_pharaonis_DSM_2160
----------------------------------------MSDKPASMYRDIDKPAYTRR
-------EYITGIPGSKVAQYKMGNFEADPEDYEVQISLIVDEEVQIRHGSLEASRLSAN
RRMLKELGEDGDYKMILRKFPHQVIRENKQATGAGADRVSDGMRQAFGKIVGTAARINKG
ERVFTIWCHPEDADAAKDAFRRAYNKISPPCTIKVERGEELLIA
>hqr_J07HQX50
----------------------------------------MSEKPASMYRDITKPSYTRR
-------DYVTGIPGSKIAQHNMGDLTADPSDYPVHISLRLEEQCQIRHGSLESARLSAN
RMMLKEVG-EDNYKMVLRKFPHQILRENKQATGAGADRVSDGMRQSFGKPVGSAARVQHN
ERVFTIYCHVEDAPVAKDGLRRAYNKMSPPCRIDVEEGEALLIS
>hqr_walsbyi_C23
----------------------------------------MSDKPASMYRKLSKPSYTRR
-------DYVTGIPGSKIAQHNMGNLQTGPQDYPVQISLRIEEECQIRHGSLESARLSAN
RTMLKQVG-QDNYKMVLRKFPHQILRENKQATGAGADRVSDGMRQAFGKPVGTAARIQQN
ERVFTIYCEVDDASVAKDGLRRAYNKMSPPCRIDVEKGQKLLIS
>hqr_walsbyi_DSM_16790
----------------------------------------MSDKPASMYRKLSKPSYTRR
-------DYVTGIPGSKIAQHNMGNLQTGPQDYPVQISLRIEEECQIRHGSLESARLSAN
RTMLKQVG-QDNYKMVLRKFPHQILRENKQATGAGADRVSDGMRQAFGKPVGTAARIQQN
ERVFTIYCEVDDASVAKDGLRRAYNKMSPPCRIDVEKGQKLLIS
>hgm_borinquense_DSM_11551
----------------------------------------MADKPASMYRTIDKPSYTRR
-------EYITGIPGSKIAQHNMGNLQTGPEDYPVQISLRLEEECQIRHGSLESARLSAN
RVMLKQVG-QKNYKMVLRKFPHQVLRENKQATGAGADRVSDGMRQSFGKVVGTAARIQRN
DRVFTIYCDVEDAPIAKDALRRAYNKMSPPCRIDVEKGEELLVS
>hsn_pallida_JCM_14848
----------------------------------------MSDKPASMYRNIDKPSYTRR
-------EYITGIPGSQIAQHNMGNLQTGPQDYPVQISLRLGEDCQVRHGSLESARLSAN
RVMLKQVG-EENYKMVLRKFPHQVLRENKQATGAGADRVSDGMRQSFGKVVGTAARVHKN
ERVFTIYCSVEDAPIAKDALRRAYNKMSPPCRIDVEKGEELLVS
>hcc_hamelinensis_100A6
----------------------------------------MSDKPASMYREISKPAYTRK
-------EYITGIPGSTVAQHKMGDVRTDPEEYPVQISLSVDEEIQIRHGAMEASRLSAN
RYLIKNFG-EGNYKMILRKFPHHVLRENKQATGAGADRVSDGMRQAFGKPVGTAARISAG
ERLFTIWCEPDQADVAKDALRRAYNKVGTPCTITVERGEELLVA
>hcc_morrhuae_DSM_1307
----------------------------------------MADKPASMYREISKPAYTRK
-------EYITGIPGSKIAQHKMGDVRADPEEFPVQISLSVEEEIQLRHGALESSRLSAN
RYLLKNLG-EGNYKMILRKFPHHVLRENKQATGAGADRVSDGMRQAFGKPVGTAARVGAN
ERIFTIWCDVDQADVAKEAFRRAYNKLGSPCDITVERGAELLVR
>hcc_thailandensis_JCM_13552
----------------------------------------MADKPASMYREISKPAYTRK
-------EYITGIPGSKIAQHKMGDVRADPEEFPVQISLSVEEEIQLRHGALESSRLSAN
RYLLKNLG-EGNYKMILRKFPHHVLRENKQATGAGADRVSDGMRQAFGKPVGTAARVDAN
ERIFTIWCDVDQADVAKEALRRAYNKLGSPCDVTVERGAELLVS
>hcc_saccharolyticus_DSM_5350
----------------------------------------MSEKPASMYREISKPPYTRK
-------EYITGIPGSKIAQHKMGDIRADPEDYPVQISLSVDEEIQLRHGAMESSRLSAN
RHLLKNLG-EGNYKMILRKFPHHVLRENKQATGAGADRVSDGMRQAFGKPVGTAARIDAG
ERIFTIWCDVDQADVAKEALRRAYNKIGSPCDVTVERGEELLVA
>hcc_salifodinae_DSM_8989
----------------------------------------MSEKPASMYREISKPPYTRK
-------EYITGIPGSKIAQHKMGDVRADPDDYPVQISLSVEEELQLRHGAMESSRLSAN
RHLLKNLG-EGNYKMILRKFPHHVLRENKQATGAGADRVSDGMRQAFGKPVGTAARVGAG
ERIFTIWCDVDQADVAKEALRRAYNKIGSPCDVTVERGEELLVV
>har_japonica_DSM_6131
----------------------------------------MSDKPASMYRDIDKPAYTRR
-------EYITGIPGSKIAQHKMGRKQKDADEYPVQISLIVEETVQLRHGSLEASRLSAN
RHMIKELGEEGDYKMMLRKFPHQVLRENKQATGAGADRVSDGMRAAFGKIVGTAARVQAG
EQLFTAYCNVEDAEHVKEAFRRAYNKITPSCRIKVERGEELLIA
>har_hispanica_ATCC_33960
-----------------------------------------------MYRDIDKPAYTRR
-------EYITGIPGSKIAQHKMGRKQKDADDYPVQISLIVEETVQLRHGSLEASRLSAN
RHMIKELGEEGDYKMTLRKFPHQVLRENKQATGAGADRVSDGMRAAFGKIVGTAARVQAG
EQLFTAYVNVEDAEHVKEAFRRAYNKITPSCRIKVERGEEKLIA
>hrr_92
-----------------------------------------------MYRDIDKPAYTRR
-------EYITGIPGSKIAQHKMGRKQKDADDYPVQISLIVEETVQLRHGSLEASRLSAN
RHMIKELGEEGDYKMTLRKFPHQVLRENKQATGAGADRVSDGMRAAFGKIVGTAARVQAG
EQLFTAYVNVEDAEHVKEAFRRAYNKITPSCRIKVERGEEKLIA
>har_amylolytica_JCM_13557
----------------------------------------MSDKPASMYRDIDKPAYTRR
-------EYITGIPGSKIAQHKMGRKQKDADDYPVQISLIVEETVQLRHGSLEASRLSAN
RHMIKELGEEGDYKMTLRKFPHQVLRENKQATGAGADRVSDGMRAAFGKIVGTAARVQAG
EQLFTAYCNVEDAEHVKEAFRRAYNKITPSCRIKVERGEEKLIA
>har_argentinensis_DSM_12282
----------------------------------------MSDKPASMYRDIDKPAYTRR
-------EYITGIPGSKIAQHKMGRKQKDADDYPVQISLIVEETVQLRHGSLEASRLSAN
RHLIKEIGEEGDYKMTLRKFPHQVLRENKQATGAGADRVSDGMRAAFGKIVGTAARVQAG
EQLFTAYCNVEDAEHVKEAFRRAYNKITPSCRIKVERGEELLIA
>har_sinaiiensis_ATCC_33800
----------------------------------------MSDKPASMYRDIDKPAYTRR
-------EYITGIPGSKIAQHKMGRKQKDADDYPVQISLIVEETVQLRHGSLEASRLSAN
RHLIKEIGEEGDYKMTLRKFPHQVLRENKQATGAGADRVSDGMRAAFGKIVGTAARVQAG
EQLFTAYCNVEDAEHVKEAFRRAYNKITPSCRIKVERGEELLIA
>har_vallismortis_ATCC_29715
----------------------------------------MSDKPASMYRDIDKPAYTRR
-------EYITGIPGSKIAQHKMGRKQKDADDYPVQISLIVEETVQLRHGSLEASRLSAN
RHLIKEIGEEGDYKMTLRKFPHQVLRENKQATGAGADRVSDGMRAAFGKIVGTAARVQAG
EQLFTAYCNVEDAEHVKEAFRRAYNKITPSCRIKVERGEELLIA
>har_californiae_ATCC_3379
----------------------------------------MSDKPASMYRDIDKPAYTRR
-------EYITGIPGSKIAQHKMGRKQKDADDYPVQISLIVEETVQLRHGSLEASRLSAN
RHLIKELGEEGDYKMTLRKFPHQVLRENKQATGAGADRVSDGMRAAFGKIVGTAARVQAG
EQLFTAYCNVEDAEHVKEAFRRAYNKITPSCRIKVERGEELLIA
>har_marismortui_ATCC_43049
----------------------------------------MSDKPASMYRDIDKPAYTRR
-------EYITGIPGSKIAQHKMGRKQKDADDYPVQISLIVEETVQLRHGSLEASRLSAN
RHLIKELGEEGDYKMTLRKFPHQVLRENKQATGAGADRVSDGMRAAFGKIVGTAARVQAG
EQLFTAYCNVEDAEHVKEAFRRAYNKITPSCRIKVERGEELLIA
>hmc_mukohataei_DSM_12286
----------------------------------------MSDKPASMYREINKPSYTRR
-------EYITGIPGSKIAQHQMGNKDADPEDYPVQISLIVEEECQLRHGSMEASRLSAN
RHLIKEFG-EGNYKMTLRKFPHQVIRENKQATGAGADRVSDGMRQAFGKIVGTAARVQAN
ERLFTAYCEVDQAEEVKEAFRRAYNKITPPCRIKVERGEEQLIA
>hrd_tiamatea_SARL4B
----------------------------------------MSEKPASMYRDIDKPSYTRR
-------EYITGIPGSKIAQHQMGDTDADPEDYPVQISLVVEETVQLRHGSMEASRLSAN
RHLIKELG-EGNYTMTLRKFPHQVIRENKQATGAGADRVSDGMRQAFGKIVGTAARVQAG
ERLFTAYCDVDQADAVKEAFRRAYNKITPPCRIKVERGEELLIA
>hrd_utahensis_DSM_12940
----------------------------------------MSEKPASMYRDIDKPSYTRR
-------EYITGIPGSKIAQHQMGDTNADPEDYPVQISLVVEETVQLRHGSMEASRLSAN
RHLIKELG-EGNYTMTLRKFPHQVIRENKQATGAGADRVSDGMRQSFGKIVGTAARVQAG
ERLFTAYCDVEQAEAVKEAFRRAYNKITPPCRIKVERGEELLIA
>hvx_asiaticus_JCM_14624
----------------------------------------MSDKPASMYRDISKPAYTRR
-------EYITGIPGSKIAQHKMGDIKADQDDYPVQISLVTEEEVQIRHGSLEASRLSGN
RYMIKHAG-EGNYKMILRKFPHHVIRENKQATGAGADRVSDGMRQSFGKIVGTAARIDAG
ERIFTIWCDVEDADFAKEAMRRAYNKITPPCKIDVEKGEQKLIS
>hvx_ruber_XH_70
----------------------------------------MSDKPASMYRDISKPAYTRR
-------EYITGIPGSKIAQHKMGDIKAEPDDYPVQISLITEEEVQIRHGSLEASRLSGN
RYMIKHAG-EGNYKMILRKFPHHVIRENKQATGAGADRVSDGMRQSFGKIVGTAARIDAG
ERIFTIWCDVEDADFAKEAMRRAYNKITPPCKIDVEKGEQKLIS
>hrr_chaoviator_HaloG
-----------------------------------------------MYRKIDKPAYTRR
-------EYITGIPGSKIAQHKMGDVAAEPEDYPVQISLQTEEECQIRHGSLEASRLSAN
RHMLKNAG-ENQYKMILRKFPHHVIRENKQATGAGADRVSDGMRQAFGKIVGTAARIQQG
ERIFTIWCDVEDAEFAKDALRRSYNKISPPCRVVVERGEEELIA
>nbt_gregoryi_SP2
----------------------------------------MSEKPASMYRDISKPAYTRR
-------EYITGIPGSKIAQHKMGDIGAEAEDYPVQISLVTEEEVQIRHGSLESSRLSAN
RYMLKNAG-EGNYKMILRKFPHNVIRENKQATGAGADRVSDGMRQSFGKIVGTAARIDAG
DRIFTIWCDVDDADFAKEAFRRAYNKITPPCRIVVEKGEEKLIA
>ncc_jeotgali_DSM_18795
----------------------------------------MSDKPASMYRKISKPAYTRR
-------EYITGIPGSKIAQHKMGNVSAGPEDYPVQISLVTEEEVQIRHGSLEASRLSAN
RHMLKNAG-ENNYKMILRKFPHHVIRENKQATGAGADRVSDGMRQAFGKIVGTAARIDAG
ERIFTVWCDVDDADHAKEAFRRAYNKISPPCRIVVEKGEEQLIS
>ncc_occultus_SP4
----------------------------------------MSDKPASMYREISKPAYTRR
-------EYITGIPGSKIAQHKMGNVSAGPEDYPVQISLVTEEEVQIRHGSLEASRLSAN
RHMLKNAG-ENNYKMILRKFPHHVIRENKQATGAGADRVSDGMRQSFGKIVGTAARIDAG
ERIFTVWCDVDDADHAKEAFRRAYNKISPPCRVVVEKGEEKLIS
>ncc_amylolyticus_DSM_10524
----------------------------------------MSDKPASMYREISKPAYTRR
-------EYITGIPGSKIAQHKMGNVSAGPEDYPVQISLITEEEVQIRHGSLEASRLSAN
RHMLKNAG-ENNYKMILRKFPHHVIRENKQATGAGADRVSDGMRQSFGKIVGTAARIDAG
ERIFTVWCDLDDAEHAKEAFRRAYNKISPPCRIVVEKGEEQLVS
>nrr_tibetense_GA33
----------------------------------------MSDKPASMYREIDKPAYTRR
-------EYITGIPGSKIAQHKMGDVSADPDEYPVQISLITEEEVQIRHGSLEASRLSAN
RHMLKNAG-EHNYKMILRKFPHQVIRENKQATGAGADRVSDGMRQSFGKIVGTAARMGSG
ERIFTIWCDVDDAEFAKDALRRAYNKISPPCRVVVERGEEQLIA
>hpg_xanaduensis_SH_6
----------------------------------------MSDKPASMYREISKPAYTRR
-------EYITGIPGSKIAQHKMGDVSKDPEDYPIQISLITEEEVQIRHGSLEASRLSAN
RHMLKNAG-ENNYKMILRKFPHHVIRENKQATGAGADRVSDGMRQAFGKIVGTAARIDEG
ERIFTVWCDVDDAEFAKDAFRRAYNKISPPCRIVVEKGEEKLIA
>hbi_lacisalsi_AJ5
----------------------------------------MSEKPASMYREISKPAYTRR
-------EYITGIPGSKIAQHKMGDIAADPEDYPVQISLVTEEEVQIRHGSLEASRLSAN
RHMLKEAG-ENNYKMILRKFPHHVIRENKQATGAGADRVSDGMRQAFGKIVGTAARIDAG
ERIFTVWCDVDDAEHAKEAFRRAYNKITPPCRIVVEKGEEKLIA
>hbi_nitrareducens_JCM_10879
----------------------------------------MSEKPASMYREISKPAYTRR
-------EYITGIPGSKIAQHKMGDIGADAEDYPIQISLVTEEEVQIRHGSLEASRLSAN
RHMLKNAG-ENNYKMILRKFPHHVIRENKQATGAGADRVSDGMRQAFGKIVGTAARIDAG
ERIFTVWCDVDDAEHAKEAFRRAYNKITPPCRIVVEKGEEKLIA
>nab_chahannaoensis_JCM_10990
----------------------------------------MSDKPASMYREISKPAYTRR
-------EYITGIPGSKIAQHQMGDLQADPEDYPVQISLVTEEEVQIRHGSLEASRLSAN
RHMLKNAG-EHQYKMILRKFPHHVIRENKQATGAGADRVSDGMRQAFGKIVGTAARIDAG
ERIFTIWCDVDDAEFAKEALRRSYNKITPPCRIVVEKGEEKLIA
>nab_magadii_ATCC_43099
----------------------------------------MSDKPASMYRDISKPAYTRR
-------EYITGIPGSKIAQHQMGDLQADPEDYPVQISLITEEEVQIRHGSLEASRLSAN
RHMLKNAG-EHQYKMILRKFPHHVIRENKQATGAGADRVSDGMRQSFGKIVGTAARIDAG
ERIFTIWCDVDDAEFAKDALRRSYNKITPPCRIVVEKGEEKLIA
>nab_hulunbeirensis_JCM_10989
----------------------------------------MSDKPASMYRDISKPAYTRR
-------EYITGIPGSKIAQHQMGDLQADSEDYPVQISLITEEEVQIRHGSLEASRLSAN
RHMLKNAG-EHQYKMILRKFPHHVIRENKQATGAGADRVSDGMRQSFGKIVGTAARIDAG
ERIFTIWCDVDDAEFAKEALRRSYNKITPPCRIVVEKGEEQLIA
>nrr_sulfidifaciens_JCM_14089
----------------------------------------MSDKPASMYREISKPAYTRR
-------EYITGIPGSKIAQHKMGDVSADQDDYPIQISLITEEEVQIRHGSLEASRLSAN
RHMLKNAG-EGNYKMILRKFPHHVIRENKQATGAGADRVSDGMRQSFGKIVGTAARIGAG
ERIFTIWCDVDDADFAKDALRRSYNKISPPCRIVVERGEEQLIA
>nrr_bangense_JCM_10635
----------------------------------------MSDKPASMYREISKPAYTRR
-------EYITGIPGSKIAQHKMGDLSADADDYPIQISLVTEEEVQIRHGSLEASRLSAN
RHMLKNAG-EGNYKMILRKFPHHVIRENKQATGAGADRVSDGMRQSFGKIVGTAARMGAG
ERIFTIWCDVDDAEFAKDALRRSYNKISPPCRIVVEKGEEQLIA
>nnm_versiforme_JCM_10478
----------------------------------------MSDKPASMYREISKPAYTRR
-------EYITGIPGSKIAQHKMGDAQANAEDYPVQISLVTEEEVQIRHGSLEASRLSAN
RHMLKNAG-ENNYKMVLRKFPHHVIRENKQATGAGADRVSDGMRQAFGKIVGTAARIDAG
ERIFTIWCDVDDAEFAKDALRRSYNKISPPCRVVIERGEEQLIA
>htg_thermotolerans_DSM_11522
----------------------------------------MSDKPASMYREISKPAYTRR
-------EYITGIPGSKIAQHKMGDAQANAEDYPVQISLITEEEVQIRHGSLEASRLSAN
RHMLKNAG-ENNYKMVLRKFPHHVIRENKQATGAGADRVSDGMRQAFGKIVGTAARIDAG
ERIFTIWCDVDDAEFAKDALRRSYNKISPPCRVVVERGEEQLIA
>nnm_altunense_JCM_14663
----------------------------------------MSDKPASMYREISKPAYTRR
-------EYITGIPGSKIAQHKMGDAQANAEDYPVQISLITEEEVQIRHGSLEASRLSAN
RHMLKNAG-ENNYKMVLRKFPHHVIRENKQATGAGADRVSDGMRQAFGKIVGTAARIDAG
ERIFTIWCDVDDAEFAKDALRRSYNKISPPCRVVVERGEEQLIA
>nnm_gari_JCM_14663
----------------------------------------MSDKPASMYREISKPAYTRR
-------EYITGIPGSKIAQHKMGDAQANAEDYPVQISLITEEEVQIRHGSLEASRLSAN
RHMLKNAG-ENNYKMVLRKFPHHVIRENKQATGAGADRVSDGMRQAFGKIVGTAARIDAG
ERIFTIWCDVDDAEFAKDALRRSYNKISPPCRVVVERGEEQLIA
>nnm_pallidum_DSM_3751
----------------------------------------MSDKPASMYREISKPAYTRR
-------EYITGIPGSKIAQHKMGDAQANAEDYPVQISLITEEEVQIRHGSLEASRLSAN
RHMLKNAG-ENNYKMVLRKFPHHVIRENKQATGAGADRVSDGMRQAFGKIVGTAARIDAG
ERIFTIWCDVDDAEFAKDALRRSYNKISPPCRVVVERGEEQLIA
>nnm_pellirubrum_DSM_15624
----------------------------------------MSDKPASMYREISKPAYTRR
-------EYITGIPGSKIAQHKMGDAQANAEDYPVQISLITEEEVQIRHGSLEASRLSAN
RHMLKNAG-ENNYKMVLRKFPHHVIRENKQATGAGADRVSDGMRQAFGKIVGTAARIDAG
ERIFTIWCDVDDAEFAKDALRRSYNKISPPCRVVVERGEEQLIA
>hrr_LB1
-----------------------------------------------MYREISKPAYTRR
-------EYITGIPGSKIAQHKMGDAQANAEDYPVQISLITEEEVQIRHGSLEASRLSAN
RHMLKNAG-ENNYKMVLRKFPHHVIRENKQATGAGADRVSDGMRQAFGKIVGTAARIDAG
ERIFTIWCDVDDAEFAKDALRRSYNKISPPCRVVVERGEEQLIA
>nnm_sp_J7_2
-----------------------------------------------MYREISKPAYTRR
-------EYITGIPGSKIAQHKMGDAQANAEDYPVQISLITEEEVQIRHGSLEASRLSAN
RHMLKNAG-ENNYKMVLRKFPHHVIRENKQATGAGADRVSDGMRQAFGKIVGTAARIDAG
ERIFTIWCDVDDAEFAKDALRRSYNKISPPCRVVVERGEEQLIA
>nln_innermongolicus_JCM_12255
----------------------------------------MSDKPASMYREISKPAYTRR
-------EYITGIPGSKIAQHKMGDISADPEDYPVQISLVTEEEVQIRHGSLEASRLSAN
RHMLKNAG-EGNYKMILRKFPHHVIRENKQATGAGADRVSDGMRQAFGKIVGTAARIDAG
DRIFTIWCDVDDADFAKEALRRSYNKISPPCRVVVEKGEEQLIA
>htg_salina_JCM_13891
----------------------------------------MSDKPASMYREISKPAYTRR
-------EYITGIPGSKIAQHKMGDISADPEDYPVQISLITEEEVQLRHGSLEASRLSAN
RHMLKSAG-ENNYKMILRKFPHHVIRENKQATGAGADRVSDGMRQAFGKIVGTAARIDAG
ERIFTIWCDVDDAEFAKEAMRRAYNKISPPCRVVVEKGEEQLIA
>htg_turkmenica_DSM_5511
----------------------------------------MSDKPASMYREISKPAYTRR
-------EYITGIPGSKIAQHKMGDISADPEDYPVQISLITEEEVQLRHGSLEASRLSAN
RHMLKNAG-ENNYKMILRKFPHHVIRENKQATGAGADRVSDGMRQAFGKIVGTAARIDAG
ERIFTIWCDVDDAEFAKEAMRRAYNKISPPCRVVVEKGEEQLIA
>htg_limicola_JCM_13563
----------------------------------------MSDKPASMYREISKPAYTRR
-------EYITGIPGSKIAQHKMGDTSADAEDYPVQISLITEEEVQIRHGSLEASRLSAN
RHMLKNAG-EGNYTMILRKFPHHVIRENKQATGAGADRVSDGMRQAFGKIVGTAARIDAG
ERIFTIWCDVDDADFAKDALRRAYNKISPPCRVVVEKGEEKLIA
>nab_aegyptia_DSM_13077
----------------------------------------MSDKPASMYREISKPAYTRR
-------EYITGIPGSKIAQHKMGDLQADAEDYPIQISLITEEEVQLRHGSLEASRLSAN
RHMLKNAG-EGNYKMILRKFPHHVIRENKQATGAGADRVSDGMRQAFGKIVGTAARIDQG
ERIFTIWCDVDDAEFAKDALRRAYNKISPPCRVVVEKGEEQLIA
>nab_asiatica_DSM_12278
----------------------------------------MSDKPASMYREISKPAYTRR
-------EYITGIPGSKIAQHKMGDLQADAEDYPIQISLITEEEVQLRHGSLEASRLSAN
RHMLKNAG-EGNYKMILRKFPHHVIRENKQATGAGADRVSDGMRQAFGKIVGTAARIDQG
ERIFTIWCDVDDAEFAKDALRRAYNKISPPCRVVVEKGEEQLIA
>nab_taiwanensis_DSM_12281
----------------------------------------MSDKPASMYREISKPAYTRR
-------EYITGIPGSKIAQHKMGDLQADAEDYPIQISLITEEEVQLRHGSLEASRLSAN
RHMLKNAG-EGNYKMILRKFPHHVIRENKQATGAGADRVSDGMRQAFGKIVGTAARIDQG
ERIFTIWCDVDDAEFAKDALRRAYNKISPPCRVVVEKGEEQLIA
>hbt_sp_NRC_1
----------------------------------------MSEKPASMYRKIDKPSYTRR
-------DYVTGIPGSKIAQHKMGDLQADADDYPVQISLVPQEECQLRHGSLEAARLSAN
RHLIKELG-EGNYKMQLRKFPHQIIRENKQATGAGADRVSDGMRQAFGVPVGTAARIQPG
DQLFTAYCEVEQAAAVKEAFRRAYNKITPPCKINVERGETLLVR
>hbt_salinarum_R_1
----------------------------------------MSEKPASMYRKIDKPSYTRR
-------DYVTGIPGSKIAQHKMGDLQADADDYPVQISLVPQEECQLRHGSLEAARLSAN
RHLIKELG-EGNYKMQLRKFPHQIIRENKQATGAGADRVSDGMRQAFGVPVGTAARIQPG
DQLFTAYCEVEQAAAVKEAFRRAYNKITPPCKINVERGETLLVR
>hbt_sp_DL_1
-----------------------------------------------MYRKIDKPSYTRR
-------DYVTGIPGSKIAQHQMGDLQADKDDYPVQISLAPEEECQLRHGSLEASRLSAN
RHLIKELG-EGNYKMSLRKFPHQIIRENKQATGAGADRVSDGMRQAFGVPVGTAARIYPG
ERLFTAWCEVDQAEAVKEAFRRAYNKITPPCKIVVERGEELLVR
>hgn_salarium_B_1
-----------------------------------------------MYRDIDNRPYTRK
-------EYITGIPGSKIAQHNMGNLQTGPEDYPVQISLRIEEQCQIRHGSLEAARLSAN
RLLLKHVG-QPNYKMVLRKFPHHVLRENKQATGAGADRVSDGMRQSFGKPVGTAARVPRN
GAIFTAYCNPEDAETVKDAFRRAYNKMSPPCRIVVEKGEELLVS
>haloarchaeon_3A1_DGR
----------------------------------------MSDKPASMYRTISKPSYTRR
-------EYITGIPGSKIAQHNMGDLQADPDDYEVEISLRVEEKLQIRHGSLESARLSAN
RHLLKEIG-EGEYKMVLRKFPHQVIRENKQATGAGADRVSDGMRQAFGKPVGTAARINDG
EAVFTAYCDPEDAPAVKEAFRRAYNKMSPSCRITVERGEKLLVS
>hrr_Cb34
-----------------------------------------------MYRTIDKPSYTRR
-------EYITGIPGSKIAQHNMGDLSSEPEDYPVEISLRVEEELQIRHGSLESARLSAN
RHLIKELG-EGTYKMTLRKFPHQVIRENKQATGAGADRVSDGMRQAFGKPVGTAARLNKD
DVVFTAYCDVDQASAVKEAFRRAYNKLSPPCRITVERGEELLVA
>hrr_SP5
-----------------------------------------------MYRTIDKPSYTRR
-------EYITGIPGSKIAQHNMGDLSAEPDDYPVQISLRVEEELQVRHGSLESARLSAN
RHLIKELG-EGNYKMTLRKFPHQVIRENKQATGAGADRVSDGMRQAFGKPVGTAARLDKD
DVIFTAYCDVDQAPVVKEAFRRAYNKLSPPCRITVDRGEKLLVS
>hrr_SP7
-----------------------------------------------MYRTIDKPSYTRR
-------EYITGIPGSKIAQHNMGDLSAEPDDYPVQISLRVEEELQVRHGSLESARLSAN
RHLIKELG-EGNYKMTLRKFPHQVIRENKQATGAGADRVSDGMRQAFGKPVGTAARLDKD
DVIFTAYCDVDQAPVVKEAFRRAYNKLSPPCRITVDRGEKLLVS
>hrr_aidingense_JCM_13916
----------------------------------------MSDKPASMYRTIDKPSYTRR
-------EYITGIPGSKIAQHNMGDLSAEPDDYPVQISLRVEEELQIRHGSLESSRLSAN
RHLIKELG-EGNYKMTLRKFPHQVIRENKQATGAGADRVSDGMRQAFGKPVGTAARLNKD
DVVFTAYCDVDQAAAVKEAFRRAYNKLSPPCRITVDRGEELLVS
>hrr_hochstenium_ATCC_700873
----------------------------------------MSDKPASMYRTIDKPSYTRR
-------EYITGIPGSKIAQHNMGDLSAEPDDYPVQISLRVEEELQVRHGSLESARLSAN
RHLIKELG-EGNYKMTLRKFPHQVIRENKQATGAGADRVSDGMRQAFGKPVGTAARLSKD
DVVFTAYCDVDQAPVVKEAFRRAYNKLSPPCRITVERGEKLLVS
>hrr_lipolyticum_DSM_21995
----------------------------------------MSDKPASMYRTIDKPSYTRR
-------EYITGIPGSKIAQHNMGDLSAEPDDYPVQISLRVEEELQIRHGSLESARLSAN
RHLIKELG-EGNYKMTLRKFPHQVIRENKQATGAGADRVSDGMRQAFGKPVGTAARLNEG
DVVFTAYCDVEQASVVKEAFRRAYNKLSPPCRITVDRGEKLLVS
>hrr_E8
----------------------------------------MSKNPASMYRTIDKPSYTRR
-------EYITGIPGSKIAQHNMGDLSAEPDDYPVQISLRVEEELQVRHGSLESARLSAN
RHLIKELG-EGNYKMTLRKFPHQGIRENKQATGAGADRVSDGMRQAFGKPVGTAARLNKD
DVVFTAYCDVEQASVVKEAFRRAYNKLSPPCRITVDRGEKLLVS
>hrr_tebenquichense_DSM_14210
----------------------------------------MSDKPASMYRTIDKPSYTRR
-------EYITGIPGSKIAQHNMGDLTAEPDDYPVQISLRVEEELQVRHGSLESARLSAN
RHLIKELG-EGNYKMTLRKFPHQVIRENKQATGAGADRVSDGMRQAFGKPVGTAARLNKD
DVVFTAYCDVEQAAVVKEAFRRAYNKLSPPCRITVDRGEKLLVS
>hrr_californiensis_DSM_19288
----------------------------------------MSDKPASMYRTIDKPSYTRR
-------EYITGIPGSKIAQHNMGDLSAEPDDYPVQISLRVEEELQVRHGSLESARLSAN
RHLIKELG-EGNYKMTLRKFPHQVIRENKQATGAGADRVSDGMRQAFGKPVGTAARLSKD
DVVFTAYCDVEQAAVVKEAFRRAYNKLSPPCRITVDRGEKLLVS
>hrr_T3cd
----------------------------------------MSDKPASMYRTIDKPSYTRR
-------EYITGIPGSKIAQHNMGDLSAEPDDYPVQISLRVEEELQVRHGSLESARLSAN
RHLIKELG-EGNYKMTLRKFPHQVIRENKQATGAGADRVSDGMRQAFGKPVGTAARLDKN
DVVFTAYCDVEQASVVKEAFRRAYNKLSPPCRITVDRGEKLLVS
>hrr_arcis_JCM_13916
----------------------------------------MSDKPASMYRTIDKPSYTRR
-------EYITGIPGSKIAQHNMGDLSAEPDDYPVQISLRVEEELQVRHGSLESARLSAN
RHLIKELG-EGNYKMTLRKFPHQVIRENKQATGAGADRVSDGMRQAFGKPVGTAARLNKD
DVVFTAYCDVEQASVVKEAFRRAYNKLSPPCRITVDRGEKLLVS
>hrr_C2_a
----------------------------------------MSDKPASMYRTIDKPSYTRR
-------EYITGIPGSKIAQHNMGDLSAEPDDYPVQISLRVEEELQVRHGSLESARLSAN
RHLIKELG-EGNYKMTLRKFPHQVIRENKQATGAGADRVSDGMRQAFGKPVGTAARLNKD
DVVFTAYCDVEQASVVKEAFRRAYNKLSPPCRITVDRGEKLLVS
>hrr_coriense_DSM_10284
----------------------------------------MSDKPASMYRTIDKPSYTRR
-------EYITGIPGSKIAQHNMGDLSAEPDDYPVQISLRVEEELQVRHGSLESARLSAN
RHLIKELG-EGNYKMTLRKFPHQVIRENKQATGAGADRVSDGMRQAFGKPVGTAARLNKD
DVVFTAYCDVEQASVVKEAFRRAYNKLSPPCRITVDRGEKLLVS
>hrr_distributum_JCM_10118
----------------------------------------MSDKPASMYRTIDKPSYTRR
-------EYITGIPGSKIAQHNMGDLSAEPDDYPVQISLRVEEELQVRHGSLESARLSAN
RHLIKELG-EGNYKMTLRKFPHQVIRENKQATGAGADRVSDGMRQAFGKPVGTAARLNKD
DVVFTAYCDVEQASVVKEAFRRAYNKLSPPCRITVDRGEKLLVS
>hrr_LG3
----------------------------------------MSDKPASMYRTIDKPSYTRR
-------EYITGIPGSKIAQHNMGDLSAEPDDYPVQISLRVEEELQVRHGSLESARLSAN
RHLIKELG-EGNYKMTLRKFPHQVIRENKQATGAGADRVSDGMRQAFGKPVGTAARLNKD
DVVFTAYCDVEQASVVKEAFRRAYNKLSPPCRITVDRGEKLLVS
>hrr_litoreum_JCM_13561
----------------------------------------MSDKPASMYRTIDKPSYTRR
-------EYITGIPGSKIAQHNMGDLSAEPDDYPVQISLRVEEELQVRHGSLESARLSAN
RHLIKELG-EGNYKMTLRKFPHQVIRENKQATGAGADRVSDGMRQAFGKPVGTAARLNKD
DVVFTAYCDVEQASVVKEAFRRAYNKLSPPCRITVDRGEKLLVS
>hrr_terrestre_JCM_10247
----------------------------------------MSDKPASMYRTIDKPSYTRR
-------EYITGIPGSKIAQHNMGDLSAEPDDYPVQISLRVEEELQVRHGSLESARLSAN
RHLIKELG-EGNYKMTLRKFPHQVIRENKQATGAGADRVSDGMRQAFGKPVGTAARLNKD
DVVFTAYCDVEQASVVKEAFRRAYNKLSPPCRITVDRGEKLLVS
>hrr_167
MSTRTAIRGGTPPLPAEEPTKPPRYRRVYRRSGGYIGQVAMSDKPASMYRTIDKPSYTRR
-------EYITGIPGSKIAQHNMGDLSAEPDDYPVQISLRVEEELQVRHGSLESARLSAN
RHLIKELG-EGNYKMTLRKFPHQVIRENKQATGAGADRVSDGMRQAFGKPVGTAARLDKD
DVVFTAYCDVEQASVVKEAFRRAYNKLSPPCRITVDRGEKLLVS
>hrr_C2_b
----------------------------------------MSDKPASMYRTIDKPSYTRR
-------EYITGIPGSKIAQHNMGDLSAEPDDYPVQISLRVEEELQVRHGSLESARLSAN
RHLIKELG-EGNYKMTLRKFPHQVIRENKQATGAGADRVSDGMRQAFGKPVGTAARLDKD
DVVFTAYCDVEQASVVKEAFRRAYNKLSPPCRITVDRGEKLLVS
>hrr_Ec15
-----------------------------------------------MYRTIDKPSYTRR
-------EYITGIPGSKIAQHNMGDLSAEPDDYPVQISLRVEEELQVRHGSLESARLSAN
RHLIKELG-EGNYKMTLRKFPHQVIRENKQATGAGADRVSDGMRQAFGKPVGTAARLNKD
DVVFTAYCDVEQASVVKEAFRRAYNKLSPPCRITVDRGEKLLVS
>hrr_Fb21
-----------------------------------------------MYRTIDKPSYTRR
-------EYITGIPGSKIAQHNMGDLSAEPDDYPVQISLRVEEELQVRHGSLESARLSAN
RHLIKELG-EGNYKMTLRKFPHQVIRENKQATGAGADRVSDGMRQAFGKPVGTAARLNKD
DVVFTAYCDVEQASVVKEAFRRAYNKLSPPCRITVDRGEKLLVS
>hrr_G37
-----------------------------------------------MYRTIDKPSYTRR
-------EYITGIPGSKIAQHNMGDLSAEPDDYPVQISLRVEEELQVRHGSLESARLSAN
RHLIKELG-EGNYKMTLRKFPHQVIRENKQATGAGADRVSDGMRQAFGKPVGTAARLNKD
DVVFTAYCDVEQASVVKEAFRRAYNKLSPPCRITVDRGEKLLVS
>hrr_Ga2p
-----------------------------------------------MYRTIDKPSYTRR
-------EYITGIPGSKIAQHNMGDLSAEPDDYPVQISLRVEEELQVRHGSLESARLSAN
RHLIKELG-EGNYKMTLRKFPHQVIRENKQATGAGADRVSDGMRQAFGKPVGTAARLNKD
DVVFTAYCDVEQASVVKEAFRRAYNKLSPPCRITVDRGEKLLVS
>hrr_Ga36
-----------------------------------------------MYRTIDKPSYTRR
-------EYITGIPGSKIAQHNMGDLSAEPDDYPVQISLRVEEELQVRHGSLESARLSAN
RHLIKELG-EGNYKMTLRKFPHQVIRENKQATGAGADRVSDGMRQAFGKPVGTAARLNKD
DVVFTAYCDVEQASVVKEAFRRAYNKLSPPCRITVDRGEKLLVS
>hrr_LD3
-----------------------------------------------MYRTIDKPSYTRR
-------EYITGIPGSKIAQHNMGDLSAEPDDYPVQISLRVEEELQVRHGSLESARLSAN
RHLIKELG-EGNYKMTLRKFPHQVIRENKQATGAGADRVSDGMRQAFGKPVGTAARLNKD
DVVFTAYCDVEQASVVKEAFRRAYNKLSPPCRITVDRGEKLLVS
>hrr_LG1
-----------------------------------------------MYRTIDKPSYTRR
-------EYITGIPGSKIAQHNMGDLSAEPDDYPVQISLRVEEELQVRHGSLESARLSAN
RHLIKELG-EGNYKMTLRKFPHQVIRENKQATGAGADRVSDGMRQAFGKPVGTAARLNKD
DVVFTAYCDVEQASVVKEAFRRAYNKLSPPCRITVDRGEKLLVS
>hrr_SP3
-----------------------------------------------MYRTIDKPSYTRR
-------EYITGIPGSKIAQHNMGDLSAEPDDYPVKISLRVEEELQVRHGSLESARLSAN
RHLIKELG-EGNYKMTLRKFPHQVIRENKQATGAGADRVSDGMRQAFGKPVGTAARLNKD
DVVFTAYCDVEQASVVKEAFRRAYNKLSPPCRITVDRGEKLLVS
>hrr_SP9
-----------------------------------------------MYRTIDKPSYTRR
-------EYITGIPGSKIAQHNMGDLSAEPDDYPVKISLRVEEELQVRHGSLESARLSAN
RHLIKELG-EGNYKMTLRKFPHQVIRENKQATGAGADRVSDGMRQAFGKPVGTAARLNKD
DVVFTAYCDVEQASVVKEAFRRAYNKLSPPCRITVDRGEKLLVS
>hrr_Ea8
-----------------------------------------------MYRTIDKPSFTRR
-------EYITGIPGSKIAQHNMGDLSAEPDDYPVQISLRVEEELQIRHGSLESARLSAN
RHLIKELG-EGNYKMTLRKFPHQVIRENKQATGAGADRVSDGMRQAFGKPVGTAARLNAD
DIVFTAYCDVEQASVVKEAFRRAYNKLSPPCRITVDRGEKLLVS
>hrr_hd13
-----------------------------------------------MYRTIDKPSFTRR
-------EYITGIPGSKIAQHNMGDLSAEPDDYPVQISLRVEEELQIRHGSLESARLSAN
RHLIKELG-EGNYKMTLRKFPHQVIRENKQATGAGADRVSDGMRQAFGKPVGTAARLNAD
DIVFTAYCDVEQASVVKEAFRRAYNKLSPPCRITVDRGEKLLVS
>hrr_Ea1
-----------------------------------------------MYRTIDKPSYTRR
-------EYITGIPGSKIAQHNMGDLSAEPDDYPVQISLRVEEELQIRHGSLESARLSAN
RHLIKELG-EGNYKMTLRKFPHQVIRENKQATGAGADRVSDGMRQAFGKPVGTAARLNAD
DIVFTAYCDVEQASVVKEAFRRAYNKLSPPCRITVDRGEKLLVS
>hrr_Eb13
-----------------------------------------------MYRTIDKPSYTRR
-------EYITGIPGSKIAQHNMGDLSAEPDDYPVQISLRVEEELQIRHGSLESARLSAN
RHLIKELG-EGNYKMTLRKFPHQVIRENKQATGAGADRVSDGMRQAFGKPVGTAARLNAD
DIVFTAYCDVEQASVVKEAFRRAYNKLSPPCRITVDRGEKLLVS
>hrr_IB24
-----------------------------------------------MYRTIDKPSYTRR
-------EYITGIPGSKIAQHNMGDLSAEPDDYPVQISLRVEEELQIRHGSLESARLSAN
RHLIKELG-EGNYKMTLRKFPHQVIRENKQATGAGADRVSDGMRQAFGKPVGTAARLNAD
DIVFTAYCDVEQASVVKEAFRRAYNKLSPPCRITVDRGEKLLVS
>hrr_lacusprofundi_ATCC_49239
----------------------------------------MSDKPASMYRTIDKPSYTRR
-------EYITGIPGSKIAQHNMGDLSAEPDDYPVQISLRVEEELQIRHGSLESSRLSAN
RHLIKELG-EGNYKMTLRKFPHQVIRENKQATGAGADRVSDGMRQAFGKPVGTAARLNKD
DIVFTAYCDVEQASVVKEAFRRAYNKLSPPCRITVDRGEELLVS
>hrr_kocurii_JCM_14978
----------------------------------------MSDKPASMYRTIDKPSYTRR
-------EYITGIPGSKIAQHNMGDLSAEPDDYPVQISLRVEEELQIRHGSLESARLSAN
RHLIKELG-EGNYKMTLRKFPHQVIRENKQATGAGADRVSDGMRQAFGKPVGTAARLNKD
DIVFTAYCDADQASVVKEAFRRAYNKLSPPCRITVDRGEKLLVS
>hrr_C49
----------------------------------------MSDKPASMYRTIDKPSYTRR
-------EYITGIPGSKIAQHNMGDLSAEPDDYPVQISLRVEEELQIRHGSLESARLSAN
RHLIKELG-EGNYKMTLRKFPHQVIRENKQATGAGADRVSDGMRQAFGKPVGTAARLNKD
DIVFTAYCDVEQASVVKEAFRRAYNKLSPPCRITVERGEKLLVS
>hrr_saccharovorum_DSM_1137
----------------------------------------MSDKPASMYRTIDKPSYTRR
-------EYITGIPGSKIAQHNMGDLSAEPDDYPVQISLRVEEELQIRHGSLESARLSAN
RHLIKELG-EGNYKMTLRKFPHQVIRENKQATGAGADRVSDGMRQAFGKPVGTAARLNKD
DIVFTAYCDVEQASVVKEAFRRAYNKLSPPCRITVDRGEKLLVS
>halophilic_archaeon_J07HB67
------------------------------------------------------------
------------------------------------------------------------
------------------------------------------------------------
-----------------EAFRRAYNKMSPPCRIVVDRGEELLVR
>hfx_elongans_ATCC_BAA_1513
----------------------------------------MSDKPASMYREIKNPAYTRR
-------EYITGIPGSKIAQHNMGDLQADPEDYPVEISLIVDEDVQIRHGSLESARLSAN
RTMLKNAG-EKQYKMVLRKFPHHVIRENKQATGAGADRVSDGMRQSFGKVVGTAARIPKG
EKVFTIYCDVEDAATAKDAFRRAYNKMSPPCRIVVERGEELLVA
>hfx_larsenii_JCM_13917
----------------------------------------MSDKPASMYREIKNPAYTRR
-------EYITGIPGSKIAQHNMGDLQADPEDYPVEISLIVDEDVQIRHGSLESARLSAN
RTMLKNAG-EKQYKMVLRKFPHHVIRENKQATGAGADRVSDGMRQSFGKVVGTAARIPKG
EKVFTIYCDVEDAKTAKDAFRRAYNKMSPPCRIVVERGEELLVA
>hfx_mediterranei_ATCC_33500
----------------------------------------MSDKPASMYREIKNPAYTRR
-------EYITGIPGSKIAQHNMGDLQADPEDYPVEISLEVEEDVQIRHGSLESARLSAN
RLMLKNAG-EKQYKMILRKFPHHVIRENKQATGAGADRVSDGMRQSFGKVVGTAARIPKG
ETVFTIYCDVEDAEIAKDAFRRAYNKMSPPCRIVVERGEELLVA
>hfx_mucosum_ATCC_BAA_1512
----------------------------------------MSDKPASMYREIKNPAYTRR
-------EYITGIPGSKIAQHNMGDLQADPEDYPVQISLVVEEDVQIRHGSLESARLSAN
RLMLKNAG-EKQYKMILRKFPHHVIRENKQATGAGADRVSDGMRQSFGKVVGTAARIPKG
ERVFTIYCDVEDAATAKDAFRRAYNKMSPPCRIVVERGEELLVA
>hfx_gobbonsii_ATCC_33959
----------------------------------------MSDKPASMYREITNPAYTRR
-------EYITGIPGSKIAQHNMGDLKADPEDYPVQISLKVEEEVQIRHGSLESARLSAN
RLMLKHAG-EKQYKMILRKFPHHVIRENKQATGAGADRVSDGMRQSFGKVVGTAARIPKG
ETVFTIYCDVEDAATAKDAFRRAYNKMSPPCRIVVERGEELLVA
>hfx_prahovense_DSM_18310
----------------------------------------MSDKPASMYREITNPAYTRR
-------EYITGIPGSKIAQHNMGDLQADPEDYPVQISLKVEEEVQIRHGSLESARLSAN
RLMLKHAG-EKQYKMILRKFPHHVIRENKQATGAGADRVSDGMRQSFGKVVGTAARIPKG
ETVFTIYCDVEDAATAKDAFRRAYNKMSPPCRIVVERGEELLVA
>hfx_alexandrinus_JCM_10717
----------------------------------------MSDKPASMYREITNPAYTRR
-------EYITGIPGSKIAQHNMGDLQADPEDYPVQISLKVEEEVQIRHGSLESARLSAN
RLMLKHAG-EKQYKMILRKFPHHVIRENKQATGAGADRVSDGMRQSFGKVVGTAARIPKG
ETVFTIYCDVEDAETAKDAFRRAYNKMSPPCRIVVDRGEELLVA
>hfx_ATCC_BAA-644
----------------------------------------MSDKPASMYREITNPAYTRR
-------EYITGIPGSKIAQHNMGDLQADPEDYPVQISLKVEEEVQIRHGSLESARLSAN
RLMLKHAG-EKQYKMILRKFPHHVIRENKQATGAGADRVSDGMRQSFGKVVGTAARIPKG
ETVFTIYCDVEDAETAKDAFRRAYNKMSPPCRIVVDRGEELLVA
>hfx_ATCC_BAA-645
----------------------------------------MSDKPASMYREITNPAYTRR
-------EYITGIPGSKIAQHNMGDLQADPEDYPVQISLKVEEEVQIRHGSLESARLSAN
RLMLKHAG-EKQYKMILRKFPHHVIRENKQATGAGADRVSDGMRQSFGKVVGTAARIPKG
ETVFTIYCDVEDAETAKDAFRRAYNKMSPPCRIVVDRGEELLVA
>hfx_ATCC_BAA-646
----------------------------------------MSDKPASMYREITNPAYTRR
-------EYITGIPGSKIAQHNMGDLQADPEDYPVQISLKVEEEVQIRHGSLESARLSAN
RLMLKHAG-EKQYKMILRKFPHHVIRENKQATGAGADRVSDGMRQSFGKVVGTAARIPKG
ETVFTIYCDVEDAETAKDAFRRAYNKMSPPCRIVVDRGEELLVA
>hfx_BAB-2207
----------------------------------------MSDKPASMYREITNPAYTRR
-------EYITGIPGSKIAQHNMGDLQADPEDYPVQISLKVEEEVQIRHGSLESARLSAN
RLMLKHAG-EKQYKMILRKFPHHVIRENKQATGAGADRVSDGMRQSFGKVVGTAARIPKG
ETVFTIYCDVEDAETAKDAFRRAYNKMSPPCRIVVDRGEELLVA
>hfx_lucentense_DSM_14919
----------------------------------------MSDKPASMYREITNPAYTRR
-------EYITGIPGSKIAQHNMGDLQADPEDYPVQISLKVEEEVQIRHGSLESARLSAN
RLMLKHAG-EKQYKMILRKFPHHVIRENKQATGAGADRVSDGMRQSFGKVVGTAARIPKG
ETVFTIYCDVEDAETAKDAFRRAYNKMSPPCRIVVDRGEELLVA
>hfx_volcanii_DS2
----------------------------------------MSDKPASMYREITNPAYTRR
-------EYITGIPGSKIAQHNMGDLQADPEDYPVQISLKVEEEVQIRHGSLESARLSAN
RLMLKHAG-EKQYKMILRKFPHHVIRENKQATGAGADRVSDGMRQSFGKVVGTAARIPKG
ETVFTIYCDVEDAETAKDAFRRAYNKMSPPCRIVVDRGEELLVA
>hfx_denitrificans_ATCC_35960
----------------------------------------MSDKPASMYREITNPAYTRR
-------EYITGIPGSKIAQHNMGDLQADPEDYPVQISLKVEEEVQIRHGSLESARLSAN
RLMLKHAG-EKQYKMVLRKFPHHVIRENKQATGAGADRVSDGMRQSFGKVVGTAARIPKG
ETVFTIYCDVEDAETAKDAFRRAYNKMSPPCRIVVDRGEELLVA
