# Supplementary material for: Inteins as indicators of gene flow in the halobacteria
Source: Front Microbiol. 2014 Jun 26;5:299. doi: 10.3389/fmicb.2014.00299 (PMC4071816; doi:10.3389/fmicb.2014.00299)
Supplement: Supplementary file 1 [file DataSheet1.ZIP › data_file1/reference_tree_alignment/L11e_L5p.aln]

>lcl|38015_2958 unnamed protein product
------------------------------------------------------------
------------------------------------------------------------
------------------------------------------------------------
-----------------------------------------------------MPEELTL
RPFFWRATRLFPETEVVSR-THDGIDRYTYADFGDRVR---------------RLAAA--
-LADLGVT---------SGDRVGTLGWNTHRHLEAYYAVPLSG-----------------
----------------------AQLHTVNLLLQDDNVEYIV-NDAADDVLIVDRDAVAIL
DRLWDRIEGVREVVVMDDTVPKT----------------------------EADLPLSAF
EDLIADTDPIASWPPLSEDDPAGMCYTSGTTGKP-M-GVEYT------------------
----------------HKMLYAHAMMVMTPAALNIA------------------------
--EDDVVMPVVPMFHVNSWEFPYAVTMAGAKQVYPGPSPDPADLVNLIESEEVTLTAGVP
TVWIDVLDHLDEHGGDLSSLERIIVGGSAAPREVMRRYEDEYEVTIEHAWGMTETMSIGS
VSRPTSGTATDGREAALDKRAKQGLLSPGLEMQVVGDDGESVAWDGEAFGELLVRGP-TV
VGEYYNRP----EANETDFVEADDGGSRWLRTGDIATVDEDGY-----------------
------------------------IEVVDRAKDVIKSGGEWISSIELENALMAHSDIAEA
VVIAAPHERWQERPLAFVVPKAGCEIDVESVRT---FLQEEFPRWWLPDDVQIR------
------------------------------------------------------------
-------------------------------------EEIPKTATGKFDKKTLRETIEEP
ELPYAPGDGGGQ-------
>gi|339757066|gb|EGQ40649.1| ribosomal protein L5 [Candidatus Nanosalinarum sp. J07AB56]
------------------------------------------------------------
------------------------------------------------------------
------------------------------------------------------------
------------------------------------------------------------
--------------------MNEM-----------RKI---------------EVGKV--
-VVNISAG---------EV-----------------------G-----------------
----------------------QEV--------------------------------DKA
EELVEKLTGKTAVR---TESGPD----------------------------MKTFGGR--
------------------------------AGLS-I-GASTT------------------
----------------LRGEEAREFLEKVLPAADIS------------------------
-----------------QSSF----------------------------DGNGNLSFGI-
----------DEY--------------IDVPGV---EYDGDI--------GM--------
---------------------------MGFEVAV------------------------SL
E-----RP---------------------------------GYR----------------
------------------------VKRREHQASSV-------------------------
--------------------GKDHLVSDAEAKE---FVDNSF-------EVSVQ------
------------------------------------------------------------
------------------------------------------------------------
-------------------
>gi|448294713|ref|ZP_21484791.1| 50S ribosomal protein L5P, partial [Halalkalicoccus jeotgali B3]
------------------------------------------------------------
------------------------------------------------------------
------------------------------------------------------------
------------------------------------------------------------
-----------------GE-FHEM-----------REP---------------VVEKV--
-VVHMGVG---------TG-----------------------G-----------------
----------------------REL--------------------------------ANA
EEILEEITGQQSVR---TEAKRT----------------------------KPEFGIR--
------------------------------QGDP-I-GAKVT------------------
----------------LRAETAAQFLETVLPLAEIS------------------------
-----------------GNQF----------------------------DQTGNVSFGI-
----------EEH--------------TEFPDQ---EYDPNI--------GI--------
---------------------------FGLDVTV------------------------NL
V-----RP---------------------------------GYR----------------
------------------------VKKRDIRSQQI-------------------------
--------------------PSTHRLDAAAAIA---YLNEEF-------DAGIG------
------------------------------------------------------------
------------------------------------------------------------
------QEDTNE-------
>gi|541202920|gb|ERH10985.1| ribosomal protein S4E [halophilic archaeon J07HX64]
MTNHQKRLAVPDTWPVERKTEMFTVKADAGPHGDAGVPLLILLRDVLGYVDSRKEARYAL
EQDAIVINGSIVTDEERPVGMFDIMAFREREESYRVFPDEGGRLSLTPIDDDAAGSKLGK
IINKQNVPGGDLQLTLHDGQTLLVEDASAHSVGDSLVVGNEDDEIVAHFEYEEGALATAV
DGQHAGQIGSIDEIQVTASSSSNNVLLSDYADGERFETIEEYIVVIDENFIDDDAGDGDS
DTRDRDGDGGSTMSSESEG-FHEM-----------RRP---------------RIEKT--
-VVHMGVG---------QG-----------------------G-----------------
----------------------RDL--------------------------------GQG
EEILTDVTGQQPVR---TVATMT----------------------------EPAFGIR--
------------------------------EGDP-I-GAKVT------------------
----------------LRHEDARAFLETALATVDLS------------------------
-----------------RSQF----------------------------DDTGNFSFGV-
----------EDH--------------TDFPSQ---EYDPTT--------GI--------
---------------------------YGLDVTV------------------------NL
V-----RP---------------------------------GYR----------------
------------------------VAKRDRASRSI-------------------------
--------------------PTNHRLSVGDAVA---FVESTF-------DVEVT------
------------------------------------------------------------
------------------------------------------------------------
-----------A-------
>gi|452206435|ref|YP_007486557.1| 50S ribosomal protein L5 [Natronomonas moolapensis 8.8.11]
------------------------------------------------------------
------------------------------------------------------------
------------------------------------------------------------
------------------------------------------------------------
----------MSSESEAGE-FHEM-----------REP---------------TVEKV--
-VVHMGVG---------RG-----------------------G-----------------
----------------------EPL--------------------------------AQA
EEILGEVAGQQPVR---TTAKRT----------------------------IQDFNVR--
------------------------------EGDP-I-GAKVT------------------
----------------LRGEDAAAFLETALPLAALR------------------------
-----------------EAQF----------------------------DETGNFSFGV-
----------EEH--------------TDFPSQ---EYDPDI--------GI--------
---------------------------YGLDVTV------------------------NL
V-----RP---------------------------------GYR----------------
------------------------VSKRDKMARPI-------------------------
--------------------PARHRLTAEDAIA---FLESNF-------DVDVA------
------------------------------------------------------------
------------------------------------------------------------
-------AEETA-------
>gi|76803070|ref|YP_331165.1| 50S ribosomal protein L5P [Natronomonas pharaonis DSM 2160]
------------------------------------------------------------
------------------------------------------------------------
------------------------------------------------------------
------------------------------------------------------------
----------MSSEPDAGE-FHEM-----------REP---------------TVEKV--
-VVHMGVG---------RG-----------------------G-----------------
----------------------EPL--------------------------------AQA
EEILEEIVEQQPVR---TTAQKT----------------------------IQDFEVR--
------------------------------EGDP-I-GTKAT------------------
----------------LRGEDAEEFLETALPLADID------------------------
-----------------RKQF----------------------------DETGNFSFGV-
----------EEH--------------TEFPSQ---EYDPQI--------GI--------
---------------------------YGLDVTV------------------------NL
V-----RP---------------------------------GYR----------------
------------------------VHKRDKVSRSI-------------------------
--------------------PSNHRLTAEDAVT---FLESNF-------DVEVS------
------------------------------------------------------------
------------------------------------------------------------
-----------E-------
>gi|385804228|ref|YP_005840628.1| 50S ribosomal protein L5 [Haloquadratum walsbyi C23]
------------------------------------------------------------
------------------------------------------------------------
------------------------------------------------------------
------------------------------------------------------------
----------MSETDST---FHEM-----------REP---------------QLEKV--
-VVHMAVG---------EG-----------------------G-----------------
----------------------REL--------------------------------ANA
EEILEEIAGQTAVR---TTATRA----------------------------ASQFGAR--
------------------------------EGDP-I-GAKVT------------------
----------------LRGADAKSFLEKALPLVTIS------------------------
-----------------ERQF----------------------------DETGNFSFGV-
----------EEH--------------TTFPSQ---EYDPQI--------GI--------
---------------------------YGLDVTV------------------------NL
T-----RP---------------------------------GYR----------------
------------------------VTKRDKASQPI-------------------------
--------------------PSRHRLTPSDAVQ---FIESEF-------TVDIT------
------------------------------------------------------------
------------------------------------------------------------
RVSADTRDGGDN-------
>gi|110668728|ref|YP_658539.1| 50S ribosomal protein L5P [Haloquadratum walsbyi DSM 16790]
------------------------------------------------------------
------------------------------------------------------------
------------------------------------------------------------
------------------------------------------------------------
----------MSETDST---FHEM-----------REP---------------QLEKV--
-VVHMAVG---------EG-----------------------G-----------------
----------------------REL--------------------------------ANA
EEILQEIAGQTAVR---TTATRA----------------------------ASQFGAR--
------------------------------EGDP-I-GAKVT------------------
----------------LRGADAQSFLEKALPLVTIS------------------------
-----------------ERQF----------------------------DETGNFSFGV-
----------EEH--------------TTFPSQ---EYDPQI--------GI--------
---------------------------YGLDVTV------------------------NL
T-----RP---------------------------------GYR----------------
------------------------VTKRDKASQPI-------------------------
--------------------PSRHRLTPSDAVQ---FIESEF-------TVDIT------
------------------------------------------------------------
------------------------------------------------------------
RVSADTRDGGDN-------
>gi|399577359|ref|ZP_10771112.1| 50S ribosomal protein L5 [Halogranum salarium B-1]
------------------------------------------------------------
------------------------------------------------------------
------------------------------------------------------------
------------------------------------------------------------
------------MSESEGE-FHAM-----------RQP---------------RIEKV--
-VVHMGVG---------EG-----------------------G-----------------
----------------------RPL--------------------------------AKA
EDILEAITGQQSVR---TQSGRA----------------------------GQDFGVR--
------------------------------RGTP-V-GAKVT------------------
----------------LRDEAAHEFLETALPITDLK------------------------
-----------------SRQF----------------------------DENGNFSFGV-
----------EEH--------------TDFPSQ---EYDPQI--------GI--------
---------------------------FGLDVTV------------------------NM
V-----RP---------------------------------GYR----------------
------------------------INKRDKVTRSI-------------------------
--------------------PSSHRLTPEDAIA---FLEQTF-------DVEVS------
------------------------------------------------------------
------------------------------------------------------------
-----------E-------
>gi|448592792|ref|ZP_21651839.1| 50S ribosomal protein L5P [Haloferax elongans ATCC BAA-1513]
------------------------------------------------------------
------------------------------------------------------------
------------------------------------------------------------
------------------------------------------------------------
----------MSEAE-----FHEM-----------REP---------------RIEKV--
-VVHMGVG---------EG-----------------------G-----------------
----------------------REL--------------------------------ANA
EDILEEITGQESVQ---TLSGRA----------------------------SVDFGVR--
------------------------------RGEP-V-GAKVT------------------
----------------LRGDNAVEFLETALPISDLA------------------------
-----------------RSSF----------------------------DETGNFGFGV-
----------EEH--------------TEFPSQ---EYDPQI--------GI--------
---------------------------YGLDVTV------------------------NL
V-----RP---------------------------------GYR----------------
------------------------VKKRDKRSRQI-------------------------
--------------------PSSHRMTIDDAVA---FIESTF-------DVEVE------
------------------------------------------------------------
------------------------------------------------------------
-----------E-------
>gi|448578188|ref|ZP_21643623.1| 50S ribosomal protein L5P [Haloferax larsenii JCM 13917]
------------------------------------------------------------
------------------------------------------------------------
------------------------------------------------------------
------------------------------------------------------------
----------MSEAE-----FHEM-----------REP---------------RIEKV--
-VVHMGVG---------EG-----------------------G-----------------
----------------------REL--------------------------------ANA
EDILEEITGQESVQ---TLSGRA----------------------------SQDFGVR--
------------------------------RGEP-V-GAKVT------------------
----------------LRGDNAVEFLETALPISDLA------------------------
-----------------RSSF----------------------------DETGNFGFGV-
----------EEH--------------TEFPSQ---EYDPQI--------GI--------
---------------------------YGLDVTV------------------------NL
V-----RP---------------------------------GYR----------------
------------------------VKKRDKRSRQI-------------------------
--------------------PSSHRMTIDDAVA---FIESTF-------DVEVE------
------------------------------------------------------------
------------------------------------------------------------
-----------E-------
>gi|448618101|ref|ZP_21666446.1| 50S ribosomal protein L5P [Haloferax mediterranei ATCC 33500]
------------------------------------------------------------
------------------------------------------------------------
------------------------------------------------------------
------------------------------------------------------------
----------MSEAE-----FHEM-----------RDP---------------RIEKV--
-VVHMGVG---------EG-----------------------G-----------------
----------------------REL--------------------------------AKS
EDILEEITGQESVR---TISGRA----------------------------SQDFGVR--
------------------------------QGEP-V-GAKVT------------------
----------------LRGESAVEFLETALPITDLS------------------------
-----------------ASSF----------------------------DETGNFGFGV-
----------EEH--------------TEFPSQ---EYDPQI--------GI--------
---------------------------YGLDVTV------------------------NI
V-----RP---------------------------------GYR----------------
------------------------VKKRDKRSRQI-------------------------
--------------------PSSHRMTVEDAVA---FIESTF-------DVEVE------
------------------------------------------------------------
------------------------------------------------------------
-----------E-------
>gi|448611734|ref|ZP_21662164.1| 50S ribosomal protein L5P [Haloferax mucosum ATCC BAA-1512]
------------------------------------------------------------
------------------------------------------------------------
------------------------------------------------------------
------------------------------------------------------------
----------MSEAE-----FHEM-----------RDP---------------RIEKV--
-VVHMGVG---------EG-----------------------G-----------------
----------------------REL--------------------------------AKA
EDILEEITGQESVR---TISGRA----------------------------SQDFGVR--
------------------------------RGEP-V-GAKVT------------------
----------------LRGDNAVEFLETALPIADLS------------------------
-----------------PSSF----------------------------DETGNFGFGV-
----------EEH--------------TEFPSQ---EYDPQI--------GI--------
---------------------------YGLDVTV------------------------NL
V-----RP---------------------------------GYR----------------
------------------------VKKRDKRSRQI-------------------------
--------------------PSSHRMTVEDAVA---FIESTF-------DVEVE------
------------------------------------------------------------
------------------------------------------------------------
-----------E-------
>gi|448583483|ref|ZP_21646839.1| 50S ribosomal protein L5P [Haloferax gibbonsii ATCC 33959]
------------------------------------------------------------
------------------------------------------------------------
------------------------------------------------------------
------------------------------------------------------------
----------MSEAD-----FHAM-----------RDP---------------RIEKV--
-VVHMGVG---------EG-----------------------G-----------------
----------------------REL--------------------------------AKA
EDILEEITGQESVR---TISGRA----------------------------SQDFGVR--
------------------------------RGEP-V-GAKVT------------------
----------------LRGDTAVEFLETALPIADLS------------------------
-----------------VSSF----------------------------DQTGNFGFGV-
----------EEH--------------TEFPSQ---EYDPQI--------GI--------
---------------------------YGLDVTV------------------------NL
V-----RP---------------------------------GYR----------------
------------------------VKKRDKRSRQI-------------------------
--------------------PSSHRMTVEDAVA---FIESTF-------DVEVE------
------------------------------------------------------------
------------------------------------------------------------
-----------E-------
>gi|448565528|ref|ZP_21636395.1| 50S ribosomal protein L5P [Haloferax prahovense DSM 18310]
------------------------------------------------------------
------------------------------------------------------------
------------------------------------------------------------
------------------------------------------------------------
----------MSEAD-----FHAM-----------RDP---------------RIEKV--
-VVHMGVG---------EG-----------------------G-----------------
----------------------REL--------------------------------AKA
EDILEEITGQESVR---TISGRA----------------------------SQDFGVR--
------------------------------RGEP-V-GAKVT------------------
----------------LRGDTAVEFLETALPIADLS------------------------
-----------------VSSF----------------------------DQTGNFGFGV-
----------EEH--------------TEFPSQ---EYDPQI--------GI--------
---------------------------YGLDVTV------------------------NL
V-----RP---------------------------------GYR----------------
------------------------VKKRDKRSRQI-------------------------
--------------------PSSHRMTVEDAVA---FIESTF-------DVEVE------
------------------------------------------------------------
------------------------------------------------------------
-----------E-------
>gi|448600498|ref|ZP_21655994.1| 50S ribosomal protein L5P [Haloferax alexandrinus JCM 10717]
------------------------------------------------------------
------------------------------------------------------------
------------------------------------------------------------
------------------------------------------------------------
----------MSEAD-----FHEM-----------RDP---------------RIEKV--
-VVHMGVG---------EG-----------------------G-----------------
----------------------REL--------------------------------AKA
EDILEEITGQESVR---TISGRA----------------------------SQDFGVR--
------------------------------RGEP-V-GAKVT------------------
----------------LRGDTAVEFLETALPIADLS------------------------
-----------------VSSF----------------------------DETGNFGFGV-
----------EEH--------------TEFPSQ---EYDPQI--------GI--------
---------------------------YGLDVTV------------------------NL
V-----RP---------------------------------GYR----------------
------------------------VKKRDKRSRQI-------------------------
--------------------PSSHRMTVEDAVA---FIESTF-------DVEVE------
------------------------------------------------------------
------------------------------------------------------------
-----------E-------
>gi|448557070|ref|ZP_21632505.1| 50S ribosomal protein L5P [Haloferax sp. ATCC BAA-644]
------------------------------------------------------------
------------------------------------------------------------
------------------------------------------------------------
------------------------------------------------------------
----------MSEAD-----FHEM-----------RDP---------------RIEKV--
-VVHMGVG---------EG-----------------------G-----------------
----------------------REL--------------------------------AKA
EDILEEITGQESVR---TISGRA----------------------------SQDFGVR--
------------------------------RGEP-V-GAKVT------------------
----------------LRGDTAVEFLETALPIADLS------------------------
-----------------VSSF----------------------------DETGNFGFGV-
----------EEH--------------TEFPSQ---EYDPQI--------GI--------
---------------------------YGLDVTV------------------------NL
V-----RP---------------------------------GYR----------------
------------------------VKKRDKRSRQI-------------------------
--------------------PSSHRMTVEDAVA---FIESTF-------DVEVE------
------------------------------------------------------------
------------------------------------------------------------
-----------E-------
>gi|448548047|ref|ZP_21627391.1| 50S ribosomal protein L5P [Haloferax sp. ATCC BAA-645]
------------------------------------------------------------
------------------------------------------------------------
------------------------------------------------------------
------------------------------------------------------------
----------MSEAD-----FHEM-----------RDP---------------RIEKV--
-VVHMGVG---------EG-----------------------G-----------------
----------------------REL--------------------------------AKA
EDILEEITGQESVR---TISGRA----------------------------SQDFGVR--
------------------------------RGEP-V-GAKVT------------------
----------------LRGDTAVEFLETALPIADLS------------------------
-----------------VSSF----------------------------DETGNFGFGV-
----------EEH--------------TEFPSQ---EYDPQI--------GI--------
---------------------------YGLDVTV------------------------NL
V-----RP---------------------------------GYR----------------
------------------------VKKRDKRSRQI-------------------------
--------------------PSSHRMTVEDAVA---FIESTF-------DVEVE------
------------------------------------------------------------
------------------------------------------------------------
-----------E-------
>gi|448545973|ref|ZP_21626300.1| 50S ribosomal protein L5P [Haloferax sp. ATCC BAA-646]
------------------------------------------------------------
------------------------------------------------------------
------------------------------------------------------------
------------------------------------------------------------
----------MSEAD-----FHEM-----------RDP---------------RIEKV--
-VVHMGVG---------EG-----------------------G-----------------
----------------------REL--------------------------------AKA
EDILEEITGQESVR---TISGRA----------------------------SQDFGVR--
------------------------------RGEP-V-GAKVT------------------
----------------LRGDTAVEFLETALPIADLS------------------------
-----------------VSSF----------------------------DETGNFGFGV-
----------EEH--------------TEFPSQ---EYDPQI--------GI--------
---------------------------YGLDVTV------------------------NL
V-----RP---------------------------------GYR----------------
------------------------VKKRDKRSRQI-------------------------
--------------------PSSHRMTVEDAVA---FIESTF-------DVEVE------
------------------------------------------------------------
------------------------------------------------------------
-----------E-------
>gi|433420024|ref|ZP_20405410.1| 50S ribosomal protein L5P [Haloferax sp. BAB2207]
------------------------------------------------------------
------------------------------------------------------------
------------------------------------------------------------
------------------------------------------------------------
----------MSEAD-----FHEM-----------RDP---------------RIEKV--
-VVHMGVG---------EG-----------------------G-----------------
----------------------REL--------------------------------AKA
EDILEEITGQESVR---TISGRA----------------------------SQDFGVR--
------------------------------RGEP-V-GAKVT------------------
----------------LRGDTAVEFLETALPIADLS------------------------
-----------------VSSF----------------------------DETGNFGFGV-
----------EEH--------------TEFPSQ---EYDPQI--------GI--------
---------------------------YGLDVTV------------------------NL
V-----RP---------------------------------GYR----------------
------------------------VKKRDKRSRQI-------------------------
--------------------PSSHRMTVEDAVA---FIESTF-------DVEVE------
------------------------------------------------------------
------------------------------------------------------------
-----------E-------
>gi|448569083|ref|ZP_21638495.1| 50S ribosomal protein L5P [Haloferax lucentense DSM 14919]
------------------------------------------------------------
------------------------------------------------------------
------------------------------------------------------------
------------------------------------------------------------
----------MSEAD-----FHEM-----------RDP---------------RIEKV--
-VVHMGVG---------EG-----------------------G-----------------
----------------------REL--------------------------------AKA
EDILEEITGQESVR---TISGRA----------------------------SQDFGVR--
------------------------------RGEP-V-GAKVT------------------
----------------LRGDTAVEFLETALPIADLS------------------------
-----------------VSSF----------------------------DETGNFGFGV-
----------EEH--------------TEFPSQ---EYDPQI--------GI--------
---------------------------YGLDVTV------------------------NL
V-----RP---------------------------------GYR----------------
------------------------VKKRDKRSRQI-------------------------
--------------------PSSHRMTVEDAVA---FIESTF-------DVEVE------
------------------------------------------------------------
------------------------------------------------------------
-----------E-------
>gi|448290676|ref|ZP_21481822.1| 50S ribosomal protein L5P [Haloferax volcanii DS2]
------------------------------------------------------------
------------------------------------------------------------
------------------------------------------------------------
------------------------------------------------------------
----------MSEAD-----FHEM-----------RDP---------------RIEKV--
-VVHMGVG---------EG-----------------------G-----------------
----------------------REL--------------------------------AKA
EDILEEITGQESVR---TISGRA----------------------------SQDFGVR--
------------------------------RGEP-V-GAKVT------------------
----------------LRGDTAVEFLETALPIADLS------------------------
-----------------VSSF----------------------------DETGNFGFGV-
----------EEH--------------TEFPSQ---EYDPQI--------GI--------
---------------------------YGLDVTV------------------------NL
V-----RP---------------------------------GYR----------------
------------------------VKKRDKRSRQI-------------------------
--------------------PSSHRMTVEDAVA---FIESTF-------DVEVE------
------------------------------------------------------------
------------------------------------------------------------
-----------E-------
>gi|448623093|ref|ZP_21669742.1| 50S ribosomal protein L5P [Haloferax denitrificans ATCC 35960]
------------------------------------------------------------
------------------------------------------------------------
------------------------------------------------------------
------------------------------------------------------------
----------MSEAD-----FHAM-----------RDP---------------RIEKV--
-VVHMGVG---------EG-----------------------G-----------------
----------------------REL--------------------------------AKA
EDILEEITGQESVR---TISGRA----------------------------SQDFGVR--
------------------------------RGEP-V-GAKVT------------------
----------------LRGDTAVEFLETALPIADLS------------------------
-----------------VSSF----------------------------DETGNFGFGV-
----------EEH--------------TEFPSQ---EYDPQI--------GI--------
---------------------------YGLDVTV------------------------NL
V-----RP---------------------------------GYR----------------
------------------------VKKRDKRSRQI-------------------------
--------------------PSSHRMTVEDAVA---FIESTF-------DVEVE------
------------------------------------------------------------
------------------------------------------------------------
-----------E-------
>gi|448285642|ref|ZP_21476883.1| 50S ribosomal protein L5P [Halogeometricum borinquense DSM 11551]
------------------------------------------------------------
------------------------------------------------------------
------------------------------------------------------------
------------------------------------------------------------
----------MSESEVV---SHEM-----------REP---------------QIEKV--
-VVHMGVG---------EG-----------------------G-----------------
----------------------REL--------------------------------ANA
EEILEEITGQQSVQ---TIATRA----------------------------ATQFGAR--
------------------------------KGDP-I-GAKVT------------------
----------------LRGDKAVEFLETALPLADIS------------------------
-----------------AKQF----------------------------DETGNFSFGV-
----------EEH--------------TEFPSQ---EYDPQI--------GI--------
---------------------------YGLDVTV------------------------NL
V-----RP---------------------------------GYR----------------
------------------------VKKRDKASRSI-------------------------
--------------------PSAHRMSAEDATA---FLEANF-------DVEVA------
------------------------------------------------------------
------------------------------------------------------------
----------EE-------
>gi|448415406|ref|ZP_21578206.1| 50S ribosomal protein L5P [Halosarcina pallida JCM 14848]
------------------------------------------------------------
------------------------------------------------------------
------------------------------------------------------------
------------------------------------------------------------
--------MSESESESESE-FHEM-----------REP---------------KIEKV--
-VVHMGVG---------EG-----------------------G-----------------
----------------------REL--------------------------------ANA
EDILEEITGQQSVQ---TIATRA----------------------------ATQFGAR--
------------------------------KGDP-I-GAKVT------------------
----------------LRGGNAEEFLETALPLANIS------------------------
-----------------ERQF----------------------------DETGNFSFGV-
----------EEH--------------TEFPSQ---EYDPQI--------GI--------
---------------------------YGLDVTV------------------------NL
V-----RP---------------------------------GYR----------------
------------------------VKKRDKASRSI-------------------------
--------------------PSAHRMSAEDAIP---FLESNF-------DVDVE------
------------------------------------------------------------
------------------------------------------------------------
--------ATEE-------
>gi|541190034|gb|ERG98422.1| hypothetical protein J07HQX50_02461, partial [Haloquadratum sp. J07HQX50]
------------------------------------------------------------
------------------------------------------------------------
------------------------------------------------------------
------------------------------------------------------------
------------------------------------------------------------
------------------------------------------------------------
------------------------------------------------------------
------------------------------------------------------------
------------------------------------------------------------
------------------------------------------------------------
------------------------------------------------------------
------------------------------------------------------------
------------------------------------------------------------
------------------------------------------------------------
----------------------------DKATQTI-------------------------
--------------------PSRHRLTPEDAVM---FLEANF-------EVDIQ------
------------------------------------------------------------
------------------------------------------------------------
------SESEDE-------
>gi|541199346|gb|ERH07509.1| ribosomal protein L5 [Halonotius sp. J07HN4]
------------------------------------------------------------
------------------------------------------------------------
------------------------------------------------------------
------------------------------------------------------------
------------MSESATE-FHPM-----------QQP---------------RIEKV--
-VVHMGVG---------EG-----------------------G-----------------
----------------------REL--------------------------------QDG
QQILEEITGQESVR---TLAERT----------------------------VQAYDIR--
------------------------------EGDP-I-GAKTT------------------
----------------LRNEAAEAFLETAVPLADLS------------------------
-----------------IEQF----------------------------DDTGNVSFGI-
----------AEH--------------TEFPSQ---EYDPQI--------GI--------
---------------------------YGLDVTI------------------------TL
V-----RP---------------------------------GYR----------------
------------------------ISKRDRETRSI-------------------------
--------------------PSSHRMTPEDAAA---YLEAEY-------DVEVD------
------------------------------------------------------------
------------------------------------------------------------
-----------E-------
>gi|541192124|gb|ERH00473.1| ribosomal protein L5 [Halonotius sp. J07HN6]
------------------------------------------------------------
------------------------------------------------------------
------------------------------------------------------------
------------------------------------------------------------
------------MSEAASD--HEM-----------REP---------------QIEKV--
-VVHMAVG---------EG-----------------------G-----------------
----------------------REL--------------------------------QNA
QEILEEITGEDSVQ---TLAERT----------------------------VQEFDIR--
------------------------------QGDP-I-GAKTT------------------
----------------LRGEDAAAFLETALPLTDLS------------------------
-----------------VSQF----------------------------DDSGNVSFGV-
----------TEH--------------TEFPGQ---EYDPQI--------GI--------
---------------------------FGLDVTV------------------------TI
V-----RP---------------------------------GYR----------------
------------------------VSKRDQETRSI-------------------------
--------------------PSDHRMTPEDAAA---FLEAEF-------DVEVS------
------------------------------------------------------------
------------------------------------------------------------
-----------G-------
>gi|448726781|ref|ZP_21709173.1| 50S ribosomal protein L5P [Halococcus morrhuae DSM 1307]
------------------------------------------------------------
------------------------------------------------------------
------------------------------------------------------------
------------------------------------------------------------
------------MSDAAG--FHEM-----------REP---------------VVEKI--
-VVHMGVG---------QG-----------------------G-----------------
----------------------REL--------------------------------ADA
EEILEAVTGQESVR---TRAKAT----------------------------RPEFGIR--
------------------------------EGDP-I-GTKVT------------------
----------------LRGDDAEEFLATALELATIE------------------------
-----------------RTQF----------------------------DETGNFSFGI-
----------AEH--------------TEFPNQ---EYDPNT--------GI--------
---------------------------YGMDVTA------------------------NL
A-----RP---------------------------------GAR----------------
------------------------IKRRTKATRSI-------------------------
--------------------PGRHRLDIEDAIS---YLEESY-------DMEVQ------
------------------------------------------------------------
------------------------------------------------------------
-------------------
>gi|448737875|ref|ZP_21719908.1| 50S ribosomal protein L5P [Halococcus thailandensis JCM 13552]
------------------------------------------------------------
------------------------------------------------------------
------------------------------------------------------------
------------------------------------------------------------
----------MSDATS----FHEM-----------REP---------------VVEKV--
-VVHMGVG---------QG-----------------------G-----------------
----------------------REL--------------------------------ADG
EEILEAVTGQESVR---TRAEAT----------------------------RPEFGIR--
------------------------------QGDP-I-GAKVT------------------
----------------LRGDDAEEFLATALELATIE------------------------
-----------------RSQF----------------------------DETGNFSFGI-
----------AEH--------------TEFPSQ---EYDPNT--------GI--------
---------------------------YGMDVTA------------------------NL
A-----RP---------------------------------GAR----------------
------------------------IKRRTKATRSI-------------------------
--------------------PGRHRLDAEDAIS---YLEESY-------DMEVQ------
------------------------------------------------------------
------------------------------------------------------------
-------------------
>gi|409731011|ref|ZP_11272561.1| 50S ribosomal protein L5P [Halococcus hamelinensis 100A6]
------------------------------------------------------------
------------------------------------------------------------
------------------------------------------------------------
------------------------------------------------------------
-------------MSEAAE-FHEM-----------REP---------------VVEKV--
-VVHMGVG---------QG-----------------------G-----------------
----------------------REL--------------------------------ANA
EEILEAITGQEGVR---TRANAT----------------------------EPEFGIR--
------------------------------QGDP-I-GAKVT------------------
----------------LRSESAETFLDTALDLAAVS------------------------
-----------------RSQF----------------------------DQTGNFSFGI-
----------EEH--------------TEFPSQ---EYDPNI--------GI--------
---------------------------YGLDVTV------------------------HL
A-----RP---------------------------------GSR----------------
------------------------VAKRTKVTRKL-------------------------
--------------------PSRHRLDTEDAVA---FLEAEY-------DMEVQ------
------------------------------------------------------------
------------------------------------------------------------
-------------------
>gi|448730390|ref|ZP_21712698.1| 50S ribosomal protein L5P [Halococcus saccharolyticus DSM 5350]
------------------------------------------------------------
------------------------------------------------------------
------------------------------------------------------------
------------------------------------------------------------
-------------MSEAAE-FHAM-----------REP---------------VVEKV--
-VVHMGVG---------EG-----------------------G-----------------
----------------------REL--------------------------------ANA
EEILEAVTGQESVR---TRARAT----------------------------EPEFDIR--
------------------------------EGDP-I-GAKVT------------------
----------------LRGEAAETFLDTALDLADVS------------------------
-----------------RTQF----------------------------DETGNISFGV-
----------AEH--------------TEFPDQ---EYDPNV--------GI--------
---------------------------YGLDVTV------------------------NL
N-----RP---------------------------------GAR----------------
------------------------VKRRNKATRQL-------------------------
--------------------PSRHRLDVEDAIA---FLENEF-------DVEVQ------
------------------------------------------------------------
------------------------------------------------------------
-------------------
>gi|448735122|ref|ZP_21717339.1| 50S ribosomal protein L5P [Halococcus salifodinae DSM 8989]
------------------------------------------------------------
------------------------------------------------------------
------------------------------------------------------------
------------------------------------------------------------
-------------MSEAAE-FHAM-----------REP---------------VVEKI--
-VVHMGVG---------EG-----------------------G-----------------
----------------------REL--------------------------------ANA
EEILEAVTGQESVR---TRAKAT----------------------------EPEFDIR--
------------------------------EGDP-I-GAKVT------------------
----------------LRGEDAETFLATALDLADIS------------------------
-----------------RTQF----------------------------DETGNVSFGV-
----------AEH--------------TEFPDQ---EYDPSI--------GI--------
---------------------------YGLDVTV------------------------NL
N-----RP---------------------------------GAR----------------
------------------------VKRRNKATRQL-------------------------
--------------------PSRHRLDVEDAIT---FLENEF-------DVEVQ------
------------------------------------------------------------
------------------------------------------------------------
-------------------
>gi|335438896|ref|ZP_08561627.1| 50S ribosomal protein L5P [Halorhabdus tiamatea SARL4B]
------------------------------------------------------------
------------------------------------------------------------
------------------------------------------------------------
------------------------------------------------------------
----------MSSESRDAE-FHDM-----------REP---------------SVEKV--
-VVHMGIG---------QG-----------------------G-----------------
----------------------QEL--------------------------------ADA
EEILAEIAGQQPVR---TTAKAT----------------------------VGEFDIR--
------------------------------QGDP-V-GTKVT------------------
----------------LRDEAAEAFLETALALVDLD------------------------
-----------------AAQF----------------------------DETGNFSFGV-
----------EEH--------------TDFPSQ---EYDPTI--------GI--------
---------------------------YGLDVTV------------------------NL
T-----RP---------------------------------GYR----------------
------------------------VAKRDKAARPI-------------------------
--------------------PSNHRLDPADAIA---FVESTF-------DAEVS------
------------------------------------------------------------
------------------------------------------------------------
-----------Q-------
>gi|257053372|ref|YP_003131205.1| 50S ribosomal protein L5P [Halorhabdus utahensis DSM 12940]
------------------------------------------------------------
------------------------------------------------------------
------------------------------------------------------------
------------------------------------------------------------
----------MSSESRDAD-FHDM-----------REP---------------SVEKV--
-VVHMGIG---------QG-----------------------G-----------------
----------------------QEL--------------------------------ADA
EEILEEIVGQQPVR---TTAKAT----------------------------VGEFDIR--
------------------------------QGDP-V-GTKVT------------------
----------------LRDEAAEEFIETALAFTDLD------------------------
-----------------AAQF----------------------------DETGNFSFGV-
----------EEH--------------TDFPSQ---EYDPTI--------GI--------
---------------------------YGLDVTV------------------------NL
T-----RP---------------------------------GYR----------------
------------------------VAKRDKASRPI-------------------------
--------------------PSNHRLDPQDAIA---FVESTF-------DVEVS------
------------------------------------------------------------
------------------------------------------------------------
-----------Q-------
>gi|448671528|ref|ZP_21687433.1| 50S ribosomal protein L5P [Haloarcula amylolytica JCM 13557]
------------------------------------------------------------
------------------------------------------------------------
------------------------------------------------------------
------------------------------------------------------------
---------MSSESESGGD-FHEM-----------REP---------------RIEKV--
-VVHMGIG---------HG-----------------------G-----------------
----------------------RDL--------------------------------ANA
EDILGEITGQTPVR---TKAKRT----------------------------VGEFDIR--
------------------------------EGDP-I-GAKVT------------------
----------------LRDEMAEEFLQTALPLAELA------------------------
-----------------TSQF----------------------------DDTGNFSFGV-
----------EEH--------------TEFPSQ---EYDPSI--------GI--------
---------------------------YGLDVTV------------------------NL
V-----RP---------------------------------GYR----------------
------------------------VAKRDKASRSI-------------------------
--------------------PTKHRLNPADAVA---FIESTY-------DVEVS------
------------------------------------------------------------
------------------------------------------------------------
-----------E-------
>gi|448681476|ref|ZP_21691567.1| 50S ribosomal protein L5P [Haloarcula argentinensis DSM 12282]
------------------------------------------------------------
------------------------------------------------------------
------------------------------------------------------------
------------------------------------------------------------
---------MSSESESGGD-FHEM-----------REP---------------RIEKV--
-VVHMGIG---------HG-----------------------G-----------------
----------------------RDL--------------------------------ANA
EDILGEITGQTPVR---TKAKRT----------------------------VGEFDIR--
------------------------------EGDP-I-GAKVT------------------
----------------LRDEMAEEFLQTALPLAELA------------------------
-----------------TSQF----------------------------DDTGNFSFGV-
----------EEH--------------TEFPSQ---EYDPSI--------GI--------
---------------------------YGLDVTV------------------------NL
V-----RP---------------------------------GYR----------------
------------------------VAKRDKASRSI-------------------------
--------------------PTKHRLNPADAVA---FIESTY-------DVEVS------
------------------------------------------------------------
------------------------------------------------------------
-----------E-------
>gi|344212400|ref|YP_004796720.1| 50S ribosomal protein L5P [Haloarcula hispanica ATCC 33960]
------------------------------------------------------------
------------------------------------------------------------
------------------------------------------------------------
------------------------------------------------------------
---------MSSESESGGD-FHEM-----------REP---------------RIEKV--
-VVHMGIG---------HG-----------------------G-----------------
----------------------RDL--------------------------------ANA
EDILGEITGQTPVR---TKAKRT----------------------------VGEFDIR--
------------------------------EGDP-I-GAKVT------------------
----------------LRDEMAEEFLQTALPLAELA------------------------
-----------------TSQF----------------------------DDTGNFSFGV-
----------EEH--------------TEFPSQ---EYDPSI--------GI--------
---------------------------YGLDVTV------------------------NL
V-----RP---------------------------------GYR----------------
------------------------VAKRDKASRSI-------------------------
--------------------PTKHRLNPADAVA---FIESTY-------DVEVS------
------------------------------------------------------------
------------------------------------------------------------
-----------E-------
>gi|448685273|ref|ZP_21693265.1| 50S ribosomal protein L5P [Haloarcula japonica DSM 6131]
------------------------------------------------------------
------------------------------------------------------------
------------------------------------------------------------
------------------------------------------------------------
---------MSSESESGGD-FHEM-----------REP---------------RIEKV--
-VVHMGIG---------HG-----------------------G-----------------
----------------------RDL--------------------------------ANA
EDILGEITGQTPVR---TKAKRT----------------------------VGEFDIR--
------------------------------EGDP-I-GAKVT------------------
----------------LRDEMAEEFLQTALPLAELA------------------------
-----------------TSQF----------------------------DDTGNFSFGV-
----------EEH--------------TEFPSQ---EYDPSI--------GI--------
---------------------------YGLDVTV------------------------NL
V-----RP---------------------------------GYR----------------
------------------------VAKRDKASRSI-------------------------
--------------------PTKHRLNPADAVA---FIESTY-------DVEVS------
------------------------------------------------------------
------------------------------------------------------------
-----------E-------
>gi|448648008|ref|ZP_21679486.1| 50S ribosomal protein L5P [Haloarcula californiae ATCC 33799]
------------------------------------------------------------
------------------------------------------------------------
------------------------------------------------------------
------------------------------------------------------------
---------MSSESESGGD-FHEM-----------REP---------------RIEKV--
-VVHMGIG---------HG-----------------------G-----------------
----------------------RDL--------------------------------ANA
EDILGEITGQMPVR---TKAKRT----------------------------VGEFDIR--
------------------------------EGDP-I-GAKVT------------------
----------------LRDEMAEEFLQTALPLAELA------------------------
-----------------TSQF----------------------------DDTGNFSFGV-
----------EEH--------------TEFPSQ---EYDPSI--------GI--------
---------------------------YGLDVTV------------------------NL
V-----RP---------------------------------GYR----------------
------------------------VAKRDKASRSI-------------------------
--------------------PTKHRLNPADAVA---FIESTY-------DVEVS------
------------------------------------------------------------
------------------------------------------------------------
-----------E-------
>gi|55378372|ref|YP_136222.1| 50S ribosomal protein L5 [Haloarcula marismortui ATCC 43049]
------------------------------------------------------------
------------------------------------------------------------
------------------------------------------------------------
------------------------------------------------------------
---------MSSESESGGD-FHEM-----------REP---------------RIEKV--
-VVHMGIG---------HG-----------------------G-----------------
----------------------RDL--------------------------------ANA
EDILGEITGQMPVR---TKAKRT----------------------------VGEFDIR--
------------------------------EGDP-I-GAKVT------------------
----------------LRDEMAEEFLQTALPLAELA------------------------
-----------------TSQF----------------------------DDTGNFSFGV-
----------EEH--------------TEFPSQ---EYDPSI--------GI--------
---------------------------YGLDVTV------------------------NL
V-----RP---------------------------------GYR----------------
------------------------VAKRDKASRSI-------------------------
--------------------PTKHRLNPADAVA---FIESTY-------DVEVS------
------------------------------------------------------------
------------------------------------------------------------
-----------E-------
>gi|448636974|ref|ZP_21675422.1| 50S ribosomal protein L5P [Haloarcula sinaiiensis ATCC 33800]
------------------------------------------------------------
------------------------------------------------------------
------------------------------------------------------------
------------------------------------------------------------
---------MSSESESGGD-FHEM-----------REP---------------RIEKV--
-VVHMGIG---------HG-----------------------G-----------------
----------------------RDL--------------------------------ANA
EDILGEITGQMPVR---TKAKRT----------------------------VGEFDIR--
------------------------------EGDP-I-GAKVT------------------
----------------LRDEMAEEFLQTALPLAELA------------------------
-----------------TSQF----------------------------DDTGNFSFGV-
----------EEH--------------TEFPSQ---EYDPSI--------GI--------
---------------------------YGLDVTV------------------------NL
V-----RP---------------------------------GYR----------------
------------------------VAKRDKASRSI-------------------------
--------------------PTKHRLNPADAVA---FIESTY-------DVEVS------
------------------------------------------------------------
------------------------------------------------------------
-----------E-------
>gi|448630837|ref|ZP_21673292.1| 50S ribosomal protein L5P [Haloarcula vallismortis ATCC 29715]
------------------------------------------------------------
------------------------------------------------------------
------------------------------------------------------------
------------------------------------------------------------
---------MSSESESGGD-FHEM-----------REP---------------RIEKV--
-VVHMGIG---------HG-----------------------G-----------------
----------------------RDL--------------------------------ANA
EDILGEITGQAPVR---TKAKRT----------------------------VGEFDIR--
------------------------------EGDP-I-GAKVT------------------
----------------LRDEIAEEFLDTALPLAELA------------------------
-----------------TSQF----------------------------DDTGNFSFGI-
----------EEH--------------TEFPSQ---EYDPSI--------GI--------
---------------------------YGLDVTV------------------------NL
V-----RP---------------------------------GYR----------------
------------------------VAKRDKASRSI-------------------------
--------------------PTKHRLNPADAVA---FIESTY-------DVEVS------
------------------------------------------------------------
------------------------------------------------------------
-----------E-------
>gi|354610524|ref|ZP_09028480.1| 50S ribosomal protein L5P [Halobacterium sp. DL1]
------------------------------------------------------------
------------------------------------------------------------
------------------------------------------------------------
------------------------------------------------------------
----------MSESETEAE-FHEM-----------REP---------------RIEKV--
-VAHMGVG---------RG-----------------------G-----------------
----------------------VDL--------------------------------QNA
EDILYEITNQETVR---TTAKRT----------------------------EPEFGIR--
------------------------------EGDP-I-GTKVT------------------
----------------LRGEDANDFLDRALPAADLA------------------------
-----------------KRQF----------------------------DDTGNVSFGI-
----------DEH--------------TEFPSQ---EYDPNI--------GI--------
---------------------------YGLDVTV------------------------NL
V-----RP---------------------------------GYR----------------
------------------------VAKRDQVSRQI-------------------------
--------------------PSNHRLDPEDAVA---YLESNF-------DVEVN------
------------------------------------------------------------
------------------------------------------------------------
-----------E-------
>gi|15790645|ref|NP_280469.1| 50S ribosomal protein L5 [Halobacterium sp. NRC-1]
------------------------------------------------------------
------------------------------------------------------------
------------------------------------------------------------
------------------------------------------------------------
----------MSETDST-D-FHEM-----------REP---------------RIEKV--
-VVHMGVG---------QG-----------------------G-----------------
----------------------VEL--------------------------------QNA
ETILEAITGQQTVR---TKAKSP----------------------------EPEFGLR--
------------------------------QGDP-I-GAKVT------------------
----------------LRDDTAVDFLERALPAADLD------------------------
-----------------RRQF----------------------------DNTGNVSFGI-
----------EEH--------------TDFPSQ---EYDPNI--------GI--------
---------------------------YGMDVTV------------------------NL
T-----RP---------------------------------GYR----------------
------------------------VAKRDQGTRQI-------------------------
--------------------PSNHRLNSEDAVS---FLVSNF-------DVEVN------
------------------------------------------------------------
------------------------------------------------------------
-----------E-------
>gi|169236384|ref|YP_001689584.1| 50S ribosomal protein L5P [Halobacterium salinarum R1]
------------------------------------------------------------
------------------------------------------------------------
------------------------------------------------------------
------------------------------------------------------------
----------MSETDST-D-FHEM-----------REP---------------RIEKV--
-VVHMGVG---------QG-----------------------G-----------------
----------------------VEL--------------------------------QNA
ETILEAITGQQTVR---TKAKSP----------------------------EPEFGLR--
------------------------------QGDP-I-GAKVT------------------
----------------LRDDTAVDFLERALPAADLD------------------------
-----------------RRQF----------------------------DNTGNVSFGI-
----------EEH--------------TDFPSQ---EYDPNI--------GI--------
---------------------------YGMDVTV------------------------NL
T-----RP---------------------------------GYR----------------
------------------------VAKRDQGTRQI-------------------------
--------------------PSNHRLNSEDAVS---FLVSNF-------DVEVN------
------------------------------------------------------------
------------------------------------------------------------
-----------E-------
>gi|544640208|ref|WP_021074747.1| 50S ribosomal protein L5 [haloarchaeon 3A1_DGR]
------------------------------------------------------------
------------------------------------------------------------
------------------------------------------------------------
------------------------------------------------------------
----------MSAA-------QEM-----------REP---------------YIEKV--
-VVHMGVG---------EG-----------------------G-----------------
----------------------EPL--------------------------------ADA
EDIIEAITDQQSVR---TTAKRT----------------------------VGEFDIR--
------------------------------QGDP-I-GTKVT------------------
----------------LRGEDAEAFLETALELTELS------------------------
-----------------SSQF----------------------------DDRGNLSFGV-
----------DDH--------------TDFPSQ---EYDPNV--------GI--------
---------------------------YGLDVTV------------------------TI
V-----RP---------------------------------GYR----------------
------------------------VAKRDTVTRSI-------------------------
--------------------PSSHQMTPADARE---FLESTF-------EVEVE------
------------------------------------------------------------
------------------------------------------------------------
-----------E-------
>lcl|38019_2914 unnamed protein product
------------------------------------------------------------
------------------------------------------------------------
------------------------------------------------------------
------------------------------------------------------------
----------MSDAESA-S--HEM-----------REP---------------YLEKV--
-VVHMGVG---------QG-----------------------G-----------------
----------------------EPL--------------------------------ADA
ENIIEEVTGQQSVR---TTAKRT----------------------------VGEFGIR--
------------------------------KGDP-I-GVKVT------------------
----------------LRGEDAHAFLETALDLVDVS------------------------
-----------------SSQF----------------------------DDTGNLSFGV-
----------EDH--------------TDFPSQ---EYDPNI--------GI--------
---------------------------YGLDVTT------------------------TI
V-----RP---------------------------------GYR----------------
------------------------VAKRDKVTRSI-------------------------
--------------------PSNHRMTAEDAIA---FLETHF-------DVEVT------
------------------------------------------------------------
------------------------------------------------------------
-----------E-------
>gi|448452135|ref|ZP_21593155.1| 30S ribosomal protein S4e [Halorubrum litoreum JCM 13561]
------------------------------------------------------------
--------------------------------MTRHQKRLSVPNSWPVERKTNTFTVKAG
AGPHGEAGVPLVVLLRDVLGYVDSTKEARYALNNDSILVNGDAVSDEQRPIGMFDILAFP
ERGEYFRVFPDEGGRLALTSVDEDAAGSRLGKITNKSVVPGGVVQLTLHDGTNVRVDDDA
DYDTNDSIVVDNETKEIVA-HFEY-----------EESALVTAVAGQHAGHIGEIDDI--
-DVTLGSGDNTVTVASDDG-----------------------GYETVEEYVVVIDENFTD
DDADEAGDSDAVSYTHLXVYKRQPL--------------------------------ADA
EEIIEEITGQQSVR---TTSKRT----------------------------IAEFGIR--
------------------------------KGDP-I-GVKVT------------------
----------------LRGEDAHAFLATALDLVEIG------------------------
-----------------RSQF----------------------------DDTGNLSFGV-
----------EDH--------------TDFPSQ---EYDPNT--------GI--------
---------------------------YGLDVTT------------------------TI
V-----RP---------------------------------GYR----------------
------------------------VSKRDKATGTI-------------------------
--------------------PARHRMTAEDAAA---FLETNF-------DVEVS------
------------------------------------------------------------
------------------------------------------------------------
-----------E-------
>gi|448503699|ref|ZP_21613328.1| 50S ribosomal protein L5P [Halorubrum coriense DSM 10284]
------------------------------------------------------------
------------------------------------------------------------
------------------------------------------------------------
------------------------------------------------------------
--------------------MYKR------------------------------------
-----------------QG-----------------------------------------
----------------------EPL--------------------------------ADA
EEIIEEIAGQQSVR---TTSKRT----------------------------IAEFGIR--
------------------------------KGDP-I-GVKVT------------------
----------------LRGEDAHAFLETALDLVDVS------------------------
-----------------RSQF----------------------------DDTGNLSFGV-
----------EDH--------------TDFPSQ---EYDPNI--------GI--------
---------------------------YGLDVTT------------------------TI
V-----RP---------------------------------GYR----------------
------------------------VSKRDKATGTI-------------------------
--------------------PARHRMTAEDAAA---FLETNF-------DVEVT------
------------------------------------------------------------
------------------------------------------------------------
-----------E-------
>lcl|18175_1640 unnamed protein product
----------------------------MTRHQKRLSVPNSWPVERKTDTFTVKAGAGPH
GEAGVPLVVLLRDVLGYVDSTKEARYALNNDSILVNGDAISDEQRPIGMFDILAFPERGE
FFRVFPDEGGRLALTPVDEEAAGSRLGKITNKTVVPGGVVQLTLHDGTNVRVDDDADYET
NDSIVVDNETKEIVAHFEYEEGALVTAVAGQHAGQIGEIDDIDVTLGSGDNTVTVASDDG
GYETIEEYVVVIDENFT-D--DEG-----------GEP---------------SLEKV--
-VVHMGVG---------QG-----------------------G-----------------
----------------------EPL--------------------------------ADA
EQIIEEITGQQSVR---TTSKRT----------------------------IAEFGIR--
------------------------------KGDP-I-GVKVT------------------
----------------LRGEDAHAFLETALDLVEIG------------------------
-----------------RSQF----------------------------DDTGNLSFGI-
----------EDH--------------TDFPSQ---EYDPNT--------GI--------
---------------------------YGLDVTT------------------------TI
V-----RP---------------------------------GYR----------------
------------------------VSKRDKATGTI-------------------------
--------------------PARHRMTAEDAAA---FLETNF-------DVEVS------
------------------------------------------------------------
------------------------------------------------------------
-----------E-------
>lcl|36546_3255 unnamed protein product
------------------------------------------------------------
------------------------------------------------------------
------------------------------------------------------------
------------------------------------------------------------
--------MRMSEAESA-D--HEM-----------REP---------------SLEKV--
-VVHMGVG---------QG-----------------------G-----------------
----------------------EPL--------------------------------ADA
EEIIEEITGQQSVR---TTSKRT----------------------------IAEFGIR--
------------------------------KGDP-I-GVKVT------------------
----------------LRGEDAHAFLETALDLVDVS------------------------
-----------------RSQF----------------------------DDTGNLSFGV-
----------EDH--------------TDFPSQ---EYDPNI--------GI--------
---------------------------YGLDVTT------------------------TI
V-----RP---------------------------------GYR----------------
------------------------VSKRDKATGTI-------------------------
--------------------PSRHRMTAEDAAA---FLETNF-------DVEVT------
------------------------------------------------------------
------------------------------------------------------------
-----------E-------
>lcl|38020_996 unnamed protein product
------------------------------------------------------------
------------------------------------------------------------
------------------------------------------------------------
------------------------------------------------------------
--------MRMSEAESA-D--HEM-----------REP---------------SLEKV--
-VVHMGVG---------QG-----------------------G-----------------
----------------------EPL--------------------------------ADA
EEIIEEITGQQSVR---TTSKRT----------------------------IAEFGIR--
------------------------------KGDP-I-GVKVT------------------
----------------LRGEDAHAFLETALDLVDVS------------------------
-----------------RSQF----------------------------DDTGNLSFGV-
----------EDH--------------TDFPSQ---EYDPNI--------GI--------
---------------------------YGLDVTT------------------------TI
V-----RP---------------------------------GYR----------------
------------------------VSKRDKATGTI-------------------------
--------------------PSRHRMTAEDAAA---FLETNF-------DVEVT------
------------------------------------------------------------
------------------------------------------------------------
-----------E-------
>lcl|38021_2131 unnamed protein product
------------------------------------------------------------
------------------------------------------------------------
------------------------------------------------------------
------------------------------------------------------------
--------MRMSEAESA-D--HEM-----------REP---------------SLEKV--
-VVHMGVG---------QG-----------------------G-----------------
----------------------EPL--------------------------------ADA
EEIIEEITGQQSVR---TTSKRT----------------------------IAEFGIR--
------------------------------KGDP-I-GVKVT------------------
----------------LRGEDAHAFLETALDLVDVS------------------------
-----------------RSQF----------------------------DDTGNLSFGV-
----------EDH--------------TDFPSQ---EYDPNI--------GI--------
---------------------------YGLDVTT------------------------TI
V-----RP---------------------------------GYR----------------
------------------------VSKRDKATGTI-------------------------
--------------------PSRHRMTAEDAAA---FLETNF-------DVEVT------
------------------------------------------------------------
------------------------------------------------------------
-----------E-------
>lcl|38022_17 unnamed protein product
------------------------------------------------------------
------------------------------------------------------------
------------------------------------------------------------
------------------------------------------------------------
--------MRMSEAESA-D--HEM-----------REP---------------SLEKV--
-VVHMGVG---------QG-----------------------G-----------------
----------------------EPL--------------------------------ADA
EEIIEEITGQQSVR---TTSKRT----------------------------IAEFGIR--
------------------------------KGDP-I-GVKVT------------------
----------------LRGEDAHAFLETALDLVDVS------------------------
-----------------RSQF----------------------------DDTGNLSFGV-
----------EDH--------------TDFPSQ---EYDPNI--------GI--------
---------------------------YGLDVTT------------------------TI
V-----RP---------------------------------GYR----------------
------------------------VSKRDKATGTI-------------------------
--------------------PSRHRMTAEDAAA---FLETNF-------DVEVT------
------------------------------------------------------------
------------------------------------------------------------
-----------E-------
>lcl|36553_2258 unnamed protein product
------------------------------------------------------------
------------------------------------------------------------
------------------------------------------------------------
------------------------------------------------------------
--------MRMSEAESA-D--HEM-----------REP---------------SLEKV--
-VVHMGVG---------QG-----------------------G-----------------
----------------------EPL--------------------------------ADA
EEIIEEITGQQSVR---TTSKRT----------------------------IAEFGIR--
------------------------------KGDP-I-GVKVT------------------
----------------LRGEDAHAFLETALDLVDVS------------------------
-----------------RSQF----------------------------DDTGNLSFGV-
----------EDH--------------TDFPSQ---EYDPNI--------GI--------
---------------------------YGLDVTT------------------------TI
V-----RP---------------------------------GYR----------------
------------------------VSKRDKATGTI-------------------------
--------------------PSRHRMTAEDAAA---FLETNF-------DVEVT------
------------------------------------------------------------
------------------------------------------------------------
-----------E-------
>lcl|38024_2001 unnamed protein product
------------------------------------------------------------
------------------------------------------------------------
------------------------------------------------------------
------------------------------------------------------------
--------MRMSEAESA-D--HEM-----------REP---------------SLEKV--
-VVHMGVG---------QG-----------------------G-----------------
----------------------EPL--------------------------------ADA
EEIIEEITGQQSVR---TTSKRT----------------------------IAEFGIR--
------------------------------KGDP-I-GVKVT------------------
----------------LRGEDAHAFLETALDLVDVS------------------------
-----------------RSQF----------------------------DDTGNLSFGV-
----------EDH--------------TDFPSQ---EYDPNI--------GI--------
---------------------------YGLDVTT------------------------TI
V-----RP---------------------------------GYR----------------
------------------------VSKRDKATGTI-------------------------
--------------------PSRHRMTAEDAAA---FLETNF-------DVEVT------
------------------------------------------------------------
------------------------------------------------------------
-----------E-------
>lcl|38025_464 unnamed protein product
------------------------------------------------------------
------------------------------------------------------------
------------------------------------------------------------
------------------------------------------------------------
--------MRMSEAESA-D--HEM-----------REP---------------SLEKV--
-VVHMGVG---------QG-----------------------G-----------------
----------------------EPL--------------------------------ADA
EEIIEEITGQQSVR---TTSKRT----------------------------IAEFGIR--
------------------------------KGDP-I-GVKVT------------------
----------------LRGEDAHAFLETALDLVDVS------------------------
-----------------RSQF----------------------------DDTGNLSFGV-
----------EDH--------------TDFPSQ---EYDPNI--------GI--------
---------------------------YGLDVTT------------------------TI
V-----RP---------------------------------GYR----------------
------------------------VSKRDKATGTI-------------------------
--------------------PSRHRMTAEDAAA---FLETNF-------DVEVT------
------------------------------------------------------------
------------------------------------------------------------
-----------E-------
>lcl|36556_1785 unnamed protein product
------------------------------------------------------------
------------------------------------------------------------
------------------------------------------------------------
------------------------------------------------------------
--------MRMSEAESA-D--HEM-----------REP---------------SLEKV--
-VVHMGVG---------QG-----------------------G-----------------
----------------------EPL--------------------------------ADA
EEIIEEITGQQSVR---TTSKRT----------------------------IAEFGIR--
------------------------------KGDP-I-GVKVT------------------
----------------LRGEDAHAFLETALDLVDVS------------------------
-----------------RSQF----------------------------DDTGNLSFGV-
----------EDH--------------TDFPSQ---EYDPNI--------GI--------
---------------------------YGLDVTT------------------------TI
V-----RP---------------------------------GYR----------------
------------------------VSKRDKATGTI-------------------------
--------------------PSRHRMTAEDAAA---FLETNF-------DVEVT------
------------------------------------------------------------
------------------------------------------------------------
-----------E-------
>lcl|36557_302 unnamed protein product
------------------------------------------------------------
------------------------------------------------------------
------------------------------------------------------------
------------------------------------------------------------
--------MRMSEAESA-D--HEM-----------REP---------------SLEKV--
-VVHMGVG---------QG-----------------------G-----------------
----------------------EPL--------------------------------ADA
EEIIEEITGQQSVR---TTSKRT----------------------------IAEFGIR--
------------------------------KGDP-I-GVKVT------------------
----------------LRGEDAHAFLETALDLVDVS------------------------
-----------------RSQF----------------------------DDTGNLSFGV-
----------EDH--------------TDFPSQ---EYDPNI--------GI--------
---------------------------YGLDVTT------------------------TI
V-----RP---------------------------------GYR----------------
------------------------VSKRDKATGTI-------------------------
--------------------PSRHRMTAEDAAA---FLETNF-------DVEVT------
------------------------------------------------------------
------------------------------------------------------------
-----------E-------
>lcl|23591_2518 unnamed protein product
------------------------------------------------------------
------------------------------------------------------------
------------------------------------------------------------
------------------------------------------------------------
------------------------------------------------------------
----MGVG---------QG-----------------------G-----------------
----------------------EPL--------------------------------ADA
EEIIEEITGQQSVR---TTSKRT----------------------------IAEFGIR--
------------------------------KGDP-I-GVKVT------------------
----------------LRGEDAHAFLETALDLVDVS------------------------
-----------------RSQF----------------------------DDTGNLSFGV-
----------EDH--------------TDFPSQ---EYDPNI--------GI--------
---------------------------YGLDVTT------------------------TI
V-----RP---------------------------------GYR----------------
------------------------VSKRDKATGTI-------------------------
--------------------PSRHRMTAEDAAA---FLETNF-------DVEVT------
------------------------------------------------------------
------------------------------------------------------------
-----------E-------
>gi|495716526|ref|WP_008441105.1| 50S ribosomal protein L5 [Halorubrum californiense]
------------------------------------------------------------
------------------------------------------------------------
------------------------------------------------------------
------------------------------------------------------------
------------------------------------------------------------
----MGVG---------QG-----------------------G-----------------
----------------------EPL--------------------------------ADA
EEIIEAITGQQSVR---TTSKRT----------------------------IAEFGIR--
------------------------------KGDP-I-GVKAT------------------
----------------LRGEDAHAFLETALDLVDVG------------------------
-----------------RSQF----------------------------DDTGNLSFGV-
----------EDH--------------TDFPSQ---EYDPNT--------GI--------
---------------------------YGLDVTT------------------------TI
V-----RP---------------------------------GYR----------------
------------------------VSKRDKATGTI-------------------------
--------------------PARHRMTAEDAAA---FLETNF-------DVEVT------
------------------------------------------------------------
------------------------------------------------------------
-----------E-------
>gi|448535695|ref|ZP_21622215.1| 50S ribosomal protein L5P [Halorubrum hochstenium ATCC 700873]
------------------------------------------------------------
------------------------------------------------------------
------------------------------------------------------------
------------------------------------------------------------
----------MSEAESA-D--HEM-----------REP---------------YLEKV--
-VVHMGVG---------QG-----------------------G-----------------
----------------------EPL--------------------------------ADA
EEIIEEITGQQSVR---TTSKRT----------------------------IAEFGIR--
------------------------------KGDP-I-GVKVT------------------
----------------LRGEDAHAFLETALDIVDVS------------------------
-----------------ASQF----------------------------DDTGNLSFGV-
----------EDH--------------TDFPSQ---EYDPNT--------GI--------
---------------------------YGLDVTT------------------------TI
V-----RP---------------------------------GYR----------------
------------------------VSKRDKATGTI-------------------------
--------------------PARHRMTAEDAAA---FLETNF-------DVEVT------
------------------------------------------------------------
------------------------------------------------------------
-----------E-------
>lcl|39407_848 unnamed protein product
------------------------------------------------------------
------------------------------------------------------------
------------------------------------------------------------
------------------------------------------------------------
-------MIRMSEAESA-D--HEM-----------REP---------------YLEKV--
-VVHMGVG---------QG-----------------------G-----------------
----------------------EPL--------------------------------ADA
EQIIEEITGQQSVR---TTSKRT----------------------------IAEFGIR--
------------------------------KGDP-I-GVKVT------------------
----------------LRGEDAHAFLETALDLVDIG------------------------
-----------------RSQF----------------------------DDTGNLSFGV-
----------EDH--------------TDFPSQ---EYDPNT--------GI--------
---------------------------YGLDVTT------------------------TI
V-----RP---------------------------------GYR----------------
------------------------VSKRDKATGTI-------------------------
--------------------PARHRMTAEDAAA---FLETNF-------DVEVT------
------------------------------------------------------------
------------------------------------------------------------
-----------E-------
>lcl|38016_1426 unnamed protein product
------------------------------------------------------------
------------------------------------------------------------
------------------------------------------------------------
------------------------------------------------------------
-------MIRMSEAESA-D--HEM-----------REP---------------YLEKV--
-VVHMGVG---------QG-----------------------G-----------------
----------------------EPL--------------------------------ADA
EQIIEEITGQQSVR---TTSKRT----------------------------IAEFGIR--
------------------------------KGDP-I-GVKVT------------------
----------------LRGEDAHAFLETALDLVDIG------------------------
-----------------RSQF----------------------------DDTGNLSFGV-
----------EDH--------------TDFPSQ---EYDPNT--------GI--------
---------------------------YGLDVTT------------------------TI
V-----RP---------------------------------GYR----------------
------------------------VSKRDKATGTI-------------------------
--------------------PARHRMTAEDAAA---FLETNF-------DVEVT------
------------------------------------------------------------
------------------------------------------------------------
-----------E-------
>lcl|18176_1166 unnamed protein product
------------------------------------------------------------
------------------------------------------------------------
------------------------------------------------------------
------------------------------------------------------------
-------MIRMSEAESA-D--HEM-----------REP---------------YLEKV--
-VVHMGVG---------QG-----------------------G-----------------
----------------------EPL--------------------------------ADA
EQIIEEITGQQSVR---TTSKRT----------------------------IAEFGIR--
------------------------------KGDP-I-GVKVT------------------
----------------LRGEDAHAFLETALDLVEIG------------------------
-----------------RSQF----------------------------DDTGNLSFGI-
----------EDH--------------TDFPSQ---EYDPNT--------GI--------
---------------------------YGLDVTT------------------------TI
V-----RP---------------------------------GYR----------------
------------------------VSKRDKATGTI-------------------------
--------------------PARHRMTAEDAAA---FLETNF-------DVEVS------
------------------------------------------------------------
------------------------------------------------------------
-----------E-------
>gi|448436265|ref|ZP_21587066.1| 50S ribosomal protein L5P [Halorubrum tebenquichense DSM 14210]
------------------------------------------------------------
------------------------------------------------------------
------------------------------------------------------------
------------------------------------------------------------
----------MSEAESA-D--HEM-----------REP---------------YLEKV--
-VVHMGVG---------QG-----------------------G-----------------
----------------------EPL--------------------------------ADA
EEIIEEITGQQSVR---TTSKRT----------------------------IAEFGIR--
------------------------------KGDP-I-GVKVT------------------
----------------LRGEDAHAFLETALDLVEVG------------------------
-----------------RSQF----------------------------DDTGNLSFGV-
----------EDH--------------TDFPSQ---EYDPNT--------GI--------
---------------------------YGLDVTT------------------------TI
V-----RP---------------------------------GYR----------------
------------------------VSKRDKATGTI-------------------------
--------------------PARHRMTAEDAAA---FLETNF-------DVEVT------
------------------------------------------------------------
------------------------------------------------------------
-----------E-------
>lcl|18174_1375 unnamed protein product
------------------------------------------------------------
------------------------------------------------------------
------------------------------------------------------------
------------------------------------------------------------
-------MVPMSEAESA-D--HEM-----------REP---------------YLEKV--
-VVHMGVG---------QG-----------------------G-----------------
----------------------EPL--------------------------------ADA
EEIIEEITGQQSVR---TTSKRT----------------------------IAEFGIR--
------------------------------KGDP-I-GVKVT------------------
----------------LRGEDAHAFLETALELVEIG------------------------
-----------------RSQF----------------------------DDTGNLSFGV-
----------EDH--------------TDFPSQ---EYDPNT--------GI--------
---------------------------YGLDVTT------------------------TI
V-----RP---------------------------------GYR----------------
------------------------VSKRDKATGTI-------------------------
--------------------PARHRMTAEDAAA---FLETNF-------DVEVT------
------------------------------------------------------------
------------------------------------------------------------
-----------E-------
>lcl|18178_845 unnamed protein product
------------------------------------------------------------
------------------------------------------------------------
------------------------------------------------------------
------------------------------------------------------------
-------MVPMSEAESA-D--HEM-----------REP---------------YLEKV--
-VVHMGVG---------QG-----------------------G-----------------
----------------------EPL--------------------------------ADA
EEIIEEITGQQSVR---TTSKRT----------------------------IAEFGIR--
------------------------------KGDP-I-GVKVT------------------
----------------LRGEDAHAFLETALELVEIG------------------------
-----------------RSQF----------------------------DDTGNLSFGV-
----------EDH--------------TDFPSQ---EYDPNT--------GI--------
---------------------------YGLDVTT------------------------TI
V-----RP---------------------------------GYR----------------
------------------------VSKRDKATGTI-------------------------
--------------------PARHRMTAEDAAA---FLETNF-------DVEVT------
------------------------------------------------------------
------------------------------------------------------------
-----------E-------
>gi|515913232|ref|WP_017343815.1| 50S ribosomal protein L5 [Halorubrum sp. T3]
------------------------------------------------------------
------------------------------------------------------------
------------------------------------------------------------
------------------------------------------------------------
----------MSEAESA-D--HEM-----------REP---------------YLEKV--
-VVHMGVG---------QG-----------------------G-----------------
----------------------EPL--------------------------------ADA
EEIIEEITGQQSVR---TTSKRT----------------------------IAEFGIR--
------------------------------KGDP-I-GVKVT------------------
----------------LRGEDAHAFLATALELVEIG------------------------
-----------------RSQF----------------------------DDTGNLSFGV-
----------EDH--------------TDFPSQ---EYDPNT--------GI--------
---------------------------YGLDVTT------------------------TI
V-----RP---------------------------------GYR----------------
------------------------VSKRDKATGTI-------------------------
--------------------PARHRMTAEDAAA---FLETNF-------DVEVT------
------------------------------------------------------------
------------------------------------------------------------
-----------E-------
>gi|448484347|ref|ZP_21606054.1| 50S ribosomal protein L5P [Halorubrum arcis JCM 13916]
------------------------------------------------------------
------------------------------------------------------------
------------------------------------------------------------
------------------------------------------------------------
----------MSEAKSA-D--HEM-----------REP---------------YLEKV--
-VVHMGVG---------QG-----------------------G-----------------
----------------------EPL--------------------------------ADA
EEIIEEITGQQSVR---TTSKRT----------------------------IAEFGIR--
------------------------------KGDP-I-GVKVT------------------
----------------LRGEDAHAFLATALDLVEIG------------------------
-----------------RSQF----------------------------DDTGNLSFGV-
----------EDH--------------TDFPSQ---EYDPNT--------GI--------
---------------------------YGLDVTT------------------------TI
V-----RP---------------------------------GYR----------------
------------------------VSKRDKATGTI-------------------------
--------------------PARHRMTAEDAAA---FLETNF-------DVEVS------
------------------------------------------------------------
------------------------------------------------------------
-----------E-------
>gi|448426494|ref|ZP_21583343.1| 50S ribosomal protein L5P [Halorubrum terrestre JCM 10247]
------------------------------------------------------------
------------------------------------------------------------
------------------------------------------------------------
------------------------------------------------------------
----------MSEAKSA-D--HEM-----------REP---------------YLEKV--
-VVHMGVG---------QG-----------------------G-----------------
----------------------EPL--------------------------------ADA
EEIIEEITGQQSVR---TTSKRT----------------------------IAEFGIR--
------------------------------KGDP-I-GVKVT------------------
----------------LRGEDAHAFLATALDLVEIG------------------------
-----------------RSQF----------------------------DDTGNLSFGV-
----------EDH--------------TDFPSQ---EYDPNT--------GI--------
---------------------------YGLDVTT------------------------TI
V-----RP---------------------------------GYR----------------
------------------------VSKRDKATGTI-------------------------
--------------------PARHRMTAEDAAA---FLETNF-------DVEVS------
------------------------------------------------------------
------------------------------------------------------------
-----------E-------
>gi|448517702|ref|ZP_21617276.1| 50S ribosomal protein L5P [Halorubrum distributum JCM 10118]
------------------------------------------------------------
------------------------------------------------------------
------------------------------------------------------------
------------------------------------------------------------
----------MSEAESA-D--HEM-----------REP---------------YLEKV--
-VVHMGVG---------QG-----------------------G-----------------
----------------------EPL--------------------------------ADA
EEIIEEITGQQSVR---TTSKRT----------------------------IAEFGIR--
------------------------------KGDP-I-GVKVT------------------
----------------LRGEDAHAFLATALDLVEIG------------------------
-----------------RSQF----------------------------DDTGNLSFGV-
----------EDH--------------TDFPSQ---EYDPNT--------GI--------
---------------------------YGLDVTT------------------------TI
V-----RP---------------------------------GYR----------------
------------------------VSKRDKATGTI-------------------------
--------------------PARHRMTAEDAAA---FLETNF-------DVEVS------
------------------------------------------------------------
------------------------------------------------------------
-----------E-------
>lcl|36549_643 unnamed protein product
------------------------------------------------------------
------------------------------------------------------------
------------------------------------------------------------
------------------------------------------------------------
-------MIRMSEAESA-D--HEM-----------REP---------------YLEKV--
-VVHMGVG---------QG-----------------------G-----------------
----------------------EPL--------------------------------ADA
EEIIEEITGQQSVR---TTSKRT----------------------------IAEFGIR--
------------------------------KGDP-I-GVKVT------------------
----------------LRGEDAHAFLATALDLVEIG------------------------
-----------------RSQF----------------------------DDTGNLSFGV-
----------EDH--------------TDFPSQ---EYDPNT--------GI--------
---------------------------YGLDVTT------------------------TI
V-----RP---------------------------------GYR----------------
------------------------VSKRDKATGTI-------------------------
--------------------PARHRMTAEDAAA---FLETNF-------DVEVS------
------------------------------------------------------------
------------------------------------------------------------
-----------E-------
>lcl|36547_2700 unnamed protein product
------------------------------------------------------------
------------------------------------------------------------
------------------------------------------------------------
------------------------------------------------------------
-----------------------M-----------REP---------------YLEKV--
-VVHMGVG---------QG-----------------------G-----------------
----------------------EPL--------------------------------ADA
EEIIEEITGQQSVR---TTSKRT----------------------------IAEFGIR--
------------------------------KGDP-I-GVKVT------------------
----------------LRGEDAHAFLATALDLVEIG------------------------
-----------------RSQF----------------------------DDTGNLSFGV-
----------EDH--------------TDFPSQ---EYDPNT--------GI--------
---------------------------YGLDVTT------------------------TI
V-----RP---------------------------------GYR----------------
------------------------VSKRDKATGTI-------------------------
--------------------PARHRMTAEDAAA---FLETNF-------DVEVS------
------------------------------------------------------------
------------------------------------------------------------
-----------E-------
>gi|448475297|ref|ZP_21603015.1| 50S ribosomal protein L5P [Halorubrum aidingense JCM 13560]
------------------------------------------------------------
------------------------------------------------------------
------------------------------------------------------------
------------------------------------------------------------
----------MSESESA-A--HEM-----------REP---------------YLEKV--
-VVHMGVG---------QG-----------------------G-----------------
----------------------EPL--------------------------------ADA
EEIIEEITGQQSVR---TTSKRT----------------------------IAEFGIR--
------------------------------KGDP-I-GVKVT------------------
----------------LRGEDAHAFLETALELVDIA------------------------
-----------------ESQF----------------------------DDTGNLSFGV-
----------EDH--------------TDFPSQ---EYSPNI--------GI--------
---------------------------YGLDVTT------------------------TI
V-----RP---------------------------------GYR----------------
------------------------VSKRDKGTASI-------------------------
--------------------PAKHRMTAEDAAA---FLETNF-------DVEVT------
------------------------------------------------------------
------------------------------------------------------------
-----------A-------
>gi|448463243|ref|ZP_21598021.1| 50S ribosomal protein L5P [Halorubrum kocurii JCM 14978]
------------------------------------------------------------
------------------------------------------------------------
------------------------------------------------------------
------------------------------------------------------------
----------MSESESA-S--HEM-----------REP---------------YLEKV--
-VVHMGVG---------QG-----------------------G-----------------
----------------------EPL--------------------------------ADA
EEIIEEITGQQSVR---TTSKRT----------------------------IAEFGIR--
------------------------------KGDP-I-GVKVT------------------
----------------LRNEDAHAFLETALELADVS------------------------
-----------------KSQF----------------------------DDTGNLSFGV-
----------EDH--------------TDFPSQ---EYDPNI--------GI--------
---------------------------YGLDVTT------------------------TI
V-----RP---------------------------------GYR----------------
------------------------VSKRDKATASI-------------------------
--------------------PEKHRMTAEDAAA---FLETNF-------DVEVT------
------------------------------------------------------------
------------------------------------------------------------
-----------E-------
>gi|222480844|ref|YP_002567081.1| 50S ribosomal protein L5P [Halorubrum lacusprofundi ATCC 49239]
------------------------------------------------------------
------------------------------------------------------------
------------------------------------------------------------
------------------------------------------------------------
----------MSESESA-S--HEM-----------REP---------------YLEKV--
-VVHMGVG---------QG-----------------------G-----------------
----------------------EPL--------------------------------ADA
EEIIEEITDQQSVR---TTSKRT----------------------------IAEFGIR--
------------------------------KGDP-I-GVKVT------------------
----------------LRGEDAHAFLDTALELADIS------------------------
-----------------KSQF----------------------------DDTGNLSFGV-
----------EDH--------------TDFPSQ---EYDPNI--------GI--------
---------------------------YGLDVTT------------------------TI
V-----RP---------------------------------GYR----------------
------------------------VSKRDKATASI-------------------------
--------------------PSKHRMTAEDATA---FLETNF-------DVEVT------
------------------------------------------------------------
------------------------------------------------------------
-----------E-------
>lcl|36555_1195 unnamed protein product
------------------------------------------------------------
------------------------------------------------------------
------------------------------------------------------------
------------------------------------------------------------
-----------------------M-----------REP---------------YLEKV--
-VVHMGVG---------QG-----------------------G-----------------
----------------------EPL--------------------------------ADA
EEIIEEITEQQSVR---TTSKRT----------------------------IAEFGIR--
------------------------------KGDP-I-GVKVT------------------
----------------LRGEDAHEFLATALDVVDVS------------------------
-----------------RSQF----------------------------DDTGNLSFGV-
----------EDH--------------TDFPSQ---EYNPNI--------GI--------
---------------------------YGLDVTT------------------------TI
V-----RP---------------------------------GYR----------------
------------------------VSKRDKATASI-------------------------
--------------------PAKHRMTVEDAAA---FLETNF-------DVEVT------
------------------------------------------------------------
------------------------------------------------------------
-----------E-------
>lcl|36550_1718 unnamed protein product
------------------------------------------------------------
------------------------------------------------------------
------------------------------------------------------------
------------------------------------------------------------
-------MIRMSEAESA-P--HEM-----------REP---------------YLEKV--
-VVHMGVG---------QG-----------------------G-----------------
----------------------EPL--------------------------------ADA
EEIIEEITEQQSVR---TTSKRT----------------------------IAEFGIR--
------------------------------KGDP-I-GVKVT------------------
----------------LRGEDAHEFLATALDVVDVS------------------------
-----------------RSQF----------------------------DDTGNLSFGV-
----------EDH--------------TDFPSQ---EYNPNI--------GI--------
---------------------------YGLDVTT------------------------TI
V-----RP---------------------------------GYR----------------
------------------------VSKRDKATASI-------------------------
--------------------PAKHRMTVEDAAA---FLETNF-------DVEVT------
------------------------------------------------------------
------------------------------------------------------------
-----------E-------
>lcl|36552_1191 unnamed protein product
------------------------------------------------------------
------------------------------------------------------------
------------------------------------------------------------
------------------------------------------------------------
-------MIRMSEAESA-P--HEM-----------REP---------------YLEKV--
-VVHMGVG---------QG-----------------------G-----------------
----------------------EPL--------------------------------ADA
EEIIEEITEQQSVR---TTSKRT----------------------------IAEFGIR--
------------------------------KGDP-I-GVKVT------------------
----------------LRGEDAHEFLATALDVVDVS------------------------
-----------------RSQF----------------------------DDTGNLSFGV-
----------EDH--------------TDFPSQ---EYNPNI--------GI--------
---------------------------YGLDVTT------------------------TI
V-----RP---------------------------------GYR----------------
------------------------VSKRDKATASI-------------------------
--------------------PAKHRMTVEDAAA---FLETNF-------DVEVT------
------------------------------------------------------------
------------------------------------------------------------
-----------E-------
>lcl|36554_2652 unnamed protein product
------------------------------------------------------------
------------------------------------------------------------
------------------------------------------------------------
------------------------------------------------------------
-------MIRMSEAESA-P--HEM-----------REP---------------YLEKV--
-VVHMGVG---------QG-----------------------G-----------------
----------------------EPL--------------------------------ADA
EEIIEEITEQQSVR---TTSKRT----------------------------IAEFGIR--
------------------------------KGDP-I-GVKVT------------------
----------------LRGEDAHEFLATALDVVDVS------------------------
-----------------RSQF----------------------------DDTGNLSFGV-
----------EDH--------------TDFPSQ---EYNPNI--------GI--------
---------------------------YGLDVTT------------------------TI
V-----RP---------------------------------GYR----------------
------------------------VSKRDKATASI-------------------------
--------------------PAKHRMTVEDAAA---FLETNF-------DVEVT------
------------------------------------------------------------
------------------------------------------------------------
-----------E-------
>lcl|36551_2382 unnamed protein product
------------------------------------------------------------
------------------------------------------------------------
------------------------------------------------------------
------------------------------------------------------------
-------MIRMSEAESA-P--HEM-----------REP---------------YLEKV--
-VVHMGVG---------QG-----------------------G-----------------
----------------------EPL--------------------------------ADA
EEIIEEITEQQSVR---TTSKRT----------------------------IAEFGIR--
------------------------------KGDP-I-GVKVT------------------
----------------LRGEDAHEFLATALDVVDVS------------------------
-----------------RSQF----------------------------DDTGNLSFGV-
----------EDH--------------TDFPSQ---EYNPNI--------GI--------
---------------------------YGLDVTT------------------------TI
V-----RP---------------------------------GYR----------------
------------------------VSKRDKATASI-------------------------
--------------------PAKHRMTVEDAAA---FLETNF-------NVEVT------
------------------------------------------------------------
------------------------------------------------------------
-----------E-------
>lcl|38017_2449 unnamed protein product
------------------------------------------------------------
------------------------------------------------------------
------------------------------------------------------------
------------------------------------------------------------
-------MIRMSESESA-P--HEM-----------REP---------------YLEKV--
-VVHMGVG---------QG-----------------------G-----------------
----------------------EPL--------------------------------ADA
EEIIEAITGQQSVR---TTSKRT----------------------------IAEFGIR--
------------------------------KGDP-I-GVKVT------------------
----------------LRDEDAHEFLATALDIVDVS------------------------
-----------------QRQF----------------------------DDTGNLSFGV-
----------EDH--------------TDFPSQ---EYDPSI--------GI--------
---------------------------YGLDVTT------------------------TI
V-----RP---------------------------------GYR----------------
------------------------VSKRDKATASI-------------------------
--------------------PAKHRMTAEDAAA---FLETNF-------DVEVT------
------------------------------------------------------------
------------------------------------------------------------
-----------E-------
>lcl|36548_2422 unnamed protein product
------------------------------------------------------------
------------------------------------------------------------
------------------------------------------------------------
------------------------------------------------------------
------------------------------------------------------------
----MGVG---------QG-----------------------G-----------------
----------------------EPL--------------------------------ADA
EEIIEAITGQQSVR---TTSKRT----------------------------IAEFGIR--
------------------------------KGDP-I-GVKVT------------------
----------------LRDEDAHEFLATALDIVDVS------------------------
-----------------QRQF----------------------------DDTGNLSFGV-
----------EDH--------------TDFPSQ---EYDPSI--------GI--------
---------------------------YGLDVTT------------------------TS
V-----RP---------------------------------GYR----------------
------------------------VSKRDKATASI-------------------------
--------------------PAKHRMTAEDAAA---FLETNF-------DVEVT------
------------------------------------------------------------
------------------------------------------------------------
-----------E-------
>gi|448460064|ref|ZP_21596984.1| 50S ribosomal protein L5P [Halorubrum lipolyticum DSM 21995]
------------------------------------------------------------
------------------------------------------------------------
------------------------------------------------------------
------------------------------------------------------------
----------MSESESA-S--HEM-----------REP---------------YLEKV--
-VVHMGVG---------QG-----------------------G-----------------
----------------------EPL--------------------------------ADA
EEIIEEITGQQSVR---TTSKRT----------------------------IAEFGIR--
------------------------------KGDP-I-GVKVT------------------
----------------LRDEDAHEFLATALDIVDVS------------------------
-----------------QSQF----------------------------DDTGNLSFGV-
----------EDH--------------TDFPSQ---EYNPNI--------GI--------
---------------------------YGLDVTT------------------------TI
V-----RP---------------------------------GYR----------------
------------------------VSKRDKGTASI-------------------------
--------------------PSKHRMTAEDAAA---FLETNF-------DVEVT------
------------------------------------------------------------
------------------------------------------------------------
-----------E-------
>gi|448441436|ref|ZP_21589099.1| 50S ribosomal protein L5P [Halorubrum saccharovorum DSM 1137]
------------------------------------------------------------
------------------------------------------------------------
------------------------------------------------------------
------------------------------------------------------------
----------MSESESA-S--HEM-----------REP---------------YLEKV--
-VVHMGVG---------QG-----------------------G-----------------
----------------------EPL--------------------------------ADA
EEIIEEITGQQSVR---TTSKRT----------------------------IAEFGIR--
------------------------------KGDP-I-GVKVT------------------
----------------LRAEDAHEFLATALDIVDVS------------------------
-----------------RSQF----------------------------DDTGNLSFGV-
----------EDH--------------TDFPSQ---EYDPSI--------GI--------
---------------------------YGLDVTT------------------------TI
V-----RP---------------------------------GYR----------------
------------------------VSKRDKATASI-------------------------
--------------------PSKHRMTAEDAAA---FLETNF-------DVEVT------
------------------------------------------------------------
------------------------------------------------------------
-----------E-------
>gi|257387889|ref|YP_003177662.1| 50S ribosomal protein L5 [Halomicrobium mukohataei DSM 12286]
------------------------------------------------------------
------------------------------------------------------------
------------------------------------------------------------
------------------------------------------------------------
---------MSSETDAG---FHEM-----------REP---------------RVEKV--
-VVHMGVG---------QG-----------------------G-----------------
----------------------REL--------------------------------QEG
EEILAEIAGQQPVR---TVAQNT----------------------------VGEFEIR--
------------------------------QGDP-I-GAKVT------------------
----------------LRADDAQEFLETALPLTELS------------------------
-----------------VSQF----------------------------DDTGNFSFGV-
----------AEH--------------TDFPSQ---EYDPQI--------GI--------
---------------------------YGLDVTV------------------------NL
V-----RP---------------------------------GYR----------------
------------------------VAKRDKASRSI-------------------------
--------------------PSSHRLDADDAAA---YVESTF-------DVEVS------
------------------------------------------------------------
------------------------------------------------------------
-----------E-------
>gi|541204044|gb|ERH12024.1| ribosomal protein L5 [halophilic archaeon J07HB67]
------------------------------------------------------------
------------------------------------------------------------
------------------------------------------------------------
------------------------------------------------------------
----------MSEADDAG--FHEM-----------REP---------------SVEKV--
-VVHMGVG---------QG-----------------------G-----------------
----------------------REL--------------------------------ANA
EEILDEITGQQSVR---TQAQQS----------------------------IAEFDIR--
------------------------------PGDP-I-GAKVT------------------
----------------LRGADATAFLETALPLADLS------------------------
-----------------VSQF----------------------------DDVGNVSFGV-
----------EEH--------------TEFPSQ---EYDPNV--------GI--------
---------------------------YGLDVTV------------------------TL
T-----RP---------------------------------GYR----------------
------------------------VAKRDAETRSI-------------------------
--------------------PSGHRMTVGDAVA---YLETEF-------DVEVD------
------------------------------------------------------------
------------------------------------------------------------
-----------R-------
>gi|448377819|ref|ZP_21560515.1| 50S ribosomal protein L5P [Halovivax asiaticus JCM 14624]
------------------------------------------------------------
------------------------------------------------------------
------------------------------------------------------------
------------------------------------------------------------
----------MSDAESSAD-FHAM-----------REP---------------RVEKA--
-VVHMGVG---------QG-----------------------G-----------------
----------------------REL--------------------------------ADA
EDIIEEISGQQSVR---TQAAAT----------------------------EPEFGIR--
------------------------------QGEP-I-GTKVT------------------
----------------LRGDDAHEFLETALPIADLS------------------------
-----------------ARQF----------------------------DETGNFSFGV-
----------AEH--------------TDFPSQ---EYDPNI--------GI--------
---------------------------YGLDVTV------------------------NL
V-----RP---------------------------------GYR----------------
------------------------VAKRDQATRSI-------------------------
--------------------PSNHRLTPEDSIR---FLEAAF-------DVEVD------
------------------------------------------------------------
------------------------------------------------------------
----------DE-------
>gi|433638920|ref|YP_007284680.1| ribosomal protein L5 [Halovivax ruber XH-70]
------------------------------------------------------------
------------------------------------------------------------
------------------------------------------------------------
------------------------------------------------------------
----------MSDAESSAD-FHSM-----------REP---------------RVEKA--
-VVHMGVG---------QG-----------------------G-----------------
----------------------REL--------------------------------ADA
EDIIEEISGQQSVR---TQAAAT----------------------------EPEFGIR--
------------------------------QGEP-I-GTKVT------------------
----------------LRGDDAHEFLETALPIADLS------------------------
-----------------ARQF----------------------------DETGNFSFGV-
----------AEH--------------TDFPSQ---EYDPNI--------GI--------
---------------------------YGLDVTV------------------------NL
V-----RP---------------------------------GYR----------------
------------------------VAKRDQATRSI-------------------------
--------------------PSNHRLTPEDSIR---FLEAAF-------DVEVD------
------------------------------------------------------------
------------------------------------------------------------
----------DE-------
>gi|322372155|ref|ZP_08046696.1| 50S ribosomal protein L5P [Haladaptatus paucihalophilus DX253]
------------------------------------------------------------
------------------------------------------------------------
------------------------------------------------------------
------------------------------------------------------------
----------MSEAE-----FHEM-----------REP---------------KVEKV--
-VVHMGVG---------EG-----------------------G-----------------
----------------------REL--------------------------------ANA
EEILEDVTEQQSVR---TLAKST----------------------------LPDFGIR--
------------------------------QGDP-I-GAKVT------------------
----------------LRGEDAHDFLETALPLVSLS------------------------
-----------------SNQF----------------------------DDTGNFSFGI-
----------DEH--------------TEFPSQ---EYDPNV--------GI--------
---------------------------YGLDVTV------------------------NL
V-----RP---------------------------------GYR----------------
------------------------VAKRDKVTRKI-------------------------
--------------------PSNHRLTAEDALA---FLQANF-------DVEVD------
------------------------------------------------------------
------------------------------------------------------------
-----------E-------
>lcl|36174_3837 unnamed protein product
------------------------------------------------------------
------------------------------------------------------------
------------------------------------------------------------
------------------------------------------------------------
----------MSEAS-DAE-FHEM-----------RQP---------------RVEKV--
-VVHMGVG---------RG-----------------------G-----------------
----------------------RDL--------------------------------GKA
EDIIEEVTGQQSVR---TQAKRT----------------------------EPEFGIR--
------------------------------EGEP-I-GTKVT------------------
----------------LRDDDATEFLETALALADLS------------------------
-----------------ANQF----------------------------DDTGNFSFGV-
----------EEH--------------TDFPSQ---EYDPSI--------GI--------
---------------------------YGLDVTV------------------------NL
V-----RP---------------------------------GYR----------------
------------------------VSKRDKATQQI-------------------------
--------------------PSRHRLTPEDAIA---YLEASF-------DVDVE------
------------------------------------------------------------
------------------------------------------------------------
-------ESTDE-------
>gi|448315125|ref|ZP_21504778.1| 50S ribosomal protein L5P [Natronococcus jeotgali DSM 18795]
------------------------------------------------------------
------------------------------------------------------------
------------------------------------------------------------
------------------------------------------------------------
---------MSSEAESDGE-FHEM-----------REP---------------RVEKV--
-VVHMGVG---------RG-----------------------G-----------------
----------------------REL--------------------------------GKA
EDIIEEVTGQQSVR---TQAKRT----------------------------EPDFGIR--
------------------------------QGDP-I-GTKVT------------------
----------------LRGEDAAEFLETALPLASLV------------------------
-----------------ETQF----------------------------DDTGNFSFGI-
----------EEH--------------TEFPTQ---EYDPNV--------GI--------
---------------------------YGMDVTV------------------------NL
V-----RP---------------------------------GYR----------------
------------------------IAKRDKVTRSI-------------------------
--------------------PSKHRLTPEDAIS---FLEANF-------EVNVE------
------------------------------------------------------------
------------------------------------------------------------
-------ESTDE-------
>gi|448323150|ref|ZP_21512614.1| 50S ribosomal protein L5P [Natronococcus amylolyticus DSM 10524]
------------------------------------------------------------
------------------------------------------------------------
------------------------------------------------------------
------------------------------------------------------------
-----------MSSEAEGE-FHEM-----------REP---------------RVEKV--
-VVHMGVG---------RG-----------------------G-----------------
----------------------REL--------------------------------GKA
EDIIEEVTDQQSVR---TQAKRT----------------------------EPDFGIR--
------------------------------QGDP-I-GTKVT------------------
----------------LRGEDAAEFLETALPLATLA------------------------
-----------------ENQF----------------------------DNTGNFSFGV-
----------EEH--------------TEFPSQ---EYDPNV--------GI--------
---------------------------YGMDVTV------------------------NL
V-----RP---------------------------------GYR----------------
------------------------IAKRNKVTRSI-------------------------
--------------------PSKHRLTPEDAIQ---YLEANF-------DVNVE------
------------------------------------------------------------
------------------------------------------------------------
-------ESTDE-------
>gi|435848735|ref|YP_007310985.1| ribosomal protein L5 [Natronococcus occultus SP4]
------------------------------------------------------------
------------------------------------------------------------
------------------------------------------------------------
------------------------------------------------------------
-------MTMSSEAESE---FHEM-----------REP---------------HVEKV--
-VVHMGVG---------RG-----------------------G-----------------
----------------------REL--------------------------------GKA
EDIIEEVTDQQSVR---TQAKRT----------------------------EPDFGIR--
------------------------------QGDP-I-GTKVT------------------
----------------LRGEDAAEFLETALPLASLA------------------------
-----------------ENQF----------------------------DDTGNFSFGI-
----------EEH--------------TEFPSQ---EYDPNV--------GI--------
---------------------------YGMDVTV------------------------NL
V-----RP---------------------------------GYR----------------
------------------------IAKRDKVTRSI-------------------------
--------------------PSKHRLTPEDAIQ---FLEANF-------DVTVS------
------------------------------------------------------------
------------------------------------------------------------
-------EATDE-------
>gi|336252427|ref|YP_004595534.1| 50S ribosomal protein L5 [Halopiger xanaduensis SH-6]
------------------------------------------------------------
------------------------------------------------------------
------------------------------------------------------------
------------------------------------------------------------
----------MSEADSEAD-FHEM-----------REP---------------RVEKV--
-VVHMGVG---------QG-----------------------G-----------------
----------------------REL--------------------------------GKA
EDIIEEVTEQESVR---TQAKKT----------------------------EPDFGIR--
------------------------------QGDP-I-GAKVT------------------
----------------LRGEDAHEFLETALPLADLS------------------------
-----------------ASQF----------------------------DDTGNFSFGI-
----------EEH--------------TDFPSQ---EYDPNV--------GI--------
---------------------------FGLDVTV------------------------NL
V-----RP---------------------------------GYR----------------
------------------------VSKRDKATRPI-------------------------
--------------------PSKHRLNPEDAVA---FLESTF-------DVTVE------
------------------------------------------------------------
------------------------------------------------------------
-------GSADE-------
>gi|429190331|ref|YP_007176009.1| 50S ribosomal protein L5 [Natronobacterium gregoryi SP2]
------------------------------------------------------------
------------------------------------------------------------
------------------------------------------------------------
------------------------------------------------------------
----------MSEA-SDAD-FHEM-----------REP---------------RVEKV--
-VVHMGVG---------QG-----------------------G-----------------
----------------------REL--------------------------------GKA
EDIIEEVTSQESVR---TQAKRT----------------------------EPDFGIR--
------------------------------QGDP-I-GTKVT------------------
----------------LRGEDAHAFLETALPLAALS------------------------
-----------------ETQF----------------------------DDTGNFSFGI-
----------EEH--------------TEFPSQ---EYDPNV--------GI--------
---------------------------YGLDVTV------------------------NL
V-----RP---------------------------------GYR----------------
------------------------IAKRDKASRSI-------------------------
--------------------PSNHRLTPEDAIA---YLESTF-------DVTVE------
------------------------------------------------------------
------------------------------------------------------------
-------ESADE-------
>gi|448697488|ref|ZP_21698528.1| 50S ribosomal protein L5P [Halobiforma lacisalsi AJ5]
------------------------------------------------------------
------------------------------------------------------------
------------------------------------------------------------
------------------------------------------------------------
----------MSEADTG---FHEM-----------REP---------------RVEKV--
-VVHMGVG---------QG-----------------------G-----------------
----------------------REL--------------------------------GKA
EDIIEEITGQESVR---TQAKET----------------------------EPDFGIR--
------------------------------QGDP-I-GTKVT------------------
----------------LRGEDAHEFLEKALPLAEIS------------------------
-----------------ESQF----------------------------DDTGNFSFGI-
----------EEH--------------TEFPSQ---EYDPNV--------GI--------
---------------------------YGLDVTV------------------------NL
V-----RP---------------------------------GYR----------------
------------------------IAKRDKATRSI-------------------------
--------------------PSSHRLTTEDAVA---FLESTF-------DATVE------
------------------------------------------------------------
------------------------------------------------------------
-------ESADE-------
>gi|448704129|ref|ZP_21700610.1| 50S ribosomal protein L5P [Halobiforma nitratireducens JCM 10879]
------------------------------------------------------------
------------------------------------------------------------
------------------------------------------------------------
------------------------------------------------------------
----------MSEADAG---FHEM-----------REP---------------RIEKV--
-VVHMGVG---------QG-----------------------G-----------------
----------------------REL--------------------------------GKA
EDIIEEITGQESVR---TQAKQT----------------------------EPDFGIR--
------------------------------QGDP-I-GTKVT------------------
----------------LRGEDAHEFLETALPLSELS------------------------
-----------------ESQF----------------------------DDTGNFSFGV-
----------EEH--------------TEFPSQ---EYDPNV--------GI--------
---------------------------YGLDVTV------------------------NL
V-----RP---------------------------------GYR----------------
------------------------IAKRDKATRSI-------------------------
--------------------PSSHRLTPEDAVA---YLESTF-------DVTVE------
------------------------------------------------------------
------------------------------------------------------------
-------ESADE-------
>gi|448311967|ref|ZP_21501720.1| 50S ribosomal protein L5P [Natronolimnobius innermongolicus JCM 12255]
------------------------------------------------------------
------------------------------------------------------------
------------------------------------------------------------
------------------------------------------------------------
---------MSSEAGSEGD-FHEM-----------REP---------------RVEKV--
-VVHMGVG---------QG-----------------------G-----------------
----------------------REL--------------------------------GHA
EDIIQEVTDQESVR---TQAKRT----------------------------EPDFGIR--
------------------------------QGDP-I-GTKVT------------------
----------------LRGEDAYDFLETALPLADVS------------------------
-----------------STQF----------------------------DDTGNFSFGV-
----------EEH--------------TEFPSQ---EYDPNV--------GI--------
---------------------------FGLDVTV------------------------NL
V-----RP---------------------------------GYR----------------
------------------------IAKRDKATRSI-------------------------
--------------------PSNHRLTPEDAIS---FLEANF-------DVTVE------
------------------------------------------------------------
------------------------------------------------------------
-------EADDE-------
>gi|448298478|ref|ZP_21488507.1| 50S ribosomal protein L5P [Natronorubrum tibetense GA33]
------------------------------------------------------------
------------------------------------------------------------
------------------------------------------------------------
------------------------------------------------------------
---------MSSEAGSDGE-FHEM-----------REP---------------RVEKV--
-VVHMGVG---------RG-----------------------G-----------------
----------------------REL--------------------------------GKA
EDIIQAVTNQQSVR---TQAKKT----------------------------EPDFGIR--
------------------------------QGDP-I-GTKVT------------------
----------------LRGEDAYDFLEKSLPLSELS------------------------
-----------------AKQF----------------------------DDTGNFSFGV-
----------EEH--------------TEFPSQ---EYDPNV--------GI--------
---------------------------YGMDVTV------------------------NL
V-----RP---------------------------------GYR----------------
------------------------VAKRDKANRSI-------------------------
--------------------PSNHRLTPEDAIR---FLEANF-------DVNVE------
------------------------------------------------------------
------------------------------------------------------------
-------EADDE-------
>gi|448386102|ref|ZP_21564310.1| 50S ribosomal protein L5P [Haloterrigena thermotolerans DSM 11522]
------------------------------------------------------------
------------------------------------------------------------
------------------------------------------------------------
------------------------------------------------------------
----------MSEAEAD---FHEM-----------REP---------------RVEKV--
-VVHMGVG---------QG-----------------------G-----------------
----------------------REL--------------------------------GKA
EDIIEEITEQESVR---TQAKKT----------------------------EPDFGIR--
------------------------------QGDP-I-GTKVT------------------
----------------LRDDDAYEFLEKALPLTELS------------------------
-----------------PAQF----------------------------DDTGNFSFGV-
----------EEH--------------TDFPSQ---EYDPNV--------GI--------
---------------------------FGLDVTV------------------------NL
V-----RP---------------------------------GYR----------------
------------------------IAKRDKATRSI-------------------------
--------------------PSKHRLTPEDALA---FIRANF-------DVSVE------
------------------------------------------------------------
------------------------------------------------------------
--------ADDE-------
>gi|448332387|ref|ZP_21521631.1| 50S ribosomal protein L5P [Natrinema pellirubrum DSM 15624]
------------------------------------------------------------
------------------------------------------------------------
------------------------------------------------------------
------------------------------------------------------------
----------MSEAEAD---FHEM-----------REP---------------RVEKV--
-VVHMGVG---------QG-----------------------G-----------------
----------------------REL--------------------------------GKA
EDIIEEITEQESVR---TQAKKT----------------------------EPDFGIR--
------------------------------QGDP-I-GTKVT------------------
----------------LRDDDAYEFLEKALPLTELS------------------------
-----------------PAQF----------------------------DDTGNFSFGV-
----------EEH--------------TDFPSQ---EYDPNV--------GI--------
---------------------------FGLDVTV------------------------NL
V-----RP---------------------------------GYR----------------
------------------------IAKRDKATRSI-------------------------
--------------------PSKHRLTPEDALA---FIRANF-------DVSVE------
------------------------------------------------------------
------------------------------------------------------------
--------ADDE-------
>gi|448329372|ref|ZP_21518672.1| 50S ribosomal protein L5P [Natrinema versiforme JCM 10478]
------------------------------------------------------------
------------------------------------------------------------
------------------------------------------------------------
------------------------------------------------------------
-------MTMSSESEPSGD-FHEM-----------REP---------------RVEKV--
-VVHMGVG---------QG-----------------------G-----------------
----------------------REL--------------------------------GKA
EDIIEAVTGQESVR---TQAKRT----------------------------EPDFGIR--
------------------------------QGDP-I-GAKVT------------------
----------------LRDEDAYEFLEKSLPLTDIS------------------------
-----------------AKQF----------------------------DDTGNFSFGV-
----------EEH--------------TDFPSQ---EYDPNV--------GI--------
---------------------------YGLDVTV------------------------NL
V-----RP---------------------------------GYR----------------
------------------------IAKRDKATRSI-------------------------
--------------------PSKHRLTPEDAIG---FLEANF-------DVSVE------
------------------------------------------------------------
------------------------------------------------------------
-------GTDDE-------
>gi|397773830|ref|YP_006541376.1| ribosomal protein L5 [Natrinema sp. J7-2]
------------------------------------------------------------
------------------------------------------------------------
------------------------------------------------------------
------------------------------------------------------------
---------MMSEAD-----FHEM-----------REP---------------RVEKV--
-VVHMGVG---------QG-----------------------G-----------------
----------------------REL--------------------------------GKA
EDIIEEVTGQESVR---TQAKRT----------------------------EPDFGIR--
------------------------------QGDP-I-GAKVT------------------
----------------LRDDDAYEFLEKSLPLTELS------------------------
-----------------AAQF----------------------------DDTGNFSFGV-
----------EEH--------------TDFPSQ---EYDPSI--------GI--------
---------------------------YGLDVTV------------------------NL
V-----RP---------------------------------GYR----------------
------------------------IAKRDKATRSI-------------------------
--------------------PSKHRLTPEDAIG---FLEANF-------DVSVE------
------------------------------------------------------------
------------------------------------------------------------
-------DTDDE-------
>gi|448341377|ref|ZP_21530338.1| 50S ribosomal protein L5P [Natrinema gari JCM 14663]
------------------------------------------------------------
------------------------------------------------------------
------------------------------------------------------------
------------------------------------------------------------
----------MSEADAD---FHEM-----------REP---------------RVEKV--
-VVHMGVG---------QG-----------------------G-----------------
----------------------REL--------------------------------GKA
EDIIEEVTGQESVR---TQAKRT----------------------------EPDFGIR--
------------------------------QGDP-I-GAKVT------------------
----------------LRDDDAYEFLEKSLPLTELS------------------------
-----------------AAQF----------------------------DDTGNFSFGV-
----------EEH--------------TDFPSQ---EYDPSI--------GI--------
---------------------------YGLDVTV------------------------NL
V-----RP---------------------------------GYR----------------
------------------------IAKRDKATRSI-------------------------
--------------------PSKHRLTPEDAIG---FLEANF-------DVSVE------
------------------------------------------------------------
------------------------------------------------------------
-------DTDDE-------
>lcl|38023_3523 unnamed protein product
------------------------------------------------------------
------------------------------------------------------------
------------------------------------------------------------
------------------------------------------------------------
----------MSEAD-SGE-FHEM-----------REP---------------RVEKV--
-VVHMGVG---------QG-----------------------G-----------------
----------------------REL--------------------------------GKA
EDIIEEVTGQESVR---TQAKRT----------------------------EPDFGIR--
------------------------------QGDP-I-GAKVT------------------
----------------LRDDDAYEFLEKSLPLTELS------------------------
-----------------AAQF----------------------------DDTGNFSFGV-
----------EEH--------------TDFPSQ---EYDPSI--------GI--------
---------------------------YGLDVTV------------------------NL
V-----RP---------------------------------GYR----------------
------------------------IAKRDKATRSI-------------------------
--------------------PSKHRLTPEDAIG---FLEANF-------DVSVE------
------------------------------------------------------------
------------------------------------------------------------
-------DTDDE-------
>gi|448345598|ref|ZP_21534487.1| 50S ribosomal protein L5P [Natrinema altunense JCM 12890]
------------------------------------------------------------
------------------------------------------------------------
------------------------------------------------------------
------------------------------------------------------------
----------MSEAD-SGE-FHEM-----------REP---------------RVEKV--
-VVHMGVG---------QG-----------------------G-----------------
----------------------REL--------------------------------GKA
EDIIEEVTGQESVR---TQAKRT----------------------------EPDFGIR--
------------------------------QGDP-I-GAKVT------------------
----------------LRDDDAYEFLEKSLPLTELS------------------------
-----------------AAQF----------------------------DDTGNFSFGV-
----------EEH--------------TDFPSQ---EYDPSI--------GI--------
---------------------------YGLDVTV------------------------NL
V-----RP---------------------------------GYR----------------
------------------------IAKRDKATRSI-------------------------
--------------------PSKHRLTPEDAIG---FLEANF-------DVSVE------
------------------------------------------------------------
------------------------------------------------------------
-------DTDDE-------
>gi|448338121|ref|ZP_21527173.1| 50S ribosomal protein L5P [Natrinema pallidum DSM 3751]
------------------------------------------------------------
------------------------------------------------------------
------------------------------------------------------------
------------------------------------------------------------
----------MSEAD-SGE-FHEM-----------REP---------------RVEKV--
-VVHMGVG---------QG-----------------------G-----------------
----------------------REL--------------------------------GKA
EDIIEEVTGQDSVR---TQAKRT----------------------------EPDFGIR--
------------------------------QGDP-I-GAKVT------------------
----------------LRDDDAYEFLEKSLPLTELS------------------------
-----------------AAQF----------------------------DDTGNFSFGV-
----------EEH--------------TDFPSQ---EYDPSI--------GI--------
---------------------------YGLDVTV------------------------NL
V-----RP---------------------------------GYR----------------
------------------------IAKRDKATRSI-------------------------
--------------------PSKHRLTPEDAIG---FLEANF-------DVSVE------
------------------------------------------------------------
------------------------------------------------------------
-------DTDDE-------
>gi|448369926|ref|ZP_21556379.1| 50S ribosomal protein L5P [Natrialba aegyptia DSM 13077]
------------------------------------------------------------
------------------------------------------------------------
------------------------------------------------------------
------------------------------------------------------------
----------MSDAETS-E-FHEM-----------REP---------------TVEKV--
-VVHMGVG---------QG-----------------------G-----------------
----------------------REL--------------------------------GRA
EDIIEEVTEQESVR---TQAKRT----------------------------EPDFGIR--
------------------------------QGDP-I-GTKVT------------------
----------------LRGDDAYEFLEKSLPLAELS------------------------
-----------------ATQF----------------------------DDTGNFSFGV-
----------EEH--------------TEFPSQ---EYDPNV--------GI--------
---------------------------YGLDVTV------------------------NL
V-----RP---------------------------------GYR----------------
------------------------VTKRDKATRPI-------------------------
--------------------PSNHRLTPEDAIA---YLEANF-------DVTVS------
------------------------------------------------------------
------------------------------------------------------------
-----AEEEDDE-------
>gi|448362291|ref|ZP_21550902.1| 50S ribosomal protein L5P [Natrialba asiatica DSM 12278]
------------------------------------------------------------
------------------------------------------------------------
------------------------------------------------------------
------------------------------------------------------------
----------MSDAE-TGE-FHEM-----------REP---------------TVEKV--
-VVHMGVG---------QG-----------------------G-----------------
----------------------REL--------------------------------GRA
EDIIEEVTEQESVR---TQAKRT----------------------------EPDFGIR--
------------------------------QGDP-I-GTKVT------------------
----------------LRGDDAYEFLEKSLPLADLS------------------------
-----------------ATQF----------------------------DDTGNFSFGV-
----------EEH--------------TEFPSQ---EYDPNV--------GI--------
---------------------------YGLDVTV------------------------NL
V-----RP---------------------------------GYR----------------
------------------------VAKRDKATRPI-------------------------
--------------------PSNHRLTPEDAIA---YLEANF-------DVTVS------
------------------------------------------------------------
------------------------------------------------------------
-----AEEEDDE-------
>gi|448350194|ref|ZP_21539013.1| 50S ribosomal protein L5P [Natrialba taiwanensis DSM 12281]
------------------------------------------------------------
------------------------------------------------------------
------------------------------------------------------------
------------------------------------------------------------
----------MSDAE-TGE-FHEM-----------REP---------------TVEKV--
-VVHMGVG---------QG-----------------------G-----------------
----------------------REL--------------------------------GRA
EDIIEEVTEQESVR---TQAKRT----------------------------EPDFGIR--
------------------------------QGDP-I-GTKVT------------------
----------------LRGDDAYEFLEKSLPLADLS------------------------
-----------------ATQF----------------------------DDTGNFSFGV-
----------EEH--------------TEFPSQ---EYDPNV--------GI--------
---------------------------YGLDVTV------------------------NL
V-----RP---------------------------------GYR----------------
------------------------VAKRDKATRPI-------------------------
--------------------PSNHRLTPEDAIA---YLEANF-------DVTVS------
------------------------------------------------------------
------------------------------------------------------------
-----AEEEDDE-------
>gi|448399323|ref|ZP_21570625.1| 50S ribosomal protein L5P [Haloterrigena limicola JCM 13563]
------------------------------------------------------------
------------------------------------------------------------
------------------------------------------------------------
------------------------------------------------------------
----------MSEAD-AGE-FHEM-----------REP---------------RVEKV--
-VVHMGVG---------QG-----------------------G-----------------
----------------------REL--------------------------------GKA
EDIIEEITEQESVR---TQAKRT----------------------------EPDFGIR--
------------------------------QGDP-I-GTKVT------------------
----------------LRGDDASDFLEKALPLADIS------------------------
-----------------ATQF----------------------------DDTGNFSFGV-
----------EEH--------------TDFPSQ---EYDPNV--------GI--------
---------------------------YGLDVTV------------------------NL
V-----RP---------------------------------GYR----------------
------------------------IAKRDKATRSI-------------------------
--------------------PSSHRLTHEDAIA---FLEANF-------DVSVE------
------------------------------------------------------------
------------------------------------------------------------
-------APDDE-------
>gi|448392348|ref|ZP_21567122.1| 50S ribosomal protein L5P [Haloterrigena salina JCM 13891]
------------------------------------------------------------
------------------------------------------------------------
------------------------------------------------------------
------------------------------------------------------------
----------MSEAD-AGE-FHEM-----------REP---------------RVEKV--
-VVHMGVG---------QG-----------------------G-----------------
----------------------REL--------------------------------GKA
EDIIEEVTGQESVR---TQAKRT----------------------------EPDFGIR--
------------------------------QGDP-I-GTKVT------------------
----------------LRDDDAYDFLETALPLSNIS------------------------
-----------------AKQF----------------------------DDTGNFSFGV-
----------EEH--------------TEFPSQ---EYDPNV--------GI--------
---------------------------YGLDVTV------------------------NM
V-----RP---------------------------------GYR----------------
------------------------VSKRDKATRSI-------------------------
--------------------PSRHRLTPEDAIA---FLEANF-------DVTVE------
------------------------------------------------------------
------------------------------------------------------------
-------EADDE-------
>gi|284165505|ref|YP_003403784.1| 50S ribosomal protein L5 [Haloterrigena turkmenica DSM 5511]
------------------------------------------------------------
------------------------------------------------------------
------------------------------------------------------------
------------------------------------------------------------
----------MSEAD-AGE-FHEM-----------REP---------------RVEKV--
-VVHMGVG---------QG-----------------------G-----------------
----------------------REL--------------------------------GKA
EDIIEEVTGQESVR---TQAKRT----------------------------EPDFGIR--
------------------------------QGDP-I-GTKVT------------------
----------------LRDDDAYDFLETALPLANIS------------------------
-----------------AKQF----------------------------DDTGNFSFGV-
----------EEH--------------TEFPSQ---EYDPNV--------GI--------
---------------------------YGLDVTV------------------------NM
V-----RP---------------------------------GYR----------------
------------------------VSKRDKATRSI-------------------------
--------------------PSRHRLTPEDAIA---FLEANF-------DVTVE------
------------------------------------------------------------
------------------------------------------------------------
-------EADDE-------
>gi|448352612|ref|ZP_21541393.1| 50S ribosomal protein L5P [Natrialba hulunbeirensis JCM 10989]
------------------------------------------------------------
------------------------------------------------------------
------------------------------------------------------------
------------------------------------------------------------
----------MSEADSG---FHEM-----------REP---------------RVEKV--
-VVHMGVG---------QG-----------------------G-----------------
----------------------REL--------------------------------GKA
EDIIEEVTEQQSVR---TQAKRT----------------------------EPDFGIR--
------------------------------QGDP-I-GTKVT------------------
----------------LRGTDAYDFLEKALPLATLS------------------------
-----------------ATQF----------------------------DDTGNFSFGV-
----------EEH--------------TEFPSQ---EYDPNV--------GI--------
---------------------------YGMDVTV------------------------NL
V-----RP---------------------------------GYR----------------
------------------------VAKRDKASRSI-------------------------
--------------------PSSHRLTPEDAIA---FIEANF-------DADVS------
------------------------------------------------------------
------------------------------------------------------------
------TEDDDE-------
>gi|448358817|ref|ZP_21547491.1| 50S ribosomal protein L5P [Natrialba chahannaoensis JCM 10990]
------------------------------------------------------------
------------------------------------------------------------
------------------------------------------------------------
------------------------------------------------------------
----------MSEADSG---FHEM-----------REP---------------RVEKV--
-VVHMGVG---------QG-----------------------G-----------------
----------------------REL--------------------------------GKA
EDIIEEVTEQQSVR---TQAKRT----------------------------EPDFGIR--
------------------------------QGDP-I-GTKVT------------------
----------------LRGTDAYDFLEKALPLATLS------------------------
-----------------ATQF----------------------------DDTGNFSFGV-
----------EEH--------------TEFPSQ---EYDPNV--------GI--------
---------------------------YGMDVTV------------------------NL
V-----RP---------------------------------GYR----------------
------------------------VAKRDKASRSI-------------------------
--------------------PSGHRLTPEDAIA---FLEANF-------DVDVS------
------------------------------------------------------------
------------------------------------------------------------
------TEDDDE-------
>gi|289579911|ref|YP_003478377.1| 50S ribosomal protein L5 [Natrialba magadii ATCC 43099]
------------------------------------------------------------
------------------------------------------------------------
------------------------------------------------------------
------------------------------------------------------------
----------MSEADSG---FHEM-----------REP---------------RVEKV--
-VVHMGVG---------QG-----------------------G-----------------
----------------------REL--------------------------------GKA
EDIIEEVTEQQSVR---TQAKRT----------------------------EPDFGIR--
------------------------------QGDP-I-GTKVT------------------
----------------LRGTDAYDFLEKALPLATLS------------------------
-----------------ATQF----------------------------DNTGNFSFGV-
----------EEH--------------TEFPSQ---EYDPNV--------GI--------
---------------------------YGMDVTV------------------------NL
V-----RP---------------------------------GYR----------------
------------------------VAKRDKASRSI-------------------------
--------------------PSGHRLTPEDAIT---FLEANF-------DVDVS------
------------------------------------------------------------
------------------------------------------------------------
------TEDDDE-------
>gi|448309707|ref|ZP_21499563.1| 50S ribosomal protein L5P [Natronorubrum bangense JCM 10635]
------------------------------------------------------------
------------------------------------------------------------
------------------------------------------------------------
------------------------------------------------------------
----------MSEAD-VGE-FHEM-----------RKP---------------RVEKV--
-VVHMGVG---------RG-----------------------G-----------------
----------------------REL--------------------------------GKA
EDILEEVTQQESVR---TQAKKT----------------------------EPDFGIR--
------------------------------QGDP-I-GAKVT------------------
----------------LRGDEAAEFLETALPLAELS------------------------
-----------------AKQF----------------------------DDTGNFSFGV-
----------AEH--------------TEFPSQ---EYDPNV--------GI--------
---------------------------YGMDVTV------------------------NL
V-----RP---------------------------------GYR----------------
------------------------VAKRDKANRSI-------------------------
--------------------PSSHRLTPEDAIA---YLEANF-------DVSVE------
------------------------------------------------------------
------------------------------------------------------------
--------ADDE-------
>gi|448302879|ref|ZP_21492829.1| 50S ribosomal protein L5P [Natronorubrum sulfidifaciens JCM 14089]
------------------------------------------------------------
------------------------------------------------------------
------------------------------------------------------------
------------------------------------------------------------
----------MSEAD-IGE-FHEM-----------REP---------------RVEKV--
-VVHMGVG---------RG-----------------------G-----------------
----------------------REL--------------------------------GKA
EDIIEEVTGQESVR---TQAKRT----------------------------EPDFGIR--
------------------------------QGDP-I-GAKVT------------------
----------------LRGEDAYEFLETSLPLATFS------------------------
-----------------ASQF----------------------------DDTGNFSFGI-
----------EEH--------------TEFPSQ---EYDPNV--------GI--------
---------------------------YGMDVTV------------------------NL
V-----RP---------------------------------GYR----------------
------------------------VAKRDKANRSI-------------------------
--------------------PSSHRLTPEDAIA---FIEANF-------DVSVE------
------------------------------------------------------------
------------------------------------------------------------
--------ADDE-------
>gi|541179479|gb|ERG88076.1| DNA or RNA helicase of superfamily II [halophilic archaeon J07HX5]
------------------------------------------------------------
------------------------------------------------------------
------------------------------------------------------------
--------------------------------------------MWDVLDEWQPKVDAAI
EEVLPRTVTQEYLSGLFGAPTYEY--------------------------HSVAIQQALS
DPIWRLLD---------RG-----------------------G-----------------
----------------------KRWRAVLFLVMV---DGLGEPPTEYLQYACIPEILHNG
TIIVDDVEDEAQVRRGETALHRTHGADIALNAGNAMYFIPLKIIDQNRSDLAPDQRIAAY
EMLTHELNRTHLGQXXXXXXXFLETGAGVLVGPPGS-GKTVTTLAIAAAVGGETLVLVPG
RELAAQWREELLAHTSLSATQVGEYHGGEKQIAPVTIATYRTAGMDRHRQLFDSRRWGLI
VYEECLAGSTTVRTETGRTTFTAL-------------------------DETHGFDHGW-
----------NPG--------------IEAAVR---TFDPATGYAWTDVTGV--------
------------YKTSKPVERIETATGHSVRATQDHLHVVFDPVTGEIRSQRGVSTGDRL
V-----LPVSEDDQRRTGRREPGSQGDHAELTAISGQSGDTGYRPSQHGIRRQAPATTRP
QTTNELHTTQLGAESTHTAAAGGQLTQKESSQAAV-------------------------
--------------------RSGHDYDHTDKHKLALQLEASY-------DLGAGLRAVEV
TAVDQEGVETVYDFETGTHTFLANGILTHNCHHIPSTIFRRSASLQTSHRLGLTSTPVRE
SDDEDEIFTLIGQPIGTDWEALFEAGYVAEPVVELRYVPWADNEARNEYVSSDAPAVARS
RRPXXXXXXXRC-------
>gi|541196545|gb|ERH04797.1| histidinol dehydrogenase [Halorubrum sp. J07HR59]
------------------------------------------------------------
------------------------------------------------------------
------------------------------------------------METRNIADLSRG
ERNAFFRRDAGIDSVRDDVRDIVERVRTEGDAAVREFTSDFDGIDIGNLDVTDEAERAAE
QIDSDLSEAIAAAADNIRQ-FHER---------QRRQDWREDFDGRELGRRFRPLERV--
-GVYAPGGTAAYPSSVLMG----------------VVPAKVAG-----------------
----------------------VDH------------VSVATPPAEELSPATLAAIHEAG
ADAVYAVGGAQAVA---GMAYGT----------------------------ETLTPVQKI
VG----------------------------PGNRWVTAAKAT------------------
----------------VRGDVAIDFLAGPSEILVLA------------------------
-------------------------------------------------DETASPALVA-
---------------------------ADLLAQA--EHDPNA--------SV--------
------------VAVTDDP---------GLAADVV-----------------------SE
I-----EE---------------------------------SVG----------------
------------------------DHEREETIRSA-----------LDNDTSGVLLARSM
SEAVLFTEEYAAEHLSIVADNDEALLDRIDSAG-SVFLGPFT-------PVAAG------
------------------------------------------------------------
----------DYASGTNHVLPTNGGAKRYGGLSVDEFVRTTTVQRFDREGLDDLRETVTT
LAEAEGLEAHAESIRRRFD
