# Supplementary material for: Inteins as indicators of gene flow in the halobacteria
Source: Front Microbiol. 2014 Jun 26;5:299. doi: 10.3389/fmicb.2014.00299 (PMC4071816; doi:10.3389/fmicb.2014.00299)
Supplement: Supplementary file 1 [file DataSheet1.ZIP › data_file1/reference_tree_alignment/L11e_L5p.fasta]

>candidatus_nanosalinarum_J07AB56
------------------------------------------------------------
------------------------------------------------------------
------------------------------------------------------------
------------------------------------------------------------
--------------------MNEMRKIEVGKVVVNISAG---------EVG---------
------------------------------QEVDKAEELVEKLTGKTAVRTESGPDMKTF
GGRAGLSIGASTTLRGEEAREFLEKVLPAADISQSSFDGNGNLSFGIDEYIDVPGVEYDG
DIGMMGFEVAVSLERPGYRVKRREHQASSVGKDHLVSDAEAKEFVDNSFEVSVQ------
------
>hac_jeotgali_B3
------------------------------------------------------------
------------------------------------------------------------
------------------------------------------------------------
------------------------------------------------------------
-----------------GE-FHEMREPVVEKVVVHMGVG---------TGG---------
------------------------------RELANAEEILEEITGQQSVRTEAKRTKPEF
GIRQGDPIGAKVTLRAETAAQFLETVLPLAEISGNQFDQTGNVSFGIEEHTEFPDQEYDP
NIGIFGLDVTVNLVRPGYRVKKRDIRSQQIPSTHRLDAAAAIAYLNEEFDAGIGQEDTNE
------
>halophilic_archaeon_J07HX64
MTNHQKRLAVPDTWPVERKTEMFTVKADAGPHGDAGVPLLILLRDVLGYVDSRKEARYAL
EQDAIVINGSIVTDEERPVGMFDIMAFREREESYRVFPDEGGRLSLTPIDDDAAGSKLGK
IINKQNVPGGDLQLTLHDGQTLLVEDASAHSVGDSLVVGNEDDEIVAHFEYEEGALATAV
DGQHAGQIGSIDEIQVTASSSSNNVLLSDYADGERFETIEEYIVVIDENFIDDDAGDGDS
DTRDRDGDGGSTMSSESEG-FHEMRRPRIEKTVVHMGVG---------QGG---------
------------------------------RDLGQGEEILTDVTGQQPVRTVATMTEPAF
GIREGDPIGAKVTLRHEDARAFLETALATVDLSRSQFDDTGNFSFGVEDHTDFPSQEYDP
TTGIYGLDVTVNLVRPGYRVAKRDRASRSIPTNHRLSVGDAVAFVESTFDVEVT-----A
------
>nmn_moolapensis_8_8_11
------------------------------------------------------------
------------------------------------------------------------
------------------------------------------------------------
------------------------------------------------------------
-----------MSSESEAGEFHEMREPTVEKVVVHMGVG---------RGG---------
------------------------------EPLAQAEEILGEVAGQQPVRTTAKRTIQDF
NVREGDPIGAKVTLRGEDAAAFLETALPLAALREAQFDETGNFSFGVEEHTDFPSQEYDP
DIGIYGLDVTVNLVRPGYRVSKRDKMARPIPARHRLTAEDAIAFLESNFDVDVA-AEETA
------
>nmn_pharaonis_DSM_2160
------------------------------------------------------------
------------------------------------------------------------
------------------------------------------------------------
------------------------------------------------------------
-----------MSSEPDAGEFHEMREPTVEKVVVHMGVG---------RGG---------
------------------------------EPLAQAEEILEEIVEQQPVRTTAQKTIQDF
EVREGDPIGTKATLRGEDAEEFLETALPLADIDRKQFDETGNFSFGVEEHTEFPSQEYDP
QIGIYGLDVTVNLVRPGYRVHKRDKVSRSIPSNHRLTAEDAVTFLESNFDVEVS-----E
------
>hqr_walsbyi_C23
------------------------------------------------------------
------------------------------------------------------------
------------------------------------------------------------
------------------------------------------------------------
------------MSETDST-FHEMREPQLEKVVVHMAVG---------EGG---------
------------------------------RELANAEEILEEIAGQTAVRTTATRAASQF
GAREGDPIGAKVTLRGADAKSFLEKALPLVTISERQFDETGNFSFGVEEHTTFPSQEYDP
QIGIYGLDVTVNLTRPGYRVTKRDKASQPIPSRHRLTPSDAVQFIESEFTVDITRVSADT
RDGGDN
>hqr_walsbyi_DSM_16790
------------------------------------------------------------
------------------------------------------------------------
------------------------------------------------------------
------------------------------------------------------------
------------MSETDST-FHEMREPQLEKVVVHMAVG---------EGG---------
------------------------------RELANAEEILQEIAGQTAVRTTATRAASQF
GAREGDPIGAKVTLRGADAQSFLEKALPLVTISERQFDETGNFSFGVEEHTTFPSQEYDP
QIGIYGLDVTVNLTRPGYRVTKRDKASQPIPSRHRLTPSDAVQFIESEFTVDITRVSADT
RDGGDN
>hgn_salarium_B_1
------------------------------------------------------------
------------------------------------------------------------
------------------------------------------------------------
------------------------------------------------------------
------------MSESEGE-FHAMRQPRIEKVVVHMGVG---------EGG---------
------------------------------RPLAKAEDILEAITGQQSVRTQSGRAGQDF
GVRRGTPVGAKVTLRDEAAHEFLETALPITDLKSRQFDENGNFSFGVEEHTDFPSQEYDP
QIGIFGLDVTVNMVRPGYRINKRDKVTRSIPSSHRLTPEDAIAFLEQTFDVEVS-----E
------
>hfx_elongans_ATCC_BAA_1513
------------------------------------------------------------
------------------------------------------------------------
------------------------------------------------------------
------------------------------------------------------------
------------MSEAE---FHEMREPRIEKVVVHMGVG---------EGG---------
------------------------------RELANAEDILEEITGQESVQTLSGRASVDF
GVRRGEPVGAKVTLRGDNAVEFLETALPISDLARSSFDETGNFGFGVEEHTEFPSQEYDP
QIGIYGLDVTVNLVRPGYRVKKRDKRSRQIPSSHRMTIDDAVAFIESTFDVEVE-----E
------
>hfx_larsenii_JCM_13917
------------------------------------------------------------
------------------------------------------------------------
------------------------------------------------------------
------------------------------------------------------------
------------MSEAE---FHEMREPRIEKVVVHMGVG---------EGG---------
------------------------------RELANAEDILEEITGQESVQTLSGRASQDF
GVRRGEPVGAKVTLRGDNAVEFLETALPISDLARSSFDETGNFGFGVEEHTEFPSQEYDP
QIGIYGLDVTVNLVRPGYRVKKRDKRSRQIPSSHRMTIDDAVAFIESTFDVEVE-----E
------
>hfx_mediterranei_ATCC_33500
------------------------------------------------------------
------------------------------------------------------------
------------------------------------------------------------
------------------------------------------------------------
------------MSEAE---FHEMRDPRIEKVVVHMGVG---------EGG---------
------------------------------RELAKSEDILEEITGQESVRTISGRASQDF
GVRQGEPVGAKVTLRGESAVEFLETALPITDLSASSFDETGNFGFGVEEHTEFPSQEYDP
QIGIYGLDVTVNIVRPGYRVKKRDKRSRQIPSSHRMTVEDAVAFIESTFDVEVE-----E
------
>hfx_mucosum_ATCC_BAA_1512
------------------------------------------------------------
------------------------------------------------------------
------------------------------------------------------------
------------------------------------------------------------
------------MSEAE---FHEMRDPRIEKVVVHMGVG---------EGG---------
------------------------------RELAKAEDILEEITGQESVRTISGRASQDF
GVRRGEPVGAKVTLRGDNAVEFLETALPIADLSPSSFDETGNFGFGVEEHTEFPSQEYDP
QIGIYGLDVTVNLVRPGYRVKKRDKRSRQIPSSHRMTVEDAVAFIESTFDVEVE-----E
------
>hfx_gobbonsii_ATCC_33959
------------------------------------------------------------
------------------------------------------------------------
------------------------------------------------------------
------------------------------------------------------------
------------MSEAD---FHAMRDPRIEKVVVHMGVG---------EGG---------
------------------------------RELAKAEDILEEITGQESVRTISGRASQDF
GVRRGEPVGAKVTLRGDTAVEFLETALPIADLSVSSFDQTGNFGFGVEEHTEFPSQEYDP
QIGIYGLDVTVNLVRPGYRVKKRDKRSRQIPSSHRMTVEDAVAFIESTFDVEVE-----E
------
>hfx_prahovense_DSM_18310
------------------------------------------------------------
------------------------------------------------------------
------------------------------------------------------------
------------------------------------------------------------
------------MSEAD---FHAMRDPRIEKVVVHMGVG---------EGG---------
------------------------------RELAKAEDILEEITGQESVRTISGRASQDF
GVRRGEPVGAKVTLRGDTAVEFLETALPIADLSVSSFDQTGNFGFGVEEHTEFPSQEYDP
QIGIYGLDVTVNLVRPGYRVKKRDKRSRQIPSSHRMTVEDAVAFIESTFDVEVE-----E
------
>hfx_alexandrinus_JCM_10717
------------------------------------------------------------
------------------------------------------------------------
------------------------------------------------------------
------------------------------------------------------------
------------MSEAD---FHEMRDPRIEKVVVHMGVG---------EGG---------
------------------------------RELAKAEDILEEITGQESVRTISGRASQDF
GVRRGEPVGAKVTLRGDTAVEFLETALPIADLSVSSFDETGNFGFGVEEHTEFPSQEYDP
QIGIYGLDVTVNLVRPGYRVKKRDKRSRQIPSSHRMTVEDAVAFIESTFDVEVE-----E
------
>hfx_ATCC_BAA-644
------------------------------------------------------------
------------------------------------------------------------
------------------------------------------------------------
------------------------------------------------------------
------------MSEAD---FHEMRDPRIEKVVVHMGVG---------EGG---------
------------------------------RELAKAEDILEEITGQESVRTISGRASQDF
GVRRGEPVGAKVTLRGDTAVEFLETALPIADLSVSSFDETGNFGFGVEEHTEFPSQEYDP
QIGIYGLDVTVNLVRPGYRVKKRDKRSRQIPSSHRMTVEDAVAFIESTFDVEVE-----E
------
>hfx_ATCC_BAA-645
------------------------------------------------------------
------------------------------------------------------------
------------------------------------------------------------
------------------------------------------------------------
------------MSEAD---FHEMRDPRIEKVVVHMGVG---------EGG---------
------------------------------RELAKAEDILEEITGQESVRTISGRASQDF
GVRRGEPVGAKVTLRGDTAVEFLETALPIADLSVSSFDETGNFGFGVEEHTEFPSQEYDP
QIGIYGLDVTVNLVRPGYRVKKRDKRSRQIPSSHRMTVEDAVAFIESTFDVEVE-----E
------
>hfx_ATCC_BAA-646
------------------------------------------------------------
------------------------------------------------------------
------------------------------------------------------------
------------------------------------------------------------
------------MSEAD---FHEMRDPRIEKVVVHMGVG---------EGG---------
------------------------------RELAKAEDILEEITGQESVRTISGRASQDF
GVRRGEPVGAKVTLRGDTAVEFLETALPIADLSVSSFDETGNFGFGVEEHTEFPSQEYDP
QIGIYGLDVTVNLVRPGYRVKKRDKRSRQIPSSHRMTVEDAVAFIESTFDVEVE-----E
------
>hfx_BAB-2207
------------------------------------------------------------
------------------------------------------------------------
------------------------------------------------------------
------------------------------------------------------------
------------MSEAD---FHEMRDPRIEKVVVHMGVG---------EGG---------
------------------------------RELAKAEDILEEITGQESVRTISGRASQDF
GVRRGEPVGAKVTLRGDTAVEFLETALPIADLSVSSFDETGNFGFGVEEHTEFPSQEYDP
QIGIYGLDVTVNLVRPGYRVKKRDKRSRQIPSSHRMTVEDAVAFIESTFDVEVE-----E
------
>hfx_lucentense_DSM_14919
------------------------------------------------------------
------------------------------------------------------------
------------------------------------------------------------
------------------------------------------------------------
------------MSEAD---FHEMRDPRIEKVVVHMGVG---------EGG---------
------------------------------RELAKAEDILEEITGQESVRTISGRASQDF
GVRRGEPVGAKVTLRGDTAVEFLETALPIADLSVSSFDETGNFGFGVEEHTEFPSQEYDP
QIGIYGLDVTVNLVRPGYRVKKRDKRSRQIPSSHRMTVEDAVAFIESTFDVEVE-----E
------
>hfx_volcanii_DS2
------------------------------------------------------------
------------------------------------------------------------
------------------------------------------------------------
------------------------------------------------------------
------------MSEAD---FHEMRDPRIEKVVVHMGVG---------EGG---------
------------------------------RELAKAEDILEEITGQESVRTISGRASQDF
GVRRGEPVGAKVTLRGDTAVEFLETALPIADLSVSSFDETGNFGFGVEEHTEFPSQEYDP
QIGIYGLDVTVNLVRPGYRVKKRDKRSRQIPSSHRMTVEDAVAFIESTFDVEVE-----E
------
>hfx_denitrificans_ATCC_35960
------------------------------------------------------------
------------------------------------------------------------
------------------------------------------------------------
------------------------------------------------------------
------------MSEAD---FHAMRDPRIEKVVVHMGVG---------EGG---------
------------------------------RELAKAEDILEEITGQESVRTISGRASQDF
GVRRGEPVGAKVTLRGDTAVEFLETALPIADLSVSSFDETGNFGFGVEEHTEFPSQEYDP
QIGIYGLDVTVNLVRPGYRVKKRDKRSRQIPSSHRMTVEDAVAFIESTFDVEVE-----E
------
>hgm_borinquense_DSM_11551
------------------------------------------------------------
------------------------------------------------------------
------------------------------------------------------------
------------------------------------------------------------
------------MSESEVV-SHEMREPQIEKVVVHMGVG---------EGG---------
------------------------------RELANAEEILEEITGQQSVQTIATRAATQF
GARKGDPIGAKVTLRGDKAVEFLETALPLADISAKQFDETGNFSFGVEEHTEFPSQEYDP
QIGIYGLDVTVNLVRPGYRVKKRDKASRSIPSAHRMSAEDATAFLEANFDVEVA----EE
------
>hsn_pallida_JCM_14848
------------------------------------------------------------
------------------------------------------------------------
------------------------------------------------------------
------------------------------------------------------------
--------MSESESESESE-FHEMREPKIEKVVVHMGVG---------EGG---------
------------------------------RELANAEDILEEITGQQSVQTIATRAATQF
GARKGDPIGAKVTLRGGNAEEFLETALPLANISERQFDETGNFSFGVEEHTEFPSQEYDP
QIGIYGLDVTVNLVRPGYRVKKRDKASRSIPSAHRMSAEDAIPFLESNFDVDVE--ATEE
------
>hqr_J07HQX50
------------------------------------------------------------
------------------------------------------------------------
------------------------------------------------------------
------------------------------------------------------------
------------------------------------------------------------
------------------------------------------------------------
------------------------------------------------------------
-----------------------DKATQTIPSRHRLTPEDAVMFLEANFEVDIQSESEDE
------
>hns_J07HN4
------------------------------------------------------------
------------------------------------------------------------
------------------------------------------------------------
------------------------------------------------------------
------------MSESATE-FHPMQQPRIEKVVVHMGVG---------EGG---------
------------------------------RELQDGQQILEEITGQESVRTLAERTVQAY
DIREGDPIGAKTTLRNEAAEAFLETAVPLADLSIEQFDDTGNVSFGIAEHTEFPSQEYDP
QIGIYGLDVTITLVRPGYRISKRDRETRSIPSSHRMTPEDAAAYLEAEYDVEVD-----E
------
>hns_J07HN6
------------------------------------------------------------
------------------------------------------------------------
------------------------------------------------------------
------------------------------------------------------------
------------MSEAASD--HEMREPQIEKVVVHMAVG---------EGG---------
------------------------------RELQNAQEILEEITGEDSVQTLAERTVQEF
DIRQGDPIGAKTTLRGEDAAAFLETALPLTDLSVSQFDDSGNVSFGVTEHTEFPGQEYDP
QIGIFGLDVTVTIVRPGYRVSKRDQETRSIPSDHRMTPEDAAAFLEAEFDVEVS-----G
------
>hcc_morrhuae_DSM_1307
------------------------------------------------------------
------------------------------------------------------------
------------------------------------------------------------
------------------------------------------------------------
-------------MSDAAG-FHEMREPVVEKIVVHMGVG---------QGG---------
------------------------------RELADAEEILEAVTGQESVRTRAKATRPEF
GIREGDPIGTKVTLRGDDAEEFLATALELATIERTQFDETGNFSFGIAEHTEFPNQEYDP
NTGIYGMDVTANLARPGARIKRRTKATRSIPGRHRLDIEDAISYLEESYDMEVQ------
------
>hcc_thailandensis_JCM_13552
------------------------------------------------------------
------------------------------------------------------------
------------------------------------------------------------
------------------------------------------------------------
------------MSDATS--FHEMREPVVEKVVVHMGVG---------QGG---------
------------------------------RELADGEEILEAVTGQESVRTRAEATRPEF
GIRQGDPIGAKVTLRGDDAEEFLATALELATIERSQFDETGNFSFGIAEHTEFPSQEYDP
NTGIYGMDVTANLARPGARIKRRTKATRSIPGRHRLDAEDAISYLEESYDMEVQ------
------
>hcc_hamelinensis_100A6
------------------------------------------------------------
------------------------------------------------------------
------------------------------------------------------------
------------------------------------------------------------
--------------MSEAAEFHEMREPVVEKVVVHMGVG---------QGG---------
------------------------------RELANAEEILEAITGQEGVRTRANATEPEF
GIRQGDPIGAKVTLRSESAETFLDTALDLAAVSRSQFDQTGNFSFGIEEHTEFPSQEYDP
NIGIYGLDVTVHLARPGSRVAKRTKVTRKLPSRHRLDTEDAVAFLEAEYDMEVQ------
------
>hcc_saccharolyticus_DSM_5350
------------------------------------------------------------
------------------------------------------------------------
------------------------------------------------------------
------------------------------------------------------------
--------------MSEAAEFHAMREPVVEKVVVHMGVG---------EGG---------
------------------------------RELANAEEILEAVTGQESVRTRARATEPEF
DIREGDPIGAKVTLRGEAAETFLDTALDLADVSRTQFDETGNISFGVAEHTEFPDQEYDP
NVGIYGLDVTVNLNRPGARVKRRNKATRQLPSRHRLDVEDAIAFLENEFDVEVQ------
------
>hcc_salifodinae_DSM_8989
------------------------------------------------------------
------------------------------------------------------------
------------------------------------------------------------
------------------------------------------------------------
--------------MSEAAEFHAMREPVVEKIVVHMGVG---------EGG---------
------------------------------RELANAEEILEAVTGQESVRTRAKATEPEF
DIREGDPIGAKVTLRGEDAETFLATALDLADISRTQFDETGNVSFGVAEHTEFPDQEYDP
SIGIYGLDVTVNLNRPGARVKRRNKATRQLPSRHRLDVEDAITFLENEFDVEVQ------
------
>hrd_tiamatea_SARL4B
------------------------------------------------------------
------------------------------------------------------------
------------------------------------------------------------
------------------------------------------------------------
-----------MSSESRDAEFHDMREPSVEKVVVHMGIG---------QGG---------
------------------------------QELADAEEILAEIAGQQPVRTTAKATVGEF
DIRQGDPVGTKVTLRDEAAEAFLETALALVDLDAAQFDETGNFSFGVEEHTDFPSQEYDP
TIGIYGLDVTVNLTRPGYRVAKRDKAARPIPSNHRLDPADAIAFVESTFDAEVS-----Q
------
>hrd_utahensis_DSM_12940
------------------------------------------------------------
------------------------------------------------------------
------------------------------------------------------------
------------------------------------------------------------
-----------MSSESRDADFHDMREPSVEKVVVHMGIG---------QGG---------
------------------------------QELADAEEILEEIVGQQPVRTTAKATVGEF
DIRQGDPVGTKVTLRDEAAEEFIETALAFTDLDAAQFDETGNFSFGVEEHTDFPSQEYDP
TIGIYGLDVTVNLTRPGYRVAKRDKASRPIPSNHRLDPQDAIAFVESTFDVEVS-----Q
------
>har_amylolytica_JCM_13557
------------------------------------------------------------
------------------------------------------------------------
------------------------------------------------------------
------------------------------------------------------------
---------MSSESESGGD-FHEMREPRIEKVVVHMGIG---------HGG---------
------------------------------RDLANAEDILGEITGQTPVRTKAKRTVGEF
DIREGDPIGAKVTLRDEMAEEFLQTALPLAELATSQFDDTGNFSFGVEEHTEFPSQEYDP
SIGIYGLDVTVNLVRPGYRVAKRDKASRSIPTKHRLNPADAVAFIESTYDVEVS-----E
------
>har_argentinensis_DSM_12282
------------------------------------------------------------
------------------------------------------------------------
------------------------------------------------------------
------------------------------------------------------------
---------MSSESESGGD-FHEMREPRIEKVVVHMGIG---------HGG---------
------------------------------RDLANAEDILGEITGQTPVRTKAKRTVGEF
DIREGDPIGAKVTLRDEMAEEFLQTALPLAELATSQFDDTGNFSFGVEEHTEFPSQEYDP
SIGIYGLDVTVNLVRPGYRVAKRDKASRSIPTKHRLNPADAVAFIESTYDVEVS-----E
------
>har_hispanica_ATCC_33960
------------------------------------------------------------
------------------------------------------------------------
------------------------------------------------------------
------------------------------------------------------------
---------MSSESESGGD-FHEMREPRIEKVVVHMGIG---------HGG---------
------------------------------RDLANAEDILGEITGQTPVRTKAKRTVGEF
DIREGDPIGAKVTLRDEMAEEFLQTALPLAELATSQFDDTGNFSFGVEEHTEFPSQEYDP
SIGIYGLDVTVNLVRPGYRVAKRDKASRSIPTKHRLNPADAVAFIESTYDVEVS-----E
------
>har_japonica_DSM_6131
------------------------------------------------------------
------------------------------------------------------------
------------------------------------------------------------
------------------------------------------------------------
---------MSSESESGGD-FHEMREPRIEKVVVHMGIG---------HGG---------
------------------------------RDLANAEDILGEITGQTPVRTKAKRTVGEF
DIREGDPIGAKVTLRDEMAEEFLQTALPLAELATSQFDDTGNFSFGVEEHTEFPSQEYDP
SIGIYGLDVTVNLVRPGYRVAKRDKASRSIPTKHRLNPADAVAFIESTYDVEVS-----E
------
>har_californiae_ATCC_3379
------------------------------------------------------------
------------------------------------------------------------
------------------------------------------------------------
------------------------------------------------------------
---------MSSESESGGD-FHEMREPRIEKVVVHMGIG---------HGG---------
------------------------------RDLANAEDILGEITGQMPVRTKAKRTVGEF
DIREGDPIGAKVTLRDEMAEEFLQTALPLAELATSQFDDTGNFSFGVEEHTEFPSQEYDP
SIGIYGLDVTVNLVRPGYRVAKRDKASRSIPTKHRLNPADAVAFIESTYDVEVS-----E
------
>har_marismortui_ATCC_43049
------------------------------------------------------------
------------------------------------------------------------
------------------------------------------------------------
------------------------------------------------------------
---------MSSESESGGD-FHEMREPRIEKVVVHMGIG---------HGG---------
------------------------------RDLANAEDILGEITGQMPVRTKAKRTVGEF
DIREGDPIGAKVTLRDEMAEEFLQTALPLAELATSQFDDTGNFSFGVEEHTEFPSQEYDP
SIGIYGLDVTVNLVRPGYRVAKRDKASRSIPTKHRLNPADAVAFIESTYDVEVS-----E
------
>har_sinaiiensis_ATCC_33800
------------------------------------------------------------
------------------------------------------------------------
------------------------------------------------------------
------------------------------------------------------------
---------MSSESESGGD-FHEMREPRIEKVVVHMGIG---------HGG---------
------------------------------RDLANAEDILGEITGQMPVRTKAKRTVGEF
DIREGDPIGAKVTLRDEMAEEFLQTALPLAELATSQFDDTGNFSFGVEEHTEFPSQEYDP
SIGIYGLDVTVNLVRPGYRVAKRDKASRSIPTKHRLNPADAVAFIESTYDVEVS-----E
------
>har_vallismortis_ATCC_29715
------------------------------------------------------------
------------------------------------------------------------
------------------------------------------------------------
------------------------------------------------------------
---------MSSESESGGD-FHEMREPRIEKVVVHMGIG---------HGG---------
------------------------------RDLANAEDILGEITGQAPVRTKAKRTVGEF
DIREGDPIGAKVTLRDEIAEEFLDTALPLAELATSQFDDTGNFSFGIEEHTEFPSQEYDP
SIGIYGLDVTVNLVRPGYRVAKRDKASRSIPTKHRLNPADAVAFIESTYDVEVS-----E
------
>hbt_sp_DL_1
------------------------------------------------------------
------------------------------------------------------------
------------------------------------------------------------
------------------------------------------------------------
----------MSESETEAE-FHEMREPRIEKVVAHMGVG---------RGG---------
------------------------------VDLQNAEDILYEITNQETVRTTAKRTEPEF
GIREGDPIGTKVTLRGEDANDFLDRALPAADLAKRQFDDTGNVSFGIDEHTEFPSQEYDP
NIGIYGLDVTVNLVRPGYRVAKRDQVSRQIPSNHRLDPEDAVAYLESNFDVEVN-----E
------
>hbt_sp_NRC_1
------------------------------------------------------------
------------------------------------------------------------
------------------------------------------------------------
------------------------------------------------------------
------------MSETDSTDFHEMREPRIEKVVVHMGVG---------QGG---------
------------------------------VELQNAETILEAITGQQTVRTKAKSPEPEF
GLRQGDPIGAKVTLRDDTAVDFLERALPAADLDRRQFDNTGNVSFGIEEHTDFPSQEYDP
NIGIYGMDVTVNLTRPGYRVAKRDQGTRQIPSNHRLNSEDAVSFLVSNFDVEVN-----E
------
>hbt_salinarum_R_1
------------------------------------------------------------
------------------------------------------------------------
------------------------------------------------------------
------------------------------------------------------------
------------MSETDSTDFHEMREPRIEKVVVHMGVG---------QGG---------
------------------------------VELQNAETILEAITGQQTVRTKAKSPEPEF
GLRQGDPIGAKVTLRDDTAVDFLERALPAADLDRRQFDNTGNVSFGIEEHTDFPSQEYDP
NIGIYGMDVTVNLTRPGYRVAKRDQGTRQIPSNHRLNSEDAVSFLVSNFDVEVN-----E
------
>haloarchaeon_3A1_DGR
------------------------------------------------------------
------------------------------------------------------------
------------------------------------------------------------
------------------------------------------------------------
----------------MSA-AQEMREPYIEKVVVHMGVG---------EGG---------
------------------------------EPLADAEDIIEAITDQQSVRTTAKRTVGEF
DIRQGDPIGTKVTLRGEDAEAFLETALELTELSSSQFDDRGNLSFGVDDHTDFPSQEYDP
NVGIYGLDVTVTIVRPGYRVAKRDTVTRSIPSSHQMTPADAREFLESTFEVEVE-----E
------
>hrr_Cb34
------------------------------------------------------------
------------------------------------------------------------
------------------------------------------------------------
------------------------------------------------------------
------------MSDAESA-SHEMREPYLEKVVVHMGVG---------QGG---------
------------------------------EPLADAENIIEEVTGQQSVRTTAKRTVGEF
GIRKGDPIGVKVTLRGEDAHAFLETALDLVDVSSSQFDDTGNLSFGVEDHTDFPSQEYDP
NIGIYGLDVTTTIVRPGYRVAKRDKVTRSIPSNHRMTAEDAIAFLETHFDVEVT-----E
------
>hrr_litoreum_JCM_13561
MTRHQKRLSVPNSWPVERKTNTFTVKAGAGPHGEAGVPLVVLLRDVLGYVDSTKEARYAL
NNDSILVNGDAVSDEQRPIGMFDILAFPERGEYFRVFPDEGGRLALTSVDEDAAGSRLGK
ITNKSVVPGGVVQLTLHDGTNVRVDDDADYDTNDSIVVDNETKEIVAHFEYE--------
------------------------------------------------------------
---------ESALVTAVAG-QHAGHIGEIDDIDVTLGSGDNTVTVASDDGGYETVEEYVV
VIDENFTDDDADEAGDSDAVSYTHLXVYKRQPLADAEEIIEEITGQQSVRTTSKRTIAEF
GIRKGDPIGVKVTLRGEDAHAFLATALDLVEIGRSQFDDTGNLSFGVEDHTDFPSQEYDP
NTGIYGLDVTTTIVRPGYRVSKRDKATGTIPARHRMTAEDAAAFLETNFDVEVS-----E
------
>hrr_coriense_DSM_10284
------------------------------------------------------------
------------------------------------------------------------
------------------------------------------------------------
------------------------------------------------------------
------------------------------------MYK---------RQG---------
------------------------------EPLADAEEIIEEIAGQQSVRTTSKRTIAEF
GIRKGDPIGVKVTLRGEDAHAFLETALDLVDVSRSQFDDTGNLSFGVEDHTDFPSQEYDP
NIGIYGLDVTTTIVRPGYRVSKRDKATGTIPARHRMTAEDAAAFLETNFDVEVT-----E
------
>hrr_SP5
MTRHQKRLSVPNSWPVERKTDTFTVKAGAGPHGEAGVPLVVLLRDVLGYVDSTKEARYAL
NNDSILVNGDAISDEQRPIGMFDILAFPERGEFFRVFPDEGGRLALTPVDEEAAGSRLGK
ITNKTVVPGGVVQLTLHDGTNVRVDDDADYETNDSIVVDNETKEIVAHFEYEEGALVTAV
AGQHAGQIGEIDDIDVTLGSGDNTVTVASDDGGYE-------------------------
-----TIEEYVVVIDENFT-DDEGGEPSLEKVVVHMGVG---------QGG---------
------------------------------EPLADAEQIIEEITGQQSVRTTSKRTIAEF
GIRKGDPIGVKVTLRGEDAHAFLETALDLVEIGRSQFDDTGNLSFGIEDHTDFPSQEYDP
NTGIYGLDVTTTIVRPGYRVSKRDKATGTIPARHRMTAEDAAAFLETNFDVEVS-----E
------
>hrr_C2_a
------------------------------------------------------------
------------------------------------------------------------
------------------------------------------------------------
------------------------------------------------------------
----------MRMSEAESA-DHEMREPSLEKVVVHMGVG---------QGG---------
------------------------------EPLADAEEIIEEITGQQSVRTTSKRTIAEF
GIRKGDPIGVKVTLRGEDAHAFLETALDLVDVSRSQFDDTGNLSFGVEDHTDFPSQEYDP
NIGIYGLDVTTTIVRPGYRVSKRDKATGTIPSRHRMTAEDAAAFLETNFDVEVT-----E
------
>hrr_Ec15
------------------------------------------------------------
------------------------------------------------------------
------------------------------------------------------------
------------------------------------------------------------
----------MRMSEAESA-DHEMREPSLEKVVVHMGVG---------QGG---------
------------------------------EPLADAEEIIEEITGQQSVRTTSKRTIAEF
GIRKGDPIGVKVTLRGEDAHAFLETALDLVDVSRSQFDDTGNLSFGVEDHTDFPSQEYDP
NIGIYGLDVTTTIVRPGYRVSKRDKATGTIPSRHRMTAEDAAAFLETNFDVEVT-----E
------
>hrr_Fb21
------------------------------------------------------------
------------------------------------------------------------
------------------------------------------------------------
------------------------------------------------------------
----------MRMSEAESA-DHEMREPSLEKVVVHMGVG---------QGG---------
------------------------------EPLADAEEIIEEITGQQSVRTTSKRTIAEF
GIRKGDPIGVKVTLRGEDAHAFLETALDLVDVSRSQFDDTGNLSFGVEDHTDFPSQEYDP
NIGIYGLDVTTTIVRPGYRVSKRDKATGTIPSRHRMTAEDAAAFLETNFDVEVT-----E
------
>hrr_G37
------------------------------------------------------------
------------------------------------------------------------
------------------------------------------------------------
------------------------------------------------------------
----------MRMSEAESA-DHEMREPSLEKVVVHMGVG---------QGG---------
------------------------------EPLADAEEIIEEITGQQSVRTTSKRTIAEF
GIRKGDPIGVKVTLRGEDAHAFLETALDLVDVSRSQFDDTGNLSFGVEDHTDFPSQEYDP
NIGIYGLDVTTTIVRPGYRVSKRDKATGTIPSRHRMTAEDAAAFLETNFDVEVT-----E
------
>hrr_Ga36
------------------------------------------------------------
------------------------------------------------------------
------------------------------------------------------------
------------------------------------------------------------
----------MRMSEAESA-DHEMREPSLEKVVVHMGVG---------QGG---------
------------------------------EPLADAEEIIEEITGQQSVRTTSKRTIAEF
GIRKGDPIGVKVTLRGEDAHAFLETALDLVDVSRSQFDDTGNLSFGVEDHTDFPSQEYDP
NIGIYGLDVTTTIVRPGYRVSKRDKATGTIPSRHRMTAEDAAAFLETNFDVEVT-----E
------
>hrr_LD3
------------------------------------------------------------
------------------------------------------------------------
------------------------------------------------------------
------------------------------------------------------------
----------MRMSEAESA-DHEMREPSLEKVVVHMGVG---------QGG---------
------------------------------EPLADAEEIIEEITGQQSVRTTSKRTIAEF
GIRKGDPIGVKVTLRGEDAHAFLETALDLVDVSRSQFDDTGNLSFGVEDHTDFPSQEYDP
NIGIYGLDVTTTIVRPGYRVSKRDKATGTIPSRHRMTAEDAAAFLETNFDVEVT-----E
------
>hrr_LG1
------------------------------------------------------------
------------------------------------------------------------
------------------------------------------------------------
------------------------------------------------------------
----------MRMSEAESA-DHEMREPSLEKVVVHMGVG---------QGG---------
------------------------------EPLADAEEIIEEITGQQSVRTTSKRTIAEF
GIRKGDPIGVKVTLRGEDAHAFLETALDLVDVSRSQFDDTGNLSFGVEDHTDFPSQEYDP
NIGIYGLDVTTTIVRPGYRVSKRDKATGTIPSRHRMTAEDAAAFLETNFDVEVT-----E
------
>hrr_LG2
------------------------------------------------------------
------------------------------------------------------------
------------------------------------------------------------
------------------------------------------------------------
----------MRMSEAESA-DHEMREPSLEKVVVHMGVG---------QGG---------
------------------------------EPLADAEEIIEEITGQQSVRTTSKRTIAEF
GIRKGDPIGVKVTLRGEDAHAFLETALDLVDVSRSQFDDTGNLSFGVEDHTDFPSQEYDP
NIGIYGLDVTTTIVRPGYRVSKRDKATGTIPSRHRMTAEDAAAFLETNFDVEVT-----E
------
>hrr_LG3
------------------------------------------------------------
------------------------------------------------------------
------------------------------------------------------------
------------------------------------------------------------
----------MRMSEAESA-DHEMREPSLEKVVVHMGVG---------QGG---------
------------------------------EPLADAEEIIEEITGQQSVRTTSKRTIAEF
GIRKGDPIGVKVTLRGEDAHAFLETALDLVDVSRSQFDDTGNLSFGVEDHTDFPSQEYDP
NIGIYGLDVTTTIVRPGYRVSKRDKATGTIPSRHRMTAEDAAAFLETNFDVEVT-----E
------
>hrr_Ga2p
------------------------------------------------------------
------------------------------------------------------------
------------------------------------------------------------
------------------------------------------------------------
-----------------------------------MGVG---------QGG---------
------------------------------EPLADAEEIIEEITGQQSVRTTSKRTIAEF
GIRKGDPIGVKVTLRGEDAHAFLETALDLVDVSRSQFDDTGNLSFGVEDHTDFPSQEYDP
NIGIYGLDVTTTIVRPGYRVSKRDKATGTIPSRHRMTAEDAAAFLETNFDVEVT-----E
------
>hrr_californiensis_DSM_19288
------------------------------------------------------------
------------------------------------------------------------
------------------------------------------------------------
------------------------------------------------------------
-----------------------------------MGVG---------QGG---------
------------------------------EPLADAEEIIEAITGQQSVRTTSKRTIAEF
GIRKGDPIGVKATLRGEDAHAFLETALDLVDVGRSQFDDTGNLSFGVEDHTDFPSQEYDP
NTGIYGLDVTTTIVRPGYRVSKRDKATGTIPARHRMTAEDAAAFLETNFDVEVT-----E
------
>hrr_hochstenium_ATCC_700873
------------------------------------------------------------
------------------------------------------------------------
------------------------------------------------------------
------------------------------------------------------------
------------MSEAESA-DHEMREPYLEKVVVHMGVG---------QGG---------
------------------------------EPLADAEEIIEEITGQQSVRTTSKRTIAEF
GIRKGDPIGVKVTLRGEDAHAFLETALDIVDVSASQFDDTGNLSFGVEDHTDFPSQEYDP
NTGIYGLDVTTTIVRPGYRVSKRDKATGTIPARHRMTAEDAAAFLETNFDVEVT-----E
------
>hrr_167
------------------------------------------------------------
------------------------------------------------------------
------------------------------------------------------------
------------------------------------------------------------
---------MIRMSEAESA-DHEMREPYLEKVVVHMGVG---------QGG---------
------------------------------EPLADAEQIIEEITGQQSVRTTSKRTIAEF
GIRKGDPIGVKVTLRGEDAHAFLETALDLVDIGRSQFDDTGNLSFGVEDHTDFPSQEYDP
NTGIYGLDVTTTIVRPGYRVSKRDKATGTIPARHRMTAEDAAAFLETNFDVEVT-----E
------
>hrr_C2_b
------------------------------------------------------------
------------------------------------------------------------
------------------------------------------------------------
------------------------------------------------------------
---------MIRMSEAESA-DHEMREPYLEKVVVHMGVG---------QGG---------
------------------------------EPLADAEQIIEEITGQQSVRTTSKRTIAEF
GIRKGDPIGVKVTLRGEDAHAFLETALDLVDIGRSQFDDTGNLSFGVEDHTDFPSQEYDP
NTGIYGLDVTTTIVRPGYRVSKRDKATGTIPARHRMTAEDAAAFLETNFDVEVT-----E
------
>hrr_SP7
------------------------------------------------------------
------------------------------------------------------------
------------------------------------------------------------
------------------------------------------------------------
---------MIRMSEAESA-DHEMREPYLEKVVVHMGVG---------QGG---------
------------------------------EPLADAEQIIEEITGQQSVRTTSKRTIAEF
GIRKGDPIGVKVTLRGEDAHAFLETALDLVEIGRSQFDDTGNLSFGIEDHTDFPSQEYDP
NTGIYGLDVTTTIVRPGYRVSKRDKATGTIPARHRMTAEDAAAFLETNFDVEVS-----E
------
>hrr_tebenquichense_DSM_14210
------------------------------------------------------------
------------------------------------------------------------
------------------------------------------------------------
------------------------------------------------------------
------------MSEAESA-DHEMREPYLEKVVVHMGVG---------QGG---------
------------------------------EPLADAEEIIEEITGQQSVRTTSKRTIAEF
GIRKGDPIGVKVTLRGEDAHAFLETALDLVEVGRSQFDDTGNLSFGVEDHTDFPSQEYDP
NTGIYGLDVTTTIVRPGYRVSKRDKATGTIPARHRMTAEDAAAFLETNFDVEVT-----E
------
>hrr_SP3
------------------------------------------------------------
------------------------------------------------------------
------------------------------------------------------------
------------------------------------------------------------
---------MVPMSEAESA-DHEMREPYLEKVVVHMGVG---------QGG---------
------------------------------EPLADAEEIIEEITGQQSVRTTSKRTIAEF
GIRKGDPIGVKVTLRGEDAHAFLETALELVEIGRSQFDDTGNLSFGVEDHTDFPSQEYDP
NTGIYGLDVTTTIVRPGYRVSKRDKATGTIPARHRMTAEDAAAFLETNFDVEVT-----E
------
>hrr_SP9
------------------------------------------------------------
------------------------------------------------------------
------------------------------------------------------------
------------------------------------------------------------
---------MVPMSEAESA-DHEMREPYLEKVVVHMGVG---------QGG---------
------------------------------EPLADAEEIIEEITGQQSVRTTSKRTIAEF
GIRKGDPIGVKVTLRGEDAHAFLETALELVEIGRSQFDDTGNLSFGVEDHTDFPSQEYDP
NTGIYGLDVTTTIVRPGYRVSKRDKATGTIPARHRMTAEDAAAFLETNFDVEVT-----E
------
>hrr_T3cd
------------------------------------------------------------
------------------------------------------------------------
------------------------------------------------------------
------------------------------------------------------------
------------MSEAESA-DHEMREPYLEKVVVHMGVG---------QGG---------
------------------------------EPLADAEEIIEEITGQQSVRTTSKRTIAEF
GIRKGDPIGVKVTLRGEDAHAFLATALELVEIGRSQFDDTGNLSFGVEDHTDFPSQEYDP
NTGIYGLDVTTTIVRPGYRVSKRDKATGTIPARHRMTAEDAAAFLETNFDVEVT-----E
------
>hrr_arcis_JCM_13916
------------------------------------------------------------
------------------------------------------------------------
------------------------------------------------------------
------------------------------------------------------------
------------MSEAKSA-DHEMREPYLEKVVVHMGVG---------QGG---------
------------------------------EPLADAEEIIEEITGQQSVRTTSKRTIAEF
GIRKGDPIGVKVTLRGEDAHAFLATALDLVEIGRSQFDDTGNLSFGVEDHTDFPSQEYDP
NTGIYGLDVTTTIVRPGYRVSKRDKATGTIPARHRMTAEDAAAFLETNFDVEVS-----E
------
>hrr_terrestre_JCM_10247
------------------------------------------------------------
------------------------------------------------------------
------------------------------------------------------------
------------------------------------------------------------
------------MSEAKSA-DHEMREPYLEKVVVHMGVG---------QGG---------
------------------------------EPLADAEEIIEEITGQQSVRTTSKRTIAEF
GIRKGDPIGVKVTLRGEDAHAFLATALDLVEIGRSQFDDTGNLSFGVEDHTDFPSQEYDP
NTGIYGLDVTTTIVRPGYRVSKRDKATGTIPARHRMTAEDAAAFLETNFDVEVS-----E
------
>hrr_distributum_JCM_10118
------------------------------------------------------------
------------------------------------------------------------
------------------------------------------------------------
------------------------------------------------------------
------------MSEAESA-DHEMREPYLEKVVVHMGVG---------QGG---------
------------------------------EPLADAEEIIEEITGQQSVRTTSKRTIAEF
GIRKGDPIGVKVTLRGEDAHAFLATALDLVEIGRSQFDDTGNLSFGVEDHTDFPSQEYDP
NTGIYGLDVTTTIVRPGYRVSKRDKATGTIPARHRMTAEDAAAFLETNFDVEVS-----E
------
>hrr_E8
------------------------------------------------------------
------------------------------------------------------------
------------------------------------------------------------
------------------------------------------------------------
---------MIRMSEAESA-DHEMREPYLEKVVVHMGVG---------QGG---------
------------------------------EPLADAEEIIEEITGQQSVRTTSKRTIAEF
GIRKGDPIGVKVTLRGEDAHAFLATALDLVEIGRSQFDDTGNLSFGVEDHTDFPSQEYDP
NTGIYGLDVTTTIVRPGYRVSKRDKATGTIPARHRMTAEDAAAFLETNFDVEVS-----E
------
>hrr_C3
------------------------------------------------------------
------------------------------------------------------------
------------------------------------------------------------
------------------------------------------------------------
-----------------------MREPYLEKVVVHMGVG---------QGG---------
------------------------------EPLADAEEIIEEITGQQSVRTTSKRTIAEF
GIRKGDPIGVKVTLRGEDAHAFLATALDLVEIGRSQFDDTGNLSFGVEDHTDFPSQEYDP
NTGIYGLDVTTTIVRPGYRVSKRDKATGTIPARHRMTAEDAAAFLETNFDVEVS-----E
------
>hrr_aidingense_JCM_13916
------------------------------------------------------------
------------------------------------------------------------
------------------------------------------------------------
------------------------------------------------------------
------------MSESESA-AHEMREPYLEKVVVHMGVG---------QGG---------
------------------------------EPLADAEEIIEEITGQQSVRTTSKRTIAEF
GIRKGDPIGVKVTLRGEDAHAFLETALELVDIAESQFDDTGNLSFGVEDHTDFPSQEYSP
NIGIYGLDVTTTIVRPGYRVSKRDKGTASIPAKHRMTAEDAAAFLETNFDVEVT-----A
------
>hrr_kocurii_JCM_14978
------------------------------------------------------------
------------------------------------------------------------
------------------------------------------------------------
------------------------------------------------------------
------------MSESESA-SHEMREPYLEKVVVHMGVG---------QGG---------
------------------------------EPLADAEEIIEEITGQQSVRTTSKRTIAEF
GIRKGDPIGVKVTLRNEDAHAFLETALELADVSKSQFDDTGNLSFGVEDHTDFPSQEYDP
NIGIYGLDVTTTIVRPGYRVSKRDKATASIPEKHRMTAEDAAAFLETNFDVEVT-----E
------
>hrr_lacusprofundi_ATCC_49239
------------------------------------------------------------
------------------------------------------------------------
------------------------------------------------------------
------------------------------------------------------------
------------MSESESA-SHEMREPYLEKVVVHMGVG---------QGG---------
------------------------------EPLADAEEIIEEITDQQSVRTTSKRTIAEF
GIRKGDPIGVKVTLRGEDAHAFLDTALELADISKSQFDDTGNLSFGVEDHTDFPSQEYDP
NIGIYGLDVTTTIVRPGYRVSKRDKATASIPSKHRMTAEDATAFLETNFDVEVT-----E
------
>hrr_IB24
------------------------------------------------------------
------------------------------------------------------------
------------------------------------------------------------
------------------------------------------------------------
-----------------------MREPYLEKVVVHMGVG---------QGG---------
------------------------------EPLADAEEIIEEITEQQSVRTTSKRTIAEF
GIRKGDPIGVKVTLRGEDAHEFLATALDVVDVSRSQFDDTGNLSFGVEDHTDFPSQEYNP
NIGIYGLDVTTTIVRPGYRVSKRDKATASIPAKHRMTVEDAAAFLETNFDVEVT-----E
------
>hrr_Ea1
------------------------------------------------------------
------------------------------------------------------------
------------------------------------------------------------
------------------------------------------------------------
---------MIRMSEAESA-PHEMREPYLEKVVVHMGVG---------QGG---------
------------------------------EPLADAEEIIEEITEQQSVRTTSKRTIAEF
GIRKGDPIGVKVTLRGEDAHEFLATALDVVDVSRSQFDDTGNLSFGVEDHTDFPSQEYNP
NIGIYGLDVTTTIVRPGYRVSKRDKATASIPAKHRMTVEDAAAFLETNFDVEVT-----E
------
>hrr_Eb13
------------------------------------------------------------
------------------------------------------------------------
------------------------------------------------------------
------------------------------------------------------------
---------MIRMSEAESA-PHEMREPYLEKVVVHMGVG---------QGG---------
------------------------------EPLADAEEIIEEITEQQSVRTTSKRTIAEF
GIRKGDPIGVKVTLRGEDAHEFLATALDVVDVSRSQFDDTGNLSFGVEDHTDFPSQEYNP
NIGIYGLDVTTTIVRPGYRVSKRDKATASIPAKHRMTVEDAAAFLETNFDVEVT-----E
------
>hrr_hd13
------------------------------------------------------------
------------------------------------------------------------
------------------------------------------------------------
------------------------------------------------------------
---------MIRMSEAESA-PHEMREPYLEKVVVHMGVG---------QGG---------
------------------------------EPLADAEEIIEEITEQQSVRTTSKRTIAEF
GIRKGDPIGVKVTLRGEDAHEFLATALDVVDVSRSQFDDTGNLSFGVEDHTDFPSQEYNP
NIGIYGLDVTTTIVRPGYRVSKRDKATASIPAKHRMTVEDAAAFLETNFDVEVT-----E
------
>hrr_Ea8
------------------------------------------------------------
------------------------------------------------------------
------------------------------------------------------------
------------------------------------------------------------
---------MIRMSEAESA-PHEMREPYLEKVVVHMGVG---------QGG---------
------------------------------EPLADAEEIIEEITEQQSVRTTSKRTIAEF
GIRKGDPIGVKVTLRGEDAHEFLATALDVVDVSRSQFDDTGNLSFGVEDHTDFPSQEYNP
NIGIYGLDVTTTIVRPGYRVSKRDKATASIPAKHRMTVEDAAAFLETNFNVEVT-----E
------
>hrr_C49
------------------------------------------------------------
------------------------------------------------------------
------------------------------------------------------------
------------------------------------------------------------
---------MIRMSESESA-PHEMREPYLEKVVVHMGVG---------QGG---------
------------------------------EPLADAEEIIEAITGQQSVRTTSKRTIAEF
GIRKGDPIGVKVTLRDEDAHEFLATALDIVDVSQRQFDDTGNLSFGVEDHTDFPSQEYDP
SIGIYGLDVTTTIVRPGYRVSKRDKATASIPAKHRMTAEDAAAFLETNFDVEVT-----E
------
>hrr_E3
------------------------------------------------------------
------------------------------------------------------------
------------------------------------------------------------
------------------------------------------------------------
-----------------------------------MGVG---------QGG---------
------------------------------EPLADAEEIIEAITGQQSVRTTSKRTIAEF
GIRKGDPIGVKVTLRDEDAHEFLATALDIVDVSQRQFDDTGNLSFGVEDHTDFPSQEYDP
SIGIYGLDVTTTSVRPGYRVSKRDKATASIPAKHRMTAEDAAAFLETNFDVEVT-----E
------
>hrr_lipolyticum_DSM_21995
------------------------------------------------------------
------------------------------------------------------------
------------------------------------------------------------
------------------------------------------------------------
------------MSESESA-SHEMREPYLEKVVVHMGVG---------QGG---------
------------------------------EPLADAEEIIEEITGQQSVRTTSKRTIAEF
GIRKGDPIGVKVTLRDEDAHEFLATALDIVDVSQSQFDDTGNLSFGVEDHTDFPSQEYNP
NIGIYGLDVTTTIVRPGYRVSKRDKGTASIPSKHRMTAEDAAAFLETNFDVEVT-----E
------
>hrr_saccharovorum_DSM_1137
------------------------------------------------------------
------------------------------------------------------------
------------------------------------------------------------
------------------------------------------------------------
------------MSESESA-SHEMREPYLEKVVVHMGVG---------QGG---------
------------------------------EPLADAEEIIEEITGQQSVRTTSKRTIAEF
GIRKGDPIGVKVTLRAEDAHEFLATALDIVDVSRSQFDDTGNLSFGVEDHTDFPSQEYDP
SIGIYGLDVTTTIVRPGYRVSKRDKATASIPSKHRMTAEDAAAFLETNFDVEVT-----E
------
>hmc_mukohataei_DSM_12286
------------------------------------------------------------
------------------------------------------------------------
------------------------------------------------------------
------------------------------------------------------------
-----------MSSETDAG-FHEMREPRVEKVVVHMGVG---------QGG---------
------------------------------RELQEGEEILAEIAGQQPVRTVAQNTVGEF
EIRQGDPIGAKVTLRADDAQEFLETALPLTELSVSQFDDTGNFSFGVAEHTDFPSQEYDP
QIGIYGLDVTVNLVRPGYRVAKRDKASRSIPSSHRLDADDAAAYVESTFDVEVS-----E
------
>halophilic_archaeon_J07HB67
------------------------------------------------------------
------------------------------------------------------------
------------------------------------------------------------
------------------------------------------------------------
------------MSEADDAGFHEMREPSVEKVVVHMGVG---------QGG---------
------------------------------RELANAEEILDEITGQQSVRTQAQQSIAEF
DIRPGDPIGAKVTLRGADATAFLETALPLADLSVSQFDDVGNVSFGVEEHTEFPSQEYDP
NVGIYGLDVTVTLTRPGYRVAKRDAETRSIPSGHRMTVGDAVAYLETEFDVEVD-----R
------
>hvx_asiaticus_JCM_14624
------------------------------------------------------------
------------------------------------------------------------
------------------------------------------------------------
------------------------------------------------------------
----------MSDAESSAD-FHAMREPRVEKAVVHMGVG---------QGG---------
------------------------------RELADAEDIIEEISGQQSVRTQAAATEPEF
GIRQGEPIGTKVTLRGDDAHEFLETALPIADLSARQFDETGNFSFGVAEHTDFPSQEYDP
NIGIYGLDVTVNLVRPGYRVAKRDQATRSIPSNHRLTPEDSIRFLEAAFDVEVD----DE
------
>hvx_ruber_XH_70
------------------------------------------------------------
------------------------------------------------------------
------------------------------------------------------------
------------------------------------------------------------
----------MSDAESSAD-FHSMREPRVEKAVVHMGVG---------QGG---------
------------------------------RELADAEDIIEEISGQQSVRTQAAATEPEF
GIRQGEPIGTKVTLRGDDAHEFLETALPIADLSARQFDETGNFSFGVAEHTDFPSQEYDP
NIGIYGLDVTVNLVRPGYRVAKRDQATRSIPSNHRLTPEDSIRFLEAAFDVEVD----DE
------
>hap_paucihalophilus_DX253
------------------------------------------------------------
------------------------------------------------------------
------------------------------------------------------------
------------------------------------------------------------
------------MSEAE---FHEMREPKVEKVVVHMGVG---------EGG---------
------------------------------RELANAEEILEDVTEQQSVRTLAKSTLPDF
GIRQGDPIGAKVTLRGEDAHDFLETALPLVSLSSNQFDDTGNFSFGIDEHTEFPSQEYDP
NVGIYGLDVTVNLVRPGYRVAKRDKVTRKIPSNHRLTAEDALAFLQANFDVEVD-----E
------
>hrr_chaoviator_HaloG
------------------------------------------------------------
------------------------------------------------------------
------------------------------------------------------------
------------------------------------------------------------
------------MSEASDAEFHEMRQPRVEKVVVHMGVG---------RGG---------
------------------------------RDLGKAEDIIEEVTGQQSVRTQAKRTEPEF
GIREGEPIGTKVTLRDDDATEFLETALALADLSANQFDDTGNFSFGVEEHTDFPSQEYDP
SIGIYGLDVTVNLVRPGYRVSKRDKATQQIPSRHRLTPEDAIAYLEASFDVDVE-ESTDE
------
>ncc_jeotgali_DSM_18795
------------------------------------------------------------
------------------------------------------------------------
------------------------------------------------------------
------------------------------------------------------------
---------MSSEAESDGE-FHEMREPRVEKVVVHMGVG---------RGG---------
------------------------------RELGKAEDIIEEVTGQQSVRTQAKRTEPDF
GIRQGDPIGTKVTLRGEDAAEFLETALPLASLVETQFDDTGNFSFGIEEHTEFPTQEYDP
NVGIYGMDVTVNLVRPGYRIAKRDKVTRSIPSKHRLTPEDAISFLEANFEVNVE-ESTDE
------
>ncc_amylolyticus_DSM_10524
------------------------------------------------------------
------------------------------------------------------------
------------------------------------------------------------
------------------------------------------------------------
-----------MSSEAEGE-FHEMREPRVEKVVVHMGVG---------RGG---------
------------------------------RELGKAEDIIEEVTDQQSVRTQAKRTEPDF
GIRQGDPIGTKVTLRGEDAAEFLETALPLATLAENQFDNTGNFSFGVEEHTEFPSQEYDP
NVGIYGMDVTVNLVRPGYRIAKRNKVTRSIPSKHRLTPEDAIQYLEANFDVNVE-ESTDE
------
>ncc_occultus_SP4
------------------------------------------------------------
------------------------------------------------------------
------------------------------------------------------------
------------------------------------------------------------
---------MTMSSEAESE-FHEMREPHVEKVVVHMGVG---------RGG---------
------------------------------RELGKAEDIIEEVTDQQSVRTQAKRTEPDF
GIRQGDPIGTKVTLRGEDAAEFLETALPLASLAENQFDDTGNFSFGIEEHTEFPSQEYDP
NVGIYGMDVTVNLVRPGYRIAKRDKVTRSIPSKHRLTPEDAIQFLEANFDVTVS-EATDE
------
>hpg_xanaduensis_SH_6
------------------------------------------------------------
------------------------------------------------------------
------------------------------------------------------------
------------------------------------------------------------
----------MSEADSEAD-FHEMREPRVEKVVVHMGVG---------QGG---------
------------------------------RELGKAEDIIEEVTEQESVRTQAKKTEPDF
GIRQGDPIGAKVTLRGEDAHEFLETALPLADLSASQFDDTGNFSFGIEEHTDFPSQEYDP
NVGIFGLDVTVNLVRPGYRVSKRDKATRPIPSKHRLNPEDAVAFLESTFDVTVE-GSADE
------
>nbt_gregoryi_SP2
------------------------------------------------------------
------------------------------------------------------------
------------------------------------------------------------
------------------------------------------------------------
------------MSEASDADFHEMREPRVEKVVVHMGVG---------QGG---------
------------------------------RELGKAEDIIEEVTSQESVRTQAKRTEPDF
GIRQGDPIGTKVTLRGEDAHAFLETALPLAALSETQFDDTGNFSFGIEEHTEFPSQEYDP
NVGIYGLDVTVNLVRPGYRIAKRDKASRSIPSNHRLTPEDAIAYLESTFDVTVE-ESADE
------
>hbi_lacisalsi_AJ5
------------------------------------------------------------
------------------------------------------------------------
------------------------------------------------------------
------------------------------------------------------------
------------MSEADTG-FHEMREPRVEKVVVHMGVG---------QGG---------
------------------------------RELGKAEDIIEEITGQESVRTQAKETEPDF
GIRQGDPIGTKVTLRGEDAHEFLEKALPLAEISESQFDDTGNFSFGIEEHTEFPSQEYDP
NVGIYGLDVTVNLVRPGYRIAKRDKATRSIPSSHRLTTEDAVAFLESTFDATVE-ESADE
------
>hbi_nitrareducens_JCM_10879
------------------------------------------------------------
------------------------------------------------------------
------------------------------------------------------------
------------------------------------------------------------
------------MSEADAG-FHEMREPRIEKVVVHMGVG---------QGG---------
------------------------------RELGKAEDIIEEITGQESVRTQAKQTEPDF
GIRQGDPIGTKVTLRGEDAHEFLETALPLSELSESQFDDTGNFSFGVEEHTEFPSQEYDP
NVGIYGLDVTVNLVRPGYRIAKRDKATRSIPSSHRLTPEDAVAYLESTFDVTVE-ESADE
------
>nln_innermongolicus_JCM_12255
------------------------------------------------------------
------------------------------------------------------------
------------------------------------------------------------
------------------------------------------------------------
---------MSSEAGSEGD-FHEMREPRVEKVVVHMGVG---------QGG---------
------------------------------RELGHAEDIIQEVTDQESVRTQAKRTEPDF
GIRQGDPIGTKVTLRGEDAYDFLETALPLADVSSTQFDDTGNFSFGVEEHTEFPSQEYDP
NVGIFGLDVTVNLVRPGYRIAKRDKATRSIPSNHRLTPEDAISFLEANFDVTVE-EADDE
------
>nrr_tibetense_GA33
------------------------------------------------------------
------------------------------------------------------------
------------------------------------------------------------
------------------------------------------------------------
---------MSSEAGSDGE-FHEMREPRVEKVVVHMGVG---------RGG---------
------------------------------RELGKAEDIIQAVTNQQSVRTQAKKTEPDF
GIRQGDPIGTKVTLRGEDAYDFLEKSLPLSELSAKQFDDTGNFSFGVEEHTEFPSQEYDP
NVGIYGMDVTVNLVRPGYRVAKRDKANRSIPSNHRLTPEDAIRFLEANFDVNVE-EADDE
------
>htg_thermotolerans_DSM_11522
------------------------------------------------------------
------------------------------------------------------------
------------------------------------------------------------
------------------------------------------------------------
------------MSEAEAD-FHEMREPRVEKVVVHMGVG---------QGG---------
------------------------------RELGKAEDIIEEITEQESVRTQAKKTEPDF
GIRQGDPIGTKVTLRDDDAYEFLEKALPLTELSPAQFDDTGNFSFGVEEHTDFPSQEYDP
NVGIFGLDVTVNLVRPGYRIAKRDKATRSIPSKHRLTPEDALAFIRANFDVSVE--ADDE
------
>nnm_pellirubrum_DSM_15624
------------------------------------------------------------
------------------------------------------------------------
------------------------------------------------------------
------------------------------------------------------------
------------MSEAEAD-FHEMREPRVEKVVVHMGVG---------QGG---------
------------------------------RELGKAEDIIEEITEQESVRTQAKKTEPDF
GIRQGDPIGTKVTLRDDDAYEFLEKALPLTELSPAQFDDTGNFSFGVEEHTDFPSQEYDP
NVGIFGLDVTVNLVRPGYRIAKRDKATRSIPSKHRLTPEDALAFIRANFDVSVE--ADDE
------
>nnm_versiforme_JCM_10478
------------------------------------------------------------
------------------------------------------------------------
------------------------------------------------------------
------------------------------------------------------------
-------MTMSSESEPSGD-FHEMREPRVEKVVVHMGVG---------QGG---------
------------------------------RELGKAEDIIEAVTGQESVRTQAKRTEPDF
GIRQGDPIGAKVTLRDEDAYEFLEKSLPLTDISAKQFDDTGNFSFGVEEHTDFPSQEYDP
NVGIYGLDVTVNLVRPGYRIAKRDKATRSIPSKHRLTPEDAIGFLEANFDVSVE-GTDDE
------
>nnm_sp_J7_2
------------------------------------------------------------
------------------------------------------------------------
------------------------------------------------------------
------------------------------------------------------------
-----------MMSEAD---FHEMREPRVEKVVVHMGVG---------QGG---------
------------------------------RELGKAEDIIEEVTGQESVRTQAKRTEPDF
GIRQGDPIGAKVTLRDDDAYEFLEKSLPLTELSAAQFDDTGNFSFGVEEHTDFPSQEYDP
SIGIYGLDVTVNLVRPGYRIAKRDKATRSIPSKHRLTPEDAIGFLEANFDVSVE-DTDDE
------
>nnm_gari_JCM_14663
------------------------------------------------------------
------------------------------------------------------------
------------------------------------------------------------
------------------------------------------------------------
------------MSEADAD-FHEMREPRVEKVVVHMGVG---------QGG---------
------------------------------RELGKAEDIIEEVTGQESVRTQAKRTEPDF
GIRQGDPIGAKVTLRDDDAYEFLEKSLPLTELSAAQFDDTGNFSFGVEEHTDFPSQEYDP
SIGIYGLDVTVNLVRPGYRIAKRDKATRSIPSKHRLTPEDAIGFLEANFDVSVE-DTDDE
------
>hrr_LB1
------------------------------------------------------------
------------------------------------------------------------
------------------------------------------------------------
------------------------------------------------------------
------------MSEADSGEFHEMREPRVEKVVVHMGVG---------QGG---------
------------------------------RELGKAEDIIEEVTGQESVRTQAKRTEPDF
GIRQGDPIGAKVTLRDDDAYEFLEKSLPLTELSAAQFDDTGNFSFGVEEHTDFPSQEYDP
SIGIYGLDVTVNLVRPGYRIAKRDKATRSIPSKHRLTPEDAIGFLEANFDVSVE-DTDDE
------
>nnm_altunense_JCM_14663
------------------------------------------------------------
------------------------------------------------------------
------------------------------------------------------------
------------------------------------------------------------
------------MSEADSGEFHEMREPRVEKVVVHMGVG---------QGG---------
------------------------------RELGKAEDIIEEVTGQESVRTQAKRTEPDF
GIRQGDPIGAKVTLRDDDAYEFLEKSLPLTELSAAQFDDTGNFSFGVEEHTDFPSQEYDP
SIGIYGLDVTVNLVRPGYRIAKRDKATRSIPSKHRLTPEDAIGFLEANFDVSVE-DTDDE
------
>nnm_pallidum_DSM_3751
------------------------------------------------------------
------------------------------------------------------------
------------------------------------------------------------
------------------------------------------------------------
------------MSEADSGEFHEMREPRVEKVVVHMGVG---------QGG---------
------------------------------RELGKAEDIIEEVTGQDSVRTQAKRTEPDF
GIRQGDPIGAKVTLRDDDAYEFLEKSLPLTELSAAQFDDTGNFSFGVEEHTDFPSQEYDP
SIGIYGLDVTVNLVRPGYRIAKRDKATRSIPSKHRLTPEDAIGFLEANFDVSVE-DTDDE
------
>nab_aegyptia_DSM_13077
------------------------------------------------------------
------------------------------------------------------------
------------------------------------------------------------
------------------------------------------------------------
------------MSDAETSEFHEMREPTVEKVVVHMGVG---------QGG---------
------------------------------RELGRAEDIIEEVTEQESVRTQAKRTEPDF
GIRQGDPIGTKVTLRGDDAYEFLEKSLPLAELSATQFDDTGNFSFGVEEHTEFPSQEYDP
NVGIYGLDVTVNLVRPGYRVTKRDKATRPIPSNHRLTPEDAIAYLEANFDVTVSAEEEDD
E-----
>nab_asiatica_DSM_12278
------------------------------------------------------------
------------------------------------------------------------
------------------------------------------------------------
------------------------------------------------------------
------------MSDAETGEFHEMREPTVEKVVVHMGVG---------QGG---------
------------------------------RELGRAEDIIEEVTEQESVRTQAKRTEPDF
GIRQGDPIGTKVTLRGDDAYEFLEKSLPLADLSATQFDDTGNFSFGVEEHTEFPSQEYDP
NVGIYGLDVTVNLVRPGYRVAKRDKATRPIPSNHRLTPEDAIAYLEANFDVTVSAEEEDD
E-----
>nab_taiwanensis_DSM_12281
------------------------------------------------------------
------------------------------------------------------------
------------------------------------------------------------
------------------------------------------------------------
------------MSDAETGEFHEMREPTVEKVVVHMGVG---------QGG---------
------------------------------RELGRAEDIIEEVTEQESVRTQAKRTEPDF
GIRQGDPIGTKVTLRGDDAYEFLEKSLPLADLSATQFDDTGNFSFGVEEHTEFPSQEYDP
NVGIYGLDVTVNLVRPGYRVAKRDKATRPIPSNHRLTPEDAIAYLEANFDVTVSAEEEDD
E-----
>htg_limicola_JCM_13563
------------------------------------------------------------
------------------------------------------------------------
------------------------------------------------------------
------------------------------------------------------------
------------MSEADAGEFHEMREPRVEKVVVHMGVG---------QGG---------
------------------------------RELGKAEDIIEEITEQESVRTQAKRTEPDF
GIRQGDPIGTKVTLRGDDASDFLEKALPLADISATQFDDTGNFSFGVEEHTDFPSQEYDP
NVGIYGLDVTVNLVRPGYRIAKRDKATRSIPSSHRLTHEDAIAFLEANFDVSVE-APDDE
------
>htg_salina_JCM_13891
------------------------------------------------------------
------------------------------------------------------------
------------------------------------------------------------
------------------------------------------------------------
------------MSEADAGEFHEMREPRVEKVVVHMGVG---------QGG---------
------------------------------RELGKAEDIIEEVTGQESVRTQAKRTEPDF
GIRQGDPIGTKVTLRDDDAYDFLETALPLSNISAKQFDDTGNFSFGVEEHTEFPSQEYDP
NVGIYGLDVTVNMVRPGYRVSKRDKATRSIPSRHRLTPEDAIAFLEANFDVTVE-EADDE
------
>htg_turkmenica_DSM_5511
------------------------------------------------------------
------------------------------------------------------------
------------------------------------------------------------
------------------------------------------------------------
------------MSEADAGEFHEMREPRVEKVVVHMGVG---------QGG---------
------------------------------RELGKAEDIIEEVTGQESVRTQAKRTEPDF
GIRQGDPIGTKVTLRDDDAYDFLETALPLANISAKQFDDTGNFSFGVEEHTEFPSQEYDP
NVGIYGLDVTVNMVRPGYRVSKRDKATRSIPSRHRLTPEDAIAFLEANFDVTVE-EADDE
------
>nab_hulunbeirensis_JCM_10989
------------------------------------------------------------
------------------------------------------------------------
------------------------------------------------------------
------------------------------------------------------------
------------MSEADSG-FHEMREPRVEKVVVHMGVG---------QGG---------
------------------------------RELGKAEDIIEEVTEQQSVRTQAKRTEPDF
GIRQGDPIGTKVTLRGTDAYDFLEKALPLATLSATQFDDTGNFSFGVEEHTEFPSQEYDP
NVGIYGMDVTVNLVRPGYRVAKRDKASRSIPSSHRLTPEDAIAFIEANFDADVSTEDDDE
------
>nab_chahannaoensis_JCM_10990
------------------------------------------------------------
------------------------------------------------------------
------------------------------------------------------------
------------------------------------------------------------
------------MSEADSG-FHEMREPRVEKVVVHMGVG---------QGG---------
------------------------------RELGKAEDIIEEVTEQQSVRTQAKRTEPDF
GIRQGDPIGTKVTLRGTDAYDFLEKALPLATLSATQFDDTGNFSFGVEEHTEFPSQEYDP
NVGIYGMDVTVNLVRPGYRVAKRDKASRSIPSGHRLTPEDAIAFLEANFDVDVSTEDDDE
------
>nab_magadii_ATCC_43099
------------------------------------------------------------
------------------------------------------------------------
------------------------------------------------------------
------------------------------------------------------------
------------MSEADSG-FHEMREPRVEKVVVHMGVG---------QGG---------
------------------------------RELGKAEDIIEEVTEQQSVRTQAKRTEPDF
GIRQGDPIGTKVTLRGTDAYDFLEKALPLATLSATQFDNTGNFSFGVEEHTEFPSQEYDP
NVGIYGMDVTVNLVRPGYRVAKRDKASRSIPSGHRLTPEDAITFLEANFDVDVSTEDDDE
------
>nrr_bangense_JCM_10635
------------------------------------------------------------
------------------------------------------------------------
------------------------------------------------------------
------------------------------------------------------------
------------MSEADVGEFHEMRKPRVEKVVVHMGVG---------RGG---------
------------------------------RELGKAEDILEEVTQQESVRTQAKKTEPDF
GIRQGDPIGAKVTLRGDEAAEFLETALPLAELSAKQFDDTGNFSFGVAEHTEFPSQEYDP
NVGIYGMDVTVNLVRPGYRVAKRDKANRSIPSSHRLTPEDAIAYLEANFDVSVE--ADDE
------
>nrr_sulfidifaciens_JCM_14089
------------------------------------------------------------
------------------------------------------------------------
------------------------------------------------------------
------------------------------------------------------------
------------MSEADIGEFHEMREPRVEKVVVHMGVG---------RGG---------
------------------------------RELGKAEDIIEEVTGQESVRTQAKRTEPDF
GIRQGDPIGAKVTLRGEDAYEFLETSLPLATFSASQFDDTGNFSFGIEEHTEFPSQEYDP
NVGIYGMDVTVNLVRPGYRVAKRDKANRSIPSSHRLTPEDAIAFIEANFDVSVE--ADDE
------
