# Supplementary material for: Inteins as indicators of gene flow in the halobacteria
Source: Front Microbiol. 2014 Jun 26;5:299. doi: 10.3389/fmicb.2014.00299 (PMC4071816; doi:10.3389/fmicb.2014.00299)
Supplement: Supplementary file 1 [file DataSheet1.ZIP › data_file1/reference_tree_alignment/L12a_P1P2-nog.aln]

>gi|339756893|gb|EGQ40476.1| LSU ribosomal protein L12AE, partial [Candidatus Nanosalinarum sp. J07AB56]
------------------------------------------------------------
------------------------------------------------------------
------------------------------------------------------------
------------------------------------------------------------
------------------------------------------------------------
------------------------------------------------------------
------------------------------------------------------------
------------------------------------------------------------
------------------------------------------------------------
------------------------------------------------------------
ENLQAV--------------------------VEAA------------------------
-------------------DLDVDESEIKA------------LVAALEDV----------
--------------DIEEAMESAVA------------TGG--AAPAPSESDEA---DE--
---AEEEE---EEEEEE--DDGDDDDD---AAEGLGNMF---------------
>gi|541180611|gb|ERG89208.1| 50S ribosomal protein L12P [halophilic archaeon J07HX5]
------------------------------------------------------------
----------MEYV----------------------------------------------
---------------------------------------------YAALTLN--------
------------------------------------------------------------
------------------------------------------------------------
------------------------------------------------------------
------------------------------------------------------------
------------------------------------------------------------
------------------------------------------------------------
-------------------------------------------E---------TDAEITE
DSLTDV--------------------------LDAA------------------------
-------------------GVEVEDARVKA------------LVAALEDV----------
--------------DIDEAVAEATAVP---A-GAGASAGG--AGDAAVEEEEA---ED--
----DDED---AVEEEE--AEDDDEDD-DAAGEGLGELFG--------------
>gi|541190008|gb|ERG98396.1| 60s Acidic ribosomal protein, partial [Haloquadratum sp. J07HQX50]
------------------------------------------------------------
------------------------------------------------------------
------------------------------------------------------------
------------------------------------------------------------
------------------------------------------------------------
------------------------------------------------------------
------------------------------------------------------------
------------------------------------------------------------
------------------------------------------------------------
------------------------------------------------------------
----AV--------------------------LESA------------------------
-------------------GANVEESRVKA------------LVAAVEDV----------
--------------DIEEAVSTASTAP------AAPAAGGTTTEVAEEDADAE---DA--
--EDEEEE---TAEDAQ--QEDDDDDD-EAAGEGLGNLFG--------------
>gi|385804305|ref|YP_005840705.1| 50S ribosomal protein L12 [Haloquadratum walsbyi C23]
------------------------------------------------------------
----------MEYI----------------------------------------------
---------------------------------------------YAALTLN--------
------------------------------------------------------------
------------------------------------------------------------
------------------------------------------------------------
------------------------------------------------------------
------------------------------------------------------------
------------------------------------------------------------
-------------------------------------------E---------SGESITE
DAVTEV--------------------------LEAA------------------------
-------------------GVDVEDSRVKA------------LVAALEDV----------
--------------DIEEAIDTAAAAP------APAAGAG--AASEAEVEDEA---DT--
-DEEEPDE---TEEEEA--DEADDEDD-EASGEGLGNLFG--------------
>gi|110668798|ref|YP_658609.1| 50S ribosomal protein L12P [Haloquadratum walsbyi DSM 16790]
------------------------------------------------------------
----------MEYI----------------------------------------------
---------------------------------------------YAALTLN--------
------------------------------------------------------------
------------------------------------------------------------
------------------------------------------------------------
------------------------------------------------------------
------------------------------------------------------------
------------------------------------------------------------
-------------------------------------------E---------SGESITE
DAVTEV--------------------------LEAA------------------------
-------------------GVDVEDSRVKA------------LVAALEDV----------
--------------DIEEAIDTAAAAP------APAAGAG--AASEAEVEDEA---DT--
-DEEEPDE---TEEEEA--DEADDEDD-EASGEGLGNLFG--------------
>gi|448285827|ref|ZP_21477066.1| 50S ribosomal protein L12P [Halogeometricum borinquense DSM 11551]
------------------------------------------------------------
----------MEYV----------------------------------------------
---------------------------------------------YAALILN--------
------------------------------------------------------------
------------------------------------------------------------
------------------------------------------------------------
------------------------------------------------------------
------------------------------------------------------------
------------------------------------------------------------
-------------------------------------------E---------SDEEVNE
ENVTAV--------------------------LESA------------------------
-------------------GVDVEESRVKA------------LVAALEDV----------
--------------DIEEAVETAAAAP------APAAGGA--GGEVEAAGDDD---DD--
-EGGEEEE---EAAEEE------EEDE-EASGEGLGELFG--------------
>gi|448618398|ref|ZP_21666635.1| 50S ribosomal protein L12P [Haloferax mediterranei ATCC 33500]
------------------------------------------------------------
----------MEYV----------------------------------------------
---------------------------------------------YAALILN--------
------------------------------------------------------------
------------------------------------------------------------
------------------------------------------------------------
------------------------------------------------------------
------------------------------------------------------------
------------------------------------------------------------
-------------------------------------------E---------TDEEVNE
ENITAV--------------------------LEAA------------------------
-------------------GVDVEESRAKA------------LVAALEDV----------
--------------DIEEAIETAAAAP---A----PAAGG--AAGGEVEAAEA---DE--
---AEEAE---EAEEEA--AEEEDEDE-EADGEGLGALFG--------------
>gi|448592504|ref|ZP_21651611.1| 50S ribosomal protein L12P [Haloferax elongans ATCC BAA-1513]
------------------------------------------------------------
----------MEYV----------------------------------------------
---------------------------------------------YAALILN--------
------------------------------------------------------------
------------------------------------------------------------
------------------------------------------------------------
------------------------------------------------------------
------------------------------------------------------------
------------------------------------------------------------
-------------------------------------------E---------TDEEINE
ENITAV--------------------------LDAA------------------------
-------------------GVDVEESRVKA------------LVAALEDV----------
--------------DIEEAIETAAAAP---A----PAAGG--AGGEVETADDD---DD--
-EADAAEE---EAADED---EGDDEDE-EADGEGLGALFG--------------
>gi|448578426|ref|ZP_21643861.1| 50S ribosomal protein L12P [Haloferax larsenii JCM 13917]
------------------------------------------------------------
----------MEYV----------------------------------------------
---------------------------------------------YAALILN--------
------------------------------------------------------------
------------------------------------------------------------
------------------------------------------------------------
------------------------------------------------------------
------------------------------------------------------------
------------------------------------------------------------
-------------------------------------------E---------TDEEINE
ENITAV--------------------------LDAA------------------------
-------------------GVDVEESRVKA------------LVAALEDV----------
--------------DIEEAIETAAAAP---A----PAAGG---AGGEVETADD---DD--
-EADAAEE---EAADED---EGDDEDE-EADGEGLGALFG--------------
>gi|448611927|ref|ZP_21662357.1| 50S ribosomal protein L12P [Haloferax mucosum ATCC BAA-1512]
------------------------------------------------------------
----------MEYV----------------------------------------------
---------------------------------------------YAALILN--------
------------------------------------------------------------
------------------------------------------------------------
------------------------------------------------------------
------------------------------------------------------------
------------------------------------------------------------
------------------------------------------------------------
-------------------------------------------E---------TDEEVNE
ENITAV--------------------------LEAA------------------------
-------------------GVDVEESRVKA------------LVAALEDV----------
--------------DIEEAIETAAAAP---A----PAAGG--AAAGEVETADD---DD--
------EA---DAAEEAAEEDDDDEDE-EADGEGLGALFG--------------
>gi|448600814|ref|ZP_21656193.1| 50S ribosomal protein L12P [Haloferax alexandrinus JCM 10717]
------------------------------------------------------------
----------MEYV----------------------------------------------
---------------------------------------------YAALILN--------
------------------------------------------------------------
------------------------------------------------------------
------------------------------------------------------------
------------------------------------------------------------
------------------------------------------------------------
------------------------------------------------------------
-------------------------------------------E---------SDEEVNE
ENITAV--------------------------LEAA------------------------
-------------------GVDVEESRVKA------------LVAALEDV----------
--------------DIEEAIETAAAAP---A----PAAGG--SAGGEVEAADD---DD--
-EEDAEEE---AADEGG--DDDGDDDE-EADGEGLGALFG--------------
>gi|448557516|ref|ZP_21632705.1| 50S ribosomal protein L12P [Haloferax sp. ATCC BAA-644]
------------------------------------------------------------
----------MEYV----------------------------------------------
---------------------------------------------YAALILN--------
------------------------------------------------------------
------------------------------------------------------------
------------------------------------------------------------
------------------------------------------------------------
------------------------------------------------------------
------------------------------------------------------------
-------------------------------------------E---------SDEEVNE
ENITAV--------------------------LEAA------------------------
-------------------GVDVEESRVKA------------LVAALEDV----------
--------------DIEEAIETAAAAP---A----PAAGG--SAGGEVEAADD---DD--
-EEDAEEE---AADEGG--DDDGDDDE-EADGEGLGALFG--------------
>gi|448548322|ref|ZP_21627589.1| 50S ribosomal protein L12P [Haloferax sp. ATCC BAA-645]
------------------------------------------------------------
----------MEYV----------------------------------------------
---------------------------------------------YAALILN--------
------------------------------------------------------------
------------------------------------------------------------
------------------------------------------------------------
------------------------------------------------------------
------------------------------------------------------------
------------------------------------------------------------
-------------------------------------------E---------SDEEVNE
ENITAV--------------------------LEAA------------------------
-------------------GVDVEESRVKA------------LVAALEDV----------
--------------DIEEAIETAAAAP---A----PAAGG--SAGGEVEAADD---DD--
-EEDAEEE---AADEGG--DDDGDDDE-EADGEGLGALFG--------------
>gi|448546335|ref|ZP_21626499.1| 50S ribosomal protein L12P [Haloferax sp. ATCC BAA-646]
------------------------------------------------------------
----------MEYV----------------------------------------------
---------------------------------------------YAALILN--------
------------------------------------------------------------
------------------------------------------------------------
------------------------------------------------------------
------------------------------------------------------------
------------------------------------------------------------
------------------------------------------------------------
-------------------------------------------E---------SDEEVNE
ENITAV--------------------------LEAA------------------------
-------------------GVDVEESRVKA------------LVAALEDV----------
--------------DIEEAIETAAAAP---A----PAAGG--SAGGEVEAADD---DD--
-EEDAEEE---AADEGG--DDDGDDDE-EADGEGLGALFG--------------
>gi|433423123|ref|ZP_20406162.1| 50S ribosomal protein L12P [Haloferax sp. BAB2207]
------------------------------------------------------------
----------MEYV----------------------------------------------
---------------------------------------------YAALILN--------
------------------------------------------------------------
------------------------------------------------------------
------------------------------------------------------------
------------------------------------------------------------
------------------------------------------------------------
------------------------------------------------------------
-------------------------------------------E---------SDEEVNE
ENITAV--------------------------LEAA------------------------
-------------------GVDVEESRVKA------------LVAALEDV----------
--------------DIEEAIETAAAAP---A----PAAGG--SAGGEVEAADD---DD--
-EEDAEEE---AADEGG--DDDGDDDE-EADGEGLGALFG--------------
>gi|448568245|ref|ZP_21637822.1| 50S ribosomal protein L12P [Haloferax lucentense DSM 14919]
------------------------------------------------------------
----------MEYV----------------------------------------------
---------------------------------------------YAALILN--------
------------------------------------------------------------
------------------------------------------------------------
------------------------------------------------------------
------------------------------------------------------------
------------------------------------------------------------
------------------------------------------------------------
-------------------------------------------E---------SDEEVNE
ENITAV--------------------------LEAA------------------------
-------------------GVDVEESRVKA------------LVAALEDV----------
--------------DIEEAIETAAAAP---A----PAAGG--SAGGEVEAADD---DD--
-EEDAEEE---AADEGG--DDDGDDDE-EADGEGLGALFG--------------
>gi|448290874|ref|ZP_21482019.1| 50S ribosomal protein L12P [Haloferax volcanii DS2]
------------------------------------------------------------
----------MEYV----------------------------------------------
---------------------------------------------YAALILN--------
------------------------------------------------------------
------------------------------------------------------------
------------------------------------------------------------
------------------------------------------------------------
------------------------------------------------------------
------------------------------------------------------------
-------------------------------------------E---------SDEEVNE
ENITAV--------------------------LEAA------------------------
-------------------GVDVEESRVKA------------LVAALEDV----------
--------------DIEEAIETAAAAP---A----PAAGG--SAGGEVEAADD---DD--
-EEDAEEE---AADEGG--DDDGDDDE-EADGEGLGALFG--------------
>gi|448583282|ref|ZP_21646638.1| 50S ribosomal protein L12P [Haloferax gibbonsii ATCC 33959]
------------------------------------------------------------
----------MEYV----------------------------------------------
---------------------------------------------YAALILN--------
------------------------------------------------------------
------------------------------------------------------------
------------------------------------------------------------
------------------------------------------------------------
------------------------------------------------------------
------------------------------------------------------------
-------------------------------------------E---------SDEEVNE
ENITAV--------------------------LEAA------------------------
-------------------GVDVEESRVKA------------LVAALEDV----------
--------------DIEEAIETAAAAP---A----PAAGG--SAGGEVEAADD---DD--
-EEDAEEE---AADEGG---DDDDDDE-EADGEGLGALFG--------------
>gi|448565332|ref|ZP_21636199.1| 50S ribosomal protein L12P [Haloferax prahovense DSM 18310]
------------------------------------------------------------
----------MEYV----------------------------------------------
---------------------------------------------YAALILN--------
------------------------------------------------------------
------------------------------------------------------------
------------------------------------------------------------
------------------------------------------------------------
------------------------------------------------------------
------------------------------------------------------------
-------------------------------------------E---------SDEEVNE
ENITAV--------------------------LEAA------------------------
-------------------GVDVEESRVKA------------LVAALEDV----------
--------------DIEEAIETAAAAP---A----PAAGG--SAGGEVEAADD---DD--
-EEDAEEE---AADEGG---DDDDDDE-EADGEGLGALFG--------------
>gi|448622886|ref|ZP_21669535.1| 50S ribosomal protein L12P [Haloferax denitrificans ATCC 35960]
------------------------------------------------------------
----------MEYV----------------------------------------------
---------------------------------------------YAALILN--------
------------------------------------------------------------
------------------------------------------------------------
------------------------------------------------------------
------------------------------------------------------------
------------------------------------------------------------
------------------------------------------------------------
-------------------------------------------E---------SDEEVNE
ENITAV--------------------------LEAA------------------------
-------------------GVDVEESRVKA------------LVAALEDV----------
--------------DIEEAIETAAAAP---A----PASGG--SAGGEVEAADD---DD--
-EEDAEEE---AADEGG---DDDDEDE-EADGEGLGALFG--------------
>gi|541202423|gb|ERH10488.1| LSU ribosomal protein L12AE [halophilic archaeon J07HX64]
------------------------------------------------------------
----------MEYV----------------------------------------------
---------------------------------------------YSALILN--------
------------------------------------------------------------
------------------------------------------------------------
------------------------------------------------------------
------------------------------------------------------------
------------------------------------------------------------
------------------------------------------------------------
-------------------------------------------E---------SDAEINE
QNLTDV--------------------------LEAA------------------------
-------------------GVSVEQSRVKA------------LVAALEDV----------
--------------DIDEAVDEAAAVP---A--GGAATGG--AAAGGAETVEE---DD--
-DDEEVEE---EEAEEE--DDDDDDDD--DAGEGLGELFG--------------
>gi|15790194|ref|NP_280018.1| 50S ribosomal protein L12 [Halobacterium sp. NRC-1]
------------------------------------------------------------
----------MEYV----------------------------------------------
---------------------------------------------YAALILN--------
------------------------------------------------------------
------------------------------------------------------------
------------------------------------------------------------
------------------------------------------------------------
------------------------------------------------------------
------------------------------------------------------------
-------------------------------------------E---------ADEELTE
DNITGV--------------------------LEAA------------------------
-------------------GVDVEESRAKA------------LVAALEDV----------
--------------DIEEAVEEAAAAP---A--AAPAASG---SDDEAAADDG---DD--
-DEEADAD---EAAEAE--DAGDDDDE-EPSGEGLGDLFG--------------
>gi|169235923|ref|YP_001689123.1| 50S ribosomal protein L12P [Halobacterium salinarum R1]
------------------------------------------------------------
----------MEYV----------------------------------------------
---------------------------------------------YAALILN--------
------------------------------------------------------------
------------------------------------------------------------
------------------------------------------------------------
------------------------------------------------------------
------------------------------------------------------------
------------------------------------------------------------
-------------------------------------------E---------ADEELTE
DNITGV--------------------------LEAA------------------------
-------------------GVDVEESRAKA------------LVAALEDV----------
--------------DIEEAVEEAAAAP---A--AAPAASG---SDDEAAADDG---DD--
-DEEADAD---EAAEAE--DAGDDDDE-EPSGEGLGDLFG--------------
>gi|541203774|gb|ERH11754.1| 50S ribosomal protein L12P [halophilic archaeon J07HB67]
------------------------------------------------------------
----------MEYV----------------------------------------------
---------------------------------------------YAALILN--------
------------------------------------------------------------
------------------------------------------------------------
------------------------------------------------------------
------------------------------------------------------------
------------------------------------------------------------
------------------------------------------------------------
-------------------------------------------E---------ADAEIAE
DNVTEV--------------------------LEAA------------------------
-------------------GVDVEESRVKA------------LTAALEDV----------
--------------DIEEAVETAAAAP---A--AGAAP----AAGGAEEAEEA---DA--
-EEEDDAE---EEAEEA--AEEDDDDD-DAAGEGLGELFG--------------
>gi|354611039|ref|ZP_09028995.1| 50S ribosomal protein L12P [Halobacterium sp. DL1]
------------------------------------------------------------
----------MEYV----------------------------------------------
---------------------------------------------YAALILN--------
------------------------------------------------------------
------------------------------------------------------------
------------------------------------------------------------
------------------------------------------------------------
------------------------------------------------------------
------------------------------------------------------------
-------------------------------------------E---------TGEELNE
ENITGV--------------------------LEAA------------------------
-------------------GVDVEESRVKA------------LVAALEDV----------
--------------DIEEAVEQAAAAP---A--AGAAPAGGAAEADEAEAEEA---DE--
---EEPEA---EAEDEG---DDDDEEE-EASGEGLGDLFG--------------
>gi|448727644|ref|ZP_21709993.1| 50S ribosomal protein L12P [Halococcus morrhuae DSM 1307]
------------------------------------------------------------
----------MEYV----------------------------------------------
---------------------------------------------YAALILN--------
------------------------------------------------------------
------------------------------------------------------------
------------------------------------------------------------
------------------------------------------------------------
------------------------------------------------------------
------------------------------------------------------------
-------------------------------------------E---------TDEEINE
ANVTDI--------------------------LDAA------------------------
-------------------GADVEESRVKA------------LVAALEDV----------
--------------DIEDAVEQAAAVP---AGGAGGAGGA--AAGGEADTDEA---EE--
-----EAD---EAEEEA--EADDDEDD-DAGGEGLGELFG--------------
>gi|448739216|ref|ZP_21721231.1| 50S ribosomal protein L12P [Halococcus thailandensis JCM 13552]
------------------------------------------------------------
----------MEYV----------------------------------------------
---------------------------------------------YAALILN--------
------------------------------------------------------------
------------------------------------------------------------
------------------------------------------------------------
------------------------------------------------------------
------------------------------------------------------------
------------------------------------------------------------
-------------------------------------------E---------TDEEINE
ANVTDI--------------------------LEAA------------------------
-------------------GADVEESRVKA------------LVAALEDV----------
--------------DIEDAVEQAAAVP---AGGAGGAGGA--AAGGEADTDEA---EE--
-----EAD---EAEEEA--EADDDEDD-DAGGEGLGELFG--------------
>lcl|38015_3103 unnamed protein product
------------------------------------------------------------
----------MEYV----------------------------------------------
---------------------------------------------YAALILN--------
------------------------------------------------------------
------------------------------------------------------------
------------------------------------------------------------
------------------------------------------------------------
------------------------------------------------------------
------------------------------------------------------------
-------------------------------------------E---------ADEEINE
DNLTDV--------------------------LEAA------------------------
-------------------GVDVEESRVKA------------LVAALEDV----------
--------------DIEEAVDQAAAAP------VPASGGA--AAPAEGGADEA---DE--
ADEEAEEE---AADDGG--DDDDDEDD-EASGEGLGELFG--------------
>gi|448671741|ref|ZP_21687546.1| 50S ribosomal protein L12P [Haloarcula amylolytica JCM 13557]
------------------------------------------------------------
----------MEYV----------------------------------------------
---------------------------------------------YAALILN--------
------------------------------------------------------------
------------------------------------------------------------
------------------------------------------------------------
------------------------------------------------------------
------------------------------------------------------------
------------------------------------------------------------
-------------------------------------------E---------ADEEINE
DNLTDV--------------------------LEAA------------------------
-------------------GVDVEESRVKA------------LVAALEDV----------
--------------DIEEAVDQAAAAP------VPASGGA--AAPAEGDADEA---DE--
ADEEADEE---AADDGG--DDDDDEDD-EASGEGLGELFG--------------
>gi|55378201|ref|YP_136051.1| 50S ribosomal protein L12 [Haloarcula marismortui ATCC 43049]
------------------------------------------------------------
----------MEYV----------------------------------------------
---------------------------------------------YAALILN--------
------------------------------------------------------------
------------------------------------------------------------
------------------------------------------------------------
------------------------------------------------------------
------------------------------------------------------------
------------------------------------------------------------
-------------------------------------------E---------ADEEINE
DNLTDV--------------------------LDAA------------------------
-------------------GVDVEESRVKA------------LVAALEDV----------
--------------DIEEAVDQAAAAP------VPASGGA--AAPAEGDADEA---DE--
ADEEAEEE---AADDGG--DDDDDEDD-EASGEGLGELFG--------------
>gi|448636827|ref|ZP_21675275.1| 50S ribosomal protein L12P [Haloarcula sinaiiensis ATCC 33800]
------------------------------------------------------------
----------MEYV----------------------------------------------
---------------------------------------------YAALILN--------
------------------------------------------------------------
------------------------------------------------------------
------------------------------------------------------------
------------------------------------------------------------
------------------------------------------------------------
------------------------------------------------------------
-------------------------------------------E---------ADEEINE
DNLTDV--------------------------LDAA------------------------
-------------------GVDVEESRVKA------------LVAALEDV----------
--------------DIEEAVDQAAAAP------VPASGGA--AAPAEGDADEA---DE--
ADEEAEEE---AADDGG--DDDDDEDD-EASGEGLGELFG--------------
>gi|448629068|ref|ZP_21672467.1| 50S ribosomal protein L12P [Haloarcula vallismortis ATCC 29715]
------------------------------------------------------------
----------MEYV----------------------------------------------
---------------------------------------------YAALILN--------
------------------------------------------------------------
------------------------------------------------------------
------------------------------------------------------------
------------------------------------------------------------
------------------------------------------------------------
------------------------------------------------------------
-------------------------------------------E---------SGEEINE
DNLTDV--------------------------LDAA------------------------
-------------------GVDVEESRVKA------------LVAALEDV----------
--------------DIEEAVDQAAAAP------VPASGGS--AAPAEGDADEA---DE--
ADEDAEEE---AADDGG--DDDDDEDD-EASGEGLGELFG--------------
>gi|344212264|ref|YP_004796584.1| 50S ribosomal protein L12P [Haloarcula hispanica ATCC 33960]
------------------------------------------------------------
----------MEYV----------------------------------------------
---------------------------------------------YAALILN--------
------------------------------------------------------------
------------------------------------------------------------
------------------------------------------------------------
------------------------------------------------------------
------------------------------------------------------------
------------------------------------------------------------
-------------------------------------------E---------SGEEINE
DNLTDV--------------------------LDAA------------------------
-------------------GVDVEESRVKA------------LVAALEDV----------
--------------DIEEAVDQAAAAP------VPASGGA--AAPAEGGADEA---DE--
ADEEAEEE---AADDGG--DDDDDEDD-EASGEGLGELFG--------------
>gi|448681630|ref|ZP_21691721.1| 50S ribosomal protein L12P [Haloarcula argentinensis DSM 12282]
------------------------------------------------------------
----------MEYV----------------------------------------------
---------------------------------------------YAALILN--------
------------------------------------------------------------
------------------------------------------------------------
------------------------------------------------------------
------------------------------------------------------------
------------------------------------------------------------
------------------------------------------------------------
-------------------------------------------E---------SGEEINE
DNLTDV--------------------------LDAA------------------------
-------------------GVDVEESRVKA------------LVAALEDV----------
--------------DIEEAVDQAAAAP------VPASGGA--AAPAEGDADEA---DE--
ADEEAEEE---AADDGG--DDDDDEDD-EASGEGLGELFG--------------
>gi|448648571|ref|ZP_21679702.1| 50S ribosomal protein L12P [Haloarcula californiae ATCC 33799]
------------------------------------------------------------
----------MEYV----------------------------------------------
---------------------------------------------YAALILN--------
------------------------------------------------------------
------------------------------------------------------------
------------------------------------------------------------
------------------------------------------------------------
------------------------------------------------------------
------------------------------------------------------------
-------------------------------------------E---------SGEEINE
DNLTDV--------------------------LDAA------------------------
-------------------GVDVEESRVKA------------LVAALEDV----------
--------------DIEEAVDQAAAAP------VPASGGA--AAPAEGDADEA---DE--
ADEEAEEE---AADDGG--DDDDDEDD-EASGEGLGELFG--------------
>gi|448685415|ref|ZP_21693407.1| 50S ribosomal protein L12P [Haloarcula japonica DSM 6131]
------------------------------------------------------------
----------MEYV----------------------------------------------
---------------------------------------------YAALILN--------
------------------------------------------------------------
------------------------------------------------------------
------------------------------------------------------------
------------------------------------------------------------
------------------------------------------------------------
------------------------------------------------------------
-------------------------------------------E---------SGEEINE
DNLTDV--------------------------LDAA------------------------
-------------------GVDVEESRVKA------------LVAALEDV----------
--------------DIEEAVDQAAAAP------VPASGGA--AAPAEGDADEA---DE--
ADEEAEEE---AADDGG--DDDDDEDD-EASGEGLGELFG--------------
>gi|448296829|ref|ZP_21486879.1| 50S ribosomal protein L12P [Halalkalicoccus jeotgali B3]
------------------------------------------------------------
----------MEYV----------------------------------------------
---------------------------------------------YAALILN--------
------------------------------------------------------------
------------------------------------------------------------
------------------------------------------------------------
------------------------------------------------------------
------------------------------------------------------------
------------------------------------------------------------
-------------------------------------------E---------TGEEINE
DNLTSV--------------------------LEAA------------------------
-------------------GADVEESRVKA------------LVAALEDV----------
--------------DVEEAVEQAAAVP---A--AGGASGG---AAAGGEADEA---DE--
----GDAD---EAEEAEAEEEDDDEDE-GDGGEGLGQLFG--------------
>gi|448729683|ref|ZP_21711997.1| 50S ribosomal protein L12P [Halococcus saccharolyticus DSM 5350]
------------------------------------------------------------
----------MEYV----------------------------------------------
---------------------------------------------YAALILN--------
------------------------------------------------------------
------------------------------------------------------------
------------------------------------------------------------
------------------------------------------------------------
------------------------------------------------------------
------------------------------------------------------------
-------------------------------------------E---------TDEEINE
DNLTDV--------------------------LDAA------------------------
-------------------GADVEESRVKA------------LVAALEDV----------
--------------DIEEAVDQAAAVP---AGGAGGAGGA--AAGGAGGEADA---DE--
-ADEAEEE---EAEEAE---ADDDEDD-DAGGEGLGELFG--------------
>gi|448731740|ref|ZP_21714033.1| 50S ribosomal protein L12P [Halococcus salifodinae DSM 8989]
------------------------------------------------------------
----------MEYV----------------------------------------------
---------------------------------------------YAALILN--------
------------------------------------------------------------
------------------------------------------------------------
------------------------------------------------------------
------------------------------------------------------------
------------------------------------------------------------
------------------------------------------------------------
-------------------------------------------E---------TDEEINE
DNLTDV--------------------------LDAA------------------------
-------------------GADVEDSRVKA------------LVAALEDV----------
--------------DIEEAVDQAAAVP---AGGAGGAGGA--AAGGAGGEAEA---DE--
-TEEADEE---EAAEEA--EADDDEDD-DAGGEGLGELFG--------------
>gi|409730144|ref|ZP_11271734.1| 50S ribosomal protein L12P, partial [Halococcus hamelinensis 100A6]
------------------------------------------------------------
----------MEYV----------------------------------------------
---------------------------------------------YAALILN--------
------------------------------------------------------------
------------------------------------------------------------
------------------------------------------------------------
------------------------------------------------------------
------------------------------------------------------------
------------------------------------------------------------
-------------------------------------------E---------TDEEINE
DNLTSV--------------------------LEAA------------------------
-------------------GADVEDSRVKA------------LVAALEDV----------
--------------DIEEAVDQ--------------------------------------
------------------------------------------------------
>gi|541195718|gb|ERH03975.1| 50S ribosomal protein L12P [Halorubrum sp. J07HR59]
------------------------------------------------------------
----------MEYV----------------------------------------------
---------------------------------------------YAALILN--------
------------------------------------------------------------
------------------------------------------------------------
------------------------------------------------------------
------------------------------------------------------------
------------------------------------------------------------
------------------------------------------------------------
-------------------------------------------E---------TGAEPDE
DNITEV--------------------------LEAA------------------------
-------------------GVDIEESRVKA------------LVAALDDV----------
--------------DIEEAIETAAAAP---A----AGAGG--AAAPTDDVEED---DD--
--EPEEEE---EVEEAE-PEDDDDDDD-DASGEGLGELFG--------------
>gi|541192806|gb|ERH01155.1| 50S ribosomal protein L12P [Halonotius sp. J07HN6]
------------------------------------------------------------
----------MEYV----------------------------------------------
---------------------------------------------YAALTLN--------
------------------------------------------------------------
------------------------------------------------------------
------------------------------------------------------------
------------------------------------------------------------
------------------------------------------------------------
------------------------------------------------------------
-------------------------------------------E---------ADAELTE
DNITDV--------------------------LDAA------------------------
-------------------GVDVEESRVKA------------LVAALEDV----------
--------------DIEEAIETAAAAP---A-AGGASAGG--ASADAGGADAGGDADEAD
DESDEAAD---DGGDDADVPDDAGDDDEEADGEGLGNLFG--------------
>gi|448321123|ref|ZP_21510603.1| 50S ribosomal protein L12P [Natronococcus amylolyticus DSM 10524]
------------------------------------------------------------
----------MEYV----------------------------------------------
---------------------------------------------YAALILN--------
------------------------------------------------------------
------------------------------------------------------------
------------------------------------------------------------
------------------------------------------------------------
------------------------------------------------------------
------------------------------------------------------------
-------------------------------------------E---------TDEEINE
DNLTNV--------------------------LDAA------------------------
-------------------GVDVEESRVKA------------LVAALEDV----------
--------------DIDDAVSEAAAVP---A-AGGAAAGG--AAADEGAADEE-------
----ADEA---DEAEAEEEDDDDDEDE-EAGGEGLGELFG--------------
>gi|335438357|ref|ZP_08561105.1| 50S ribosomal protein L12P [Halorhabdus tiamatea SARL4B]
------------------------------------------------------------
----------MEYV----------------------------------------------
---------------------------------------------YAALILN--------
------------------------------------------------------------
------------------------------------------------------------
------------------------------------------------------------
------------------------------------------------------------
------------------------------------------------------------
------------------------------------------------------------
-------------------------------------------E---------TGEELNE
DNLTDV--------------------------LEAA------------------------
-------------------GVDVEESRVKA------------LVAALEDV----------
--------------DIDEAVEEAAAVP--------AATGG--AAGGEAEAADD---ED--
DEEADEEE---AADDDE--DDGDDEDE-EASGEGLGELFG--------------
>gi|448301559|ref|ZP_21491551.1| 50S ribosomal protein L12P [Natronorubrum tibetense GA33]
------------------------------------------------------------
----------MEYV----------------------------------------------
---------------------------------------------YAALILN--------
------------------------------------------------------------
------------------------------------------------------------
------------------------------------------------------------
------------------------------------------------------------
------------------------------------------------------------
------------------------------------------------------------
-------------------------------------------E---------ADEELNE
DNLTNV--------------------------LDAA------------------------
-------------------GVDVEESRVKA------------LVAALEDV----------
--------------DIDEAVSEAAVAP---A--AGAAAGG--AAAGEAAGDDE---DE--
--EVEETS---DVPDTT--DDDEDEDD-DAGGEGLGELFG--------------
>gi|448306357|ref|ZP_21496263.1| 50S ribosomal protein L12P [Natronorubrum bangense JCM 10635]
------------------------------------------------------------
----------MEYV----------------------------------------------
---------------------------------------------YAALILN--------
------------------------------------------------------------
------------------------------------------------------------
------------------------------------------------------------
------------------------------------------------------------
------------------------------------------------------------
------------------------------------------------------------
-------------------------------------------E---------TDEELNE
DNITGV--------------------------LDAA------------------------
-------------------GVDVEESRVKA------------LVAALEDV----------
--------------DIDEAVSEAAAVP---A--AGAAAGG----AAAGAADDG-------
-EEAEETS---DVPDTTDEDEDDDEDD-DAGGEGLGELFG--------------
>gi|448305332|ref|ZP_21495264.1| 50S ribosomal protein L12P [Natronorubrum sulfidifaciens JCM 14089]
------------------------------------------------------------
----------MEYV----------------------------------------------
---------------------------------------------YAALILN--------
------------------------------------------------------------
------------------------------------------------------------
------------------------------------------------------------
------------------------------------------------------------
------------------------------------------------------------
------------------------------------------------------------
-------------------------------------------E---------TDEELNE
DNITGV--------------------------LDAA------------------------
-------------------GVDVEESRVKA------------LVAALEDV----------
--------------DIDEAVSEAAAVP---A--AGAAAGG--AAAGAADDEEA-------
----EETS---DVPDTTDEDEDDDEDD-DAGGEGLGELFG--------------
>gi|336254633|ref|YP_004597740.1| 50S ribosomal protein L12P [Halopiger xanaduensis SH-6]
------------------------------------------------------------
----------MEYV----------------------------------------------
---------------------------------------------YAALILN--------
------------------------------------------------------------
------------------------------------------------------------
------------------------------------------------------------
------------------------------------------------------------
------------------------------------------------------------
------------------------------------------------------------
-------------------------------------------E---------SGEEINE
DNLTDV--------------------------LDAA------------------------
-------------------GVDVEESRVKA------------LVAALEDV----------
--------------DIDDAVEEAAAVP---A--GGAAAGG--AAAGGAEGGDE---EE--
--EAEETS---DVPDTTDDDEDDDEDE-GAGGEGLGELFG--------------
>gi|448398441|ref|ZP_21570090.1| 50S ribosomal protein L12P [Haloterrigena limicola JCM 13563]
------------------------------------------------------------
----------MEYV----------------------------------------------
---------------------------------------------YAALILN--------
------------------------------------------------------------
------------------------------------------------------------
------------------------------------------------------------
------------------------------------------------------------
------------------------------------------------------------
------------------------------------------------------------
-------------------------------------------E---------SGEEINE
DNLTDV--------------------------LDAA------------------------
-------------------GVDVEESRVKA------------LVAALEDV----------
--------------DIDEAVEEAAAVP---A--GGAAAGG--AAAAEGGDEEG---DE--
----EEAS---DVPDTTDEDEDEDEDE-EASGEGLGELFG--------------
>gi|448374033|ref|ZP_21557918.1| 50S ribosomal protein L12P [Halovivax asiaticus JCM 14624]
------------------------------------------------------------
----------MEYV----------------------------------------------
---------------------------------------------YAALILN--------
------------------------------------------------------------
------------------------------------------------------------
------------------------------------------------------------
------------------------------------------------------------
------------------------------------------------------------
------------------------------------------------------------
-------------------------------------------E---------SGEEINE
DNLTDV--------------------------LDAA------------------------
-------------------GVDVEESRVKA------------LVAALEDV----------
--------------DIDEAVADAAAVP---A--AGGAAGG--GAAEEAGDDED---DE--
---VEETS---DVPDTT---DDDDEDD-EASGEGLGELFG--------------
>gi|433638379|ref|YP_007284139.1| 50S ribosomal protein L12P [Halovivax ruber XH-70]
------------------------------------------------------------
----------MEYV----------------------------------------------
---------------------------------------------YAALILN--------
------------------------------------------------------------
------------------------------------------------------------
------------------------------------------------------------
------------------------------------------------------------
------------------------------------------------------------
------------------------------------------------------------
-------------------------------------------E---------SGEEINE
DNLTDV--------------------------LDAA------------------------
-------------------GVDVEESRVKA------------LVAALEDV----------
--------------DIDEAVADAAAVP---A--AGGAAGA--GAAEEAGDDED---DE--
---VEETS---DVPDTT---DDDDEDD-EASGEGLGELFG--------------
>gi|429190272|ref|YP_007175950.1| 50S ribosomal protein L12 [Natronobacterium gregoryi SP2]
------------------------------------------------------------
----------MEYV----------------------------------------------
---------------------------------------------YAALILN--------
------------------------------------------------------------
------------------------------------------------------------
------------------------------------------------------------
------------------------------------------------------------
------------------------------------------------------------
------------------------------------------------------------
-------------------------------------------E---------SGEEINE
DNLTDV--------------------------LDAA------------------------
-------------------GVDVEESRVKA------------LVAALEDV----------
--------------DIDDAVEEAAAAP---A----AAAGG--AAAGGAAADDG---GD-E
DSEEDEEA---DVPDTT--DEDDDEDE-EADGEGLGELFG--------------
>gi|448362535|ref|ZP_21551141.1| 50S ribosomal protein L12P [Natrialba asiatica DSM 12278]
------------------------------------------------------------
----------MEYV----------------------------------------------
---------------------------------------------YAALILN--------
------------------------------------------------------------
------------------------------------------------------------
------------------------------------------------------------
------------------------------------------------------------
------------------------------------------------------------
------------------------------------------------------------
-------------------------------------------E---------SDEEINE
DNLTDV--------------------------LDAA------------------------
-------------------GVDVEESRVKA------------LVAALEDV----------
--------------DIDDAVSEAAAVP---A--AGGAAGG--AAAADEAADEG---EE--
-EAAEETS---DVPDTT---DEDDEDD-DADGEGLGELFG--------------
>gi|448364833|ref|ZP_21553409.1| 50S ribosomal protein L12P [Natrialba aegyptia DSM 13077]
------------------------------------------------------------
----------MEYV----------------------------------------------
---------------------------------------------YAALILN--------
------------------------------------------------------------
------------------------------------------------------------
------------------------------------------------------------
------------------------------------------------------------
------------------------------------------------------------
------------------------------------------------------------
-------------------------------------------E---------SDEEINE
DNLTDV--------------------------LDAA------------------------
-------------------GVDVEESRVKA------------LVAALEDV----------
--------------DIDDAVSEAAAVP---A--AGGAAGG--AAAADEAADEG---ED--
--EAEETS---DVPDTT---DEDDEDD-EADGEGLGELFG--------------
>gi|448351782|ref|ZP_21540576.1| 50S ribosomal protein L12P [Natrialba taiwanensis DSM 12281]
------------------------------------------------------------
----------MEYV----------------------------------------------
---------------------------------------------YAALILN--------
------------------------------------------------------------
------------------------------------------------------------
------------------------------------------------------------
------------------------------------------------------------
------------------------------------------------------------
------------------------------------------------------------
-------------------------------------------E---------SDEEINE
DNLTDV--------------------------LDAA------------------------
-------------------GVDVEESRVKA------------LVAALEDV----------
--------------DIDDAVSEAAAVP---AAGAGGAAGG--AAAADEAADEG---ED--
--EAEETS---DVPDTT---DEDEEDD-EADGEGLGELFG--------------
>gi|448356109|ref|ZP_21544856.1| 50S ribosomal protein L12P [Natrialba hulunbeirensis JCM 10989]
------------------------------------------------------------
----------MEYV----------------------------------------------
---------------------------------------------YAALILN--------
------------------------------------------------------------
------------------------------------------------------------
------------------------------------------------------------
------------------------------------------------------------
------------------------------------------------------------
------------------------------------------------------------
-------------------------------------------E---------SDEEINE
DNLTDV--------------------------LDAA------------------------
-------------------GVDVEESRVKA------------LVAALEDV----------
--------------DIDDAVSEAAAVP---A--AGAAAGG--AAAADEAADEG---GD--
---DEETS---DVPDTT--DEDDDEDD-EADGEGLGELFG--------------
>gi|448358403|ref|ZP_21547085.1| 50S ribosomal protein L12P [Natrialba chahannaoensis JCM 10990]
------------------------------------------------------------
----------MEYV----------------------------------------------
---------------------------------------------YAALILN--------
------------------------------------------------------------
------------------------------------------------------------
------------------------------------------------------------
------------------------------------------------------------
------------------------------------------------------------
------------------------------------------------------------
-------------------------------------------E---------SDEEINE
DNLTDV--------------------------LDAA------------------------
-------------------GVDVEESRVKA------------LVAALEDV----------
--------------DIDDAVSEAAAVP---A--AGAAAGG--AAAADEAADDG---AD--
---EEETS---DVPDTT--DDDDDEDD-EADGEGLGELFG--------------
>gi|289583166|ref|YP_003481632.1| ribosomal protein 60S [Natrialba magadii ATCC 43099]
------------------------------------------------------------
----------MEYV----------------------------------------------
---------------------------------------------YAALILN--------
------------------------------------------------------------
------------------------------------------------------------
------------------------------------------------------------
------------------------------------------------------------
------------------------------------------------------------
------------------------------------------------------------
-------------------------------------------E---------SDEEINE
DNLTDV--------------------------LDAA------------------------
-------------------GVDVEESRVKA------------LVAALEDV----------
--------------DIDEAVSEAAAVP---A--AGAAAGG--AAAADEAADDG---GD--
---EEETS---DVPDTT--DEDDDEDD-EADGEGLGELFG--------------
>gi|448395919|ref|ZP_21569013.1| 50S ribosomal protein L12P [Haloterrigena salina JCM 13891]
------------------------------------------------------------
----------MEYV----------------------------------------------
---------------------------------------------YAALILN--------
------------------------------------------------------------
------------------------------------------------------------
------------------------------------------------------------
------------------------------------------------------------
------------------------------------------------------------
------------------------------------------------------------
-------------------------------------------E---------SGEEINE
DNLTDV--------------------------LDAA------------------------
-------------------GVDVEESRVKA------------LVAALEDV----------
--------------DIDEAVSEAAAVP---A--GGAAAGG--AAAGDAGGDEG---GE--
EEEAEETS---DVPDTT--DEDDDEDD-DAGGEGLGELFG--------------
>gi|284164799|ref|YP_003403078.1| ribosomal protein 60S [Haloterrigena turkmenica DSM 5511]
------------------------------------------------------------
----------MEYV----------------------------------------------
---------------------------------------------YAALILN--------
------------------------------------------------------------
------------------------------------------------------------
------------------------------------------------------------
------------------------------------------------------------
------------------------------------------------------------
------------------------------------------------------------
-------------------------------------------E---------SGEEINE
DNLTDV--------------------------LDAA------------------------
-------------------GVDVEESRVKA------------LVAALEDV----------
--------------DIDEAVSEAAAVP---A--GGAAAGG--AAAGDAGGDEG---GD--
EEEAEETS---DVPDTT--DEDDDEDD-DAGGEGLGELFG--------------
>gi|448328431|ref|ZP_21517742.1| 50S ribosomal protein L12P [Natrinema versiforme JCM 10478]
------------------------------------------------------------
----------MEYV----------------------------------------------
---------------------------------------------YAALILN--------
------------------------------------------------------------
------------------------------------------------------------
------------------------------------------------------------
------------------------------------------------------------
------------------------------------------------------------
------------------------------------------------------------
-------------------------------------------E---------SGEEINE
DNLTNV--------------------------LDAA------------------------
-------------------GVDVEESRVKA------------LVAALEDV----------
--------------DIDEAVSEAAAVP---A--GGAAAGG--AAGGEAAADEG---GDEA
EEEAEETS---DVPDTT---DDDDEDD-EADGEGLGELFG--------------
>lcl|38023_88 unnamed protein product
------------------------------------------------------------
----------MEYV----------------------------------------------
---------------------------------------------YAALILN--------
------------------------------------------------------------
------------------------------------------------------------
------------------------------------------------------------
------------------------------------------------------------
------------------------------------------------------------
------------------------------------------------------------
-------------------------------------------E---------SDEEINE
DNLTNV--------------------------LDAA------------------------
-------------------GVDVEESRVKA------------LVAALEDV----------
--------------DIDEAVSEAAAVP---A--GGAAAGG--AAGGEAAADDA---DE--
EEEAEETS---DVPDTT---DDDDDDD-EADGEGLGELFG--------------
>gi|448345291|ref|ZP_21534188.1| 50S ribosomal protein L12P [Natrinema altunense JCM 12890]
------------------------------------------------------------
----------MEYV----------------------------------------------
---------------------------------------------YAALILN--------
------------------------------------------------------------
------------------------------------------------------------
------------------------------------------------------------
------------------------------------------------------------
------------------------------------------------------------
------------------------------------------------------------
-------------------------------------------E---------SDEEINE
DNLTNV--------------------------LDAA------------------------
-------------------GVDVEESRVKA------------LVAALEDV----------
--------------DIDEAVSEAAAVP---A--GGAAAGG--AAGGEAAADDA---DE--
EEEAEETS---DVPDTT---DDDDDDD-EADGEGLGELFG--------------
>gi|448339752|ref|ZP_21528762.1| 50S ribosomal protein L12P [Natrinema pallidum DSM 3751]
------------------------------------------------------------
----------MEYV----------------------------------------------
---------------------------------------------YAALILN--------
------------------------------------------------------------
------------------------------------------------------------
------------------------------------------------------------
------------------------------------------------------------
------------------------------------------------------------
------------------------------------------------------------
-------------------------------------------E---------SDEEINE
DNLTNV--------------------------LDAA------------------------
-------------------GVDVEESRVKA------------LVAALEDV----------
--------------DIDEAVSEAAAVP---A--GGAAAGG--AAGGEAAADDG---GE--
EEEAEETS---DVPDTT---DDDDDDD-EADGEGLGELFG--------------
>gi|448343596|ref|ZP_21532520.1| 50S ribosomal protein L12P [Natrinema gari JCM 14663]
------------------------------------------------------------
----------MEYV----------------------------------------------
---------------------------------------------YAALILN--------
------------------------------------------------------------
------------------------------------------------------------
------------------------------------------------------------
------------------------------------------------------------
------------------------------------------------------------
------------------------------------------------------------
-------------------------------------------E---------SDEEINE
DNLTNV--------------------------LDAA------------------------
-------------------GVDVEESRVKA------------LVAALEDV----------
--------------DIDEAVSEAAAVP---A--GGAAAGG--AAGGEAAADEG---DE--
EEEAEETS---DVPDTT---DDDDDDD-EADGEGLGELFG--------------
>gi|397774806|ref|YP_006542352.1| ribosomal protein 60S [Natrinema sp. J7-2]
------------------------------------------------------------
----------MEYV----------------------------------------------
---------------------------------------------YAALILN--------
------------------------------------------------------------
------------------------------------------------------------
------------------------------------------------------------
------------------------------------------------------------
------------------------------------------------------------
------------------------------------------------------------
-------------------------------------------E---------SDEEINE
DNLTNV--------------------------LDAA------------------------
-------------------GVDVEESRVKA------------LVAALEDV----------
--------------DIDEAVSEAAAVP---A--GGAAAGG--AAGGEAAADEG---GE--
EEEAEETS---DVPDTT---DDDDDDD-EADGEGLGELFG--------------
>gi|448333949|ref|ZP_21523137.1| 50S ribosomal protein L12P [Natrinema pellirubrum DSM 15624]
------------------------------------------------------------
----------MEYV----------------------------------------------
---------------------------------------------YAALILN--------
------------------------------------------------------------
------------------------------------------------------------
------------------------------------------------------------
------------------------------------------------------------
------------------------------------------------------------
------------------------------------------------------------
-------------------------------------------E---------SGEEINE
DNLTNV--------------------------LDAA------------------------
-------------------GVDVEESRVKA------------LVAALEDV----------
--------------DIDDAVSEAAAVP---A--GGAAAGG--AAGAEEAADDD---GDDE
AEEAEETS---DVPDTT---DDDDEDD-EADGEGLGELFG--------------
>gi|448382008|ref|ZP_21561843.1| 50S ribosomal protein L12P [Haloterrigena thermotolerans DSM 11522]
------------------------------------------------------------
----------MEYV----------------------------------------------
---------------------------------------------YAALILN--------
------------------------------------------------------------
------------------------------------------------------------
------------------------------------------------------------
------------------------------------------------------------
------------------------------------------------------------
------------------------------------------------------------
-------------------------------------------E---------SGEEINE
DNLTNV--------------------------LDAA------------------------
-------------------GVDVEESRVKA------------LVAALEDV----------
--------------DIDDAVSEAAAVP---A--GGAAAGG--AAGAEEAADDG---DD--
EEEAEETS---DVPDTT---DDDDDDD-EADGEGLGELFG--------------
>gi|448697428|ref|ZP_21698468.1| 50S ribosomal protein L12P [Halobiforma lacisalsi AJ5]
------------------------------------------------------------
----------MEYV----------------------------------------------
---------------------------------------------YAALILN--------
------------------------------------------------------------
------------------------------------------------------------
------------------------------------------------------------
------------------------------------------------------------
------------------------------------------------------------
------------------------------------------------------------
-------------------------------------------E---------SGEEINE
DNLTDV--------------------------LDAA------------------------
-------------------GVDVEESRVKA------------LVAALEDV----------
--------------DIDEAVSEAAAAP---A--AAAGAAG--GAAAEEADEEA---EE--
---EEETS---DVPDTT--DEDEDEDD-EADGEGLGELFG--------------
>gi|448705724|ref|ZP_21700862.1| 50S ribosomal protein L12P [Halobiforma nitratireducens JCM 10879]
------------------------------------------------------------
----------MEYV----------------------------------------------
---------------------------------------------YAALILN--------
------------------------------------------------------------
------------------------------------------------------------
------------------------------------------------------------
------------------------------------------------------------
------------------------------------------------------------
------------------------------------------------------------
-------------------------------------------E---------SGEEINE
DNLTDV--------------------------LDAA------------------------
-------------------GVDVEESRVKA------------LVAALEDV----------
--------------DIDEAVSEAAAAP---A----AAAGG--AAAAGAAADEG---DD-D
DEEVEETS---DVPDTT--DEDDDEDE-EADGEGLGELFG--------------
>gi|322369371|ref|ZP_08043936.1| ribosomal protein 60S [Haladaptatus paucihalophilus DX253]
------------------------------------------------------------
----------MEYV----------------------------------------------
---------------------------------------------YAALILN--------
------------------------------------------------------------
------------------------------------------------------------
------------------------------------------------------------
------------------------------------------------------------
------------------------------------------------------------
------------------------------------------------------------
-------------------------------------------E---------SGEEINE
ENLTDV--------------------------LDAA------------------------
-------------------GVDVEESRVKA------------LVAALEDV----------
--------------DIEEAVEQAAAVP---A--GGASAAP--AGGDDEGADEA---EE--
-EEAAEEE------------EEDDEDE-DAGGEGLGELFG--------------
>gi|448318248|ref|ZP_21507776.1| 50S ribosomal protein L12P [Natronococcus jeotgali DSM 18795]
------------------------------------------------------------
----------MEYV----------------------------------------------
---------------------------------------------YAALILN--------
------------------------------------------------------------
------------------------------------------------------------
------------------------------------------------------------
------------------------------------------------------------
------------------------------------------------------------
------------------------------------------------------------
-------------------------------------------E---------AGEEINE
DNLTDV--------------------------LDAA------------------------
-------------------GVDVEESRVKA------------LVAALEDV----------
--------------DIDEAVDEAAAVP---A--AGGAAGG--AAAGEAADEED---EE--
---AAEEE---EAAEED---EDDDEDE-DAGGEGLGELFG--------------
>gi|435846981|ref|YP_007309231.1| LSU ribosomal protein L12AE [Natronococcus occultus SP4]
------------------------------------------------------------
----------MEYV----------------------------------------------
---------------------------------------------YAALILN--------
------------------------------------------------------------
------------------------------------------------------------
------------------------------------------------------------
------------------------------------------------------------
------------------------------------------------------------
------------------------------------------------------------
-------------------------------------------E---------TGEEITE
DNLTDV--------------------------LDAA------------------------
-------------------GVDVEESRVKA------------LVAALEDV----------
--------------DIDEAVDEAAAVP---------AAGG--AAAGAAAADEG---AA--
-DEDADEA---DEADAAEEDDDDDDEDEEAGGEGLGELFG--------------
>gi|448310517|ref|ZP_21500343.1| 50S ribosomal protein L12P [Natronolimnobius innermongolicus JCM 12255]
------------------------------------------------------------
----------MEYV----------------------------------------------
---------------------------------------------YAALILN--------
------------------------------------------------------------
------------------------------------------------------------
------------------------------------------------------------
------------------------------------------------------------
------------------------------------------------------------
------------------------------------------------------------
-------------------------------------------E---------TDEEINE
DNLTDV--------------------------LDAA------------------------
-------------------GVDVEESRVKA------------LVAALEDV----------
--------------DIDEAVSEAAVAP---A-AGGAAAGGAAAAGGDEGGDEG---DA--
----EETS---DVPDTTDDDDDDDEDE-EAGGEGLGELFG--------------
>gi|257388231|ref|YP_003178004.1| ribosomal protein 60S [Halomicrobium mukohataei DSM 12286]
------------------------------------------------------------
----------MEYV----------------------------------------------
---------------------------------------------YAALILN--------
------------------------------------------------------------
------------------------------------------------------------
------------------------------------------------------------
------------------------------------------------------------
------------------------------------------------------------
------------------------------------------------------------
-------------------------------------------E---------SGAEINE
DNLTDV--------------------------LDAA------------------------
-------------------GVDVEESRVKA------------LVAALEDV----------
--------------DIDEAVDEAAAAP--VA--AGGAAAP--AAEGGAEEDAG---AD--
-EEAAEEE---AAEEEE--AGDDDEDE-GDGGEGLGELFG--------------
>gi|76802857|ref|YP_330952.1| 50S ribosomal protein L12P [Natronomonas pharaonis DSM 2160]
------------------------------------------------------------
----------MEYV----------------------------------------------
---------------------------------------------YAALILH--------
------------------------------------------------------------
------------------------------------------------------------
------------------------------------------------------------
------------------------------------------------------------
------------------------------------------------------------
------------------------------------------------------------
-------------------------------------------E---------SGEELNE
DNLTDV--------------------------LDAA------------------------
-------------------GVDVEESRVKA------------LVAALEDV----------
--------------DVEEAIETAAAVP------AGGAGGA--AAGGAAEADEA---EE--
-ADEGGDA---DEAEEAEEEAEDDGDD-EDGGEGLGELFG--------------
>gi|452207772|ref|YP_007487894.1| 50S ribosomal protein L12 [Natronomonas moolapensis 8.8.11]
------------------------------------------------------------
----------MEYV----------------------------------------------
---------------------------------------------YAALILH--------
------------------------------------------------------------
------------------------------------------------------------
------------------------------------------------------------
------------------------------------------------------------
------------------------------------------------------------
------------------------------------------------------------
-------------------------------------------E---------TDEEINE
DNLTGV--------------------------LDAA------------------------
-------------------GVDVEESRVKA------------LVAALEDV----------
--------------DVEEAIETAAAVP-A-A--GGSAAGG--STET---ADEA---EE--
-ADADEAE---EADADA--DEEDDEDD--DGGEGLGELFG--------------
>gi|257051344|ref|YP_003129177.1| 50S ribosomal protein L12P [Halorhabdus utahensis DSM 12940]
------------------------------------------------------------
----------MEYV----------------------------------------------
---------------------------------------------YAALILN--------
------------------------------------------------------------
------------------------------------------------------------
------------------------------------------------------------
------------------------------------------------------------
------------------------------------------------------------
------------------------------------------------------------
-------------------------------------------E---------TGEEINE
DNLTNV--------------------------LDAA------------------------
-------------------GVDVEESRVKA------------LVAALEDV----------
--------------DIDEAVEEAAAVP--------AATGG--AAGGEVEADDE---GG--
-DDAEEAD---EEEAADEAEGGDDEDE-DASGEGLGELFG--------------
>gi|448414177|ref|ZP_21577316.1| 50S ribosomal protein L12P [Halosarcina pallida JCM 14848]
------------------------------------------------------------
----------MEYV----------------------------------------------
---------------------------------------------YAALILN--------
------------------------------------------------------------
------------------------------------------------------------
------------------------------------------------------------
------------------------------------------------------------
------------------------------------------------------------
------------------------------------------------------------
-------------------------------------------E---------SGEEINE
DNVTAV--------------------------LDAA------------------------
-------------------GVDVEESRVKA------------LVAALEDV----------
--------------DIEEAVDTAAAAP-------APAAGG--SAGGDVETSDD---DD--
-SDDDEGG---DEDAAA--DEDDEEED-ESSGEGLGELFG--------------
>gi|399576667|ref|ZP_10770422.1| hypothetical protein HSB1_24610 [Halogranum salarium B-1]
------------------------------------------------------------
----------MEYV----------------------------------------------
---------------------------------------------YAALILN--------
------------------------------------------------------------
------------------------------------------------------------
------------------------------------------------------------
------------------------------------------------------------
------------------------------------------------------------
------------------------------------------------------------
-------------------------------------------E---------TDEEINE
DNITAV--------------------------LEAA------------------------
-------------------GVDVEESRVKA------------LVAALEDV----------
--------------DIEEAIETAAAAP------AAAPAGG--SSGGDESADEE-------
---SADEE---EEEAAA--EEEEDDED-DDSGEGLGELFG--------------
>lcl|36555_2320 unnamed protein product
------------------------------------------------------------
----------MEYV----------------------------------------------
---------------------------------------------YAALILN--------
------------------------------------------------------------
------------------------------------------------------------
------------------------------------------------------------
------------------------------------------------------------
------------------------------------------------------------
------------------------------------------------------------
-------------------------------------------E---------TGEEINE
ENITGV--------------------------LDAA------------------------
-------------------GVDVEESRVKA------------LVAALEDV----------
--------------DIEDAIETAAAAP---A--AGAAAGG---SADAAEADEA---DD--
--EADEAD---EAEEAA--DEEEEDDD-EDGGEGLGELFG--------------
>lcl|36554_1178 unnamed protein product
------------------------------------------------------------
----------MEYV----------------------------------------------
---------------------------------------------YAALILN--------
------------------------------------------------------------
------------------------------------------------------------
------------------------------------------------------------
------------------------------------------------------------
------------------------------------------------------------
------------------------------------------------------------
-------------------------------------------E---------TGEEINE
ENITGV--------------------------LDAA------------------------
-------------------GVDVEESRVKA------------LVAALEDV----------
--------------DIEDAIETAAAAP---A--AGAAAGG---SADAAEADEA---DD--
--EADEAD---EAEEAA--DEEEEDDD-EDGGEGLGELFG--------------
>lcl|36552_549 unnamed protein product
------------------------------------------------------------
----------MEYV----------------------------------------------
---------------------------------------------YAALILN--------
------------------------------------------------------------
------------------------------------------------------------
------------------------------------------------------------
------------------------------------------------------------
------------------------------------------------------------
------------------------------------------------------------
-------------------------------------------E---------TGEEINE
ENITGV--------------------------LDAA------------------------
-------------------GVDVEESRVKA------------LVAALEDV----------
--------------DIEDAIETAAAAP---A--AGAAAGG---SADAAEADEA---DD--
--EADEAD---EAEEAA--DEEEEDDD-EDGGEGLGELFG--------------
>lcl|36551_3297 unnamed protein product
------------------------------------------------------------
----------MEYV----------------------------------------------
---------------------------------------------YAALILN--------
------------------------------------------------------------
------------------------------------------------------------
------------------------------------------------------------
------------------------------------------------------------
------------------------------------------------------------
------------------------------------------------------------
-------------------------------------------E---------TGEEINE
ENITGV--------------------------LDAA------------------------
-------------------GVDVEESRVKA------------LVAALEDV----------
--------------DIEDAIETAAAAP---A--AGAAAGG---SADAAEADEA---DD--
--EADEAD---EAEEAA--DEEEEDDD-EDGGEGLGELFG--------------
>lcl|36550_3708 unnamed protein product
------------------------------------------------------------
----------MEYV----------------------------------------------
---------------------------------------------YAALILN--------
------------------------------------------------------------
------------------------------------------------------------
------------------------------------------------------------
------------------------------------------------------------
------------------------------------------------------------
------------------------------------------------------------
-------------------------------------------E---------TGEEINE
ENITGV--------------------------LDAA------------------------
-------------------GVDVEESRVKA------------LVAALEDV----------
--------------DIEDAIETAAAAP---A--AGAAAGG---SADAAEADEA---DD--
--EADEAD---EAEEAA--DEEEEDDD-EDGGEGLGELFG--------------
>gi|448463143|ref|ZP_21597921.1| 50S ribosomal protein L12P [Halorubrum kocurii JCM 14978]
------------------------------------------------------------
----------MEYV----------------------------------------------
---------------------------------------------YAALILN--------
------------------------------------------------------------
------------------------------------------------------------
------------------------------------------------------------
------------------------------------------------------------
------------------------------------------------------------
------------------------------------------------------------
-------------------------------------------E---------TGEEINE
ENITGV--------------------------LDAA------------------------
-------------------GVDVEESRVKA------------LVAALEDV----------
--------------DIEEAVETAAAAP---A--AGAAAGG---SADAAEADEA---DE--
---EEDEE---EAAEEA--ADDDDEDE-GDGGEGLGELFG--------------
>lcl|18178_1609 unnamed protein product
------------------------------------------------------------
----------MEYV----------------------------------------------
---------------------------------------------YAALILN--------
------------------------------------------------------------
------------------------------------------------------------
------------------------------------------------------------
------------------------------------------------------------
------------------------------------------------------------
------------------------------------------------------------
-------------------------------------------E---------TGEEINE
DNVTGV--------------------------LEAA------------------------
-------------------GVDVEESRVKA------------LVAALEDV----------
--------------DIEEAVETAAAAP---A-AAGAASGG--SADADASADES---DD--
-DDEADEA---DAADEA--DDGDEEDE-GDGGEGLGELFG--------------
>lcl|18174_1076 unnamed protein product
------------------------------------------------------------
----------MEYV----------------------------------------------
---------------------------------------------YAALILN--------
------------------------------------------------------------
------------------------------------------------------------
------------------------------------------------------------
------------------------------------------------------------
------------------------------------------------------------
------------------------------------------------------------
-------------------------------------------E---------TGEEINE
DNVTGV--------------------------LEAA------------------------
-------------------GVDVEESRVKA------------LVAALEDV----------
--------------DIEEAVETAAAAP---A-AAGAASGG--SADADASADES---DD--
-DDEADEA---DAADEA--DDGDEEDE-GDGGEGLGELFG--------------
>lcl|38016_3175 unnamed protein product
------------------------------------------------------------
----------MEYV----------------------------------------------
---------------------------------------------YAALILN--------
------------------------------------------------------------
------------------------------------------------------------
------------------------------------------------------------
------------------------------------------------------------
------------------------------------------------------------
------------------------------------------------------------
-------------------------------------------E---------TGEEINE
DNVTGV--------------------------LEAA------------------------
-------------------GVAVEESRVKA------------LVAALEDV----------
--------------DIEEAIETAAAAP---A--AGASAGG--SADADASADEA---DD--
---DDDDD---DEAEAADEAADDDEEE-GDGGEGLGELFG--------------
>gi|515913141|ref|WP_017343724.1| 50S ribosomal protein L12 [Halorubrum sp. T3]
------------------------------------------------------------
----------MEYV----------------------------------------------
---------------------------------------------YAALILN--------
------------------------------------------------------------
------------------------------------------------------------
------------------------------------------------------------
------------------------------------------------------------
------------------------------------------------------------
------------------------------------------------------------
-------------------------------------------E---------TGEEINE
DNVTGV--------------------------LEAA------------------------
-------------------GVDVEESRVKA------------LVAALEDV----------
--------------DIEEAIETAAAAP---A--AGASTGG--SADADASADEA---DD--
---DDDDD---DEAEAADEAADDDEEE-GDGGEGLGELFG--------------
>gi|495716349|ref|WP_008440928.1| 50S ribosomal protein L12P [Halorubrum californiense]
------------------------------------------------------------
----------MEYV----------------------------------------------
---------------------------------------------YAALILN--------
------------------------------------------------------------
------------------------------------------------------------
------------------------------------------------------------
------------------------------------------------------------
------------------------------------------------------------
------------------------------------------------------------
-------------------------------------------E---------TGEEINE
DNVTGV--------------------------LEAA------------------------
-------------------GVDVEESRVKA------------LVAALEDV----------
--------------DIEEAIETAAAAP---A--AGAASGG--SADADASADEA---DD--
-DDEADEA---DADDEA---DDDDEEE-GDGGEGLGELFG--------------
>gi|448441580|ref|ZP_21589187.1| 50S ribosomal protein L12P [Halorubrum saccharovorum DSM 1137]
------------------------------------------------------------
----------MEYV----------------------------------------------
---------------------------------------------YAALILN--------
------------------------------------------------------------
------------------------------------------------------------
------------------------------------------------------------
------------------------------------------------------------
------------------------------------------------------------
------------------------------------------------------------
-------------------------------------------E---------TGEEINE
DNVTGV--------------------------LEAA------------------------
-------------------GVDVEESRVKA------------LVAALEDV----------
--------------DIEEAVETAAAAP---A--AGAASGG---SADAAEADEA---DE--
-EEDEEEE---AAEEAA----DDDEED-GDGGEGLGELFG--------------
>lcl|18176_429 unnamed protein product
------------------------------------------------------------
----------MEYV----------------------------------------------
---------------------------------------------YAALILN--------
------------------------------------------------------------
------------------------------------------------------------
------------------------------------------------------------
------------------------------------------------------------
------------------------------------------------------------
------------------------------------------------------------
-------------------------------------------E---------TGEEINE
DNVTGV--------------------------LEAA------------------------
-------------------GVDVEESRVKA------------LVAALEDV----------
--------------DIEEAIETAAAAP---A--AGAAAGG--SADAEAADEAD---DD--
-EDEADEA---EAADEA---DDDDEDE-GDGGEGLGELFG--------------
>gi|448503804|ref|ZP_21613433.1| 50S ribosomal protein L12P [Halorubrum coriense DSM 10284]
------------------------------------------------------------
----------MEYV----------------------------------------------
---------------------------------------------YAALILN--------
------------------------------------------------------------
------------------------------------------------------------
------------------------------------------------------------
------------------------------------------------------------
------------------------------------------------------------
------------------------------------------------------------
-------------------------------------------E---------TGEEINE
DNVTGV--------------------------LEAA------------------------
-------------------GVDVEESRVKA------------LVAALEDV----------
--------------DIEEAIETAAAAP---A--AGASAGG--AAEADASADEA---DD--
--DDEDEA---EAEAAD--EADDDDED-DDGGEGLGELFG--------------
>gi|448535934|ref|ZP_21622318.1| 50S ribosomal protein L12P [Halorubrum hochstenium ATCC 700873]
------------------------------------------------------------
----------MEYV----------------------------------------------
---------------------------------------------YAALILN--------
------------------------------------------------------------
------------------------------------------------------------
------------------------------------------------------------
------------------------------------------------------------
------------------------------------------------------------
------------------------------------------------------------
-------------------------------------------E---------TGAEINE
DNVTGV--------------------------LEAA------------------------
-------------------GVDVEESRVKA------------LVAALEDV----------
--------------DIEEAIETAAAAP---A--AGAAAGG--SADADASADDG---DD--
-DEDDEAD---AAEEAA---DEDDEED-GDGGEGLGELFG--------------
>gi|448484157|ref|ZP_21605942.1| 50S ribosomal protein L12P [Halorubrum arcis JCM 13916]
------------------------------------------------------------
----------MEYV----------------------------------------------
---------------------------------------------YAALILN--------
------------------------------------------------------------
------------------------------------------------------------
------------------------------------------------------------
------------------------------------------------------------
------------------------------------------------------------
------------------------------------------------------------
-------------------------------------------E---------TGEEINE
DNVTGV--------------------------LEAA------------------------
-------------------GVDVEESRVKA------------LVAALEDV----------
--------------DIEEAIETAAAAP---A--AGASAGG--SADADASADEA---DD--
-DDDDDDD---EAEAAD--EADDDEEE-GDGGEGLGELFG--------------
>gi|448426606|ref|ZP_21583455.1| 50S ribosomal protein L12P [Halorubrum terrestre JCM 10247]
------------------------------------------------------------
----------MEYV----------------------------------------------
---------------------------------------------YAALILN--------
------------------------------------------------------------
------------------------------------------------------------
------------------------------------------------------------
------------------------------------------------------------
------------------------------------------------------------
------------------------------------------------------------
-------------------------------------------E---------TGEEINE
DNVTGV--------------------------LEAA------------------------
-------------------GVDVEESRVKA------------LVAALEDV----------
--------------DIEEAIETAAAAP---A--AGASAGG--SADADASADEA---DA--
-DDDDDDD---EAEAAD--EADDDEEE-GDGGEGLGELFG--------------
>gi|448451883|ref|ZP_21593055.1| 50S ribosomal protein L12P [Halorubrum litoreum JCM 13561]
------------------------------------------------------------
----------MEYV----------------------------------------------
---------------------------------------------YAALILN--------
------------------------------------------------------------
------------------------------------------------------------
------------------------------------------------------------
------------------------------------------------------------
------------------------------------------------------------
------------------------------------------------------------
-------------------------------------------E---------TGEEINE
DNVTGV--------------------------LEAA------------------------
-------------------GVDVEESRVKA------------LVAALEDV----------
--------------DIEEAIETAAAAP---A--AGASAGG--SADADASADEA---DA--
-DDDDDDD---EAEAAD--EADDDEEE-GDGGEGLGELFG--------------
>lcl|36556_106 unnamed protein product
------------------------------------------------------------
----------MEYV----------------------------------------------
---------------------------------------------YAALILN--------
------------------------------------------------------------
------------------------------------------------------------
------------------------------------------------------------
------------------------------------------------------------
------------------------------------------------------------
------------------------------------------------------------
-------------------------------------------E---------TGEEINE
DNVTGV--------------------------LEAA------------------------
-------------------GVDVEESRVKA------------LVAALEDV----------
--------------DIEEAIETAAAAP---A--AGASAGG--SADADASADEA---DA--
-DDDDDDD---EAEAAD--EADDDEEE-GDGGEGLGELFG--------------
>gi|448525156|ref|ZP_21619574.1| 50S ribosomal protein L12P [Halorubrum distributum JCM 10118]
------------------------------------------------------------
----------MEYV----------------------------------------------
---------------------------------------------YAALILN--------
------------------------------------------------------------
------------------------------------------------------------
------------------------------------------------------------
------------------------------------------------------------
------------------------------------------------------------
------------------------------------------------------------
-------------------------------------------E---------TGEEINE
DNVTGV--------------------------LEAA------------------------
-------------------GVDVEESRVKA------------LVAALEDV----------
--------------DIEEAIETAAAAP---A--AGASAGG--SADADASADEA---DA--
-DDDDDDD---EAEAAD--EADDDEEE-GDGGEGLGELFG--------------
>lcl|36547_2787 unnamed protein product
------------------------------------------------------------
----------MEYV----------------------------------------------
---------------------------------------------YAALILN--------
------------------------------------------------------------
------------------------------------------------------------
------------------------------------------------------------
------------------------------------------------------------
------------------------------------------------------------
------------------------------------------------------------
-------------------------------------------E---------TGEEINE
DNLTGV--------------------------LEAA------------------------
-------------------GVDVEESRVKA------------LVAALEDV----------
--------------DIEEAIETAAAAP---A--AGASAGG--SADADASADEA---DA--
-DDDDDDD---EAEAAD--EADDDEEE-GDGGEGLGELFG--------------
>gi|448433367|ref|ZP_21585888.1| 50S ribosomal protein L12P [Halorubrum tebenquichense DSM 14210]
------------------------------------------------------------
----------MEYV----------------------------------------------
---------------------------------------------YAALILN--------
------------------------------------------------------------
------------------------------------------------------------
------------------------------------------------------------
------------------------------------------------------------
------------------------------------------------------------
------------------------------------------------------------
-------------------------------------------E---------TGAEINE
DNVTGV--------------------------LEAA------------------------
-------------------GVDVEESRVKA------------LVAALEDV----------
--------------DIEEAIETAAAAP---A--AGASAGG--SADADASADEA---DD--
-DDEEDEA---DAAEEA---ADDDEED-GDGGEGLGELFG--------------
>lcl|38025_3911 unnamed protein product
------------------------------------------------------------
----------MEYV----------------------------------------------
---------------------------------------------YAALILN--------
------------------------------------------------------------
------------------------------------------------------------
------------------------------------------------------------
------------------------------------------------------------
------------------------------------------------------------
------------------------------------------------------------
-------------------------------------------E---------TGEEINE
ENVTGV--------------------------LEAA------------------------
-------------------GVDVEESRVKA------------LVAALEDV----------
--------------DIEEAIETAAAAP---A--AGASAGG---AADAAAADEA---DD--
-DEEEEAD---EAEEAD--EADDDEED-GDGGEGLGELFG--------------
>lcl|36557_2754 unnamed protein product
------------------------------------------------------------
----------MEYV----------------------------------------------
---------------------------------------------YAALILN--------
------------------------------------------------------------
------------------------------------------------------------
------------------------------------------------------------
------------------------------------------------------------
------------------------------------------------------------
------------------------------------------------------------
-------------------------------------------E---------TGEEINE
DNVTGV--------------------------LEAA------------------------
-------------------GVDVEESRVKA------------LVAALEDV----------
--------------DIEEAIETAAAAP---A--AGASAGG---AADADAADEA---DD--
-DEEEEAD---EAEEAD--EADDDEED-GDGGEGLGELFG--------------
>lcl|38024_2196 unnamed protein product
------------------------------------------------------------
----------MEYV----------------------------------------------
---------------------------------------------YAALILN--------
------------------------------------------------------------
------------------------------------------------------------
------------------------------------------------------------
------------------------------------------------------------
------------------------------------------------------------
------------------------------------------------------------
-------------------------------------------E---------TGEEINE
DNVTGV--------------------------LEAA------------------------
-------------------GVDVEESRVKA------------LVAALEDV----------
--------------DIEEAIETAAAAP---A--AGASAGG---AADADAADEA---DD--
-DEEEEAD---EAEEAD--EADDDEED-GDGGEGLGELFG--------------
>lcl|36553_949 unnamed protein product
------------------------------------------------------------
----------MEYV----------------------------------------------
---------------------------------------------YAALILN--------
------------------------------------------------------------
------------------------------------------------------------
------------------------------------------------------------
------------------------------------------------------------
------------------------------------------------------------
------------------------------------------------------------
-------------------------------------------E---------TGEEINE
DNVTGV--------------------------LEAA------------------------
-------------------GVDVEESRVKA------------LVAALEDV----------
--------------DIEEAIETAAAAP---A--AGASAGG---AADADAADEA---DD--
-DEEEEAD---EAEEAD--EADDDEED-GDGGEGLGELFG--------------
>lcl|23591_2043 unnamed protein product
------------------------------------------------------------
----------MEYV----------------------------------------------
---------------------------------------------YAALILN--------
------------------------------------------------------------
------------------------------------------------------------
------------------------------------------------------------
------------------------------------------------------------
------------------------------------------------------------
------------------------------------------------------------
-------------------------------------------E---------TGEEINE
DNVTGV--------------------------LEAA------------------------
-------------------GVDVEESRVKA------------LVAALEDV----------
--------------DIEEAIETAAAAP---A--AGASAGG---AADADAADEA---DD--
-DEEEEAD---EAEEAD--EADDDEED-GDGGEGLGELFG--------------
>lcl|38022_1710 unnamed protein product
------------------------------------------------------------
----------MEYV----------------------------------------------
---------------------------------------------YAALILN--------
------------------------------------------------------------
------------------------------------------------------------
------------------------------------------------------------
------------------------------------------------------------
------------------------------------------------------------
------------------------------------------------------------
-------------------------------------------E---------TGEEINE
DNVTGV--------------------------LEAA------------------------
-------------------GVDVEESRVKA------------LVAALEDV----------
--------------DIEEAIETAAAAP---A--AGASAGG---AADADAADEA---DD--
-DEEEEAD---EAEEAD--EADDDEED-GDGGEGLGELFG--------------
>lcl|38021_3449 unnamed protein product
------------------------------------------------------------
----------MEYV----------------------------------------------
---------------------------------------------YAALILN--------
------------------------------------------------------------
------------------------------------------------------------
------------------------------------------------------------
------------------------------------------------------------
------------------------------------------------------------
------------------------------------------------------------
-------------------------------------------E---------TGEEINE
DNVTGV--------------------------LEAA------------------------
-------------------GVDVEESRVKA------------LVAALEDV----------
--------------DIEEAIETAAAAP---A--AGASAGG---AADADAADEA---DD--
-DEEEEAD---EAEEAD--EADDDEED-GDGGEGLGELFG--------------
>lcl|38020_1819 unnamed protein product
------------------------------------------------------------
----------MEYV----------------------------------------------
---------------------------------------------YAALILN--------
------------------------------------------------------------
------------------------------------------------------------
------------------------------------------------------------
------------------------------------------------------------
------------------------------------------------------------
------------------------------------------------------------
-------------------------------------------E---------TGEEINE
DNVTGV--------------------------LEAA------------------------
-------------------GVDVEESRVKA------------LVAALEDV----------
--------------DIEEAIETAAAAP---A--AGASAGG---AADADAADEA---DD--
-DEEEEAD---EAEEAD--EADDDEED-GDGGEGLGELFG--------------
>lcl|36174_2126 unnamed protein product
------------------------------------------------------------
----------MEYV----------------------------------------------
---------------------------------------------YAALILN--------
------------------------------------------------------------
------------------------------------------------------------
------------------------------------------------------------
------------------------------------------------------------
------------------------------------------------------------
------------------------------------------------------------
-------------------------------------------E---------TGEEINE
DNVTGV--------------------------LEAA------------------------
-------------------GVDVEESRVKA------------LVAALEDV----------
--------------DIEEAIETAAAAP---A--AGASAGG---------AADA-------
-----------------------DEED-GDGGEGLGELFG--------------
>lcl|36546_588 unnamed protein product
------------------------------------------------------------
----------MEYV----------------------------------------------
---------------------------------------------YAALILN--------
------------------------------------------------------------
------------------------------------------------------------
------------------------------------------------------------
------------------------------------------------------------
------------------------------------------------------------
------------------------------------------------------------
-------------------------------------------E---------TGEEINE
DNVTGV--------------------------LEAA------------------------
-------------------GVDVEESRVKA------------LVAALEDV----------
--------------DIEEAIETAAAAP---A--AGASAGG---AADADAADEA---DD--
-DEEEEAD---EAEEAD--EADDDEED-GDGGEGLGELFG--------------
>gi|448475572|ref|ZP_21603153.1| 50S ribosomal protein L12P [Halorubrum aidingense JCM 13560]
------------------------------------------------------------
----------MEYV----------------------------------------------
---------------------------------------------YAALILN--------
------------------------------------------------------------
------------------------------------------------------------
------------------------------------------------------------
------------------------------------------------------------
------------------------------------------------------------
------------------------------------------------------------
-------------------------------------------E---------TGEEINE
DNITGV--------------------------LEAA------------------------
-------------------GVDVEESRVKA------------LVAALEDV----------
--------------DIEEAIETAAAAP---A--AGAAAGG--AAAAEE-SDDG---DD--
-EADEA-----DADDE----DDEEEED-DDGGEGLGELFG--------------
>lcl|38019_197 unnamed protein product
------------------------------------------------------------
----------MEYV----------------------------------------------
---------------------------------------------YAALILN--------
------------------------------------------------------------
------------------------------------------------------------
------------------------------------------------------------
------------------------------------------------------------
------------------------------------------------------------
------------------------------------------------------------
-------------------------------------------E---------TGEEINE
DNVTGV--------------------------LEAA------------------------
-------------------GVDVEESRVKA------------LVAALEDV----------
--------------DIEEAIETAAAAP---A--AGAASGG--SADEAEEADDG---DD--
----EEEA---EAEEAD----DDDEDE-GDGGEGLGELFG--------------
>gi|222480939|ref|YP_002567176.1| 50S ribosomal protein L12P [Halorubrum lacusprofundi ATCC 49239]
------------------------------------------------------------
----------MEYV----------------------------------------------
---------------------------------------------YAALILN--------
------------------------------------------------------------
------------------------------------------------------------
------------------------------------------------------------
------------------------------------------------------------
------------------------------------------------------------
------------------------------------------------------------
-------------------------------------------E---------TGEEINE
DNVTGV--------------------------LEAA------------------------
-------------------GVDVEESRVKA------------LVAALEDV----------
--------------DIEEAIETAAAAP---A--AGAAAGG--SADAADADEAA---DE--
---SDDED---DAAEEA---ADDEDED-DDGGEGLGELFG--------------
>gi|448460256|ref|ZP_21597081.1| 50S ribosomal protein L12P [Halorubrum lipolyticum DSM 21995]
------------------------------------------------------------
----------MEYV----------------------------------------------
---------------------------------------------YAALILN--------
------------------------------------------------------------
------------------------------------------------------------
------------------------------------------------------------
------------------------------------------------------------
------------------------------------------------------------
------------------------------------------------------------
-------------------------------------------E---------TGEEINE
DNVTGV--------------------------LEAA------------------------
-------------------GVDVEESRVKA------------LVAALEDV----------
--------------DIEEAIETAAAAP---A--AGAAAGG---SADAAEADEA---DD--
--EADEED---AAEEAA---DDDDEDE-GDGGEGLGELFG--------------
>lcl|38017_1908 unnamed protein product
------------------------------------------------------------
----------MEYV----------------------------------------------
---------------------------------------------YAALILN--------
------------------------------------------------------------
------------------------------------------------------------
------------------------------------------------------------
------------------------------------------------------------
------------------------------------------------------------
------------------------------------------------------------
-------------------------------------------E---------TGEEINE
DNITGV--------------------------LEAA------------------------
-------------------GVDVEESRVKA------------LVAALEDV----------
--------------DIEEAIETAAAAP---A--AGAAAGG---SADAAEADEA---DD--
-EAEEDEA---DAAEEA--ADDEDEDE-DDGGEGLGELFG--------------
>gi|544639714|ref|WP_021074270.1| hypothetical protein, partial [haloarchaeon 3A1_DGR]
------------------------------------------------------------
----------MEYV----------------------------------------------
---------------------------------------------YAALILN--------
------------------------------------------------------------
------------------------------------------------------------
------------------------------------------------------------
------------------------------------------------------------
------------------------------------------------------------
------------------------------------------------------------
-------------------------------------------E---------TGEEINE
DNLTAV--------------------------LDAA------------------------
-------------------GVDVEESRVKA------------LVAALEDV----------
--------------DIEEAIETAAAAP---A--AGAA-----------------------
------------------------------------------------------
>lcl|39407_2411 unnamed protein product
---MDEEVDVLFGASSSDSARRIINTVVDETDVPYLIGPAADAGITVSDEFCHPLAFRAS
EHTAMDARAGGTYVAENFDIDTVAVFASDNAFGQSVASNYTEVLESQGIDVLEPRFVEVG
YSEFDGLFEQAVSDGATGVVGGFTASTLPQFLTSAVSYDVQVFGGFAALLTT--------
------------------------------------------------------------
------------------------------------------------------------
------------------------------------------------------------
------------------------------------------------------------
------------------------------------------------------------
------------------------------------------------------------
-------------------------------------------QLIGGTIESTLGEDFTA
QDIKDAGLGPFTSRYHWNQYENPINEEFRQMHIDAY------------------------
-------------------GIVPDLFSSGT------------FTAAS-------------
--------------ALSQAVSEAGSTEGADI--ADALRGM--TVSETPKGEDGYTFQEHN
NQAASQMTVAWPVPTSD--EYADAWDAPIMPGEPLERLDAEDVMVPEEDASCSL
>gi|541199526|gb|ERH07687.1| amino acid transporter [Halonotius sp. J07HN4]
MKELERDLGLLSVLAISIGAMIGSGIFILPALALKIAGPAVILAYLLAGLLVIPAALSKS
EMATAMPEAGGTYI----------------------------------------------
----------YIERGMGPLLGTIAGVGTWFSLSFKGALALVGGVPYLLLLFDLPLQPVAL
GLATVLILVNLVGAKQTGRLQVIIVVIMLAALGWFAAGSAPQVGAANYANFFGDGVFGLF
EATGLVFVSYAGVTKVASVAEEIESPGRNIPLGILGSLVFTTILYVAVVAVLVGVTDPGS
VAGSLTPVAVAAEATLGRLGVIAVILAAILALISTANAGILSSSRYPFAMSRDQLAPPSL
STISERFGTPVTSITLTGAVLLLLIRYVPILDIAKLASAFQILVFALINLAVIAFREGGM
EYEPEFNSPLYPWMQLFGTASGLLLLTQMGTVALVGAVAIIVGSFVWYLLYVSPRVDREG
AATDAVRRRVGRNVLADTESAVEERPREVLLALTKDLETDRERSLVAAAADIVRPDDGRV
VAVRFQEVADQVPLTEEQTIQSSADRSFETRMNEYADELAVDIE---------PDEIVSH
DTKHAV--------------------------VNFADDRAVDTIIAEHEPLRLRSRLFGD
PIDWVVRHAPCDVLLVDNLGYDAPARVAIAGDGGPYPPLAVNLAGALAEANGGDVTLWHP
TGRPGTDQYERTIDDYRSELSGLLSVP---VQAESVRADGGQPSTPDVLVRRG---AVSR
ISSVGDNRPLFPSPGCTAITVYPHESRRPPLGRRLLERLTFNP-----------
>lcl|36548_2638 unnamed protein product
------------------------------------------------------------
-MLRERFVELAEWD----------------------------------------------
---------------------------------------------PDHILVG--------
------------------------------------------------------------
------------------------------------------------------------
------------------------------------------------------------
------------------------------------------------------------
------------------------------------------------------------
------------------------------------------------------------
-----------------------------------------------------HGASIHE
TASTEL--------------------------MAAL------------------------
-------------------GLD--------------------------------------
------------------------------------------------------------
------------------------------------------------------
>lcl|36549_484 unnamed protein product
------------------------------------------------------------
-------MLRERFV----------------------------------------------
----------------------------------------ELAEWDPDHILV--------
------------------------------------------------------------
------------------------------------------------------------
------------------------------------------------------------
------------------------------------------------------------
------------------------------------------------------------
------------------------------------------------------------
-------------------------------------------G---------HGASIHE
TASTEL--------------------------MAAL------------------------
-------------------GLD--------------------------------------
------------------------------------------------------------
------------------------------------------------------
