# Supplementary material for: Inteins as indicators of gene flow in the halobacteria
Source: Front Microbiol. 2014 Jun 26;5:299. doi: 10.3389/fmicb.2014.00299 (PMC4071816; doi:10.3389/fmicb.2014.00299)
Supplement: Supplementary file 1 [file DataSheet1.ZIP › data_file1/reference_tree_alignment/L12a_P1P2-nog.fasta]

>candidatus_nanosalinarum_J07AB56
-------------------ENLQAVVEAADLDVDESEIKALVAALEDVDIEEAMESAVA-
--------TGGA------APAPSESDEADE-------AEEEEEEEEE--E-DDGDDDDDA
AEGLGNMF-
>halophilic_archaeon_J07HX5
MEYVYAALTLNETDAEITEDSLTDVLDAAGVEVEDARVKALVAALEDVDIDEAVAEATAV
PA-GAGASAGGA------GDAAVEEEEAED------DDEDAVEEEEA--E-DDDEDDDAA
GEGLGELFG
>hqr_J07HQX50
-----------------------AVLESAGANVEESRVKALVAAVEDVDIEEAVSTASTA
PA---APAAGGT------TTEVAEEDADAE---DAEDEEEETAEDAQ--QEDDDDDDEAA
GEGLGNLFG
>hqr_walsbyi_C23
MEYIYAALTLNESGESITEDAVTEVLEAAGVDVEDSRVKALVAALEDVDIEEAIDTAAAA
PA----PAAGAG------AASEAEVEDEAD---TDEEEPDETEEEEA--DEADDEDDEAS
GEGLGNLFG
>hqr_walsbyi_DSM_16790
MEYIYAALTLNESGESITEDAVTEVLEAAGVDVEDSRVKALVAALEDVDIEEAIDTAAAA
PA----PAAGAG------AASEAEVEDEAD---TDEEEPDETEEEEA--DEADDEDDEAS
GEGLGNLFG
>hgm_borinquense_DSM_11551
MEYVYAALILNESDEEVNEENVTAVLESAGVDVEESRVKALVAALEDVDIEEAVETAAAA
PA----PAAGGA------GGEVEAAGDDDD------DEGGEEEEEAA--E-EEEEDEEAS
GEGLGELFG
>hfx_mediterranei_ATCC_33500
MEYVYAALILNETDEEVNEENITAVLEAAGVDVEESRAKALVAALEDVDIEEAIETAAAA
PA----PAAGGA------AGGEVEAAEADE------AEEAEEAEEEA--AEEEDEDEEAD
GEGLGALFG
>hfx_elongans_ATCC_BAA_1513
MEYVYAALILNETDEEINEENITAVLDAAGVDVEESRVKALVAALEDVDIEEAIETAAAA
PA----PAAGGA------GGEVETADDDDD----EADAAEEEAADED--E-GDDEDEEAD
GEGLGALFG
>hfx_larsenii_JCM_13917
MEYVYAALILNETDEEINEENITAVLDAAGVDVEESRVKALVAALEDVDIEEAIETAAAA
PA----PAAGGA------GGEVETADDDDE-----ADAAEEEAADED--E-GDDEDEEAD
GEGLGALFG
>hfx_mucosum_ATCC_BAA_1512
MEYVYAALILNETDEEVNEENITAVLEAAGVDVEESRVKALVAALEDVDIEEAIETAAAA
PA----PAAGGA------AAGEVETADDDD------EADAAEEAAEE--D-DDDEDEEAD
GEGLGALFG
>hfx_alexandrinus_JCM_10717
MEYVYAALILNESDEEVNEENITAVLEAAGVDVEESRVKALVAALEDVDIEEAIETAAAA
PA----PAAGGS------AGGEVEAADDDD----EEDAEEEAADEGG--DDDGDDDEEAD
GEGLGALFG
>hfx_ATCC_BAA-644
MEYVYAALILNESDEEVNEENITAVLEAAGVDVEESRVKALVAALEDVDIEEAIETAAAA
PA----PAAGGS------AGGEVEAADDDD----EEDAEEEAADEGG--DDDGDDDEEAD
GEGLGALFG
>hfx_ATCC_BAA-645
MEYVYAALILNESDEEVNEENITAVLEAAGVDVEESRVKALVAALEDVDIEEAIETAAAA
PA----PAAGGS------AGGEVEAADDDD----EEDAEEEAADEGG--DDDGDDDEEAD
GEGLGALFG
>hfx_ATCC_BAA-646
MEYVYAALILNESDEEVNEENITAVLEAAGVDVEESRVKALVAALEDVDIEEAIETAAAA
PA----PAAGGS------AGGEVEAADDDD----EEDAEEEAADEGG--DDDGDDDEEAD
GEGLGALFG
>hfx_BAB-2207
MEYVYAALILNESDEEVNEENITAVLEAAGVDVEESRVKALVAALEDVDIEEAIETAAAA
PA----PAAGGS------AGGEVEAADDDD----EEDAEEEAADEGG--DDDGDDDEEAD
GEGLGALFG
>hfx_lucentense_DSM_14919
MEYVYAALILNESDEEVNEENITAVLEAAGVDVEESRVKALVAALEDVDIEEAIETAAAA
PA----PAAGGS------AGGEVEAADDDD----EEDAEEEAADEGG--DDDGDDDEEAD
GEGLGALFG
>hfx_volcanii_DS2
MEYVYAALILNESDEEVNEENITAVLEAAGVDVEESRVKALVAALEDVDIEEAIETAAAA
PA----PAAGGS------AGGEVEAADDDD----EEDAEEEAADEGG--DDDGDDDEEAD
GEGLGALFG
>hfx_gobbonsii_ATCC_33959
MEYVYAALILNESDEEVNEENITAVLEAAGVDVEESRVKALVAALEDVDIEEAIETAAAA
PA----PAAGGS------AGGEVEAADDDD-----EEDAEEEAADEG--GDDDDDDEEAD
GEGLGALFG
>hfx_prahovense_DSM_18310
MEYVYAALILNESDEEVNEENITAVLEAAGVDVEESRVKALVAALEDVDIEEAIETAAAA
PA----PAAGGS------AGGEVEAADDDD-----EEDAEEEAADEG--GDDDDDDEEAD
GEGLGALFG
>hfx_denitrificans_ATCC_35960
MEYVYAALILNESDEEVNEENITAVLEAAGVDVEESRVKALVAALEDVDIEEAIETAAAA
PA----PASGGS------AGGEVEAADDDD----EEDAEEEAADEGG--D-DDDEDEEAD
GEGLGALFG
>halophilic_archaeon_J07HX64
MEYVYSALILNESDAEINEQNLTDVLEAAGVSVEQSRVKALVAALEDVDIDEAVDEAAAV
PA--GGAATGGA------AAGGAETVEEDD-----DDEEVEEEEAEE--EDDDDDDDDDA
GEGLGELFG
>hbt_sp_NRC_1
MEYVYAALILNEADEELTEDNITGVLEAAGVDVEESRAKALVAALEDVDIEEAVEEAAAA
PA--AAPAASGS-------DDEAAADDGDD----DEEADADEAAEAE--DAGDDDDEEPS
GEGLGDLFG
>hbt_salinarum_R_1
MEYVYAALILNEADEELTEDNITGVLEAAGVDVEESRAKALVAALEDVDIEEAVEEAAAA
PA--AAPAASGS-------DDEAAADDGDD----DEEADADEAAEAE--DAGDDDDEEPS
GEGLGDLFG
>halophilic_archaeon_J07HB67
MEYVYAALILNEADAEIAEDNVTEVLEAAGVDVEESRVKALTAALEDVDIEEAVETAAAA
PAAGAAPAAGGA------EEAEEADAEEED-------DAEEEAEEAA--E-EDDDDDDAA
GEGLGELFG
>hbt_sp_DL_1
MEYVYAALILNETGEELNEENITGVLEAAGVDVEESRVKALVAALEDVDIEEAVEQAAAA
PAAGAAPAGGAA------EADEAEAEEADE------EEPEAEAEDEG--D-DDDEEEEAS
GEGLGDLFG
>hcc_morrhuae_DSM_1307
MEYVYAALILNETDEEINEANVTDILDAAGADVEESRVKALVAALEDVDIEDAVEQAAAV
PAGGAGGAGGAA------AGGEADTDEAEE--------EADEAEEEA--EADDDEDDDAG
GEGLGELFG
>hcc_thailandensis_JCM_13552
MEYVYAALILNETDEEINEANVTDILEAAGADVEESRVKALVAALEDVDIEDAVEQAAAV
PAGGAGGAGGAA------AGGEADTDEAEE--------EADEAEEEA--EADDDEDDDAG
GEGLGELFG
>hrr_92
MEYVYAALILNEADEEINEDNLTDVLEAAGVDVEESRVKALVAALEDVDIEEAVDQAAAA
PV----PASGGA-----AAPAEGGADEADE---ADEEAEEEAADDGG--DDDDDEDDEAS
GEGLGELFG
>har_amylolytica_JCM_13557
MEYVYAALILNEADEEINEDNLTDVLEAAGVDVEESRVKALVAALEDVDIEEAVDQAAAA
PV----PASGGA-----AAPAEGDADEADE---ADEEADEEAADDGG--DDDDDEDDEAS
GEGLGELFG
>har_marismortui_ATCC_43049
MEYVYAALILNEADEEINEDNLTDVLDAAGVDVEESRVKALVAALEDVDIEEAVDQAAAA
PV----PASGGA-----AAPAEGDADEADE---ADEEAEEEAADDGG--DDDDDEDDEAS
GEGLGELFG
>har_sinaiiensis_ATCC_33800
MEYVYAALILNEADEEINEDNLTDVLDAAGVDVEESRVKALVAALEDVDIEEAVDQAAAA
PV----PASGGA-----AAPAEGDADEADE---ADEEAEEEAADDGG--DDDDDEDDEAS
GEGLGELFG
>har_vallismortis_ATCC_29715
MEYVYAALILNESGEEINEDNLTDVLDAAGVDVEESRVKALVAALEDVDIEEAVDQAAAA
PV----PASGGS-----AAPAEGDADEADE---ADEDAEEEAADDGG--DDDDDEDDEAS
GEGLGELFG
>har_hispanica_ATCC_33960
MEYVYAALILNESGEEINEDNLTDVLDAAGVDVEESRVKALVAALEDVDIEEAVDQAAAA
PV----PASGGA-----AAPAEGGADEADE---ADEEAEEEAADDGG--DDDDDEDDEAS
GEGLGELFG
>har_argentinensis_DSM_12282
MEYVYAALILNESGEEINEDNLTDVLDAAGVDVEESRVKALVAALEDVDIEEAVDQAAAA
PV----PASGGA-----AAPAEGDADEADE---ADEEAEEEAADDGG--DDDDDEDDEAS
GEGLGELFG
>har_californiae_ATCC_3379
MEYVYAALILNESGEEINEDNLTDVLDAAGVDVEESRVKALVAALEDVDIEEAVDQAAAA
PV----PASGGA-----AAPAEGDADEADE---ADEEAEEEAADDGG--DDDDDEDDEAS
GEGLGELFG
>har_japonica_DSM_6131
MEYVYAALILNESGEEINEDNLTDVLDAAGVDVEESRVKALVAALEDVDIEEAVDQAAAA
PV----PASGGA-----AAPAEGDADEADE---ADEEAEEEAADDGG--DDDDDEDDEAS
GEGLGELFG
>hac_jeotgali_B3
MEYVYAALILNETGEEINEDNLTSVLEAAGADVEESRVKALVAALEDVDVEEAVEQAAAV
PA--AGGASGGA-------AAGGEADEADE-----GDADEAEEAEAE--EEDDDEDEGDG
GEGLGQLFG
>hcc_saccharolyticus_DSM_5350
MEYVYAALILNETDEEINEDNLTDVLDAAGADVEESRVKALVAALEDVDIEEAVDQAAAV
PAGGAGGAGGAA------AGGAGGEADADE-----ADEAEEEEAEEA--EADDDEDDDAG
GEGLGELFG
>hcc_salifodinae_DSM_8989
MEYVYAALILNETDEEINEDNLTDVLDAAGADVEDSRVKALVAALEDVDIEEAVDQAAAV
PAGGAGGAGGAA------AGGAGGEAEADE----TEEADEEEAAEEA--EADDDEDDDAG
GEGLGELFG
>hcc_hamelinensis_100A6
MEYVYAALILNETDEEINEDNLTSVLEAAGADVEDSRVKALVAALEDVDIEEAVDQ----
------------------------------------------------------------
---------
>hrr_J07HR59
MEYVYAALILNETGAEPDEDNITEVLEAAGVDIEESRVKALVAALDDVDIEEAIETAAAA
PA----AGAGGA------AAPTDDVEEDDD---EPEEEEEVEEAEPE--D-DDDDDDDAS
GEGLGELFG
>hns_J07HN6
MEYVYAALTLNEADAELTEDNITDVLDAAGVDVEESRVKALVAALEDVDIEEAIETAAAA
PA-AGGASAGGASADAGGADAGGDADEADDESDEAADDGGDDADVPD--D-AGDDDEEAD
GEGLGNLFG
>ncc_amylolyticus_DSM_10524
MEYVYAALILNETDEEINEDNLTNVLDAAGVDVEESRVKALVAALEDVDIDDAVSEAAAV
PA-AGGAAAGGA------AADEGAADEEAD------EADEAEAEEED--D-DDDEDEEAG
GEGLGELFG
>hrd_tiamatea_SARL4B
MEYVYAALILNETGEELNEDNLTDVLEAAGVDVEESRVKALVAALEDVDIDEAVEEAAAV
PA-----ATGGA------AGGEAEAADDED--DEEADEEEAADDDED--D-GDDEDEEAS
GEGLGELFG
>nrr_tibetense_GA33
MEYVYAALILNEADEELNEDNLTNVLDAAGVDVEESRVKALVAALEDVDIDEAVSEAAVA
PA--AGAAAGGA------AAGEAAGDDEDE-----EVEETSDVPDTT--DDDEDEDDDAG
GEGLGELFG
>nrr_bangense_JCM_10635
MEYVYAALILNETDEELNEDNITGVLDAAGVDVEESRVKALVAALEDVDIDEAVSEAAAV
PA--AGAAAGGA--------AAGAADDGEE------AEETSDVPDTTDEDEDDDEDDDAG
GEGLGELFG
>nrr_sulfidifaciens_JCM_14089
MEYVYAALILNETDEELNEDNITGVLDAAGVDVEESRVKALVAALEDVDIDEAVSEAAAV
PA--AGAAAGGA------AAGAADDEEAEE------TSDVPDTTDED--E-DDDEDDDAG
GEGLGELFG
>hpg_xanaduensis_SH_6
MEYVYAALILNESGEEINEDNLTDVLDAAGVDVEESRVKALVAALEDVDIDDAVEEAAAV
PA--GGAAAGGA-----AAGGAEGGDEEEE---AEETSDVPDTTDDD--E-DDDEDEGAG
GEGLGELFG
>htg_limicola_JCM_13563
MEYVYAALILNESGEEINEDNLTDVLDAAGVDVEESRVKALVAALEDVDIDEAVEEAAAV
PA--GGAAAGGA------AAAEGGDEEGDE----EEASDVPDTTDED--E-DEDEDEEAS
GEGLGELFG
>hvx_asiaticus_JCM_14624
MEYVYAALILNESGEEINEDNLTDVLDAAGVDVEESRVKALVAALEDVDIDEAVADAAAV
PA--AGGAAGGG------AAEEAGDDEDDE------VEETSDVPDTT--D-DDDEDDEAS
GEGLGELFG
>hvx_ruber_XH_70
MEYVYAALILNESGEEINEDNLTDVLDAAGVDVEESRVKALVAALEDVDIDEAVADAAAV
PA--AGGAAGAG------AAEEAGDDEDDE------VEETSDVPDTT--D-DDDEDDEAS
GEGLGELFG
>nbt_gregoryi_SP2
MEYVYAALILNESGEEINEDNLTDVLDAAGVDVEESRVKALVAALEDVDIDDAVEEAAAA
PA----AAAGGA------AAGGAAADDGGD--EDSEEDEEADVPDTT--DEDDDEDEEAD
GEGLGELFG
>nab_asiatica_DSM_12278
MEYVYAALILNESDEEINEDNLTDVLDAAGVDVEESRVKALVAALEDVDIDDAVSEAAAV
PA--AGGAAGGA------AAADEAADEGEE----EAAEETSDVPDTT--D-EDDEDDDAD
GEGLGELFG
>nab_aegyptia_DSM_13077
MEYVYAALILNESDEEINEDNLTDVLDAAGVDVEESRVKALVAALEDVDIDDAVSEAAAV
PA--AGGAAGGA------AAADEAADEGED-----EAEETSDVPDTT--D-EDDEDDEAD
GEGLGELFG
>nab_taiwanensis_DSM_12281
MEYVYAALILNESDEEINEDNLTDVLDAAGVDVEESRVKALVAALEDVDIDDAVSEAAAV
PAAGAGGAAGGA------AAADEAADEGED-----EAEETSDVPDTT--D-EDEEDDEAD
GEGLGELFG
>nab_hulunbeirensis_JCM_10989
MEYVYAALILNESDEEINEDNLTDVLDAAGVDVEESRVKALVAALEDVDIDDAVSEAAAV
PA--AGAAAGGA------AAADEAADEGGD------DEETSDVPDTT--DEDDDEDDEAD
GEGLGELFG
>nab_chahannaoensis_JCM_10990
MEYVYAALILNESDEEINEDNLTDVLDAAGVDVEESRVKALVAALEDVDIDDAVSEAAAV
PA--AGAAAGGA------AAADEAADDGAD------EEETSDVPDTT--DDDDDEDDEAD
GEGLGELFG
>nab_magadii_ATCC_43099
MEYVYAALILNESDEEINEDNLTDVLDAAGVDVEESRVKALVAALEDVDIDEAVSEAAAV
PA--AGAAAGGA------AAADEAADDGGD------EEETSDVPDTT--DEDDDEDDEAD
GEGLGELFG
>htg_salina_JCM_13891
MEYVYAALILNESGEEINEDNLTDVLDAAGVDVEESRVKALVAALEDVDIDEAVSEAAAV
PA--GGAAAGGA------AAGDAGGDEGGE---EEEAEETSDVPDTT--DEDDDEDDDAG
GEGLGELFG
>htg_turkmenica_DSM_5511
MEYVYAALILNESGEEINEDNLTDVLDAAGVDVEESRVKALVAALEDVDIDEAVSEAAAV
PA--GGAAAGGA------AAGDAGGDEGGD---EEEAEETSDVPDTT--DEDDDEDDDAG
GEGLGELFG
>nnm_versiforme_JCM_10478
MEYVYAALILNESGEEINEDNLTNVLDAAGVDVEESRVKALVAALEDVDIDEAVSEAAAV
PA--GGAAAGGA------AGGEAAADEGGD-EAEEEAEETSDVPDTT--D-DDDEDDEAD
GEGLGELFG
>hrr_LB1
MEYVYAALILNESDEEINEDNLTNVLDAAGVDVEESRVKALVAALEDVDIDEAVSEAAAV
PA--GGAAAGGA------AGGEAAADDADE---EEEAEETSDVPDTT--D-DDDDDDEAD
GEGLGELFG
>nnm_altunense_JCM_14663
MEYVYAALILNESDEEINEDNLTNVLDAAGVDVEESRVKALVAALEDVDIDEAVSEAAAV
PA--GGAAAGGA------AGGEAAADDADE---EEEAEETSDVPDTT--D-DDDDDDEAD
GEGLGELFG
>nnm_pallidum_DSM_3751
MEYVYAALILNESDEEINEDNLTNVLDAAGVDVEESRVKALVAALEDVDIDEAVSEAAAV
PA--GGAAAGGA------AGGEAAADDGGE---EEEAEETSDVPDTT--D-DDDDDDEAD
GEGLGELFG
>nnm_gari_JCM_14663
MEYVYAALILNESDEEINEDNLTNVLDAAGVDVEESRVKALVAALEDVDIDEAVSEAAAV
PA--GGAAAGGA------AGGEAAADEGDE---EEEAEETSDVPDTT--D-DDDDDDEAD
GEGLGELFG
>nnm_sp_J7_2
MEYVYAALILNESDEEINEDNLTNVLDAAGVDVEESRVKALVAALEDVDIDEAVSEAAAV
PA--GGAAAGGA------AGGEAAADEGGE---EEEAEETSDVPDTT--D-DDDDDDEAD
GEGLGELFG
>nnm_pellirubrum_DSM_15624
MEYVYAALILNESGEEINEDNLTNVLDAAGVDVEESRVKALVAALEDVDIDDAVSEAAAV
PA--GGAAAGGA------AGAEEAADDDGD-DEAEEAEETSDVPDTT--D-DDDEDDEAD
GEGLGELFG
>htg_thermotolerans_DSM_11522
MEYVYAALILNESGEEINEDNLTNVLDAAGVDVEESRVKALVAALEDVDIDDAVSEAAAV
PA--GGAAAGGA------AGAEEAADDGDD---EEEAEETSDVPDTT--D-DDDDDDEAD
GEGLGELFG
>hbi_lacisalsi_AJ5
MEYVYAALILNESGEEINEDNLTDVLDAAGVDVEESRVKALVAALEDVDIDEAVSEAAAA
PA--AAAGAAGG------AAAEEADEEAEE------EEETSDVPDTT--DEDEDEDDEAD
GEGLGELFG
>hbi_nitrareducens_JCM_10879
MEYVYAALILNESGEEINEDNLTDVLDAAGVDVEESRVKALVAALEDVDIDEAVSEAAAA
PAAAAGGAAAAG------AAADEGDDDDEE------VEETSDVPDTT--DEDDDEDEEAD
GEGLGELFG
>hap_paucihalophilus_DX253
MEYVYAALILNESGEEINEENLTDVLDAAGVDVEESRVKALVAALEDVDIEEAVEQAAAV
PA--GGASAAPA------GGDDEGADEAEE----------EEAAEEE--E-EDDEDEDAG
GEGLGELFG
>ncc_jeotgali_DSM_18795
MEYVYAALILNEAGEEINEDNLTDVLDAAGVDVEESRVKALVAALEDVDIDEAVDEAAAV
PA--AGGAAGGA------AAGEAADEEDEE------AAEEEEAAEED--E-DDDEDEDAG
GEGLGELFG
>ncc_occultus_SP4
MEYVYAALILNETGEEITEDNLTDVLDAAGVDVEESRVKALVAALEDVDIDEAVDEAAAV
PA--AGGAAAGA------AAADEGAADEDA-----DEADEADAAEED--DDDDDEDEEAG
GEGLGELFG
>nln_innermongolicus_JCM_12255
MEYVYAALILNETDEEINEDNLTDVLDAAGVDVEESRVKALVAALEDVDIDEAVSEAAVA
PA-AGGAAAGGA----AAAGGDEGGDEGDA----EETSDVPDTTDDD--D-DDDEDEEAG
GEGLGELFG
>hmc_mukohataei_DSM_12286
MEYVYAALILNESGAEINEDNLTDVLDAAGVDVEESRVKALVAALEDVDIDEAVDEAAAA
PVAAGGAAAPAA------EGGAEEDAGADE-----EAAEEEAAEEEE--AGDDDEDEGDG
GEGLGELFG
>nmn_pharaonis_DSM_2160
MEYVYAALILHESGEELNEDNLTDVLDAAGVDVEESRVKALVAALEDVDVEEAIETAAAV
PAGGAGGAAAGG------AAEADEAEEADE-----GGDADEAEEAEE--EAEDDGDDEDG
GEGLGELFG
>nmn_moolapensis_8_8_11
MEYVYAALILHETDEEINEDNLTGVLDAAGVDVEESRVKALVAALEDVDVEEAIETAAAV
PA-AGGSAAGGS------TETADEAEEADA-------DEAEEADADA--D-EEDDEDDDG
GEGLGELFG
>hrd_utahensis_DSM_12940
MEYVYAALILNETGEEINEDNLTNVLDAAGVDVEESRVKALVAALEDVDIDEAVEEAAAV
PA-ATGGAAGGE------VEADDEGGDDAE------EADEEEAADEA--EGGDDEDEDAS
GEGLGELFG
>hsn_pallida_JCM_14848
MEYVYAALILNESGEEINEDNVTAVLDAAGVDVEESRVKALVAALEDVDIEEAVDTAAAA
PA----PAAGGS------AGGDVETSDDDD----SDDDEGGDEDAAA--DEDDEEEDESS
GEGLGELFG
>hgn_salarium_B_1
MEYVYAALILNETDEEINEDNITAVLEAAGVDVEESRVKALVAALEDVDIEEAIETAAAA
PA---AAPAGGS------SGGDESADEESA-------DEEEEEAAAE--E-EEDDEDDDS
GEGLGELFG
>hrr_IB24
MEYVYAALILNETGEEINEENITGVLDAAGVDVEESRVKALVAALEDVDIEDAIETAAAA
PA--AGAAAGGS-------ADAAEADEADD-----EADEADEAEEAA--DEEEEDDDEDG
GEGLGELFG
>hrr_hd13
MEYVYAALILNETGEEINEENITGVLDAAGVDVEESRVKALVAALEDVDIEDAIETAAAA
PA--AGAAAGGS-------ADAAEADEADD-----EADEADEAEEAA--DEEEEDDDEDG
GEGLGELFG
>hrr_Eb13
MEYVYAALILNETGEEINEENITGVLDAAGVDVEESRVKALVAALEDVDIEDAIETAAAA
PA--AGAAAGGS-------ADAAEADEADD-----EADEADEAEEAA--DEEEEDDDEDG
GEGLGELFG
>hrr_Ea8
MEYVYAALILNETGEEINEENITGVLDAAGVDVEESRVKALVAALEDVDIEDAIETAAAA
PA--AGAAAGGS-------ADAAEADEADD-----EADEADEAEEAA--DEEEEDDDEDG
GEGLGELFG
>hrr_Ea1
MEYVYAALILNETGEEINEENITGVLDAAGVDVEESRVKALVAALEDVDIEDAIETAAAA
PA--AGAAAGGS-------ADAAEADEADD-----EADEADEAEEAA--DEEEEDDDEDG
GEGLGELFG
>hrr_kocurii_JCM_14978
MEYVYAALILNETGEEINEENITGVLDAAGVDVEESRVKALVAALEDVDIEEAVETAAAA
PA--AGAAAGGS-------ADAAEADEADE-----EEDEEEAAEEAA--D-DDDEDEGDG
GEGLGELFG
>hrr_SP9
MEYVYAALILNETGEEINEDNVTGVLEAAGVDVEESRVKALVAALEDVDIEEAVETAAAA
PA-AAGAASGGS------ADADASADESDD----DDEADEADAADEA--DDGDEEDEGDG
GEGLGELFG
>hrr_SP3
MEYVYAALILNETGEEINEDNVTGVLEAAGVDVEESRVKALVAALEDVDIEEAVETAAAA
PA-AAGAASGGS------ADADASADESDD----DDEADEADAADEA--DDGDEEDEGDG
GEGLGELFG
>hrr_C2_b
MEYVYAALILNETGEEINEDNVTGVLEAAGVAVEESRVKALVAALEDVDIEEAIETAAAA
PA--AGASAGGS------ADADASADEADD---DDDDDDEAEAADEA--A-DDDEEEGDG
GEGLGELFG
>hrr_T3cd
MEYVYAALILNETGEEINEDNVTGVLEAAGVDVEESRVKALVAALEDVDIEEAIETAAAA
PA--AGASTGGS------ADADASADEADD---DDDDDDEAEAADEA--A-DDDEEEGDG
GEGLGELFG
>hrr_californiensis_DSM_19288
MEYVYAALILNETGEEINEDNVTGVLEAAGVDVEESRVKALVAALEDVDIEEAIETAAAA
PA--AGAASGGS------ADADASADEADD----DDEADEADADDEA--D-DDDEEEGDG
GEGLGELFG
>hrr_saccharovorum_DSM_1137
MEYVYAALILNETGEEINEDNVTGVLEAAGVDVEESRVKALVAALEDVDIEEAVETAAAA
PA--AGAASGGS-------ADAAEADEADE-----EEDEEEEAAEEA--A-DDDEEDGDG
GEGLGELFG
>hrr_SP7
MEYVYAALILNETGEEINEDNVTGVLEAAGVDVEESRVKALVAALEDVDIEEAIETAAAA
PA--AGAAAGGS------ADAEAADEADDD----EDEADEAEAADEA--D-DDDEDEGDG
GEGLGELFG
>hrr_coriense_DSM_10284
MEYVYAALILNETGEEINEDNVTGVLEAAGVDVEESRVKALVAALEDVDIEEAIETAAAA
PA--AGASAGGA------AEADASADEADD-----DDEDEAEAEAAD--EADDDDEDDDG
GEGLGELFG
>hrr_hochstenium_ATCC_700873
MEYVYAALILNETGAEINEDNVTGVLEAAGVDVEESRVKALVAALEDVDIEEAIETAAAA
PA--AGAAAGGS------ADADASADDGDD-----DEDDEADAAEEA--ADEDDEEDGDG
GEGLGELFG
>hrr_arcis_JCM_13916
MEYVYAALILNETGEEINEDNVTGVLEAAGVDVEESRVKALVAALEDVDIEEAIETAAAA
PA--AGASAGGS------ADADASADEADD----DDDDDDDEAEAAD--EADDDEEEGDG
GEGLGELFG
>hrr_terrestre_JCM_10247
MEYVYAALILNETGEEINEDNVTGVLEAAGVDVEESRVKALVAALEDVDIEEAIETAAAA
PA--AGASAGGS------ADADASADEADA----DDDDDDDEAEAAD--EADDDEEEGDG
GEGLGELFG
>hrr_litoreum_JCM_13561
MEYVYAALILNETGEEINEDNVTGVLEAAGVDVEESRVKALVAALEDVDIEEAIETAAAA
PA--AGASAGGS------ADADASADEADA----DDDDDDDEAEAAD--EADDDEEEGDG
GEGLGELFG
>hrr_LG2
MEYVYAALILNETGEEINEDNVTGVLEAAGVDVEESRVKALVAALEDVDIEEAIETAAAA
PA--AGASAGGS------ADADASADEADA----DDDDDDDEAEAAD--EADDDEEEGDG
GEGLGELFG
>hrr_distributum_JCM_10118
MEYVYAALILNETGEEINEDNVTGVLEAAGVDVEESRVKALVAALEDVDIEEAIETAAAA
PA--AGASAGGS------ADADASADEADA----DDDDDDDEAEAAD--EADDDEEEGDG
GEGLGELFG
>hrr_C3
MEYVYAALILNETGEEINEDNLTGVLEAAGVDVEESRVKALVAALEDVDIEEAIETAAAA
PA--AGASAGGS------ADADASADEADA----DDDDDDDEAEAAD--EADDDEEEGDG
GEGLGELFG
>hrr_tebenquichense_DSM_14210
MEYVYAALILNETGAEINEDNVTGVLEAAGVDVEESRVKALVAALEDVDIEEAIETAAAA
PA--AGASAGGS------ADADASADEADD----DDEEDEADAAEEA--A-DDDEEDGDG
GEGLGELFG
>hrr_LG1
MEYVYAALILNETGEEINEENVTGVLEAAGVDVEESRVKALVAALEDVDIEEAIETAAAA
PA--AGASAGGA-------ADAAAADEADD----DEEEEADEAEEAD--EADDDEEDGDG
GEGLGELFG
>hrr_LG3
MEYVYAALILNETGEEINEDNVTGVLEAAGVDVEESRVKALVAALEDVDIEEAIETAAAA
PA--AGASAGGA------ADADAADEADDD-----EEEEADEAEEAD--EADDDEEDGDG
GEGLGELFG
>hrr_LD3
MEYVYAALILNETGEEINEDNVTGVLEAAGVDVEESRVKALVAALEDVDIEEAIETAAAA
PA--AGASAGGA------ADADAADEADDD-----EEEEADEAEEAD--EADDDEEDGDG
GEGLGELFG
>hrr_Ga36
MEYVYAALILNETGEEINEDNVTGVLEAAGVDVEESRVKALVAALEDVDIEEAIETAAAA
PA--AGASAGGA------ADADAADEADDD-----EEEEADEAEEAD--EADDDEEDGDG
GEGLGELFG
>hrr_Ga2p
MEYVYAALILNETGEEINEDNVTGVLEAAGVDVEESRVKALVAALEDVDIEEAIETAAAA
PA--AGASAGGA------ADADAADEADDD-----EEEEADEAEEAD--EADDDEEDGDG
GEGLGELFG
>hrr_G37
MEYVYAALILNETGEEINEDNVTGVLEAAGVDVEESRVKALVAALEDVDIEEAIETAAAA
PA--AGASAGGA------ADADAADEADDD-----EEEEADEAEEAD--EADDDEEDGDG
GEGLGELFG
>hrr_Fb21
MEYVYAALILNETGEEINEDNVTGVLEAAGVDVEESRVKALVAALEDVDIEEAIETAAAA
PA--AGASAGGA------ADADAADEADDD-----EEEEADEAEEAD--EADDDEEDGDG
GEGLGELFG
>hrr_Ec15
MEYVYAALILNETGEEINEDNVTGVLEAAGVDVEESRVKALVAALEDVDIEEAIETAAAA
PA--AGASAGGA------ADADAADEADDD-----EEEEADEAEEAD--EADDDEEDGDG
GEGLGELFG
>hrr_chaoviator_HaloG
MEYVYAALILNETGEEINEDNVTGVLEAAGVDVEESRVKALVAALEDVDIEEAIETAAAA
PA--AGASAGGA-------------------------------------A-DADEEDGDG
GEGLGELFG
>hrr_C2_a
MEYVYAALILNETGEEINEDNVTGVLEAAGVDVEESRVKALVAALEDVDIEEAIETAAAA
PA--AGASAGGA------ADADAADEADDD-----EEEEADEAEEAD--EADDDEEDGDG
GEGLGELFG
>hrr_aidingense_JCM_13916
MEYVYAALILNETGEEINEDNITGVLEAAGVDVEESRVKALVAALEDVDIEEAIETAAAA
PA--AGAAAGGA-------AAAEESDDGDD-------EADEADADDE--D-DEEEEDDDG
GEGLGELFG
>hrr_Cb34
MEYVYAALILNETGEEINEDNVTGVLEAAGVDVEESRVKALVAALEDVDIEEAIETAAAA
PA--AGAASGGS------ADEAEEADDGDD--------EEEAEAEEA--D-DDDEDEGDG
GEGLGELFG
>hrr_lacusprofundi_ATCC_49239
MEYVYAALILNETGEEINEDNVTGVLEAAGVDVEESRVKALVAALEDVDIEEAIETAAAA
PA--AGAAAGGS------ADAADADEAADE------SDDEDDAAEEA--A-DDEDEDDDG
GEGLGELFG
>hrr_lipolyticum_DSM_21995
MEYVYAALILNETGEEINEDNVTGVLEAAGVDVEESRVKALVAALEDVDIEEAIETAAAA
PA--AGAAAGGS-------ADAAEADEADD-----EADEEDAAEEAA--D-DDDEDEGDG
GEGLGELFG
>hrr_C49
MEYVYAALILNETGEEINEDNITGVLEAAGVDVEESRVKALVAALEDVDIEEAIETAAAA
PA--AGAAAGGS-------ADAAEADEADD----EAEEDEADAAEEA--ADDEDEDEDDG
GEGLGELFG
>haloarchaeon_3A1_DGR
MEYVYAALILNETGEEINEDNLTAVLDAAGVDVEESRVKALVAALEDVDIEEAIETAAAA
PA------AGAA------------------------------------------------
---------
