# Supplementary material for: Inteins as indicators of gene flow in the halobacteria
Source: Front Microbiol. 2014 Jun 26;5:299. doi: 10.3389/fmicb.2014.00299 (PMC4071816; doi:10.3389/fmicb.2014.00299)
Supplement: Supplementary file 1 [file DataSheet1.ZIP › data_file1/reference_tree_alignment/L12a_P1P2.aln]

>lcl|18175_358 unnamed protein product
-------------------------------------------------MDADALPDARS
DADTLSDADSLPDDLDDAGVDEEVKRRLREAYLNDEENALIVTRVRSVGDRVVVE-----
---------------------------------MRPP------------HGDA-------
---------------THTERFDAPRDGSLQESEAFLEFLEAAGVSPLD----VDELVGTR
VPATYDPETG--WRVD-AAYRGESEAGGGD---------RVAA-----------------
---------------------AREWLWTYRAWLLAALLVGGELAFVAVLILVYA
>gi|541199045|gb|ERH07208.1| PCNA-like DNA polymerase sliding clamp subunit protein [Halonotius sp. J07HN4]
-------------------------------------------------M---FKAI---
-----VSADTLTDALDSVSVLVD-ECKIRLNEDEFAIRAVDPANVGMVDLSLAAA-----
---------------AFESYEADGGVIGVNLGRLEDIAGMANSGDLIHLELDEETRKLHI
QIDGLSYTLALIDPDSIRQEPDIPDL-DLSAEIVLEGSQLSRGITAADMVSDHIALRVDA
DAEAFYIEAE--GDTD-DVDLELDSEDLIDLTA------GAADSLFSXXXXXXXLTTGLN
ATTQPSDYRRLYTAICKLMSIIAKDCGAYEYALLGAYLRNTVVPTEAVVSVERG
>lcl|39407_1233 unnamed protein product
MAFDPDRVSTVTFDSYSTLVDVEAAEAALADRVPDPEPVSRLWRSRSLAYTFVANAVDAY
QPFYEMNRDALTHALAAHGVDLP-DAERD---------------------EILAVYHELE
VFDDVRDAIGRLRDAGYDCYVLSNGDPEMLASMVDHA------------DIGD-------
---------------LIEDAISADEVETFKPAAELYRHGAARTGTPIDEVVHATAGWFDV
LGARHAGMQA--AWVD-RKG-TPWEPFGGDPAVTVETLHELAD-----------------
--------------------------------LLGA------------------
>gi|339756893|gb|EGQ40476.1| LSU ribosomal protein L12AE, partial [Candidatus Nanosalinarum sp. J07AB56]
------------------------------------------------------------
--------ENLQAVVEAADLDVD-ESEIK---------------------ALVAA-----
---------------------------------LEDV------------DIEE-------
---------------AMESAVAT-----GGAA---------PAPSESDE--ADE---AEE
EEEEEEEEDD-------GDDDDDAAEGLGNMF----------------------------
------------------------------------------------------
>gi|541180611|gb|ERG89208.1| 50S ribosomal protein L12P [halophilic archaeon J07HX5]
-------------------------------------------------MEYVYAALTLN
ETDAEITEDSLTDVLDAAGVEVE-DARVK---------------------ALVAA-----
---------------------------------LEDV------------DIDE-------
---------------AVAEATAVP-AG-AGAS--AGG--AGDAAVEEEE--------AED
DDEDAVEEEE--AEDD-DEDDDAAGEGLGELFG---------------------------
------------------------------------------------------
>gi|541190008|gb|ERG98396.1| 60s Acidic ribosomal protein, partial [Haloquadratum sp. J07HQX50]
------------------------------------------------------------
------------AVLESAGANVE-ESRVK---------------------ALVAA-----
---------------------------------VEDV------------DIEE-------
---------------AVSTASTAP----AAPA--AGGTTTEVAEEDADA--EDA----ED
EEEETAEDAQ--QEDD-DDDDEAAGEGLGNLFG---------------------------
------------------------------------------------------
>gi|385804305|ref|YP_005840705.1| 50S ribosomal protein L12 [Haloquadratum walsbyi C23]
-------------------------------------------------MEYIYAALTLN
ESGESITEDAVTEVLEAAGVDVE-DSRVK---------------------ALVAA-----
---------------------------------LEDV------------DIEE-------
---------------AIDTAAAAP----APAA--GAG--AASEAEVEDE--ADT---DEE
EPDETEEEEA--DEAD-DEDDEASGEGLGNLFG---------------------------
------------------------------------------------------
>gi|110668798|ref|YP_658609.1| 50S ribosomal protein L12P [Haloquadratum walsbyi DSM 16790]
-------------------------------------------------MEYIYAALTLN
ESGESITEDAVTEVLEAAGVDVE-DSRVK---------------------ALVAA-----
---------------------------------LEDV------------DIEE-------
---------------AIDTAAAAP----APAA--GAG--AASEAEVEDE--ADT---DEE
EPDETEEEEA--DEAD-DEDDEASGEGLGNLFG---------------------------
------------------------------------------------------
>gi|448285827|ref|ZP_21477066.1| 50S ribosomal protein L12P [Halogeometricum borinquense DSM 11551]
-------------------------------------------------MEYVYAALILN
ESDEEVNEENVTAVLESAGVDVE-ESRVK---------------------ALVAA-----
---------------------------------LEDV------------DIEE-------
---------------AVETAAAAP----APAA--GGA--GGEVEAAGDD--DDD---EGG
EEEEEAAEEE-------EEDEEASGEGLGELFG---------------------------
------------------------------------------------------
>gi|448618398|ref|ZP_21666635.1| 50S ribosomal protein L12P [Haloferax mediterranei ATCC 33500]
-------------------------------------------------MEYVYAALILN
ETDEEVNEENITAVLEAAGVDVE-ESRAK---------------------ALVAA-----
---------------------------------LEDV------------DIEE-------
---------------AIETAAAAP-A----PA--AGG--AAGGEVEAAE--A-----DEA
EEAEEAEEEA--AEEE-DEDEEADGEGLGALFG---------------------------
------------------------------------------------------
>gi|448592504|ref|ZP_21651611.1| 50S ribosomal protein L12P [Haloferax elongans ATCC BAA-1513]
-------------------------------------------------MEYVYAALILN
ETDEEINEENITAVLDAAGVDVE-ESRVK---------------------ALVAA-----
---------------------------------LEDV------------DIEE-------
---------------AIETAAAAP----APAA---GG---AGGEVETAD--DDD---DEA
DAAEEEAADE--DEGD-DEDEEADGEGLGALFG---------------------------
------------------------------------------------------
>gi|448578426|ref|ZP_21643861.1| 50S ribosomal protein L12P [Haloferax larsenii JCM 13917]
-------------------------------------------------MEYVYAALILN
ETDEEINEENITAVLDAAGVDVE-ESRVK---------------------ALVAA-----
---------------------------------LEDV------------DIEE-------
---------------AIETAAAAP----APAA---GG---AGGEVETAD--DD----DEA
DAAEEEAADE--DEGD-DEDEEADGEGLGALFG---------------------------
------------------------------------------------------
>gi|448611927|ref|ZP_21662357.1| 50S ribosomal protein L12P [Haloferax mucosum ATCC BAA-1512]
-------------------------------------------------MEYVYAALILN
ETDEEVNEENITAVLEAAGVDVE-ESRVK---------------------ALVAA-----
---------------------------------LEDV------------DIEE-------
---------------AIETAAAAP----APAA---GG--AAAGEVETAD--DD----DEA
DAAEEAAEED--D--D-DEDEEADGEGLGALFG---------------------------
------------------------------------------------------
>gi|448600814|ref|ZP_21656193.1| 50S ribosomal protein L12P [Haloferax alexandrinus JCM 10717]
-------------------------------------------------MEYVYAALILN
ESDEEVNEENITAVLEAAGVDVE-ESRVK---------------------ALVAA-----
---------------------------------LEDV------------DIEE-------
---------------AIETAAAAP----APAA---GG--SAGGEVEAAD---DD---DEE
DAEEEAADEG--GDDDGDDDEEADGEGLGALFG---------------------------
------------------------------------------------------
>gi|448557516|ref|ZP_21632705.1| 50S ribosomal protein L12P [Haloferax sp. ATCC BAA-644]
-------------------------------------------------MEYVYAALILN
ESDEEVNEENITAVLEAAGVDVE-ESRVK---------------------ALVAA-----
---------------------------------LEDV------------DIEE-------
---------------AIETAAAAP----APAA---GG--SAGGEVEAAD---DD---DEE
DAEEEAADEG--GDDDGDDDEEADGEGLGALFG---------------------------
------------------------------------------------------
>gi|448548322|ref|ZP_21627589.1| 50S ribosomal protein L12P [Haloferax sp. ATCC BAA-645]
-------------------------------------------------MEYVYAALILN
ESDEEVNEENITAVLEAAGVDVE-ESRVK---------------------ALVAA-----
---------------------------------LEDV------------DIEE-------
---------------AIETAAAAP----APAA---GG--SAGGEVEAAD---DD---DEE
DAEEEAADEG--GDDDGDDDEEADGEGLGALFG---------------------------
------------------------------------------------------
>gi|448546335|ref|ZP_21626499.1| 50S ribosomal protein L12P [Haloferax sp. ATCC BAA-646]
-------------------------------------------------MEYVYAALILN
ESDEEVNEENITAVLEAAGVDVE-ESRVK---------------------ALVAA-----
---------------------------------LEDV------------DIEE-------
---------------AIETAAAAP----APAA---GG--SAGGEVEAAD---DD---DEE
DAEEEAADEG--GDDDGDDDEEADGEGLGALFG---------------------------
------------------------------------------------------
>gi|433423123|ref|ZP_20406162.1| 50S ribosomal protein L12P [Haloferax sp. BAB2207]
-------------------------------------------------MEYVYAALILN
ESDEEVNEENITAVLEAAGVDVE-ESRVK---------------------ALVAA-----
---------------------------------LEDV------------DIEE-------
---------------AIETAAAAP----APAA---GG--SAGGEVEAAD---DD---DEE
DAEEEAADEG--GDDDGDDDEEADGEGLGALFG---------------------------
------------------------------------------------------
>gi|448568245|ref|ZP_21637822.1| 50S ribosomal protein L12P [Haloferax lucentense DSM 14919]
-------------------------------------------------MEYVYAALILN
ESDEEVNEENITAVLEAAGVDVE-ESRVK---------------------ALVAA-----
---------------------------------LEDV------------DIEE-------
---------------AIETAAAAP----APAA---GG--SAGGEVEAAD---DD---DEE
DAEEEAADEG--GDDDGDDDEEADGEGLGALFG---------------------------
------------------------------------------------------
>gi|448290874|ref|ZP_21482019.1| 50S ribosomal protein L12P [Haloferax volcanii DS2]
-------------------------------------------------MEYVYAALILN
ESDEEVNEENITAVLEAAGVDVE-ESRVK---------------------ALVAA-----
---------------------------------LEDV------------DIEE-------
---------------AIETAAAAP----APAA---GG--SAGGEVEAAD---DD---DEE
DAEEEAADEG--GDDDGDDDEEADGEGLGALFG---------------------------
------------------------------------------------------
>gi|448583282|ref|ZP_21646638.1| 50S ribosomal protein L12P [Haloferax gibbonsii ATCC 33959]
-------------------------------------------------MEYVYAALILN
ESDEEVNEENITAVLEAAGVDVE-ESRVK---------------------ALVAA-----
---------------------------------LEDV------------DIEE-------
---------------AIETAAAAP----APAA---GG--SAGGEVEAAD---DD---DEE
DAEEEAADEG--GDDD-DDDEEADGEGLGALFG---------------------------
------------------------------------------------------
>gi|448565332|ref|ZP_21636199.1| 50S ribosomal protein L12P [Haloferax prahovense DSM 18310]
-------------------------------------------------MEYVYAALILN
ESDEEVNEENITAVLEAAGVDVE-ESRVK---------------------ALVAA-----
---------------------------------LEDV------------DIEE-------
---------------AIETAAAAP----APAA---GG--SAGGEVEAAD---DD---DEE
DAEEEAADEG--GDDD-DDDEEADGEGLGALFG---------------------------
------------------------------------------------------
>gi|448622886|ref|ZP_21669535.1| 50S ribosomal protein L12P [Haloferax denitrificans ATCC 35960]
-------------------------------------------------MEYVYAALILN
ESDEEVNEENITAVLEAAGVDVE-ESRVK---------------------ALVAA-----
---------------------------------LEDV------------DIEE-------
---------------AIETAAAAP----APAS---GG--SAGGEVEAAD--DDD----EE
DAEEEAADEG--GDDD-DEDEEADGEGLGALFG---------------------------
------------------------------------------------------
>gi|541202423|gb|ERH10488.1| LSU ribosomal protein L12AE [halophilic archaeon J07HX64]
-------------------------------------------------MEYVYSALILN
ESDAEINEQNLTDVLEAAGVSVE-QSRVK---------------------ALVAA-----
---------------------------------LEDV------------DIDE-------
---------------AVDEAAAVP-A--GGAA--TGG--AAAGGAETVE--EDD----DD
EEVEEEEAEE--EDDD-DDDDDDAGEGLGELFG---------------------------
------------------------------------------------------
>gi|15790194|ref|NP_280018.1| 50S ribosomal protein L12 [Halobacterium sp. NRC-1]
-------------------------------------------------MEYVYAALILN
EADEELTEDNITGVLEAAGVDVE-ESRAK---------------------ALVAA-----
---------------------------------LEDV------------DIEE-------
---------------AVEEAAAAP-A--AAPA--ASG---SDDEAAADD--GDD---DEE
ADADEAAEAE--DAGD-DDDEEPSGEGLGDLFG---------------------------
------------------------------------------------------
>gi|169235923|ref|YP_001689123.1| 50S ribosomal protein L12P [Halobacterium salinarum R1]
-------------------------------------------------MEYVYAALILN
EADEELTEDNITGVLEAAGVDVE-ESRAK---------------------ALVAA-----
---------------------------------LEDV------------DIEE-------
---------------AVEEAAAAP-A--AAPA--ASG---SDDEAAADD--GDD---DEE
ADADEAAEAE--DAGD-DDDEEPSGEGLGDLFG---------------------------
------------------------------------------------------
>gi|541203774|gb|ERH11754.1| 50S ribosomal protein L12P [halophilic archaeon J07HB67]
-------------------------------------------------MEYVYAALILN
EADAEIAEDNVTEVLEAAGVDVE-ESRVK---------------------ALTAA-----
---------------------------------LEDV------------DIEE-------
---------------AVETAAAAP-A--AGAA--P----AAGGAEEAEE--ADA---EEE
DDAEEEAEEA--AEED-DDDDDAAGEGLGELFG---------------------------
------------------------------------------------------
>gi|354611039|ref|ZP_09028995.1| 50S ribosomal protein L12P [Halobacterium sp. DL1]
-------------------------------------------------MEYVYAALILN
ETGEELNEENITGVLEAAGVDVE-ESRVK---------------------ALVAA-----
---------------------------------LEDV------------DIEE-------
---------------AVEQAAAAP-A--AGAA-------PAGGAAEADEAEAEE---ADE
EEPEAEAEDE--GDDD-DEEEEASGEGLGDLFG---------------------------
------------------------------------------------------
>lcl|36174_4524 unnamed protein product
-------------------------------------------------MEYVYAALILN
EADEEINEDNLTDVLDAAGVDVE-ESRVK---------------------ALVAA-----
---------------------------------LEDV------------DIDE-------
---------------AVDEAAAVP-A--AGGA--AGG--AAAAEGGADE--GGD---DEA
DEADDADAGG--DEDEDDEDEGDGGEGLGELFG---------------------------
------------------------------------------------------
>gi|448727644|ref|ZP_21709993.1| 50S ribosomal protein L12P [Halococcus morrhuae DSM 1307]
-------------------------------------------------MEYVYAALILN
ETDEEINEANVTDILDAAGADVE-ESRVK---------------------ALVAA-----
---------------------------------LEDV------------DIED-------
---------------AVEQAAAVP-A--GGAG--GAGGAAAGGEADTDE---------AE
EEADEAEEEA--EADD-DEDDDAGGEGLGELFG---------------------------
------------------------------------------------------
>gi|448739216|ref|ZP_21721231.1| 50S ribosomal protein L12P [Halococcus thailandensis JCM 13552]
-------------------------------------------------MEYVYAALILN
ETDEEINEANVTDILEAAGADVE-ESRVK---------------------ALVAA-----
---------------------------------LEDV------------DIED-------
---------------AVEQAAAVP-A--GGAG--GAGGAAAGGEADTDE---------AE
EEADEAEEEA--EADD-DEDDDAGGEGLGELFG---------------------------
------------------------------------------------------
>lcl|38015_3103 unnamed protein product
-------------------------------------------------MEYVYAALILN
EADEEINEDNLTDVLEAAGVDVE-ESRVK---------------------ALVAA-----
---------------------------------LEDV------------DIEE-------
---------------AVDQAAAAP----VPAS--GGA--AAPAEGGADE--ADE---ADE
EAEEEAADDG--GDDDDDEDDEASGEGLGELFG---------------------------
------------------------------------------------------
>gi|448671741|ref|ZP_21687546.1| 50S ribosomal protein L12P [Haloarcula amylolytica JCM 13557]
-------------------------------------------------MEYVYAALILN
EADEEINEDNLTDVLEAAGVDVE-ESRVK---------------------ALVAA-----
---------------------------------LEDV------------DIEE-------
---------------AVDQAAAAP----VPAS--GGA--AAPAEGDADE--ADE---ADE
EADEEAADDG--GDDDDDEDDEASGEGLGELFG---------------------------
------------------------------------------------------
>gi|55378201|ref|YP_136051.1| 50S ribosomal protein L12 [Haloarcula marismortui ATCC 43049]
-------------------------------------------------MEYVYAALILN
EADEEINEDNLTDVLDAAGVDVE-ESRVK---------------------ALVAA-----
---------------------------------LEDV------------DIEE-------
---------------AVDQAAAAP----VPAS--GGA--AAPAEGDADE--ADE---ADE
EAEEEAADDG--GDDDDDEDDEASGEGLGELFG---------------------------
------------------------------------------------------
>gi|448636827|ref|ZP_21675275.1| 50S ribosomal protein L12P [Haloarcula sinaiiensis ATCC 33800]
-------------------------------------------------MEYVYAALILN
EADEEINEDNLTDVLDAAGVDVE-ESRVK---------------------ALVAA-----
---------------------------------LEDV------------DIEE-------
---------------AVDQAAAAP----VPAS--GGA--AAPAEGDADE--ADE---ADE
EAEEEAADDG--GDDDDDEDDEASGEGLGELFG---------------------------
------------------------------------------------------
>gi|448629068|ref|ZP_21672467.1| 50S ribosomal protein L12P [Haloarcula vallismortis ATCC 29715]
-------------------------------------------------MEYVYAALILN
ESGEEINEDNLTDVLDAAGVDVE-ESRVK---------------------ALVAA-----
---------------------------------LEDV------------DIEE-------
---------------AVDQAAAAP----VPAS--GGS--AAPAEGDADE--ADE---ADE
DAEEEAADDG--GDDDDDEDDEASGEGLGELFG---------------------------
------------------------------------------------------
>gi|344212264|ref|YP_004796584.1| 50S ribosomal protein L12P [Haloarcula hispanica ATCC 33960]
-------------------------------------------------MEYVYAALILN
ESGEEINEDNLTDVLDAAGVDVE-ESRVK---------------------ALVAA-----
---------------------------------LEDV------------DIEE-------
---------------AVDQAAAAP----VPAS--GGA--AAPAEGGADE--ADE---ADE
EAEEEAADDG--GDDDDDEDDEASGEGLGELFG---------------------------
------------------------------------------------------
>gi|448681630|ref|ZP_21691721.1| 50S ribosomal protein L12P [Haloarcula argentinensis DSM 12282]
-------------------------------------------------MEYVYAALILN
ESGEEINEDNLTDVLDAAGVDVE-ESRVK---------------------ALVAA-----
---------------------------------LEDV------------DIEE-------
---------------AVDQAAAAP----VPAS--GGA--AAPAEGDADE--ADE---ADE
EAEEEAADDG--GDDDDDEDDEASGEGLGELFG---------------------------
------------------------------------------------------
>gi|448648571|ref|ZP_21679702.1| 50S ribosomal protein L12P [Haloarcula californiae ATCC 33799]
-------------------------------------------------MEYVYAALILN
ESGEEINEDNLTDVLDAAGVDVE-ESRVK---------------------ALVAA-----
---------------------------------LEDV------------DIEE-------
---------------AVDQAAAAP----VPAS--GGA--AAPAEGDADE--ADE---ADE
EAEEEAADDG--GDDDDDEDDEASGEGLGELFG---------------------------
------------------------------------------------------
>gi|448685415|ref|ZP_21693407.1| 50S ribosomal protein L12P [Haloarcula japonica DSM 6131]
-------------------------------------------------MEYVYAALILN
ESGEEINEDNLTDVLDAAGVDVE-ESRVK---------------------ALVAA-----
---------------------------------LEDV------------DIEE-------
---------------AVDQAAAAP----VPAS--GGA--AAPAEGDADE--ADE---ADE
EAEEEAADDG--GDDDDDEDDEASGEGLGELFG---------------------------
------------------------------------------------------
>gi|448296829|ref|ZP_21486879.1| 50S ribosomal protein L12P [Halalkalicoccus jeotgali B3]
-------------------------------------------------MEYVYAALILN
ETGEEINEDNLTSVLEAAGADVE-ESRVK---------------------ALVAA-----
---------------------------------LEDV------------DVEE-------
---------------AVEQAAAVP-A--AGGA--SGGAAAGGEADEADE--GDA---DEA
EEAEAEEEDD-------DEDEGDGGEGLGQLFG---------------------------
------------------------------------------------------
>gi|448729683|ref|ZP_21711997.1| 50S ribosomal protein L12P [Halococcus saccharolyticus DSM 5350]
-------------------------------------------------MEYVYAALILN
ETDEEINEDNLTDVLDAAGADVE-ESRVK---------------------ALVAA-----
---------------------------------LEDV------------DIEE-------
---------------AVDQAAAVP-A--GGAG--GAGGAAAGGAGGEAD--ADE---ADE
AEEEE-AEEA--EADD-DEDDDAGGEGLGELFG---------------------------
------------------------------------------------------
>gi|448731740|ref|ZP_21714033.1| 50S ribosomal protein L12P [Halococcus salifodinae DSM 8989]
-------------------------------------------------MEYVYAALILN
ETDEEINEDNLTDVLDAAGADVE-DSRVK---------------------ALVAA-----
---------------------------------LEDV------------DIEE-------
---------------AVDQAAAVP-A--GGAG--GAGGAAAGGAGGEAE--ADE---TEE
ADEEEAAEEA--EADD-DEDDDAGGEGLGELFG---------------------------
------------------------------------------------------
>gi|409730144|ref|ZP_11271734.1| 50S ribosomal protein L12P, partial [Halococcus hamelinensis 100A6]
-------------------------------------------------MEYVYAALILN
ETDEEINEDNLTSVLEAAGADVE-DSRVK---------------------ALVAA-----
---------------------------------LEDV------------DIEE-------
---------------AVDQ-----------------------------------------
------------------------------------------------------------
------------------------------------------------------
>gi|541195718|gb|ERH03975.1| 50S ribosomal protein L12P [Halorubrum sp. J07HR59]
-------------------------------------------------MEYVYAALILN
ETGAEPDEDNITEVLEAAGVDIE-ESRVK---------------------ALVAA-----
---------------------------------LDDV------------DIEE-------
---------------AIETAAAAP-A----AG--AGG--AAAPTDDVEE--DDD---EPE
EEEEVEEAEP--EDDD-DDDDDASGEGLGELFG---------------------------
------------------------------------------------------
>gi|541192806|gb|ERH01155.1| 50S ribosomal protein L12P [Halonotius sp. J07HN6]
-------------------------------------------------MEYVYAALTLN
EADAELTEDNITDVLDAAGVDVE-ESRVK---------------------ALVAA-----
---------------------------------LEDV------------DIEE-------
---------------AIETAAAAP-AAGGASA--GGASADAGGADAGGD--ADEADDESD
EAADDGGDDADVPDDAGDDDEEADGEGLGNLFG---------------------------
------------------------------------------------------
>gi|448321123|ref|ZP_21510603.1| 50S ribosomal protein L12P [Natronococcus amylolyticus DSM 10524]
-------------------------------------------------MEYVYAALILN
ETDEEINEDNLTNVLDAAGVDVE-ESRVK---------------------ALVAA-----
---------------------------------LEDV------------DIDD-------
---------------AVSEAAAVP-AA-GGAA--AGG--AAADEGAADE---------EA
DEADEAEAEE--EDDDDDEDEEAGGEGLGELFG---------------------------
------------------------------------------------------
>gi|335438357|ref|ZP_08561105.1| 50S ribosomal protein L12P [Halorhabdus tiamatea SARL4B]
-------------------------------------------------MEYVYAALILN
ETGEELNEDNLTDVLEAAGVDVE-ESRVK---------------------ALVAA-----
---------------------------------LEDV------------DIDE-------
---------------AVEEAAAVP------AA--TGG--AAGGEAEAAD--DED---DEE
ADEEEAADDD--EDDGDDEDEEASGEGLGELFG---------------------------
------------------------------------------------------
>gi|448301559|ref|ZP_21491551.1| 50S ribosomal protein L12P [Natronorubrum tibetense GA33]
-------------------------------------------------MEYVYAALILN
EADEELNEDNLTNVLDAAGVDVE-ESRVK---------------------ALVAA-----
---------------------------------LEDV------------DIDE-------
---------------AVSEAAVAP-A--AGAA--AGG--AAAGEAAGDD--EDE----EV
EETSDVPDTT--DDDE-DEDDDAGGEGLGELFG---------------------------
------------------------------------------------------
>gi|448306357|ref|ZP_21496263.1| 50S ribosomal protein L12P [Natronorubrum bangense JCM 10635]
-------------------------------------------------MEYVYAALILN
ETDEELNEDNITGVLDAAGVDVE-ESRVK---------------------ALVAA-----
---------------------------------LEDV------------DIDE-------
---------------AVSEAAAVP-A--AGAA--AGG--AAAGAADDGE---------EA
EETSDVPDTTDEDEDD-DEDDDAGGEGLGELFG---------------------------
------------------------------------------------------
>gi|448305332|ref|ZP_21495264.1| 50S ribosomal protein L12P [Natronorubrum sulfidifaciens JCM 14089]
-------------------------------------------------MEYVYAALILN
ETDEELNEDNITGVLDAAGVDVE-ESRVK---------------------ALVAA-----
---------------------------------LEDV------------DIDE-------
---------------AVSEAAAVP-A--AGAA--AGG--AAAGAADDEE----------A
EETSDVPDTTDEDEDD-DEDDDAGGEGLGELFG---------------------------
------------------------------------------------------
>gi|336254633|ref|YP_004597740.1| 50S ribosomal protein L12P [Halopiger xanaduensis SH-6]
-------------------------------------------------MEYVYAALILN
ESGEEINEDNLTDVLDAAGVDVE-ESRVK---------------------ALVAA-----
---------------------------------LEDV------------DIDD-------
---------------AVEEAAAVP-A--GGAA--AGGAAAGGAEGGDEE--------EEA
EETSDVPDTTDDDEDD-DEDEGAGGEGLGELFG---------------------------
------------------------------------------------------
>gi|448398441|ref|ZP_21570090.1| 50S ribosomal protein L12P [Haloterrigena limicola JCM 13563]
-------------------------------------------------MEYVYAALILN
ESGEEINEDNLTDVLDAAGVDVE-ESRVK---------------------ALVAA-----
---------------------------------LEDV------------DIDE-------
---------------AVEEAAAVP-A--GGAA--AGG--AAAAEGGDEE--------GDE
EEASDVPDTTDEDEDE-DEDEEASGEGLGELFG---------------------------
------------------------------------------------------
>gi|448374033|ref|ZP_21557918.1| 50S ribosomal protein L12P [Halovivax asiaticus JCM 14624]
-------------------------------------------------MEYVYAALILN
ESGEEINEDNLTDVLDAAGVDVE-ESRVK---------------------ALVAA-----
---------------------------------LEDV------------DIDE-------
---------------AVADAAAVP-A--AGGA--AGG--GAAEEAGDDE--DDE-----V
EETSDVPDTT----DDDDEDDEASGEGLGELFG---------------------------
------------------------------------------------------
>gi|433638379|ref|YP_007284139.1| 50S ribosomal protein L12P [Halovivax ruber XH-70]
-------------------------------------------------MEYVYAALILN
ESGEEINEDNLTDVLDAAGVDVE-ESRVK---------------------ALVAA-----
---------------------------------LEDV------------DIDE-------
---------------AVADAAAVP-------A--AGGAAGAGAAEEAGD--DED---DEV
EETSDVPDTT---DDD-DEDDEASGEGLGELFG---------------------------
------------------------------------------------------
>gi|429190272|ref|YP_007175950.1| 50S ribosomal protein L12 [Natronobacterium gregoryi SP2]
-------------------------------------------------MEYVYAALILN
ESGEEINEDNLTDVLDAAGVDVE-ESRVK---------------------ALVAA-----
---------------------------------LEDV------------DIDD-------
---------------AVEEAAAAP-A----AA--AGG--AAAGGAAADD--GGD-EDSEE
DEEADVPDTT--DEDD-DEDEEADGEGLGELFG---------------------------
------------------------------------------------------
>gi|448362535|ref|ZP_21551141.1| 50S ribosomal protein L12P [Natrialba asiatica DSM 12278]
-------------------------------------------------MEYVYAALILN
ESDEEINEDNLTDVLDAAGVDVE-ESRVK---------------------ALVAA-----
---------------------------------LEDV------------DIDD-------
---------------AVSEAAAVP-A--AGGA--AGG--AAAADEAADE--GEE---EAA
EETSDVPDTT---DED-DEDDDADGEGLGELFG---------------------------
------------------------------------------------------
>gi|448364833|ref|ZP_21553409.1| 50S ribosomal protein L12P [Natrialba aegyptia DSM 13077]
-------------------------------------------------MEYVYAALILN
ESDEEINEDNLTDVLDAAGVDVE-ESRVK---------------------ALVAA-----
---------------------------------LEDV------------DIDD-------
---------------AVSEAAAVP-A--AGGA--AGG--AAAADEAADE--GED----EA
EETSDVPDTT---DED-DEDDEADGEGLGELFG---------------------------
------------------------------------------------------
>gi|448351782|ref|ZP_21540576.1| 50S ribosomal protein L12P [Natrialba taiwanensis DSM 12281]
-------------------------------------------------MEYVYAALILN
ESDEEINEDNLTDVLDAAGVDVE-ESRVK---------------------ALVAA-----
---------------------------------LEDV------------DIDD-------
---------------AVSEAAAVP-AAGAGGA--AGG--AAAADEAADE--GED----EA
EETSDVPDTT---DED-EEDDEADGEGLGELFG---------------------------
------------------------------------------------------
>gi|448356109|ref|ZP_21544856.1| 50S ribosomal protein L12P [Natrialba hulunbeirensis JCM 10989]
-------------------------------------------------MEYVYAALILN
ESDEEINEDNLTDVLDAAGVDVE-ESRVK---------------------ALVAA-----
---------------------------------LEDV------------DIDD-------
---------------AVSEAAAVP-A--AGAA--AGG--AAAADEAADE--GGD-----D
EETSDVPDTT--DEDD-DEDDEADGEGLGELFG---------------------------
------------------------------------------------------
>gi|448358403|ref|ZP_21547085.1| 50S ribosomal protein L12P [Natrialba chahannaoensis JCM 10990]
-------------------------------------------------MEYVYAALILN
ESDEEINEDNLTDVLDAAGVDVE-ESRVK---------------------ALVAA-----
---------------------------------LEDV------------DIDD-------
---------------AVSEAAAVP-A--AGAA--AGG--AAAADEAADD-------GADE
EETSDVPDTT--DDDD-DEDDEADGEGLGELFG---------------------------
------------------------------------------------------
>gi|289583166|ref|YP_003481632.1| ribosomal protein 60S [Natrialba magadii ATCC 43099]
-------------------------------------------------MEYVYAALILN
ESDEEINEDNLTDVLDAAGVDVE-ESRVK---------------------ALVAA-----
---------------------------------LEDV------------DIDE-------
---------------AVSEAAAVP-A--AGAA--AGG--AAAADEAADD--GGD-----E
EETSDVPDTT--DEDD-DEDDEADGEGLGELFG---------------------------
------------------------------------------------------
>gi|448395919|ref|ZP_21569013.1| 50S ribosomal protein L12P [Haloterrigena salina JCM 13891]
-------------------------------------------------MEYVYAALILN
ESGEEINEDNLTDVLDAAGVDVE-ESRVK---------------------ALVAA-----
---------------------------------LEDV------------DIDE-------
---------------AVSEAAAVP-A--GGAA--AGG--AAAGDAGGDE-GGEE---EEA
EETSDVPDTT--DEDD-DEDDDAGGEGLGELFG---------------------------
------------------------------------------------------
>gi|284164799|ref|YP_003403078.1| ribosomal protein 60S [Haloterrigena turkmenica DSM 5511]
-------------------------------------------------MEYVYAALILN
ESGEEINEDNLTDVLDAAGVDVE-ESRVK---------------------ALVAA-----
---------------------------------LEDV------------DIDE-------
---------------AVSEAAAVP-A--GGAA--AGG--AAAGDAGGDE-GGDE---EEA
EETSDVPDTT--DEDD-DEDDDAGGEGLGELFG---------------------------
------------------------------------------------------
>gi|448328431|ref|ZP_21517742.1| 50S ribosomal protein L12P [Natrinema versiforme JCM 10478]
-------------------------------------------------MEYVYAALILN
ESGEEINEDNLTNVLDAAGVDVE-ESRVK---------------------ALVAA-----
---------------------------------LEDV------------DIDE-------
---------------AVSEAAAVP-A--GGAA--AGG--AAGGEAAADE--GGDEAEEEA
EETSDVPDTT----DDDDEDDEADGEGLGELFG---------------------------
------------------------------------------------------
>lcl|38023_88 unnamed protein product
-------------------------------------------------MEYVYAALILN
ESDEEINEDNLTNVLDAAGVDVE-ESRVK---------------------ALVAA-----
---------------------------------LEDV------------DIDE-------
---------------AVSEAAAVP-A--GGAA--AGG--AAGGEAAADD--ADE--EEEA
EETSDVPDTT--D-DD-DDDDEADGEGLGELFG---------------------------
------------------------------------------------------
>gi|448345291|ref|ZP_21534188.1| 50S ribosomal protein L12P [Natrinema altunense JCM 12890]
-------------------------------------------------MEYVYAALILN
ESDEEINEDNLTNVLDAAGVDVE-ESRVK---------------------ALVAA-----
---------------------------------LEDV------------DIDE-------
---------------AVSEAAAVP-A--GGAA--AGG--AAGGEAAADD--ADE--EEEA
EETSDVPDTT---DDD-DDDDEADGEGLGELFG---------------------------
------------------------------------------------------
>gi|448339752|ref|ZP_21528762.1| 50S ribosomal protein L12P [Natrinema pallidum DSM 3751]
-------------------------------------------------MEYVYAALILN
ESDEEINEDNLTNVLDAAGVDVE-ESRVK---------------------ALVAA-----
---------------------------------LEDV------------DIDE-------
---------------AVSEAAAVP-A--GGAA--AGG--AAGGEAAADD-GGEE---EEA
EETSDVPDTT----DDDDDDDEADGEGLGELFG---------------------------
------------------------------------------------------
>gi|448343596|ref|ZP_21532520.1| 50S ribosomal protein L12P [Natrinema gari JCM 14663]
-------------------------------------------------MEYVYAALILN
ESDEEINEDNLTNVLDAAGVDVE-ESRVK---------------------ALVAA-----
---------------------------------LEDV------------DIDE-------
---------------AVSEAAAVP-A--GGAA--AGG--AAGGEAAADE--GDE--EEEA
EETSDVPDTT----DDDDDDDEADGEGLGELFG---------------------------
------------------------------------------------------
>gi|397774806|ref|YP_006542352.1| ribosomal protein 60S [Natrinema sp. J7-2]
-------------------------------------------------MEYVYAALILN
ESDEEINEDNLTNVLDAAGVDVE-ESRVK---------------------ALVAA-----
---------------------------------LEDV------------DIDE-------
---------------AVSEAAAVP-A--GGAA--AGG--AAGGEAAADE-GGEE---EEA
EETSDVPDTT----DDDDDDDEADGEGLGELFG---------------------------
------------------------------------------------------
>gi|448333949|ref|ZP_21523137.1| 50S ribosomal protein L12P [Natrinema pellirubrum DSM 15624]
-------------------------------------------------MEYVYAALILN
ESGEEINEDNLTNVLDAAGVDVE-ESRVK---------------------ALVAA-----
---------------------------------LEDV------------DIDD-------
---------------AVSEAAAVP-A--GGAA--AGG--AAGAEEAADD--DGD---DEA
EEAEETSDVPDTTDDD-DEDDEADGEGLGELFG---------------------------
------------------------------------------------------
>gi|448382008|ref|ZP_21561843.1| 50S ribosomal protein L12P [Haloterrigena thermotolerans DSM 11522]
-------------------------------------------------MEYVYAALILN
ESGEEINEDNLTNVLDAAGVDVE-ESRVK---------------------ALVAA-----
---------------------------------LEDV------------DIDD-------
---------------AVSEAAAVP-A--GGAA--AGG--AAGAEEAADD--GDD--EEEA
EETSDVPDTT---DDD-DDDDEADGEGLGELFG---------------------------
------------------------------------------------------
>gi|448697428|ref|ZP_21698468.1| 50S ribosomal protein L12P [Halobiforma lacisalsi AJ5]
-------------------------------------------------MEYVYAALILN
ESGEEINEDNLTDVLDAAGVDVE-ESRVK---------------------ALVAA-----
---------------------------------LEDV------------DIDE-------
---------------AVSEAAAAP-A----AA--AG----AAGGAAAEE--ADE-EAEEE
EETSDVPDTT--DEDE-DEDDEADGEGLGELFG---------------------------
------------------------------------------------------
>gi|448705724|ref|ZP_21700862.1| 50S ribosomal protein L12P [Halobiforma nitratireducens JCM 10879]
-------------------------------------------------MEYVYAALILN
ESGEEINEDNLTDVLDAAGVDVE-ESRVK---------------------ALVAA-----
---------------------------------LEDV------------DIDE-------
---------------AVSEAAAAP-A----AA--AGG--AAAAGAAADE--GDD-DDEEV
EETSDVPDTT--DEDD-DEDEEADGEGLGELFG---------------------------
------------------------------------------------------
>gi|322369371|ref|ZP_08043936.1| ribosomal protein 60S [Haladaptatus paucihalophilus DX253]
-------------------------------------------------MEYVYAALILN
ESGEEINEENLTDVLDAAGVDVE-ESRVK---------------------ALVAA-----
---------------------------------LEDV------------DIEE-------
---------------AVEQAAAVP-A--GGAS-------AAPAGGDDEG--ADE---AEE
EEAAEEEEED-------DEDEDAGGEGLGELFG---------------------------
------------------------------------------------------
>gi|448318248|ref|ZP_21507776.1| 50S ribosomal protein L12P [Natronococcus jeotgali DSM 18795]
-------------------------------------------------MEYVYAALILN
EAGEEINEDNLTDVLDAAGVDVE-ESRVK---------------------ALVAA-----
---------------------------------LEDV------------DIDE-------
---------------AVDEAAAVP-A--AGGA--AGG--AAAGEAADEE--------DEE
AAEEEEAAEE--DEDD-DEDEDAGGEGLGELFG---------------------------
------------------------------------------------------
>gi|435846981|ref|YP_007309231.1| LSU ribosomal protein L12AE [Natronococcus occultus SP4]
-------------------------------------------------MEYVYAALILN
ETGEEITEDNLTDVLDAAGVDVE-ESRVK---------------------ALVAA-----
---------------------------------LEDV------------DIDE-------
---------------AVDEAAAVP-A--AGGA--AAG--AAAADEGAAD--EDA---DEA
DEA-DAAEED--DDDD-DEDEEAGGEGLGELFG---------------------------
------------------------------------------------------
>gi|448310517|ref|ZP_21500343.1| 50S ribosomal protein L12P [Natronolimnobius innermongolicus JCM 12255]
-------------------------------------------------MEYVYAALILN
ETDEEINEDNLTDVLDAAGVDVE-ESRVK---------------------ALVAA-----
---------------------------------LEDV------------DIDE-------
---------------AVSEAAVAP-AA-GGAA--AGGAAAAGGDEGGDE--------GDA
EETSDVPDTTDDDDDD-DEDEEAGGEGLGELFG---------------------------
------------------------------------------------------
>gi|257388231|ref|YP_003178004.1| ribosomal protein 60S [Halomicrobium mukohataei DSM 12286]
-------------------------------------------------MEYVYAALILN
ESGAEINEDNLTDVLDAAGVDVE-ESRVK---------------------ALVAA-----
---------------------------------LEDV------------DIDE-------
---------------AVDEAAAAPVA--AGGA--AAP--AAEGGAEEDA--GAD---EEA
AEEEAAEEEE--AGDD-DEDEGDGGEGLGELFG---------------------------
------------------------------------------------------
>gi|76802857|ref|YP_330952.1| 50S ribosomal protein L12P [Natronomonas pharaonis DSM 2160]
-------------------------------------------------MEYVYAALILH
ESGEELNEDNLTDVLDAAGVDVE-ESRVK---------------------ALVAA-----
---------------------------------LEDV------------DVEE-------
---------------AIETAAAVP----AGGA--GGA--AAGGAAEADE--AEE---ADE
GGDADEAEEAEEEAED-DGDDEDGGEGLGELFG---------------------------
------------------------------------------------------
>gi|257051344|ref|YP_003129177.1| 50S ribosomal protein L12P [Halorhabdus utahensis DSM 12940]
-------------------------------------------------MEYVYAALILN
ETGEEINEDNLTNVLDAAGVDVE-ESRVK---------------------ALVAA-----
---------------------------------LEDV------------DIDE-------
---------------AVEEAAAVP------AA--TGG--AAGGEVEADDEGGDD---AEE
ADEEEAADEA--EGGD-DEDEDASGEGLGELFG---------------------------
------------------------------------------------------
>gi|452207772|ref|YP_007487894.1| 50S ribosomal protein L12 [Natronomonas moolapensis 8.8.11]
-------------------------------------------------MEYVYAALILH
ETDEEINEDNLTGVLDAAGVDVE-ESRVK---------------------ALVAA-----
---------------------------------LEDV------------DVEE-------
---------------AIETAAAVP-AA-GGSA--AGG--STETADEAEE--ADA---DEA
EEADADADEE-------DDEDDDGGEGLGELFG---------------------------
------------------------------------------------------
>gi|448414177|ref|ZP_21577316.1| 50S ribosomal protein L12P [Halosarcina pallida JCM 14848]
-------------------------------------------------MEYVYAALILN
ESGEEINEDNVTAVLDAAGVDVE-ESRVK---------------------ALVAA-----
---------------------------------LEDV------------DIEE-------
---------------AVDTAAAAP-----APA--AGG--SAGGDVETSD--DDD---SDD
DEGGDEDAAA--DEDD-EEEDESSGEGLGELFG---------------------------
------------------------------------------------------
>gi|399576667|ref|ZP_10770422.1| hypothetical protein HSB1_24610 [Halogranum salarium B-1]
-------------------------------------------------MEYVYAALILN
ETDEEINEDNITAVLEAAGVDVE-ESRVK---------------------ALVAA-----
---------------------------------LEDV------------DIEE-------
---------------AIETAAAAP----AAAP--AGG--SSGGDESADE--ESA---DEE
EEEAAAEEEE-------DDEDDDSGEGLGELFG---------------------------
------------------------------------------------------
>lcl|36557_2754 unnamed protein product
-------------------------------------------------MEYVYAALILN
ETGEEINEDNVTGVLEAAGVDVE-ESRVK---------------------ALVAA-----
---------------------------------LEDV------------DIEE-------
---------------AIETAAAAP-A--AGAS--AGG---AADADAADE--ADD---DEE
EEADEAEEAD--EADD-DEEDGDGGEGLGELFG---------------------------
------------------------------------------------------
>lcl|38024_2196 unnamed protein product
-------------------------------------------------MEYVYAALILN
ETGEEINEDNVTGVLEAAGVDVE-ESRVK---------------------ALVAA-----
---------------------------------LEDV------------DIEE-------
---------------AIETAAAAP-A--AGAS--AGG---AADADAADE--ADD---DEE
EEADEAEEAD--EADD-DEEDGDGGEGLGELFG---------------------------
------------------------------------------------------
>lcl|36553_949 unnamed protein product
-------------------------------------------------MEYVYAALILN
ETGEEINEDNVTGVLEAAGVDVE-ESRVK---------------------ALVAA-----
---------------------------------LEDV------------DIEE-------
---------------AIETAAAAP-A--AGAS--AGG---AADADAADE--ADD---DEE
EEADEAEEAD--EADD-DEEDGDGGEGLGELFG---------------------------
------------------------------------------------------
>lcl|23591_2043 unnamed protein product
-------------------------------------------------MEYVYAALILN
ETGEEINEDNVTGVLEAAGVDVE-ESRVK---------------------ALVAA-----
---------------------------------LEDV------------DIEE-------
---------------AIETAAAAP-A--AGAS--AGG---AADADAADE--ADD---DEE
EEADEAEEAD--EADD-DEEDGDGGEGLGELFG---------------------------
------------------------------------------------------
>lcl|38022_1710 unnamed protein product
-------------------------------------------------MEYVYAALILN
ETGEEINEDNVTGVLEAAGVDVE-ESRVK---------------------ALVAA-----
---------------------------------LEDV------------DIEE-------
---------------AIETAAAAP-A--AGAS--AGG---AADADAADE--ADD---DEE
EEADEAEEAD--EADD-DEEDGDGGEGLGELFG---------------------------
------------------------------------------------------
>lcl|38021_3449 unnamed protein product
-------------------------------------------------MEYVYAALILN
ETGEEINEDNVTGVLEAAGVDVE-ESRVK---------------------ALVAA-----
---------------------------------LEDV------------DIEE-------
---------------AIETAAAAP-A--AGAS--AGG---AADADAADE--ADD---DEE
EEADEAEEAD--EADD-DEEDGDGGEGLGELFG---------------------------
------------------------------------------------------
>lcl|38020_1819 unnamed protein product
-------------------------------------------------MEYVYAALILN
ETGEEINEDNVTGVLEAAGVDVE-ESRVK---------------------ALVAA-----
---------------------------------LEDV------------DIEE-------
---------------AIETAAAAP-A--AGAS--AGG---AADADAADE--ADD---DEE
EEADEAEEAD--EADD-DEEDGDGGEGLGELFG---------------------------
------------------------------------------------------
>lcl|36546_588 unnamed protein product
-------------------------------------------------MEYVYAALILN
ETGEEINEDNVTGVLEAAGVDVE-ESRVK---------------------ALVAA-----
---------------------------------LEDV------------DIEE-------
---------------AIETAAAAP-A--AGAS--AGG---AADADAADE--ADD---DEE
EEADEAEEAD--EADD-DEEDGDGGEGLGELFG---------------------------
------------------------------------------------------
>lcl|38025_3911 unnamed protein product
-------------------------------------------------MEYVYAALILN
ETGEEINEENVTGVLEAAGVDVE-ESRVK---------------------ALVAA-----
---------------------------------LEDV------------DIEE-------
---------------AIETAAAAP-A--AGAS--AGG---AADAAAADE--ADD---DEE
EEADEAEEAD--EADD-DEEDGDGGEGLGELFG---------------------------
------------------------------------------------------
>lcl|38016_3175 unnamed protein product
-------------------------------------------------MEYVYAALILN
ETGEEINEDNVTGVLEAAGVAVE-ESRVK---------------------ALVAA-----
---------------------------------LEDV------------DIEE-------
---------------AIETAAAAP-A--AGAS--AGG--SADADASADE--ADD---DDD
DDDEAEAADE--AADD-DEEEGDGGEGLGELFG---------------------------
------------------------------------------------------
>gi|515913141|ref|WP_017343724.1| 50S ribosomal protein L12 [Halorubrum sp. T3]
-------------------------------------------------MEYVYAALILN
ETGEEINEDNVTGVLEAAGVDVE-ESRVK---------------------ALVAA-----
---------------------------------LEDV------------DIEE-------
---------------AIETAAAAP-A--AGAS--TGG--SADADASADE--ADD---DDD
DDDEAEAADE--AADD-DEEEGDGGEGLGELFG---------------------------
------------------------------------------------------
>gi|448535934|ref|ZP_21622318.1| 50S ribosomal protein L12P [Halorubrum hochstenium ATCC 700873]
-------------------------------------------------MEYVYAALILN
ETGAEINEDNVTGVLEAAGVDVE-ESRVK---------------------ALVAA-----
---------------------------------LEDV------------DIEE-------
---------------AIETAAAAP-A--AGAA--AGG--SADADASADD--GDD----DE
DDEADAAEEA--ADED-DEEDGDGGEGLGELFG---------------------------
------------------------------------------------------
>gi|448433367|ref|ZP_21585888.1| 50S ribosomal protein L12P [Halorubrum tebenquichense DSM 14210]
-------------------------------------------------MEYVYAALILN
ETGAEINEDNVTGVLEAAGVDVE-ESRVK---------------------ALVAA-----
---------------------------------LEDV------------DIEE-------
---------------AIETAAAAP-A--AGAS--AGG--SADADASADE--ADD---DDE
EDEADAAEEA---ADD-DEEDGDGGEGLGELFG---------------------------
------------------------------------------------------
>gi|448503804|ref|ZP_21613433.1| 50S ribosomal protein L12P [Halorubrum coriense DSM 10284]
-------------------------------------------------MEYVYAALILN
ETGEEINEDNVTGVLEAAGVDVE-ESRVK---------------------ALVAA-----
---------------------------------LEDV------------DIEE-------
---------------AIETAAAAP-A--AGAS--AGG--AAEADASADE--ADD----DD
EDEAEAEAAD--EADD-DDEDDDGGEGLGELFG---------------------------
------------------------------------------------------
>lcl|36555_2320 unnamed protein product
-------------------------------------------------MEYVYAALILN
ETGEEINEENITGVLDAAGVDVE-ESRVK---------------------ALVAA-----
---------------------------------LEDV------------DIED-------
---------------AIETAAAAP-A--AGAA--AGG---SADAAEADE--ADD----EA
DEADEAEEAA--DEEE-EDDDEDGGEGLGELFG---------------------------
------------------------------------------------------
>lcl|36554_1178 unnamed protein product
-------------------------------------------------MEYVYAALILN
ETGEEINEENITGVLDAAGVDVE-ESRVK---------------------ALVAA-----
---------------------------------LEDV------------DIED-------
---------------AIETAAAAP-A--AGAA--AGG---SADAAEADE--ADD----EA
DEADEAEEAA--DEEE-EDDDEDGGEGLGELFG---------------------------
------------------------------------------------------
>lcl|36552_549 unnamed protein product
-------------------------------------------------MEYVYAALILN
ETGEEINEENITGVLDAAGVDVE-ESRVK---------------------ALVAA-----
---------------------------------LEDV------------DIED-------
---------------AIETAAAAP-A--AGAA--AGG---SADAAEADE--ADD----EA
DEADEAEEAA--DEEE-EDDDEDGGEGLGELFG---------------------------
------------------------------------------------------
>lcl|36551_3297 unnamed protein product
-------------------------------------------------MEYVYAALILN
ETGEEINEENITGVLDAAGVDVE-ESRVK---------------------ALVAA-----
---------------------------------LEDV------------DIED-------
---------------AIETAAAAP-A--AGAA--AGG---SADAAEADE--ADD----EA
DEADEAEEAA--DEEE-EDDDEDGGEGLGELFG---------------------------
------------------------------------------------------
>lcl|36550_3708 unnamed protein product
-------------------------------------------------MEYVYAALILN
ETGEEINEENITGVLDAAGVDVE-ESRVK---------------------ALVAA-----
---------------------------------LEDV------------DIED-------
---------------AIETAAAAP-A--AGAA--AGG---SADAAEADE--ADD----EA
DEADEAEEAA--DEEE-EDDDEDGGEGLGELFG---------------------------
------------------------------------------------------
>gi|448463143|ref|ZP_21597921.1| 50S ribosomal protein L12P [Halorubrum kocurii JCM 14978]
-------------------------------------------------MEYVYAALILN
ETGEEINEENITGVLDAAGVDVE-ESRVK---------------------ALVAA-----
---------------------------------LEDV------------DIEE-------
---------------AVETAAAAP-A--AGAA--AGG---SADAAEADE--ADE-----E
EDEEEAAEEA--ADDD-DEDEGDGGEGLGELFG---------------------------
------------------------------------------------------
>gi|448441580|ref|ZP_21589187.1| 50S ribosomal protein L12P [Halorubrum saccharovorum DSM 1137]
-------------------------------------------------MEYVYAALILN
ETGEEINEDNVTGVLEAAGVDVE-ESRVK---------------------ALVAA-----
---------------------------------LEDV------------DIEE-------
---------------AVETAAAAP-A--AGAA--SGG---SADAAEADE--ADE----EE
DEEEEAAEEA---ADD-DEEDGDGGEGLGELFG---------------------------
------------------------------------------------------
>lcl|18178_1609 unnamed protein product
-------------------------------------------------MEYVYAALILN
ETGEEINEDNVTGVLEAAGVDVE-ESRVK---------------------ALVAA-----
---------------------------------LEDV------------DIEE-------
---------------AVETAAAAP-AA-AGAA--SGG--SADADASADE--SDD---DDE
ADEADAADEA--DDGD-EEDEGDGGEGLGELFG---------------------------
------------------------------------------------------
>lcl|18174_1076 unnamed protein product
-------------------------------------------------MEYVYAALILN
ETGEEINEDNVTGVLEAAGVDVE-ESRVK---------------------ALVAA-----
---------------------------------LEDV------------DIEE-------
---------------AVETAAAAP-A-AAGAA--SGG--SADADASADE--SDD---DDE
ADEADAADEA--DDGD-EEDEGDGGEGLGELFG---------------------------
------------------------------------------------------
>gi|448484157|ref|ZP_21605942.1| 50S ribosomal protein L12P [Halorubrum arcis JCM 13916]
-------------------------------------------------MEYVYAALILN
ETGEEINEDNVTGVLEAAGVDVE-ESRVK---------------------ALVAA-----
---------------------------------LEDV------------DIEE-------
---------------AIETAAAAP-A--AGAS--AGG--SADADASADE--ADD---DDD
DDDDEAEAAD--EADD-DEEEGDGGEGLGELFG---------------------------
------------------------------------------------------
>gi|448426606|ref|ZP_21583455.1| 50S ribosomal protein L12P [Halorubrum terrestre JCM 10247]
-------------------------------------------------MEYVYAALILN
ETGEEINEDNVTGVLEAAGVDVE-ESRVK---------------------ALVAA-----
---------------------------------LEDV------------DIEE-------
---------------AIETAAAAP-A--AGAS--AGG--SADADASADE--ADA---DDD
DDDDEAEAAD--EADD-DEEEGDGGEGLGELFG---------------------------
------------------------------------------------------
>gi|448451883|ref|ZP_21593055.1| 50S ribosomal protein L12P [Halorubrum litoreum JCM 13561]
-------------------------------------------------MEYVYAALILN
ETGEEINEDNVTGVLEAAGVDVE-ESRVK---------------------ALVAA-----
---------------------------------LEDV------------DIEE-------
---------------AIETAAAAP-A--AGAS--AGG--SADADASADE--ADA---DDD
DDDDEAEAAD--EADD-DEEEGDGGEGLGELFG---------------------------
------------------------------------------------------
>lcl|36556_106 unnamed protein product
-------------------------------------------------MEYVYAALILN
ETGEEINEDNVTGVLEAAGVDVE-ESRVK---------------------ALVAA-----
---------------------------------LEDV------------DIEE-------
---------------AIETAAAAP-A--AGAS--AGG--SADADASADE--ADA---DDD
DDDDEAEAAD--EADD-DEEEGDGGEGLGELFG---------------------------
------------------------------------------------------
>gi|448525156|ref|ZP_21619574.1| 50S ribosomal protein L12P [Halorubrum distributum JCM 10118]
-------------------------------------------------MEYVYAALILN
ETGEEINEDNVTGVLEAAGVDVE-ESRVK---------------------ALVAA-----
---------------------------------LEDV------------DIEE-------
---------------AIETAAAAP-A--AGAS--AGG--SADADASADE--ADA---DDD
DDDDEAEAAD--EADD-DEEEGDGGEGLGELFG---------------------------
------------------------------------------------------
>lcl|36547_2787 unnamed protein product
-------------------------------------------------MEYVYAALILN
ETGEEINEDNLTGVLEAAGVDVE-ESRVK---------------------ALVAA-----
---------------------------------LEDV------------DIEE-------
---------------AIETAAAAP-A--AGAS--AGG--SADADASADE--ADA---DDD
DDDDEAEAAD--EADD-DEEEGDGGEGLGELFG---------------------------
------------------------------------------------------
>gi|448475572|ref|ZP_21603153.1| 50S ribosomal protein L12P [Halorubrum aidingense JCM 13560]
-------------------------------------------------MEYVYAALILN
ETGEEINEDNITGVLEAAGVDVE-ESRVK---------------------ALVAA-----
---------------------------------LEDV------------DIEE-------
---------------AIETAAAAP-A--AGAA--AGG--AAAAEESDDG-----------
DDEADEADAD--DEDDEEEEDDDGGEGLGELFG---------------------------
------------------------------------------------------
>gi|495716349|ref|WP_008440928.1| 50S ribosomal protein L12P [Halorubrum californiense]
-------------------------------------------------MEYVYAALILN
ETGEEINEDNVTGVLEAAGVDVE-ESRVK---------------------ALVAA-----
---------------------------------LEDV------------DIEE-------
---------------AIETAAAAP-A--AGAA--SGG--SADADASADE--ADD---DDE
ADEADADDEA----DDDDEEEGDGGEGLGELFG---------------------------
------------------------------------------------------
>lcl|38019_197 unnamed protein product
-------------------------------------------------MEYVYAALILN
ETGEEINEDNVTGVLEAAGVDVE-ESRVK---------------------ALVAA-----
---------------------------------LEDV------------DIEE-------
---------------AIETAAAAP-A--AGAA--SGG--SADEAEEADD--GDD----EE
EAEAEEADDD-------DEDEGDGGEGLGELFG---------------------------
------------------------------------------------------
>gi|222480939|ref|YP_002567176.1| 50S ribosomal protein L12P [Halorubrum lacusprofundi ATCC 49239]
-------------------------------------------------MEYVYAALILN
ETGEEINEDNVTGVLEAAGVDVE-ESRVK---------------------ALVAA-----
---------------------------------LEDV------------DIEE-------
---------------AIETAAAAP-A--AGAA--AGG---SADAADADE--AAD----ES
DDEDDAAEEA---ADD-EDEDDDGGEGLGELFG---------------------------
------------------------------------------------------
>gi|448460256|ref|ZP_21597081.1| 50S ribosomal protein L12P [Halorubrum lipolyticum DSM 21995]
-------------------------------------------------MEYVYAALILN
ETGEEINEDNVTGVLEAAGVDVE-ESRVK---------------------ALVAA-----
---------------------------------LEDV------------DIEE-------
---------------AIETAAAAP-A--AGAA--AGG---SADAAEADE--ADD-----E
ADEEDAAEEA--ADDD-DEDEGDGGEGLGELFG---------------------------
------------------------------------------------------
>lcl|38017_1908 unnamed protein product
-------------------------------------------------MEYVYAALILN
ETGEEINEDNITGVLEAAGVDVE-ESRVK---------------------ALVAA-----
---------------------------------LEDV------------DIEE-------
---------------AIETAAAAP-A--AGAA--AGG---SADAAEADE--ADD---EAE
EDEADAAEEA--ADDE-DEDEDDGGEGLGELFG---------------------------
------------------------------------------------------
>lcl|18176_429 unnamed protein product
-------------------------------------------------MEYVYAALILN
ETGEEINEDNVTGVLEAAGVDVE-ESRVK---------------------ALVAA-----
---------------------------------LEDV------------DIEE-------
---------------AIETAAAAP-A--AGAA--AGG---SADAEAADE--ADD----DE
DEADEAEAAD--EADDDDEDEGDGGEGLGELFG---------------------------
------------------------------------------------------
>gi|544639714|ref|WP_021074270.1| hypothetical protein, partial [haloarchaeon 3A1_DGR]
-------------------------------------------------MEYVYAALILN
ETGEEINEDNLTAVLDAAGVDVE-ESRVK---------------------ALVAA-----
---------------------------------LEDV------------DIEE-------
---------------AIETAAAAP-A--AGAA----------------------------
------------------------------------------------------------
------------------------------------------------------
