# Supplementary material for: Inteins as indicators of gene flow in the halobacteria
Source: Front Microbiol. 2014 Jun 26;5:299. doi: 10.3389/fmicb.2014.00299 (PMC4071816; doi:10.3389/fmicb.2014.00299)
Supplement: Supplementary file 1 [file DataSheet1.ZIP › data_file1/reference_tree_alignment/L12a_P1P2.fasta]

>candidatus_nanosalinarum_J07AB56
-------------------ENLQAVVEAADLDVDESEIKALVAALEDVDIEEAMESAVA-
-----------TGGAAPAPSESDEADE-------AEEEEEEEEE-----EDD-GDDDDDA
AEGLGNMF-
>halophilic_archaeon_J07HX5
MEYVYAALTLNETDAEITEDSLTDVLDAAGVEVEDARVKALVAALEDVDIDEAVAEATAV
P---AGAGAS-AGGAGDAAVEEEEAED------DDEDAVEEEEA-----EDD-DEDDDAA
GEGLGELFG
>hqr_J07HQX50
-----------------------AVLESAGANVEESRVKALVAAVEDVDIEEAVSTASTA
P----AAPAA-GGTTTEVAEEDADAED---AEDEEEETAEDAQQ-----EDD-DDDDEAA
GEGLGNLFG
>hqr_walsbyi_C23
MEYIYAALTLNESGESITEDAVTEVLEAAGVDVEDSRVKALVAALEDVDIEEAIDTAAAA
P----APAAG-AGAASEAEV-EDEADT---DEEEPDETEEEEAD-----EAD-DEDDEAS
GEGLGNLFG
>hqr_walsbyi_DSM_16790
MEYIYAALTLNESGESITEDAVTEVLEAAGVDVEDSRVKALVAALEDVDIEEAIDTAAAA
P-----APAA-GAGAASEAEVEDEADT---DEEEPDETEEEEAD-----EAD-DEDDEAS
GEGLGNLFG
>hgm_borinquense_DSM_11551
MEYVYAALILNESDEEVNEENVTAVLESAGVDVEESRVKALVAALEDVDIEEAVETAAAA
P-AP-AAGG--AGGEVEA---AGDDDD---DEGGEEEEEAAEEE---------EEDEEAS
GEGLGELFG
>hfx_mediterranei_ATCC_33500
MEYVYAALILNETDEEVNEENITAVLEAAGVDVEESRAKALVAALEDVDIEEAIETAAAA
P-AP-AAGGA-AGGEVEAAE-ADEAEE---AEEAEEEAAEEE-----------DEDEEAD
GEGLGALFG
>hfx_elongans_ATCC_BAA_1513
MEYVYAALILNETDEEINEENITAVLDAAGVDVEESRVKALVAALEDVDIEEAIETAAAA
P-AP-AAGG--AGGEVET---ADDDDD---EADAAEEEAADEDE-----GD--DEDEEAD
GEGLGALFG
>hfx_larsenii_JCM_13917
MEYVYAALILNETDEEINEENITAVLDAAGVDVEESRVKALVAALEDVDIEEAIETAAAA
P---APAAGG-AGGEVET---ADDDDE----ADAAEEEAADEDE-----GD--DEDEEAD
GEGLGALFG
>hfx_mucosum_ATCC_BAA_1512
MEYVYAALILNETDEEVNEENITAVLEAAGVDVEESRVKALVAALEDVDIEEAIETAAAA
P-AP-AAGGA-AAGEVET---ADDDDE----ADAAEEAAEEDDD---------DEDEEAD
GEGLGALFG
>hfx_alexandrinus_JCM_10717
MEYVYAALILNESDEEVNEENITAVLEAAGVDVEESRVKALVAALEDVDIEEAIETAAAA
P-AP-AAGGS-AGGEVEA---ADDDDE----EDAEEEAADEGGD-----DDG-DDDEEAD
GEGLGALFG
>hfx_ATCC_BAA-644
MEYVYAALILNESDEEVNEENITAVLEAAGVDVEESRVKALVAALEDVDIEEAIETAAAA
P-AP-AAGGS-AGGEVEA---ADDDDE----EDAEEEAADEGGD-----DDG-DDDEEAD
GEGLGALFG
>hfx_ATCC_BAA-645
MEYVYAALILNESDEEVNEENITAVLEAAGVDVEESRVKALVAALEDVDIEEAIETAAAA
P-AP-AAGGS-AGGEVEA---ADDDDE----EDAEEEAADEGGD-----DDG-DDDEEAD
GEGLGALFG
>hfx_ATCC_BAA-646
MEYVYAALILNESDEEVNEENITAVLEAAGVDVEESRVKALVAALEDVDIEEAIETAAAA
P-AP-AAGGS-AGGEVEA---ADDDDE----EDAEEEAADEGGD-----DDG-DDDEEAD
GEGLGALFG
>hfx_BAB-2207
MEYVYAALILNESDEEVNEENITAVLEAAGVDVEESRVKALVAALEDVDIEEAIETAAAA
P-AP-AAGGS-AGGEVEA---ADDDDE----EDAEEEAADEGGD-----DDG-DDDEEAD
GEGLGALFG
>hfx_lucentense_DSM_14919
MEYVYAALILNESDEEVNEENITAVLEAAGVDVEESRVKALVAALEDVDIEEAIETAAAA
P-AP-AAGGS-AGGEVEA---ADDDDE----EDAEEEAADEGGD-----DDG-DDDEEAD
GEGLGALFG
>hfx_volcanii_DS2
MEYVYAALILNESDEEVNEENITAVLEAAGVDVEESRVKALVAALEDVDIEEAIETAAAA
P-AP-AAGGS-AGGEVEA---ADDDDE----EDAEEEAADEGGD-----DDG-DDDEEAD
GEGLGALFG
>hfx_gobbonsii_ATCC_33959
MEYVYAALILNESDEEVNEENITAVLEAAGVDVEESRVKALVAALEDVDIEEAIETAAAA
P-AP-AAGGS-AGGEVEA---ADDDDE----EDAEEEAADEGGD-----DD--DDDEEAD
GEGLGALFG
>hfx_prahovense_DSM_18310
MEYVYAALILNESDEEVNEENITAVLEAAGVDVEESRVKALVAALEDVDIEEAIETAAAA
P-AP-AAGGS-AGGEVEA---ADDDDE----EDAEEEAADEGGD-----DD--DDDEEAD
GEGLGALFG
>hfx_denitrificans_ATCC_35960
MEYVYAALILNESDEEVNEENITAVLEAAGVDVEESRVKALVAALEDVDIEEAIETAAAA
P-AP-ASGGS-AGGEVEA---ADDDDE----EDAEEEAADEGGD-----DD--DEDEEAD
GEGLGALFG
>halophilic_archaeon_J07HX64
MEYVYSALILNESDAEINEQNLTDVLEAAGVSVEQSRVKALVAALEDVDIDEAVDEAAAV
P----AGGAA-TGGAAAGGAETVEEDD----DDEEVEEEEAEEE-----DDD-DDDDDDA
GEGLGELFG
>hbt_sp_NRC_1
MEYVYAALILNEADEELTEDNITGVLEAAGVDVEESRAKALVAALEDVDIEEAVEEAAAA
P----AAAPA-ASGSDDEAA-ADDGDD---DEEADADEAAEAED-----AGD-DDDEEPS
GEGLGDLFG
>hbt_salinarum_R_1
MEYVYAALILNEADEELTEDNITGVLEAAGVDVEESRAKALVAALEDVDIEEAVEEAAAA
P----AAAPA-ASGSDDEAAADDGDDD----EEADADEAAEAED-----AGD-DDDEEPS
GEGLGDLFG
>halophilic_archaeon_J07HB67
MEYVYAALILNEADAEIAEDNVTEVLEAAGVDVEESRVKALTAALEDVDIEEAVETAAAA
P----AAGAA-PAAGGAEEAEEADAEE----EDDAEEEAEEAAE-----ED--DDDDDAA
GEGLGELFG
>hbt_sp_DL_1
MEYVYAALILNETGEELNEENITGVLEAAGVDVEESRVKALVAALEDVDIEEAVEQAAAA
P----AAGAAPAGGAAEADEAEAEEAD----EEEPEAEAEDEGD-----DD--DEEEEAS
GEGLGDLFG
>hrr_chaoviator_HaloG
MEYVYAALILNEADEEINEDNLTDVLDAAGVDVEESRVKALVAALEDVDIDEAVDEAAAV
P----AAGGA-AGGAAAAEGGADEGGD---DEADEADDADAGGD-----EDEDDEDEGDG
GEGLGELFG
>hcc_morrhuae_DSM_1307
MEYVYAALILNETDEEINEANVTDILDAAGADVEESRVKALVAALEDVDIEDAVEQAAAV
P----AGGAG-GAGGAAAGGEADTDEA-----EEEADEAEEEAE-----ADD-DEDDDAG
GEGLGELFG
>hcc_thailandensis_JCM_13552
MEYVYAALILNETDEEINEANVTDILEAAGADVEESRVKALVAALEDVDIEDAVEQAAAV
P-----AGGA-GGAGGAAAGGEADTDE----AEEEADEAEEEAE-----ADD-DEDDDAG
GEGLGELFG
>hrr_92
MEYVYAALILNEADEEINEDNLTDVLEAAGVDVEESRVKALVAALEDVDIEEAVDQAAAA
P-----VPAS-GGAAAPAEGGADEADE--ADEEAEEEAADDGGD-----DDD-DEDDEAS
GEGLGELFG
>har_amylolytica_JCM_13557
MEYVYAALILNEADEEINEDNLTDVLEAAGVDVEESRVKALVAALEDVDIEEAVDQAAAA
P-----VPAS-GGAAAPAEGDADEADE--ADEEADEEAADDGGD-----DDD-DEDDEAS
GEGLGELFG
>har_marismortui_ATCC_43049
MEYVYAALILNEADEEINEDNLTDVLDAAGVDVEESRVKALVAALEDVDIEEAVDQAAAA
P-----VPAS-GGAAAPAEGDADEADE--ADEEAEEEAADDGGD-----DDD-DEDDEAS
GEGLGELFG
>har_sinaiiensis_ATCC_33800
MEYVYAALILNEADEEINEDNLTDVLDAAGVDVEESRVKALVAALEDVDIEEAVDQAAAA
P-----VPAS-GGAAAPAEGDADEADE--ADEEAEEEAADDGGD-----DDD-DEDDEAS
GEGLGELFG
>har_vallismortis_ATCC_29715
MEYVYAALILNESGEEINEDNLTDVLDAAGVDVEESRVKALVAALEDVDIEEAVDQAAAA
P-----VPAS-GGSAAPAEGDADEADE--ADEDAEEEAADDGGD-----DDD-DEDDEAS
GEGLGELFG
>har_hispanica_ATCC_33960
MEYVYAALILNESGEEINEDNLTDVLDAAGVDVEESRVKALVAALEDVDIEEAVDQAAAA
P-VP-ASGGA-AAPAEGGADEADEADE-----EAEEEAADDGGD-----DDD-DEDDEAS
GEGLGELFG
>har_argentinensis_DSM_12282
MEYVYAALILNESGEEINEDNLTDVLDAAGVDVEESRVKALVAALEDVDIEEAVDQAAAA
PVPA-SGGAA-APAEGDADEADEADE------EAEEEAADDGGD-----DDD-DEDDEAS
GEGLGELFG
>har_californiae_ATCC_3379
MEYVYAALILNESGEEINEDNLTDVLDAAGVDVEESRVKALVAALEDVDIEEAVDQAAAA
P-----VPAS-GGAAAPAEGDADEADE--ADEEAEEEAADDGGD-----DDD-DEDDEAS
GEGLGELFG
>har_japonica_DSM_6131
MEYVYAALILNESGEEINEDNLTDVLDAAGVDVEESRVKALVAALEDVDIEEAVDQAAAA
P-----VPAS-GGAAAPAEGDADEADE--ADEEAEEEAADDGGD-----DDD-DEDDEAS
GEGLGELFG
>hac_jeotgali_B3
MEYVYAALILNETGEEINEDNLTSVLEAAGADVEESRVKALVAALEDVDVEEAVEQAAAV
P----AAGGA-SGGAAAGGE-ADEADE----GDADEAEEAEAEE-----EDD-DEDEGDG
GEGLGQLFG
>hcc_saccharolyticus_DSM_5350
MEYVYAALILNETDEEINEDNLTDVLDAAGADVEESRVKALVAALEDVDIEEAVDQAAAV
P----AGGAGGAGGAAAGGAGGEADAD---EADEAEEEEAEEAE-----ADD-DEDDDAG
GEGLGELFG
>hcc_salifodinae_DSM_8989
MEYVYAALILNETDEEINEDNLTDVLDAAGADVEDSRVKALVAALEDVDIEEAVDQAAAV
P--AGGAGGA-GGAAAGGAGGEAEADE---TEEADEEEAAEEAE-----ADD-DEDDDAG
GEGLGELFG
>hcc_hamelinensis_100A6
MEYVYAALILNETDEEINEDNLTSVLEAAGADVEDSRVKALVAALEDVDIEEAVDQ----
------------------------------------------------------------
---------
>hrr_J07HR59
MEYVYAALILNETGAEPDEDNITEVLEAAGVDIEESRVKALVAALDDVDIEEAIETAAAA
P----AAG---AGGAAAPTDDVEEDDD---EPEEEEEVEEAEPE-----DDD-DDDDDAS
GEGLGELFG
>hns_J07HN6
MEYVYAALTLNEADAELTEDNITDVLDAAGVDVEESRVKALVAALEDVDIEEAIETAAAA
P---AAGGAS-AGGASADAGGADAGGDADEADDESDEAADDGGDDADVPDDAGDDDEEAD
GEGLGNLFG
>ncc_amylolyticus_DSM_10524
MEYVYAALILNETDEEINEDNLTNVLDAAGVDVEESRVKALVAALEDVDIDDAVSEAAAV
P----AAGGA-AAGGAAADEGAADEEA-----DEADEAEAEEED-----DDD-DEDEEAG
GEGLGELFG
>hrd_tiamatea_SARL4B
MEYVYAALILNETGEELNEDNLTDVLEAAGVDVEESRVKALVAALEDVDIDEAVEEAAAV
P-A--ATGGA-AGGEAEA---ADDEDD---EEADEEEAADDDED-----DGD-DEDEEAS
GEGLGELFG
>nrr_tibetense_GA33
MEYVYAALILNEADEELNEDNLTNVLDAAGVDVEESRVKALVAALEDVDIDEAVSEAAVA
P----AAGAA-AGGAAAGEAAGDDEDE----EVEETSDVPDTTD-----DDE-DEDDDAG
GEGLGELFG
>nrr_bangense_JCM_10635
MEYVYAALILNETDEELNEDNITGVLDAAGVDVEESRVKALVAALEDVDIDEAVSEAAAV
P----AAGAA-AGGAAAGAA--DDGEE---AEETSDVPDTTDED-----EDD-DEDDDAG
GEGLGELFG
>nrr_sulfidifaciens_JCM_14089
MEYVYAALILNETDEELNEDNITGVLDAAGVDVEESRVKALVAALEDVDIDEAVSEAAAV
P----AAGAA-AGGAAAGAADDEEAEE---TSDVPDTTDEDEDD---------DEDDDAG
GEGLGELFG
>hpg_xanaduensis_SH_6
MEYVYAALILNESGEEINEDNLTDVLDAAGVDVEESRVKALVAALEDVDIDDAVEEAAAV
P----AGGAA-AGGAAAGGAEGGDEEE--EAEETSDVPDTTDDD-----EDD-DEDEGAG
GEGLGELFG
>htg_limicola_JCM_13563
MEYVYAALILNESGEEINEDNLTDVLDAAGVDVEESRVKALVAALEDVDIDEAVEEAAAV
P----AGGAA-AGGAAAAEGGDEEGDE----EEASDVPDTTDED-----EDE-DEDEEAS
GEGLGELFG
>hvx_asiaticus_JCM_14624
MEYVYAALILNESGEEINEDNLTDVLDAAGVDVEESRVKALVAALEDVDIDEAVADAAAV
P----AAGGA-AGGGAAEEAGDDEDDE------VEETSDVPDTT-----DDD-DEDDEAS
GEGLGELFG
>hvx_ruber_XH_70
MEYVYAALILNESGEEINEDNLTDVLDAAGVDVEESRVKALVAALEDVDIDEAVADAAAV
P----AAGGA-AGAGAAEEAGDDEDDE------VEETSDVPDTT-----DDD-DEDDEAS
GEGLGELFG
>nbt_gregoryi_SP2
MEYVYAALILNESGEEINEDNLTDVLDAAGVDVEESRVKALVAALEDVDIDDAVEEAAAA
P--AAAAGGA-AAGGAAADDGGDEDSE-----EDEEADVPDTTD-----EDD-DEDEEAD
GEGLGELFG
>nab_asiatica_DSM_12278
MEYVYAALILNESDEEINEDNLTDVLDAAGVDVEESRVKALVAALEDVDIDDAVSEAAAV
P----AAGGA-AGGAAAADEAADEGEE----EAAEETSDVPDTT-----DED-DEDDDAD
GEGLGELFG
>nab_aegyptia_DSM_13077
MEYVYAALILNESDEEINEDNLTDVLDAAGVDVEESRVKALVAALEDVDIDDAVSEAAAV
P----AAGGA-AGGAAAADEAADEGED-----EAEETSDVPDTT-----DED-DEDDEAD
GEGLGELFG
>nab_taiwanensis_DSM_12281
MEYVYAALILNESDEEINEDNLTDVLDAAGVDVEESRVKALVAALEDVDIDDAVSEAAAV
P--AAGAGGA-AGGAAAADEAADEGED-----EAEETSDVPDTT-----DED-EEDDEAD
GEGLGELFG
>nab_hulunbeirensis_JCM_10989
MEYVYAALILNESDEEINEDNLTDVLDAAGVDVEESRVKALVAALEDVDIDDAVSEAAAV
P----AAGAA-AGGAAAADEAADEGGD-----DEETSDVPDTTD-----EDD-DEDDEAD
GEGLGELFG
>nab_chahannaoensis_JCM_10990
MEYVYAALILNESDEEINEDNLTDVLDAAGVDVEESRVKALVAALEDVDIDDAVSEAAAV
P----AAGAA-AGGAAAADEAADDGAD-----EEETSDVPDTTD-----DDD-DEDDEAD
GEGLGELFG
>nab_magadii_ATCC_43099
MEYVYAALILNESDEEINEDNLTDVLDAAGVDVEESRVKALVAALEDVDIDEAVSEAAAV
P----AAGAA-AGGAAAADEAADDGGD-----EEETSDVPDTTD-----EDD-DEDDEAD
GEGLGELFG
>htg_salina_JCM_13891
MEYVYAALILNESGEEINEDNLTDVLDAAGVDVEESRVKALVAALEDVDIDEAVSEAAAV
P----AGGAA-AGGAAAGDAGGDEGGE---EEEAEETSDVPDTT-----DEDDDEDDDAG
GEGLGELFG
>htg_turkmenica_DSM_5511
MEYVYAALILNESGEEINEDNLTDVLDAAGVDVEESRVKALVAALEDVDIDEAVSEAAAV
P----AGGAA-AGGAAAGDAGGDEGGD---EEEAEETSDVPDTT-----DEDDDEDDDAG
GEGLGELFG
>nnm_versiforme_JCM_10478
MEYVYAALILNESGEEINEDNLTNVLDAAGVDVEESRVKALVAALEDVDIDEAVSEAAAV
P----AGGAA-AGGAAGGEAAADEGGD-EAEEEAEETSDVPDTT-----DDD-DEDDEAD
GEGLGELFG
>hrr_LB1
MEYVYAALILNESDEEINEDNLTNVLDAAGVDVEESRVKALVAALEDVDIDEAVSEAAAV
P----AGGAA-AGGAAGGEAAADDADE---EEEAEETSDVPDTT-----DDD-DDDDEAD
GEGLGELFG
>nnm_altunense_JCM_14663
MEYVYAALILNESDEEINEDNLTNVLDAAGVDVEESRVKALVAALEDVDIDEAVSEAAAV
P----AGGAA-AGGAAGGEAAADDADE---EEEAEETSDVPDTT-----DDD-DDDDEAD
GEGLGELFG
>nnm_pallidum_DSM_3751
MEYVYAALILNESDEEINEDNLTNVLDAAGVDVEESRVKALVAALEDVDIDEAVSEAAAV
P----AGGAA-AGGAAGGEAAADDGGE---EEEAEETSDVPDTT-----DDD-DDDDEAD
GEGLGELFG
>nnm_gari_JCM_14663
MEYVYAALILNESDEEINEDNLTNVLDAAGVDVEESRVKALVAALEDVDIDEAVSEAAAV
P----AGGAA-AGGAAGGEAAADEGDE---EEEAEETSDVPDTT-----DDD-DDDDEAD
GEGLGELFG
>nnm_sp_J7_2
MEYVYAALILNESDEEINEDNLTNVLDAAGVDVEESRVKALVAALEDVDIDEAVSEAAAV
P----AGGAA-AGGAAGGEAAADEGGE---EEEAEETSDVPDTT-----DDD-DDDDEAD
GEGLGELFG
>nnm_pellirubrum_DSM_15624
MEYVYAALILNESGEEINEDNLTNVLDAAGVDVEESRVKALVAALEDVDIDDAVSEAAAV
P----AGGAA-AGGAAGAEEAADDDGD-DEAEEAEETSDVPDTT-----DDD-DEDDEAD
GEGLGELFG
>htg_thermotolerans_DSM_11522
MEYVYAALILNESGEEINEDNLTNVLDAAGVDVEESRVKALVAALEDVDIDDAVSEAAAV
P----AGGAA-AGGAAGAEEAADDGDD---EEEAEETSDVPDTT-----DDD-DDDDEAD
GEGLGELFG
>hbi_lacisalsi_AJ5
MEYVYAALILNESGEEINEDNLTDVLDAAGVDVEESRVKALVAALEDVDIDEAVSEAAAA
P----AAAAG-AAGGAAAEEADEEAEE-----EEETSDVPDTTD-----EDE-DEDDEAD
GEGLGELFG
>hbi_nitrareducens_JCM_10879
MEYVYAALILNESGEEINEDNLTDVLDAAGVDVEESRVKALVAALEDVDIDEAVSEAAAA
P------AAA-AGGAAAAGAAADEGDD--DDEEVEETSDVPDTT-----DEDDDEDEEAD
GEGLGELFG
>hap_paucihalophilus_DX253
MEYVYAALILNESGEEINEENLTDVLDAAGVDVEESRVKALVAALEDVDIEEAVEQAAAV
P----------AGGASAAPAGGDDEGA----DEAEEEEAAEEEE-----ED--DEDEDAG
GEGLGELFG
>ncc_jeotgali_DSM_18795
MEYVYAALILNEAGEEINEDNLTDVLDAAGVDVEESRVKALVAALEDVDIDEAVDEAAAV
P----AAGGA-AGGAAAGEA-ADEEDE-----EAAEEEEAAEED-----EDD-DEDEDAG
GEGLGELFG
>ncc_occultus_SP4
MEYVYAALILNETGEEITEDNLTDVLDAAGVDVEESRVKALVAALEDVDIDEAVDEAAAV
P----AAGGA-AAGAAAADEGAADEDA----DEADEADAAEEDD-----DDD-DEDEEAG
GEGLGELFG
>nln_innermongolicus_JCM_12255
MEYVYAALILNETDEEINEDNLTDVLDAAGVDVEESRVKALVAALEDVDIDEAVSEAAVA
P----AAGGA-AAGGAAAAGGDEGGDE-GDAEETSDVPDTTDDD-----DDD-DEDEEAG
GEGLGELFG
>hmc_mukohataei_DSM_12286
MEYVYAALILNESGAEINEDNLTDVLDAAGVDVEESRVKALVAALEDVDIDEAVDEAAAA
P---VAAGGA-AAPAAEGGAEEDAGAD---EEAAEEEAAEEEEA-----GDD-DEDEGDG
GEGLGELFG
>nmn_pharaonis_DSM_2160
MEYVYAALILHESGEELNEDNLTDVLDAAGVDVEESRVKALVAALEDVDVEEAIETAAAV
P-AGGAGGAA-AGGAAEADE-AEEADE----GGDADEAEEAEEE-----AED-DGDDEDG
GEGLGELFG
>hrd_utahensis_DSM_12940
MEYVYAALILNETGEEINEDNLTNVLDAAGVDVEESRVKALVAALEDVDIDEAVEEAAAV
P--A-ATGGA-AGGEVEADD--EGGDD---AEEADEEEAADEAE-----GGD-DEDEDAS
GEGLGELFG
>nmn_moolapensis_8_8_11
MEYVYAALILHETDEEINEDNLTGVLDAAGVDVEESRVKALVAALEDVDVEEAIETAAAV
P---AAGGSA-AGGSTETADEAEEADA----DEAEEADADADEE---------DDEDDDG
GEGLGELFG
>hsn_pallida_JCM_14848
MEYVYAALILNESGEEINEDNVTAVLDAAGVDVEESRVKALVAALEDVDIEEAVDTAAAA
P--APAAGGS-AGGDVET---SDDDDS----DDDEGGDEDAAAD-----EDD-EEEDESS
GEGLGELFG
>hgn_salarium_B_1
MEYVYAALILNETDEEINEDNITAVLEAAGVDVEESRVKALVAALEDVDIEEAIETAAAA
P-----AAAP-AGGSSGGDESADEESA----DEEEEEAAAEEEE---------DDEDDDS
GEGLGELFG
>hrr_LG3
MEYVYAALILNETGEEINEDNVTGVLEAAGVDVEESRVKALVAALEDVDIEEAIETAAAA
P----AAGAS-AGGAADADA-ADEADD---DEEEEADEAEEADE-----ADD-DEEDGDG
GEGLGELFG
>hrr_LD3
MEYVYAALILNETGEEINEDNVTGVLEAAGVDVEESRVKALVAALEDVDIEEAIETAAAA
P----AAGAS-AGGAADADA-ADEADD---DEEEEADEAEEADE-----ADD-DEEDGDG
GEGLGELFG
>hrr_Ga36
MEYVYAALILNETGEEINEDNVTGVLEAAGVDVEESRVKALVAALEDVDIEEAIETAAAA
P----AAGAS-AGGAADADA-ADEADD---DEEEEADEAEEADE-----ADD-DEEDGDG
GEGLGELFG
>hrr_Ga2p
MEYVYAALILNETGEEINEDNVTGVLEAAGVDVEESRVKALVAALEDVDIEEAIETAAAA
P----AAGAS-AGGAADADA-ADEADD---DEEEEADEAEEADE-----ADD-DEEDGDG
GEGLGELFG
>hrr_G37
MEYVYAALILNETGEEINEDNVTGVLEAAGVDVEESRVKALVAALEDVDIEEAIETAAAA
P----AAGAS-AGGAADADA-ADEADD---DEEEEADEAEEADE-----ADD-DEEDGDG
GEGLGELFG
>hrr_Fb21
MEYVYAALILNETGEEINEDNVTGVLEAAGVDVEESRVKALVAALEDVDIEEAIETAAAA
P----AAGAS-AGGAADADA-ADEADD---DEEEEADEAEEADE-----ADD-DEEDGDG
GEGLGELFG
>hrr_Ec15
MEYVYAALILNETGEEINEDNVTGVLEAAGVDVEESRVKALVAALEDVDIEEAIETAAAA
P----AAGAS-AGGAADADA-ADEADD---DEEEEADEAEEADE-----ADD-DEEDGDG
GEGLGELFG
>hrr_C2_a
MEYVYAALILNETGEEINEDNVTGVLEAAGVDVEESRVKALVAALEDVDIEEAIETAAAA
P----AAGAS-AGGAADADA-ADEADD---DEEEEADEAEEADE-----ADD-DEEDGDG
GEGLGELFG
>hrr_LG1
MEYVYAALILNETGEEINEENVTGVLEAAGVDVEESRVKALVAALEDVDIEEAIETAAAA
P----AAGAS-AGGAADAAA-ADEADD---DEEEEADEAEEADE-----ADD-DEEDGDG
GEGLGELFG
>hrr_C2_b
MEYVYAALILNETGEEINEDNVTGVLEAAGVAVEESRVKALVAALEDVDIEEAIETAAAA
P----AAGAS-AGGSADADASADEADD---DDDDDDEAEAADEA-----ADD-DEEEGDG
GEGLGELFG
>hrr_T3cd
MEYVYAALILNETGEEINEDNVTGVLEAAGVDVEESRVKALVAALEDVDIEEAIETAAAA
P----AAGAS-TGGSADADASADEADD---DDDDDDEAEAADEA-----ADD-DEEEGDG
GEGLGELFG
>hrr_hochstenium_ATCC_700873
MEYVYAALILNETGAEINEDNVTGVLEAAGVDVEESRVKALVAALEDVDIEEAIETAAAA
P----AAGAA-AGGSADADASADDGDD----DEDDEADAAEEAA-----DED-DEEDGDG
GEGLGELFG
>hrr_tebenquichense_DSM_14210
MEYVYAALILNETGAEINEDNVTGVLEAAGVDVEESRVKALVAALEDVDIEEAIETAAAA
P----AAGAS-AGGSADADASADEADD----DDEEDEADAAEEA-----ADD-DEEDGDG
GEGLGELFG
>hrr_coriense_DSM_10284
MEYVYAALILNETGEEINEDNVTGVLEAAGVDVEESRVKALVAALEDVDIEEAIETAAAA
P----AAGAS-AGGAAEADASADEADD----DDEDEAEAEAADE-----ADD-DDEDDDG
GEGLGELFG
>hrr_IB24
MEYVYAALILNETGEEINEENITGVLDAAGVDVEESRVKALVAALEDVDIEDAIETAAAA
P----AAGAA-AGGSADAAE-ADEADD----EADEADEAEEAAD-----EEE-EDDDEDG
GEGLGELFG
>hrr_hd13
MEYVYAALILNETGEEINEENITGVLDAAGVDVEESRVKALVAALEDVDIEDAIETAAAA
P----AAGAA-AGGSADAAE-ADEADD----EADEADEAEEAAD-----EEE-EDDDEDG
GEGLGELFG
>hrr_Eb13
MEYVYAALILNETGEEINEENITGVLDAAGVDVEESRVKALVAALEDVDIEDAIETAAAA
P----AAGAA-AGGSADAAE-ADEADD----EADEADEAEEAAD-----EEE-EDDDEDG
GEGLGELFG
>hrr_Ea8
MEYVYAALILNETGEEINEENITGVLDAAGVDVEESRVKALVAALEDVDIEDAIETAAAA
P----AAGAA-AGGSADAAE-ADEADD----EADEADEAEEAAD-----EEE-EDDDEDG
GEGLGELFG
>hrr_Ea1
MEYVYAALILNETGEEINEENITGVLDAAGVDVEESRVKALVAALEDVDIEDAIETAAAA
P----AAGAA-AGGSADAAE-ADEADD----EADEADEAEEAAD-----EEE-EDDDEDG
GEGLGELFG
>hrr_kocurii_JCM_14978
MEYVYAALILNETGEEINEENITGVLDAAGVDVEESRVKALVAALEDVDIEEAVETAAAA
P----AAGAA-AGGSADAAE-ADEADE----EEDEEEAAEEAAD-----DD--DEDEGDG
GEGLGELFG
>hrr_saccharovorum_DSM_1137
MEYVYAALILNETGEEINEDNVTGVLEAAGVDVEESRVKALVAALEDVDIEEAVETAAAA
P----AAGAA-SGGSADAAE-ADEADE----EEDEEEEAAEEAA-----DD--DEEDGDG
GEGLGELFG
>hrr_SP9
MEYVYAALILNETGEEINEDNVTGVLEAAGVDVEESRVKALVAALEDVDIEEAVETAAAA
P--A-AAGAA-SGGSADADASADESDD---DDEADEADAADEAD-----DGD-EEDEGDG
GEGLGELFG
>hrr_SP3
MEYVYAALILNETGEEINEDNVTGVLEAAGVDVEESRVKALVAALEDVDIEEAVETAAAA
P--A-AAGAA-SGGSADADASADESDD---DDEADEADAADEAD-----DGD-EEDEGDG
GEGLGELFG
>hrr_arcis_JCM_13916
MEYVYAALILNETGEEINEDNVTGVLEAAGVDVEESRVKALVAALEDVDIEEAIETAAAA
P----AAGAS-AGGSADADASADEADD---DDDDDDDEAEAADE-----ADD-DEEEGDG
GEGLGELFG
>hrr_terrestre_JCM_10247
MEYVYAALILNETGEEINEDNVTGVLEAAGVDVEESRVKALVAALEDVDIEEAIETAAAA
P----AAGAS-AGGSADADASADEADA---DDDDDDDEAEAADE-----ADD-DEEEGDG
GEGLGELFG
>hrr_litoreum_JCM_13561
MEYVYAALILNETGEEINEDNVTGVLEAAGVDVEESRVKALVAALEDVDIEEAIETAAAA
P----AAGAS-AGGSADADASADEADA---DDDDDDDEAEAADE-----ADD-DEEEGDG
GEGLGELFG
>hrr_LG2
MEYVYAALILNETGEEINEDNVTGVLEAAGVDVEESRVKALVAALEDVDIEEAIETAAAA
P----AAGAS-AGGSADADASADEADA---DDDDDDDEAEAADE-----ADD-DEEEGDG
GEGLGELFG
>hrr_distributum_JCM_10118
MEYVYAALILNETGEEINEDNVTGVLEAAGVDVEESRVKALVAALEDVDIEEAIETAAAA
P----AAGAS-AGGSADADASADEADA---DDDDDDDEAEAADE-----ADD-DEEEGDG
GEGLGELFG
>hrr_C3
MEYVYAALILNETGEEINEDNLTGVLEAAGVDVEESRVKALVAALEDVDIEEAIETAAAA
P----AAGAS-AGGSADADASADEADA---DDDDDDDEAEAADE-----ADD-DEEEGDG
GEGLGELFG
>hrr_aidingense_JCM_13916
MEYVYAALILNETGEEINEDNITGVLEAAGVDVEESRVKALVAALEDVDIEEAIETAAAA
P----AAGAA-AGGAAAAEE-SDDGDD-------EADEADADDE-----DDE-EEEDDDG
GEGLGELFG
>hrr_californiensis_DSM_19288
MEYVYAALILNETGEEINEDNVTGVLEAAGVDVEESRVKALVAALEDVDIEEAIETAAAA
P----AAGAA-SGGSADADASADEADD----DDEADEADADDEA-----DDD-DEEEGDG
GEGLGELFG
>hrr_Cb34
MEYVYAALILNETGEEINEDNVTGVLEAAGVDVEESRVKALVAALEDVDIEEAIETAAAA
P----AAGAA-SGGSADEAEEADDGDD--------EEEAEAEEA-----DDD-DEDEGDG
GEGLGELFG
>hrr_lacusprofundi_ATCC_49239
MEYVYAALILNETGEEINEDNVTGVLEAAGVDVEESRVKALVAALEDVDIEEAIETAAAA
P----AAGAA-AGGSADAAD-ADEAAD---ESDDEDDAA--EEA-----ADD-EDEDDDG
GEGLGELFG
>hrr_lipolyticum_DSM_21995
MEYVYAALILNETGEEINEDNVTGVLEAAGVDVEESRVKALVAALEDVDIEEAIETAAAA
P----AAGAA-AGGSADAAE-ADEADD-----EADEEDAAEEAA-----DDD-DEDEGDG
GEGLGELFG
>hrr_C49
MEYVYAALILNETGEEINEDNITGVLEAAGVDVEESRVKALVAALEDVDIEEAIETAAAA
P----AAGAA-AGGSADAAE-ADEADD---EAEEDEADAAEEAA-----DDE-DEDEDDG
GEGLGELFG
>hrr_SP7
MEYVYAALILNETGEEINEDNVTGVLEAAGVDVEESRVKALVAALEDVDIEEAIETAAAA
P----AAGAA-AGGSADAEA-ADEADD---DEDEADEAEAADEA-----DDD-DEDEGDG
GEGLGELFG
>haloarchaeon_3A1_DGR
MEYVYAALILNETGEEINEDNLTAVLDAAGVDVEESRVKALVAALEDVDIEEAIETAAAA
P----AAGAA--------------------------------------------------
---------
