# Supplementary material for: Inteins as indicators of gene flow in the halobacteria
Source: Front Microbiol. 2014 Jun 26;5:299. doi: 10.3389/fmicb.2014.00299 (PMC4071816; doi:10.3389/fmicb.2014.00299)
Supplement: Supplementary file 1 [file DataSheet1.ZIP › data_file1/reference_tree_alignment/L12e_L11p-nog.aln]

>lcl|36548_1817 unnamed protein product
-----------------------------------MDARIREHAEIIADHSTDIQSGD--
------------------------------------------------------------
----------------------------------------DVVIQLPKEAEDLAVALHEV
CGDR--------------------------------------------------------
---GANPVYLNYSKRAQRAFKRSADEFTEPSHRRAL------------------------
-----YEEADVFIIARGGANA--------------------------TEDA-----DVDP
ETNAAY----------------------------------------------NRAMEEVK
RTRLSKTWCLTQYPTASHAQ----------------------------------------
LAGMSTEAYENFVWDA--------------------------------------------
-------------------------VSLDW-DEQREFQSNMVEILDDADEVTIKSGEETD
LTLDVSGNSTLNDYGEANLPGGEVFTA---------------------------------
---PTRDGVDGEVHFDLPLYRYGREIDGVRLRFEDGEVVSHSAERNED------------
------------------------------------------------------------
-------------------------------------------------LLS--------
-----GILDTDEGSRRLG------------------------------------------
--------ELGIGMNRQIDRFTYNM-------LFDEKMGDTVHMAV--------------
--------------------------------------G---------------------
------SAYDACLPEGDSGNDSAVHVDMIVDVSEDSRLEVDGEVVQRNGTFRWEEGFEG
>gi|515913687|ref|WP_017344270.1| aminopeptidase [Halorubrum sp. T3]
-----------------------------------MDARVREHAEIIADHATGIESGD--
------------------------------------------------------------
----------------------------------------DVVIQMPKEAEDLAVALHEV
CGDR--------------------------------------------------------
---GANPVYLNYSKRAQRAFKRSSEEFTEPSHRRAL------------------------
-----YEEADVFVIARGGANA--------------------------TEDA-----DVDP
ETNAAY----------------------------------------------NRAMEEVK
RTRLSKTWCLTQYPTASHAQ----------------------------------------
LAGMSTEAYENFVWDA--------------------------------------------
-------------------------VSLDW-DEQREFQSNMVEILDDADEVRIKSGEETD
LTLDVSGNSTLNDYGEANLPGGEVFTA---------------------------------
---PTRDGVDGEVHFDLPLYRYGREIDGVRLRFEDGEVVSHSAERNED------------
------------------------------------------------------------
-------------------------------------------------LLS--------
-----GILDTDEGSRHLG------------------------------------------
--------ELGIGMNRQIDRFTYNM-------LFDEKMGDTVHMAV--------------
--------------------------------------G---------------------
------SAYPETVGGDNEVNESAEHVDMIVDMSEDSVIEVDGEVVQRNGTFVFEDEF--
>lcl|36549_1732 unnamed protein product
--------------------------------------MNEKRRTLLKAMGGTTALAG--
------------------------------------------------------------
----------------------------------------LAGCISTG------------
-GDGGDGSDGSDGSDGSDGSDGSDGGNSGSARLWTDLSDAEDEAITDYVDQYESETGNTI
NKEAPGG---------------------------EL------------------------
-----DQQLETAIPAGDGPDSWIWAHDWVGRFAVREDPPFLYDASDDVDVSLDSYTQAAR
EAAQFN------------------------------------------------------
------------------DG----------------------------------------
LYGLPFASET--------------------------------------------------
-------------------------VTLFY-NEDMVDEPPETLEEMVSVMEEHHDPENGQ
YGLSYPV----------TDPYFVSGFLQ--------------------------------
---AYGGNIFDEQNLEVGVDS-DACKRGMDALETVSQYVPADPGYESQ------------
------------------------------------------------------------
-------------------------------------------------IVAFADGLAPF
AINGP--WELGNLQDSIE------------------------------------------
--------NLGVTTLPTVDGNNPRTYSGIQLFYFSSMLADADQSTVDAATGLAEWYTTNE
EIIQTNAEQQGYIPVLADVVGNGDLSSEVQAFARQVDHGVPIPTHPDMDSVWTPVTEALE
RVFNDEQDSDAALDQAASEIREAL-----------------------------------
>gi|541195204|gb|ERH03461.1| conserved thioredoxin domain protein [Halorubrum sp. J07HR59]
-------------------------------------------------------MACDP
NTGMTIPTERNRLADTASPYLRQHADNPVNWQPWDDQALSTAEDHQVPLFVSIGYSACHW
CHVMEEESFSDPDVATVVNENFVPIKVDREERPDLDSIYMTVSQLVNGSGGWPLSAWCTP
DGEP----FYLGTYFPPESTRGRSGFSEVCERIAGSWSDSDEREEMHNRASQWTAAARDE
LEDVPDQ---------------------------PTDRDDESLLDEAVAAAVRGHDDEHG
GFGANSPKF---------PMPGR------------------------VELLLG---AAVR
DGNDAA------------------------------------------------------
------------------MSAVTTTLDAMASGGMYDQVGGGFHRYAVDREWTVPHFEKML
YDNAELPRVTFQAARATGRPAYTRVGTESLAF----------------------------
-------------------------VEREMRAED------------------------GA
FVSTLGA--------RSQSPISRRDGADSAADRQDHDEETEADIEEGEFYTWTPDEVDAV
LDDPAAGLVKDRYGITSS----GNFERGLTVPTLAESVADLAEARDSSASEIGETLMEAR
ATLFEQRETRSRPPRDEKVIAGWNGLMISAYAAGERALETESTDSAPGSASESKSESDSV
SDSGSVIESGQRALDATLDRLWDGETLYHSVLDGDESGPSVSGYLDDYAFLA--------
----RGAFDLYQVTGDVGPLDTALTLADGILERFYDPGDGTIYYTADAGEDLVARPQEFT
DRSTPSSLGVAANLLVSLDGFTPRE--------YRSIAEEVXXXXXXXAPRPPTESGLAD
WLETLGLDETPPVWKGRTATDGEPTVYACQSFVCSPPKH---------------------
-------DFDAALEWLSTH----------------------------------------
>gi|339756882|gb|EGQ40465.1| ribosomal protein L11 [Candidatus Nanosalinarum sp. J07AB56]
-------------------------------------------------------MTE--
------------------------------------------------------------
----------------------------------------TVDLLVEG------------
-GQA--------------------------------------------------------
---SAGP---------------------------PL------------------------
-----GPSL--------APIEG-------------------------VDVG-----QIVA
DINEET------------------------------------------------------
------------------GG----------------------------------------
FEGMEVP-----------------------------------------------------
-------------------------VTVEV-DED-----------------------TGS
HTVEVGT------------P----------------------------------------
---PAAQLVMEELGIDPVV---ENPMRTRWRTWSSSSSAASPERSPPT------------
------------------------------------------------------------
---------------------------------------------------S--------
-------WET--------------------------------------------------
---------TCA--------------------------DA--------------------
------------------------------------------------------------
-----------------------------------------------------------
>lcl|38015_3100 unnamed protein product
-----------------------------------------------MTHVVIIGAYG--
------------------------------------------------------------
----------------------------------------SAGAAVAGDLVEADDIELTL
VDNG--------------------------------------------------------
---EPGG---------------------------GL------------------------
-----CILR--------GCMPSKEVLSAGAHRFQARHDERLVGDVPEVDLE-----AVVE
RKDDHVLDWAGHRRDSIHEMAERDDVTFIHDTATFVDEHTVRAGGEEHEADYVVIATGSS
VNVPDTPGIDEVDFMTSDQV----------------------------------------
LDATEFPDSGIVMGFGYIGMEMVPYLAEAGGMELTVIEHDDRPIDEGDPEFGDAALDIYE
DNWDVTIPTNCYEQELEETEDGGVRLTVEY-DDD------------------------GS
FEIEVGV------------P----------------------------------------
---PTAELIKDEAGFETGS---GEPQEDFVADLSVDQVKQIAEQKHPD------------
------------------------------------------------------------
-------------------------------------------------LLS--------
-------YDLKNAAKEVV------------------------------------------
--------GTCTSLGVTIEGENPRE--------FKERIDA--------------------
--------------------------------------G---------------------
-------EYDDVFAAEAQA----------------------------------------
>gi|452206762|ref|YP_007486884.1| 50S ribosomal protein L11 [Natronomonas moolapensis 8.8.11]
-------------------------------------------------------MAG--
------------------------------------------------------------
----------------------------------------TIEVLVPG------------
-GQA--------------------------------------------------------
---NPGP---------------------------PL------------------------
-----GPEL--------GPTP--------------------------VDVQ-----AVVN
EINEQT------------------------------------------------------
------------------AA----------------------------------------
FDGTEVP-----------------------------------------------------
-------------------------VTVDY-DDD------------------------GS
FGIEVGV------------P----------------------------------------
---PTAALIKDELGFETGS---GEPNEEFVADMSAEQLKTVAEQKLPD------------
------------------------------------------------------------
-------------------------------------------------LLA--------
-------YDARNAAKEVA------------------------------------------
--------GTCASLGVTVEGEDARM--------FNERLEN--------------------
--------------------------------------G---------------------
-------EFDGTFDEAKAAA---------------------------------------
>gi|76802860|ref|YP_330955.1| 50S ribosomal protein L11P [Natronomonas pharaonis DSM 2160]
-------------------------------------------------------MAG--
------------------------------------------------------------
----------------------------------------TIEVLVAG------------
-GQA--------------------------------------------------------
---DPGP---------------------------PL------------------------
-----GPEL--------GPTP--------------------------VDVQ-----AVVN
EINDQT------------------------------------------------------
------------------EA----------------------------------------
FDGTEVP-----------------------------------------------------
-------------------------VTIDY-DDD------------------------GS
FDIDVGV------------P----------------------------------------
---PTAALIKDELDFETGS---GEPNEEFVADMSAEQLKTVAEQKLPD------------
------------------------------------------------------------
-------------------------------------------------LLA--------
-------YDTRNAAKEVA------------------------------------------
--------GTCVSLGVTIEGEDART--------FNQRLDN--------------------
--------------------------------------G---------------------
-------EFDDVFAEAEPAA---------------------------------------
>gi|541197691|gb|ERH05854.1| ribosomal protein L11 [Halonotius sp. J07HN4]
-------------------------------------------------------MAG--
------------------------------------------------------------
----------------------------------------TIEVLVPG------------
-GQA--------------------------------------------------------
---NPGP---------------------------PL------------------------
-----GPEL--------GPTP--------------------------VDVQ-----AVVQ
TINDET------------------------------------------------------
------------------DA----------------------------------------
FDGMEVP-----------------------------------------------------
-------------------------ITVDY-DDD------------------------GS
FEIDVGV------------P----------------------------------------
---PTSELIKDEAGFDSGS---GEPHENFVADMSVEQVKKVAEQKSTD------------
------------------------------------------------------------
-------------------------------------------------LLS--------
-------YDVKNAAKEVS------------------------------------------
--------GTCMTLGVTIDGEDART--------FKQRVDN--------------------
--------------------------------------G---------------------
-------EYDDVLGEDAEAAA--------------------------------------
>gi|541192809|gb|ERH01158.1| ribosomal protein L11 [Halonotius sp. J07HN6]
-------------------------------------------------------MAD--
------------------------------------------------------------
----------------------------------------TIEVLIPG------------
-GQA--------------------------------------------------------
---NPGP---------------------------PL------------------------
-----GPEL--------GPTP--------------------------VDVQ-----DVVQ
QINDQT------------------------------------------------------
------------------EA----------------------------------------
FDGMEVP-----------------------------------------------------
-------------------------VTVEY-EDD------------------------GS
FEIDVGV------------P----------------------------------------
---PTSELIKDEAGFDSGS---GEPQEDFVADMSVEQVKKVAEQKSTD------------
------------------------------------------------------------
-------------------------------------------------LLS--------
-------YDVKNAAKEVG------------------------------------------
--------GTCMTLGVTIDGEDART--------FKQRVDD--------------------
--------------------------------------G---------------------
-------EYDDVLVDDAEAAA--------------------------------------
>gi|448592501|ref|ZP_21651608.1| 50S ribosomal protein L11P [Haloferax elongans ATCC BAA-1513]
-------------------------------------------------------MAG--
------------------------------------------------------------
----------------------------------------TIEVLVPG------------
-GKA--------------------------------------------------------
---NPGP---------------------------PL------------------------
-----GPEL--------GPTP--------------------------VDVQ-----DVVN
QINDQT------------------------------------------------------
------------------AA----------------------------------------
FDGMEVP-----------------------------------------------------
-------------------------VTVEY-EDD------------------------GS
FSIEVGV------------P----------------------------------------
---PTAALVKDEVGFDTGS---GEPQKNFVADMSIEQLKKVAEQKSSD------------
------------------------------------------------------------
-------------------------------------------------LLA--------
-------YDLKNASKEVA------------------------------------------
--------GTCASLGVTIEGEDARE--------FKERIDG--------------------
--------------------------------------G---------------------
-------EFDDQFDDK-------------------------------------------
>gi|448578429|ref|ZP_21643864.1| 50S ribosomal protein L11P [Haloferax larsenii JCM 13917]
-------------------------------------------------------MAG--
------------------------------------------------------------
----------------------------------------TIEVLVPG------------
-GKA--------------------------------------------------------
---NPGP---------------------------PL------------------------
-----GPEL--------GPTP--------------------------VDVQ-----DVVN
QINDQT------------------------------------------------------
------------------AA----------------------------------------
FDGMEVP-----------------------------------------------------
-------------------------VTVEY-EDD------------------------GS
FSIEVGV------------P----------------------------------------
---PTAALVKDEVGFDTGS---GEPQKDFVADMSIEQLKKVAEQKSSD------------
------------------------------------------------------------
-------------------------------------------------LLA--------
-------YDLKNASKEVA------------------------------------------
--------GTCASLGVTIEGEDARE--------FKERIDG--------------------
--------------------------------------G---------------------
-------EFDDQFDDE-------------------------------------------
>gi|448583279|ref|ZP_21646635.1| 50S ribosomal protein L11P [Haloferax gibbonsii ATCC 33959]
-------------------------------------------------------MAG--
------------------------------------------------------------
----------------------------------------TIEVLVPG------------
-GKA--------------------------------------------------------
---NPGP---------------------------PL------------------------
-----GPEL--------GPTP--------------------------VDVQ-----DVVN
DINEQT------------------------------------------------------
------------------AA----------------------------------------
FDGMEVP-----------------------------------------------------
-------------------------VTVEY-DDD------------------------GS
FSIEVGV------------P----------------------------------------
---PTAALIKDEVGFDTGS---GEPQKNFVADMSIAQLKKVAEQKSSD------------
------------------------------------------------------------
-------------------------------------------------LLS--------
-------YDLKNASKEVA------------------------------------------
--------GTCASLGVTIEGEDART--------FKQRIDG--------------------
--------------------------------------G---------------------
-------DFDNHFDDE-------------------------------------------
>gi|448557519|ref|ZP_21632708.1| 50S ribosomal protein L11P [Haloferax sp. ATCC BAA-644]
-------------------------------------------------------MAG--
------------------------------------------------------------
----------------------------------------TIEVLVPG------------
-GKA--------------------------------------------------------
---NPGP---------------------------PL------------------------
-----GPEL--------GPTP--------------------------VDVQ-----DVVN
DINDQT------------------------------------------------------
------------------AA----------------------------------------
FDGMEVP-----------------------------------------------------
-------------------------VTVEY-DDD------------------------GS
FSIEVGV------------P----------------------------------------
---PTAALIKDEVGFDTGS---GEPQENFVADMSIEQLKKVAEQKSSD------------
------------------------------------------------------------
-------------------------------------------------LLS--------
-------YDLKNASKEVA------------------------------------------
--------GTCASLGVTIEGEDART--------FKQRIDG--------------------
--------------------------------------G---------------------
-------DFDDHFDDE-------------------------------------------
>gi|448548325|ref|ZP_21627592.1| 50S ribosomal protein L11P [Haloferax sp. ATCC BAA-645]
-------------------------------------------------------MAG--
------------------------------------------------------------
----------------------------------------TIEVLVPG------------
-GKA--------------------------------------------------------
---NPGP---------------------------PL------------------------
-----GPEL--------GPTP--------------------------VDVQ-----DVVN
DINDQT------------------------------------------------------
------------------AA----------------------------------------
FDGMEVP-----------------------------------------------------
-------------------------VTVEY-DDD------------------------GS
FSIEVGV------------P----------------------------------------
---PTAALIKDEVGFDTGS---GEPQENFVADMSIEQLKKVAEQKSSD------------
------------------------------------------------------------
-------------------------------------------------LLS--------
-------YDLKNASKEVA------------------------------------------
--------GTCASLGVTIEGEDART--------FKQRIDG--------------------
--------------------------------------G---------------------
-------DFDDHFDDE-------------------------------------------
>gi|448546338|ref|ZP_21626502.1| 50S ribosomal protein L11P [Haloferax sp. ATCC BAA-646]
-------------------------------------------------------MAG--
------------------------------------------------------------
----------------------------------------TIEVLVPG------------
-GKA--------------------------------------------------------
---NPGP---------------------------PL------------------------
-----GPEL--------GPTP--------------------------VDVQ-----DVVN
DINDQT------------------------------------------------------
------------------AA----------------------------------------
FDGMEVP-----------------------------------------------------
-------------------------VTVEY-DDD------------------------GS
FSIEVGV------------P----------------------------------------
---PTAALIKDEVGFDTGS---GEPQENFVADMSIEQLKKVAEQKSSD------------
------------------------------------------------------------
-------------------------------------------------LLS--------
-------YDLKNASKEVA------------------------------------------
--------GTCASLGVTIEGEDART--------FKQRIDG--------------------
--------------------------------------G---------------------
-------DFDDHFDDE-------------------------------------------
>gi|448565329|ref|ZP_21636196.1| 50S ribosomal protein L11P [Haloferax prahovense DSM 18310]
-------------------------------------------------------MAG--
------------------------------------------------------------
----------------------------------------TIEVLVPG------------
-GKA--------------------------------------------------------
---NPGP---------------------------PL------------------------
-----GPEL--------GPTP--------------------------VDVQ-----DVVN
DINDQT------------------------------------------------------
------------------AA----------------------------------------
FDGMEVP-----------------------------------------------------
-------------------------VTVEY-DDD------------------------GS
FSIEVGV------------P----------------------------------------
---PTAALIKDEVGFDTGS---GEPQENFVADMSIEQLKKVAEQKSSD------------
------------------------------------------------------------
-------------------------------------------------LLS--------
-------YDLKNASKEVA------------------------------------------
--------GTCASLGVTIEGEDART--------FKQRIDG--------------------
--------------------------------------G---------------------
-------DFDDHFDDE-------------------------------------------
>gi|448600817|ref|ZP_21656196.1| 50S ribosomal protein L11P [Haloferax alexandrinus JCM 10717]
-------------------------------------------------------MAG--
------------------------------------------------------------
----------------------------------------TIEVLVPG------------
-GKA--------------------------------------------------------
---NPGP---------------------------PL------------------------
-----GPEL--------GPTP--------------------------VDVQ-----DVVN
DINDQT------------------------------------------------------
------------------AA----------------------------------------
FDGMEVP-----------------------------------------------------
-------------------------VTVEY-DDD------------------------GS
FSIEVGV------------P----------------------------------------
---PTAALIKDEVGFDTGS---GEPQENFVADMSIEQLKKVAEQKSSD------------
------------------------------------------------------------
-------------------------------------------------LLS--------
-------YDLKNASKEVA------------------------------------------
--------GTCASLGVTIEGEDART--------FKQRIDG--------------------
--------------------------------------G---------------------
-------DFDDYFDDE-------------------------------------------
>gi|448622883|ref|ZP_21669532.1| 50S ribosomal protein L11P [Haloferax denitrificans ATCC 35960]
-------------------------------------------------------MAG--
------------------------------------------------------------
----------------------------------------TIEVLVPG------------
-GKA--------------------------------------------------------
---NPGP---------------------------PL------------------------
-----GPEL--------GPTP--------------------------VDVQ-----DVVN
DINDQT------------------------------------------------------
------------------AA----------------------------------------
FDGMEVP-----------------------------------------------------
-------------------------VTVEY-DDD------------------------GS
FSIEVGV------------P----------------------------------------
---PTAALIKDEVGFDTGS---GEPQENFVADMSIEQLKKVAEQKSSD------------
------------------------------------------------------------
-------------------------------------------------LLS--------
-------YDLKNASKEVA------------------------------------------
--------GTCASLGVTIEGEDART--------FKQRIDG--------------------
--------------------------------------G---------------------
-------DFDDYFDDE-------------------------------------------
>gi|448568242|ref|ZP_21637819.1| 50S ribosomal protein L11P [Haloferax lucentense DSM 14919]
-------------------------------------------------------MAG--
------------------------------------------------------------
----------------------------------------TIEVLVPG------------
-GKA--------------------------------------------------------
---NPGP---------------------------PL------------------------
-----GPEL--------GPTP--------------------------VDVQ-----DVVN
DINDQT------------------------------------------------------
------------------AA----------------------------------------
FDGMEVP-----------------------------------------------------
-------------------------VTVEY-DDD------------------------GS
FSIEVGV------------P----------------------------------------
---PTAALIKDEVGFDTGS---GEPQENFVADMSIEQLKKVAEQKSSD------------
------------------------------------------------------------
-------------------------------------------------LLS--------
-------YDLKNASKEVA------------------------------------------
--------GTCASLGVTIEGEDART--------FKQRIDG--------------------
--------------------------------------G---------------------
-------DFDDYFDDE-------------------------------------------
>gi|448290877|ref|ZP_21482022.1| 50S ribosomal protein L11P [Haloferax volcanii DS2]
-------------------------------------------------------MAG--
------------------------------------------------------------
----------------------------------------TIEVLVPG------------
-GKA--------------------------------------------------------
---NPGP---------------------------PL------------------------
-----GPEL--------GPTP--------------------------VDVQ-----DVVN
DINDQT------------------------------------------------------
------------------AA----------------------------------------
FDGMEVP-----------------------------------------------------
-------------------------VTVEY-DDD------------------------GS
FSIEVGV------------P----------------------------------------
---PTAALIKDEVGFDTGS---GEPQENFVADMSIEQLKKVAEQKSSD------------
------------------------------------------------------------
-------------------------------------------------LLS--------
-------YDLKNASKEVA------------------------------------------
--------GTCASLGVTIEGEDART--------FKQRIDG--------------------
--------------------------------------G---------------------
-------DFDDYFDDE-------------------------------------------
>gi|433423120|ref|ZP_20406159.1| 50S ribosomal protein L11P [Haloferax sp. BAB2207]
-------------------------------------------------------MAG--
------------------------------------------------------------
----------------------------------------TIEVLVPG------------
-GKA--------------------------------------------------------
---NPGP---------------------------PL------------------------
-----GPEL--------GPTP--------------------------VNVQ-----DVVN
DINDQT------------------------------------------------------
------------------AA----------------------------------------
FDGMEVP-----------------------------------------------------
-------------------------VTVEY-DDD------------------------GS
FSIEVGV------------P----------------------------------------
---PTAALIKDEVGFDTGS---GEPQENFVADMSIEQLKKVAEQKSSD------------
------------------------------------------------------------
-------------------------------------------------LLS--------
-------YDLKNASKEVA------------------------------------------
--------GTCASLGVTIEGEDART--------FKQRIDG--------------------
--------------------------------------G---------------------
-------DFDDYFDDE-------------------------------------------
>gi|448618401|ref|ZP_21666638.1| 50S ribosomal protein L11P [Haloferax mediterranei ATCC 33500]
-------------------------------------------------------MAG--
------------------------------------------------------------
----------------------------------------TIEVLVPG------------
-GKA--------------------------------------------------------
---NPGP---------------------------PL------------------------
-----GPEL--------GPTP--------------------------VDVQ-----AVVG
EINDQT------------------------------------------------------
------------------DA----------------------------------------
FDGMEVP-----------------------------------------------------
-------------------------VTVEY-DDD------------------------GS
FSIEVGV------------P----------------------------------------
---PTAALIKDEVGFETGS---GEPQKNFVADMSVEQLKKVAEQKSSD------------
------------------------------------------------------------
-------------------------------------------------LLA--------
-------YDLKNASKEVA------------------------------------------
--------GTCASLGVTIEGEDART--------FKERIDG--------------------
--------------------------------------G---------------------
-------DFDDQFDDE-------------------------------------------
>gi|448611930|ref|ZP_21662360.1| 50S ribosomal protein L11P [Haloferax mucosum ATCC BAA-1512]
-------------------------------------------------------MAG--
------------------------------------------------------------
----------------------------------------TIEVLVPG------------
-GKA--------------------------------------------------------
---NPGP---------------------------PL------------------------
-----GPEL--------GPTP--------------------------VDVQ-----AVVS
EINDQT------------------------------------------------------
------------------DA----------------------------------------
FDGMEVP-----------------------------------------------------
-------------------------VTVEY-DDD------------------------GS
FSIEVGV------------P----------------------------------------
---PTAALIKDEVGFETGS---GEPQENFVADMSIEQLKKVAEQKSSD------------
------------------------------------------------------------
-------------------------------------------------LLA--------
-------YDLKNASKEVA------------------------------------------
--------GTCASLGVTIEGEDART--------FKERIDG--------------------
--------------------------------------G---------------------
-------DFDDQFDE--------------------------------------------
>gi|399576660|ref|ZP_10770415.1| 50S ribosomal protein L11 [Halogranum salarium B-1]
-------------------------------------------------------MAG--
------------------------------------------------------------
----------------------------------------TIEALVPG------------
-GKA--------------------------------------------------------
---NPGP---------------------------PL------------------------
-----GPEL--------GPTP--------------------------VNVQ-----DVVN
EINEQT------------------------------------------------------
------------------AA----------------------------------------
FDGMEVP-----------------------------------------------------
-------------------------ITVEY-DDD------------------------GS
FSIEVGV------------P----------------------------------------
---PTAALIKDEVGFETGS---GEPQKNFVADMSIEQVKKVAEQKSSD------------
------------------------------------------------------------
-------------------------------------------------LLA--------
-------YDTKNAAKEVA------------------------------------------
--------GTCASLGVTIEGNDARE--------FKKLVDD--------------------
--------------------------------------G---------------------
-------EYDDVLVE--------------------------------------------
>gi|544639710|ref|WP_021074266.1| 50S ribosomal protein L11 [haloarchaeon 3A1_DGR]
-------------------------------------------------------MAG--
------------------------------------------------------------
----------------------------------------TIEVLVPG------------
-GQA--------------------------------------------------------
---NPGP---------------------------PL------------------------
-----GPEL--------GPTP--------------------------VDVQ-----DVVS
EINEET------------------------------------------------------
------------------AA----------------------------------------
FDGMEVP-----------------------------------------------------
-------------------------VTVEY-DDD------------------------GS
FSIEVGV------------P----------------------------------------
---PTAELIKDEAGFETGS---GEPQSEFVADLSVEQVKTIAEQKSSD------------
------------------------------------------------------------
-------------------------------------------------LLA--------
-------YDTKNAAKEIG------------------------------------------
--------GTCASLGVTIDGEDART--------FDDRVDA--------------------
--------------------------------------G---------------------
-------DYDDVLAE--------------------------------------------
>lcl|38019_1456 unnamed protein product
MTHRPTGASFASPSASGPRRGQRVVRVAVGPPYANRSRPLAQRTTVKSHRRVRTDMAG--
------------------------------------------------------------
----------------------------------------TIEALVPG------------
-GQA--------------------------------------------------------
---NPGP---------------------------PL------------------------
-----GPEL--------GPTP--------------------------VDVQ-----DVVS
RINEET------------------------------------------------------
------------------AA----------------------------------------
FDGMEVP-----------------------------------------------------
-------------------------VTVEY-EDD------------------------GT
FTIDVGV------------P----------------------------------------
---PTAELIKDEAGFETGS---GEPQEDFVADMSVEQVKKVAEQKSTD------------
------------------------------------------------------------
-------------------------------------------------LLA--------
-------YDTKNAAKEVG------------------------------------------
--------GTCASLGVTIEGEDART--------FDDRVDA--------------------
--------------------------------------G---------------------
-------EYDDVLEA--------------------------------------------
>gi|448431548|ref|ZP_21585137.1| 50S ribosomal protein L11P [Halorubrum tebenquichense DSM 14210]
-------------------------------------------------------MAG--
------------------------------------------------------------
----------------------------------------TIEALVPG------------
-GQA--------------------------------------------------------
---TPGP---------------------------PL------------------------
-----GPEL--------GPTP--------------------------VDVQ-----DVVA
QINDET------------------------------------------------------
------------------AA----------------------------------------
FDGMEVP-----------------------------------------------------
-------------------------VTVEY-DDD------------------------GS
FTIEVGV------------P----------------------------------------
---PTAELIKDEAGFETGS---GEPQEDFVADMSIEQVKTVAEQKSSD------------
------------------------------------------------------------
-------------------------------------------------LLA--------
-------YDTKAAAKEVG------------------------------------------
--------GTCASLGVTIEGEDART--------FDDRVDA--------------------
--------------------------------------G---------------------
-------EYDDVLDE--------------------------------------------
>lcl|18174_2267 unnamed protein product
-------------------------------------------------------MAG--
------------------------------------------------------------
----------------------------------------TIEALVPG------------
-GQA--------------------------------------------------------
---PPGP---------------------------PL------------------------
-----GPEL--------GPTP--------------------------VDVQ-----DVVA
QINDET------------------------------------------------------
------------------AA----------------------------------------
FDGMEVP-----------------------------------------------------
-------------------------VTVDY-DDD------------------------GS
FTIEVGV------------P----------------------------------------
---PTAELIKDEAGFETGS---GEPQENFVADMSIEQVKTVAEQKSSD------------
------------------------------------------------------------
-------------------------------------------------LLA--------
-------YDTKAAAKEVG------------------------------------------
--------GTCASLGVTIEGEDART--------FDDRVDA--------------------
--------------------------------------G---------------------
-------EYDDVLDE--------------------------------------------
>gi|448535001|ref|ZP_21621987.1| 50S ribosomal protein L11P [Halorubrum hochstenium ATCC 700873]
-------------------------------------------------------MAG--
------------------------------------------------------------
----------------------------------------TIEALVPG------------
-GQA--------------------------------------------------------
---TPGP---------------------------PL------------------------
-----GPEL--------GPTP--------------------------VDVQ-----DVVA
QINDET------------------------------------------------------
------------------AA----------------------------------------
FDGMEVP-----------------------------------------------------
-------------------------VTVDY-DDD------------------------GS
FSIEVGV------------P----------------------------------------
---PTAELIKDEAGFETGS---GEPQENFVADMSIEQVKTVAEQKSSD------------
------------------------------------------------------------
-------------------------------------------------LLA--------
-------YDTKAAAKEVG------------------------------------------
--------GTCASLGVTIEGEDART--------FDDRVDA--------------------
--------------------------------------G---------------------
-------EYDDVLDE--------------------------------------------
>lcl|18178_1335 unnamed protein product
-------------------------------------------------------MAG--
------------------------------------------------------------
----------------------------------------TIEALVPG------------
-GQA--------------------------------------------------------
---TPGP---------------------------PL------------------------
-----GPEL--------GPTP--------------------------VDVQ-----DVVA
QINDET------------------------------------------------------
------------------AA----------------------------------------
FDGMEVP-----------------------------------------------------
-------------------------VTVDY-DDD------------------------GS
FTIEVGV------------P----------------------------------------
---PTAELIKDEAGFETGS---GEPQENFVADMSIEQVKTVAEQKSSD------------
------------------------------------------------------------
-------------------------------------------------LLA--------
-------YDTKAAAKEVG------------------------------------------
--------GTCASLGVTIEGEDART--------FDDRVDA--------------------
--------------------------------------G---------------------
-------EYDDVLDE--------------------------------------------
>lcl|18175_3108 unnamed protein product
-------------------------------------------------------MAG--
------------------------------------------------------------
----------------------------------------TIEALVPG------------
-GQA--------------------------------------------------------
---NPGP---------------------------PL------------------------
-----GPEL--------GPTP--------------------------VDVQ-----DVVA
EINDET------------------------------------------------------
------------------AA----------------------------------------
FDGMEVP-----------------------------------------------------
-------------------------VTVEY-DDD------------------------GS
FTIEVGV------------P----------------------------------------
---PTAELIKDEAGFDTGS---GEPQENFVADMSIEQVKKVAEQKSSD------------
------------------------------------------------------------
-------------------------------------------------LLA--------
-------YDTKAAAKEVG------------------------------------------
--------GTCASLGVTIEGEDART--------FDERVDA--------------------
--------------------------------------G---------------------
-------EYDDVLDE--------------------------------------------
>lcl|18176_2244 unnamed protein product
-------------------------------------------------------MAG--
------------------------------------------------------------
----------------------------------------TIEALVPG------------
-GQA--------------------------------------------------------
---NPGP---------------------------PL------------------------
-----GPEL--------GPTP--------------------------VDVQ-----DVVA
EINDET------------------------------------------------------
------------------AA----------------------------------------
FDGMEVP-----------------------------------------------------
-------------------------VTVEY-DDD------------------------GS
FTIEVGV------------P----------------------------------------
---PTAELIKDEAGFDTGS---GEPQENFVADMSIEQVKKVAEQKSSD------------
------------------------------------------------------------
-------------------------------------------------LLA--------
-------YDTKAAAKEVG------------------------------------------
--------GTCASLGVTIEGEDART--------FDERVDA--------------------
--------------------------------------G---------------------
-------EYDDVLDE--------------------------------------------
>lcl|36546_374 unnamed protein product
-------------------------------------------------------MAG--
------------------------------------------------------------
----------------------------------------TIEALVPG------------
-GQA--------------------------------------------------------
---NPGP---------------------------PL------------------------
-----GPEL--------GPTP--------------------------VDVQ-----DVVE
EINDET------------------------------------------------------
------------------AA----------------------------------------
FDGMEVP-----------------------------------------------------
-------------------------VTVEY-DDD------------------------GS
FTIEVGV------------P----------------------------------------
---PTAELIKDEAGFDTGS---GEPQENFVADMSIEQVKKVAEQKSSD------------
------------------------------------------------------------
-------------------------------------------------LLA--------
-------YDTKAAAKEVG------------------------------------------
--------GTCASLGVTIEGEDART--------FDDRVDA--------------------
--------------------------------------G---------------------
-------EYDDVLDE--------------------------------------------
>lcl|36174_1090 unnamed protein product
-------------------------------------------------------MAG--
------------------------------------------------------------
----------------------------------------TIEALVPG------------
-GQA--------------------------------------------------------
---NPGP---------------------------PL------------------------
-----GPEL--------GPTP--------------------------VDVQ-----DVVE
EINDET------------------------------------------------------
------------------AA----------------------------------------
FDGMEVP-----------------------------------------------------
-------------------------VTVEY-DDD------------------------GS
FTIEVGV------------P----------------------------------------
---PTAELIKDEAGFDTGS---GEPQENFVADMSIEQVKKVAEQKSSD------------
------------------------------------------------------------
-------------------------------------------------LLA--------
-------YDTKAAAKEVG------------------------------------------
--------GTCASLGVTIEGEDART--------FDDRVDA--------------------
--------------------------------------G---------------------
-------EYDDVLDE--------------------------------------------
>lcl|38020_3093 unnamed protein product
-------------------------------------------------------MAG--
------------------------------------------------------------
----------------------------------------TIEALVPG------------
-GQA--------------------------------------------------------
---NPGP---------------------------PL------------------------
-----GPEL--------GPTP--------------------------VDVQ-----DVVE
EINDET------------------------------------------------------
------------------AA----------------------------------------
FDGMEVP-----------------------------------------------------
-------------------------VTVEY-DDD------------------------GS
FTIEVGV------------P----------------------------------------
---PTAELIKDEAGFDTGS---GEPQENFVADMSIEQVKKVAEQKSSD------------
------------------------------------------------------------
-------------------------------------------------LLA--------
-------YDTKAAAKEVG------------------------------------------
--------GTCASLGVTIEGEDART--------FDDRVDA--------------------
--------------------------------------G---------------------
-------EYDDVLDE--------------------------------------------
>lcl|38021_1811 unnamed protein product
-------------------------------------------------------MAG--
------------------------------------------------------------
----------------------------------------TIEALVPG------------
-GQA--------------------------------------------------------
---NPGP---------------------------PL------------------------
-----GPEL--------GPTP--------------------------VDVQ-----DVVE
EINDET------------------------------------------------------
------------------AA----------------------------------------
FDGMEVP-----------------------------------------------------
-------------------------VTVEY-DDD------------------------GS
FTIEVGV------------P----------------------------------------
---PTAELIKDEAGFDTGS---GEPQENFVADMSIEQVKKVAEQKSSD------------
------------------------------------------------------------
-------------------------------------------------LLA--------
-------YDTKAAAKEVG------------------------------------------
--------GTCASLGVTIEGEDART--------FDDRVDA--------------------
--------------------------------------G---------------------
-------EYDDVLDE--------------------------------------------
>lcl|38022_882 unnamed protein product
-------------------------------------------------------MAG--
------------------------------------------------------------
----------------------------------------TIEALVPG------------
-GQA--------------------------------------------------------
---NPGP---------------------------PL------------------------
-----GPEL--------GPTP--------------------------VDVQ-----DVVE
EINDET------------------------------------------------------
------------------AA----------------------------------------
FDGMEVP-----------------------------------------------------
-------------------------VTVEY-DDD------------------------GS
FTIEVGV------------P----------------------------------------
---PTAELIKDEAGFDTGS---GEPQENFVADMSIEQVKKVAEQKSSD------------
------------------------------------------------------------
-------------------------------------------------LLA--------
-------YDTKAAAKEVG------------------------------------------
--------GTCASLGVTIEGEDART--------FDDRVDA--------------------
--------------------------------------G---------------------
-------EYDDVLDE--------------------------------------------
>lcl|23591_124 unnamed protein product
-------------------------------------------------------MAG--
------------------------------------------------------------
----------------------------------------TIEALVPG------------
-GQA--------------------------------------------------------
---NPGP---------------------------PL------------------------
-----GPEL--------GPTP--------------------------VDVQ-----DVVE
EINDET------------------------------------------------------
------------------AA----------------------------------------
FDGMEVP-----------------------------------------------------
-------------------------VTVEY-DDD------------------------GS
FTIEVGV------------P----------------------------------------
---PTAELIKDEAGFDTGS---GEPQENFVADMSIEQVKKVAEQKSSD------------
------------------------------------------------------------
-------------------------------------------------LLA--------
-------YDTKAAAKEVG------------------------------------------
--------GTCASLGVTIEGEDART--------FDDRVDA--------------------
--------------------------------------G---------------------
-------EYDDVLDE--------------------------------------------
>lcl|36553_1178 unnamed protein product
-------------------------------------------------------MAG--
------------------------------------------------------------
----------------------------------------TIEALVPG------------
-GQA--------------------------------------------------------
---NPGP---------------------------PL------------------------
-----GPEL--------GPTP--------------------------VDVQ-----DVVE
EINDET------------------------------------------------------
------------------AA----------------------------------------
FDGMEVP-----------------------------------------------------
-------------------------VTVEY-DDD------------------------GS
FTIEVGV------------P----------------------------------------
---PTAELIKDEAGFDTGS---GEPQENFVADMSIEQVKKVAEQKSSD------------
------------------------------------------------------------
-------------------------------------------------LLA--------
-------YDTKAAAKEVG------------------------------------------
--------GTCASLGVTIEGEDART--------FDDRVDA--------------------
--------------------------------------G---------------------
-------EYDDVLDE--------------------------------------------
>lcl|38024_3408 unnamed protein product
-------------------------------------------------------MAG--
------------------------------------------------------------
----------------------------------------TIEALVPG------------
-GQA--------------------------------------------------------
---NPGP---------------------------PL------------------------
-----GPEL--------GPTP--------------------------VDVQ-----DVVE
EINDET------------------------------------------------------
------------------AA----------------------------------------
FDGMEVP-----------------------------------------------------
-------------------------VTVEY-DDD------------------------GS
FTIEVGV------------P----------------------------------------
---PTAELIKDEAGFDTGS---GEPQENFVADMSIEQVKKVAEQKSSD------------
------------------------------------------------------------
-------------------------------------------------LLA--------
-------YDTKAAAKEVG------------------------------------------
--------GTCASLGVTIEGEDART--------FDDRVDA--------------------
--------------------------------------G---------------------
-------EYDDVLDE--------------------------------------------
>lcl|38025_1324 unnamed protein product
-------------------------------------------------------MAG--
------------------------------------------------------------
----------------------------------------TIEALVPG------------
-GQA--------------------------------------------------------
---NPGP---------------------------PL------------------------
-----GPEL--------GPTP--------------------------VDVQ-----DVVE
EINDET------------------------------------------------------
------------------AA----------------------------------------
FDGMEVP-----------------------------------------------------
-------------------------VTVEY-DDD------------------------GS
FTIEVGV------------P----------------------------------------
---PTAELIKDEAGFDTGS---GEPQENFVADMSIEQVKKVAEQKSSD------------
------------------------------------------------------------
-------------------------------------------------LLA--------
-------YDTKAAAKEVG------------------------------------------
--------GTCASLGVTIEGEDART--------FDDRVDA--------------------
--------------------------------------G---------------------
-------EYDDVLDE--------------------------------------------
>lcl|36556_2534 unnamed protein product
-------------------------------------------------------MAG--
------------------------------------------------------------
----------------------------------------TIEALVPG------------
-GQA--------------------------------------------------------
---NPGP---------------------------PL------------------------
-----GPEL--------GPTP--------------------------VDVQ-----DVVE
EINDET------------------------------------------------------
------------------AA----------------------------------------
FDGMEVP-----------------------------------------------------
-------------------------VTVEY-DDD------------------------GS
FTIEVGV------------P----------------------------------------
---PTAELIKDEAGFDTGS---GEPQENFVADMSIEQVKKVAEQKSSD------------
------------------------------------------------------------
-------------------------------------------------LLA--------
-------YDTKAAAKEVG------------------------------------------
--------GTCASLGVTIEGEDART--------FDDRVDA--------------------
--------------------------------------G---------------------
-------EYDDVLDE--------------------------------------------
>lcl|36557_489 unnamed protein product
-------------------------------------------------------MAG--
------------------------------------------------------------
----------------------------------------TIEALVPG------------
-GQA--------------------------------------------------------
---NPGP---------------------------PL------------------------
-----GPEL--------GPTP--------------------------VDVQ-----DVVE
EINDET------------------------------------------------------
------------------AA----------------------------------------
FDGMEVP-----------------------------------------------------
-------------------------VTVEY-DDD------------------------GS
FTIEVGV------------P----------------------------------------
---PTAELIKDEAGFDTGS---GEPQENFVADMSIEQVKKVAEQKSSD------------
------------------------------------------------------------
-------------------------------------------------LLA--------
-------YDTKAAAKEVG------------------------------------------
--------GTCASLGVTIEGEDART--------FDDRVDA--------------------
--------------------------------------G---------------------
-------EYDDVLDE--------------------------------------------
>gi|448500352|ref|ZP_21611731.1| 50S ribosomal protein L11P [Halorubrum coriense DSM 10284]
-------------------------------------------------------MAG--
------------------------------------------------------------
----------------------------------------TIEALVPG------------
-GQA--------------------------------------------------------
---NPGP---------------------------PL------------------------
-----GPEL--------GPTP--------------------------VDVQ-----DVVA
EINDET------------------------------------------------------
------------------AA----------------------------------------
FDGMEVP-----------------------------------------------------
-------------------------VTVEY-DDD------------------------GS
FTIEVGV------------P----------------------------------------
---PTAELIKDEAGFDTGS---GEPQENFVADMSIEQVKKVAEQKSSD------------
------------------------------------------------------------
-------------------------------------------------LLA--------
-------YDTKAAAKEVG------------------------------------------
--------GTCASLGVTIEGEDART--------FDDRVDA--------------------
--------------------------------------G---------------------
-------EYDDVLDE--------------------------------------------
>lcl|39407_2203 unnamed protein product
-------------------------------------------------------MAG--
------------------------------------------------------------
----------------------------------------TIEALVPG------------
-GQA--------------------------------------------------------
---NPGP---------------------------PL------------------------
-----GPEL--------GPTP--------------------------VDVQ-----DVVA
EINDET------------------------------------------------------
------------------AA----------------------------------------
FDGMEVP-----------------------------------------------------
-------------------------VTVEY-DDD------------------------GS
FTIEVGV------------P----------------------------------------
---PTAELIKDEAGFETGS---GEPQENFVADMSIEQVKTVAEQKSSD------------
------------------------------------------------------------
-------------------------------------------------LLA--------
-------YDTKAAAKEVG------------------------------------------
--------GTCASLGVTIEGEDART--------FDDRVDA--------------------
--------------------------------------G---------------------
-------EYDDVLDE--------------------------------------------
>gi|448485027|ref|ZP_21606393.1| 50S ribosomal protein L11P [Halorubrum arcis JCM 13916]
-------------------------------------------------------MAG--
------------------------------------------------------------
----------------------------------------TIEALVPG------------
-GQA--------------------------------------------------------
---NPGP---------------------------PL------------------------
-----GPEL--------GPTP--------------------------VDVQ-----DVVA
EINDET------------------------------------------------------
------------------AA----------------------------------------
FDGMEVP-----------------------------------------------------
-------------------------VTVEY-DDD------------------------GS
FTIEVGV------------P----------------------------------------
---PTAELIKDEAGFETGS---GEPQENFVADMSIEQVKTVAEQKSSD------------
------------------------------------------------------------
-------------------------------------------------LLA--------
-------YDTKAAAKEVG------------------------------------------
--------GTCASLGVTIEGEDART--------FDDRVDA--------------------
--------------------------------------G---------------------
-------EYDDVLDE--------------------------------------------
>gi|445693704|gb|ELZ45846.1| 50S ribosomal protein L11P [Halorubrum californiensis DSM 19288]
-------------------------------------------------------MAG--
------------------------------------------------------------
----------------------------------------TIEALVPG------------
-GQA--------------------------------------------------------
---NPGP---------------------------PL------------------------
-----GPEL--------GPTP--------------------------VDVQ-----DVVA
EINDET------------------------------------------------------
------------------AA----------------------------------------
FDGMEVP-----------------------------------------------------
-------------------------VTVEY-DDD------------------------GS
FTIEVGV------------P----------------------------------------
---PTAELIKDEAGFETGS---GEPQENFVADMSIEQVKTVAEQKSSD------------
------------------------------------------------------------
-------------------------------------------------LLA--------
-------YDTKAAAKEVG------------------------------------------
--------GTCASLGVTIEGEDART--------FDDRVDA--------------------
--------------------------------------G---------------------
-------EYDDVLDE--------------------------------------------
>gi|448518546|ref|ZP_21617623.1| 50S ribosomal protein L11P [Halorubrum distributum JCM 10118]
-------------------------------------------------------MAG--
------------------------------------------------------------
----------------------------------------TIEALVPG------------
-GQA--------------------------------------------------------
---NPGP---------------------------PL------------------------
-----GPEL--------GPTP--------------------------VDVQ-----DVVA
EINDET------------------------------------------------------
------------------AA----------------------------------------
FDGMEVP-----------------------------------------------------
-------------------------VTVEY-DDD------------------------GS
FTIEVGV------------P----------------------------------------
---PTAELIKDEAGFETGS---GEPQENFVADMSIEQVKTVAEQKSSD------------
------------------------------------------------------------
-------------------------------------------------LLA--------
-------YDTKAAAKEVG------------------------------------------
--------GTCASLGVTIEGEDART--------FDDRVDA--------------------
--------------------------------------G---------------------
-------EYDDVLDE--------------------------------------------
>gi|448452818|ref|ZP_21593491.1| 50S ribosomal protein L11P [Halorubrum litoreum JCM 13561]
-------------------------------------------------------MAG--
------------------------------------------------------------
----------------------------------------TIEALVPG------------
-GQA--------------------------------------------------------
---NPGP---------------------------PL------------------------
-----GPEL--------GPTP--------------------------VDVQ-----DVVA
EINDET------------------------------------------------------
------------------AA----------------------------------------
FDGMEVP-----------------------------------------------------
-------------------------VTVEY-DDD------------------------GS
FTIEVGV------------P----------------------------------------
---PTAELIKDEAGFETGS---GEPQENFVADMSIEQVKTVAEQKSSD------------
------------------------------------------------------------
-------------------------------------------------LLA--------
-------YDTKAAAKEVG------------------------------------------
--------GTCASLGVTIEGEDART--------FDDRVDA--------------------
--------------------------------------G---------------------
-------EYDDVLDE--------------------------------------------
>gi|448425841|ref|ZP_21583013.1| 50S ribosomal protein L11P [Halorubrum terrestre JCM 10247]
-------------------------------------------------------MAG--
------------------------------------------------------------
----------------------------------------TIEALVPG------------
-GQA--------------------------------------------------------
---NPGP---------------------------PL------------------------
-----GPEL--------GPTP--------------------------VDVQ-----DVVA
EINDET------------------------------------------------------
------------------AA----------------------------------------
FDGMEVP-----------------------------------------------------
-------------------------VTVEY-DDD------------------------GS
FTIEVGV------------P----------------------------------------
---PTAELIKDEAGFETGS---GEPQENFVADMSIEQVKTVAEQKSSD------------
------------------------------------------------------------
-------------------------------------------------LLA--------
-------YDTKAAAKEVG------------------------------------------
--------GTCASLGVTIEGEDART--------FDDRVDA--------------------
--------------------------------------G---------------------
-------EYDDVLDE--------------------------------------------
>lcl|38016_845 unnamed protein product
------------------------------------------------------------
------------------------------------------------------------
------------------------------------------------------------
------------------------------------------------------------
------------------------------------------------------------
-----------------------------------------------MDVQ-----DVVA
EINDET------------------------------------------------------
------------------AA----------------------------------------
FDGMEVP-----------------------------------------------------
-------------------------VTVEY-DDD------------------------GS
FTIEVGV------------P----------------------------------------
---PTAELIKDEAGFETGS---GEPQENFVADMSIEQVKTVAEQKSSD------------
------------------------------------------------------------
-------------------------------------------------LLA--------
-------YDTKAAAKEVG------------------------------------------
--------GTCASLGVTIEGEDART--------FDDRVDA--------------------
--------------------------------------G---------------------
-------EYDDVLDE--------------------------------------------
>lcl|36547_2626 unnamed protein product
------------------------------------------------------------
------------------------------------------------------------
------------------------------------------------------------
------------------------------------------------------------
------------------------------------------------------------
-----------------------------------------------MDVQ-----DVVA
EINDET------------------------------------------------------
------------------AA----------------------------------------
FDGMEVP-----------------------------------------------------
-------------------------VTVEY-DDD------------------------GS
FTIEVGV------------P----------------------------------------
---PTAELIKDEAGFETGS---GEPQENFVADMSIEQVKTVAEQKSSD------------
------------------------------------------------------------
-------------------------------------------------LLA--------
-------YDTKAAAKEVG------------------------------------------
--------GTCASLGVTIEGEDART--------FDDRVDA--------------------
--------------------------------------G---------------------
-------EYDDVLDE--------------------------------------------
>gi|448458630|ref|ZP_21596296.1| 50S ribosomal protein L11P [Halorubrum lipolyticum DSM 21995]
-------------------------------------------------------MAG--
------------------------------------------------------------
----------------------------------------TIEALVPG------------
-GQA--------------------------------------------------------
---NPGP---------------------------PL------------------------
-----GPEL--------GPTP--------------------------VDVQ-----DVVA
QINEET------------------------------------------------------
------------------AA----------------------------------------
FDGMEVP-----------------------------------------------------
-------------------------VTVEY-DDD------------------------GS
FTIEVGV------------P----------------------------------------
---PTAELIKDEAGFETGS---GEPQTDFVADMSIEQVKKVAEQKSSD------------
------------------------------------------------------------
-------------------------------------------------LLA--------
-------YDVKNAAKEVG------------------------------------------
--------GTCASLGVTIEGEDART--------FDDRVDA--------------------
--------------------------------------G---------------------
-------DYDDVLEA--------------------------------------------
>lcl|38017_189 unnamed protein product
-------------------------------------------------------MAG--
------------------------------------------------------------
----------------------------------------TIEALVPG------------
-GQA--------------------------------------------------------
---NPGP---------------------------PL------------------------
-----GPEL--------GPTP--------------------------VDVQ-----DVVS
QINEET------------------------------------------------------
------------------AA----------------------------------------
FDGMEVP-----------------------------------------------------
-------------------------VTIEY-DDD------------------------GS
FTIEVGV------------P----------------------------------------
---PTAELIKDEAGFETGS---GEPQEDFVADMSIEQVKKVAEQKSTD------------
------------------------------------------------------------
-------------------------------------------------LLA--------
-------YDVKNAAKEVG------------------------------------------
--------GTCASLGVTIEGEDART--------FDDRVDA--------------------
--------------------------------------G---------------------
-------DYDDVLEA--------------------------------------------
>gi|448440412|ref|ZP_21588575.1| 50S ribosomal protein L11P [Halorubrum saccharovorum DSM 1137]
-------------------------------------------------------MAG--
------------------------------------------------------------
----------------------------------------TIEALVPG------------
-GQA--------------------------------------------------------
---NPGP---------------------------PL------------------------
-----GPEL--------GPTP--------------------------VDVQ-----DVVS
QINEET------------------------------------------------------
------------------AA----------------------------------------
FDGMEVP-----------------------------------------------------
-------------------------VTIEY-DDD------------------------GS
FTIEVGV------------P----------------------------------------
---PTAELIKDEAGFETGS---GEPQEDFVADMSIDQVKKVAEQKSTD------------
------------------------------------------------------------
-------------------------------------------------LLS--------
-------YDVKNAAKEVG------------------------------------------
--------GTCASLGVTIEGEDART--------FDDRVDA--------------------
--------------------------------------G---------------------
-------DYDDVLEA--------------------------------------------
>gi|448474533|ref|ZP_21602392.1| 50S ribosomal protein L11P [Halorubrum aidingense JCM 13560]
-------------------------------------------------------MAG--
------------------------------------------------------------
----------------------------------------TIEALVPG------------
-GQA--------------------------------------------------------
---NPGP---------------------------PL------------------------
-----GPEL--------GPTP--------------------------VDVQ-----DVVA
QINDET------------------------------------------------------
------------------AA----------------------------------------
FDGMEVP-----------------------------------------------------
-------------------------VTVEY-EDD------------------------GS
FTIEVGV------------P----------------------------------------
---PTAELIKDEVGFETGS---GEPQKDFVADMSIEQVKKVAEQKSSD------------
------------------------------------------------------------
-------------------------------------------------LLA--------
-------YDVKNAAKEVG------------------------------------------
--------GTCASLGVTIEGEDART--------FDDRVDA--------------------
--------------------------------------G---------------------
-------DYDDVLDE--------------------------------------------
>gi|448465134|ref|ZP_21598701.1| 50S ribosomal protein L11P [Halorubrum kocurii JCM 14978]
-------------------------------------------------------MAG--
------------------------------------------------------------
----------------------------------------TIEALVPG------------
-GQA--------------------------------------------------------
---TPGP---------------------------PL------------------------
-----GPEL--------GPTP--------------------------VDVQ-----DVVS
QINDET------------------------------------------------------
------------------AA----------------------------------------
FDGMEVP-----------------------------------------------------
-------------------------VTVEY-DDD------------------------GS
FTIEVGV------------P----------------------------------------
---PTAELIKDEAGFETGS---GEPQKDFVADMSIEQVKKVAEQKSSD------------
------------------------------------------------------------
-------------------------------------------------LLA--------
-------YDVKNAAKEVG------------------------------------------
--------GTCASLGVTIEGEDART--------FDDRVDA--------------------
--------------------------------------G---------------------
-------DYDDVLDE--------------------------------------------
>lcl|36550_1492 unnamed protein product
-------------------------------------------------------MAG--
------------------------------------------------------------
----------------------------------------TIEALVPG------------
-GQA--------------------------------------------------------
---NPGP---------------------------PL------------------------
-----GPEL--------GPTP--------------------------VDVQ-----DVVA
QINDET------------------------------------------------------
------------------AA----------------------------------------
FDGMEVP-----------------------------------------------------
-------------------------VTVEY-DDD------------------------GS
FTIEVGV------------P----------------------------------------
---PTAELIKDEAGFETGS---GEPQTDFVADMSIEQVKKVAEQKSTD------------
------------------------------------------------------------
-------------------------------------------------LLS--------
-------YDVKNAAKEVG------------------------------------------
--------GTCASLGVTIEGEDART--------FDDRVDA--------------------
--------------------------------------G---------------------
-------DYDDVLDE--------------------------------------------
>lcl|36551_350 unnamed protein product
-------------------------------------------------------MAG--
------------------------------------------------------------
----------------------------------------TIEALVPG------------
-GQA--------------------------------------------------------
---NPGP---------------------------PL------------------------
-----GPEL--------GPTP--------------------------VDVQ-----DVVA
QINDET------------------------------------------------------
------------------AA----------------------------------------
FDGMEVP-----------------------------------------------------
-------------------------VTVEY-DDD------------------------GS
FTIEVGV------------P----------------------------------------
---PTAELIKDEAGFETGS---GEPQTDFVADMSIEQVKKVAEQKSTD------------
------------------------------------------------------------
-------------------------------------------------LLS--------
-------YDVKNAAKEVG------------------------------------------
--------GTCASLGVTIEGEDART--------FDDRVDA--------------------
--------------------------------------G---------------------
-------DYDDVLDE--------------------------------------------
>lcl|36552_2179 unnamed protein product
-------------------------------------------------------MAG--
------------------------------------------------------------
----------------------------------------TIEALVPG------------
-GQA--------------------------------------------------------
---NPGP---------------------------PL------------------------
-----GPEL--------GPTP--------------------------VDVQ-----DVVA
QINDET------------------------------------------------------
------------------AA----------------------------------------
FDGMEVP-----------------------------------------------------
-------------------------VTVEY-DDD------------------------GS
FTIEVGV------------P----------------------------------------
---PTAELIKDEAGFETGS---GEPQTDFVADMSIEQVKKVAEQKSTD------------
------------------------------------------------------------
-------------------------------------------------LLS--------
-------YDVKNAAKEVG------------------------------------------
--------GTCASLGVTIEGEDART--------FDDRVDA--------------------
--------------------------------------G---------------------
-------DYDDVLDE--------------------------------------------
>lcl|36554_2102 unnamed protein product
-------------------------------------------------------MAG--
------------------------------------------------------------
----------------------------------------TIEALVPG------------
-GQA--------------------------------------------------------
---NPGP---------------------------PL------------------------
-----GPEL--------GPTP--------------------------VDVQ-----DVVA
QINDET------------------------------------------------------
------------------AA----------------------------------------
FDGMEVP-----------------------------------------------------
-------------------------VTVEY-DDD------------------------GS
FTIEVGV------------P----------------------------------------
---PTAELIKDEAGFETGS---GEPQTDFVADMSIEQVKKVAEQKSTD------------
------------------------------------------------------------
-------------------------------------------------LLS--------
-------YDVKNAAKEVG------------------------------------------
--------GTCASLGVTIEGEDART--------FDDRVDA--------------------
--------------------------------------G---------------------
-------DYDDVLDE--------------------------------------------
>lcl|36555_3253 unnamed protein product
-------------------------------------------------------MAG--
------------------------------------------------------------
----------------------------------------TIEALVPG------------
-GQA--------------------------------------------------------
---NPGP---------------------------PL------------------------
-----GPEL--------GPTP--------------------------VDVQ-----DVVA
QINDET------------------------------------------------------
------------------AA----------------------------------------
FDGMEVP-----------------------------------------------------
-------------------------VTVEY-DDD------------------------GS
FTIEVGV------------P----------------------------------------
---PTAELIKDEAGFETGS---GEPQTDFVADMSIEQVKKVAEQKSTD------------
------------------------------------------------------------
-------------------------------------------------LLS--------
-------YDVKNAAKEVG------------------------------------------
--------GTCASLGVTIEGEDART--------FDDRVDA--------------------
--------------------------------------G---------------------
-------DYDDVLDE--------------------------------------------
>gi|222480394|ref|YP_002566631.1| 50S ribosomal protein L11P [Halorubrum lacusprofundi ATCC 49239]
-------------------------------------------------------MAG--
------------------------------------------------------------
----------------------------------------TIEALVPG------------
-GQA--------------------------------------------------------
---TPGP---------------------------PL------------------------
-----GPEL--------GPTP--------------------------VDVQ-----DVVA
QINDET------------------------------------------------------
------------------AA----------------------------------------
FDGMEVP-----------------------------------------------------
-------------------------VTVEY-DDD------------------------GS
FTIEVGV------------P----------------------------------------
---PTAELIKDEAGFETGS---GEPQVDFVADMSIEQVKKVAEQKSTD------------
------------------------------------------------------------
-------------------------------------------------LLA--------
-------YDVKNAAKEVG------------------------------------------
--------GTCASLGVTIEGEDART--------FDDRVDA--------------------
--------------------------------------G---------------------
-------DYDDVLDE--------------------------------------------
>gi|335438361|ref|ZP_08561109.1| 50S ribosomal protein L11P [Halorhabdus tiamatea SARL4B]
-------------------------------------------------------MAG--
------------------------------------------------------------
----------------------------------------TIEVLVAG------------
-GQV--------------------------------------------------------
---DPGP---------------------------PL------------------------
-----GPEL--------GPTP--------------------------VDVQ-----AVVG
EINDQT------------------------------------------------------
------------------EA----------------------------------------
FDGTEVP-----------------------------------------------------
-------------------------VTVEY-EDD------------------------GS
FSIDVGV------------P----------------------------------------
---PTAALIKDEAGFETGS---GEPQADFVADLSMEQVKTIAEQKHPD------------
------------------------------------------------------------
-------------------------------------------------LLS--------
-------YELKQAAKEII------------------------------------------
--------GTCVTLGVTIEGDDPRE--------VAAKIDD--------------------
--------------------------------------G---------------------
-------EYDGILADEATA----------------------------------------
>gi|257051340|ref|YP_003129173.1| 50S ribosomal protein L11P [Halorhabdus utahensis DSM 12940]
-------------------------------------------------------MAG--
------------------------------------------------------------
----------------------------------------TIEVLVAG------------
-GQV--------------------------------------------------------
---DPGP---------------------------PL------------------------
-----GPEL--------GPTP--------------------------VDVQ-----AVVG
EINDQT------------------------------------------------------
------------------EA----------------------------------------
FDGTEVP-----------------------------------------------------
-------------------------VTVEY-DDD------------------------GA
FTIDVGV------------P----------------------------------------
---PTAALIKDEAGFETGS---GEPQENFVADLSMEQVKTIAEQKHPD------------
------------------------------------------------------------
-------------------------------------------------LLS--------
-------YELKQAAKEII------------------------------------------
--------GTCVTLGVTIEGDDPRK--------VAAKIDD--------------------
--------------------------------------G---------------------
-------EYDEILVDAAEA----------------------------------------
>gi|541205462|gb|ERH13442.1| ribosomal protein L11 [halophilic archaeon J07HB67]
-------------------------------------------------------MAG--
------------------------------------------------------------
----------------------------------------SIEVLVPG------------
-GQV--------------------------------------------------------
---NPGP---------------------------PL------------------------
-----GPEL--------GPTP--------------------------VDVQ-----AVVQ
EINDET------------------------------------------------------
------------------AA----------------------------------------
FDGMEVP-----------------------------------------------------
-------------------------VTVDY-EDD------------------------GA
FEIGVGV------------P----------------------------------------
---PTAELVKDEAGFDTGS---GEPQEEFVADMTVDQIKTVAEQKQSD------------
------------------------------------------------------------
-------------------------------------------------LLS--------
-------YDLKNAAKEIV------------------------------------------
--------GTCTSLGVTIEGNNPRD--------FKERIDE--------------------
--------------------------------------G---------------------
-------EYDDEFTEA-------------------------------------------
>gi|541180615|gb|ERG89212.1| ribosomal protein L11 [halophilic archaeon J07HX5]
-------------------------------------------------------MAN--
------------------------------------------------------------
----------------------------------------TIEVLVPG------------
-GEV--------------------------------------------------------
---DPGP---------------------------PL------------------------
-----GPEL--------GPTP--------------------------VDVQ-----TVVA
DINDQT------------------------------------------------------
------------------AA----------------------------------------
FDGTEVP-----------------------------------------------------
-------------------------VTVEY-EDD------------------------GS
YEIAVGV------------P----------------------------------------
---PTAELIKDEAGFETGS---GEPQEEFVADVSVEQVRQIAEQKQSD------------
------------------------------------------------------------
-------------------------------------------------LLS--------
-------YDLRNATKEVV------------------------------------------
--------GTCTSLGVTIEGTDPRA--------FKEQIES--------------------
--------------------------------------G---------------------
-------EYDDLFADPANA----------------------------------------
>gi|409730149|ref|ZP_11271739.1| 50S ribosomal protein L11P [Halococcus hamelinensis 100A6]
-------------------------------------------------------MAG--
------------------------------------------------------------
----------------------------------------TIEALVPG------------
-GEA--------------------------------------------------------
---DPGP---------------------------PL------------------------
-----GPEL--------GPTP--------------------------VNVQ-----EVVA
EINDQT------------------------------------------------------
------------------DA----------------------------------------
FDGMEVP-----------------------------------------------------
-------------------------VTVEY-DDE------------------------GD
FSISVGV------------P----------------------------------------
---PTAALIKDTAGFETGS---GEPQKDFVADISVEDVRQIAEQKGPD------------
------------------------------------------------------------
-------------------------------------------------LLA--------
-------YDTKNAAKEVA------------------------------------------
--------GTCVTLGVTIDGEDART--------FGERVDD--------------------
--------------------------------------G---------------------
-------QYDDVLAEEAAA----------------------------------------
>gi|448727640|ref|ZP_21709989.1| 50S ribosomal protein L11P [Halococcus morrhuae DSM 1307]
-------------------------------------------------------MAG--
------------------------------------------------------------
----------------------------------------TIEALVPG------------
-GEA--------------------------------------------------------
---DPGP---------------------------PL------------------------
-----GPEL--------GPTP--------------------------VNVQ-----EVVA
EINDQT------------------------------------------------------
------------------DA----------------------------------------
FDGMEVP-----------------------------------------------------
-------------------------ITVDY-EDD------------------------GA
FSISVGV------------P----------------------------------------
---PTAALVKDTAGFETGS---GEPQKDFVADISVEEVKQVAEQKGPD------------
------------------------------------------------------------
-------------------------------------------------LLA--------
-------YGTKSAAKEVA------------------------------------------
--------GTCVSLGVTIDGEDART--------FDDRVDD--------------------
--------------------------------------G---------------------
-------QYDDVLAEA-------------------------------------------
>gi|448739220|ref|ZP_21721235.1| 50S ribosomal protein L11P [Halococcus thailandensis JCM 13552]
-------------------------------------------------------MAG--
------------------------------------------------------------
----------------------------------------TIEVLVPG------------
-GEA--------------------------------------------------------
---DPGP---------------------------PL------------------------
-----GPEL--------GPTP--------------------------VNVQ-----EVVS
DINDET------------------------------------------------------
------------------EA----------------------------------------
FDGMEVP-----------------------------------------------------
-------------------------VTVDY-EDD------------------------GA
FSISVGV------------P----------------------------------------
---PTAALVKDTAGFETGS---GEPQKDFVADISVEEVKQVAEQKGPD------------
------------------------------------------------------------
-------------------------------------------------LLA--------
-------YGTKSAAKEVA------------------------------------------
--------GTCVSLGVTIDGEDART--------FDDRVDD--------------------
--------------------------------------G---------------------
-------QYDDVLAEA-------------------------------------------
>gi|15790197|ref|NP_280021.1| 50S ribosomal protein L17 [Halobacterium sp. NRC-1]
-------------------------------------------------------MAE--
------------------------------------------------------------
----------------------------------------TIEVLVAG------------
-GQA--------------------------------------------------------
---DPGP---------------------------PL------------------------
-----GPEL--------GPTP--------------------------VDVQ-----AVVQ
EINDQT------------------------------------------------------
------------------EA----------------------------------------
FDGTEVP-----------------------------------------------------
-------------------------VTIEY-EDD------------------------GS
FSIEVGV------------P----------------------------------------
---PTAALVKDEAGFDTGS---GEPQENFVADLSIEQLKTIAEQKKPD------------
------------------------------------------------------------
-------------------------------------------------LLA--------
-------YDARNAAKEVA------------------------------------------
--------GTCASLGVTIEGEDART--------FNERVDD--------------------
--------------------------------------G---------------------
-------DYDDVLGDELAAA---------------------------------------
>gi|169235926|ref|YP_001689126.1| 50S ribosomal protein L11P [Halobacterium salinarum R1]
-------------------------------------------------------MAE--
------------------------------------------------------------
----------------------------------------TIEVLVAG------------
-GQA--------------------------------------------------------
---DPGP---------------------------PL------------------------
-----GPEL--------GPTP--------------------------VDVQ-----AVVQ
EINDQT------------------------------------------------------
------------------EA----------------------------------------
FDGTEVP-----------------------------------------------------
-------------------------VTIEY-EDD------------------------GS
FSIEVGV------------P----------------------------------------
---PTAALVKDEAGFDTGS---GEPQENFVADLSIEQLKTIAEQKKPD------------
------------------------------------------------------------
-------------------------------------------------LLA--------
-------YDARNAAKEVA------------------------------------------
--------GTCASLGVTIEGEDART--------FNERVDD--------------------
--------------------------------------G---------------------
-------DYDDVLGDELAAA---------------------------------------
>gi|354611043|ref|ZP_09028999.1| Ribosomal protein L11 [Halobacterium sp. DL1]
-------------------------------------------------------MAE--
------------------------------------------------------------
----------------------------------------TIEVLVPG------------
-GQA--------------------------------------------------------
---DPGP---------------------------PL------------------------
-----GPEL--------GPTP--------------------------VDVQ-----GVVA
EINDQT------------------------------------------------------
------------------EA----------------------------------------
FDGTEVP-----------------------------------------------------
-------------------------VTVEY-EED------------------------GS
FSIEVGV------------P----------------------------------------
---PTAALIKDEAGFETGS---GEPQETFVADLSIEQLKKIAEQKKPD------------
------------------------------------------------------------
-------------------------------------------------LLS--------
-------YDTRNAAKEVA------------------------------------------
--------GTCASLGVTIEGEDART--------FKQRVEN--------------------
--------------------------------------G---------------------
-------DYDDVLGAEEAAA---------------------------------------
>gi|541189965|gb|ERG98353.1| ribosomal protein L11 [Haloquadratum sp. J07HQX50]
-------------------------------------------------------MAG--
------------------------------------------------------------
----------------------------------------TIEVLVPG------------
-GEA--------------------------------------------------------
---NPGP---------------------------PL------------------------
-----GPEL--------GPTP--------------------------VDVQ-----EVVQ
NINDET------------------------------------------------------
------------------AA----------------------------------------
FDGMEVP-----------------------------------------------------
-------------------------VTVAY-DDD------------------------GS
FDIGIGV------------P----------------------------------------
---PTAELIKDEAGFDTGS---SEPQKDFVADMSVDQVKKIAEQKSSD------------
------------------------------------------------------------
-------------------------------------------------LLS--------
-------YDLFNAAKEVV------------------------------------------
--------GTCTSLGVTIEGNNPRE--------FKQRMEA--------------------
--------------------------------------G---------------------
-------DYDDLFEE--------------------------------------------
>gi|322369367|ref|ZP_08043932.1| 50S ribosomal protein L11P [Haladaptatus paucihalophilus DX253]
-------------------------------------------------------MVD--
------------------------------------------------------------
----------------------------------------TIEVLVPG------------
-GQA--------------------------------------------------------
---NPGP---------------------------PL------------------------
-----GPEL--------GPTA--------------------------VNVQ-----EVVN
EINEQT------------------------------------------------------
------------------AA----------------------------------------
FDGTEVP-----------------------------------------------------
-------------------------VTVFV-EDD------------------------GG
FSLEIGV------------P----------------------------------------
---PTAALIKDEAGFETGS---GEPQKDFVADLSIDQVKKIAEQKKPD------------
------------------------------------------------------------
-------------------------------------------------LLA--------
-------YDTKNAAKEVV------------------------------------------
--------GTCASLGVTVEGDDARE--------FKAKVDD--------------------
--------------------------------------G---------------------
-------EYDDALSA--------------------------------------------
>gi|541200442|gb|ERH08507.1| LSU ribosomal protein L11P [halophilic archaeon J07HX64]
-------------------------------------------------------MAD--
------------------------------------------------------------
----------------------------------------SIEVLVPG------------
-GEA--------------------------------------------------------
---NPGP---------------------------PL------------------------
-----GPEL--------GPTP--------------------------VDVQ-----AVVQ
DINDQT------------------------------------------------------
------------------AA----------------------------------------
FDGTEVP-----------------------------------------------------
-------------------------VTVDY-EDD------------------------GS
FGIEIGV------------P----------------------------------------
---PTAELIKDEAGFDTGS---GEPHEEFVADLSVDQVVQIAEQKHPD------------
------------------------------------------------------------
-------------------------------------------------LLS--------
-------YDIRNAAKEIV------------------------------------------
--------GTCTSLGVTIEGENPRE--------FKQRIER--------------------
--------------------------------------G---------------------
-------EYDEMFATSPEA----------------------------------------
>gi|385804332|ref|YP_005840732.1| 50S ribosomal protein L11 [Haloquadratum walsbyi C23]
-------------------------------------------------------MAG--
------------------------------------------------------------
----------------------------------------TIEVLIPG------------
-GEA--------------------------------------------------------
---NPGP---------------------------PL------------------------
-----GPEL--------GPTP--------------------------VDVQ-----DVVQ
TINDET------------------------------------------------------
------------------DA----------------------------------------
FDGMEVP-----------------------------------------------------
-------------------------VTVEY-EDT------------------------GD
FSISVGV------------P----------------------------------------
---PTAELIKDEAGFESGS---GEPQENFVANMSVDQVQKIAEQKSSD------------
------------------------------------------------------------
-------------------------------------------------LLS--------
-------YDTFNAAKEVV------------------------------------------
--------GTCTSLGVTIDGNNPRE--------FKSRMED--------------------
--------------------------------------G---------------------
-------EYDDILK---------------------------------------------
>gi|110668816|ref|YP_658627.1| 50S ribosomal protein L11P [Haloquadratum walsbyi DSM 16790]
-------------------------------------------------------MAG--
------------------------------------------------------------
----------------------------------------TIEVLIPG------------
-GEA--------------------------------------------------------
---NPGP---------------------------PL------------------------
-----GPEL--------GPTP--------------------------VDVQ-----DVVQ
TINDET------------------------------------------------------
------------------DA----------------------------------------
FDGMEVP-----------------------------------------------------
-------------------------VTVEY-EDT------------------------GD
FSISVGV------------P----------------------------------------
---PTAELIKDEAGFESGS---GEPQENFVANMSVDQVQKIAEQKSSD------------
------------------------------------------------------------
-------------------------------------------------LLS--------
-------YDTFNAAKEVV------------------------------------------
--------GTCTSLGVTIDGNNPRE--------FKSRMED--------------------
--------------------------------------G---------------------
-------EYDDILK---------------------------------------------
>gi|448729686|ref|ZP_21712000.1| 50S ribosomal protein L11P [Halococcus saccharolyticus DSM 5350]
-------------------------------------------------------MAG--
------------------------------------------------------------
----------------------------------------TIEVLVPG------------
-GEA--------------------------------------------------------
---DPGP---------------------------PL------------------------
-----GPEL--------GPTP--------------------------VDVQ-----AVVS
EINDRT------------------------------------------------------
------------------EA----------------------------------------
FDGTEVP-----------------------------------------------------
-------------------------VTVEY-EDD------------------------GA
FEIDVGV------------P----------------------------------------
---PTAALVKDEAGFETGS---GEPQKNFVADLSVDQVKQIAEQKQSD------------
------------------------------------------------------------
-------------------------------------------------LLA--------
-------YDTANAAKEVA------------------------------------------
--------GTCVSLGVTIEGEDART--------FDDRVDD--------------------
--------------------------------------G---------------------
-------EYDETLAES-------------------------------------------
>gi|448731737|ref|ZP_21714030.1| 50S ribosomal protein L11P [Halococcus salifodinae DSM 8989]
-------------------------------------------------------MAG--
------------------------------------------------------------
----------------------------------------TIEVLVPG------------
-GEA--------------------------------------------------------
---DPGP---------------------------PL------------------------
-----GPEL--------GPTP--------------------------VDVQ-----AVVS
EINDRT------------------------------------------------------
------------------EA----------------------------------------
FDGTEVP-----------------------------------------------------
-------------------------VTVEY-DDD------------------------GA
FEIDVGV------------P----------------------------------------
---PTAALVKDEAGFETGS---GEPQKNFVADLSVDQVKQIAEQKQSD------------
------------------------------------------------------------
-------------------------------------------------LLA--------
-------YDTANAAKEVA------------------------------------------
--------GTCVTLGVTIEGEDART--------FDDRVDD--------------------
--------------------------------------G---------------------
-------EYDETLAES-------------------------------------------
>gi|448296834|ref|ZP_21486884.1| 50S ribosomal protein L11P [Halalkalicoccus jeotgali B3]
-------------------------------------------------------MAG--
------------------------------------------------------------
----------------------------------------TIEALVPG------------
-GEA--------------------------------------------------------
---TPGP---------------------------PL------------------------
-----GPEL--------GPTP--------------------------VDVQ-----AVVQ
EINDQT------------------------------------------------------
------------------EA----------------------------------------
FDGTEVP-----------------------------------------------------
-------------------------VTITY-EDD------------------------GS
FEIDVGV------------P----------------------------------------
---PTAALVKDEAGFDTGS---GEPQKDFVADLSIDQVKQIAEQKLPD------------
------------------------------------------------------------
-------------------------------------------------LLA--------
-------YDLKGAAKEVV------------------------------------------
--------GTCTSLGVTIEGENPRE--------FKERLDS--------------------
--------------------------------------G---------------------
-------EYDDEFAEEVAA----------------------------------------
>gi|448705714|ref|ZP_21700852.1| 50S ribosomal protein L11P [Halobiforma nitratireducens JCM 10879]
-------------------------------------------------------MAG--
------------------------------------------------------------
----------------------------------------TIEVLVPG------------
-GQA--------------------------------------------------------
---DPGP---------------------------PL------------------------
-----GPEL--------GPTP--------------------------VDVQ-----AVVQ
EINAQT------------------------------------------------------
------------------EA----------------------------------------
FDGTEVP-----------------------------------------------------
-------------------------VTVEY-EDD------------------------GS
FEIEVGV------------P----------------------------------------
---PTAELIKDEAGFDTGS---GEPQEDFVADLSIDQVKQIAEQKHPD------------
------------------------------------------------------------
-------------------------------------------------LLA--------
-------YDTRNAAKEIV------------------------------------------
--------GTCASMGVTIEGDDARE--------FKEKVDD--------------------
--------------------------------------G---------------------
-------EYDDALAEA-------------------------------------------
>gi|448697432|ref|ZP_21698472.1| 50S ribosomal protein L11P [Halobiforma lacisalsi AJ5]
-------------------------------------------------------MAG--
------------------------------------------------------------
----------------------------------------TIEVLVPG------------
-GQA--------------------------------------------------------
---DPGP---------------------------PL------------------------
-----GPEL--------GPTP--------------------------VDVQ-----AVVQ
EINDQT------------------------------------------------------
------------------EA----------------------------------------
FDGTEVP-----------------------------------------------------
-------------------------VTVDY-EDD------------------------GS
FEIEVGV------------P----------------------------------------
---PTAELIKDEADFETGS---GEPQEDFVADLSIDQVKQIAEQKHPD------------
------------------------------------------------------------
-------------------------------------------------LLA--------
-------YDTKNAAKEIV------------------------------------------
--------GTCASMGVTIEGDDARE--------FKEKVDA--------------------
--------------------------------------G---------------------
-------EYDDVLADEAEA----------------------------------------
>gi|429192844|ref|YP_007178522.1| 50S ribosomal protein L11 [Natronobacterium gregoryi SP2]
-------------------------------------------------------MAG--
------------------------------------------------------------
----------------------------------------TIEVLVPG------------
-GQA--------------------------------------------------------
---DPGP---------------------------PL------------------------
-----GPEL--------GPTP--------------------------VDVQ-----AVVQ
EINDQT------------------------------------------------------
------------------EA----------------------------------------
FDGTEVP-----------------------------------------------------
-------------------------ITVEY-EDD------------------------GS
FEIDVGV------------P----------------------------------------
---PTAELIKDEAGFETGS---GEPQDDFVADLSIDQVKQIAEQKKPD------------
------------------------------------------------------------
-------------------------------------------------LLA--------
-------YDTKNAAKEVV------------------------------------------
--------GTCASLGVTIEGEDARE--------FKQMVDD--------------------
--------------------------------------G---------------------
-------EFDDTLAEA-------------------------------------------
>gi|284164794|ref|YP_003403073.1| 50S ribosomal protein L11 [Haloterrigena turkmenica DSM 5511]
-------------------------------------------------------MAG--
------------------------------------------------------------
----------------------------------------TIEVLVPG------------
-GQA--------------------------------------------------------
---NPGP---------------------------PL------------------------
-----GPEL--------GPTP--------------------------VDVQ-----AVVQ
EINDQT------------------------------------------------------
------------------EA----------------------------------------
FDGTEVP-----------------------------------------------------
-------------------------VTVDY-EDD------------------------GS
FSIDVGV------------P----------------------------------------
---PTAELIKDEAGFDTGS---GEPQKDFVADLSIEQVKQIAEQKLPD------------
------------------------------------------------------------
-------------------------------------------------LLA--------
-------YDPKNAAKEVV------------------------------------------
--------GTCASMGVTIEGDDARE--------FKEKVDA--------------------
--------------------------------------G---------------------
-------EYDDVLLEEAAA----------------------------------------
>gi|448310538|ref|ZP_21500354.1| 50S ribosomal protein L11P [Natronolimnobius innermongolicus JCM 12255]
-------------------------------------------------------MAG--
------------------------------------------------------------
----------------------------------------TIEVLVPG------------
-GQA--------------------------------------------------------
---NPGP---------------------------PL------------------------
-----GPEL--------GPTP--------------------------VDVQ-----AVVQ
QINDET------------------------------------------------------
------------------EA----------------------------------------
FDGTEVP-----------------------------------------------------
-------------------------VTVDY-EDD------------------------GS
FSIDVGV------------P----------------------------------------
---PTAELVKDEAGFDTGS---GEPQEDFVADLSVDQVKQIAEQKHPD------------
------------------------------------------------------------
-------------------------------------------------LLA--------
-------YDTKNAAKEVV------------------------------------------
--------GTCASMGVTIEGDDARE--------FKEKVDA--------------------
--------------------------------------G---------------------
-------EYDDTLGADA------------------------------------------
>gi|448382012|ref|ZP_21561847.1| 50S ribosomal protein L11P [Haloterrigena thermotolerans DSM 11522]
-------------------------------------------------------MAG--
------------------------------------------------------------
----------------------------------------TIEVLVPG------------
-GQA--------------------------------------------------------
---NPGP---------------------------PL------------------------
-----GPEL--------GPTP--------------------------VDVQ-----AVVQ
EINDQT------------------------------------------------------
------------------EA----------------------------------------
FDGTEVP-----------------------------------------------------
-------------------------VTVDY-DDD------------------------GS
FEIDVGV------------P----------------------------------------
---PTAELVKDEAGFETGS---GEPQKDFVADLSVDQVKQIAEQKHPD------------
------------------------------------------------------------
-------------------------------------------------LLA--------
-------YDLRNAAKEVV------------------------------------------
--------GTCASMGVTIEGNDARE--------FKERVDD--------------------
--------------------------------------G---------------------
-------EYDDVLVDEAAA----------------------------------------
>gi|448333953|ref|ZP_21523141.1| 50S ribosomal protein L11P [Natrinema pellirubrum DSM 15624]
-------------------------------------------------------MAG--
------------------------------------------------------------
----------------------------------------TIEVLVPG------------
-GQA--------------------------------------------------------
---NPGP---------------------------PL------------------------
-----GPEL--------GPTP--------------------------VDVQ-----AVVQ
EINDQT------------------------------------------------------
------------------EA----------------------------------------
FDGTEVP-----------------------------------------------------
-------------------------VTVDY-DDD------------------------GS
FEIDVGV------------P----------------------------------------
---PTAELVKDEAGFETGS---GEPQKDFVADLSVDQVKQIAEQKHPD------------
------------------------------------------------------------
-------------------------------------------------LLA--------
-------YDLRNAAKEVV------------------------------------------
--------GTCASMGVTIEGNDARE--------FKERVDD--------------------
--------------------------------------G---------------------
-------EYDDVLVDEAAA----------------------------------------
>gi|448395914|ref|ZP_21569008.1| 50S ribosomal protein L11P [Haloterrigena salina JCM 13891]
-------------------------------------------------------MAG--
------------------------------------------------------------
----------------------------------------TIEVLVPG------------
-GQA--------------------------------------------------------
---NPGP---------------------------PL------------------------
-----GPEL--------GPTP--------------------------VDVQ-----AVVQ
EINDQT------------------------------------------------------
------------------EA----------------------------------------
FDGTEVP-----------------------------------------------------
-------------------------VTVDY-EDD------------------------GS
FEIDVGV------------P----------------------------------------
---PTAELIKDEADFETGS---GEPQKDFVADLSVEQVKQIAEQKHPD------------
------------------------------------------------------------
-------------------------------------------------LLA--------
-------YDAKNAAKEVV------------------------------------------
--------GTCASMGVTIEGNDARE--------FKQRVDD--------------------
--------------------------------------G---------------------
-------EYDDVLLDEAAA----------------------------------------
>gi|336254629|ref|YP_004597736.1| 50S ribosomal protein L11 [Halopiger xanaduensis SH-6]
-------------------------------------------------------MAG--
------------------------------------------------------------
----------------------------------------TIEVLVPG------------
-GQA--------------------------------------------------------
---DPGP---------------------------PL------------------------
-----GPEL--------GPTP--------------------------VDVQ-----AVVQ
EINDQT------------------------------------------------------
------------------EA----------------------------------------
FDGTEVP-----------------------------------------------------
-------------------------VTVDY-EDD------------------------GS
FSIDVGV------------P----------------------------------------
---PTAELIKDEAGFETGS---GEPQKDFVADLSVDQVKQIAEQKHPD------------
------------------------------------------------------------
-------------------------------------------------LLA--------
-------YDTKNAAKEVV------------------------------------------
--------GTCASMGVTIEGNDARE--------FKQRVDD--------------------
--------------------------------------G---------------------
-------EYDDVLAE--------------------------------------------
>gi|448328427|ref|ZP_21517738.1| 50S ribosomal protein L11P [Natrinema versiforme JCM 10478]
-------------------------------------------------------MAG--
------------------------------------------------------------
----------------------------------------TIEVLVPG------------
-GQA--------------------------------------------------------
---NPGP---------------------------PL------------------------
-----GPEL--------GPTP--------------------------VDVQ-----AVVQ
DINDQT------------------------------------------------------
------------------EA----------------------------------------
FDGTEVP-----------------------------------------------------
-------------------------VTVDY-EDD------------------------GS
FEIDVGV------------P----------------------------------------
---PTAALVKDEAGFETGS---GEPQKDFVADISVEQVKKIAEQKHPD------------
------------------------------------------------------------
-------------------------------------------------LLA--------
-------YDTINAAKEVV------------------------------------------
--------GTCASMGVTIEGNDARE--------FKQRVDD--------------------
--------------------------------------G---------------------
-------EYDDVLAAEAEA----------------------------------------
>gi|448398434|ref|ZP_21570083.1| 50S ribosomal protein L11P [Haloterrigena limicola JCM 13563]
-------------------------------------------------------MAG--
------------------------------------------------------------
----------------------------------------TIEVLVPG------------
-GQA--------------------------------------------------------
---NPGP---------------------------PL------------------------
-----GPEL--------GPTP--------------------------VDVQ-----AVVQ
EINDQT------------------------------------------------------
------------------EA----------------------------------------
FDGTEVP-----------------------------------------------------
-------------------------VTVDY-EDD------------------------GS
FEIDVGV------------P----------------------------------------
---PTAALIKDEAGFETGS---GEPQEDFVADLSVDQVKKIAEQKHPD------------
------------------------------------------------------------
-------------------------------------------------LLA--------
-------YDTINAAKEVV------------------------------------------
--------GTCASMGVTIEGNDARE--------FKERVDS--------------------
--------------------------------------G---------------------
-------EYDDVLAADA------------------------------------------
>gi|448343592|ref|ZP_21532516.1| 50S ribosomal protein L11P [Natrinema gari JCM 14663]
-------------------------------------------------------MAG--
------------------------------------------------------------
----------------------------------------TIEVLVPG------------
-GQA--------------------------------------------------------
---NPGP---------------------------PL------------------------
-----GPEL--------GPTP--------------------------VDVQ-----AVVQ
EINDQT------------------------------------------------------
------------------EA----------------------------------------
FDGTEVP-----------------------------------------------------
-------------------------VTVDY-EED------------------------GS
FEIDVGV------------P----------------------------------------
---PTAALIKDEAGFETGS---GEPQTDFVADLSVDQVKKIAEQKHPD------------
------------------------------------------------------------
-------------------------------------------------LLA--------
-------YDTINAAKEVV------------------------------------------
--------GTCASMGVTIEGNDARE--------FKQRVDD--------------------
--------------------------------------G---------------------
-------EYDDVLASEASA----------------------------------------
>gi|397774801|ref|YP_006542347.1| Ribosomal protein L11-like protein [Natrinema sp. J7-2]
-------------------------------------------------------MAG--
------------------------------------------------------------
----------------------------------------TIEVLVPG------------
-GQA--------------------------------------------------------
---NPGP---------------------------PL------------------------
-----GPEL--------GPTP--------------------------VDVQ-----AVVQ
EINDQT------------------------------------------------------
------------------EA----------------------------------------
FDGTEVP-----------------------------------------------------
-------------------------VTVDY-EED------------------------GS
FEIDVGV------------P----------------------------------------
---PTAALIKDEAGFETGS---GEPQTDFVADLSVDQVKKIAEQKHPD------------
------------------------------------------------------------
-------------------------------------------------LLA--------
-------YDTINAAKEVV------------------------------------------
--------GTCASMGVTIEGNDARE--------FKQRVDD--------------------
--------------------------------------G---------------------
-------EYDDVLASEASA----------------------------------------
>lcl|38023_92 unnamed protein product
-------------------------------------------------------MAG--
------------------------------------------------------------
----------------------------------------TIEVLVPG------------
-GQA--------------------------------------------------------
---NPGP---------------------------PL------------------------
-----GPEL--------GPTP--------------------------VDVQ-----AVVQ
EINDQT------------------------------------------------------
------------------EA----------------------------------------
FDGTEVP-----------------------------------------------------
-------------------------VTVDY-EED------------------------GS
FEIDVGV------------P----------------------------------------
---PTAALIKDEAGFETGS---GEPQKDFVADLSVDQVKKIAEQKHPD------------
------------------------------------------------------------
-------------------------------------------------LLA--------
-------YDTINAAKEVV------------------------------------------
--------GTCASMGVTIEGNDARE--------FKQRVDD--------------------
--------------------------------------G---------------------
-------EYDDVLAGEASA----------------------------------------
>gi|448345287|ref|ZP_21534184.1| 50S ribosomal protein L11P [Natrinema altunense JCM 12890]
-------------------------------------------------------MAG--
------------------------------------------------------------
----------------------------------------TIEVLVPG------------
-GQA--------------------------------------------------------
---NPGP---------------------------PL------------------------
-----GPEL--------GPTP--------------------------VDVQ-----AVVQ
EINDQT------------------------------------------------------
------------------EA----------------------------------------
FDGTEVP-----------------------------------------------------
-------------------------VTVDY-EED------------------------GS
FEIDVGV------------P----------------------------------------
---PTAALIKDEAGFETGS---GEPQKDFVADLSVDQVKKIAEQKHPD------------
------------------------------------------------------------
-------------------------------------------------LLA--------
-------YDTINAAKEVV------------------------------------------
--------GTCASMGVTIEGNDARE--------FKQRVDD--------------------
--------------------------------------G---------------------
-------EYDDVLAGEASA----------------------------------------
>gi|448339748|ref|ZP_21528758.1| 50S ribosomal protein L11P [Natrinema pallidum DSM 3751]
-------------------------------------------------------MAG--
------------------------------------------------------------
----------------------------------------TIEVLVPG------------
-GQA--------------------------------------------------------
---NPGP---------------------------PL------------------------
-----GPEL--------GPTP--------------------------VDVQ-----AVVQ
EINDQT------------------------------------------------------
------------------EA----------------------------------------
FDGTEVP-----------------------------------------------------
-------------------------VTVDY-EED------------------------GS
FEIDVGV------------P----------------------------------------
---PTAALIKDEAGFETGS---GEPQKDFVADLSVEQVKTIAEQKHPD------------
------------------------------------------------------------
-------------------------------------------------LLA--------
-------YDTINAAKEVV------------------------------------------
--------GTCASMGVTIEGNDARE--------FKQRVDD--------------------
--------------------------------------G---------------------
-------EYDDVLASEASA----------------------------------------
>gi|435846991|ref|YP_007309241.1| ribosomal protein L11 [Natronococcus occultus SP4]
-------------------------------------------------------MAG--
------------------------------------------------------------
----------------------------------------TIEVLVPG------------
-GQA--------------------------------------------------------
---NPGP---------------------------PL------------------------
-----GPEL--------GPTP--------------------------VDVQ-----AVVQ
EINDQT------------------------------------------------------
------------------EA----------------------------------------
FDGTEVP-----------------------------------------------------
-------------------------VTVDY-DDD------------------------GS
FEIDVGV------------P----------------------------------------
---PTAALIKDEAGFETGS---GEPQEDFVADLSIDQVKTIAEQKHPD------------
------------------------------------------------------------
-------------------------------------------------LLA--------
-------YDTRNAAKEVV------------------------------------------
--------GTCASMGVTIEGEDARE--------FKEKVDD--------------------
--------------------------------------G---------------------
-------EYDDALLA--------------------------------------------
>gi|448318251|ref|ZP_21507779.1| 50S ribosomal protein L11P [Natronococcus jeotgali DSM 18795]
-------------------------------------------------------MAG--
------------------------------------------------------------
----------------------------------------TIEVLVPG------------
-GQA--------------------------------------------------------
---NPGP---------------------------PL------------------------
-----GPEL--------GPTP--------------------------VDVQ-----AVVQ
EINDQT------------------------------------------------------
------------------EA----------------------------------------
FDGTEVP-----------------------------------------------------
-------------------------VTVDY-DDD------------------------GS
FSIDVGV------------P----------------------------------------
---PTAALIKDEAGFETGS---GEPQKDFVADLSIDQVKTIAEQKHPD------------
------------------------------------------------------------
-------------------------------------------------LLA--------
-------YDTRNAAKEVV------------------------------------------
--------GTCASMGVTIEGEDARE--------FKERVDD--------------------
--------------------------------------G---------------------
-------EYDDALSA--------------------------------------------
>gi|448321131|ref|ZP_21510611.1| 50S ribosomal protein L11P [Natronococcus amylolyticus DSM 10524]
-------------------------------------------------------MAG--
------------------------------------------------------------
----------------------------------------TIEVLVPG------------
-GQA--------------------------------------------------------
---NPGP---------------------------PL------------------------
-----GPEL--------GPTP--------------------------VDVQ-----AVVQ
EINDQT------------------------------------------------------
------------------EA----------------------------------------
FDGTEVP-----------------------------------------------------
-------------------------VTVDY-DDD------------------------GS
FEIDVGV------------P----------------------------------------
---PTAALVKDEAGFDTGS---GEPQKDFVADLSIDQVKTIAEQKHPD------------
------------------------------------------------------------
-------------------------------------------------LLA--------
-------YDTRNAAKEVV------------------------------------------
--------GTCASMGVTIEGEDARE--------FKEKVDA--------------------
--------------------------------------G---------------------
-------EYDDALSA--------------------------------------------
>gi|448364837|ref|ZP_21553413.1| 50S ribosomal protein L11P [Natrialba aegyptia DSM 13077]
-------------------------------------------------------MAG--
------------------------------------------------------------
----------------------------------------TIEVLVPG------------
-GQA--------------------------------------------------------
---NPGP---------------------------PL------------------------
-----GPEL--------GPTP--------------------------VDVQ-----AVVQ
DINDQT------------------------------------------------------
------------------EA----------------------------------------
FDGTEVP-----------------------------------------------------
-------------------------VTVDY-EDD------------------------GS
FEIDVGV------------P----------------------------------------
---PTAALVKDEAGFETGS---GEPQEDFVADLSIDQVKTIAEQKHPD------------
------------------------------------------------------------
-------------------------------------------------LLA--------
-------YDTKNAAKEVV------------------------------------------
--------GTCASMGVTIEGVDARE--------FKAKVDD--------------------
--------------------------------------G---------------------
-------EYDDALA---------------------------------------------
>gi|448362539|ref|ZP_21551145.1| 50S ribosomal protein L11P [Natrialba asiatica DSM 12278]
-------------------------------------------------------MAG--
------------------------------------------------------------
----------------------------------------TIEVLVPG------------
-GQA--------------------------------------------------------
---NPGP---------------------------PL------------------------
-----GPEL--------GPTP--------------------------VDVQ-----AVVQ
DINDQT------------------------------------------------------
------------------EA----------------------------------------
FDGTEVP-----------------------------------------------------
-------------------------VTVDY-EDD------------------------GS
FEIDVGV------------P----------------------------------------
---PTAALVKDEAGFETGS---GEPQEDFVADLSIDQVKTIAEQKHPD------------
------------------------------------------------------------
-------------------------------------------------LLA--------
-------YDTKNAAKEVV------------------------------------------
--------GTCASMGVTIEGVDARE--------FKAKVDD--------------------
--------------------------------------G---------------------
-------EYDDALA---------------------------------------------
>gi|448351786|ref|ZP_21540580.1| 50S ribosomal protein L11P [Natrialba taiwanensis DSM 12281]
-------------------------------------------------------MAG--
------------------------------------------------------------
----------------------------------------TIEVLVPG------------
-GQA--------------------------------------------------------
---NPGP---------------------------PL------------------------
-----GPEL--------GPTP--------------------------VDVQ-----AVVQ
DINDQT------------------------------------------------------
------------------EA----------------------------------------
FDGTEVP-----------------------------------------------------
-------------------------VTVDY-EDD------------------------GS
FEIDVGV------------P----------------------------------------
---PTAALVKDEAGFETGS---GEPQEDFVADLSIDQVKTIAEQKHPD------------
------------------------------------------------------------
-------------------------------------------------LLA--------
-------YDTKNAAKEVV------------------------------------------
--------GTCASMGVTIEGVDARE--------FKAKVDD--------------------
--------------------------------------G---------------------
-------EYDDALA---------------------------------------------
>gi|448358393|ref|ZP_21547075.1| 50S ribosomal protein L11P [Natrialba chahannaoensis JCM 10990]
-------------------------------------------------------MAG--
------------------------------------------------------------
----------------------------------------TIEVLVPG------------
-GQA--------------------------------------------------------
---NPGP---------------------------PL------------------------
-----GPEL--------GPTP--------------------------VDVQ-----AVVQ
QINDQT------------------------------------------------------
------------------EA----------------------------------------
FDGTEVP-----------------------------------------------------
-------------------------VTVDY-DDD------------------------GS
FEIDVGV------------P----------------------------------------
---PTAALVKDEAGFETGS---GEPQEDFVADLSVEQVKTIAEQKHPD------------
------------------------------------------------------------
-------------------------------------------------LLA--------
-------YDTKNAAKEVV------------------------------------------
--------GTCASMGVTIEGDDARE--------FKQKVDD--------------------
--------------------------------------G---------------------
-------EYDDTLA---------------------------------------------
>gi|448356097|ref|ZP_21544845.1| 50S ribosomal protein L11P [Natrialba hulunbeirensis JCM 10989]
-------------------------------------------------------MAG--
------------------------------------------------------------
----------------------------------------TIEVLVPG------------
-GQA--------------------------------------------------------
---NPGP---------------------------PL------------------------
-----GPEL--------GPTP--------------------------VDVQ-----AVVQ
QINDQT------------------------------------------------------
------------------EA----------------------------------------
FDGTEVP-----------------------------------------------------
-------------------------VTVDY-DDD------------------------GS
FEIDVGV------------P----------------------------------------
---PTAALVKDEAGFETGS---GEPQEDFVADLSVEQVKTIAEQKHPD------------
------------------------------------------------------------
-------------------------------------------------LLA--------
-------YDTKNAAKEVV------------------------------------------
--------GTCASMGVTIEGDDARE--------FKQKVDD--------------------
--------------------------------------G---------------------
-------EYDDTLA---------------------------------------------
>gi|289583156|ref|YP_003481622.1| 50S ribosomal protein L11 [Natrialba magadii ATCC 43099]
-------------------------------------------------------MAG--
------------------------------------------------------------
----------------------------------------TIEVLVPG------------
-GQA--------------------------------------------------------
---NPGP---------------------------PL------------------------
-----GPEL--------GPTP--------------------------VDVQ-----AVVQ
QINDQT------------------------------------------------------
------------------EA----------------------------------------
FDGTEVP-----------------------------------------------------
-------------------------VTVDY-DDD------------------------GS
FEIDVGV------------P----------------------------------------
---PTAALVKDEAGFETGS---GEPQEDFVADLSVEQVKTIAEQKHPD------------
------------------------------------------------------------
-------------------------------------------------LLA--------
-------YDTKNAAKEVV------------------------------------------
--------GTCASMGVTIEGDDARE--------FKAKVDD--------------------
--------------------------------------G---------------------
-------EYDDVLA---------------------------------------------
>gi|448306353|ref|ZP_21496259.1| 50S ribosomal protein L11P [Natronorubrum bangense JCM 10635]
-------------------------------------------------------MAG--
------------------------------------------------------------
----------------------------------------TIEVLVPG------------
-GQA--------------------------------------------------------
---NPGP---------------------------PL------------------------
-----GPEL--------GPTP--------------------------VDVQ-----AVVQ
EINDQT------------------------------------------------------
------------------AA----------------------------------------
FDGTEVP-----------------------------------------------------
-------------------------VTVEY-DDD------------------------GS
FDIDVGV------------P----------------------------------------
---PTAALVKDEAGFETGS---GEPQKDFVADLSVDQVKKIAEQKHPD------------
------------------------------------------------------------
-------------------------------------------------LLA--------
-------YDTINAAKEVV------------------------------------------
--------GTCASMGVTIEGNDARD--------FKQKVDS--------------------
--------------------------------------G---------------------
-------EYDDVLAADA------------------------------------------
>gi|448305328|ref|ZP_21495260.1| 50S ribosomal protein L11P [Natronorubrum sulfidifaciens JCM 14089]
-------------------------------------------------------MAG--
------------------------------------------------------------
----------------------------------------TIEVLVPG------------
-GQA--------------------------------------------------------
---NPGP---------------------------PL------------------------
-----GPEL--------GPTP--------------------------VDVQ-----AVVQ
EINDQT------------------------------------------------------
------------------AA----------------------------------------
FDGTEVP-----------------------------------------------------
-------------------------VTVEY-DDD------------------------GS
FDIDVGV------------P----------------------------------------
---PTAALVKDEAGFETGS---GEPQKDFVADLSVDQVKKIAEQKHPD------------
------------------------------------------------------------
-------------------------------------------------LLA--------
-------YDTINAAKEVV------------------------------------------
--------GTCASMGVTIEGDDARD--------FKEKVDS--------------------
--------------------------------------G---------------------
-------EYDDVLAADA------------------------------------------
>gi|448301571|ref|ZP_21491563.1| 50S ribosomal protein L11P [Natronorubrum tibetense GA33]
-------------------------------------------------------MAG--
------------------------------------------------------------
----------------------------------------TIEVLVPG------------
-GQA--------------------------------------------------------
---NPGP---------------------------PL------------------------
-----GPEL--------GPTP--------------------------VDVQ-----AVVQ
QINDQT------------------------------------------------------
------------------AA----------------------------------------
FDGTEVP-----------------------------------------------------
-------------------------VTVDY-DDD------------------------GS
FEIDVGV------------P----------------------------------------
---PTAALVKDEAGFDTGS---GEPQKDFVADLSVDQVKKIAEQKHPD------------
------------------------------------------------------------
-------------------------------------------------LLA--------
-------YDTINAAKEVV------------------------------------------
--------GTCASMGVTIEGDDARE--------FKQKVDG--------------------
--------------------------------------G---------------------
-------EYDDVLAAEADA----------------------------------------
>gi|257388234|ref|YP_003178007.1| 50S ribosomal protein L11 [Halomicrobium mukohataei DSM 12286]
-------------------------------------------------------MAG--
------------------------------------------------------------
----------------------------------------TIEVLVPG------------
-GEA--------------------------------------------------------
---NPGP---------------------------PL------------------------
-----GPEL--------GPTP--------------------------VDVQ-----AVVQ
EINDQT------------------------------------------------------
------------------AA----------------------------------------
FDGTEVP-----------------------------------------------------
-------------------------VTVDY-DDD------------------------GS
FEIEVGV------------P----------------------------------------
---PTAELIKDEAGFDTGS---GEPHEEFVADLSVDQIKQIAEQKQTD------------
------------------------------------------------------------
-------------------------------------------------LLA--------
-------YDTKNAAKEVV------------------------------------------
--------GTCVTLGVTIEGENPRD--------FKQKVDA--------------------
--------------------------------------G---------------------
-------EYDDILLDAAEA----------------------------------------
>gi|448285830|ref|ZP_21477069.1| 50S ribosomal protein L11P [Halogeometricum borinquense DSM 11551]
-------------------------------------------------------MAG--
------------------------------------------------------------
----------------------------------------TIEVLVPG------------
-GEA--------------------------------------------------------
---NPGP---------------------------PL------------------------
-----GPEL--------GPTP--------------------------VNVQ-----DVVQ
EINDET------------------------------------------------------
------------------AA----------------------------------------
FDGMEVP-----------------------------------------------------
-------------------------VTVEY-DDD------------------------GS
FSIEVGV------------P----------------------------------------
---PTAELIKDEAGFETGS---GEPQENFVADLSFDQVKKIAEQKSSD------------
------------------------------------------------------------
-------------------------------------------------LLS--------
-------YDTKNAAKEVV------------------------------------------
--------GTCTSLGVTIEGNDPRE--------FKERIDD--------------------
--------------------------------------G---------------------
-------EYDDQLVA--------------------------------------------
>gi|448414180|ref|ZP_21577319.1| 50S ribosomal protein L11P [Halosarcina pallida JCM 14848]
-------------------------------------------------------MAG--
------------------------------------------------------------
----------------------------------------TIEVLVPG------------
-GEA--------------------------------------------------------
---NPGP---------------------------PL------------------------
-----GPEL--------GPTP--------------------------VNVQ-----DVVQ
EINDQT------------------------------------------------------
------------------AA----------------------------------------
FDGMEVP-----------------------------------------------------
-------------------------VTVEY-DDD------------------------GS
FSISVGV------------P----------------------------------------
---PTAELIKDEAGFETGS---GEPQENFVADLSFDQVKKIAEQKSSD------------
------------------------------------------------------------
-------------------------------------------------LLA--------
-------YDTKNAAKEVV------------------------------------------
--------GTCTSLGVTIEGNNPRE--------FKQRIDD--------------------
--------------------------------------G---------------------
-------EYDDELTA--------------------------------------------
>gi|448374029|ref|ZP_21557914.1| 50S ribosomal protein L11P [Halovivax asiaticus JCM 14624]
-------------------------------------------------------MAG--
------------------------------------------------------------
----------------------------------------TIEVLVPG------------
-GAA--------------------------------------------------------
---NPGP---------------------------PL------------------------
-----GPEL--------GPTP--------------------------VDVQ-----AVVQ
EINDQT------------------------------------------------------
------------------AA----------------------------------------
FDGTEVP-----------------------------------------------------
-------------------------VTVDY-EDD------------------------GS
FTIDVGV------------P----------------------------------------
---PTAALVKDEAGFETGS---GEPQEEFVADLSVDQVKTIAEQKLPD------------
------------------------------------------------------------
-------------------------------------------------LLA--------
-------YDLKNATKEVV------------------------------------------
--------GTCTSLGVTIEGENPRE--------FKAKIDD--------------------
--------------------------------------G---------------------
-------EYDDVFADEAAA----------------------------------------
>gi|433638383|ref|YP_007284143.1| ribosomal protein L11 [Halovivax ruber XH-70]
-------------------------------------------------------MAG--
------------------------------------------------------------
----------------------------------------TIEVLVPG------------
-GAA--------------------------------------------------------
---NPGP---------------------------PL------------------------
-----GPEL--------GPTP--------------------------VDVQ-----AVVQ
EINDQT------------------------------------------------------
------------------AA----------------------------------------
FDGTEVP-----------------------------------------------------
-------------------------VTVEY-EDD------------------------GS
FTIDVGV------------P----------------------------------------
---PTAALVKDEAGFETGS---GEPQEEFVADLSVDQVRTIAEQKLPD------------
------------------------------------------------------------
-------------------------------------------------LLA--------
-------YDLKNATKEVV------------------------------------------
--------GTCTSLGVTIEGENPRE--------FKAKIDD--------------------
--------------------------------------G---------------------
-------EYDDVFADEAAA----------------------------------------
>gi|448629071|ref|ZP_21672470.1| 50S ribosomal protein L11P [Haloarcula vallismortis ATCC 29715]
-------------------------------------------------------MAG--
------------------------------------------------------------
----------------------------------------TIEVLVPG------------
-GEA--------------------------------------------------------
---NPGP---------------------------PL------------------------
-----GPEL--------GPTP--------------------------VDVQ-----AVVQ
DINDQT------------------------------------------------------
------------------AA----------------------------------------
FDGTEVP-----------------------------------------------------
-------------------------VTVEY-DDD------------------------GS
FEIEVGV------------P----------------------------------------
---PTAELIKDEAGFETGS---GEPQEDFVADLSVDQVKQIAEQKQTD------------
------------------------------------------------------------
-------------------------------------------------LLS--------
-------YDLKNAAKEVV------------------------------------------
--------GTCTSLGVTIEGENPRE--------FKERIDA--------------------
--------------------------------------G---------------------
-------EYDDVFAAEAEA----------------------------------------
>gi|55378198|ref|YP_136048.1| 50S ribosomal protein L17 [Haloarcula marismortui ATCC 43049]
-------------------------------------------------------MAG--
------------------------------------------------------------
----------------------------------------TIEVLVPG------------
-GEA--------------------------------------------------------
---NPGP---------------------------PL------------------------
-----GPEL--------GPTP--------------------------VDVQ-----AVVQ
EINDQT------------------------------------------------------
------------------AA----------------------------------------
FDGTEVP-----------------------------------------------------
-------------------------VTVKY-DDD------------------------GS
FEIEVGV------------P----------------------------------------
---PTAELIKDEAGFETGS---GEPQEDFVADLSVDQVKQIAEQKHPD------------
------------------------------------------------------------
-------------------------------------------------LLS--------
-------YDLTNAAKEVV------------------------------------------
--------GTCTSLGVTIEGENPRE--------FKERIDA--------------------
--------------------------------------G---------------------
-------EYDDVFAAEAQA----------------------------------------
>gi|448681633|ref|ZP_21691724.1| 50S ribosomal protein L11P [Haloarcula argentinensis DSM 12282]
-------------------------------------------------------MAG--
------------------------------------------------------------
----------------------------------------TIEVLVPG------------
-GEA--------------------------------------------------------
---NPGP---------------------------PL------------------------
-----GPEL--------GPTP--------------------------VDVQ-----AVVQ
EINDQT------------------------------------------------------
------------------AA----------------------------------------
FDGTEVP-----------------------------------------------------
-------------------------VTVEY-DDD------------------------GS
FEIEVGV------------P----------------------------------------
---PTAELIKDEAGFETGS---GEPQEDFVADLSVDQVKQIAEQKHPD------------
------------------------------------------------------------
-------------------------------------------------LLS--------
-------YDLKNAAKEVV------------------------------------------
--------GTCTSLGVTIEGENPRE--------FKERIDA--------------------
--------------------------------------G---------------------
-------EYDDVFAAEAQA----------------------------------------
>gi|344212261|ref|YP_004796581.1| 50S ribosomal protein L11P [Haloarcula hispanica ATCC 33960]
-------------------------------------------------------MAG--
------------------------------------------------------------
----------------------------------------TIEVLVPG------------
-GEA--------------------------------------------------------
---NPGP---------------------------PL------------------------
-----GPEL--------GPTP--------------------------VDVQ-----AVVQ
EINDQT------------------------------------------------------
------------------AA----------------------------------------
FDGTEVP-----------------------------------------------------
-------------------------VTVEY-DDD------------------------GS
FEIEVGV------------P----------------------------------------
---PTAELIKDEAGFETGS---GEPQEDFVADLSVDQVKQIAEQKHPD------------
------------------------------------------------------------
-------------------------------------------------LLS--------
-------YDLKNAAKEVV------------------------------------------
--------GTCTSLGVTIEGENPRE--------FKERIDA--------------------
--------------------------------------G---------------------
-------EYDDVFAAEAQA----------------------------------------
>gi|448685418|ref|ZP_21693410.1| 50S ribosomal protein L11P [Haloarcula japonica DSM 6131]
-------------------------------------------------------MAG--
------------------------------------------------------------
----------------------------------------TIEVLVPG------------
-GEA--------------------------------------------------------
---NPGP---------------------------PL------------------------
-----GPEL--------GPTP--------------------------VDVQ-----AVVQ
EINDQT------------------------------------------------------
------------------AA----------------------------------------
FDGTEVP-----------------------------------------------------
-------------------------VTVEY-DDD------------------------GS
FEIEVGV------------P----------------------------------------
---PTAELIKDEAGFETGS---GEPQEDFVADLSVDQVKQIAEQKHPD------------
------------------------------------------------------------
-------------------------------------------------LLS--------
-------YDLKNAAKEVV------------------------------------------
--------GTCTSLGVTIEGENPRE--------FKERIDA--------------------
--------------------------------------G---------------------
-------EYDDVFAAEAQA----------------------------------------
>gi|448671744|ref|ZP_21687549.1| 50S ribosomal protein L11P [Haloarcula amylolytica JCM 13557]
-------------------------------------------------------MAG--
------------------------------------------------------------
----------------------------------------TIEVLVPG------------
-GEA--------------------------------------------------------
---NPGP---------------------------PL------------------------
-----GPEL--------GPTP--------------------------VDVQ-----AVVQ
EINDQT------------------------------------------------------
------------------AA----------------------------------------
FDGTEVP-----------------------------------------------------
-------------------------VTVEY-DDD------------------------GS
FEIEVGV------------P----------------------------------------
---PTAELIKDEAGFETGS---GEPQEDFVADLSVDQVKQIAEQKHPD------------
------------------------------------------------------------
-------------------------------------------------LLS--------
-------YDLTNAAKEVV------------------------------------------
--------GTCTSLGVTIEGENPRE--------FKERIDA--------------------
--------------------------------------G---------------------
-------EYDDVFAAEAQA----------------------------------------
>gi|448648568|ref|ZP_21679699.1| 50S ribosomal protein L11P [Haloarcula californiae ATCC 33799]
-------------------------------------------------------MAG--
------------------------------------------------------------
----------------------------------------TIEVLVPG------------
-GEA--------------------------------------------------------
---NPGP---------------------------PL------------------------
-----GPEL--------GPTP--------------------------VDVQ-----AVVQ
EINDQT------------------------------------------------------
------------------AA----------------------------------------
FDGTEVP-----------------------------------------------------
-------------------------VTVEY-DDD------------------------GS
FEIEVGV------------P----------------------------------------
---PTAELIKDEAGFETGS---GEPQEDFVADLSVDQVKQIAEQKHPD------------
------------------------------------------------------------
-------------------------------------------------LLS--------
-------YDLTNAAKEVV------------------------------------------
--------GTCTSLGVTIEGENPRE--------FKERIDA--------------------
--------------------------------------G---------------------
-------EYDDVFAAEAQA----------------------------------------
>gi|448636824|ref|ZP_21675272.1| 50S ribosomal protein L11P [Haloarcula sinaiiensis ATCC 33800]
-------------------------------------------------------MAG--
------------------------------------------------------------
----------------------------------------TIEVLVPG------------
-GEA--------------------------------------------------------
---NPGP---------------------------PL------------------------
-----GPEL--------GPTP--------------------------VDVQ-----AVVQ
EINDQT------------------------------------------------------
------------------AA----------------------------------------
FDGTEVP-----------------------------------------------------
-------------------------VTVEY-DDD------------------------GS
FEIEVGV------------P----------------------------------------
---PTAELIKDEAGFETGS---GEPQEDFVADLSVDQVKQIAEQKHPD------------
------------------------------------------------------------
-------------------------------------------------LLS--------
-------YDLTNAAKEVV------------------------------------------
--------GTCTSLGVTIEGENPRE--------FKERIDA--------------------
--------------------------------------G---------------------
-------EYDDVFAAEAQA----------------------------------------
