# Supplementary material for: Inteins as indicators of gene flow in the halobacteria
Source: Front Microbiol. 2014 Jun 26;5:299. doi: 10.3389/fmicb.2014.00299 (PMC4071816; doi:10.3389/fmicb.2014.00299)
Supplement: Supplementary file 1 [file DataSheet1.ZIP › data_file1/reference_tree_alignment/L12e_L11p.aln]

>lcl|36549_746 unnamed protein product
-------------------------------------------------------MAN--
-------------------GKY------AARKLKKDRQKRRWSD----------------
-------SEYARRERGLKKKS---------------------------------------
---------------------------------DPLEGAP----QA--------------
------------------------------------------------------------
----RGIV-LEKV-G---------------------------------------IEAKQP
NSAIRKCVR------VQLIK----------------------------------------
--------------NGKQVTAFCPGDGAISFIDEH-----------------DEVTIAGI
GGAKGRA-----------------MGDLSGVNYKVEKVNGV----SMIELVR--------
--------GN-------------------------AEKPVR-------------------
------------------------------------------------------------
--
>lcl|36548_3083 unnamed protein product
------------------MTSETKEARVLEAIRERRDLVNAAIDEELPVQHPERLYEATR
YILEAGGKRLRPTVTTLAAEAVT-----GAEPMSADFREFAALDGNTVDVMRAAVA----
-------IEVIQSFTLIHDDI---------------------------------------
-----------------------------------MDEDELRRGVP--------------
------------------------------------------------------------
----AVHEKYDTSTA------------------------ILAGDTLYSKAFEFMTETGAD
PANGLEAMRMLASTCTEICEGQSLDVSFESRDDILPEEYLEMVELKTAVLYGASAATPAV
LLGADDEVVDALYQYGIDSGR---AFQIQDDVLDL-----------------TVPS-EDL
GKQRGSD----------LVEGKETLITLHARQQGVDVDGLV---------------DADT
PAEVTEEAIDDAVAALEDVGSIAYARETAEDLTERSKEHLEILPESGSRELLADLADYLI
VRGY--------------------------------------------------------
--
>gi|515913525|ref|WP_017344108.1| phosphoesterase [Halorubrum sp. T3]
------------------MTSETKEARVLEAIRERRELVNAAIDEELPVQEPERLYEATR
YILEAGGKRLRPTVTTLAAEAVT-----GTEPMGADFRAFPSLDGDDVDVMRAAVA----
-------IEVIQSFTLIHDDI---------------------------------------
-----------------------------------MDEDDLRRGVP--------------
------------------------------------------------------------
----AVHEAYDVSTA------------------------ILAGDTLYSKAFEFMTETGAD
PQHGLEAMRMLASTCTEICEGQALDVAFESRDDILPDEYLEMVELKTAVLYGASAATPAL
LLGADDEVVDALYQYGIDSGR---AFQIQDDVLDL-----------------TVPS-EEL
GKQRGSD----------LVEGKETLITLHARQQGVDVDGLVDADTPAEVTEA--------
-------AID-------------------------DAVAALEEVGSIEYARDTAADLTER
SKEHL---------------------------------ELLPESGSRSLLEDLADYLIVR
GY
>gi|541196157|gb|ERH04414.1| DNA primase (bacterial type) [Halorubrum sp. J07HR59]
--------------------------------------------MLSDSFDESVLSSDEI
RQAVAE-------------SDVADIAHYSDLPAGPRVKDSDAVIVVEGR-----------
-------ADVAQLLQHGIKNA---------------------------------------
---------------------------------IAVEGTN----VPDAVARLS-------
------------------------------------------------------------
KERTVTAF-LDGDRGGELILQELTQVGDIEYVAFAPDRESVEDLSRDRLLDALRAKVSID
SI-------------ADVADARSVVATEREKMATTADT----------------------
--------------TASDSGSASVGDPQPPSDGDTDSVSGSGSETDADGPDGPITQAIDS
AETNSANGAQSSSTSTEAATEADSSTTSGSRSDAKTTATTS---TSNSVTTDQSHSEPEQ
NGSTGATGQE-------------------------DASVHDESADAGTGDATDADLPPDA
AAGGLDDPEQAAGADTDPDDETNAAEVSSSRSLLGHVSDVIDDNNGTDTARLLDEGGQSC
LK
>gi|339756882|gb|EGQ40465.1| ribosomal protein L11 [Candidatus Nanosalinarum sp. J07AB56]
-------------------------------------------------------MTETV
DLLVEG-------------GQAS-----AGPPLGPSLAPIEG------------------
-------VDVGQIVADINEET---------------------------------------
---------------------------------GGFEGME----VP--------------
------------------------------------------------------------
----VTVE-VDEDTG------------------------------------SHTVEVGTP
PA-------------AQLVM----------------EE----------------------
--------------LGIDPVV---ENPMRTRWRTW-----------------SSSSSAAS
PERSPPT-------------------SWET---------TC-------------------
--------AD-------------------------A------------------------
------------------------------------------------------------
--
>lcl|38015_3100 unnamed protein product
-----------------------------------------------MTHVVIIGAYGSA
GAAVAGDLVEADDIELTLVDNGE-----PGGGLCILRGCMPSKEVLSAGAHRFQARHDER
LVGDVPEVDLEAVVERKDDHVLDWAGHRRDSIHEMAERDDVTFIHDTATFVDEHTVRAGG
EEHEADYVVIATGSSVNVPDTPGIDEVDFMTSDQVLDATE----FPDSGIVMGFGYIGME
MVPYLAEAGGMELTVIEHDDRPIDEGDPEFGDAALDIYEDNWDVTIPTNCYEQELEETED
GGVRLTVE-YDDD-G------------------------------------SFEIEVGVP
PT-------------AELIK----------------DE----------------------
--------------AGFETGS---GEPQEDFVADL-----------------SVDQVKQI
AEQKHPD-----------------LLSYDLKNAAKEVVGTC------------------T
SLGVTIEGEN-------------------------PREFKERIDAGEYDDVFAAEAQA--
------------------------------------------------------------
--
>gi|541201127|gb|ERH09192.1| LSU ribosomal protein L11P [halophilic archaeon J07HX64]
-------------------------------------------------------MADSI
EVLVPG-------------GEAD-----PGPPLGPELGPTP-------------------
-------VDVQSVVQEINEET---------------------------------------
---------------------------------AAFDGTE----VP--------------
------------------------------------------------------------
----VTVS-YEDD-G------------------------------------SFDIEIGVP
PT-------------AELIK----------------DE----------------------
--------------AGFDTGS---GEPQTEFVANL-----------------SVDQIIQI
AEQKQSD-----------------LLSYDLRNAAKEVVGTC------------------T
SLGVTIEDED-------------------------PREFKQRLESGEYDDRFATSAEA--
------------------------------------------------------------
--
>gi|335438361|ref|ZP_08561109.1| 50S ribosomal protein L11P [Halorhabdus tiamatea SARL4B]
-------------------------------------------------------MAGTI
EVLVAG-------------GQVD-----PGPPLGPELGPTP-------------------
-------VDVQAVVGEINDQT---------------------------------------
---------------------------------EAFDGTE----VP--------------
------------------------------------------------------------
----VTVE-YEDD-G------------------------------------SFSIDVGVP
PT-------------AALIK----------------DE----------------------
--------------AGFETGS---GEPQADFVADL-----------------SMEQVKTI
AEQKHPD-----------------LLSYELKQAAKEIIGTC------------------V
TLGVTIEGDD-------------------------PREVAAKIDDGEYDGILADEATA--
------------------------------------------------------------
--
>gi|257051340|ref|YP_003129173.1| 50S ribosomal protein L11P [Halorhabdus utahensis DSM 12940]
-------------------------------------------------------MAGTI
EVLVAG-------------GQVD-----PGPPLGPELGPTP-------------------
-------VDVQAVVGEINDQT---------------------------------------
---------------------------------EAFDGTE----VP--------------
------------------------------------------------------------
----VTVE-YDDD-G------------------------------------AFTIDVGVP
PT-------------AALIK----------------DE----------------------
--------------AGFETGS---GEPQENFVADL-----------------SMEQVKTI
AEQKHPD-----------------LLSYELKQAAKEIIGTC------------------V
TLGVTIEGDD-------------------------PRKVAAKIDDGEYDEILVDAAEA--
------------------------------------------------------------
--
>gi|541205462|gb|ERH13442.1| ribosomal protein L11 [halophilic archaeon J07HB67]
-------------------------------------------------------MAGSI
EVLVPG-------------GQVN-----PGPPLGPELGPTP-------------------
-------VDVQAVVQEINDET---------------------------------------
---------------------------------AAFDGME----VP--------------
------------------------------------------------------------
----VTVD-YEDD-G------------------------------------AFEIGVGVP
PT-------------AELVK----------------DE----------------------
--------------AGFDTGS---GEPQEEFVADM-----------------TVDQIKTV
AEQKQSD-----------------LLSYDLKNAAKEIVGTC------------------T
SLGVTIEGNN-------------------------PRDFKERIDEGEYDDEFTEA-----
------------------------------------------------------------
--
>gi|452206762|ref|YP_007486884.1| 50S ribosomal protein L11 [Natronomonas moolapensis 8.8.11]
-------------------------------------------------------MAGTI
EVLVPG-------------GQAN-----PGPPLGPELGPTP-------------------
-------VDVQAVVNEINEQT---------------------------------------
---------------------------------AAFDGTE----VP--------------
------------------------------------------------------------
----VTVD-YDDD-G------------------------------------SFGIEVGVP
PT-------------AALIK----------------DE----------------------
--------------LGFETGS---GEPNEEFVADM-----------------SAEQLKTV
AEQKLPD-----------------LLAYDARNAAKEVAGTC------------------A
SLGVTVEGED-------------------------ARMFNERLENGEFDGTFDEAKAAA-
------------------------------------------------------------
--
>gi|76802860|ref|YP_330955.1| 50S ribosomal protein L11P [Natronomonas pharaonis DSM 2160]
-------------------------------------------------------MAGTI
EVLVAG-------------GQAD-----PGPPLGPELGPTP-------------------
-------VDVQAVVNEINDQT---------------------------------------
---------------------------------EAFDGTE----VP--------------
------------------------------------------------------------
----VTID-YDDD-G------------------------------------SFDIDVGVP
PT-------------AALIK----------------DE----------------------
--------------LDFETGS---GEPNEEFVADM-----------------SAEQLKTV
AEQKLPD-----------------LLAYDTRNAAKEVAGTC------------------V
SLGVTIEGED-------------------------ARTFNQRLDNGEFDDVFAEAEPAA-
------------------------------------------------------------
--
>gi|541197691|gb|ERH05854.1| ribosomal protein L11 [Halonotius sp. J07HN4]
-------------------------------------------------------MAGTI
EVLVPG-------------GQAN-----PGPPLGPELGPTP-------------------
-------VDVQAVVQTINDET---------------------------------------
---------------------------------DAFDGME----VP--------------
------------------------------------------------------------
----ITVD-YDDD-G------------------------------------SFEIDVGVP
PT-------------SELIK----------------DE----------------------
--------------AGFDSGS---GEPHENFVADM-----------------SVEQVKKV
AEQKSTD-----------------LLSYDVKNAAKEVSGTC------------------M
TLGVTIDGED-------------------------ARTFKQRVDNGEYDDVLGEDAEAAA
------------------------------------------------------------
--
>gi|541192809|gb|ERH01158.1| ribosomal protein L11 [Halonotius sp. J07HN6]
-------------------------------------------------------MADTI
EVLIPG-------------GQAN-----PGPPLGPELGPTP-------------------
-------VDVQDVVQQINDQT---------------------------------------
---------------------------------EAFDGME----VP--------------
------------------------------------------------------------
----VTVE-YEDD-G------------------------------------SFEIDVGVP
PT-------------SELIK----------------DE----------------------
--------------AGFDSGS---GEPQEDFVADM-----------------SVEQVKKV
AEQKSTD-----------------LLSYDVKNAAKEVGGTC------------------M
TLGVTIDGED-------------------------ARTFKQRVDDGEYDDVLVDDAEAAA
------------------------------------------------------------
--
>gi|448592501|ref|ZP_21651608.1| 50S ribosomal protein L11P [Haloferax elongans ATCC BAA-1513]
-------------------------------------------------------MAGTI
EVLVPG-------------GKAN-----PGPPLGPELGPTP-------------------
-------VDVQDVVNQINDQT---------------------------------------
---------------------------------AAFDGME----VP--------------
------------------------------------------------------------
----VTVE-YEDD-G------------------------------------SFSIEVGVP
PT-------------AALVK----------------DE----------------------
--------------VGFDTGS---GEPQKNFVADM-----------------SIEQLKKV
AEQKSSD-----------------LLAYDLKNASKEVAGTC------------------A
SLGVTIEGED-------------------------AREFKERIDGGEFDDQFDDK-----
------------------------------------------------------------
--
>gi|448578429|ref|ZP_21643864.1| 50S ribosomal protein L11P [Haloferax larsenii JCM 13917]
-------------------------------------------------------MAGTI
EVLVPG-------------GKAN-----PGPPLGPELGPTP-------------------
-------VDVQDVVNQINDQT---------------------------------------
---------------------------------AAFDGME----VP--------------
------------------------------------------------------------
----VTVE-YEDD-G------------------------------------SFSIEVGVP
PT-------------AALVK----------------DE----------------------
--------------VGFDTGS---GEPQKDFVADM-----------------SIEQLKKV
AEQKSSD-----------------LLAYDLKNASKEVAGTC------------------A
SLGVTIEGED-------------------------AREFKERIDGGEFDDQFDDE-----
------------------------------------------------------------
--
>gi|448583279|ref|ZP_21646635.1| 50S ribosomal protein L11P [Haloferax gibbonsii ATCC 33959]
-------------------------------------------------------MAGTI
EVLVPG-------------GKAN-----PGPPLGPELGPTP-------------------
-------VDVQDVVNDINEQT---------------------------------------
---------------------------------AAFDGME----VP--------------
------------------------------------------------------------
----VTVE-YDDD-G------------------------------------SFSIEVGVP
PT-------------AALIK----------------DE----------------------
--------------VGFDTGS---GEPQKNFVADM-----------------SIAQLKKV
AEQKSSD-----------------LLSYDLKNASKEVAGTC------------------A
SLGVTIEGED-------------------------ARTFKQRIDGGDFDNHFDDE-----
------------------------------------------------------------
--
>gi|448557519|ref|ZP_21632708.1| 50S ribosomal protein L11P [Haloferax sp. ATCC BAA-644]
-------------------------------------------------------MAGTI
EVLVPG-------------GKAN-----PGPPLGPELGPTP-------------------
-------VDVQDVVNDINDQT---------------------------------------
---------------------------------AAFDGME----VP--------------
------------------------------------------------------------
----VTVE-YDDD-G------------------------------------SFSIEVGVP
PT-------------AALIK----------------DE----------------------
--------------VGFDTGS---GEPQENFVADM-----------------SIEQLKKV
AEQKSSD-----------------LLSYDLKNASKEVAGTC------------------A
SLGVTIEGED-------------------------ARTFKQRIDGGDFDDHFDDE-----
------------------------------------------------------------
--
>gi|448548325|ref|ZP_21627592.1| 50S ribosomal protein L11P [Haloferax sp. ATCC BAA-645]
-------------------------------------------------------MAGTI
EVLVPG-------------GKAN-----PGPPLGPELGPTP-------------------
-------VDVQDVVNDINDQT---------------------------------------
---------------------------------AAFDGME----VP--------------
------------------------------------------------------------
----VTVE-YDDD-G------------------------------------SFSIEVGVP
PT-------------AALIK----------------DE----------------------
--------------VGFDTGS---GEPQENFVADM-----------------SIEQLKKV
AEQKSSD-----------------LLSYDLKNASKEVAGTC------------------A
SLGVTIEGED-------------------------ARTFKQRIDGGDFDDHFDDE-----
------------------------------------------------------------
--
>gi|448546338|ref|ZP_21626502.1| 50S ribosomal protein L11P [Haloferax sp. ATCC BAA-646]
-------------------------------------------------------MAGTI
EVLVPG-------------GKAN-----PGPPLGPELGPTP-------------------
-------VDVQDVVNDINDQT---------------------------------------
---------------------------------AAFDGME----VP--------------
------------------------------------------------------------
----VTVE-YDDD-G------------------------------------SFSIEVGVP
PT-------------AALIK----------------DE----------------------
--------------VGFDTGS---GEPQENFVADM-----------------SIEQLKKV
AEQKSSD-----------------LLSYDLKNASKEVAGTC------------------A
SLGVTIEGED-------------------------ARTFKQRIDGGDFDDHFDDE-----
------------------------------------------------------------
--
>gi|448565329|ref|ZP_21636196.1| 50S ribosomal protein L11P [Haloferax prahovense DSM 18310]
-------------------------------------------------------MAGTI
EVLVPG-------------GKAN-----PGPPLGPELGPTP-------------------
-------VDVQDVVNDINDQT---------------------------------------
---------------------------------AAFDGME----VP--------------
------------------------------------------------------------
----VTVE-YDDD-G------------------------------------SFSIEVGVP
PT-------------AALIK----------------DE----------------------
--------------VGFDTGS---GEPQENFVADM-----------------SIEQLKKV
AEQKSSD-----------------LLSYDLKNASKEVAGTC------------------A
SLGVTIEGED-------------------------ARTFKQRIDGGDFDDHFDDE-----
------------------------------------------------------------
--
>gi|448600817|ref|ZP_21656196.1| 50S ribosomal protein L11P [Haloferax alexandrinus JCM 10717]
-------------------------------------------------------MAGTI
EVLVPG-------------GKAN-----PGPPLGPELGPTP-------------------
-------VDVQDVVNDINDQT---------------------------------------
---------------------------------AAFDGME----VP--------------
------------------------------------------------------------
----VTVE-YDDD-G------------------------------------SFSIEVGVP
PT-------------AALIK----------------DE----------------------
--------------VGFDTGS---GEPQENFVADM-----------------SIEQLKKV
AEQKSSD-----------------LLSYDLKNASKEVAGTC------------------A
SLGVTIEGED-------------------------ARTFKQRIDGGDFDDYFDDE-----
------------------------------------------------------------
--
>gi|448622883|ref|ZP_21669532.1| 50S ribosomal protein L11P [Haloferax denitrificans ATCC 35960]
-------------------------------------------------------MAGTI
EVLVPG-------------GKAN-----PGPPLGPELGPTP-------------------
-------VDVQDVVNDINDQT---------------------------------------
---------------------------------AAFDGME----VP--------------
------------------------------------------------------------
----VTVE-YDDD-G------------------------------------SFSIEVGVP
PT-------------AALIK----------------DE----------------------
--------------VGFDTGS---GEPQENFVADM-----------------SIEQLKKV
AEQKSSD-----------------LLSYDLKNASKEVAGTC------------------A
SLGVTIEGED-------------------------ARTFKQRIDGGDFDDYFDDE-----
------------------------------------------------------------
--
>gi|448568242|ref|ZP_21637819.1| 50S ribosomal protein L11P [Haloferax lucentense DSM 14919]
-------------------------------------------------------MAGTI
EVLVPG-------------GKAN-----PGPPLGPELGPTP-------------------
-------VDVQDVVNDINDQT---------------------------------------
---------------------------------AAFDGME----VP--------------
------------------------------------------------------------
----VTVE-YDDD-G------------------------------------SFSIEVGVP
PT-------------AALIK----------------DE----------------------
--------------VGFDTGS---GEPQENFVADM-----------------SIEQLKKV
AEQKSSD-----------------LLSYDLKNASKEVAGTC------------------A
SLGVTIEGED-------------------------ARTFKQRIDGGDFDDYFDDE-----
------------------------------------------------------------
--
>gi|448290877|ref|ZP_21482022.1| 50S ribosomal protein L11P [Haloferax volcanii DS2]
-------------------------------------------------------MAGTI
EVLVPG-------------GKAN-----PGPPLGPELGPTP-------------------
-------VDVQDVVNDINDQT---------------------------------------
---------------------------------AAFDGME----VP--------------
------------------------------------------------------------
----VTVE-YDDD-G------------------------------------SFSIEVGVP
PT-------------AALIK----------------DE----------------------
--------------VGFDTGS---GEPQENFVADM-----------------SIEQLKKV
AEQKSSD-----------------LLSYDLKNASKEVAGTC------------------A
SLGVTIEGED-------------------------ARTFKQRIDGGDFDDYFDDE-----
------------------------------------------------------------
--
>gi|433423120|ref|ZP_20406159.1| 50S ribosomal protein L11P [Haloferax sp. BAB2207]
-------------------------------------------------------MAGTI
EVLVPG-------------GKAN-----PGPPLGPELGPTP-------------------
-------VNVQDVVNDINDQT---------------------------------------
---------------------------------AAFDGME----VP--------------
------------------------------------------------------------
----VTVE-YDDD-G------------------------------------SFSIEVGVP
PT-------------AALIK----------------DE----------------------
--------------VGFDTGS---GEPQENFVADM-----------------SIEQLKKV
AEQKSSD-----------------LLSYDLKNASKEVAGTC------------------A
SLGVTIEGED-------------------------ARTFKQRIDGGDFDDYFDDE-----
------------------------------------------------------------
--
>gi|448618401|ref|ZP_21666638.1| 50S ribosomal protein L11P [Haloferax mediterranei ATCC 33500]
-------------------------------------------------------MAGTI
EVLVPG-------------GKAN-----PGPPLGPELGPTP-------------------
-------VDVQAVVGEINDQT---------------------------------------
---------------------------------DAFDGME----VP--------------
------------------------------------------------------------
----VTVE-YDDD-G------------------------------------SFSIEVGVP
PT-------------AALIK----------------DE----------------------
--------------VGFETGS---GEPQKNFVADM-----------------SVEQLKKV
AEQKSSD-----------------LLAYDLKNASKEVAGTC------------------A
SLGVTIEGED-------------------------ARTFKERIDGGDFDDQFDDE-----
------------------------------------------------------------
--
>gi|448611930|ref|ZP_21662360.1| 50S ribosomal protein L11P [Haloferax mucosum ATCC BAA-1512]
-------------------------------------------------------MAGTI
EVLVPG-------------GKAN-----PGPPLGPELGPTP-------------------
-------VDVQAVVSEINDQT---------------------------------------
---------------------------------DAFDGME----VP--------------
------------------------------------------------------------
----VTVE-YDDD-G------------------------------------SFSIEVGVP
PT-------------AALIK----------------DE----------------------
--------------VGFETGS---GEPQENFVADM-----------------SIEQLKKV
AEQKSSD-----------------LLAYDLKNASKEVAGTC------------------A
SLGVTIEGED-------------------------ARTFKERIDGGDFDDQFDE------
------------------------------------------------------------
--
>gi|399576660|ref|ZP_10770415.1| 50S ribosomal protein L11 [Halogranum salarium B-1]
-------------------------------------------------------MAGTI
EALVPG-------------GKAN-----PGPPLGPELGPTP-------------------
-------VNVQDVVNEINEQT---------------------------------------
---------------------------------AAFDGME----VP--------------
------------------------------------------------------------
----ITVE-YDDD-G------------------------------------SFSIEVGVP
PT-------------AALIK----------------DE----------------------
--------------VGFETGS---GEPQKNFVADM-----------------SIEQVKKV
AEQKSSD-----------------LLAYDTKNAAKEVAGTC------------------A
SLGVTIEGND-------------------------AREFKKLVDDGEYDDVLVE------
------------------------------------------------------------
--
>gi|544639710|ref|WP_021074266.1| 50S ribosomal protein L11 [haloarchaeon 3A1_DGR]
-------------------------------------------------------MAGTI
EVLVPG-------------GQAN-----PGPPLGPELGPTP-------------------
-------VDVQDVVSEINEET---------------------------------------
---------------------------------AAFDGME----VP--------------
------------------------------------------------------------
----VTVE-YDDD-G------------------------------------SFSIEVGVP
PT-------------AELIK----------------DE----------------------
--------------AGFETGS---GEPQSEFVADL-----------------SVEQVKTI
AEQKSSD-----------------LLAYDTKNAAKEIGGTC------------------A
SLGVTIDGED-------------------------ARTFDDRVDAGDYDDVLAE------
------------------------------------------------------------
--
>lcl|38019_1456 unnamed protein product
MTHRPTGASFASPSASGPRRGQRVVRVAVGPPYANRSRPLAQRTTVKSHRRVRTDMAGTI
EALVPG-------------GQAN-----PGPPLGPELGPTP-------------------
-------VDVQDVVSRINEET---------------------------------------
---------------------------------AAFDGME----VP--------------
------------------------------------------------------------
----VTVE-YEDD-G------------------------------------TFTIDVGVP
PT-------------AELIK----------------DE----------------------
--------------AGFETGS---GEPQEDFVADM-----------------SVEQVKKV
AEQKSTD-----------------LLAYDTKNAAKEVGGTC------------------A
SLGVTIEGED-------------------------ARTFDDRVDAGEYDDVLEA------
------------------------------------------------------------
--
>gi|448431548|ref|ZP_21585137.1| 50S ribosomal protein L11P [Halorubrum tebenquichense DSM 14210]
-------------------------------------------------------MAGTI
EALVPG-------------GQAT-----PGPPLGPELGPTP-------------------
-------VDVQDVVAQINDET---------------------------------------
---------------------------------AAFDGME----VP--------------
------------------------------------------------------------
----VTVE-YDDD-G------------------------------------SFTIEVGVP
PT-------------AELIK----------------DE----------------------
--------------AGFETGS---GEPQEDFVADM-----------------SIEQVKTV
AEQKSSD-----------------LLAYDTKAAAKEVGGTC------------------A
SLGVTIEGED-------------------------ARTFDDRVDAGEYDDVLDE------
------------------------------------------------------------
--
>lcl|18174_2267 unnamed protein product
-------------------------------------------------------MAGTI
EALVPG-------------GQAP-----PGPPLGPELGPTP-------------------
-------VDVQDVVAQINDET---------------------------------------
---------------------------------AAFDGME----VP--------------
------------------------------------------------------------
----VTVD-YDDD-G------------------------------------SFTIEVGVP
PT-------------AELIK----------------DE----------------------
--------------AGFETGS---GEPQENFVADM-----------------SIEQVKTV
AEQKSSD-----------------LLAYDTKAAAKEVGGTC------------------A
SLGVTIEGED-------------------------ARTFDDRVDAGEYDDVLDE------
------------------------------------------------------------
--
>gi|448535001|ref|ZP_21621987.1| 50S ribosomal protein L11P [Halorubrum hochstenium ATCC 700873]
-------------------------------------------------------MAGTI
EALVPG-------------GQAT-----PGPPLGPELGPTP-------------------
-------VDVQDVVAQINDET---------------------------------------
---------------------------------AAFDGME----VP--------------
------------------------------------------------------------
----VTVD-YDDD-G------------------------------------SFSIEVGVP
PT-------------AELIK----------------DE----------------------
--------------AGFETGS---GEPQENFVADM-----------------SIEQVKTV
AEQKSSD-----------------LLAYDTKAAAKEVGGTC------------------A
SLGVTIEGED-------------------------ARTFDDRVDAGEYDDVLDE------
------------------------------------------------------------
--
>lcl|18178_1335 unnamed protein product
-------------------------------------------------------MAGTI
EALVPG-------------GQAT-----PGPPLGPELGPTP-------------------
-------VDVQDVVAQINDET---------------------------------------
---------------------------------AAFDGME----VP--------------
------------------------------------------------------------
----VTVD-YDDD-G------------------------------------SFTIEVGVP
PT-------------AELIK----------------DE----------------------
--------------AGFETGS---GEPQENFVADM-----------------SIEQVKTV
AEQKSSD-----------------LLAYDTKAAAKEVGGTC------------------A
SLGVTIEGED-------------------------ARTFDDRVDAGEYDDVLDE------
------------------------------------------------------------
--
>lcl|18175_3108 unnamed protein product
-------------------------------------------------------MAGTI
EALVPG-------------GQAN-----PGPPLGPELGPTP-------------------
-------VDVQDVVAEINDET---------------------------------------
---------------------------------AAFDGME----VP--------------
------------------------------------------------------------
----VTVE-YDDD-G------------------------------------SFTIEVGVP
PT-------------AELIK----------------DE----------------------
--------------AGFDTGS---GEPQENFVADM-----------------SIEQVKKV
AEQKSSD-----------------LLAYDTKAAAKEVGGTC------------------A
SLGVTIEGED-------------------------ARTFDERVDAGEYDDVLDE------
------------------------------------------------------------
--
>lcl|18176_2244 unnamed protein product
-------------------------------------------------------MAGTI
EALVPG-------------GQAN-----PGPPLGPELGPTP-------------------
-------VDVQDVVAEINDET---------------------------------------
---------------------------------AAFDGME----VP--------------
------------------------------------------------------------
----VTVE-YDDD-G------------------------------------SFTIEVGVP
PT-------------AELIK----------------DE----------------------
--------------AGFDTGS---GEPQENFVADM-----------------SIEQVKKV
AEQKSSD-----------------LLAYDTKAAAKEVGGTC------------------A
SLGVTIEGED-------------------------ARTFDERVDAGEYDDVLDE------
------------------------------------------------------------
--
>lcl|36546_374 unnamed protein product
-------------------------------------------------------MAGTI
EALVPG-------------GQAN-----PGPPLGPELGPTP-------------------
-------VDVQDVVEEINDET---------------------------------------
---------------------------------AAFDGME----VP--------------
------------------------------------------------------------
----VTVE-YDDD-G------------------------------------SFTIEVGVP
PT-------------AELIK----------------DE----------------------
--------------AGFDTGS---GEPQENFVADM-----------------SIEQVKKV
AEQKSSD-----------------LLAYDTKAAAKEVGGTC------------------A
SLGVTIEGED-------------------------ARTFDDRVDAGEYDDVLDE------
------------------------------------------------------------
--
>lcl|36174_1090 unnamed protein product
-------------------------------------------------------MAGTI
EALVPG-------------GQAN-----PGPPLGPELGPTP-------------------
-------VDVQDVVEEINDET---------------------------------------
---------------------------------AAFDGME----VP--------------
------------------------------------------------------------
----VTVE-YDDD-G------------------------------------SFTIEVGVP
PT-------------AELIK----------------DE----------------------
--------------AGFDTGS---GEPQENFVADM-----------------SIEQVKKV
AEQKSSD-----------------LLAYDTKAAAKEVGGTC------------------A
SLGVTIEGED-------------------------ARTFDDRVDAGEYDDVLDE------
------------------------------------------------------------
--
>lcl|38020_3093 unnamed protein product
-------------------------------------------------------MAGTI
EALVPG-------------GQAN-----PGPPLGPELGPTP-------------------
-------VDVQDVVEEINDET---------------------------------------
---------------------------------AAFDGME----VP--------------
------------------------------------------------------------
----VTVE-YDDD-G------------------------------------SFTIEVGVP
PT-------------AELIK----------------DE----------------------
--------------AGFDTGS---GEPQENFVADM-----------------SIEQVKKV
AEQKSSD-----------------LLAYDTKAAAKEVGGTC------------------A
SLGVTIEGED-------------------------ARTFDDRVDAGEYDDVLDE------
------------------------------------------------------------
--
>lcl|38021_1811 unnamed protein product
-------------------------------------------------------MAGTI
EALVPG-------------GQAN-----PGPPLGPELGPTP-------------------
-------VDVQDVVEEINDET---------------------------------------
---------------------------------AAFDGME----VP--------------
------------------------------------------------------------
----VTVE-YDDD-G------------------------------------SFTIEVGVP
PT-------------AELIK----------------DE----------------------
--------------AGFDTGS---GEPQENFVADM-----------------SIEQVKKV
AEQKSSD-----------------LLAYDTKAAAKEVGGTC------------------A
SLGVTIEGED-------------------------ARTFDDRVDAGEYDDVLDE------
------------------------------------------------------------
--
>lcl|38022_882 unnamed protein product
-------------------------------------------------------MAGTI
EALVPG-------------GQAN-----PGPPLGPELGPTP-------------------
-------VDVQDVVEEINDET---------------------------------------
---------------------------------AAFDGME----VP--------------
------------------------------------------------------------
----VTVE-YDDD-G------------------------------------SFTIEVGVP
PT-------------AELIK----------------DE----------------------
--------------AGFDTGS---GEPQENFVADM-----------------SIEQVKKV
AEQKSSD-----------------LLAYDTKAAAKEVGGTC------------------A
SLGVTIEGED-------------------------ARTFDDRVDAGEYDDVLDE------
------------------------------------------------------------
--
>lcl|23591_124 unnamed protein product
-------------------------------------------------------MAGTI
EALVPG-------------GQAN-----PGPPLGPELGPTP-------------------
-------VDVQDVVEEINDET---------------------------------------
---------------------------------AAFDGME----VP--------------
------------------------------------------------------------
----VTVE-YDDD-G------------------------------------SFTIEVGVP
PT-------------AELIK----------------DE----------------------
--------------AGFDTGS---GEPQENFVADM-----------------SIEQVKKV
AEQKSSD-----------------LLAYDTKAAAKEVGGTC------------------A
SLGVTIEGED-------------------------ARTFDDRVDAGEYDDVLDE------
------------------------------------------------------------
--
>lcl|36553_1178 unnamed protein product
-------------------------------------------------------MAGTI
EALVPG-------------GQAN-----PGPPLGPELGPTP-------------------
-------VDVQDVVEEINDET---------------------------------------
---------------------------------AAFDGME----VP--------------
------------------------------------------------------------
----VTVE-YDDD-G------------------------------------SFTIEVGVP
PT-------------AELIK----------------DE----------------------
--------------AGFDTGS---GEPQENFVADM-----------------SIEQVKKV
AEQKSSD-----------------LLAYDTKAAAKEVGGTC------------------A
SLGVTIEGED-------------------------ARTFDDRVDAGEYDDVLDE------
------------------------------------------------------------
--
>lcl|38024_3408 unnamed protein product
-------------------------------------------------------MAGTI
EALVPG-------------GQAN-----PGPPLGPELGPTP-------------------
-------VDVQDVVEEINDET---------------------------------------
---------------------------------AAFDGME----VP--------------
------------------------------------------------------------
----VTVE-YDDD-G------------------------------------SFTIEVGVP
PT-------------AELIK----------------DE----------------------
--------------AGFDTGS---GEPQENFVADM-----------------SIEQVKKV
AEQKSSD-----------------LLAYDTKAAAKEVGGTC------------------A
SLGVTIEGED-------------------------ARTFDDRVDAGEYDDVLDE------
------------------------------------------------------------
--
>lcl|38025_1324 unnamed protein product
-------------------------------------------------------MAGTI
EALVPG-------------GQAN-----PGPPLGPELGPTP-------------------
-------VDVQDVVEEINDET---------------------------------------
---------------------------------AAFDGME----VP--------------
------------------------------------------------------------
----VTVE-YDDD-G------------------------------------SFTIEVGVP
PT-------------AELIK----------------DE----------------------
--------------AGFDTGS---GEPQENFVADM-----------------SIEQVKKV
AEQKSSD-----------------LLAYDTKAAAKEVGGTC------------------A
SLGVTIEGED-------------------------ARTFDDRVDAGEYDDVLDE------
------------------------------------------------------------
--
>gi|448500352|ref|ZP_21611731.1| 50S ribosomal protein L11P [Halorubrum coriense DSM 10284]
-------------------------------------------------------MAGTI
EALVPG-------------GQAN-----PGPPLGPELGPTP-------------------
-------VDVQDVVAEINDET---------------------------------------
---------------------------------AAFDGME----VP--------------
------------------------------------------------------------
----VTVE-YDDD-G------------------------------------SFTIEVGVP
PT-------------AELIK----------------DE----------------------
--------------AGFDTGS---GEPQENFVADM-----------------SIEQVKKV
AEQKSSD-----------------LLAYDTKAAAKEVGGTC------------------A
SLGVTIEGED-------------------------ARTFDDRVDAGEYDDVLDE------
------------------------------------------------------------
--
>lcl|39407_2203 unnamed protein product
-------------------------------------------------------MAGTI
EALVPG-------------GQAN-----PGPPLGPELGPTP-------------------
-------VDVQDVVAEINDET---------------------------------------
---------------------------------AAFDGME----VP--------------
------------------------------------------------------------
----VTVE-YDDD-G------------------------------------SFTIEVGVP
PT-------------AELIK----------------DE----------------------
--------------AGFETGS---GEPQENFVADM-----------------SIEQVKTV
AEQKSSD-----------------LLAYDTKAAAKEVGGTC------------------A
SLGVTIEGED-------------------------ARTFDDRVDAGEYDDVLDE------
------------------------------------------------------------
--
>gi|448485027|ref|ZP_21606393.1| 50S ribosomal protein L11P [Halorubrum arcis JCM 13916]
-------------------------------------------------------MAGTI
EALVPG-------------GQAN-----PGPPLGPELGPTP-------------------
-------VDVQDVVAEINDET---------------------------------------
---------------------------------AAFDGME----VP--------------
------------------------------------------------------------
----VTVE-YDDD-G------------------------------------SFTIEVGVP
PT-------------AELIK----------------DE----------------------
--------------AGFETGS---GEPQENFVADM-----------------SIEQVKTV
AEQKSSD-----------------LLAYDTKAAAKEVGGTC------------------A
SLGVTIEGED-------------------------ARTFDDRVDAGEYDDVLDE------
------------------------------------------------------------
--
>gi|445693704|gb|ELZ45846.1| 50S ribosomal protein L11P [Halorubrum californiensis DSM 19288]
-------------------------------------------------------MAGTI
EALVPG-------------GQAN-----PGPPLGPELGPTP-------------------
-------VDVQDVVAEINDET---------------------------------------
---------------------------------AAFDGME----VP--------------
------------------------------------------------------------
----VTVE-YDDD-G------------------------------------SFTIEVGVP
PT-------------AELIK----------------DE----------------------
--------------AGFETGS---GEPQENFVADM-----------------SIEQVKTV
AEQKSSD-----------------LLAYDTKAAAKEVGGTC------------------A
SLGVTIEGED-------------------------ARTFDDRVDAGEYDDVLDE------
------------------------------------------------------------
--
>gi|448518546|ref|ZP_21617623.1| 50S ribosomal protein L11P [Halorubrum distributum JCM 10118]
-------------------------------------------------------MAGTI
EALVPG-------------GQAN-----PGPPLGPELGPTP-------------------
-------VDVQDVVAEINDET---------------------------------------
---------------------------------AAFDGME----VP--------------
------------------------------------------------------------
----VTVE-YDDD-G------------------------------------SFTIEVGVP
PT-------------AELIK----------------DE----------------------
--------------AGFETGS---GEPQENFVADM-----------------SIEQVKTV
AEQKSSD-----------------LLAYDTKAAAKEVGGTC------------------A
SLGVTIEGED-------------------------ARTFDDRVDAGEYDDVLDE------
------------------------------------------------------------
--
>lcl|36556_875 unnamed protein product
-------------------------------------------------------MAGTI
EALVPG-------------GQAN-----PGPPLGPELGPTP-------------------
-------VDVQDVVAEINDET---------------------------------------
---------------------------------AAFDGME----VP--------------
------------------------------------------------------------
----VTVE-YDDD-G------------------------------------SFTIEVGVP
PT-------------AELIK----------------DE----------------------
--------------AGFETGS---GEPQENFVADM-----------------SIEQVKTV
AEQKSSD-----------------LLAYDTKAAAKEVGGTC------------------A
SLGVTIEGED-------------------------ARTFDDRVDAGEYDDVLDE------
------------------------------------------------------------
--
>lcl|36557_5994 unnamed protein product
-------------------------------------------------------MAGTI
EALVPG-------------GQAN-----PGPPLGPELGPTP-------------------
-------VDVQDVVAEINDET---------------------------------------
---------------------------------AAFDGME----VP--------------
------------------------------------------------------------
----VTVE-YDDD-G------------------------------------SFTIEVGVP
PT-------------AELIK----------------DE----------------------
--------------AGFETGS---GEPQENFVADM-----------------SIEQVKTV
AEQKSSD-----------------LLAYDTKAAAKEVGGTC------------------A
SLGVTIEGED-------------------------ARTFDDRVDAGEYDDVLDE------
------------------------------------------------------------
--
>gi|448452818|ref|ZP_21593491.1| 50S ribosomal protein L11P [Halorubrum litoreum JCM 13561]
-------------------------------------------------------MAGTI
EALVPG-------------GQAN-----PGPPLGPELGPTP-------------------
-------VDVQDVVAEINDET---------------------------------------
---------------------------------AAFDGME----VP--------------
------------------------------------------------------------
----VTVE-YDDD-G------------------------------------SFTIEVGVP
PT-------------AELIK----------------DE----------------------
--------------AGFETGS---GEPQENFVADM-----------------SIEQVKTV
AEQKSSD-----------------LLAYDTKAAAKEVGGTC------------------A
SLGVTIEGED-------------------------ARTFDDRVDAGEYDDVLDE------
------------------------------------------------------------
--
>gi|448425841|ref|ZP_21583013.1| 50S ribosomal protein L11P [Halorubrum terrestre JCM 10247]
-------------------------------------------------------MAGTI
EALVPG-------------GQAN-----PGPPLGPELGPTP-------------------
-------VDVQDVVAEINDET---------------------------------------
---------------------------------AAFDGME----VP--------------
------------------------------------------------------------
----VTVE-YDDD-G------------------------------------SFTIEVGVP
PT-------------AELIK----------------DE----------------------
--------------AGFETGS---GEPQENFVADM-----------------SIEQVKTV
AEQKSSD-----------------LLAYDTKAAAKEVGGTC------------------A
SLGVTIEGED-------------------------ARTFDDRVDAGEYDDVLDE------
------------------------------------------------------------
--
>lcl|38016_845 unnamed protein product
------------------------------------------------------------
------------------------------------------------------------
-------MDVQDVVAEINDET---------------------------------------
---------------------------------AAFDGME----VP--------------
------------------------------------------------------------
----VTVE-YDDD-G------------------------------------SFTIEVGVP
PT-------------AELIK----------------DE----------------------
--------------AGFETGS---GEPQENFVADM-----------------SIEQVKTV
AEQKSSD-----------------LLAYDTKAAAKEVGGTC------------------A
SLGVTIEGED-------------------------ARTFDDRVDAGEYDDVLDE------
------------------------------------------------------------
--
>lcl|36547_2626 unnamed protein product
------------------------------------------------------------
------------------------------------------------------------
-------MDVQDVVAEINDET---------------------------------------
---------------------------------AAFDGME----VP--------------
------------------------------------------------------------
----VTVE-YDDD-G------------------------------------SFTIEVGVP
PT-------------AELIK----------------DE----------------------
--------------AGFETGS---GEPQENFVADM-----------------SIEQVKTV
AEQKSSD-----------------LLAYDTKAAAKEVGGTC------------------A
SLGVTIEGED-------------------------ARTFDDRVDAGEYDDVLDE------
------------------------------------------------------------
--
>gi|448458630|ref|ZP_21596296.1| 50S ribosomal protein L11P [Halorubrum lipolyticum DSM 21995]
-------------------------------------------------------MAGTI
EALVPG-------------GQAN-----PGPPLGPELGPTP-------------------
-------VDVQDVVAQINEET---------------------------------------
---------------------------------AAFDGME----VP--------------
------------------------------------------------------------
----VTVE-YDDD-G------------------------------------SFTIEVGVP
PT-------------AELIK----------------DE----------------------
--------------AGFETGS---GEPQTDFVADM-----------------SIEQVKKV
AEQKSSD-----------------LLAYDVKNAAKEVGGTC------------------A
SLGVTIEGED-------------------------ARTFDDRVDAGDYDDVLEA------
------------------------------------------------------------
--
>lcl|38017_189 unnamed protein product
-------------------------------------------------------MAGTI
EALVPG-------------GQAN-----PGPPLGPELGPTP-------------------
-------VDVQDVVSQINEET---------------------------------------
---------------------------------AAFDGME----VP--------------
------------------------------------------------------------
----VTIE-YDDD-G------------------------------------SFTIEVGVP
PT-------------AELIK----------------DE----------------------
--------------AGFETGS---GEPQEDFVADM-----------------SIEQVKKV
AEQKSTD-----------------LLAYDVKNAAKEVGGTC------------------A
SLGVTIEGED-------------------------ARTFDDRVDAGDYDDVLEA------
------------------------------------------------------------
--
>gi|448440412|ref|ZP_21588575.1| 50S ribosomal protein L11P [Halorubrum saccharovorum DSM 1137]
-------------------------------------------------------MAGTI
EALVPG-------------GQAN-----PGPPLGPELGPTP-------------------
-------VDVQDVVSQINEET---------------------------------------
---------------------------------AAFDGME----VP--------------
------------------------------------------------------------
----VTIE-YDDD-G------------------------------------SFTIEVGVP
PT-------------AELIK----------------DE----------------------
--------------AGFETGS---GEPQEDFVADM-----------------SIDQVKKV
AEQKSTD-----------------LLSYDVKNAAKEVGGTC------------------A
SLGVTIEGED-------------------------ARTFDDRVDAGDYDDVLEA------
------------------------------------------------------------
--
>gi|448474533|ref|ZP_21602392.1| 50S ribosomal protein L11P [Halorubrum aidingense JCM 13560]
-------------------------------------------------------MAGTI
EALVPG-------------GQAN-----PGPPLGPELGPTP-------------------
-------VDVQDVVAQINDET---------------------------------------
---------------------------------AAFDGME----VP--------------
------------------------------------------------------------
----VTVE-YEDD-G------------------------------------SFTIEVGVP
PT-------------AELIK----------------DE----------------------
--------------VGFETGS---GEPQKDFVADM-----------------SIEQVKKV
AEQKSSD-----------------LLAYDVKNAAKEVGGTC------------------A
SLGVTIEGED-------------------------ARTFDDRVDAGDYDDVLDE------
------------------------------------------------------------
--
>gi|448465134|ref|ZP_21598701.1| 50S ribosomal protein L11P [Halorubrum kocurii JCM 14978]
-------------------------------------------------------MAGTI
EALVPG-------------GQAT-----PGPPLGPELGPTP-------------------
-------VDVQDVVSQINDET---------------------------------------
---------------------------------AAFDGME----VP--------------
------------------------------------------------------------
----VTVE-YDDD-G------------------------------------SFTIEVGVP
PT-------------AELIK----------------DE----------------------
--------------AGFETGS---GEPQKDFVADM-----------------SIEQVKKV
AEQKSSD-----------------LLAYDVKNAAKEVGGTC------------------A
SLGVTIEGED-------------------------ARTFDDRVDAGDYDDVLDE------
------------------------------------------------------------
--
>lcl|36550_1492 unnamed protein product
-------------------------------------------------------MAGTI
EALVPG-------------GQAN-----PGPPLGPELGPTP-------------------
-------VDVQDVVAQINDET---------------------------------------
---------------------------------AAFDGME----VP--------------
------------------------------------------------------------
----VTVE-YDDD-G------------------------------------SFTIEVGVP
PT-------------AELIK----------------DE----------------------
--------------AGFETGS---GEPQTDFVADM-----------------SIEQVKKV
AEQKSTD-----------------LLSYDVKNAAKEVGGTC------------------A
SLGVTIEGED-------------------------ARTFDDRVDAGDYDDVLDE------
------------------------------------------------------------
--
>lcl|36551_350 unnamed protein product
-------------------------------------------------------MAGTI
EALVPG-------------GQAN-----PGPPLGPELGPTP-------------------
-------VDVQDVVAQINDET---------------------------------------
---------------------------------AAFDGME----VP--------------
------------------------------------------------------------
----VTVE-YDDD-G------------------------------------SFTIEVGVP
PT-------------AELIK----------------DE----------------------
--------------AGFETGS---GEPQTDFVADM-----------------SIEQVKKV
AEQKSTD-----------------LLSYDVKNAAKEVGGTC------------------A
SLGVTIEGED-------------------------ARTFDDRVDAGDYDDVLDE------
------------------------------------------------------------
--
>lcl|36552_2179 unnamed protein product
-------------------------------------------------------MAGTI
EALVPG-------------GQAN-----PGPPLGPELGPTP-------------------
-------VDVQDVVAQINDET---------------------------------------
---------------------------------AAFDGME----VP--------------
------------------------------------------------------------
----VTVE-YDDD-G------------------------------------SFTIEVGVP
PT-------------AELIK----------------DE----------------------
--------------AGFETGS---GEPQTDFVADM-----------------SIEQVKKV
AEQKSTD-----------------LLSYDVKNAAKEVGGTC------------------A
SLGVTIEGED-------------------------ARTFDDRVDAGDYDDVLDE------
------------------------------------------------------------
--
>lcl|36554_2102 unnamed protein product
-------------------------------------------------------MAGTI
EALVPG-------------GQAN-----PGPPLGPELGPTP-------------------
-------VDVQDVVAQINDET---------------------------------------
---------------------------------AAFDGME----VP--------------
------------------------------------------------------------
----VTVE-YDDD-G------------------------------------SFTIEVGVP
PT-------------AELIK----------------DE----------------------
--------------AGFETGS---GEPQTDFVADM-----------------SIEQVKKV
AEQKSTD-----------------LLSYDVKNAAKEVGGTC------------------A
SLGVTIEGED-------------------------ARTFDDRVDAGDYDDVLDE------
------------------------------------------------------------
--
>lcl|36555_3253 unnamed protein product
-------------------------------------------------------MAGTI
EALVPG-------------GQAN-----PGPPLGPELGPTP-------------------
-------VDVQDVVAQINDET---------------------------------------
---------------------------------AAFDGME----VP--------------
------------------------------------------------------------
----VTVE-YDDD-G------------------------------------SFTIEVGVP
PT-------------AELIK----------------DE----------------------
--------------AGFETGS---GEPQTDFVADM-----------------SIEQVKKV
AEQKSTD-----------------LLSYDVKNAAKEVGGTC------------------A
SLGVTIEGED-------------------------ARTFDDRVDAGDYDDVLDE------
------------------------------------------------------------
--
>gi|222480394|ref|YP_002566631.1| 50S ribosomal protein L11P [Halorubrum lacusprofundi ATCC 49239]
-------------------------------------------------------MAGTI
EALVPG-------------GQAT-----PGPPLGPELGPTP-------------------
-------VDVQDVVAQINDET---------------------------------------
---------------------------------AAFDGME----VP--------------
------------------------------------------------------------
----VTVE-YDDD-G------------------------------------SFTIEVGVP
PT-------------AELIK----------------DE----------------------
--------------AGFETGS---GEPQVDFVADM-----------------SIEQVKKV
AEQKSTD-----------------LLAYDVKNAAKEVGGTC------------------A
SLGVTIEGED-------------------------ARTFDDRVDAGDYDDVLDE------
------------------------------------------------------------
--
>gi|541180615|gb|ERG89212.1| ribosomal protein L11 [halophilic archaeon J07HX5]
-------------------------------------------------------MANTI
EVLVPG-------------GEVD-----PGPPLGPELGPTP-------------------
-------VDVQTVVADINDQT---------------------------------------
---------------------------------AAFDGTE----VP--------------
------------------------------------------------------------
----VTVE-YEDD-G------------------------------------SYEIAVGVP
PT-------------AELIK----------------DE----------------------
--------------AGFETGS---GEPQEEFVADV-----------------SVEQVRQI
AEQKQSD-----------------LLSYDLRNATKEVVGTC------------------T
SLGVTIEGTD-------------------------PRAFKEQIESGEYDDLFADPANA--
------------------------------------------------------------
--
>gi|409730149|ref|ZP_11271739.1| 50S ribosomal protein L11P [Halococcus hamelinensis 100A6]
-------------------------------------------------------MAGTI
EALVPG-------------GEAD-----PGPPLGPELGPTP-------------------
-------VNVQEVVAEINDQT---------------------------------------
---------------------------------DAFDGME----VP--------------
------------------------------------------------------------
----VTVE-YDDE-G------------------------------------DFSISVGVP
PT-------------AALIK----------------DT----------------------
--------------AGFETGS---GEPQKDFVADI-----------------SVEDVRQI
AEQKGPD-----------------LLAYDTKNAAKEVAGTC------------------V
TLGVTIDGED-------------------------ARTFGERVDDGQYDDVLAEEAAA--
------------------------------------------------------------
--
>gi|448727640|ref|ZP_21709989.1| 50S ribosomal protein L11P [Halococcus morrhuae DSM 1307]
-------------------------------------------------------MAGTI
EALVPG-------------GEAD-----PGPPLGPELGPTP-------------------
-------VNVQEVVAEINDQT---------------------------------------
---------------------------------DAFDGME----VP--------------
------------------------------------------------------------
----ITVD-YEDD-G------------------------------------AFSISVGVP
PT-------------AALVK----------------DT----------------------
--------------AGFETGS---GEPQKDFVADI-----------------SVEEVKQV
AEQKGPD-----------------LLAYGTKSAAKEVAGTC------------------V
SLGVTIDGED-------------------------ARTFDDRVDDGQYDDVLAEA-----
------------------------------------------------------------
--
>gi|448739220|ref|ZP_21721235.1| 50S ribosomal protein L11P [Halococcus thailandensis JCM 13552]
-------------------------------------------------------MAGTI
EVLVPG-------------GEAD-----PGPPLGPELGPTP-------------------
-------VNVQEVVSDINDET---------------------------------------
---------------------------------EAFDGME----VP--------------
------------------------------------------------------------
----VTVD-YEDD-G------------------------------------AFSISVGVP
PT-------------AALVK----------------DT----------------------
--------------AGFETGS---GEPQKDFVADI-----------------SVEEVKQV
AEQKGPD-----------------LLAYGTKSAAKEVAGTC------------------V
SLGVTIDGED-------------------------ARTFDDRVDDGQYDDVLAEA-----
------------------------------------------------------------
--
>gi|15790197|ref|NP_280021.1| 50S ribosomal protein L17 [Halobacterium sp. NRC-1]
-------------------------------------------------------MAETI
EVLVAG-------------GQAD-----PGPPLGPELGPTP-------------------
-------VDVQAVVQEINDQT---------------------------------------
---------------------------------EAFDGTE----VP--------------
------------------------------------------------------------
----VTIE-YEDD-G------------------------------------SFSIEVGVP
PT-------------AALVK----------------DE----------------------
--------------AGFDTGS---GEPQENFVADL-----------------SIEQLKTI
AEQKKPD-----------------LLAYDARNAAKEVAGTC------------------A
SLGVTIEGED-------------------------ARTFNERVDDGDYDDVLGDELAAA-
------------------------------------------------------------
--
>gi|169235926|ref|YP_001689126.1| 50S ribosomal protein L11P [Halobacterium salinarum R1]
-------------------------------------------------------MAETI
EVLVAG-------------GQAD-----PGPPLGPELGPTP-------------------
-------VDVQAVVQEINDQT---------------------------------------
---------------------------------EAFDGTE----VP--------------
------------------------------------------------------------
----VTIE-YEDD-G------------------------------------SFSIEVGVP
PT-------------AALVK----------------DE----------------------
--------------AGFDTGS---GEPQENFVADL-----------------SIEQLKTI
AEQKKPD-----------------LLAYDARNAAKEVAGTC------------------A
SLGVTIEGED-------------------------ARTFNERVDDGDYDDVLGDELAAA-
------------------------------------------------------------
--
>gi|354611043|ref|ZP_09028999.1| Ribosomal protein L11 [Halobacterium sp. DL1]
-------------------------------------------------------MAETI
EVLVPG-------------GQAD-----PGPPLGPELGPTP-------------------
-------VDVQGVVAEINDQT---------------------------------------
---------------------------------EAFDGTE----VP--------------
------------------------------------------------------------
----VTVE-YEED-G------------------------------------SFSIEVGVP
PT-------------AALIK----------------DE----------------------
--------------AGFETGS---GEPQETFVADL-----------------SIEQLKKI
AEQKKPD-----------------LLSYDTRNAAKEVAGTC------------------A
SLGVTIEGED-------------------------ARTFKQRVENGDYDDVLGAEEAAA-
------------------------------------------------------------
--
>gi|541189965|gb|ERG98353.1| ribosomal protein L11 [Haloquadratum sp. J07HQX50]
-------------------------------------------------------MAGTI
EVLVPG-------------GEAN-----PGPPLGPELGPTP-------------------
-------VDVQEVVQNINDET---------------------------------------
---------------------------------AAFDGME----VP--------------
------------------------------------------------------------
----VTVA-YDDD-G------------------------------------SFDIGIGVP
PT-------------AELIK----------------DE----------------------
--------------AGFDTGS---SEPQKDFVADM-----------------SVDQVKKI
AEQKSSD-----------------LLSYDLFNAAKEVVGTC------------------T
SLGVTIEGNN-------------------------PREFKQRMEAGDYDDLFEE------
------------------------------------------------------------
--
>gi|322369367|ref|ZP_08043932.1| 50S ribosomal protein L11P [Haladaptatus paucihalophilus DX253]
-------------------------------------------------------MVDTI
EVLVPG-------------GQAN-----PGPPLGPELGPTA-------------------
-------VNVQEVVNEINEQT---------------------------------------
---------------------------------AAFDGTE----VP--------------
------------------------------------------------------------
----VTVF-VEDD-G------------------------------------GFSLEIGVP
PT-------------AALIK----------------DE----------------------
--------------AGFETGS---GEPQKDFVADL-----------------SIDQVKKI
AEQKKPD-----------------LLAYDTKNAAKEVVGTC------------------A
SLGVTVEGDD-------------------------AREFKAKVDDGEYDDALSA------
------------------------------------------------------------
--
>gi|385804332|ref|YP_005840732.1| 50S ribosomal protein L11 [Haloquadratum walsbyi C23]
-------------------------------------------------------MAGTI
EVLIPG-------------GEAN-----PGPPLGPELGPTP-------------------
-------VDVQDVVQTINDET---------------------------------------
---------------------------------DAFDGME----VP--------------
------------------------------------------------------------
----VTVE-YEDT-G------------------------------------DFSISVGVP
PT-------------AELIK----------------DE----------------------
--------------AGFESGS---GEPQENFVANM-----------------SVDQVQKI
AEQKSSD-----------------LLSYDTFNAAKEVVGTC------------------T
SLGVTIDGNN-------------------------PREFKSRMEDGEYDDILK-------
------------------------------------------------------------
--
>gi|110668816|ref|YP_658627.1| 50S ribosomal protein L11P [Haloquadratum walsbyi DSM 16790]
-------------------------------------------------------MAGTI
EVLIPG-------------GEAN-----PGPPLGPELGPTP-------------------
-------VDVQDVVQTINDET---------------------------------------
---------------------------------DAFDGME----VP--------------
------------------------------------------------------------
----VTVE-YEDT-G------------------------------------DFSISVGVP
PT-------------AELIK----------------DE----------------------
--------------AGFESGS---GEPQENFVANM-----------------SVDQVQKI
AEQKSSD-----------------LLSYDTFNAAKEVVGTC------------------T
SLGVTIDGNN-------------------------PREFKSRMEDGEYDDILK-------
------------------------------------------------------------
--
>gi|448729686|ref|ZP_21712000.1| 50S ribosomal protein L11P [Halococcus saccharolyticus DSM 5350]
-------------------------------------------------------MAGTI
EVLVPG-------------GEAD-----PGPPLGPELGPTP-------------------
-------VDVQAVVSEINDRT---------------------------------------
---------------------------------EAFDGTE----VP--------------
------------------------------------------------------------
----VTVE-YEDD-G------------------------------------AFEIDVGVP
PT-------------AALVK----------------DE----------------------
--------------AGFETGS---GEPQKNFVADL-----------------SVDQVKQI
AEQKQSD-----------------LLAYDTANAAKEVAGTC------------------V
SLGVTIEGED-------------------------ARTFDDRVDDGEYDETLAES-----
------------------------------------------------------------
--
>gi|448731737|ref|ZP_21714030.1| 50S ribosomal protein L11P [Halococcus salifodinae DSM 8989]
-------------------------------------------------------MAGTI
EVLVPG-------------GEAD-----PGPPLGPELGPTP-------------------
-------VDVQAVVSEINDRT---------------------------------------
---------------------------------EAFDGTE----VP--------------
------------------------------------------------------------
----VTVE-YDDD-G------------------------------------AFEIDVGVP
PT-------------AALVK----------------DE----------------------
--------------AGFETGS---GEPQKNFVADL-----------------SVDQVKQI
AEQKQSD-----------------LLAYDTANAAKEVAGTC------------------V
TLGVTIEGED-------------------------ARTFDDRVDDGEYDETLAES-----
------------------------------------------------------------
--
>gi|448296834|ref|ZP_21486884.1| 50S ribosomal protein L11P [Halalkalicoccus jeotgali B3]
-------------------------------------------------------MAGTI
EALVPG-------------GEAT-----PGPPLGPELGPTP-------------------
-------VDVQAVVQEINDQT---------------------------------------
---------------------------------EAFDGTE----VP--------------
------------------------------------------------------------
----VTIT-YEDD-G------------------------------------SFEIDVGVP
PT-------------AALVK----------------DE----------------------
--------------AGFDTGS---GEPQKDFVADL-----------------SIDQVKQI
AEQKLPD-----------------LLAYDLKGAAKEVVGTC------------------T
SLGVTIEGEN-------------------------PREFKERLDSGEYDDEFAEEVAA--
------------------------------------------------------------
--
>gi|448705714|ref|ZP_21700852.1| 50S ribosomal protein L11P [Halobiforma nitratireducens JCM 10879]
-------------------------------------------------------MAGTI
EVLVPG-------------GQAD-----PGPPLGPELGPTP-------------------
-------VDVQAVVQEINAQT---------------------------------------
---------------------------------EAFDGTE----VP--------------
------------------------------------------------------------
----VTVE-YEDD-G------------------------------------SFEIEVGVP
PT-------------AELIK----------------DE----------------------
--------------AGFDTGS---GEPQEDFVADL-----------------SIDQVKQI
AEQKHPD-----------------LLAYDTRNAAKEIVGTC------------------A
SMGVTIEGDD-------------------------AREFKEKVDDGEYDDALAEA-----
------------------------------------------------------------
--
>gi|448697432|ref|ZP_21698472.1| 50S ribosomal protein L11P [Halobiforma lacisalsi AJ5]
-------------------------------------------------------MAGTI
EVLVPG-------------GQAD-----PGPPLGPELGPTP-------------------
-------VDVQAVVQEINDQT---------------------------------------
---------------------------------EAFDGTE----VP--------------
------------------------------------------------------------
----VTVD-YEDD-G------------------------------------SFEIEVGVP
PT-------------AELIK----------------DE----------------------
--------------ADFETGS---GEPQEDFVADL-----------------SIDQVKQI
AEQKHPD-----------------LLAYDTKNAAKEIVGTC------------------A
SMGVTIEGDD-------------------------AREFKEKVDAGEYDDVLADEAEA--
------------------------------------------------------------
--
>gi|429192844|ref|YP_007178522.1| 50S ribosomal protein L11 [Natronobacterium gregoryi SP2]
-------------------------------------------------------MAGTI
EVLVPG-------------GQAD-----PGPPLGPELGPTP-------------------
-------VDVQAVVQEINDQT---------------------------------------
---------------------------------EAFDGTE----VP--------------
------------------------------------------------------------
----ITVE-YEDD-G------------------------------------SFEIDVGVP
PT-------------AELIK----------------DE----------------------
--------------AGFETGS---GEPQDDFVADL-----------------SIDQVKQI
AEQKKPD-----------------LLAYDTKNAAKEVVGTC------------------A
SLGVTIEGED-------------------------AREFKQMVDDGEFDDTLAEA-----
------------------------------------------------------------
--
>gi|284164794|ref|YP_003403073.1| 50S ribosomal protein L11 [Haloterrigena turkmenica DSM 5511]
-------------------------------------------------------MAGTI
EVLVPG-------------GQAN-----PGPPLGPELGPTP-------------------
-------VDVQAVVQEINDQT---------------------------------------
---------------------------------EAFDGTE----VP--------------
------------------------------------------------------------
----VTVD-YEDD-G------------------------------------SFSIDVGVP
PT-------------AELIK----------------DE----------------------
--------------AGFDTGS---GEPQKDFVADL-----------------SIEQVKQI
AEQKLPD-----------------LLAYDPKNAAKEVVGTC------------------A
SMGVTIEGDD-------------------------AREFKEKVDAGEYDDVLLEEAAA--
------------------------------------------------------------
--
>gi|448310538|ref|ZP_21500354.1| 50S ribosomal protein L11P [Natronolimnobius innermongolicus JCM 12255]
-------------------------------------------------------MAGTI
EVLVPG-------------GQAN-----PGPPLGPELGPTP-------------------
-------VDVQAVVQQINDET---------------------------------------
---------------------------------EAFDGTE----VP--------------
------------------------------------------------------------
----VTVD-YEDD-G------------------------------------SFSIDVGVP
PT-------------AELVK----------------DE----------------------
--------------AGFDTGS---GEPQEDFVADL-----------------SVDQVKQI
AEQKHPD-----------------LLAYDTKNAAKEVVGTC------------------A
SMGVTIEGDD-------------------------AREFKEKVDAGEYDDTLGADA----
------------------------------------------------------------
--
>gi|448382012|ref|ZP_21561847.1| 50S ribosomal protein L11P [Haloterrigena thermotolerans DSM 11522]
-------------------------------------------------------MAGTI
EVLVPG-------------GQAN-----PGPPLGPELGPTP-------------------
-------VDVQAVVQEINDQT---------------------------------------
---------------------------------EAFDGTE----VP--------------
------------------------------------------------------------
----VTVD-YDDD-G------------------------------------SFEIDVGVP
PT-------------AELVK----------------DE----------------------
--------------AGFETGS---GEPQKDFVADL-----------------SVDQVKQI
AEQKHPD-----------------LLAYDLRNAAKEVVGTC------------------A
SMGVTIEGND-------------------------AREFKERVDDGEYDDVLVDEAAA--
------------------------------------------------------------
--
>gi|448333953|ref|ZP_21523141.1| 50S ribosomal protein L11P [Natrinema pellirubrum DSM 15624]
-------------------------------------------------------MAGTI
EVLVPG-------------GQAN-----PGPPLGPELGPTP-------------------
-------VDVQAVVQEINDQT---------------------------------------
---------------------------------EAFDGTE----VP--------------
------------------------------------------------------------
----VTVD-YDDD-G------------------------------------SFEIDVGVP
PT-------------AELVK----------------DE----------------------
--------------AGFETGS---GEPQKDFVADL-----------------SVDQVKQI
AEQKHPD-----------------LLAYDLRNAAKEVVGTC------------------A
SMGVTIEGND-------------------------AREFKERVDDGEYDDVLVDEAAA--
------------------------------------------------------------
--
>gi|448395914|ref|ZP_21569008.1| 50S ribosomal protein L11P [Haloterrigena salina JCM 13891]
-------------------------------------------------------MAGTI
EVLVPG-------------GQAN-----PGPPLGPELGPTP-------------------
-------VDVQAVVQEINDQT---------------------------------------
---------------------------------EAFDGTE----VP--------------
------------------------------------------------------------
----VTVD-YEDD-G------------------------------------SFEIDVGVP
PT-------------AELIK----------------DE----------------------
--------------ADFETGS---GEPQKDFVADL-----------------SVEQVKQI
AEQKHPD-----------------LLAYDAKNAAKEVVGTC------------------A
SMGVTIEGND-------------------------AREFKQRVDDGEYDDVLLDEAAA--
------------------------------------------------------------
--
>gi|336254629|ref|YP_004597736.1| 50S ribosomal protein L11 [Halopiger xanaduensis SH-6]
-------------------------------------------------------MAGTI
EVLVPG-------------GQAD-----PGPPLGPELGPTP-------------------
-------VDVQAVVQEINDQT---------------------------------------
---------------------------------EAFDGTE----VP--------------
------------------------------------------------------------
----VTVD-YEDD-G------------------------------------SFSIDVGVP
PT-------------AELIK----------------DE----------------------
--------------AGFETGS---GEPQKDFVADL-----------------SVDQVKQI
AEQKHPD-----------------LLAYDTKNAAKEVVGTC------------------A
SMGVTIEGND-------------------------AREFKQRVDDGEYDDVLAE------
------------------------------------------------------------
--
>gi|448328427|ref|ZP_21517738.1| 50S ribosomal protein L11P [Natrinema versiforme JCM 10478]
-------------------------------------------------------MAGTI
EVLVPG-------------GQAN-----PGPPLGPELGPTP-------------------
-------VDVQAVVQDINDQT---------------------------------------
---------------------------------EAFDGTE----VP--------------
------------------------------------------------------------
----VTVD-YEDD-G------------------------------------SFEIDVGVP
PT-------------AALVK----------------DE----------------------
--------------AGFETGS---GEPQKDFVADI-----------------SVEQVKKI
AEQKHPD-----------------LLAYDTINAAKEVVGTC------------------A
SMGVTIEGND-------------------------AREFKQRVDDGEYDDVLAAEAEA--
------------------------------------------------------------
--
>gi|448398434|ref|ZP_21570083.1| 50S ribosomal protein L11P [Haloterrigena limicola JCM 13563]
-------------------------------------------------------MAGTI
EVLVPG-------------GQAN-----PGPPLGPELGPTP-------------------
-------VDVQAVVQEINDQT---------------------------------------
---------------------------------EAFDGTE----VP--------------
------------------------------------------------------------
----VTVD-YEDD-G------------------------------------SFEIDVGVP
PT-------------AALIK----------------DE----------------------
--------------AGFETGS---GEPQEDFVADL-----------------SVDQVKKI
AEQKHPD-----------------LLAYDTINAAKEVVGTC------------------A
SMGVTIEGND-------------------------AREFKERVDSGEYDDVLAADA----
------------------------------------------------------------
--
>gi|448343592|ref|ZP_21532516.1| 50S ribosomal protein L11P [Natrinema gari JCM 14663]
-------------------------------------------------------MAGTI
EVLVPG-------------GQAN-----PGPPLGPELGPTP-------------------
-------VDVQAVVQEINDQT---------------------------------------
---------------------------------EAFDGTE----VP--------------
------------------------------------------------------------
----VTVD-YEED-G------------------------------------SFEIDVGVP
PT-------------AALIK----------------DE----------------------
--------------AGFETGS---GEPQTDFVADL-----------------SVDQVKKI
AEQKHPD-----------------LLAYDTINAAKEVVGTC------------------A
SMGVTIEGND-------------------------AREFKQRVDDGEYDDVLASEASA--
------------------------------------------------------------
--
>gi|397774801|ref|YP_006542347.1| Ribosomal protein L11-like protein [Natrinema sp. J7-2]
-------------------------------------------------------MAGTI
EVLVPG-------------GQAN-----PGPPLGPELGPTP-------------------
-------VDVQAVVQEINDQT---------------------------------------
---------------------------------EAFDGTE----VP--------------
------------------------------------------------------------
----VTVD-YEED-G------------------------------------SFEIDVGVP
PT-------------AALIK----------------DE----------------------
--------------AGFETGS---GEPQTDFVADL-----------------SVDQVKKI
AEQKHPD-----------------LLAYDTINAAKEVVGTC------------------A
SMGVTIEGND-------------------------AREFKQRVDDGEYDDVLASEASA--
------------------------------------------------------------
--
>lcl|38023_92 unnamed protein product
-------------------------------------------------------MAGTI
EVLVPG-------------GQAN-----PGPPLGPELGPTP-------------------
-------VDVQAVVQEINDQT---------------------------------------
---------------------------------EAFDGTE----VP--------------
------------------------------------------------------------
----VTVD-YEED-G------------------------------------SFEIDVGVP
PT-------------AALIK----------------DE----------------------
--------------AGFETGS---GEPQKDFVADL-----------------SVDQVKKI
AEQKHPD-----------------LLAYDTINAAKEVVGTC------------------A
SMGVTIEGND-------------------------AREFKQRVDDGEYDDVLAGEASA--
------------------------------------------------------------
--
>gi|448345287|ref|ZP_21534184.1| 50S ribosomal protein L11P [Natrinema altunense JCM 12890]
-------------------------------------------------------MAGTI
EVLVPG-------------GQAN-----PGPPLGPELGPTP-------------------
-------VDVQAVVQEINDQT---------------------------------------
---------------------------------EAFDGTE----VP--------------
------------------------------------------------------------
----VTVD-YEED-G------------------------------------SFEIDVGVP
PT-------------AALIK----------------DE----------------------
--------------AGFETGS---GEPQKDFVADL-----------------SVDQVKKI
AEQKHPD-----------------LLAYDTINAAKEVVGTC------------------A
SMGVTIEGND-------------------------AREFKQRVDDGEYDDVLAGEASA--
------------------------------------------------------------
--
>gi|448339748|ref|ZP_21528758.1| 50S ribosomal protein L11P [Natrinema pallidum DSM 3751]
-------------------------------------------------------MAGTI
EVLVPG-------------GQAN-----PGPPLGPELGPTP-------------------
-------VDVQAVVQEINDQT---------------------------------------
---------------------------------EAFDGTE----VP--------------
------------------------------------------------------------
----VTVD-YEED-G------------------------------------SFEIDVGVP
PT-------------AALIK----------------DE----------------------
--------------AGFETGS---GEPQKDFVADL-----------------SVEQVKTI
AEQKHPD-----------------LLAYDTINAAKEVVGTC------------------A
SMGVTIEGND-------------------------AREFKQRVDDGEYDDVLASEASA--
------------------------------------------------------------
--
>gi|435846991|ref|YP_007309241.1| ribosomal protein L11 [Natronococcus occultus SP4]
-------------------------------------------------------MAGTI
EVLVPG-------------GQAN-----PGPPLGPELGPTP-------------------
-------VDVQAVVQEINDQT---------------------------------------
---------------------------------EAFDGTE----VP--------------
------------------------------------------------------------
----VTVD-YDDD-G------------------------------------SFEIDVGVP
PT-------------AALIK----------------DE----------------------
--------------AGFETGS---GEPQEDFVADL-----------------SIDQVKTI
AEQKHPD-----------------LLAYDTRNAAKEVVGTC------------------A
SMGVTIEGED-------------------------AREFKEKVDDGEYDDALLA------
------------------------------------------------------------
--
>gi|448318251|ref|ZP_21507779.1| 50S ribosomal protein L11P [Natronococcus jeotgali DSM 18795]
-------------------------------------------------------MAGTI
EVLVPG-------------GQAN-----PGPPLGPELGPTP-------------------
-------VDVQAVVQEINDQT---------------------------------------
---------------------------------EAFDGTE----VP--------------
------------------------------------------------------------
----VTVD-YDDD-G------------------------------------SFSIDVGVP
PT-------------AALIK----------------DE----------------------
--------------AGFETGS---GEPQKDFVADL-----------------SIDQVKTI
AEQKHPD-----------------LLAYDTRNAAKEVVGTC------------------A
SMGVTIEGED-------------------------AREFKERVDDGEYDDALSA------
------------------------------------------------------------
--
>gi|448321131|ref|ZP_21510611.1| 50S ribosomal protein L11P [Natronococcus amylolyticus DSM 10524]
-------------------------------------------------------MAGTI
EVLVPG-------------GQAN-----PGPPLGPELGPTP-------------------
-------VDVQAVVQEINDQT---------------------------------------
---------------------------------EAFDGTE----VP--------------
------------------------------------------------------------
----VTVD-YDDD-G------------------------------------SFEIDVGVP
PT-------------AALVK----------------DE----------------------
--------------AGFDTGS---GEPQKDFVADL-----------------SIDQVKTI
AEQKHPD-----------------LLAYDTRNAAKEVVGTC------------------A
SMGVTIEGED-------------------------AREFKEKVDAGEYDDALSA------
------------------------------------------------------------
--
>gi|448364837|ref|ZP_21553413.1| 50S ribosomal protein L11P [Natrialba aegyptia DSM 13077]
-------------------------------------------------------MAGTI
EVLVPG-------------GQAN-----PGPPLGPELGPTP-------------------
-------VDVQAVVQDINDQT---------------------------------------
---------------------------------EAFDGTE----VP--------------
------------------------------------------------------------
----VTVD-YEDD-G------------------------------------SFEIDVGVP
PT-------------AALVK----------------DE----------------------
--------------AGFETGS---GEPQEDFVADL-----------------SIDQVKTI
AEQKHPD-----------------LLAYDTKNAAKEVVGTC------------------A
SMGVTIEGVD-------------------------AREFKAKVDDGEYDDALA-------
------------------------------------------------------------
--
>gi|448362539|ref|ZP_21551145.1| 50S ribosomal protein L11P [Natrialba asiatica DSM 12278]
-------------------------------------------------------MAGTI
EVLVPG-------------GQAN-----PGPPLGPELGPTP-------------------
-------VDVQAVVQDINDQT---------------------------------------
---------------------------------EAFDGTE----VP--------------
------------------------------------------------------------
----VTVD-YEDD-G------------------------------------SFEIDVGVP
PT-------------AALVK----------------DE----------------------
--------------AGFETGS---GEPQEDFVADL-----------------SIDQVKTI
AEQKHPD-----------------LLAYDTKNAAKEVVGTC------------------A
SMGVTIEGVD-------------------------AREFKAKVDDGEYDDALA-------
------------------------------------------------------------
--
>gi|448351786|ref|ZP_21540580.1| 50S ribosomal protein L11P [Natrialba taiwanensis DSM 12281]
-------------------------------------------------------MAGTI
EVLVPG-------------GQAN-----PGPPLGPELGPTP-------------------
-------VDVQAVVQDINDQT---------------------------------------
---------------------------------EAFDGTE----VP--------------
------------------------------------------------------------
----VTVD-YEDD-G------------------------------------SFEIDVGVP
PT-------------AALVK----------------DE----------------------
--------------AGFETGS---GEPQEDFVADL-----------------SIDQVKTI
AEQKHPD-----------------LLAYDTKNAAKEVVGTC------------------A
SMGVTIEGVD-------------------------AREFKAKVDDGEYDDALA-------
------------------------------------------------------------
--
>gi|448358393|ref|ZP_21547075.1| 50S ribosomal protein L11P [Natrialba chahannaoensis JCM 10990]
-------------------------------------------------------MAGTI
EVLVPG-------------GQAN-----PGPPLGPELGPTP-------------------
-------VDVQAVVQQINDQT---------------------------------------
---------------------------------EAFDGTE----VP--------------
------------------------------------------------------------
----VTVD-YDDD-G------------------------------------SFEIDVGVP
PT-------------AALVK----------------DE----------------------
--------------AGFETGS---GEPQEDFVADL-----------------SVEQVKTI
AEQKHPD-----------------LLAYDTKNAAKEVVGTC------------------A
SMGVTIEGDD-------------------------AREFKQKVDDGEYDDTLA-------
------------------------------------------------------------
--
>gi|448356097|ref|ZP_21544845.1| 50S ribosomal protein L11P [Natrialba hulunbeirensis JCM 10989]
-------------------------------------------------------MAGTI
EVLVPG-------------GQAN-----PGPPLGPELGPTP-------------------
-------VDVQAVVQQINDQT---------------------------------------
---------------------------------EAFDGTE----VP--------------
------------------------------------------------------------
----VTVD-YDDD-G------------------------------------SFEIDVGVP
PT-------------AALVK----------------DE----------------------
--------------AGFETGS---GEPQEDFVADL-----------------SVEQVKTI
AEQKHPD-----------------LLAYDTKNAAKEVVGTC------------------A
SMGVTIEGDD-------------------------AREFKQKVDDGEYDDTLA-------
------------------------------------------------------------
--
>gi|289583156|ref|YP_003481622.1| 50S ribosomal protein L11 [Natrialba magadii ATCC 43099]
-------------------------------------------------------MAGTI
EVLVPG-------------GQAN-----PGPPLGPELGPTP-------------------
-------VDVQAVVQQINDQT---------------------------------------
---------------------------------EAFDGTE----VP--------------
------------------------------------------------------------
----VTVD-YDDD-G------------------------------------SFEIDVGVP
PT-------------AALVK----------------DE----------------------
--------------AGFETGS---GEPQEDFVADL-----------------SVEQVKTI
AEQKHPD-----------------LLAYDTKNAAKEVVGTC------------------A
SMGVTIEGDD-------------------------AREFKAKVDDGEYDDVLA-------
------------------------------------------------------------
--
>gi|448306353|ref|ZP_21496259.1| 50S ribosomal protein L11P [Natronorubrum bangense JCM 10635]
-------------------------------------------------------MAGTI
EVLVPG-------------GQAN-----PGPPLGPELGPTP-------------------
-------VDVQAVVQEINDQT---------------------------------------
---------------------------------AAFDGTE----VP--------------
------------------------------------------------------------
----VTVE-YDDD-G------------------------------------SFDIDVGVP
PT-------------AALVK----------------DE----------------------
--------------AGFETGS---GEPQKDFVADL-----------------SVDQVKKI
AEQKHPD-----------------LLAYDTINAAKEVVGTC------------------A
SMGVTIEGND-------------------------ARDFKQKVDSGEYDDVLAADA----
------------------------------------------------------------
--
>gi|448305328|ref|ZP_21495260.1| 50S ribosomal protein L11P [Natronorubrum sulfidifaciens JCM 14089]
-------------------------------------------------------MAGTI
EVLVPG-------------GQAN-----PGPPLGPELGPTP-------------------
-------VDVQAVVQEINDQT---------------------------------------
---------------------------------AAFDGTE----VP--------------
------------------------------------------------------------
----VTVE-YDDD-G------------------------------------SFDIDVGVP
PT-------------AALVK----------------DE----------------------
--------------AGFETGS---GEPQKDFVADL-----------------SVDQVKKI
AEQKHPD-----------------LLAYDTINAAKEVVGTC------------------A
SMGVTIEGDD-------------------------ARDFKEKVDSGEYDDVLAADA----
------------------------------------------------------------
--
>gi|448301571|ref|ZP_21491563.1| 50S ribosomal protein L11P [Natronorubrum tibetense GA33]
-------------------------------------------------------MAGTI
EVLVPG-------------GQAN-----PGPPLGPELGPTP-------------------
-------VDVQAVVQQINDQT---------------------------------------
---------------------------------AAFDGTE----VP--------------
------------------------------------------------------------
----VTVD-YDDD-G------------------------------------SFEIDVGVP
PT-------------AALVK----------------DE----------------------
--------------AGFDTGS---GEPQKDFVADL-----------------SVDQVKKI
AEQKHPD-----------------LLAYDTINAAKEVVGTC------------------A
SMGVTIEGDD-------------------------AREFKQKVDGGEYDDVLAAEADA--
------------------------------------------------------------
--
>gi|257388234|ref|YP_003178007.1| 50S ribosomal protein L11 [Halomicrobium mukohataei DSM 12286]
-------------------------------------------------------MAGTI
EVLVPG-------------GEAN-----PGPPLGPELGPTP-------------------
-------VDVQAVVQEINDQT---------------------------------------
---------------------------------AAFDGTE----VP--------------
------------------------------------------------------------
----VTVD-YDDD-G------------------------------------SFEIEVGVP
PT-------------AELIK----------------DE----------------------
--------------AGFDTGS---GEPHEEFVADL-----------------SVDQIKQI
AEQKQTD-----------------LLAYDTKNAAKEVVGTC------------------V
TLGVTIEGEN-------------------------PRDFKQKVDAGEYDDILLDAAEA--
------------------------------------------------------------
--
>gi|448285830|ref|ZP_21477069.1| 50S ribosomal protein L11P [Halogeometricum borinquense DSM 11551]
-------------------------------------------------------MAGTI
EVLVPG-------------GEAN-----PGPPLGPELGPTP-------------------
-------VNVQDVVQEINDET---------------------------------------
---------------------------------AAFDGME----VP--------------
------------------------------------------------------------
----VTVE-YDDD-G------------------------------------SFSIEVGVP
PT-------------AELIK----------------DE----------------------
--------------AGFETGS---GEPQENFVADL-----------------SFDQVKKI
AEQKSSD-----------------LLSYDTKNAAKEVVGTC------------------T
SLGVTIEGND-------------------------PREFKERIDDGEYDDQLVA------
------------------------------------------------------------
--
>gi|448414180|ref|ZP_21577319.1| 50S ribosomal protein L11P [Halosarcina pallida JCM 14848]
-------------------------------------------------------MAGTI
EVLVPG-------------GEAN-----PGPPLGPELGPTP-------------------
-------VNVQDVVQEINDQT---------------------------------------
---------------------------------AAFDGME----VP--------------
------------------------------------------------------------
----VTVE-YDDD-G------------------------------------SFSISVGVP
PT-------------AELIK----------------DE----------------------
--------------AGFETGS---GEPQENFVADL-----------------SFDQVKKI
AEQKSSD-----------------LLAYDTKNAAKEVVGTC------------------T
SLGVTIEGNN-------------------------PREFKQRIDDGEYDDELTA------
------------------------------------------------------------
--
>gi|448374029|ref|ZP_21557914.1| 50S ribosomal protein L11P [Halovivax asiaticus JCM 14624]
-------------------------------------------------------MAGTI
EVLVPG-------------GAAN-----PGPPLGPELGPTP-------------------
-------VDVQAVVQEINDQT---------------------------------------
---------------------------------AAFDGTE----VP--------------
------------------------------------------------------------
----VTVD-YEDD-G------------------------------------SFTIDVGVP
PT-------------AALVK----------------DE----------------------
--------------AGFETGS---GEPQEEFVADL-----------------SVDQVKTI
AEQKLPD-----------------LLAYDLKNATKEVVGTC------------------T
SLGVTIEGEN-------------------------PREFKAKIDDGEYDDVFADEAAA--
------------------------------------------------------------
--
>gi|433638383|ref|YP_007284143.1| ribosomal protein L11 [Halovivax ruber XH-70]
-------------------------------------------------------MAGTI
EVLVPG-------------GAAN-----PGPPLGPELGPTP-------------------
-------VDVQAVVQEINDQT---------------------------------------
---------------------------------AAFDGTE----VP--------------
------------------------------------------------------------
----VTVE-YEDD-G------------------------------------SFTIDVGVP
PT-------------AALVK----------------DE----------------------
--------------AGFETGS---GEPQEEFVADL-----------------SVDQVRTI
AEQKLPD-----------------LLAYDLKNATKEVVGTC------------------T
SLGVTIEGEN-------------------------PREFKAKIDDGEYDDVFADEAAA--
------------------------------------------------------------
--
>gi|448629071|ref|ZP_21672470.1| 50S ribosomal protein L11P [Haloarcula vallismortis ATCC 29715]
-------------------------------------------------------MAGTI
EVLVPG-------------GEAN-----PGPPLGPELGPTP-------------------
-------VDVQAVVQDINDQT---------------------------------------
---------------------------------AAFDGTE----VP--------------
------------------------------------------------------------
----VTVE-YDDD-G------------------------------------SFEIEVGVP
PT-------------AELIK----------------DE----------------------
--------------AGFETGS---GEPQEDFVADL-----------------SVDQVKQI
AEQKQTD-----------------LLSYDLKNAAKEVVGTC------------------T
SLGVTIEGEN-------------------------PREFKERIDAGEYDDVFAAEAEA--
------------------------------------------------------------
--
>gi|55378198|ref|YP_136048.1| 50S ribosomal protein L17 [Haloarcula marismortui ATCC 43049]
-------------------------------------------------------MAGTI
EVLVPG-------------GEAN-----PGPPLGPELGPTP-------------------
-------VDVQAVVQEINDQT---------------------------------------
---------------------------------AAFDGTE----VP--------------
------------------------------------------------------------
----VTVK-YDDD-G------------------------------------SFEIEVGVP
PT-------------AELIK----------------DE----------------------
--------------AGFETGS---GEPQEDFVADL-----------------SVDQVKQI
AEQKHPD-----------------LLSYDLTNAAKEVVGTC------------------T
SLGVTIEGEN-------------------------PREFKERIDAGEYDDVFAAEAQA--
------------------------------------------------------------
--
>gi|448681633|ref|ZP_21691724.1| 50S ribosomal protein L11P [Haloarcula argentinensis DSM 12282]
-------------------------------------------------------MAGTI
EVLVPG-------------GEAN-----PGPPLGPELGPTP-------------------
-------VDVQAVVQEINDQT---------------------------------------
---------------------------------AAFDGTE----VP--------------
------------------------------------------------------------
----VTVE-YDDD-G------------------------------------SFEIEVGVP
PT-------------AELIK----------------DE----------------------
--------------AGFETGS---GEPQEDFVADL-----------------SVDQVKQI
AEQKHPD-----------------LLSYDLKNAAKEVVGTC------------------T
SLGVTIEGEN-------------------------PREFKERIDAGEYDDVFAAEAQA--
------------------------------------------------------------
--
>gi|344212261|ref|YP_004796581.1| 50S ribosomal protein L11P [Haloarcula hispanica ATCC 33960]
-------------------------------------------------------MAGTI
EVLVPG-------------GEAN-----PGPPLGPELGPTP-------------------
-------VDVQAVVQEINDQT---------------------------------------
---------------------------------AAFDGTE----VP--------------
------------------------------------------------------------
----VTVE-YDDD-G------------------------------------SFEIEVGVP
PT-------------AELIK----------------DE----------------------
--------------AGFETGS---GEPQEDFVADL-----------------SVDQVKQI
AEQKHPD-----------------LLSYDLKNAAKEVVGTC------------------T
SLGVTIEGEN-------------------------PREFKERIDAGEYDDVFAAEAQA--
------------------------------------------------------------
--
>gi|448685418|ref|ZP_21693410.1| 50S ribosomal protein L11P [Haloarcula japonica DSM 6131]
-------------------------------------------------------MAGTI
EVLVPG-------------GEAN-----PGPPLGPELGPTP-------------------
-------VDVQAVVQEINDQT---------------------------------------
---------------------------------AAFDGTE----VP--------------
------------------------------------------------------------
----VTVE-YDDD-G------------------------------------SFEIEVGVP
PT-------------AELIK----------------DE----------------------
--------------AGFETGS---GEPQEDFVADL-----------------SVDQVKQI
AEQKHPD-----------------LLSYDLKNAAKEVVGTC------------------T
SLGVTIEGEN-------------------------PREFKERIDAGEYDDVFAAEAQA--
------------------------------------------------------------
--
>gi|448671744|ref|ZP_21687549.1| 50S ribosomal protein L11P [Haloarcula amylolytica JCM 13557]
-------------------------------------------------------MAGTI
EVLVPG-------------GEAN-----PGPPLGPELGPTP-------------------
-------VDVQAVVQEINDQT---------------------------------------
---------------------------------AAFDGTE----VP--------------
------------------------------------------------------------
----VTVE-YDDD-G------------------------------------SFEIEVGVP
PT-------------AELIK----------------DE----------------------
--------------AGFETGS---GEPQEDFVADL-----------------SVDQVKQI
AEQKHPD-----------------LLSYDLTNAAKEVVGTC------------------T
SLGVTIEGEN-------------------------PREFKERIDAGEYDDVFAAEAQA--
------------------------------------------------------------
--
>gi|448648568|ref|ZP_21679699.1| 50S ribosomal protein L11P [Haloarcula californiae ATCC 33799]
-------------------------------------------------------MAGTI
EVLVPG-------------GEAN-----PGPPLGPELGPTP-------------------
-------VDVQAVVQEINDQT---------------------------------------
---------------------------------AAFDGTE----VP--------------
------------------------------------------------------------
----VTVE-YDDD-G------------------------------------SFEIEVGVP
PT-------------AELIK----------------DE----------------------
--------------AGFETGS---GEPQEDFVADL-----------------SVDQVKQI
AEQKHPD-----------------LLSYDLTNAAKEVVGTC------------------T
SLGVTIEGEN-------------------------PREFKERIDAGEYDDVFAAEAQA--
------------------------------------------------------------
--
>gi|448636824|ref|ZP_21675272.1| 50S ribosomal protein L11P [Haloarcula sinaiiensis ATCC 33800]
-------------------------------------------------------MAGTI
EVLVPG-------------GEAN-----PGPPLGPELGPTP-------------------
-------VDVQAVVQEINDQT---------------------------------------
---------------------------------AAFDGTE----VP--------------
------------------------------------------------------------
----VTVE-YDDD-G------------------------------------SFEIEVGVP
PT-------------AELIK----------------DE----------------------
--------------AGFETGS---GEPQEDFVADL-----------------SVDQVKQI
AEQKHPD-----------------LLSYDLTNAAKEVVGTC------------------T
SLGVTIEGEN-------------------------PREFKERIDAGEYDDVFAAEAQA--
------------------------------------------------------------
--
