# Supplementary material for: Inteins as indicators of gene flow in the halobacteria
Source: Front Microbiol. 2014 Jun 26;5:299. doi: 10.3389/fmicb.2014.00299 (PMC4071816; doi:10.3389/fmicb.2014.00299)
Supplement: Supplementary file 1 [file DataSheet1.ZIP › data_file1/reference_tree_alignment/L12e_L11p.fasta]

>candidatus_nanosalinarum_J07AB56
-------------------------------------------------------MTETV
DL-LVEGGQASAGPPL-------------GPS----------LAPIEGVDVGQIVADINE
ETGG--------------------------------------------------------
----------------FEGMEVP-------------------------------------
-----------------------------------------VTVEVDEDTGSHTVEVGTP
PAAQLVMEELGIDPVVENPMRTRWRTWSSSSSAASPERSPPT--SWET---------TCA
DA---------------------------------
>hrr_92
---------------------------------MTHVVIIGAYGSAGAAVAGDLVEADDI
ELTLVDNGEPGGGLCILRGCMPSKEVLSAGAHRFQARHDERLVGDVPEVDLEAVVERKDD
HVLDWAGHRRDSIHEMAERDDVTFIHDTATFVDEHTVRAGGEEHEADYVVIATGSSVNVP
DTPGIDEVDFMTSDQVLDATEFPDSGIVMGFGYIGMEMVPYLAEAGGMELTVIEHDDRPI
DEGDPEFGDAALDIYEDNWDVTIPTNCYEQELEETEDGGVRLTVEYDDD-GSFEIEVGVP
PTAELIKDEAGFETGSGEPQEDFVADLSVDQVKQIAEQKHPDLLSYDLKNAAKEVVGTCT
SLGVTIEGENPREFKERIDAGEYDDVFAAEAQA--
>halophilic_archaeon_J07HX64
-------------------------------------------------------MADSI
EV-LVPGGEADPGPPL-------------GPE----------LGPTP-VDVQSVVQEINE
ETAA--------------------------------------------------------
----------------FDGTEVP-------------------------------------
-----------------------------------------VTVSYEDD-GSFDIEIGVP
PTAELIKDEAGFDTGSGEPQTEFVANLSVDQIIQIAEQKQSDLLSYDLRNAAKEVVGTCT
SLGVTIEDEDPREFKQRLESGEYDDRFATSAEA--
>hrd_tiamatea_SARL4B
-------------------------------------------------------MAGTI
EV-LVAGGQVDPGPPL-------------GPE----------LGPTP-VDVQAVVGEIND
QTEA--------------------------------------------------------
----------------FDGTEVP-------------------------------------
-----------------------------------------VTVEYEDD-GSFSIDVGVP
PTAALIKDEAGFETGSGEPQADFVADLSMEQVKTIAEQKHPDLLSYELKQAAKEIIGTCV
TLGVTIEGDDPREVAAKIDDGEYDGILADEATA--
>hrd_utahensis_DSM_12940
-------------------------------------------------------MAGTI
EV-LVAGGQVDPGPPL-------------GPE----------LGPTP-VDVQAVVGEIND
QTEA--------------------------------------------------------
----------------FDGTEVP-------------------------------------
-----------------------------------------VTVEYDDD-GAFTIDVGVP
PTAALIKDEAGFETGSGEPQENFVADLSMEQVKTIAEQKHPDLLSYELKQAAKEIIGTCV
TLGVTIEGDDPRKVAAKIDDGEYDEILVDAAEA--
>halophilic_archaeon_J07HB67
-------------------------------------------------------MAGSI
EV-LVPGGQVNPGPPL-------------GPE----------LGPTP-VDVQAVVQEIND
ETAA--------------------------------------------------------
----------------FDGMEVP-------------------------------------
-----------------------------------------VTVDYEDD-GAFEIGVGVP
PTAELVKDEAGFDTGSGEPQEEFVADMTVDQIKTVAEQKQSDLLSYDLKNAAKEIVGTCT
SLGVTIEGNNPRDFKERIDEGEYDDEFTEA-----
>nmn_moolapensis_8_8_11
-------------------------------------------------------MAGTI
EV-LVPGGQANPGPPL-------------GPE----------LGPTP-VDVQAVVNEINE
QTAA--------------------------------------------------------
----------------FDGTEVP-------------------------------------
-----------------------------------------VTVDYDDD-GSFGIEVGVP
PTAALIKDELGFETGSGEPNEEFVADMSAEQLKTVAEQKLPDLLAYDARNAAKEVAGTCA
SLGVTVEGEDARMFNERLENGEFDGTFDEAKAAA-
>nmn_pharaonis_DSM_2160
-------------------------------------------------------MAGTI
EV-LVAGGQADPGPPL-------------GPE----------LGPTP-VDVQAVVNEIND
QTEA--------------------------------------------------------
----------------FDGTEVP-------------------------------------
-----------------------------------------VTIDYDDD-GSFDIDVGVP
PTAALIKDELDFETGSGEPNEEFVADMSAEQLKTVAEQKLPDLLAYDTRNAAKEVAGTCV
SLGVTIEGEDARTFNQRLDNGEFDDVFAEAEPAA-
>hns_J07HN4
-------------------------------------------------------MAGTI
EV-LVPGGQANPGPPL-------------GPE----------LGPTP-VDVQAVVQTIND
ETDA--------------------------------------------------------
----------------FDGMEVP-------------------------------------
-----------------------------------------ITVDYDDD-GSFEIDVGVP
PTSELIKDEAGFDSGSGEPHENFVADMSVEQVKKVAEQKSTDLLSYDVKNAAKEVSGTCM
TLGVTIDGEDARTFKQRVDNGEYDDVLGEDAEAAA
>hns_J07HN6
-------------------------------------------------------MADTI
EV-LIPGGQANPGPPL-------------GPE----------LGPTP-VDVQDVVQQIND
QTEA--------------------------------------------------------
----------------FDGMEVP-------------------------------------
-----------------------------------------VTVEYEDD-GSFEIDVGVP
PTSELIKDEAGFDSGSGEPQEDFVADMSVEQVKKVAEQKSTDLLSYDVKNAAKEVGGTCM
TLGVTIDGEDARTFKQRVDDGEYDDVLVDDAEAAA
>hfx_elongans_ATCC_BAA_1513
-------------------------------------------------------MAGTI
EV-LVPGGKANPGPPL-------------GPE----------LGPTP-VDVQDVVNQIND
QTAA--------------------------------------------------------
----------------FDGMEVP-------------------------------------
-----------------------------------------VTVEYEDD-GSFSIEVGVP
PTAALVKDEVGFDTGSGEPQKNFVADMSIEQLKKVAEQKSSDLLAYDLKNASKEVAGTCA
SLGVTIEGEDAREFKERIDGGEFDDQFDDK-----
>hfx_larsenii_JCM_13917
-------------------------------------------------------MAGTI
EV-LVPGGKANPGPPL-------------GPE----------LGPTP-VDVQDVVNQIND
QTAA--------------------------------------------------------
----------------FDGMEVP-------------------------------------
-----------------------------------------VTVEYEDD-GSFSIEVGVP
PTAALVKDEVGFDTGSGEPQKDFVADMSIEQLKKVAEQKSSDLLAYDLKNASKEVAGTCA
SLGVTIEGEDAREFKERIDGGEFDDQFDDE-----
>hfx_gobbonsii_ATCC_33959
-------------------------------------------------------MAGTI
EV-LVPGGKANPGPPL-------------GPE----------LGPTP-VDVQDVVNDINE
QTAA--------------------------------------------------------
----------------FDGMEVP-------------------------------------
-----------------------------------------VTVEYDDD-GSFSIEVGVP
PTAALIKDEVGFDTGSGEPQKNFVADMSIAQLKKVAEQKSSDLLSYDLKNASKEVAGTCA
SLGVTIEGEDARTFKQRIDGGDFDNHFDDE-----
>hfx_ATCC_BAA-644
-------------------------------------------------------MAGTI
EV-LVPGGKANPGPPL-------------GPE----------LGPTP-VDVQDVVNDIND
QTAA--------------------------------------------------------
----------------FDGMEVP-------------------------------------
-----------------------------------------VTVEYDDD-GSFSIEVGVP
PTAALIKDEVGFDTGSGEPQENFVADMSIEQLKKVAEQKSSDLLSYDLKNASKEVAGTCA
SLGVTIEGEDARTFKQRIDGGDFDDHFDDE-----
>hfx_ATCC_BAA-645
-------------------------------------------------------MAGTI
EV-LVPGGKANPGPPL-------------GPE----------LGPTP-VDVQDVVNDIND
QTAA--------------------------------------------------------
----------------FDGMEVP-------------------------------------
-----------------------------------------VTVEYDDD-GSFSIEVGVP
PTAALIKDEVGFDTGSGEPQENFVADMSIEQLKKVAEQKSSDLLSYDLKNASKEVAGTCA
SLGVTIEGEDARTFKQRIDGGDFDDHFDDE-----
>hfx_ATCC_BAA-646
-------------------------------------------------------MAGTI
EV-LVPGGKANPGPPL-------------GPE----------LGPTP-VDVQDVVNDIND
QTAA--------------------------------------------------------
----------------FDGMEVP-------------------------------------
-----------------------------------------VTVEYDDD-GSFSIEVGVP
PTAALIKDEVGFDTGSGEPQENFVADMSIEQLKKVAEQKSSDLLSYDLKNASKEVAGTCA
SLGVTIEGEDARTFKQRIDGGDFDDHFDDE-----
>hfx_prahovense_DSM_18310
-------------------------------------------------------MAGTI
EV-LVPGGKANPGPPL-------------GPE----------LGPTP-VDVQDVVNDIND
QTAA--------------------------------------------------------
----------------FDGMEVP-------------------------------------
-----------------------------------------VTVEYDDD-GSFSIEVGVP
PTAALIKDEVGFDTGSGEPQENFVADMSIEQLKKVAEQKSSDLLSYDLKNASKEVAGTCA
SLGVTIEGEDARTFKQRIDGGDFDDHFDDE-----
>hfx_alexandrinus_JCM_10717
-------------------------------------------------------MAGTI
EV-LVPGGKANPGPPL-------------GPE----------LGPTP-VDVQDVVNDIND
QTAA--------------------------------------------------------
----------------FDGMEVP-------------------------------------
-----------------------------------------VTVEYDDD-GSFSIEVGVP
PTAALIKDEVGFDTGSGEPQENFVADMSIEQLKKVAEQKSSDLLSYDLKNASKEVAGTCA
SLGVTIEGEDARTFKQRIDGGDFDDYFDDE-----
>hfx_denitrificans_ATCC_35960
-------------------------------------------------------MAGTI
EV-LVPGGKANPGPPL-------------GPE----------LGPTP-VDVQDVVNDIND
QTAA--------------------------------------------------------
----------------FDGMEVP-------------------------------------
-----------------------------------------VTVEYDDD-GSFSIEVGVP
PTAALIKDEVGFDTGSGEPQENFVADMSIEQLKKVAEQKSSDLLSYDLKNASKEVAGTCA
SLGVTIEGEDARTFKQRIDGGDFDDYFDDE-----
>hfx_lucentense_DSM_14919
-------------------------------------------------------MAGTI
EV-LVPGGKANPGPPL-------------GPE----------LGPTP-VDVQDVVNDIND
QTAA--------------------------------------------------------
----------------FDGMEVP-------------------------------------
-----------------------------------------VTVEYDDD-GSFSIEVGVP
PTAALIKDEVGFDTGSGEPQENFVADMSIEQLKKVAEQKSSDLLSYDLKNASKEVAGTCA
SLGVTIEGEDARTFKQRIDGGDFDDYFDDE-----
>hfx_volcanii_DS2
-------------------------------------------------------MAGTI
EV-LVPGGKANPGPPL-------------GPE----------LGPTP-VDVQDVVNDIND
QTAA--------------------------------------------------------
----------------FDGMEVP-------------------------------------
-----------------------------------------VTVEYDDD-GSFSIEVGVP
PTAALIKDEVGFDTGSGEPQENFVADMSIEQLKKVAEQKSSDLLSYDLKNASKEVAGTCA
SLGVTIEGEDARTFKQRIDGGDFDDYFDDE-----
>hfx_BAB-2207
-------------------------------------------------------MAGTI
EV-LVPGGKANPGPPL-------------GPE----------LGPTP-VNVQDVVNDIND
QTAA--------------------------------------------------------
----------------FDGMEVP-------------------------------------
-----------------------------------------VTVEYDDD-GSFSIEVGVP
PTAALIKDEVGFDTGSGEPQENFVADMSIEQLKKVAEQKSSDLLSYDLKNASKEVAGTCA
SLGVTIEGEDARTFKQRIDGGDFDDYFDDE-----
>hfx_mediterranei_ATCC_33500
-------------------------------------------------------MAGTI
EV-LVPGGKANPGPPL-------------GPE----------LGPTP-VDVQAVVGEIND
QTDA--------------------------------------------------------
----------------FDGMEVP-------------------------------------
-----------------------------------------VTVEYDDD-GSFSIEVGVP
PTAALIKDEVGFETGSGEPQKNFVADMSVEQLKKVAEQKSSDLLAYDLKNASKEVAGTCA
SLGVTIEGEDARTFKERIDGGDFDDQFDDE-----
>hfx_mucosum_ATCC_BAA_1512
-------------------------------------------------------MAGTI
EV-LVPGGKANPGPPL-------------GPE----------LGPTP-VDVQAVVSEIND
QTDA--------------------------------------------------------
----------------FDGMEVP-------------------------------------
-----------------------------------------VTVEYDDD-GSFSIEVGVP
PTAALIKDEVGFETGSGEPQENFVADMSIEQLKKVAEQKSSDLLAYDLKNASKEVAGTCA
SLGVTIEGEDARTFKERIDGGDFDDQFDE------
>hgn_salarium_B_1
-------------------------------------------------------MAGTI
EA-LVPGGKANPGPPL-------------GPE----------LGPTP-VNVQDVVNEINE
QTAA--------------------------------------------------------
----------------FDGMEVP-------------------------------------
-----------------------------------------ITVEYDDD-GSFSIEVGVP
PTAALIKDEVGFETGSGEPQKNFVADMSIEQVKKVAEQKSSDLLAYDTKNAAKEVAGTCA
SLGVTIEGNDAREFKKLVDDGEYDDVLVE------
>haloarchaeon_3A1_DGR
-------------------------------------------------------MAGTI
EV-LVPGGQANPGPPL-------------GPE----------LGPTP-VDVQDVVSEINE
ETAA--------------------------------------------------------
----------------FDGMEVP-------------------------------------
-----------------------------------------VTVEYDDD-GSFSIEVGVP
PTAELIKDEAGFETGSGEPQSEFVADLSVEQVKTIAEQKSSDLLAYDTKNAAKEIGGTCA
SLGVTIDGEDARTFDDRVDAGDYDDVLAE------
>hrr_Cb34
MTHRPTGASFASPSASGPRRGQRVVRVAVGPPYANRSRPLAQRTTVKSHRRVRTDMAGTI
EA-LVPGGQANPGPPL-------------GPE----------LGPTP-VDVQDVVSRINE
ETAA--------------------------------------------------------
----------------FDGMEVP-------------------------------------
-----------------------------------------VTVEYEDD-GTFTIDVGVP
PTAELIKDEAGFETGSGEPQEDFVADMSVEQVKKVAEQKSTDLLAYDTKNAAKEVGGTCA
SLGVTIEGEDARTFDDRVDAGEYDDVLEA------
>hrr_tebenquichense_DSM_14210
-------------------------------------------------------MAGTI
EA-LVPGGQATPGPPL-------------GPE----------LGPTP-VDVQDVVAQIND
ETAA--------------------------------------------------------
----------------FDGMEVP-------------------------------------
-----------------------------------------VTVEYDDD-GSFTIEVGVP
PTAELIKDEAGFETGSGEPQEDFVADMSIEQVKTVAEQKSSDLLAYDTKAAAKEVGGTCA
SLGVTIEGEDARTFDDRVDAGEYDDVLDE------
>hrr_SP3
-------------------------------------------------------MAGTI
EA-LVPGGQAPPGPPL-------------GPE----------LGPTP-VDVQDVVAQIND
ETAA--------------------------------------------------------
----------------FDGMEVP-------------------------------------
-----------------------------------------VTVDYDDD-GSFTIEVGVP
PTAELIKDEAGFETGSGEPQENFVADMSIEQVKTVAEQKSSDLLAYDTKAAAKEVGGTCA
SLGVTIEGEDARTFDDRVDAGEYDDVLDE------
>hrr_hochstenium_ATCC_700873
-------------------------------------------------------MAGTI
EA-LVPGGQATPGPPL-------------GPE----------LGPTP-VDVQDVVAQIND
ETAA--------------------------------------------------------
----------------FDGMEVP-------------------------------------
-----------------------------------------VTVDYDDD-GSFSIEVGVP
PTAELIKDEAGFETGSGEPQENFVADMSIEQVKTVAEQKSSDLLAYDTKAAAKEVGGTCA
SLGVTIEGEDARTFDDRVDAGEYDDVLDE------
>hrr_SP9
-------------------------------------------------------MAGTI
EA-LVPGGQATPGPPL-------------GPE----------LGPTP-VDVQDVVAQIND
ETAA--------------------------------------------------------
----------------FDGMEVP-------------------------------------
-----------------------------------------VTVDYDDD-GSFTIEVGVP
PTAELIKDEAGFETGSGEPQENFVADMSIEQVKTVAEQKSSDLLAYDTKAAAKEVGGTCA
SLGVTIEGEDARTFDDRVDAGEYDDVLDE------
>hrr_SP5
-------------------------------------------------------MAGTI
EA-LVPGGQANPGPPL-------------GPE----------LGPTP-VDVQDVVAEIND
ETAA--------------------------------------------------------
----------------FDGMEVP-------------------------------------
-----------------------------------------VTVEYDDD-GSFTIEVGVP
PTAELIKDEAGFDTGSGEPQENFVADMSIEQVKKVAEQKSSDLLAYDTKAAAKEVGGTCA
SLGVTIEGEDARTFDERVDAGEYDDVLDE------
>hrr_SP7
-------------------------------------------------------MAGTI
EA-LVPGGQANPGPPL-------------GPE----------LGPTP-VDVQDVVAEIND
ETAA--------------------------------------------------------
----------------FDGMEVP-------------------------------------
-----------------------------------------VTVEYDDD-GSFTIEVGVP
PTAELIKDEAGFDTGSGEPQENFVADMSIEQVKKVAEQKSSDLLAYDTKAAAKEVGGTCA
SLGVTIEGEDARTFDERVDAGEYDDVLDE------
>hrr_C2_a
-------------------------------------------------------MAGTI
EA-LVPGGQANPGPPL-------------GPE----------LGPTP-VDVQDVVEEIND
ETAA--------------------------------------------------------
----------------FDGMEVP-------------------------------------
-----------------------------------------VTVEYDDD-GSFTIEVGVP
PTAELIKDEAGFDTGSGEPQENFVADMSIEQVKKVAEQKSSDLLAYDTKAAAKEVGGTCA
SLGVTIEGEDARTFDDRVDAGEYDDVLDE------
>hrr_chaoviator_HaloG
-------------------------------------------------------MAGTI
EA-LVPGGQANPGPPL-------------GPE----------LGPTP-VDVQDVVEEIND
ETAA--------------------------------------------------------
----------------FDGMEVP-------------------------------------
-----------------------------------------VTVEYDDD-GSFTIEVGVP
PTAELIKDEAGFDTGSGEPQENFVADMSIEQVKKVAEQKSSDLLAYDTKAAAKEVGGTCA
SLGVTIEGEDARTFDDRVDAGEYDDVLDE------
>hrr_Ec15
-------------------------------------------------------MAGTI
EA-LVPGGQANPGPPL-------------GPE----------LGPTP-VDVQDVVEEIND
ETAA--------------------------------------------------------
----------------FDGMEVP-------------------------------------
-----------------------------------------VTVEYDDD-GSFTIEVGVP
PTAELIKDEAGFDTGSGEPQENFVADMSIEQVKKVAEQKSSDLLAYDTKAAAKEVGGTCA
SLGVTIEGEDARTFDDRVDAGEYDDVLDE------
>hrr_Fb21
-------------------------------------------------------MAGTI
EA-LVPGGQANPGPPL-------------GPE----------LGPTP-VDVQDVVEEIND
ETAA--------------------------------------------------------
----------------FDGMEVP-------------------------------------
-----------------------------------------VTVEYDDD-GSFTIEVGVP
PTAELIKDEAGFDTGSGEPQENFVADMSIEQVKKVAEQKSSDLLAYDTKAAAKEVGGTCA
SLGVTIEGEDARTFDDRVDAGEYDDVLDE------
>hrr_G37
-------------------------------------------------------MAGTI
EA-LVPGGQANPGPPL-------------GPE----------LGPTP-VDVQDVVEEIND
ETAA--------------------------------------------------------
----------------FDGMEVP-------------------------------------
-----------------------------------------VTVEYDDD-GSFTIEVGVP
PTAELIKDEAGFDTGSGEPQENFVADMSIEQVKKVAEQKSSDLLAYDTKAAAKEVGGTCA
SLGVTIEGEDARTFDDRVDAGEYDDVLDE------
>hrr_Ga2p
-------------------------------------------------------MAGTI
EA-LVPGGQANPGPPL-------------GPE----------LGPTP-VDVQDVVEEIND
ETAA--------------------------------------------------------
----------------FDGMEVP-------------------------------------
-----------------------------------------VTVEYDDD-GSFTIEVGVP
PTAELIKDEAGFDTGSGEPQENFVADMSIEQVKKVAEQKSSDLLAYDTKAAAKEVGGTCA
SLGVTIEGEDARTFDDRVDAGEYDDVLDE------
>hrr_Ga36
-------------------------------------------------------MAGTI
EA-LVPGGQANPGPPL-------------GPE----------LGPTP-VDVQDVVEEIND
ETAA--------------------------------------------------------
----------------FDGMEVP-------------------------------------
-----------------------------------------VTVEYDDD-GSFTIEVGVP
PTAELIKDEAGFDTGSGEPQENFVADMSIEQVKKVAEQKSSDLLAYDTKAAAKEVGGTCA
SLGVTIEGEDARTFDDRVDAGEYDDVLDE------
>hrr_LD3
-------------------------------------------------------MAGTI
EA-LVPGGQANPGPPL-------------GPE----------LGPTP-VDVQDVVEEIND
ETAA--------------------------------------------------------
----------------FDGMEVP-------------------------------------
-----------------------------------------VTVEYDDD-GSFTIEVGVP
PTAELIKDEAGFDTGSGEPQENFVADMSIEQVKKVAEQKSSDLLAYDTKAAAKEVGGTCA
SLGVTIEGEDARTFDDRVDAGEYDDVLDE------
>hrr_LG1
-------------------------------------------------------MAGTI
EA-LVPGGQANPGPPL-------------GPE----------LGPTP-VDVQDVVEEIND
ETAA--------------------------------------------------------
----------------FDGMEVP-------------------------------------
-----------------------------------------VTVEYDDD-GSFTIEVGVP
PTAELIKDEAGFDTGSGEPQENFVADMSIEQVKKVAEQKSSDLLAYDTKAAAKEVGGTCA
SLGVTIEGEDARTFDDRVDAGEYDDVLDE------
>hrr_coriense_DSM_10284
-------------------------------------------------------MAGTI
EA-LVPGGQANPGPPL-------------GPE----------LGPTP-VDVQDVVAEIND
ETAA--------------------------------------------------------
----------------FDGMEVP-------------------------------------
-----------------------------------------VTVEYDDD-GSFTIEVGVP
PTAELIKDEAGFDTGSGEPQENFVADMSIEQVKKVAEQKSSDLLAYDTKAAAKEVGGTCA
SLGVTIEGEDARTFDDRVDAGEYDDVLDE------
>hrr_167
-------------------------------------------------------MAGTI
EA-LVPGGQANPGPPL-------------GPE----------LGPTP-VDVQDVVAEIND
ETAA--------------------------------------------------------
----------------FDGMEVP-------------------------------------
-----------------------------------------VTVEYDDD-GSFTIEVGVP
PTAELIKDEAGFETGSGEPQENFVADMSIEQVKTVAEQKSSDLLAYDTKAAAKEVGGTCA
SLGVTIEGEDARTFDDRVDAGEYDDVLDE------
>hrr_arcis_JCM_13916
-------------------------------------------------------MAGTI
EA-LVPGGQANPGPPL-------------GPE----------LGPTP-VDVQDVVAEIND
ETAA--------------------------------------------------------
----------------FDGMEVP-------------------------------------
-----------------------------------------VTVEYDDD-GSFTIEVGVP
PTAELIKDEAGFETGSGEPQENFVADMSIEQVKTVAEQKSSDLLAYDTKAAAKEVGGTCA
SLGVTIEGEDARTFDDRVDAGEYDDVLDE------
>hrr_californiensis_DSM_19288
-------------------------------------------------------MAGTI
EA-LVPGGQANPGPPL-------------GPE----------LGPTP-VDVQDVVAEIND
ETAA--------------------------------------------------------
----------------FDGMEVP-------------------------------------
-----------------------------------------VTVEYDDD-GSFTIEVGVP
PTAELIKDEAGFETGSGEPQENFVADMSIEQVKTVAEQKSSDLLAYDTKAAAKEVGGTCA
SLGVTIEGEDARTFDDRVDAGEYDDVLDE------
>hrr_distributum_JCM_10118
-------------------------------------------------------MAGTI
EA-LVPGGQANPGPPL-------------GPE----------LGPTP-VDVQDVVAEIND
ETAA--------------------------------------------------------
----------------FDGMEVP-------------------------------------
-----------------------------------------VTVEYDDD-GSFTIEVGVP
PTAELIKDEAGFETGSGEPQENFVADMSIEQVKTVAEQKSSDLLAYDTKAAAKEVGGTCA
SLGVTIEGEDARTFDDRVDAGEYDDVLDE------
>hrr_LG2
-------------------------------------------------------MAGTI
EA-LVPGGQANPGPPL-------------GPE----------LGPTP-VDVQDVVAEIND
ETAA--------------------------------------------------------
----------------FDGMEVP-------------------------------------
-----------------------------------------VTVEYDDD-GSFTIEVGVP
PTAELIKDEAGFETGSGEPQENFVADMSIEQVKTVAEQKSSDLLAYDTKAAAKEVGGTCA
SLGVTIEGEDARTFDDRVDAGEYDDVLDE------
>hrr_LG3
-------------------------------------------------------MAGTI
EA-LVPGGQANPGPPL-------------GPE----------LGPTP-VDVQDVVAEIND
ETAA--------------------------------------------------------
----------------FDGMEVP-------------------------------------
-----------------------------------------VTVEYDDD-GSFTIEVGVP
PTAELIKDEAGFETGSGEPQENFVADMSIEQVKTVAEQKSSDLLAYDTKAAAKEVGGTCA
SLGVTIEGEDARTFDDRVDAGEYDDVLDE------
>hrr_litoreum_JCM_13561
-------------------------------------------------------MAGTI
EA-LVPGGQANPGPPL-------------GPE----------LGPTP-VDVQDVVAEIND
ETAA--------------------------------------------------------
----------------FDGMEVP-------------------------------------
-----------------------------------------VTVEYDDD-GSFTIEVGVP
PTAELIKDEAGFETGSGEPQENFVADMSIEQVKTVAEQKSSDLLAYDTKAAAKEVGGTCA
SLGVTIEGEDARTFDDRVDAGEYDDVLDE------
>hrr_terrestre_JCM_10247
-------------------------------------------------------MAGTI
EA-LVPGGQANPGPPL-------------GPE----------LGPTP-VDVQDVVAEIND
ETAA--------------------------------------------------------
----------------FDGMEVP-------------------------------------
-----------------------------------------VTVEYDDD-GSFTIEVGVP
PTAELIKDEAGFETGSGEPQENFVADMSIEQVKTVAEQKSSDLLAYDTKAAAKEVGGTCA
SLGVTIEGEDARTFDDRVDAGEYDDVLDE------
>hrr_C2_b
------------------------------------------------------------
------------------------------------------------MDVQDVVAEIND
ETAA--------------------------------------------------------
----------------FDGMEVP-------------------------------------
-----------------------------------------VTVEYDDD-GSFTIEVGVP
PTAELIKDEAGFETGSGEPQENFVADMSIEQVKTVAEQKSSDLLAYDTKAAAKEVGGTCA
SLGVTIEGEDARTFDDRVDAGEYDDVLDE------
>hrr_C3
------------------------------------------------------------
------------------------------------------------MDVQDVVAEIND
ETAA--------------------------------------------------------
----------------FDGMEVP-------------------------------------
-----------------------------------------VTVEYDDD-GSFTIEVGVP
PTAELIKDEAGFETGSGEPQENFVADMSIEQVKTVAEQKSSDLLAYDTKAAAKEVGGTCA
SLGVTIEGEDARTFDDRVDAGEYDDVLDE------
>hrr_lipolyticum_DSM_21995
-------------------------------------------------------MAGTI
EA-LVPGGQANPGPPL-------------GPE----------LGPTP-VDVQDVVAQINE
ETAA--------------------------------------------------------
----------------FDGMEVP-------------------------------------
-----------------------------------------VTVEYDDD-GSFTIEVGVP
PTAELIKDEAGFETGSGEPQTDFVADMSIEQVKKVAEQKSSDLLAYDVKNAAKEVGGTCA
SLGVTIEGEDARTFDDRVDAGDYDDVLEA------
>hrr_C49
-------------------------------------------------------MAGTI
EA-LVPGGQANPGPPL-------------GPE----------LGPTP-VDVQDVVSQINE
ETAA--------------------------------------------------------
----------------FDGMEVP-------------------------------------
-----------------------------------------VTIEYDDD-GSFTIEVGVP
PTAELIKDEAGFETGSGEPQEDFVADMSIEQVKKVAEQKSTDLLAYDVKNAAKEVGGTCA
SLGVTIEGEDARTFDDRVDAGDYDDVLEA------
>hrr_saccharovorum_DSM_1137
-------------------------------------------------------MAGTI
EA-LVPGGQANPGPPL-------------GPE----------LGPTP-VDVQDVVSQINE
ETAA--------------------------------------------------------
----------------FDGMEVP-------------------------------------
-----------------------------------------VTIEYDDD-GSFTIEVGVP
PTAELIKDEAGFETGSGEPQEDFVADMSIDQVKKVAEQKSTDLLSYDVKNAAKEVGGTCA
SLGVTIEGEDARTFDDRVDAGDYDDVLEA------
>hrr_aidingense_JCM_13916
-------------------------------------------------------MAGTI
EA-LVPGGQANPGPPL-------------GPE----------LGPTP-VDVQDVVAQIND
ETAA--------------------------------------------------------
----------------FDGMEVP-------------------------------------
-----------------------------------------VTVEYEDD-GSFTIEVGVP
PTAELIKDEVGFETGSGEPQKDFVADMSIEQVKKVAEQKSSDLLAYDVKNAAKEVGGTCA
SLGVTIEGEDARTFDDRVDAGDYDDVLDE------
>hrr_kocurii_JCM_14978
-------------------------------------------------------MAGTI
EA-LVPGGQATPGPPL-------------GPE----------LGPTP-VDVQDVVSQIND
ETAA--------------------------------------------------------
----------------FDGMEVP-------------------------------------
-----------------------------------------VTVEYDDD-GSFTIEVGVP
PTAELIKDEAGFETGSGEPQKDFVADMSIEQVKKVAEQKSSDLLAYDVKNAAKEVGGTCA
SLGVTIEGEDARTFDDRVDAGDYDDVLDE------
>hrr_Ea1
-------------------------------------------------------MAGTI
EA-LVPGGQANPGPPL-------------GPE----------LGPTP-VDVQDVVAQIND
ETAA--------------------------------------------------------
----------------FDGMEVP-------------------------------------
-----------------------------------------VTVEYDDD-GSFTIEVGVP
PTAELIKDEAGFETGSGEPQTDFVADMSIEQVKKVAEQKSTDLLSYDVKNAAKEVGGTCA
SLGVTIEGEDARTFDDRVDAGDYDDVLDE------
>hrr_Ea8
-------------------------------------------------------MAGTI
EA-LVPGGQANPGPPL-------------GPE----------LGPTP-VDVQDVVAQIND
ETAA--------------------------------------------------------
----------------FDGMEVP-------------------------------------
-----------------------------------------VTVEYDDD-GSFTIEVGVP
PTAELIKDEAGFETGSGEPQTDFVADMSIEQVKKVAEQKSTDLLSYDVKNAAKEVGGTCA
SLGVTIEGEDARTFDDRVDAGDYDDVLDE------
>hrr_Eb13
-------------------------------------------------------MAGTI
EA-LVPGGQANPGPPL-------------GPE----------LGPTP-VDVQDVVAQIND
ETAA--------------------------------------------------------
----------------FDGMEVP-------------------------------------
-----------------------------------------VTVEYDDD-GSFTIEVGVP
PTAELIKDEAGFETGSGEPQTDFVADMSIEQVKKVAEQKSTDLLSYDVKNAAKEVGGTCA
SLGVTIEGEDARTFDDRVDAGDYDDVLDE------
>hrr_hd13
-------------------------------------------------------MAGTI
EA-LVPGGQANPGPPL-------------GPE----------LGPTP-VDVQDVVAQIND
ETAA--------------------------------------------------------
----------------FDGMEVP-------------------------------------
-----------------------------------------VTVEYDDD-GSFTIEVGVP
PTAELIKDEAGFETGSGEPQTDFVADMSIEQVKKVAEQKSTDLLSYDVKNAAKEVGGTCA
SLGVTIEGEDARTFDDRVDAGDYDDVLDE------
>hrr_IB24
-------------------------------------------------------MAGTI
EA-LVPGGQANPGPPL-------------GPE----------LGPTP-VDVQDVVAQIND
ETAA--------------------------------------------------------
----------------FDGMEVP-------------------------------------
-----------------------------------------VTVEYDDD-GSFTIEVGVP
PTAELIKDEAGFETGSGEPQTDFVADMSIEQVKKVAEQKSTDLLSYDVKNAAKEVGGTCA
SLGVTIEGEDARTFDDRVDAGDYDDVLDE------
>hrr_lacusprofundi_ATCC_49239
-------------------------------------------------------MAGTI
EA-LVPGGQATPGPPL-------------GPE----------LGPTP-VDVQDVVAQIND
ETAA--------------------------------------------------------
----------------FDGMEVP-------------------------------------
-----------------------------------------VTVEYDDD-GSFTIEVGVP
PTAELIKDEAGFETGSGEPQVDFVADMSIEQVKKVAEQKSTDLLAYDVKNAAKEVGGTCA
SLGVTIEGEDARTFDDRVDAGDYDDVLDE------
>halophilic_archaeon_J07HX5
-------------------------------------------------------MANTI
EV-LVPGGEVDPGPPL-------------GPE----------LGPTP-VDVQTVVADIND
QTAA--------------------------------------------------------
----------------FDGTEVP-------------------------------------
-----------------------------------------VTVEYEDD-GSYEIAVGVP
PTAELIKDEAGFETGSGEPQEEFVADVSVEQVRQIAEQKQSDLLSYDLRNATKEVVGTCT
SLGVTIEGTDPRAFKEQIESGEYDDLFADPANA--
>hcc_hamelinensis_100A6
-------------------------------------------------------MAGTI
EA-LVPGGEADPGPPL-------------GPE----------LGPTP-VNVQEVVAEIND
QTDA--------------------------------------------------------
----------------FDGMEVP-------------------------------------
-----------------------------------------VTVEYDDE-GDFSISVGVP
PTAALIKDTAGFETGSGEPQKDFVADISVEDVRQIAEQKGPDLLAYDTKNAAKEVAGTCV
TLGVTIDGEDARTFGERVDDGQYDDVLAEEAAA--
>hcc_morrhuae_DSM_1307
-------------------------------------------------------MAGTI
EA-LVPGGEADPGPPL-------------GPE----------LGPTP-VNVQEVVAEIND
QTDA--------------------------------------------------------
----------------FDGMEVP-------------------------------------
-----------------------------------------ITVDYEDD-GAFSISVGVP
PTAALVKDTAGFETGSGEPQKDFVADISVEEVKQVAEQKGPDLLAYGTKSAAKEVAGTCV
SLGVTIDGEDARTFDDRVDDGQYDDVLAEA-----
>hcc_thailandensis_JCM_13552
-------------------------------------------------------MAGTI
EV-LVPGGEADPGPPL-------------GPE----------LGPTP-VNVQEVVSDIND
ETEA--------------------------------------------------------
----------------FDGMEVP-------------------------------------
-----------------------------------------VTVDYEDD-GAFSISVGVP
PTAALVKDTAGFETGSGEPQKDFVADISVEEVKQVAEQKGPDLLAYGTKSAAKEVAGTCV
SLGVTIDGEDARTFDDRVDDGQYDDVLAEA-----
>hbt_sp_NRC_1
-------------------------------------------------------MAETI
EV-LVAGGQADPGPPL-------------GPE----------LGPTP-VDVQAVVQEIND
QTEA--------------------------------------------------------
----------------FDGTEVP-------------------------------------
-----------------------------------------VTIEYEDD-GSFSIEVGVP
PTAALVKDEAGFDTGSGEPQENFVADLSIEQLKTIAEQKKPDLLAYDARNAAKEVAGTCA
SLGVTIEGEDARTFNERVDDGDYDDVLGDELAAA-
>hbt_salinarum_R_1
-------------------------------------------------------MAETI
EV-LVAGGQADPGPPL-------------GPE----------LGPTP-VDVQAVVQEIND
QTEA--------------------------------------------------------
----------------FDGTEVP-------------------------------------
-----------------------------------------VTIEYEDD-GSFSIEVGVP
PTAALVKDEAGFDTGSGEPQENFVADLSIEQLKTIAEQKKPDLLAYDARNAAKEVAGTCA
SLGVTIEGEDARTFNERVDDGDYDDVLGDELAAA-
>hbt_sp_DL_1
-------------------------------------------------------MAETI
EV-LVPGGQADPGPPL-------------GPE----------LGPTP-VDVQGVVAEIND
QTEA--------------------------------------------------------
----------------FDGTEVP-------------------------------------
-----------------------------------------VTVEYEED-GSFSIEVGVP
PTAALIKDEAGFETGSGEPQETFVADLSIEQLKKIAEQKKPDLLSYDTRNAAKEVAGTCA
SLGVTIEGEDARTFKQRVENGDYDDVLGAEEAAA-
>hqr_J07HQX50
-------------------------------------------------------MAGTI
EV-LVPGGEANPGPPL-------------GPE----------LGPTP-VDVQEVVQNIND
ETAA--------------------------------------------------------
----------------FDGMEVP-------------------------------------
-----------------------------------------VTVAYDDD-GSFDIGIGVP
PTAELIKDEAGFDTGSSEPQKDFVADMSVDQVKKIAEQKSSDLLSYDLFNAAKEVVGTCT
SLGVTIEGNNPREFKQRMEAGDYDDLFEE------
>hap_paucihalophilus_DX253
-------------------------------------------------------MVDTI
EV-LVPGGQANPGPPL-------------GPE----------LGPTA-VNVQEVVNEINE
QTAA--------------------------------------------------------
----------------FDGTEVP-------------------------------------
-----------------------------------------VTVFVEDD-GGFSLEIGVP
PTAALIKDEAGFETGSGEPQKDFVADLSIDQVKKIAEQKKPDLLAYDTKNAAKEVVGTCA
SLGVTVEGDDAREFKAKVDDGEYDDALSA------
>hqr_walsbyi_C23
-------------------------------------------------------MAGTI
EV-LIPGGEANPGPPL-------------GPE----------LGPTP-VDVQDVVQTIND
ETDA--------------------------------------------------------
----------------FDGMEVP-------------------------------------
-----------------------------------------VTVEYEDT-GDFSISVGVP
PTAELIKDEAGFESGSGEPQENFVANMSVDQVQKIAEQKSSDLLSYDTFNAAKEVVGTCT
SLGVTIDGNNPREFKSRMEDGEYDDILK-------
>hqr_walsbyi_DSM_16790
-------------------------------------------------------MAGTI
EV-LIPGGEANPGPPL-------------GPE----------LGPTP-VDVQDVVQTIND
ETDA--------------------------------------------------------
----------------FDGMEVP-------------------------------------
-----------------------------------------VTVEYEDT-GDFSISVGVP
PTAELIKDEAGFESGSGEPQENFVANMSVDQVQKIAEQKSSDLLSYDTFNAAKEVVGTCT
SLGVTIDGNNPREFKSRMEDGEYDDILK-------
>hcc_saccharolyticus_DSM_5350
-------------------------------------------------------MAGTI
EV-LVPGGEADPGPPL-------------GPE----------LGPTP-VDVQAVVSEIND
RTEA--------------------------------------------------------
----------------FDGTEVP-------------------------------------
-----------------------------------------VTVEYEDD-GAFEIDVGVP
PTAALVKDEAGFETGSGEPQKNFVADLSVDQVKQIAEQKQSDLLAYDTANAAKEVAGTCV
SLGVTIEGEDARTFDDRVDDGEYDETLAES-----
>hcc_salifodinae_DSM_8989
-------------------------------------------------------MAGTI
EV-LVPGGEADPGPPL-------------GPE----------LGPTP-VDVQAVVSEIND
RTEA--------------------------------------------------------
----------------FDGTEVP-------------------------------------
-----------------------------------------VTVEYDDD-GAFEIDVGVP
PTAALVKDEAGFETGSGEPQKNFVADLSVDQVKQIAEQKQSDLLAYDTANAAKEVAGTCV
TLGVTIEGEDARTFDDRVDDGEYDETLAES-----
>hac_jeotgali_B3
-------------------------------------------------------MAGTI
EA-LVPGGEATPGPPL-------------GPE----------LGPTP-VDVQAVVQEIND
QTEA--------------------------------------------------------
----------------FDGTEVP-------------------------------------
-----------------------------------------VTITYEDD-GSFEIDVGVP
PTAALVKDEAGFDTGSGEPQKDFVADLSIDQVKQIAEQKLPDLLAYDLKGAAKEVVGTCT
SLGVTIEGENPREFKERLDSGEYDDEFAEEVAA--
>hbi_nitrareducens_JCM_10879
-------------------------------------------------------MAGTI
EV-LVPGGQADPGPPL-------------GPE----------LGPTP-VDVQAVVQEINA
QTEA--------------------------------------------------------
----------------FDGTEVP-------------------------------------
-----------------------------------------VTVEYEDD-GSFEIEVGVP
PTAELIKDEAGFDTGSGEPQEDFVADLSIDQVKQIAEQKHPDLLAYDTRNAAKEIVGTCA
SMGVTIEGDDAREFKEKVDDGEYDDALAEA-----
>hbi_lacisalsi_AJ5
-------------------------------------------------------MAGTI
EV-LVPGGQADPGPPL-------------GPE----------LGPTP-VDVQAVVQEIND
QTEA--------------------------------------------------------
----------------FDGTEVP-------------------------------------
-----------------------------------------VTVDYEDD-GSFEIEVGVP
PTAELIKDEADFETGSGEPQEDFVADLSIDQVKQIAEQKHPDLLAYDTKNAAKEIVGTCA
SMGVTIEGDDAREFKEKVDAGEYDDVLADEAEA--
>nbt_gregoryi_SP2
-------------------------------------------------------MAGTI
EV-LVPGGQADPGPPL-------------GPE----------LGPTP-VDVQAVVQEIND
QTEA--------------------------------------------------------
----------------FDGTEVP-------------------------------------
-----------------------------------------ITVEYEDD-GSFEIDVGVP
PTAELIKDEAGFETGSGEPQDDFVADLSIDQVKQIAEQKKPDLLAYDTKNAAKEVVGTCA
SLGVTIEGEDAREFKQMVDDGEFDDTLAEA-----
>htg_turkmenica_DSM_5511
-------------------------------------------------------MAGTI
EV-LVPGGQANPGPPL-------------GPE----------LGPTP-VDVQAVVQEIND
QTEA--------------------------------------------------------
----------------FDGTEVP-------------------------------------
-----------------------------------------VTVDYEDD-GSFSIDVGVP
PTAELIKDEAGFDTGSGEPQKDFVADLSIEQVKQIAEQKLPDLLAYDPKNAAKEVVGTCA
SMGVTIEGDDAREFKEKVDAGEYDDVLLEEAAA--
>nln_innermongolicus_JCM_12255
-------------------------------------------------------MAGTI
EV-LVPGGQANPGPPL-------------GPE----------LGPTP-VDVQAVVQQIND
ETEA--------------------------------------------------------
----------------FDGTEVP-------------------------------------
-----------------------------------------VTVDYEDD-GSFSIDVGVP
PTAELVKDEAGFDTGSGEPQEDFVADLSVDQVKQIAEQKHPDLLAYDTKNAAKEVVGTCA
SMGVTIEGDDAREFKEKVDAGEYDDTLGADA----
>htg_thermotolerans_DSM_11522
-------------------------------------------------------MAGTI
EV-LVPGGQANPGPPL-------------GPE----------LGPTP-VDVQAVVQEIND
QTEA--------------------------------------------------------
----------------FDGTEVP-------------------------------------
-----------------------------------------VTVDYDDD-GSFEIDVGVP
PTAELVKDEAGFETGSGEPQKDFVADLSVDQVKQIAEQKHPDLLAYDLRNAAKEVVGTCA
SMGVTIEGNDAREFKERVDDGEYDDVLVDEAAA--
>nnm_pellirubrum_DSM_15624
-------------------------------------------------------MAGTI
EV-LVPGGQANPGPPL-------------GPE----------LGPTP-VDVQAVVQEIND
QTEA--------------------------------------------------------
----------------FDGTEVP-------------------------------------
-----------------------------------------VTVDYDDD-GSFEIDVGVP
PTAELVKDEAGFETGSGEPQKDFVADLSVDQVKQIAEQKHPDLLAYDLRNAAKEVVGTCA
SMGVTIEGNDAREFKERVDDGEYDDVLVDEAAA--
>htg_salina_JCM_13891
-------------------------------------------------------MAGTI
EV-LVPGGQANPGPPL-------------GPE----------LGPTP-VDVQAVVQEIND
QTEA--------------------------------------------------------
----------------FDGTEVP-------------------------------------
-----------------------------------------VTVDYEDD-GSFEIDVGVP
PTAELIKDEADFETGSGEPQKDFVADLSVEQVKQIAEQKHPDLLAYDAKNAAKEVVGTCA
SMGVTIEGNDAREFKQRVDDGEYDDVLLDEAAA--
>hpg_xanaduensis_SH_6
-------------------------------------------------------MAGTI
EV-LVPGGQADPGPPL-------------GPE----------LGPTP-VDVQAVVQEIND
QTEA--------------------------------------------------------
----------------FDGTEVP-------------------------------------
-----------------------------------------VTVDYEDD-GSFSIDVGVP
PTAELIKDEAGFETGSGEPQKDFVADLSVDQVKQIAEQKHPDLLAYDTKNAAKEVVGTCA
SMGVTIEGNDAREFKQRVDDGEYDDVLAE------
>nnm_versiforme_JCM_10478
-------------------------------------------------------MAGTI
EV-LVPGGQANPGPPL-------------GPE----------LGPTP-VDVQAVVQDIND
QTEA--------------------------------------------------------
----------------FDGTEVP-------------------------------------
-----------------------------------------VTVDYEDD-GSFEIDVGVP
PTAALVKDEAGFETGSGEPQKDFVADISVEQVKKIAEQKHPDLLAYDTINAAKEVVGTCA
SMGVTIEGNDAREFKQRVDDGEYDDVLAAEAEA--
>htg_limicola_JCM_13563
-------------------------------------------------------MAGTI
EV-LVPGGQANPGPPL-------------GPE----------LGPTP-VDVQAVVQEIND
QTEA--------------------------------------------------------
----------------FDGTEVP-------------------------------------
-----------------------------------------VTVDYEDD-GSFEIDVGVP
PTAALIKDEAGFETGSGEPQEDFVADLSVDQVKKIAEQKHPDLLAYDTINAAKEVVGTCA
SMGVTIEGNDAREFKERVDSGEYDDVLAADA----
>nnm_gari_JCM_14663
-------------------------------------------------------MAGTI
EV-LVPGGQANPGPPL-------------GPE----------LGPTP-VDVQAVVQEIND
QTEA--------------------------------------------------------
----------------FDGTEVP-------------------------------------
-----------------------------------------VTVDYEED-GSFEIDVGVP
PTAALIKDEAGFETGSGEPQTDFVADLSVDQVKKIAEQKHPDLLAYDTINAAKEVVGTCA
SMGVTIEGNDAREFKQRVDDGEYDDVLASEASA--
>nnm_sp_J7_2
-------------------------------------------------------MAGTI
EV-LVPGGQANPGPPL-------------GPE----------LGPTP-VDVQAVVQEIND
QTEA--------------------------------------------------------
----------------FDGTEVP-------------------------------------
-----------------------------------------VTVDYEED-GSFEIDVGVP
PTAALIKDEAGFETGSGEPQTDFVADLSVDQVKKIAEQKHPDLLAYDTINAAKEVVGTCA
SMGVTIEGNDAREFKQRVDDGEYDDVLASEASA--
>hrr_LB1
-------------------------------------------------------MAGTI
EV-LVPGGQANPGPPL-------------GPE----------LGPTP-VDVQAVVQEIND
QTEA--------------------------------------------------------
----------------FDGTEVP-------------------------------------
-----------------------------------------VTVDYEED-GSFEIDVGVP
PTAALIKDEAGFETGSGEPQKDFVADLSVDQVKKIAEQKHPDLLAYDTINAAKEVVGTCA
SMGVTIEGNDAREFKQRVDDGEYDDVLAGEASA--
>nnm_altunense_JCM_14663
-------------------------------------------------------MAGTI
EV-LVPGGQANPGPPL-------------GPE----------LGPTP-VDVQAVVQEIND
QTEA--------------------------------------------------------
----------------FDGTEVP-------------------------------------
-----------------------------------------VTVDYEED-GSFEIDVGVP
PTAALIKDEAGFETGSGEPQKDFVADLSVDQVKKIAEQKHPDLLAYDTINAAKEVVGTCA
SMGVTIEGNDAREFKQRVDDGEYDDVLAGEASA--
>nnm_pallidum_DSM_3751
-------------------------------------------------------MAGTI
EV-LVPGGQANPGPPL-------------GPE----------LGPTP-VDVQAVVQEIND
QTEA--------------------------------------------------------
----------------FDGTEVP-------------------------------------
-----------------------------------------VTVDYEED-GSFEIDVGVP
PTAALIKDEAGFETGSGEPQKDFVADLSVEQVKTIAEQKHPDLLAYDTINAAKEVVGTCA
SMGVTIEGNDAREFKQRVDDGEYDDVLASEASA--
>ncc_occultus_SP4
-------------------------------------------------------MAGTI
EV-LVPGGQANPGPPL-------------GPE----------LGPTP-VDVQAVVQEIND
QTEA--------------------------------------------------------
----------------FDGTEVP-------------------------------------
-----------------------------------------VTVDYDDD-GSFEIDVGVP
PTAALIKDEAGFETGSGEPQEDFVADLSIDQVKTIAEQKHPDLLAYDTRNAAKEVVGTCA
SMGVTIEGEDAREFKEKVDDGEYDDALLA------
>ncc_jeotgali_DSM_18795
-------------------------------------------------------MAGTI
EV-LVPGGQANPGPPL-------------GPE----------LGPTP-VDVQAVVQEIND
QTEA--------------------------------------------------------
----------------FDGTEVP-------------------------------------
-----------------------------------------VTVDYDDD-GSFSIDVGVP
PTAALIKDEAGFETGSGEPQKDFVADLSIDQVKTIAEQKHPDLLAYDTRNAAKEVVGTCA
SMGVTIEGEDAREFKERVDDGEYDDALSA------
>ncc_amylolyticus_DSM_10524
-------------------------------------------------------MAGTI
EV-LVPGGQANPGPPL-------------GPE----------LGPTP-VDVQAVVQEIND
QTEA--------------------------------------------------------
----------------FDGTEVP-------------------------------------
-----------------------------------------VTVDYDDD-GSFEIDVGVP
PTAALVKDEAGFDTGSGEPQKDFVADLSIDQVKTIAEQKHPDLLAYDTRNAAKEVVGTCA
SMGVTIEGEDAREFKEKVDAGEYDDALSA------
>nab_aegyptia_DSM_13077
-------------------------------------------------------MAGTI
EV-LVPGGQANPGPPL-------------GPE----------LGPTP-VDVQAVVQDIND
QTEA--------------------------------------------------------
----------------FDGTEVP-------------------------------------
-----------------------------------------VTVDYEDD-GSFEIDVGVP
PTAALVKDEAGFETGSGEPQEDFVADLSIDQVKTIAEQKHPDLLAYDTKNAAKEVVGTCA
SMGVTIEGVDAREFKAKVDDGEYDDALA-------
>nab_asiatica_DSM_12278
-------------------------------------------------------MAGTI
EV-LVPGGQANPGPPL-------------GPE----------LGPTP-VDVQAVVQDIND
QTEA--------------------------------------------------------
----------------FDGTEVP-------------------------------------
-----------------------------------------VTVDYEDD-GSFEIDVGVP
PTAALVKDEAGFETGSGEPQEDFVADLSIDQVKTIAEQKHPDLLAYDTKNAAKEVVGTCA
SMGVTIEGVDAREFKAKVDDGEYDDALA-------
>nab_taiwanensis_DSM_12281
-------------------------------------------------------MAGTI
EV-LVPGGQANPGPPL-------------GPE----------LGPTP-VDVQAVVQDIND
QTEA--------------------------------------------------------
----------------FDGTEVP-------------------------------------
-----------------------------------------VTVDYEDD-GSFEIDVGVP
PTAALVKDEAGFETGSGEPQEDFVADLSIDQVKTIAEQKHPDLLAYDTKNAAKEVVGTCA
SMGVTIEGVDAREFKAKVDDGEYDDALA-------
>nab_chahannaoensis_JCM_10990
-------------------------------------------------------MAGTI
EV-LVPGGQANPGPPL-------------GPE----------LGPTP-VDVQAVVQQIND
QTEA--------------------------------------------------------
----------------FDGTEVP-------------------------------------
-----------------------------------------VTVDYDDD-GSFEIDVGVP
PTAALVKDEAGFETGSGEPQEDFVADLSVEQVKTIAEQKHPDLLAYDTKNAAKEVVGTCA
SMGVTIEGDDAREFKQKVDDGEYDDTLA-------
>nab_hulunbeirensis_JCM_10989
-------------------------------------------------------MAGTI
EV-LVPGGQANPGPPL-------------GPE----------LGPTP-VDVQAVVQQIND
QTEA--------------------------------------------------------
----------------FDGTEVP-------------------------------------
-----------------------------------------VTVDYDDD-GSFEIDVGVP
PTAALVKDEAGFETGSGEPQEDFVADLSVEQVKTIAEQKHPDLLAYDTKNAAKEVVGTCA
SMGVTIEGDDAREFKQKVDDGEYDDTLA-------
>nab_magadii_ATCC_43099
-------------------------------------------------------MAGTI
EV-LVPGGQANPGPPL-------------GPE----------LGPTP-VDVQAVVQQIND
QTEA--------------------------------------------------------
----------------FDGTEVP-------------------------------------
-----------------------------------------VTVDYDDD-GSFEIDVGVP
PTAALVKDEAGFETGSGEPQEDFVADLSVEQVKTIAEQKHPDLLAYDTKNAAKEVVGTCA
SMGVTIEGDDAREFKAKVDDGEYDDVLA-------
>nrr_bangense_JCM_10635
-------------------------------------------------------MAGTI
EV-LVPGGQANPGPPL-------------GPE----------LGPTP-VDVQAVVQEIND
QTAA--------------------------------------------------------
----------------FDGTEVP-------------------------------------
-----------------------------------------VTVEYDDD-GSFDIDVGVP
PTAALVKDEAGFETGSGEPQKDFVADLSVDQVKKIAEQKHPDLLAYDTINAAKEVVGTCA
SMGVTIEGNDARDFKQKVDSGEYDDVLAADA----
>nrr_sulfidifaciens_JCM_14089
-------------------------------------------------------MAGTI
EV-LVPGGQANPGPPL-------------GPE----------LGPTP-VDVQAVVQEIND
QTAA--------------------------------------------------------
----------------FDGTEVP-------------------------------------
-----------------------------------------VTVEYDDD-GSFDIDVGVP
PTAALVKDEAGFETGSGEPQKDFVADLSVDQVKKIAEQKHPDLLAYDTINAAKEVVGTCA
SMGVTIEGDDARDFKEKVDSGEYDDVLAADA----
>nrr_tibetense_GA33
-------------------------------------------------------MAGTI
EV-LVPGGQANPGPPL-------------GPE----------LGPTP-VDVQAVVQQIND
QTAA--------------------------------------------------------
----------------FDGTEVP-------------------------------------
-----------------------------------------VTVDYDDD-GSFEIDVGVP
PTAALVKDEAGFDTGSGEPQKDFVADLSVDQVKKIAEQKHPDLLAYDTINAAKEVVGTCA
SMGVTIEGDDAREFKQKVDGGEYDDVLAAEADA--
>hmc_mukohataei_DSM_12286
-------------------------------------------------------MAGTI
EV-LVPGGEANPGPPL-------------GPE----------LGPTP-VDVQAVVQEIND
QTAA--------------------------------------------------------
----------------FDGTEVP-------------------------------------
-----------------------------------------VTVDYDDD-GSFEIEVGVP
PTAELIKDEAGFDTGSGEPHEEFVADLSVDQIKQIAEQKQTDLLAYDTKNAAKEVVGTCV
TLGVTIEGENPRDFKQKVDAGEYDDILLDAAEA--
>hgm_borinquense_DSM_11551
-------------------------------------------------------MAGTI
EV-LVPGGEANPGPPL-------------GPE----------LGPTP-VNVQDVVQEIND
ETAA--------------------------------------------------------
----------------FDGMEVP-------------------------------------
-----------------------------------------VTVEYDDD-GSFSIEVGVP
PTAELIKDEAGFETGSGEPQENFVADLSFDQVKKIAEQKSSDLLSYDTKNAAKEVVGTCT
SLGVTIEGNDPREFKERIDDGEYDDQLVA------
>hsn_pallida_JCM_14848
-------------------------------------------------------MAGTI
EV-LVPGGEANPGPPL-------------GPE----------LGPTP-VNVQDVVQEIND
QTAA--------------------------------------------------------
----------------FDGMEVP-------------------------------------
-----------------------------------------VTVEYDDD-GSFSISVGVP
PTAELIKDEAGFETGSGEPQENFVADLSFDQVKKIAEQKSSDLLAYDTKNAAKEVVGTCT
SLGVTIEGNNPREFKQRIDDGEYDDELTA------
>hvx_asiaticus_JCM_14624
-------------------------------------------------------MAGTI
EV-LVPGGAANPGPPL-------------GPE----------LGPTP-VDVQAVVQEIND
QTAA--------------------------------------------------------
----------------FDGTEVP-------------------------------------
-----------------------------------------VTVDYEDD-GSFTIDVGVP
PTAALVKDEAGFETGSGEPQEEFVADLSVDQVKTIAEQKLPDLLAYDLKNATKEVVGTCT
SLGVTIEGENPREFKAKIDDGEYDDVFADEAAA--
>hvx_ruber_XH_70
-------------------------------------------------------MAGTI
EV-LVPGGAANPGPPL-------------GPE----------LGPTP-VDVQAVVQEIND
QTAA--------------------------------------------------------
----------------FDGTEVP-------------------------------------
-----------------------------------------VTVEYEDD-GSFTIDVGVP
PTAALVKDEAGFETGSGEPQEEFVADLSVDQVRTIAEQKLPDLLAYDLKNATKEVVGTCT
SLGVTIEGENPREFKAKIDDGEYDDVFADEAAA--
>har_vallismortis_ATCC_29715
-------------------------------------------------------MAGTI
EV-LVPGGEANPGPPL-------------GPE----------LGPTP-VDVQAVVQDIND
QTAA--------------------------------------------------------
----------------FDGTEVP-------------------------------------
-----------------------------------------VTVEYDDD-GSFEIEVGVP
PTAELIKDEAGFETGSGEPQEDFVADLSVDQVKQIAEQKQTDLLSYDLKNAAKEVVGTCT
SLGVTIEGENPREFKERIDAGEYDDVFAAEAEA--
>har_marismortui_ATCC_43049
-------------------------------------------------------MAGTI
EV-LVPGGEANPGPPL-------------GPE----------LGPTP-VDVQAVVQEIND
QTAA--------------------------------------------------------
----------------FDGTEVP-------------------------------------
-----------------------------------------VTVKYDDD-GSFEIEVGVP
PTAELIKDEAGFETGSGEPQEDFVADLSVDQVKQIAEQKHPDLLSYDLTNAAKEVVGTCT
SLGVTIEGENPREFKERIDAGEYDDVFAAEAQA--
>har_argentinensis_DSM_12282
-------------------------------------------------------MAGTI
EV-LVPGGEANPGPPL-------------GPE----------LGPTP-VDVQAVVQEIND
QTAA--------------------------------------------------------
----------------FDGTEVP-------------------------------------
-----------------------------------------VTVEYDDD-GSFEIEVGVP
PTAELIKDEAGFETGSGEPQEDFVADLSVDQVKQIAEQKHPDLLSYDLKNAAKEVVGTCT
SLGVTIEGENPREFKERIDAGEYDDVFAAEAQA--
>har_hispanica_ATCC_33960
-------------------------------------------------------MAGTI
EV-LVPGGEANPGPPL-------------GPE----------LGPTP-VDVQAVVQEIND
QTAA--------------------------------------------------------
----------------FDGTEVP-------------------------------------
-----------------------------------------VTVEYDDD-GSFEIEVGVP
PTAELIKDEAGFETGSGEPQEDFVADLSVDQVKQIAEQKHPDLLSYDLKNAAKEVVGTCT
SLGVTIEGENPREFKERIDAGEYDDVFAAEAQA--
>har_japonica_DSM_6131
-------------------------------------------------------MAGTI
EV-LVPGGEANPGPPL-------------GPE----------LGPTP-VDVQAVVQEIND
QTAA--------------------------------------------------------
----------------FDGTEVP-------------------------------------
-----------------------------------------VTVEYDDD-GSFEIEVGVP
PTAELIKDEAGFETGSGEPQEDFVADLSVDQVKQIAEQKHPDLLSYDLKNAAKEVVGTCT
SLGVTIEGENPREFKERIDAGEYDDVFAAEAQA--
>har_amylolytica_JCM_13557
-------------------------------------------------------MAGTI
EV-LVPGGEANPGPPL-------------GPE----------LGPTP-VDVQAVVQEIND
QTAA--------------------------------------------------------
----------------FDGTEVP-------------------------------------
-----------------------------------------VTVEYDDD-GSFEIEVGVP
PTAELIKDEAGFETGSGEPQEDFVADLSVDQVKQIAEQKHPDLLSYDLTNAAKEVVGTCT
SLGVTIEGENPREFKERIDAGEYDDVFAAEAQA--
>har_californiae_ATCC_3379
-------------------------------------------------------MAGTI
EV-LVPGGEANPGPPL-------------GPE----------LGPTP-VDVQAVVQEIND
QTAA--------------------------------------------------------
----------------FDGTEVP-------------------------------------
-----------------------------------------VTVEYDDD-GSFEIEVGVP
PTAELIKDEAGFETGSGEPQEDFVADLSVDQVKQIAEQKHPDLLSYDLTNAAKEVVGTCT
SLGVTIEGENPREFKERIDAGEYDDVFAAEAQA--
>har_sinaiiensis_ATCC_33800
-------------------------------------------------------MAGTI
EV-LVPGGEANPGPPL-------------GPE----------LGPTP-VDVQAVVQEIND
QTAA--------------------------------------------------------
----------------FDGTEVP-------------------------------------
-----------------------------------------VTVEYDDD-GSFEIEVGVP
PTAELIKDEAGFETGSGEPQEDFVADLSVDQVKQIAEQKHPDLLSYDLTNAAKEVVGTCT
SLGVTIEGENPREFKERIDAGEYDDVFAAEAQA--
