# Supplementary material for: Inteins as indicators of gene flow in the halobacteria
Source: Front Microbiol. 2014 Jun 26;5:299. doi: 10.3389/fmicb.2014.00299 (PMC4071816; doi:10.3389/fmicb.2014.00299)
Supplement: Supplementary file 1 [file DataSheet1.ZIP › data_file1/reference_tree_alignment/L13Ae_L13p.aln]

>gi|339756412|gb|EGQ39995.1| ribosomal protein L13 [Candidatus Nanosalinarum sp. J07AB56]
-----------MNIDATGKILGRLASRVAEEASDGE-VTVVNTEDAVISGDEEDIKDEYN
QKYERGARDRGPYFPRSPDRIVHRTISGMVP------DDAEDNLKTLIGNP---------
DSVDTTDVDVKTGDDTKNREYVRIGDISQSLG----WER
>gi|541180694|gb|ERG89291.1| ribosomal protein L13 [halophilic archaeon J07HX5]
--MSTTTFEPDTVIDARDCIVGRVASNVAQRALDGDRIAVVNTERAVITGREEQIKQKYR
ERREHGS-DRGPYYPKRPDRIFKRSVRGMLPYKRPRGRDALENVRGYIGNPYETD-----
--YETELLTDTSLDRLSTIKFVSLGEISDSLGANVTW--
>gi|541197316|gb|ERH05479.1| ribosomal protein L13 [Halonotius sp. J07HN4]
--MSAAEFEVDTVIDARDCILGRVASEVAQQALDGDRIAVVNAEDAVITGNPESTIDKYR
QRAEIGS-DSGPYYPKRPDGIFKRAIRGMLPYKQDHGREAFENVRVYLGNPYDED-----
----GEVLDGTSLDRLSNIKFISLGEIAEKLGAHVTW--
>gi|541193692|gb|ERH02040.1| ribosomal protein L13 [Halonotius sp. J07HN6]
--MSAAEFEVDTVIDARDCILGRVASEVAQQALDGDRIAVVNAEDAVITGNPESTIDKYR
QRAEIGS-DSGPYYPKRPDGIFKRAIRGMLPYKQDHGREAFENVRVYLGNPYDED-----
----GEVLDGTSLDRLSNIKFISLGEIAEKLGANVTW--
>gi|448678703|ref|ZP_21689710.1| 50S ribosomal protein L13P [Haloarcula argentinensis DSM 12282]
--MSVAEFDADVIVDARDCIMGRVASQVAEQALDGETVAVVNAERAVITGREEQIVEKYE
KRVDIGN-DNGYFYPKRPDGIFKRTIRGMLPHKKQRGREAFESVRVYLGNPYDED-----
----GEVLDGTSLDRLSNIKFVTLGEISETLGANKTW--
>gi|448651242|ref|ZP_21680311.1| 50S ribosomal protein L13P [Haloarcula californiae ATCC 33799]
--MSVAEFDADVIVDARDCIMGRVASQVAEQALDGETVAVVNAERAVITGREEQIVEKYE
KRVDIGN-DNGYFYPKRPDGIFKRTIRGMLPHKKQRGREAFESVRVYLGNPYDED-----
----GEVLDGTSLDRLSNIKFVTLGEISETLGANKTW--
>gi|448689116|ref|ZP_21694853.1| 50S ribosomal protein L13P [Haloarcula japonica DSM 6131]
--MSVAEFDADVIVDARDCIMGRVASQVAEQALDGETVAVVNAERAVITGREEQIVEKYE
KRVDIGN-DNGYFYPKRPDGIFKRTIRGMLPHKKQRGREAFESVRVYLGNPYDED-----
----GEVLDGTSLDRLSNIKFVTLGEISETLGANKTW--
>gi|55377001|ref|YP_134851.1| 50S ribosomal protein L13 [Haloarcula marismortui ATCC 43049]
--MSVAEFDADVIVDARDCIMGRVASQVAEQALDGETVAVVNAERAVITGREEQIVEKYE
KRVDIGN-DNGYFYPKRPDGIFKRTIRGMLPHKKQRGREAFESVRVYLGNPYDED-----
----GEVLDGTSLDRLSNIKFVTLGEISETLGANKTW--
>gi|448640848|ref|ZP_21677635.1| 50S ribosomal protein L13P [Haloarcula sinaiiensis ATCC 33800]
--MSVAEFDADVIVDARDCIMGRVASQVAEQALDGETVAVVNAERAVITGREEQIVEKYE
KRVDIGN-DNGYFYPKRPDGIFKRTIRGMLPHKKQRGREAFESVRVYLGNPYDED-----
----GEVLDGTSLDRLSNIKFVTLGEISETLGANKTW--
>lcl|38015_558 unnamed protein product
--MSVAEFDADVIVDARDCIMGRVASQVAEQALDGETVAVVNAERAVITGREEQIVEKYE
KRVDIGN-DNGYFYPKRPDGIFKRTIRGMLPHKKQRGREAFESVRVYLGNPYDED-----
----GEVLDGTSLDRLSNIKFVTLGEISETLGANKTW--
>gi|448667518|ref|ZP_21686018.1| 50S ribosomal protein L13P [Haloarcula amylolytica JCM 13557]
--MSVAEFDADVIVDARDCIMGRVASQVAEQALDGETVAVVNAERAVITGREEQITEKYK
KRVDIGN-DNGYFYPKRPDGIFKRTIRGMLPHKKQRGREAFENVRVYLGNPYDED-----
----GEVLDGTSLDRLSNIKFVTLGEISETLGANKTW--
>gi|344211112|ref|YP_004795432.1| 50S ribosomal protein L13P [Haloarcula hispanica ATCC 33960]
--MSVAEFDADVIVDARDCIMGRVASQVAEQALDGETVAVVNAERAVITGREEQITEKYK
KRVDIGN-DNGYFYPKRPDGIFKRTIRGMLPHKKQRGREAFENVRVYLGNPYDED-----
----GEVLDGTSLDRLSNIKFVTLGEISETLGANKTW--
>gi|448630478|ref|ZP_21673133.1| 50S ribosomal protein L13P [Haloarcula vallismortis ATCC 29715]
--MSVAEFDADVIVDARDCIMGRVASQVAERALDGETVAVVNAERAVITGREEQITEKYK
KRVDIGN-DNGYFYPKRPDGIFKRTIRGMLPHKKQRGREAFENVRVYLGNPYDED-----
----GEVLDGTSLDRLSNIKFVTLGEISETLGANKTW--
>gi|335433580|ref|ZP_08558400.1| 50S ribosomal protein L13P [Halorhabdus tiamatea SARL4B]
--MSIATIDADVVVDARDCIMGRVASQVAERALDGETVAVVNAERAVITGSDEDVYETYK
TRTDVGS-DRGPAYPTRPDGIFKRAIRGMLPYKKPRGREAFENVRVYLGNPYEGGQDRNG
DPVETEVLEGTSLDRLSNIKFVQLGELSEDLGANVTW--
>gi|257053583|ref|YP_003131416.1| 50S ribosomal protein L13P [Halorhabdus utahensis DSM 12940]
--MSIATIDADVVVDARDCIMGRVASQVAERALDGETIAVVNAERAVITGSDDDVYGTYK
TRTDVGS-DRGPAYPTRPDGIFKRAIRGMLPYKKPRGREALENVRVYLGNPYEED-----
---EPDVLEGTSLDRLSNIKFVQLGELSEDLGANVTW--
>gi|541189945|gb|ERG98333.1| ribosomal protein L13 [Haloquadratum sp. J07HQX50]
--MSYAEFEVDSVIDARNCIMGRVASNVAQRTLEGERIAVVNAEDAVITGSNESVMDVYR
TRAELGS-DQGPNYPSRPDGIFKRAIRGMLPYKKQRGRQALSNVRVYVGNPYDVD-----
----GEAIEGTTLDRLSNIKFVSLGTIAENLGSKVTW--
>gi|541201812|gb|ERH09877.1| LSU ribosomal protein L13P [halophilic archaeon J07HX64]
--MSFAEFDADVVVDAQDCILGRVASQVAERSLDGERIAVVNAEHTVITGDEDQLTEKFR
ERRAHGS-DRGPYYPKRPDRIFKRSIRGMLPYKRPRGRKALENVRVYVGNPYDDT-----
-----ERLDGTSLDRLSNIRFVSLGEISESLGANITW--
>gi|541205653|gb|ERH13633.1| ribosomal protein L13 [halophilic archaeon J07HB67]
--MSVAELDADVVVDARDCILGRVASKVAQRALDGETVAVVNAERAVVTGNEESTMETFR
ERRRIGS-DQGPAYPRRPDGIFKRAIRGMVPHKKTRGREAFSRVRVYVGNPYADD-----
DDFEAEVLAGTSLDRLSNINFTTLGAVSEDLGANVTW--
>gi|15790218|ref|NP_280042.1| 50S ribosomal protein L13 [Halobacterium sp. NRC-1]
--MSLAEFDADVVVDARDCIMGRVASNVAERALAGDRVAVVNAEQAVITGTEDDVFSTYR
TRANLGS-DRGPYYPKRPDGIFKRAIRGMLPYKQDDGREALDSVRVYVGNPMDED-----
----GDVLDGTSLDRLSTIRFVTLSEVSEELGANVTW--
>gi|169235947|ref|YP_001689147.1| 50S ribosomal protein L13P [Halobacterium salinarum R1]
--MSLAEFDADVVVDARDCIMGRVASNVAERALAGDRVAVVNAEQAVITGTEDDVFSTYR
TRANLGS-DRGPYYPKRPDGIFKRAIRGMLPYKQDDGREALDSVRVYVGNPMDED-----
----GDVLDGTSLDRLSTIRFVTLSEVSEELGANVTW--
>gi|354610853|ref|ZP_09028809.1| ribosomal protein L13 [Halobacterium sp. DL1]
--MSLAEFDADVVVDARDCIMGRVASNVAERALAGETVAVVNAEQAIITGARDDILGTYN
KRAELGS-DSGPYYPKRPDGIFKRAVRGMLPYKEQAGREAFENVRIYVGNQTGED-----
----GEVLEGTSLDRLSNIRFITLAEVSEELGANVTW--
>gi|541195501|gb|ERH03758.1| ribosomal protein L13 [Halorubrum sp. J07HR59]
--MSLAEFDADVVVDTRDCILGRVASNVAERALDGERVAVVNAERAVITGRRGDTMDVYR
TRAQLGS-DSGPYYPKRPDGIFKRAIRGMVPHEKKRGREAFERVRVYVGNPYEDQ-----
---DAVVLDGTSLDRLSNIKFTELGEISEELGANITW--
>gi|385804350|ref|YP_005840750.1| 50S ribosomal protein L13 [Haloquadratum walsbyi C23]
--MSLAEFDADVVINAQNCIVGRVASEVAQRALEGETVAIVNVEDAVITGSEEDVMSVYE
TRSELGS-DQGPAYPSRPDGIFKRAVRGMLPYKSDRGREALSNVRTYVGNPYDDD-----
----GEAIDGTTLDRLSNIKFLSLGEVSANLGATVTW--
>gi|110668832|ref|YP_658643.1| 50S ribosomal protein L13P [Haloquadratum walsbyi DSM 16790]
--MSLAEFDADVVINAQNCIVGRVASEVAQRALGGETVAIVNVEDAVITGSEEDVMSVYE
TRSELGS-DQGPAYPSRPDGIFKRAVRGMLPYKSDRGREALSNVRTYVGNPYDDD-----
----GEAIDGTTLDRLSNIKFLSLGEVSANLGATVTW--
>gi|257388634|ref|YP_003178407.1| 50S ribosomal protein L13 [Halomicrobium mukohataei DSM 12286]
--MSVAEFDADVVVDARDCIFGRVASNVAQRALDGETIAVVNAEEAVITGNEDQIMEKFQ
KRREVGS-DRGPYYPKRPDGIFKRSIRGMLPHKKPRGREALSNVRVYVGNPYEDH-----
-DLDAEILEDTSLDRLSNIKFVSLGDVSESIGANVTW--
>gi|399576711|ref|ZP_10770466.1| 50S ribosomal protein L13 [Halogranum salarium B-1]
--MSLAEFDADVVIDARDCILGRVASEVAQRAMAGEKVAIINAEDAVITGSDEDIMSVYK
KRLDVGS-DRGPYYPKRPDRIFKRAVRGMLPYKKPRGREALEGVRVYVGNPFDED-----
----GEVLEETSLDRLSSIKFISLGEISEKLGANVTW--
>gi|448285855|ref|ZP_21477094.1| 50S ribosomal protein L13P [Halogeometricum borinquense DSM 11551]
--MSLAEFDADVVVDARNCILGRVASEVAQKALAGEKVAIVNAEDAVITGSEDDVMGVYR
KRVEVGS-DQGPYYPKRPDRIFKRAVRGMVPYKTDKGREALSNVRVYVGNPFDED-----
----GDVLDDTSLDRLSNIKFIALGEVSEKLGANVTW--
>gi|448414204|ref|ZP_21577343.1| 50S ribosomal protein L13P [Halosarcina pallida JCM 14848]
--MSLAEFDADVVVDARNCIMGRVASEVAQKALAGEKVAIVNAEDTVITGSEDDVMGRYR
KRVEVGS-DQGPYYPKRPDRIFKRAVRGMVPYKNDDGREALSNVRVYVGNPFDED-----
----GDVVDGTSLDRLSNIKFISLGEVSEKLGANVTW--
>gi|448592480|ref|ZP_21651587.1| 50S ribosomal protein L13P [Haloferax elongans ATCC BAA-1513]
--MSLAEFDADVVVDARNCIMGRVASEVAQRSLAGEKVAVINAEDAVITGSEDDVMGVYR
KRAEIGS-DQGPYYPKRPDRIFKRAIRGMVPYKKPRGREAFSNIRVYVGNPFDED-----
----GEMLDDTSLDRLSNIKFISLGEVSEKLGANVTW--
>gi|448578448|ref|ZP_21643883.1| 50S ribosomal protein L13P [Haloferax larsenii JCM 13917]
--MSLAEFDADVVVDARNCIMGRVASEVAQRSLAGEKVAVINAEDAVITGSEDDVMGVYR
KRAEIGS-DQGPYYPKRPDRIFKRAIRGMVPYKKPRGREAFSNIRVYVGNPFDED-----
----GEMLDDTSLDRLSNIKFISLGEVSEKLGANVTW--
>gi|448290896|ref|ZP_21482041.1| 50S ribosomal protein L13P [Haloferax volcanii DS2]
--MSLAEFDADVVVDARNCIVGRVASEVAQRALAGETVAVVNAEDAVITGSEEDVMAKYR
KRVEVGS-DQGPYYPKRPDRIFKRAIRGMLPYKKPRGREALSNVRVYVGNPYGED-----
----GEMLEDTSLDRLSNIKFISLGEVSEKLGANVTW--
>gi|448600837|ref|ZP_21656216.1| 50S ribosomal protein L13P [Haloferax alexandrinus JCM 10717]
--MSLAEFDADVVVDARNCIVGRVASEVAQRALAGETVAVVNAEDAVITGSEEDVMAKYR
KRVEVGS-DQGPYYPKRPDRIFKRAIRGMLPYKKPRGREALSNVRVYVGNPYDED-----
----GEMLEDTSLDRLSNIKFISLGEVSEKLGANVTW--
>gi|448557537|ref|ZP_21632726.1| 50S ribosomal protein L13P [Haloferax sp. ATCC BAA-644]
--MSLAEFDADVVVDARNCIVGRVASEVAQRALAGETVAVVNAEDAVITGSEEDVMAKYR
KRVEVGS-DQGPYYPKRPDRIFKRAIRGMLPYKKPRGREALSNVRVYVGNPYDED-----
----GEMLEDTSLDRLSNIKFISLGEVSEKLGANVTW--
>gi|448548343|ref|ZP_21627610.1| 50S ribosomal protein L13P [Haloferax sp. ATCC BAA-645]
--MSLAEFDADVVVDARNCIVGRVASEVAQRALAGETVAVVNAEDAVITGSEEDVMAKYR
KRVEVGS-DQGPYYPKRPDRIFKRAIRGMLPYKKPRGREALSNVRVYVGNPYDED-----
----GEMLEDTSLDRLSNIKFISLGEVSEKLGANVTW--
>gi|448546356|ref|ZP_21626520.1| 50S ribosomal protein L13P [Haloferax sp. ATCC BAA-646]
--MSLAEFDADVVVDARNCIVGRVASEVAQRALAGETVAVVNAEDAVITGSEEDVMAKYR
KRVEVGS-DQGPYYPKRPDRIFKRAIRGMLPYKKPRGREALSNVRVYVGNPYDED-----
----GEMLEDTSLDRLSNIKFISLGEVSEKLGANVTW--
>gi|433418973|ref|ZP_20405132.1| 50S ribosomal protein L13P [Haloferax sp. BAB2207]
--MSLAEFDADVVVDARNCIVGRVASEVAQRALAGETVAVVNAEDAVITGSEEDVMAKYR
KRVEVGS-DQGPYYPKRPDRIFKRAIRGMLPYKKPRGREALSNVRVYVGNPYDED-----
----GEMLEDTSLDRLSNIKFISLGEVSEKLGANVTW--
>gi|448622865|ref|ZP_21669514.1| 50S ribosomal protein L13P [Haloferax denitrificans ATCC 35960]
--MSLAEFDADVVVDARNCIVGRVASEVAQRALAGETVAVVNAEDAVITGSEEDVMAKYR
KRVEVGS-DQGPYYPKRPDRIFKRAIRGMLPYKKPRGREALSNVRVYVGNPYDED-----
----GEMLEDTSLDRLSNIKFISLGEVSEKLGANVTW--
>gi|448568222|ref|ZP_21637799.1| 50S ribosomal protein L13P [Haloferax lucentense DSM 14919]
--MSLAEFDADVVVDARNCIVGRVASEVAQRALAGETVAVVNAEDAVITGSEEDVMAKYR
KRVEVGS-DQGPYYPKRPDRIFKRAIRGMLPYKKPRGREALSNVRVYVGNPYDED-----
----GEMLEDTSLDRLSNIKFISLGEVSEKLGANVTW--
>gi|448583261|ref|ZP_21646617.1| 50S ribosomal protein L13P [Haloferax gibbonsii ATCC 33959]
--MSLAEFDADVVVDARNCIVGRVASEVAQRALAGETVAVVNAEDAVITGSEQDVMAKYR
KRVEVGS-DQGPYYPKRPDRIFKRAIRGMLPYKKPRGREALSNVRVYVGNPYDED-----
----GEMLEDTSLDRLSNIKFISLGEVSEKLGANVTW--
>gi|448565311|ref|ZP_21636178.1| 50S ribosomal protein L13P [Haloferax prahovense DSM 18310]
--MSLAEFDADVVVDARNCIVGRVASEVAQRALAGETVAVVNAEDAVITGSEQDVMAKYR
KRVEVGS-DQGPYYPKRPDRIFKRAIRGMLPYKKPRGREALSNVRVYVGNPYDED-----
----GEMLEDTSLDRLSNIKFISLGEVSEKLGANVTW--
>gi|448611950|ref|ZP_21662380.1| 50S ribosomal protein L13P [Haloferax mucosum ATCC BAA-1512]
--MSFAEFDADVVVDARNCIMGRVASEVAQRVLAGETVAVVNAEDTVITGSEEDVMGVYR
KRAEVGS-DQGPYYPKRPDRIFKRAIRGMLPYKKPRGREALSNVRVYVGNPYDED-----
----GEMLEDTSLDRLSNIKFISLGEVSEKLGANVTW--
>gi|448618420|ref|ZP_21666657.1| 50S ribosomal protein L13P [Haloferax mediterranei ATCC 33500]
--MSFAEFDADVVVNARNCIMGRVSSEVAQRVLAGETVAVVNAEDTVITGSEEDVMGKFR
KRVEVGS-DQGPYYPKRPDRIFKRAIRGMLPYKKPRGREALSNVRVYVGNPYDED-----
----GEMLEDTSLDRLSNIKFISLGEVSEKLGANVTW--
>gi|544639650|ref|WP_021074206.1| 50S ribosomal protein L13 [haloarchaeon 3A1_DGR]
--MSLAEFDADVVVDARDCILGRVSSIVAQRALDGERVAVVNAEHAVITGNEEDTMDTYH
TRANLGS-DSGPYYPKRPDRIFKRTIRGMVPYKTQHGREAFENVRVYVGNPYEGD-----
DEHESTVLEDTSLDRLSNIKFTTLGDVSESLGANVTW--
>lcl|38019_886 unnamed protein product
--MSLAKVDADVVVDARDCILGRVSSKVAQRVLDGETVAVVNAEHAVITGNEESTMETYH
TRANLGS-DSGPYYPKRPDRIFKRAIRGMLPYKSEDGREAFSNVRVYVGNPYERD-----
EDAEAVVLDGTSLDRLSNIKFTTLGDVSESLGANVTW--
>gi|448499368|ref|ZP_21611295.1| 50S ribosomal protein L13P [Halorubrum coriense DSM 10284]
--MSLAKIDADVVVDARDCILGRVSSEVAQRALAGETVAVVNAERAVITGNEESTMETYH
KRAELGS-DSGPYYPKRPDRIFKRAIRGMLPYKSEDGREAFSSVRVYVGNPYERD-----
EDVESIVLDGTSLDRLSNIKFTTLGSISESLGANVTW--
>gi|495717571|ref|WP_008442150.1| 50S ribosomal protein L13 [Halorubrum californiense]
--MSLAKIDADVVVDARDCILGRVSSEVAQRVLAGETVAVVNAEHAVITGNEEATMETYH
KRAELGS-DSGPYYPKRPDRIFKRAIRGMLPYKSEDGREAFSNVRVYVGNPYERD-----
EDIDSVVLDGTSLDRLSNIKFTTLGSISESLGANVTW--
>gi|448485424|ref|ZP_21606649.1| 50S ribosomal protein L13P [Halorubrum arcis JCM 13916]
--MSLAKIDADVVVDARDCILGRVSSEVAQRVLAGETVAVVNAERAIITGNEEATMETYH
KRAELGS-DSGPYYPKRPDRIFKRAIRGMLPYKSEDGREAFSNVRVYVGNPYERD-----
EDVESVVLDGTSLDRLSNIKFTTLGAISESLGANVTW--
>lcl|36548_427 unnamed protein product
-------------------------------------------------------METYH
KRAELGS-DSGPYYPKRPDRIFKRAIRGMLPYKSEDGREAFSNVRVYVGNPYERD-----
EDVESVVLDGTSLDRLSNIKFTTLGEISESLGANVTW--
>gi|448534352|ref|ZP_21621680.1| 50S ribosomal protein L13P [Halorubrum hochstenium ATCC 700873]
--MSLAKIDADVVVDARDCILGRVSSEVAQRALAGETVAVVNAERAVITGNEEATMETYN
KRAELGS-DSGPYYPKRPDRIFKRAIRGMLPYKSEDGREAFSNVRVYVGNPYERD-----
EDVESVVLDGTSLDRLSNIKFTTLGSISESLGANVTW--
>gi|448431136|ref|ZP_21584964.1| 50S ribosomal protein L13P [Halorubrum tebenquichense DSM 14210]
--MSLAKIDADVVVDARDCILGRVSSEVAQRALAGETVAVVNAERAVITGNEEATMETYH
KRAELGS-DSGPYYPKRPDRIFKRAIRGMLPYKSEDGREAFSNVRVYVGNPYERD-----
EDVESVVLDGTSLDRLSNIKFTTLGSISESLGANVTW--
>lcl|18175_811 unnamed protein product
--MSLAKIDADVVVDARDCILGRVSSEVAQRALAGETVAVVNAERAVITGNEEATMETYH
KRAELGS-DSGPYYPKRPDRIFKRAIRGMLPYKSEDGREAFSNVRVYVGNPYERD-----
EDVESVVLDGTSLDRLSNIKFTTLGDISESLGANVTW--
>lcl|18176_1357 unnamed protein product
--MSLAKIDADVVVDARDCILGRVSSEVAQRALAGETVAVVNAERAVITGNEEATMETYH
KRAELGS-DSGPYYPKRPDRIFKRAIRGMLPYKSEDGREAFSNVRVYVGNPYERD-----
EDVESVVLDGTSLDRLSNIKFTTLGDISESLGANVTW--
>lcl|18174_2875 unnamed protein product
--MSLAKIDADVVVDARDCILGRVSSEVAQRVLAGETVAVVNAERAVITGNEEATMETYH
KRAELGS-DSGPYYPKRPDRIFKRAIRGMLPYKSEDGREAFSNVRVYVGNPYERD-----
EDVESVVLDGTSLDRLSNIKFTTLGDISESLGANVTW--
>lcl|18178_2873 unnamed protein product
--MSLAKIDADVVVDARDCILGRVSSEVAQRVLAGETVAVVNAERAVITGNEEATMETYH
KRAELGS-DSGPYYPKRPDRIFKRAIRGMLPYKSEDGREAFSNVRVYVGNPYERD-----
EDVESVVLDGTSLDRLSNIKFTTLGDISESLGANVTW--
>lcl|38024_1298 unnamed protein product
--MSLAKIDAEVVVDARDCILGRVSSEVAQRVLAGETVAVVNAERAVITGNEEATMETYH
KRAELGS-DSGPYYPKRPDRIFKRAIRGMLPYKSEDGREAFSNVRVYVGNPYERD-----
EDVESVVLDGTSLDRLSNIKFTTLGEISESLGANVTW--
>gi|448519094|ref|ZP_21617870.1| 50S ribosomal protein L13P [Halorubrum distributum JCM 10118]
--MSLAKIDADVVIDARDCILGRVSSEVAQRVLAGETVAVVNAERAVITGNEEATMETYH
KRAELGS-DSGPYYPKRPDRIFKRAIRGMLPYKSEDGREAFSNVRVYVGNPYERD-----
EDVESVVLDGTSLDRLSNIKFTTLGEISESLGANVTW--
>gi|448425441|ref|ZP_21582771.1| 50S ribosomal protein L13P [Halorubrum terrestre JCM 10247]
--MSLAKIDADVVIDARDCILGRVSSEVAQRVLAGETVAVVNAERAVITGNEEATMETYH
KRAELGS-DSGPYYPKRPDRIFKRAIRGMLPYKSEDGREAFSNVRVYVGNPYERD-----
EDVESVVLDGTSLDRLSNIKFTTLGEISESLGANVTW--
>lcl|39407_342 unnamed protein product
--MSLAKIDADVVVDARDCILGRVSSEVAQRVLAGETVAVVNAERAVITGNEEATMETYH
KRAELGS-DSGPYYPKRPDRIFKRAIRGMLPYKSEDGREAFSNVRVYVGNPYERD-----
EDVDSVVLDGTSLDRLSNIKFTTLGEISESLGANVTW--
>lcl|38016_3038 unnamed protein product
--MSLAKIDADVVVDARDCILGRVSSEVAQRVLAGETVAVVNAERAVITGNEEATMETYH
KRAELGS-DSGPYYPKRPDRIFKRAIRGMLPYKSEDGREAFSNVRVYVGNPYERD-----
EDVDSVVLDGTSLDRLSNIKFTTLGEISESLGANVTW--
>gi|515913810|ref|WP_017344393.1| 50S ribosomal protein L13 [Halorubrum sp. T3]
--MSLAKIDADVVVDARDCILGRVSSEVAQRVLAGETVAVVNAERAVITGNEEATMETYH
KRAELGS-DSGPYYPKRPDRIFKRAIRGMLPYKSEDGREAFSNVRVYVGNPYERD-----
EDVDSVVLDGTSLDRLSNIKFTTLGEISESLGANVTW--
>lcl|36546_3286 unnamed protein product
--MSLAKIDADVVVDARDCILGRVSSEVAQRVLAGETVAVVNAERAVITGNEEATMETYH
KRAELGS-DSGPYYPKRPDRIFKRAIRGMLPYKSEDGREAFSNVRVYVGNPYERD-----
EDVESVVLDGTSLDRLSNIKFTTLGEISESLGANVTW--
>lcl|36547_850 unnamed protein product
--MSLAKIDADVVVDARDCILGRVSSEVAQRVLAGETVAVVNAERAVITGNEEATMETYH
KRAELGS-DSGPYYPKRPDRIFKRAIRGMLPYKSEDGREAFSNVRVYVGNPYERD-----
EDVESVVLDGTSLDRLSNIKFTTLGEISESLGANVTW--
>lcl|36174_6470 unnamed protein product
--MSLAKIDADVVVDARDCILGRVSSEVAQRVLAGETVAVVNAERAVITGNEEATMETYH
KRAELGS-DSGPYYPKRPDRIFKRAIRGMLPYKSEDGREAFSNVRVYVGNPYERD-----
EDVESVVLDGTSLDRLSNIKFTTLGEISESLGANVTW--
>lcl|36549_1290 unnamed protein product
--MSLAKIDADVVVDARDCILGRVSSEVAQRVLAGETVAVVNAERAVITGNEEATMETYH
KRAELGS-DSGPYYPKRPDRIFKRAIRGMLPYKSEDGREAFSNVRVYVGNPYERD-----
EDVESVVLDGTSLDRLSNIKFTTLGEISESLGANVTW--
>lcl|38020_275 unnamed protein product
--MSLAKIDADVVVDARDCILGRVSSEVAQRVLAGETVAVVNAERAVITGNEEATMETYH
KRAELGS-DSGPYYPKRPDRIFKRAIRGMLPYKSEDGREAFSNVRVYVGNPYERD-----
EDVESVVLDGTSLDRLSNIKFTTLGEISESLGANVTW--
>lcl|38021_2953 unnamed protein product
--MSLAKIDADVVVDARDCILGRVSSEVAQRVLAGETVAVVNAERAVITGNEEATMETYH
KRAELGS-DSGPYYPKRPDRIFKRAIRGMLPYKSEDGREAFSNVRVYVGNPYERD-----
EDVESVVLDGTSLDRLSNIKFTTLGEISESLGANVTW--
>lcl|38022_191 unnamed protein product
--MSLAKIDADVVVDARDCILGRVSSEVAQRVLAGETVAVVNAERAVITGNEEATMETYH
KRAELGS-DSGPYYPKRPDRIFKRAIRGMLPYKSEDGREAFSNVRVYVGNPYERD-----
EDVESVVLDGTSLDRLSNIKFTTLGEISESLGANVTW--
>lcl|23591_2282 unnamed protein product
--MSLAKIDADVVVDARDCILGRVSSEVAQRVLAGETVAVVNAERAVITGNEEATMETYH
KRAELGS-DSGPYYPKRPDRIFKRAIRGMLPYKSEDGREAFSNVRVYVGNPYERD-----
EDVESVVLDGTSLDRLSNIKFTTLGEISESLGANVTW--
>lcl|36553_1131 unnamed protein product
--MSLAKIDADVVVDARDCILGRVSSEVAQRVLAGETVAVVNAERAVITGNEEATMETYH
KRAELGS-DSGPYYPKRPDRIFKRAIRGMLPYKSEDGREAFSNVRVYVGNPYERD-----
EDVESVVLDGTSLDRLSNIKFTTLGEISESLGANVTW--
>lcl|38025_1905 unnamed protein product
--MSLAKIDADVVVDARDCILGRVSSEVAQRVLAGETVAVVNAERAVITGNEEATMETYH
KRAELGS-DSGPYYPKRPDRIFKRAIRGMLPYKSEDGREAFSNVRVYVGNPYERD-----
EDVESVVLDGTSLDRLSNIKFTTLGEISESLGANVTW--
>lcl|36556_6234 unnamed protein product
--MSLAKIDADVVVDARDCILGRVSSEVAQRVLAGETVAVVNAERAVITGNEEATMETYH
KRAELGS-DSGPYYPKRPDRIFKRAIRGMLPYKSEDGREAFSNVRVYVGNPYERD-----
EDVESVVLDGTSLDRLSNIKFTTLGEISESLGANVTW--
>lcl|36557_6965 unnamed protein product
--MSLAKIDADVVVDARDCILGRVSSEVAQRVLAGETVAVVNAERAVITGNEEATMETYH
KRAELGS-DSGPYYPKRPDRIFKRAIRGMLPYKSEDGREAFSNVRVYVGNPYERD-----
EDVESVVLDGTSLDRLSNIKFTTLGEISESLGANVTW--
>gi|448453314|ref|ZP_21593757.1| 50S ribosomal protein L13P [Halorubrum litoreum JCM 13561]
--MSLAKIDADVVVDARDCILGRVSSEVAQRVLAGETVAVVNAERAVITGNEEATMETYH
KRAELGS-DSGPYYPKRPDRIFKRAIRGMLPYKSEDGREAFSNVRVYVGNPYERD-----
EDVESVVLDGTSLDRLSNIKFTTLGEISESLGANVTW--
>gi|448474333|ref|ZP_21602192.1| 50S ribosomal protein L13P [Halorubrum aidingense JCM 13560]
--MSLAKIDADVVVDARDCILGRVSSEVAQRVLGGETVAVVNAERAVITGNEEATMETYH
TRAELGS-DSGPYYPKRPDRIFKRAIRGMLPYKTEDGREAFANVRVYVGNPYERD-----
EDTESVVLDGTSLDRLSNIKFTTLGDISESLGANVTW--
>lcl|38017_26 unnamed protein product
--MSLAKIDADVVVDARDCILGRVSSKVAQRVLDGETVAVVNAERAVITGNEEATMETYH
KRAELGS-DSGPYYPKRPDRIFKRAIRGMLPYKTEDGREAFSNVRVYVGNPYERD-----
EDAESVVLDDTSLDRLSNIKFTTLGEISESLGANVTW--
>gi|448465601|ref|ZP_21598867.1| 50S ribosomal protein L13P [Halorubrum kocurii JCM 14978]
--MSLAKIDADVVVDARDCILGRVSSKVAQRVLDGETVAVVNAERAVITGNEEATMETYH
TRAELGS-DSGPYYPKRPDRIFKRAIRGMLPYKTEDGREAFSNVRVYVGNPYERD-----
EDVESVVLDGTSLDRLSNIKFTTLGDISESLGANVTW--
>gi|448460445|ref|ZP_21597270.1| 50S ribosomal protein L13P [Halorubrum lipolyticum DSM 21995]
--MSLAKIDADVVVDARDCILGRVSSKVAQRVLDGETVAVVNAERAVITGNEEATMETYH
TRAELGS-DSGPYYPKRPDRIFKRAIRGMLPYKTEDGREAFSNVRVYVGNPYERD-----
EDVESVVLDGTSLDRLSNIKFTTLGDISESLGANVTW--
>gi|448440160|ref|ZP_21588408.1| 50S ribosomal protein L13P [Halorubrum saccharovorum DSM 1137]
--MSLAKIDADVVVDARDCILGRVSSKVAQRVLDGETVAVVNAERAVITGNEEATMETYH
TRAELGS-DSGPYYPKRPDRIFKRAIRGMLPYKTEDGREAFSNVRVYVGNPYERD-----
EDAESVVLDDTSLDRLSNIKFTTLGDISESLGANVTW--
>gi|222480233|ref|YP_002566470.1| 50S ribosomal protein L13P [Halorubrum lacusprofundi ATCC 49239]
--MSLAKIDADVVVDARDCILGRVSSKVAQRVLDGETVAVVNAERAVITGNEEATMETYH
TRAELGS-DSGPYYPKRPDRIFKRAIRGMLPYKTEDGREALSNVRVYVGNPYERD-----
EDAETVVLDGTSLDRLSNIKFTTLGDISESLGANVTW--
>lcl|36550_601 unnamed protein product
--MSLAKIDADVVVDARDCILGRVSSKVAQRVLDGETVAVVNAERAVITGNEEATMETYH
TRAELGS-DSGPYYPKRPDRIFKRAIRGMLPYKTEDGREAFSNVRVYVGNPYERD-----
EDAETVVLDGTSLDRLSNIKFTTLGEISESLGANVTW--
>lcl|36551_2080 unnamed protein product
--MSLAKIDADVVVDARDCILGRVSSKVAQRVLDGETVAVVNAEHAVITGNEEATMETYH
TRAELGS-DSGPYYPKRPDRIFKRAIRGMLPYKTEDGREAFSNVRVYVGNPYERD-----
EDAETVVLDGTSLDRLSNIKFTTLGEISESLGANVTW--
>lcl|36552_3427 unnamed protein product
--MSLAKIDADVVVDARDCILGRVSSKVAQRVLDGETVAVVNAEHAVITGNEEATMETYH
TRAELGS-DSGPYYPKRPDRIFKRAIRGMLPYKTEDGREAFSNVRVYVGNPYERD-----
EDAETVVLDGTSLDRLSNIKFTTLGEISESLGANVTW--
>lcl|36554_2783 unnamed protein product
--MSLAKIDADVVVDARDCILGRVSSKVAQRVLDGETVAVVNAEHAVITGNEEATMETYH
TRAELGS-DSGPYYPKRPDRIFKRAIRGMLPYKTEDGREAFSNVRVYVGNPYERD-----
EDAETVVLDGTSLDRLSNIKFTTLGEISESLGANVTW--
>lcl|36555_521 unnamed protein product
--MSLAKIDADVVVDARDCILGRVSSKVAQRVLDGETVAVVNAEHAVITGNEEATMETYH
TRAELGS-DSGPYYPKRPDRIFKRAIRGMLPYKTEDGREAFSNVRVYVGNPYERD-----
EDAETVVLDGTSLDRLSNIKFTTLGEISESLGANVTW--
>gi|448296792|ref|ZP_21486843.1| 50S ribosomal protein L13P [Halalkalicoccus jeotgali B3]
--MSVAEFEADLVVDARDCILGRVASQVAEAALDGQRVAVINAESAVITGSDDDIMSVYE
KRAEIGS-DRGPYYPKRPDGLMKRAIRGMIPYKTTRGREAFESVRVYVGNPHDRD-----
----AEVLDGTSLDRLSNIKFVQLGEVSENLGANVTW--
>gi|448727621|ref|ZP_21709970.1| 50S ribosomal protein L13P [Halococcus morrhuae DSM 1307]
---MSAEFEPDIVIDARDCILGRVASQVAERALDGETIAIVNAEEAIITGSDDDVMDVFE
TRAELGS-DSGPYYPKRPDRIMKRSIRGMLPYKRPRGREAFEGIRVYIGDPFDAD-----
----AEILDGTSLDRLSNIKFVQLGDVSENLGANVTW--
>gi|448739236|ref|ZP_21721251.1| 50S ribosomal protein L13P [Halococcus thailandensis JCM 13552]
---MSAEFEPDVVIDARDCILGRVASQVAERALDGETIAIVNAEDAIITGSDDDVMDVFE
TRAELGS-DSGPYYPKRPDRIMKRSIRGMLPYKRPRGREAFEGIRVYVGDPFDAD-----
----AEILDGTSLDRLSNIKFVQLGDVSENLGANVTW--
>gi|409722493|ref|ZP_11269941.1| 50S ribosomal protein L13P [Halococcus hamelinensis 100A6]
--MNAAEFEPDLVVDARDCILGRVASQVAERALDGERIAVVNAEEAVITGSDDDVMEVFE
TRAGLGS-DQGPRYPKRPDRIMKRSIRGMLPYKRPRGREAFENVRVYVGNPFEDS-----
-----EVLDDTSLDRLSNIKFVQLGDVSENLGANVTW--
>gi|448728478|ref|ZP_21710806.1| 50S ribosomal protein L13P [Halococcus saccharolyticus DSM 5350]
--MNAAEFEPDIVVDARDCILGRVASQVAERALDGERVAVVNAEEAVITGGTDDVMGVFE
DRAELGS-DSGPYYPKRPDRIMKRSIRGMIPYKRPRGREAFERLRVYVGDPFEDD-----
----AAVLDGTSLDRLSNTKFVQLGDVSENLGANVTW--
>gi|448733725|ref|ZP_21715967.1| 50S ribosomal protein L13P [Halococcus salifodinae DSM 8989]
--MNAAEFDPDIVVDARDCILGRVASQVAERALDGERVAVVNAEEAVITGGTDDVMGVFE
DRAELGS-DSGPYYPKRPDRIMKRSIRGMIPYKRPRGREAFERLRVYVGDPFEDD-----
----ADVLEGTSLNRLSNTKFVQLGDVSENLGANVTW--
>gi|452207491|ref|YP_007487613.1| 50S ribosomal protein L13 [Natronomonas moolapensis 8.8.11]
--MSYAEFHADVVIDARNCILGRVASQVAELALEGERVAVINAEAAVITGGEEDVMSVYR
TRREVGS-DRGPQYPQRPDRLFKRAVRGMLPYKTTRGREAFENVRIYLGDAYEGD-----
DEVEPEVLDGTSLDRLSNIKFVSLGEISENLGANVTW--
>gi|76802061|ref|YP_327069.1| 50S ribosomal protein L13P [Natronomonas pharaonis DSM 2160]
--MSYAEFDADVVIDARDCILGRVASQVAERALDGERIAVVNAEQAVITGSEDDIMEVYR
KRDEVGS-DRGPRYPKRPDRIFKRSVRGMLPYKTTRGREAFENVRIYMGNPYE-------
---EAEVLEDTSLDRLSNIKFVSLGEVSENLGANVTW--
>gi|322369532|ref|ZP_08044097.1| 50S ribosomal protein L13P [Haladaptatus paucihalophilus DX253]
--MSIAEFDADVVVDARDCILGRVASNVAQRAMDGETIAVVNAEQAIITGDKQDILDKFE
TRFNLSS-DQGPYYPKRPDMLAKRSIRGMLPYKKPRGREAFENVRVYVGNPYDED-----
----GEILDGTSLDRLSNIRFVQLGEVSDYLGANVTW--
>gi|448378228|ref|ZP_21560702.1| 50S ribosomal protein L13P [Halovivax asiaticus JCM 14624]
--MSLAEFDADVVVDARDCILGRVASEVAQRALDGERVAVVNAEDAVITGDKEDVFETYR
TRAQLGS-DRGPNYPKRPDMIFKRSVRGMLPYKKSRGREAFSNVRIYVGNPYEGD-----
DDHEATVLEDTSLDRLSNIRFVHLGEVAEQLGASVTW--
>gi|433638721|ref|YP_007284481.1| ribosomal protein L13, archaeal/eukaryotic [Halovivax ruber XH-70]
--MSLAEFDADIVVDARDCILGRVASEVAQRALDGERIAVVNAEDAVITGDKEDVFETYR
TRAQLGS-DRGPNYPKRPDMIFKRSVRGMLPYKKSRGREAFSNVRIYVGNPYEGD-----
DDHEATVLEDTSLDRLSNIRFVHLGEIAEQLGASVTW--
>gi|448391691|ref|ZP_21566786.1| 50S ribosomal protein L13P [Haloterrigena salina JCM 13891]
--MSIAEFDADVVVDARDCILGRVASEVAQRALDGESIAIVNAEDAIITGDEEDVFGTYR
KRLQLQS-DSGPYYPKRPDTIFKRSVRGMLPYKKPRGREALDSIRVYVGNPYEGD-----
--QEAEVLEGTSLDRLSNIRFVQLGEVSEQLGANVTW--
>gi|284165820|ref|YP_003404099.1| 50S ribosomal protein L13 [Haloterrigena turkmenica DSM 5511]
--MSIAEFDADVVVDARDCILGRVASEVAQRALDGERIAVVNAEEAIITGDEEDVFGTYR
KRLQLQS-DSGPYYPKRPDTIFKRSVRGMLPYKKPRGREALDSVRIYVGNPYEHD-----
DDSEAEVLEGTSLDRLSNIRFVQLGEVSEQLGANVTW--
>gi|448385454|ref|ZP_21563960.1| 50S ribosomal protein L13P [Haloterrigena thermotolerans DSM 11522]
--MSLAEFDADTVVDARDCILGRVASEVAQRALDGESVAIINAEDAVITGDKEDIFETYR
TRLQMGS-DSGPYYPRRPDTIFKRSVRGMLPYKKPRGREALDSVRVYVGNPYEHD-----
DDHESTVLEGTSLDRLSNIRFVHLHEVSEQLGANVTW--
>gi|448334512|ref|ZP_21523687.1| 50S ribosomal protein L13P [Natrinema pellirubrum DSM 15624]
--MSLAEFDADTVVDAQDCILGRVASEVAQRALDGESVAIINAEDAVITGDKEDIFETYR
TRLQMGS-DSGPYYPRRPDTIFKRSVRGMLPYKKPRGREALDSVRVYVGNPYEHD-----
DDHESTVLEGTSLDRLSNIRFVHLHEVSEQLGANVTW--
>gi|448400363|ref|ZP_21571355.1| 50S ribosomal protein L13P [Haloterrigena limicola JCM 13563]
--MSLAEFDADTVVDASDCILGRVASEVAQRALDGERVAIVNAEDAVITGDKEDIFETYR
TRLQLGS-DSGPYYPRRPDTIFKRSVRGMLPYKKPRGREALDSVRVYVGNPYETD-----
DERDSEVLEGTSLDRLSNIRFVHLHEVSEQLGANVTW--
>gi|448330854|ref|ZP_21520130.1| 50S ribosomal protein L13P [Natrinema versiforme JCM 10478]
--MSLAEFDADLVVDAQDCILGRVASEVAQRALDGDRVAIVNAEDAVITGDEDDIFETYR
TRQNLGS-DRGPYYPKRPDMIFKRSVRGMLPYKKTRGREALDSVRVYVGNPYEND-----
DDHESEVLEGTSLDRLSNIRFVHLHEVSEQLGANVTW--
>gi|448337139|ref|ZP_21526221.1| 50S ribosomal protein L13P [Natrinema pallidum DSM 3751]
--MSLAEFDADLVVDAGDCILGRVASEVAQRALDGDRVAIVNAEDAVITGDKEDIFETYR
TRLELGS-DRGPYYPKRPDTIFKRSVRGMLPYKKPRGREALDNVRVYVGNPYEGD-----
DDHESDVLEGTSLDRLSNIRFVHLHEVSEQLGANVTW--
>lcl|38023_3158 unnamed protein product
--MSLAEFDADLVVDAGDCILGRVASEVAQRALDGDRVAIVNAEEAVITGDKEDIFETYR
TRLQMGS-DRGPYYPKRPDTIFKRSVRGMLPYKKPRGREALDNVRVYVGDPYEGD-----
DDHESEVLEGTSLDRLSNIRFVHLHEVSEQLGANVTW--
>gi|448346278|ref|ZP_21535164.1| 50S ribosomal protein L13P [Natrinema altunense JCM 12890]
--MSLAEFDADLVVDAGDCILGRVASEVAQRALDGDRVAIVNAEEAVITGDKEDIFETYR
TRLQMGS-DRGPYYPKRPDTIFKRSVRGMLPYKKPRGREALDNVRVYVGDPYEGD-----
DDHESEVLEGTSLDRLSNIRFVHLHEVSEQLGANVTW--
>gi|448340557|ref|ZP_21529528.1| 50S ribosomal protein L13P [Natrinema gari JCM 14663]
--MSLAEFDADLVVDAGDCILGRVASEVAQRALDGDRVAIVNAEDAVITGDKEDIFETYR
TRLQMGS-DRGPYYPKRPDTIFKRSVRGMLPYKKPRGREALDNVRVYVGDPYESD-----
DDHESDVLEGTSLDRLSNIRFVHLHEVSEQLGANVTW--
>gi|397772873|ref|YP_006540419.1| ribosomal protein L13 [Natrinema sp. J7-2]
--MSLAEFDADLVVDAGDCILGRVASEVAQRALDGDRVAIVNAEDAVITGDKEDIFETYR
TRLQMGS-DRGPYYPKRPDTIFKRSVRGMLPYKKPRGREALDNVRVYVGDPYESD-----
DDHESDVLEGTSLDRLSNIRFVHLHEVSEQLGANVTW--
>gi|336252150|ref|YP_004595257.1| 50S ribosomal protein L13 [Halopiger xanaduensis SH-6]
MSVNISDFDADVVVDARDCILGRVASEVAQRALDGERVAVVNAEDAIITGDKEDIFETYR
TRLQLGS-DSGPYYPKRPDTIFKRSIRGMLPYKKPRGREAFENVRVYVGNPYE-------
DEQDAQILEGTSLDRLSNIRFVQLGEVADQLGANVTW--
>gi|448314282|ref|ZP_21503982.1| 50S ribosomal protein L13P [Natronolimnobius innermongolicus JCM 12255]
--MSIAEFDADVVVDARDCILGRVASEVAQRSLDGERVAVVNAEDAVITGDKEDVFSTYR
KRLELGS-DRGPYYPKRPDTIFKRSIRGMLPYKKPRGREAFDNVRVYVGNPYEDD-----
DDREAEVLEGTSLDRLSNIRFVHLGEVSDQLGANVTW--
>gi|448322473|ref|ZP_21511943.1| 50S ribosomal protein L13P [Natronococcus amylolyticus DSM 10524]
--MSMAEFEADVVVDARDCILGRVASQVAQRALDGERVAIVNAEDAVITGDAEDVFGTYR
KRLELGS-DSGPYYPKRPDTILKRSVRGMLPYKKPRGREALDNVRVYVGNPYEDD-----
---EAEVLEDTSLDRLSNIRFVHLHEVSEQLGANVTW--
>gi|448317556|ref|ZP_21507106.1| 50S ribosomal protein L13P [Natronococcus jeotgali DSM 18795]
--MSLAEFDADVVVDARDCILGRVASQVAQRALDGERVAVVNAEDAVITGDEDDIFGTYR
KRLELGS-DSGPYYPKRPDTIFKRSIRGMLPYKKPRGREALDSVRVYVGNPYEDD-----
-DREAEILEDTSLDRLSNIRFVHLHEVSEQLGANVTW--
>gi|435847146|ref|YP_007309396.1| LSU ribosomal protein L13P [Natronococcus occultus SP4]
--MSLAEFDADVVVDARDCILGRVASQVAQRSLDGERVAVVNAEDAVITGDEEDVFGTYR
KRLELGS-DSGPYHPKRPDMIFKRSIRGMLPYKKPRGREALDNVRVYVGNPYEDD-----
DDHEAEILEDTSLDRLSNIRFVHLHEVSEQLGANVTW--
>gi|448306199|ref|ZP_21496108.1| 50S ribosomal protein L13P [Natronorubrum bangense JCM 10635]
--MSIAEFDADVVVDARDCILGRVASEVSQLALDGERVAIVNAEDAVITGDKEDIFDTYR
TRVQLGS-DSGPYYPRRPDTIFKRSVRGMVPYKKPRGREAFSNVRVYLGNPYEDD-----
DDREAEILEGTSLDRLSNIRFVHLGEVSEQLGANVTW--
>gi|448303018|ref|ZP_21492968.1| 50S ribosomal protein L13P [Natronorubrum sulfidifaciens JCM 14089]
--MSIAEFDADVVVDARDCILGRVASEVSQRALDGERVAIVNAEDAVITGDKEDIFDTYR
TRIQLGS-DSGPYYPRRPDTIFKRSVRGMLPYKKPRGREAFSNVRVYLGNPYEDD-----
DDRESEILEGTSLDRLSNIRFVHLGEVSEQLGANVTW--
>gi|448702867|ref|ZP_21700224.1| 50S ribosomal protein L13P [Halobiforma lacisalsi AJ5]
MSVNVAEFDADVVVDARDCILGRVASQVAQRALDGERVAVVNAEDAVITGDKEDVFGTYR
KRLQLGS-DSGPYYPKRPDTIFKRSIRGMLPYKKPRGREAFENVRVYVGNPYEGD-----
DERDAEVLEDTSLDRLSNIRFVQLGEVSEQLGANVTW--
>gi|448712005|ref|ZP_21701548.1| 50S ribosomal protein L13P [Halobiforma nitratireducens JCM 10879]
MSVNTAEFDADVVVDARDCILGRVASQVAQRALDGERVAVVNAEDAVITGDKEDVFQTYR
KRLQLGS-DSGPYYPKRPDTIFKRSIRGMLPYKKPRGREAFENVRVYVGNPYEGE-----
--QDAAVLEDTSLDRLSNIRFVQLGEVSDQLGANVTW--
>gi|429192483|ref|YP_007178161.1| ribosomal protein L13, archaeal/eukaryotic [Natronobacterium gregoryi SP2]
--MSIAEFDADVVVDARDCILGRVASQVAQRALDGERVAIVNAEDAVITGDKEDIFETYR
KRLQLGS-DSGPYYPKRPDTIFKRSVRGMLPYKKPRGREALENVRVYVGNPYEEQ-----
---ESEVLEDTSLDRLSNIRFVQLGEVSDQLGANVTW--
>gi|448298708|ref|ZP_21488735.1| 50S ribosomal protein L13P [Natronorubrum tibetense GA33]
--MSIAEFDADVVVDAGDCILGRVASEVAQRALDGERVAIVNAEDAVITGDKEDIFENYR
TRIQLGS-DRGPYYPKRPDTIFKRSVRGMLPYKKTRGREALENVRVYVGNPYEDD-----
DDREAEILEDTSLDRLSNIRFVHLGEVSDQLGANVTW--
>gi|448361733|ref|ZP_21550346.1| 50S ribosomal protein L13P [Natrialba asiatica DSM 12278]
MSASIAEFDADVVVDARDCILGRIASQVAQRALDGDRVAIVNAEDAVITGDKEDIFGTYR
KRLQLSS-DSGPYYPKRPDTIFKRSVRGMLPYKKPRGREALDNVRVYVGNPYEDD-----
DELEAEILEGTSLDRLSNIRFVHLGEVSDQLGANVTW--
>gi|448348756|ref|ZP_21537604.1| 50S ribosomal protein L13P [Natrialba taiwanensis DSM 12281]
MSASIAEFDADVVVDARDCILGRIASQVAQRALDGDRVAIVNAEDAVITGDKEDIFGTYR
KRLQLSS-DSGPYYPKRPDTIFKRSVRGMLPYKKPRGREALDNVRVYVGNPYEDD-----
DELEAEILEGTSLDRLSNIRFVHLGEVSDQLGANVTW--
>gi|448368978|ref|ZP_21555745.1| 50S ribosomal protein L13P [Natrialba aegyptia DSM 13077]
MSASIAEFDADIVVDARDCILGRIASQVAQRALDGDRVAIVNAEDAVITGDKEDIFGTYR
KRLQLSS-DSGPYYPKRPDTIFKRSVRGMLPYKKPRGREALDNVRVYVGNPYEDD-----
DELEADILEGTSLDRLSNIRFVHLGEVSDQLGANVTW--
>gi|448358767|ref|ZP_21547443.1| 50S ribosomal protein L13P [Natrialba chahannaoensis JCM 10990]
MSASIAEFDADIVVDAGDCILGRVASQVSQRALDGERVAIVNAEDAVITGDKEDIFGTYR
KRLQLGS-DSGPYYPKRPDTIFKRSVRGMLPYKKPRGREALDNVRVYVGNPYEDD-----
DDREAEILDDTSLDRLSNIRFVHLGEVSDQLGANVTW--
>gi|448352731|ref|ZP_21541512.1| 50S ribosomal protein L13P [Natrialba hulunbeirensis JCM 10989]
MSASIAEFDADIVVDAGDCILGRVASQVAQRALDGERVAIVNAEDAVITGDKEDIFGTYR
KRLQLGS-DRGPYYPKRPDTIFKRSVRGMLPYKKPRGREALDNVRVYVGNPYEDD-----
DDREAEILDDTSLDRLSNIRFVHLGEVSDQLGANVTW--
>gi|289580109|ref|YP_003478575.1| 50S ribosomal protein L13 [Natrialba magadii ATCC 43099]
MSASIAEFDADIVVDAGDCILGRVASQVAQRALDGERVAIVNAEDAVITGDKEDIFGTYR
KRLQLGS-DRGPYYPKRPDTIFKRSVRGMLPYKKPRGREALDNVRVYVGNPYEDD-----
DDREAEILEDTSLDRLSNIRFVHLGEVSDQLGANVTW--
