# Supplementary material for: Inteins as indicators of gene flow in the halobacteria
Source: Front Microbiol. 2014 Jun 26;5:299. doi: 10.3389/fmicb.2014.00299 (PMC4071816; doi:10.3389/fmicb.2014.00299)
Supplement: Supplementary file 1 [file DataSheet1.ZIP › data_file1/reference_tree_alignment/L13Ae_L13p.fasta]

>candidatus_nanosalinarum_J07AB56
-----------MNIDATGKILGRLASRVAEEASDGE-VTVVNTEDAVISGDEEDIKDEYN
QKYERGARDRGPYFPRSPDRIVHRTISGMVP------DDAEDNLKTLIGNP---------
DSVDTTDVDVKTGDDTKNREYVRIGDISQSLG----WER
>halophilic_archaeon_J07HX5
--MSTTTFEPDTVIDARDCIVGRVASNVAQRALDGDRIAVVNTERAVITGREEQIKQKYR
ERREHGS-DRGPYYPKRPDRIFKRSVRGMLPYKRPRGRDALENVRGYIGNPYETD-----
--YETELLTDTSLDRLSTIKFVSLGEISDSLGANVTW--
>hns_J07HN4
--MSAAEFEVDTVIDARDCILGRVASEVAQQALDGDRIAVVNAEDAVITGNPESTIDKYR
QRAEIGS-DSGPYYPKRPDGIFKRAIRGMLPYKQDHGREAFENVRVYLGNPYDED-----
----GEVLDGTSLDRLSNIKFISLGEIAEKLGAHVTW--
>hns_J07HN6
--MSAAEFEVDTVIDARDCILGRVASEVAQQALDGDRIAVVNAEDAVITGNPESTIDKYR
QRAEIGS-DSGPYYPKRPDGIFKRAIRGMLPYKQDHGREAFENVRVYLGNPYDED-----
----GEVLDGTSLDRLSNIKFISLGEIAEKLGANVTW--
>har_argentinensis_DSM_12282
--MSVAEFDADVIVDARDCIMGRVASQVAEQALDGETVAVVNAERAVITGREEQIVEKYE
KRVDIGN-DNGYFYPKRPDGIFKRTIRGMLPHKKQRGREAFESVRVYLGNPYDED-----
----GEVLDGTSLDRLSNIKFVTLGEISETLGANKTW--
>har_californiae_ATCC_3379
--MSVAEFDADVIVDARDCIMGRVASQVAEQALDGETVAVVNAERAVITGREEQIVEKYE
KRVDIGN-DNGYFYPKRPDGIFKRTIRGMLPHKKQRGREAFESVRVYLGNPYDED-----
----GEVLDGTSLDRLSNIKFVTLGEISETLGANKTW--
>har_japonica_DSM_6131
--MSVAEFDADVIVDARDCIMGRVASQVAEQALDGETVAVVNAERAVITGREEQIVEKYE
KRVDIGN-DNGYFYPKRPDGIFKRTIRGMLPHKKQRGREAFESVRVYLGNPYDED-----
----GEVLDGTSLDRLSNIKFVTLGEISETLGANKTW--
>har_marismortui_ATCC_43049
--MSVAEFDADVIVDARDCIMGRVASQVAEQALDGETVAVVNAERAVITGREEQIVEKYE
KRVDIGN-DNGYFYPKRPDGIFKRTIRGMLPHKKQRGREAFESVRVYLGNPYDED-----
----GEVLDGTSLDRLSNIKFVTLGEISETLGANKTW--
>har_sinaiiensis_ATCC_33800
--MSVAEFDADVIVDARDCIMGRVASQVAEQALDGETVAVVNAERAVITGREEQIVEKYE
KRVDIGN-DNGYFYPKRPDGIFKRTIRGMLPHKKQRGREAFESVRVYLGNPYDED-----
----GEVLDGTSLDRLSNIKFVTLGEISETLGANKTW--
>hrr_92
--MSVAEFDADVIVDARDCIMGRVASQVAEQALDGETVAVVNAERAVITGREEQIVEKYE
KRVDIGN-DNGYFYPKRPDGIFKRTIRGMLPHKKQRGREAFESVRVYLGNPYDED-----
----GEVLDGTSLDRLSNIKFVTLGEISETLGANKTW--
>har_amylolytica_JCM_13557
--MSVAEFDADVIVDARDCIMGRVASQVAEQALDGETVAVVNAERAVITGREEQITEKYK
KRVDIGN-DNGYFYPKRPDGIFKRTIRGMLPHKKQRGREAFENVRVYLGNPYDED-----
----GEVLDGTSLDRLSNIKFVTLGEISETLGANKTW--
>har_hispanica_ATCC_33960
--MSVAEFDADVIVDARDCIMGRVASQVAEQALDGETVAVVNAERAVITGREEQITEKYK
KRVDIGN-DNGYFYPKRPDGIFKRTIRGMLPHKKQRGREAFENVRVYLGNPYDED-----
----GEVLDGTSLDRLSNIKFVTLGEISETLGANKTW--
>har_vallismortis_ATCC_29715
--MSVAEFDADVIVDARDCIMGRVASQVAERALDGETVAVVNAERAVITGREEQITEKYK
KRVDIGN-DNGYFYPKRPDGIFKRTIRGMLPHKKQRGREAFENVRVYLGNPYDED-----
----GEVLDGTSLDRLSNIKFVTLGEISETLGANKTW--
>hrd_tiamatea_SARL4B
--MSIATIDADVVVDARDCIMGRVASQVAERALDGETVAVVNAERAVITGSDEDVYETYK
TRTDVGS-DRGPAYPTRPDGIFKRAIRGMLPYKKPRGREAFENVRVYLGNPYEGGQDRNG
DPVETEVLEGTSLDRLSNIKFVQLGELSEDLGANVTW--
>hrd_utahensis_DSM_12940
--MSIATIDADVVVDARDCIMGRVASQVAERALDGETIAVVNAERAVITGSDDDVYGTYK
TRTDVGS-DRGPAYPTRPDGIFKRAIRGMLPYKKPRGREALENVRVYLGNPYEED-----
---EPDVLEGTSLDRLSNIKFVQLGELSEDLGANVTW--
>hqr_J07HQX50
--MSYAEFEVDSVIDARNCIMGRVASNVAQRTLEGERIAVVNAEDAVITGSNESVMDVYR
TRAELGS-DQGPNYPSRPDGIFKRAIRGMLPYKKQRGRQALSNVRVYVGNPYDVD-----
----GEAIEGTTLDRLSNIKFVSLGTIAENLGSKVTW--
>halophilic_archaeon_J07HX64
--MSFAEFDADVVVDAQDCILGRVASQVAERSLDGERIAVVNAEHTVITGDEDQLTEKFR
ERRAHGS-DRGPYYPKRPDRIFKRSIRGMLPYKRPRGRKALENVRVYVGNPYDDT-----
-----ERLDGTSLDRLSNIRFVSLGEISESLGANITW--
>halophilic_archaeon_J07HB67
--MSVAELDADVVVDARDCILGRVASKVAQRALDGETVAVVNAERAVVTGNEESTMETFR
ERRRIGS-DQGPAYPRRPDGIFKRAIRGMVPHKKTRGREAFSRVRVYVGNPYADD-----
DDFEAEVLAGTSLDRLSNINFTTLGAVSEDLGANVTW--
>hbt_sp_NRC_1
--MSLAEFDADVVVDARDCIMGRVASNVAERALAGDRVAVVNAEQAVITGTEDDVFSTYR
TRANLGS-DRGPYYPKRPDGIFKRAIRGMLPYKQDDGREALDSVRVYVGNPMDED-----
----GDVLDGTSLDRLSTIRFVTLSEVSEELGANVTW--
>hbt_salinarum_R_1
--MSLAEFDADVVVDARDCIMGRVASNVAERALAGDRVAVVNAEQAVITGTEDDVFSTYR
TRANLGS-DRGPYYPKRPDGIFKRAIRGMLPYKQDDGREALDSVRVYVGNPMDED-----
----GDVLDGTSLDRLSTIRFVTLSEVSEELGANVTW--
>hbt_sp_DL_1
--MSLAEFDADVVVDARDCIMGRVASNVAERALAGETVAVVNAEQAIITGARDDILGTYN
KRAELGS-DSGPYYPKRPDGIFKRAVRGMLPYKEQAGREAFENVRIYVGNQTGED-----
----GEVLEGTSLDRLSNIRFITLAEVSEELGANVTW--
>hrr_J07HR59
--MSLAEFDADVVVDTRDCILGRVASNVAERALDGERVAVVNAERAVITGRRGDTMDVYR
TRAQLGS-DSGPYYPKRPDGIFKRAIRGMVPHEKKRGREAFERVRVYVGNPYEDQ-----
---DAVVLDGTSLDRLSNIKFTELGEISEELGANITW--
>hqr_walsbyi_C23
--MSLAEFDADVVINAQNCIVGRVASEVAQRALEGETVAIVNVEDAVITGSEEDVMSVYE
TRSELGS-DQGPAYPSRPDGIFKRAVRGMLPYKSDRGREALSNVRTYVGNPYDDD-----
----GEAIDGTTLDRLSNIKFLSLGEVSANLGATVTW--
>hqr_walsbyi_DSM_16790
--MSLAEFDADVVINAQNCIVGRVASEVAQRALGGETVAIVNVEDAVITGSEEDVMSVYE
TRSELGS-DQGPAYPSRPDGIFKRAVRGMLPYKSDRGREALSNVRTYVGNPYDDD-----
----GEAIDGTTLDRLSNIKFLSLGEVSANLGATVTW--
>hmc_mukohataei_DSM_12286
--MSVAEFDADVVVDARDCIFGRVASNVAQRALDGETIAVVNAEEAVITGNEDQIMEKFQ
KRREVGS-DRGPYYPKRPDGIFKRSIRGMLPHKKPRGREALSNVRVYVGNPYEDH-----
-DLDAEILEDTSLDRLSNIKFVSLGDVSESIGANVTW--
>hgn_salarium_B_1
--MSLAEFDADVVIDARDCILGRVASEVAQRAMAGEKVAIINAEDAVITGSDEDIMSVYK
KRLDVGS-DRGPYYPKRPDRIFKRAVRGMLPYKKPRGREALEGVRVYVGNPFDED-----
----GEVLEETSLDRLSSIKFISLGEISEKLGANVTW--
>hgm_borinquense_DSM_11551
--MSLAEFDADVVVDARNCILGRVASEVAQKALAGEKVAIVNAEDAVITGSEDDVMGVYR
KRVEVGS-DQGPYYPKRPDRIFKRAVRGMVPYKTDKGREALSNVRVYVGNPFDED-----
----GDVLDDTSLDRLSNIKFIALGEVSEKLGANVTW--
>hsn_pallida_JCM_14848
--MSLAEFDADVVVDARNCIMGRVASEVAQKALAGEKVAIVNAEDTVITGSEDDVMGRYR
KRVEVGS-DQGPYYPKRPDRIFKRAVRGMVPYKNDDGREALSNVRVYVGNPFDED-----
----GDVVDGTSLDRLSNIKFISLGEVSEKLGANVTW--
>hfx_elongans_ATCC_BAA_1513
--MSLAEFDADVVVDARNCIMGRVASEVAQRSLAGEKVAVINAEDAVITGSEDDVMGVYR
KRAEIGS-DQGPYYPKRPDRIFKRAIRGMVPYKKPRGREAFSNIRVYVGNPFDED-----
----GEMLDDTSLDRLSNIKFISLGEVSEKLGANVTW--
>hfx_larsenii_JCM_13917
--MSLAEFDADVVVDARNCIMGRVASEVAQRSLAGEKVAVINAEDAVITGSEDDVMGVYR
KRAEIGS-DQGPYYPKRPDRIFKRAIRGMVPYKKPRGREAFSNIRVYVGNPFDED-----
----GEMLDDTSLDRLSNIKFISLGEVSEKLGANVTW--
>hfx_volcanii_DS2
--MSLAEFDADVVVDARNCIVGRVASEVAQRALAGETVAVVNAEDAVITGSEEDVMAKYR
KRVEVGS-DQGPYYPKRPDRIFKRAIRGMLPYKKPRGREALSNVRVYVGNPYGED-----
----GEMLEDTSLDRLSNIKFISLGEVSEKLGANVTW--
>hfx_alexandrinus_JCM_10717
--MSLAEFDADVVVDARNCIVGRVASEVAQRALAGETVAVVNAEDAVITGSEEDVMAKYR
KRVEVGS-DQGPYYPKRPDRIFKRAIRGMLPYKKPRGREALSNVRVYVGNPYDED-----
----GEMLEDTSLDRLSNIKFISLGEVSEKLGANVTW--
>hfx_ATCC_BAA-644
--MSLAEFDADVVVDARNCIVGRVASEVAQRALAGETVAVVNAEDAVITGSEEDVMAKYR
KRVEVGS-DQGPYYPKRPDRIFKRAIRGMLPYKKPRGREALSNVRVYVGNPYDED-----
----GEMLEDTSLDRLSNIKFISLGEVSEKLGANVTW--
>hfx_ATCC_BAA-645
--MSLAEFDADVVVDARNCIVGRVASEVAQRALAGETVAVVNAEDAVITGSEEDVMAKYR
KRVEVGS-DQGPYYPKRPDRIFKRAIRGMLPYKKPRGREALSNVRVYVGNPYDED-----
----GEMLEDTSLDRLSNIKFISLGEVSEKLGANVTW--
>hfx_ATCC_BAA-646
--MSLAEFDADVVVDARNCIVGRVASEVAQRALAGETVAVVNAEDAVITGSEEDVMAKYR
KRVEVGS-DQGPYYPKRPDRIFKRAIRGMLPYKKPRGREALSNVRVYVGNPYDED-----
----GEMLEDTSLDRLSNIKFISLGEVSEKLGANVTW--
>hfx_BAB-2207
--MSLAEFDADVVVDARNCIVGRVASEVAQRALAGETVAVVNAEDAVITGSEEDVMAKYR
KRVEVGS-DQGPYYPKRPDRIFKRAIRGMLPYKKPRGREALSNVRVYVGNPYDED-----
----GEMLEDTSLDRLSNIKFISLGEVSEKLGANVTW--
>hfx_denitrificans_ATCC_35960
--MSLAEFDADVVVDARNCIVGRVASEVAQRALAGETVAVVNAEDAVITGSEEDVMAKYR
KRVEVGS-DQGPYYPKRPDRIFKRAIRGMLPYKKPRGREALSNVRVYVGNPYDED-----
----GEMLEDTSLDRLSNIKFISLGEVSEKLGANVTW--
>hfx_lucentense_DSM_14919
--MSLAEFDADVVVDARNCIVGRVASEVAQRALAGETVAVVNAEDAVITGSEEDVMAKYR
KRVEVGS-DQGPYYPKRPDRIFKRAIRGMLPYKKPRGREALSNVRVYVGNPYDED-----
----GEMLEDTSLDRLSNIKFISLGEVSEKLGANVTW--
>hfx_gobbonsii_ATCC_33959
--MSLAEFDADVVVDARNCIVGRVASEVAQRALAGETVAVVNAEDAVITGSEQDVMAKYR
KRVEVGS-DQGPYYPKRPDRIFKRAIRGMLPYKKPRGREALSNVRVYVGNPYDED-----
----GEMLEDTSLDRLSNIKFISLGEVSEKLGANVTW--
>hfx_prahovense_DSM_18310
--MSLAEFDADVVVDARNCIVGRVASEVAQRALAGETVAVVNAEDAVITGSEQDVMAKYR
KRVEVGS-DQGPYYPKRPDRIFKRAIRGMLPYKKPRGREALSNVRVYVGNPYDED-----
----GEMLEDTSLDRLSNIKFISLGEVSEKLGANVTW--
>hfx_mucosum_ATCC_BAA_1512
--MSFAEFDADVVVDARNCIMGRVASEVAQRVLAGETVAVVNAEDTVITGSEEDVMGVYR
KRAEVGS-DQGPYYPKRPDRIFKRAIRGMLPYKKPRGREALSNVRVYVGNPYDED-----
----GEMLEDTSLDRLSNIKFISLGEVSEKLGANVTW--
>hfx_mediterranei_ATCC_33500
--MSFAEFDADVVVNARNCIMGRVSSEVAQRVLAGETVAVVNAEDTVITGSEEDVMGKFR
KRVEVGS-DQGPYYPKRPDRIFKRAIRGMLPYKKPRGREALSNVRVYVGNPYDED-----
----GEMLEDTSLDRLSNIKFISLGEVSEKLGANVTW--
>haloarchaeon_3A1_DGR
--MSLAEFDADVVVDARDCILGRVSSIVAQRALDGERVAVVNAEHAVITGNEEDTMDTYH
TRANLGS-DSGPYYPKRPDRIFKRTIRGMVPYKTQHGREAFENVRVYVGNPYEGD-----
DEHESTVLEDTSLDRLSNIKFTTLGDVSESLGANVTW--
>hrr_Cb34
--MSLAKVDADVVVDARDCILGRVSSKVAQRVLDGETVAVVNAEHAVITGNEESTMETYH
TRANLGS-DSGPYYPKRPDRIFKRAIRGMLPYKSEDGREAFSNVRVYVGNPYERD-----
EDAEAVVLDGTSLDRLSNIKFTTLGDVSESLGANVTW--
>hrr_coriense_DSM_10284
--MSLAKIDADVVVDARDCILGRVSSEVAQRALAGETVAVVNAERAVITGNEESTMETYH
KRAELGS-DSGPYYPKRPDRIFKRAIRGMLPYKSEDGREAFSSVRVYVGNPYERD-----
EDVESIVLDGTSLDRLSNIKFTTLGSISESLGANVTW--
>hrr_californiensis_DSM_19288
--MSLAKIDADVVVDARDCILGRVSSEVAQRVLAGETVAVVNAEHAVITGNEEATMETYH
KRAELGS-DSGPYYPKRPDRIFKRAIRGMLPYKSEDGREAFSNVRVYVGNPYERD-----
EDIDSVVLDGTSLDRLSNIKFTTLGSISESLGANVTW--
>hrr_arcis_JCM_13916
--MSLAKIDADVVVDARDCILGRVSSEVAQRVLAGETVAVVNAERAIITGNEEATMETYH
KRAELGS-DSGPYYPKRPDRIFKRAIRGMLPYKSEDGREAFSNVRVYVGNPYERD-----
EDVESVVLDGTSLDRLSNIKFTTLGAISESLGANVTW--
>hrr_E3
-------------------------------------------------------METYH
KRAELGS-DSGPYYPKRPDRIFKRAIRGMLPYKSEDGREAFSNVRVYVGNPYERD-----
EDVESVVLDGTSLDRLSNIKFTTLGEISESLGANVTW--
>hrr_hochstenium_ATCC_700873
--MSLAKIDADVVVDARDCILGRVSSEVAQRALAGETVAVVNAERAVITGNEEATMETYN
KRAELGS-DSGPYYPKRPDRIFKRAIRGMLPYKSEDGREAFSNVRVYVGNPYERD-----
EDVESVVLDGTSLDRLSNIKFTTLGSISESLGANVTW--
>hrr_tebenquichense_DSM_14210
--MSLAKIDADVVVDARDCILGRVSSEVAQRALAGETVAVVNAERAVITGNEEATMETYH
KRAELGS-DSGPYYPKRPDRIFKRAIRGMLPYKSEDGREAFSNVRVYVGNPYERD-----
EDVESVVLDGTSLDRLSNIKFTTLGSISESLGANVTW--
>hrr_SP5
--MSLAKIDADVVVDARDCILGRVSSEVAQRALAGETVAVVNAERAVITGNEEATMETYH
KRAELGS-DSGPYYPKRPDRIFKRAIRGMLPYKSEDGREAFSNVRVYVGNPYERD-----
EDVESVVLDGTSLDRLSNIKFTTLGDISESLGANVTW--
>hrr_SP7
--MSLAKIDADVVVDARDCILGRVSSEVAQRALAGETVAVVNAERAVITGNEEATMETYH
KRAELGS-DSGPYYPKRPDRIFKRAIRGMLPYKSEDGREAFSNVRVYVGNPYERD-----
EDVESVVLDGTSLDRLSNIKFTTLGDISESLGANVTW--
>hrr_SP3
--MSLAKIDADVVVDARDCILGRVSSEVAQRVLAGETVAVVNAERAVITGNEEATMETYH
KRAELGS-DSGPYYPKRPDRIFKRAIRGMLPYKSEDGREAFSNVRVYVGNPYERD-----
EDVESVVLDGTSLDRLSNIKFTTLGDISESLGANVTW--
>hrr_SP9
--MSLAKIDADVVVDARDCILGRVSSEVAQRVLAGETVAVVNAERAVITGNEEATMETYH
KRAELGS-DSGPYYPKRPDRIFKRAIRGMLPYKSEDGREAFSNVRVYVGNPYERD-----
EDVESVVLDGTSLDRLSNIKFTTLGDISESLGANVTW--
>hrr_LD3
--MSLAKIDAEVVVDARDCILGRVSSEVAQRVLAGETVAVVNAERAVITGNEEATMETYH
KRAELGS-DSGPYYPKRPDRIFKRAIRGMLPYKSEDGREAFSNVRVYVGNPYERD-----
EDVESVVLDGTSLDRLSNIKFTTLGEISESLGANVTW--
>hrr_distributum_JCM_10118
--MSLAKIDADVVIDARDCILGRVSSEVAQRVLAGETVAVVNAERAVITGNEEATMETYH
KRAELGS-DSGPYYPKRPDRIFKRAIRGMLPYKSEDGREAFSNVRVYVGNPYERD-----
EDVESVVLDGTSLDRLSNIKFTTLGEISESLGANVTW--
>hrr_terrestre_JCM_10247
--MSLAKIDADVVIDARDCILGRVSSEVAQRVLAGETVAVVNAERAVITGNEEATMETYH
KRAELGS-DSGPYYPKRPDRIFKRAIRGMLPYKSEDGREAFSNVRVYVGNPYERD-----
EDVESVVLDGTSLDRLSNIKFTTLGEISESLGANVTW--
>hrr_167
--MSLAKIDADVVVDARDCILGRVSSEVAQRVLAGETVAVVNAERAVITGNEEATMETYH
KRAELGS-DSGPYYPKRPDRIFKRAIRGMLPYKSEDGREAFSNVRVYVGNPYERD-----
EDVDSVVLDGTSLDRLSNIKFTTLGEISESLGANVTW--
>hrr_C2_b
--MSLAKIDADVVVDARDCILGRVSSEVAQRVLAGETVAVVNAERAVITGNEEATMETYH
KRAELGS-DSGPYYPKRPDRIFKRAIRGMLPYKSEDGREAFSNVRVYVGNPYERD-----
EDVDSVVLDGTSLDRLSNIKFTTLGEISESLGANVTW--
>hrr_T3cd 
--MSLAKIDADVVVDARDCILGRVSSEVAQRVLAGETVAVVNAERAVITGNEEATMETYH
KRAELGS-DSGPYYPKRPDRIFKRAIRGMLPYKSEDGREAFSNVRVYVGNPYERD-----
EDVDSVVLDGTSLDRLSNIKFTTLGEISESLGANVTW--
>hrr_C2_a
--MSLAKIDADVVVDARDCILGRVSSEVAQRVLAGETVAVVNAERAVITGNEEATMETYH
KRAELGS-DSGPYYPKRPDRIFKRAIRGMLPYKSEDGREAFSNVRVYVGNPYERD-----
EDVESVVLDGTSLDRLSNIKFTTLGEISESLGANVTW--
>hrr_C3
--MSLAKIDADVVVDARDCILGRVSSEVAQRVLAGETVAVVNAERAVITGNEEATMETYH
KRAELGS-DSGPYYPKRPDRIFKRAIRGMLPYKSEDGREAFSNVRVYVGNPYERD-----
EDVESVVLDGTSLDRLSNIKFTTLGEISESLGANVTW--
>hrr_chaoviator_HaloG
--MSLAKIDADVVVDARDCILGRVSSEVAQRVLAGETVAVVNAERAVITGNEEATMETYH
KRAELGS-DSGPYYPKRPDRIFKRAIRGMLPYKSEDGREAFSNVRVYVGNPYERD-----
EDVESVVLDGTSLDRLSNIKFTTLGEISESLGANVTW--
>hrr_E8
--MSLAKIDADVVVDARDCILGRVSSEVAQRVLAGETVAVVNAERAVITGNEEATMETYH
KRAELGS-DSGPYYPKRPDRIFKRAIRGMLPYKSEDGREAFSNVRVYVGNPYERD-----
EDVESVVLDGTSLDRLSNIKFTTLGEISESLGANVTW--
>hrr_Ec15
--MSLAKIDADVVVDARDCILGRVSSEVAQRVLAGETVAVVNAERAVITGNEEATMETYH
KRAELGS-DSGPYYPKRPDRIFKRAIRGMLPYKSEDGREAFSNVRVYVGNPYERD-----
EDVESVVLDGTSLDRLSNIKFTTLGEISESLGANVTW--
>hrr_Fb21
--MSLAKIDADVVVDARDCILGRVSSEVAQRVLAGETVAVVNAERAVITGNEEATMETYH
KRAELGS-DSGPYYPKRPDRIFKRAIRGMLPYKSEDGREAFSNVRVYVGNPYERD-----
EDVESVVLDGTSLDRLSNIKFTTLGEISESLGANVTW--
>hrr_G37
--MSLAKIDADVVVDARDCILGRVSSEVAQRVLAGETVAVVNAERAVITGNEEATMETYH
KRAELGS-DSGPYYPKRPDRIFKRAIRGMLPYKSEDGREAFSNVRVYVGNPYERD-----
EDVESVVLDGTSLDRLSNIKFTTLGEISESLGANVTW--
>hrr_Ga2p
--MSLAKIDADVVVDARDCILGRVSSEVAQRVLAGETVAVVNAERAVITGNEEATMETYH
KRAELGS-DSGPYYPKRPDRIFKRAIRGMLPYKSEDGREAFSNVRVYVGNPYERD-----
EDVESVVLDGTSLDRLSNIKFTTLGEISESLGANVTW--
>hrr_Ga36
--MSLAKIDADVVVDARDCILGRVSSEVAQRVLAGETVAVVNAERAVITGNEEATMETYH
KRAELGS-DSGPYYPKRPDRIFKRAIRGMLPYKSEDGREAFSNVRVYVGNPYERD-----
EDVESVVLDGTSLDRLSNIKFTTLGEISESLGANVTW--
>hrr_LG1
--MSLAKIDADVVVDARDCILGRVSSEVAQRVLAGETVAVVNAERAVITGNEEATMETYH
KRAELGS-DSGPYYPKRPDRIFKRAIRGMLPYKSEDGREAFSNVRVYVGNPYERD-----
EDVESVVLDGTSLDRLSNIKFTTLGEISESLGANVTW--
>hrr_LG2
--MSLAKIDADVVVDARDCILGRVSSEVAQRVLAGETVAVVNAERAVITGNEEATMETYH
KRAELGS-DSGPYYPKRPDRIFKRAIRGMLPYKSEDGREAFSNVRVYVGNPYERD-----
EDVESVVLDGTSLDRLSNIKFTTLGEISESLGANVTW--
>hrr_LG3
--MSLAKIDADVVVDARDCILGRVSSEVAQRVLAGETVAVVNAERAVITGNEEATMETYH
KRAELGS-DSGPYYPKRPDRIFKRAIRGMLPYKSEDGREAFSNVRVYVGNPYERD-----
EDVESVVLDGTSLDRLSNIKFTTLGEISESLGANVTW--
>hrr_litoreum_JCM_13561
--MSLAKIDADVVVDARDCILGRVSSEVAQRVLAGETVAVVNAERAVITGNEEATMETYH
KRAELGS-DSGPYYPKRPDRIFKRAIRGMLPYKSEDGREAFSNVRVYVGNPYERD-----
EDVESVVLDGTSLDRLSNIKFTTLGEISESLGANVTW--
>hrr_aidingense_JCM_13916
--MSLAKIDADVVVDARDCILGRVSSEVAQRVLGGETVAVVNAERAVITGNEEATMETYH
TRAELGS-DSGPYYPKRPDRIFKRAIRGMLPYKTEDGREAFANVRVYVGNPYERD-----
EDTESVVLDGTSLDRLSNIKFTTLGDISESLGANVTW--
>hrr_C49
--MSLAKIDADVVVDARDCILGRVSSKVAQRVLDGETVAVVNAERAVITGNEEATMETYH
KRAELGS-DSGPYYPKRPDRIFKRAIRGMLPYKTEDGREAFSNVRVYVGNPYERD-----
EDAESVVLDDTSLDRLSNIKFTTLGEISESLGANVTW--
>hrr_kocurii_JCM_14978
--MSLAKIDADVVVDARDCILGRVSSKVAQRVLDGETVAVVNAERAVITGNEEATMETYH
TRAELGS-DSGPYYPKRPDRIFKRAIRGMLPYKTEDGREAFSNVRVYVGNPYERD-----
EDVESVVLDGTSLDRLSNIKFTTLGDISESLGANVTW--
>hrr_lipolyticum_DSM_21995
--MSLAKIDADVVVDARDCILGRVSSKVAQRVLDGETVAVVNAERAVITGNEEATMETYH
TRAELGS-DSGPYYPKRPDRIFKRAIRGMLPYKTEDGREAFSNVRVYVGNPYERD-----
EDVESVVLDGTSLDRLSNIKFTTLGDISESLGANVTW--
>hrr_saccharovorum_DSM_1137
--MSLAKIDADVVVDARDCILGRVSSKVAQRVLDGETVAVVNAERAVITGNEEATMETYH
TRAELGS-DSGPYYPKRPDRIFKRAIRGMLPYKTEDGREAFSNVRVYVGNPYERD-----
EDAESVVLDDTSLDRLSNIKFTTLGDISESLGANVTW--
>hrr_lacusprofundi_ATCC_49239
--MSLAKIDADVVVDARDCILGRVSSKVAQRVLDGETVAVVNAERAVITGNEEATMETYH
TRAELGS-DSGPYYPKRPDRIFKRAIRGMLPYKTEDGREALSNVRVYVGNPYERD-----
EDAETVVLDGTSLDRLSNIKFTTLGDISESLGANVTW--
>hrr_Ea1
--MSLAKIDADVVVDARDCILGRVSSKVAQRVLDGETVAVVNAERAVITGNEEATMETYH
TRAELGS-DSGPYYPKRPDRIFKRAIRGMLPYKTEDGREAFSNVRVYVGNPYERD-----
EDAETVVLDGTSLDRLSNIKFTTLGEISESLGANVTW--
>hrr_Ea8
--MSLAKIDADVVVDARDCILGRVSSKVAQRVLDGETVAVVNAEHAVITGNEEATMETYH
TRAELGS-DSGPYYPKRPDRIFKRAIRGMLPYKTEDGREAFSNVRVYVGNPYERD-----
EDAETVVLDGTSLDRLSNIKFTTLGEISESLGANVTW--
>hrr_Eb13
--MSLAKIDADVVVDARDCILGRVSSKVAQRVLDGETVAVVNAEHAVITGNEEATMETYH
TRAELGS-DSGPYYPKRPDRIFKRAIRGMLPYKTEDGREAFSNVRVYVGNPYERD-----
EDAETVVLDGTSLDRLSNIKFTTLGEISESLGANVTW--
>hrr_hd13
--MSLAKIDADVVVDARDCILGRVSSKVAQRVLDGETVAVVNAEHAVITGNEEATMETYH
TRAELGS-DSGPYYPKRPDRIFKRAIRGMLPYKTEDGREAFSNVRVYVGNPYERD-----
EDAETVVLDGTSLDRLSNIKFTTLGEISESLGANVTW--
>hrr_IB24
--MSLAKIDADVVVDARDCILGRVSSKVAQRVLDGETVAVVNAEHAVITGNEEATMETYH
TRAELGS-DSGPYYPKRPDRIFKRAIRGMLPYKTEDGREAFSNVRVYVGNPYERD-----
EDAETVVLDGTSLDRLSNIKFTTLGEISESLGANVTW--
>hac_jeotgali_B3
--MSVAEFEADLVVDARDCILGRVASQVAEAALDGQRVAVINAESAVITGSDDDIMSVYE
KRAEIGS-DRGPYYPKRPDGLMKRAIRGMIPYKTTRGREAFESVRVYVGNPHDRD-----
----AEVLDGTSLDRLSNIKFVQLGEVSENLGANVTW--
>hcc_morrhuae_DSM_1307
---MSAEFEPDIVIDARDCILGRVASQVAERALDGETIAIVNAEEAIITGSDDDVMDVFE
TRAELGS-DSGPYYPKRPDRIMKRSIRGMLPYKRPRGREAFEGIRVYIGDPFDAD-----
----AEILDGTSLDRLSNIKFVQLGDVSENLGANVTW--
>hcc_thailandensis_JCM_13552
---MSAEFEPDVVIDARDCILGRVASQVAERALDGETIAIVNAEDAIITGSDDDVMDVFE
TRAELGS-DSGPYYPKRPDRIMKRSIRGMLPYKRPRGREAFEGIRVYVGDPFDAD-----
----AEILDGTSLDRLSNIKFVQLGDVSENLGANVTW--
>hcc_hamelinensis_100A6
--MNAAEFEPDLVVDARDCILGRVASQVAERALDGERIAVVNAEEAVITGSDDDVMEVFE
TRAGLGS-DQGPRYPKRPDRIMKRSIRGMLPYKRPRGREAFENVRVYVGNPFEDS-----
-----EVLDDTSLDRLSNIKFVQLGDVSENLGANVTW--
>hcc_saccharolyticus_DSM_5350
--MNAAEFEPDIVVDARDCILGRVASQVAERALDGERVAVVNAEEAVITGGTDDVMGVFE
DRAELGS-DSGPYYPKRPDRIMKRSIRGMIPYKRPRGREAFERLRVYVGDPFEDD-----
----AAVLDGTSLDRLSNTKFVQLGDVSENLGANVTW--
>hcc_salifodinae_DSM_8989
--MNAAEFDPDIVVDARDCILGRVASQVAERALDGERVAVVNAEEAVITGGTDDVMGVFE
DRAELGS-DSGPYYPKRPDRIMKRSIRGMIPYKRPRGREAFERLRVYVGDPFEDD-----
----ADVLEGTSLNRLSNTKFVQLGDVSENLGANVTW--
>nmn_moolapensis_8_8_11
--MSYAEFHADVVIDARNCILGRVASQVAELALEGERVAVINAEAAVITGGEEDVMSVYR
TRREVGS-DRGPQYPQRPDRLFKRAVRGMLPYKTTRGREAFENVRIYLGDAYEGD-----
DEVEPEVLDGTSLDRLSNIKFVSLGEISENLGANVTW--
>nmn_pharaonis_DSM_2160
--MSYAEFDADVVIDARDCILGRVASQVAERALDGERIAVVNAEQAVITGSEDDIMEVYR
KRDEVGS-DRGPRYPKRPDRIFKRSVRGMLPYKTTRGREAFENVRIYMGNPYE-------
---EAEVLEDTSLDRLSNIKFVSLGEVSENLGANVTW--
>hap_paucihalophilus_DX253
--MSIAEFDADVVVDARDCILGRVASNVAQRAMDGETIAVVNAEQAIITGDKQDILDKFE
TRFNLSS-DQGPYYPKRPDMLAKRSIRGMLPYKKPRGREAFENVRVYVGNPYDED-----
----GEILDGTSLDRLSNIRFVQLGEVSDYLGANVTW--
>hvx_asiaticus_JCM_14624
--MSLAEFDADVVVDARDCILGRVASEVAQRALDGERVAVVNAEDAVITGDKEDVFETYR
TRAQLGS-DRGPNYPKRPDMIFKRSVRGMLPYKKSRGREAFSNVRIYVGNPYEGD-----
DDHEATVLEDTSLDRLSNIRFVHLGEVAEQLGASVTW--
>hvx_ruber_XH_70
--MSLAEFDADIVVDARDCILGRVASEVAQRALDGERIAVVNAEDAVITGDKEDVFETYR
TRAQLGS-DRGPNYPKRPDMIFKRSVRGMLPYKKSRGREAFSNVRIYVGNPYEGD-----
DDHEATVLEDTSLDRLSNIRFVHLGEIAEQLGASVTW--
>htg_salina_JCM_13891
--MSIAEFDADVVVDARDCILGRVASEVAQRALDGESIAIVNAEDAIITGDEEDVFGTYR
KRLQLQS-DSGPYYPKRPDTIFKRSVRGMLPYKKPRGREALDSIRVYVGNPYEGD-----
--QEAEVLEGTSLDRLSNIRFVQLGEVSEQLGANVTW--
>htg_turkmenica_DSM_5511
--MSIAEFDADVVVDARDCILGRVASEVAQRALDGERIAVVNAEEAIITGDEEDVFGTYR
KRLQLQS-DSGPYYPKRPDTIFKRSVRGMLPYKKPRGREALDSVRIYVGNPYEHD-----
DDSEAEVLEGTSLDRLSNIRFVQLGEVSEQLGANVTW--
>htg_thermotolerans_DSM_11522
--MSLAEFDADTVVDARDCILGRVASEVAQRALDGESVAIINAEDAVITGDKEDIFETYR
TRLQMGS-DSGPYYPRRPDTIFKRSVRGMLPYKKPRGREALDSVRVYVGNPYEHD-----
DDHESTVLEGTSLDRLSNIRFVHLHEVSEQLGANVTW--
>nnm_pellirubrum_DSM_15624
--MSLAEFDADTVVDAQDCILGRVASEVAQRALDGESVAIINAEDAVITGDKEDIFETYR
TRLQMGS-DSGPYYPRRPDTIFKRSVRGMLPYKKPRGREALDSVRVYVGNPYEHD-----
DDHESTVLEGTSLDRLSNIRFVHLHEVSEQLGANVTW--
>htg_limicola_JCM_13563
--MSLAEFDADTVVDASDCILGRVASEVAQRALDGERVAIVNAEDAVITGDKEDIFETYR
TRLQLGS-DSGPYYPRRPDTIFKRSVRGMLPYKKPRGREALDSVRVYVGNPYETD-----
DERDSEVLEGTSLDRLSNIRFVHLHEVSEQLGANVTW--
>nnm_versiforme_JCM_10478
--MSLAEFDADLVVDAQDCILGRVASEVAQRALDGDRVAIVNAEDAVITGDEDDIFETYR
TRQNLGS-DRGPYYPKRPDMIFKRSVRGMLPYKKTRGREALDSVRVYVGNPYEND-----
DDHESEVLEGTSLDRLSNIRFVHLHEVSEQLGANVTW--
>nnm_pallidum_DSM_3751
--MSLAEFDADLVVDAGDCILGRVASEVAQRALDGDRVAIVNAEDAVITGDKEDIFETYR
TRLELGS-DRGPYYPKRPDTIFKRSVRGMLPYKKPRGREALDNVRVYVGNPYEGD-----
DDHESDVLEGTSLDRLSNIRFVHLHEVSEQLGANVTW--
>hrr_LB1
--MSLAEFDADLVVDAGDCILGRVASEVAQRALDGDRVAIVNAEEAVITGDKEDIFETYR
TRLQMGS-DRGPYYPKRPDTIFKRSVRGMLPYKKPRGREALDNVRVYVGDPYEGD-----
DDHESEVLEGTSLDRLSNIRFVHLHEVSEQLGANVTW--
>nnm_altunense_JCM_14663
--MSLAEFDADLVVDAGDCILGRVASEVAQRALDGDRVAIVNAEEAVITGDKEDIFETYR
TRLQMGS-DRGPYYPKRPDTIFKRSVRGMLPYKKPRGREALDNVRVYVGDPYEGD-----
DDHESEVLEGTSLDRLSNIRFVHLHEVSEQLGANVTW--
>nnm_gari_JCM_14663
--MSLAEFDADLVVDAGDCILGRVASEVAQRALDGDRVAIVNAEDAVITGDKEDIFETYR
TRLQMGS-DRGPYYPKRPDTIFKRSVRGMLPYKKPRGREALDNVRVYVGDPYESD-----
DDHESDVLEGTSLDRLSNIRFVHLHEVSEQLGANVTW--
>nnm_sp_J7_2
--MSLAEFDADLVVDAGDCILGRVASEVAQRALDGDRVAIVNAEDAVITGDKEDIFETYR
TRLQMGS-DRGPYYPKRPDTIFKRSVRGMLPYKKPRGREALDNVRVYVGDPYESD-----
DDHESDVLEGTSLDRLSNIRFVHLHEVSEQLGANVTW--
>hpg_xanaduensis_SH_6
MSVNISDFDADVVVDARDCILGRVASEVAQRALDGERVAVVNAEDAIITGDKEDIFETYR
TRLQLGS-DSGPYYPKRPDTIFKRSIRGMLPYKKPRGREAFENVRVYVGNPYE-------
DEQDAQILEGTSLDRLSNIRFVQLGEVADQLGANVTW--
>nln_innermongolicus_JCM_12255
--MSIAEFDADVVVDARDCILGRVASEVAQRSLDGERVAVVNAEDAVITGDKEDVFSTYR
KRLELGS-DRGPYYPKRPDTIFKRSIRGMLPYKKPRGREAFDNVRVYVGNPYEDD-----
DDREAEVLEGTSLDRLSNIRFVHLGEVSDQLGANVTW--
>ncc_amylolyticus_DSM_10524
--MSMAEFEADVVVDARDCILGRVASQVAQRALDGERVAIVNAEDAVITGDAEDVFGTYR
KRLELGS-DSGPYYPKRPDTILKRSVRGMLPYKKPRGREALDNVRVYVGNPYEDD-----
---EAEVLEDTSLDRLSNIRFVHLHEVSEQLGANVTW--
>ncc_jeotgali_DSM_18795
--MSLAEFDADVVVDARDCILGRVASQVAQRALDGERVAVVNAEDAVITGDEDDIFGTYR
KRLELGS-DSGPYYPKRPDTIFKRSIRGMLPYKKPRGREALDSVRVYVGNPYEDD-----
-DREAEILEDTSLDRLSNIRFVHLHEVSEQLGANVTW--
>ncc_occultus_SP4
--MSLAEFDADVVVDARDCILGRVASQVAQRSLDGERVAVVNAEDAVITGDEEDVFGTYR
KRLELGS-DSGPYHPKRPDMIFKRSIRGMLPYKKPRGREALDNVRVYVGNPYEDD-----
DDHEAEILEDTSLDRLSNIRFVHLHEVSEQLGANVTW--
>nrr_bangense_JCM_10635
--MSIAEFDADVVVDARDCILGRVASEVSQLALDGERVAIVNAEDAVITGDKEDIFDTYR
TRVQLGS-DSGPYYPRRPDTIFKRSVRGMVPYKKPRGREAFSNVRVYLGNPYEDD-----
DDREAEILEGTSLDRLSNIRFVHLGEVSEQLGANVTW--
>nrr_sulfidifaciens_JCM_14089
--MSIAEFDADVVVDARDCILGRVASEVSQRALDGERVAIVNAEDAVITGDKEDIFDTYR
TRIQLGS-DSGPYYPRRPDTIFKRSVRGMLPYKKPRGREAFSNVRVYLGNPYEDD-----
DDRESEILEGTSLDRLSNIRFVHLGEVSEQLGANVTW--
>hbi_lacisalsi_AJ5
MSVNVAEFDADVVVDARDCILGRVASQVAQRALDGERVAVVNAEDAVITGDKEDVFGTYR
KRLQLGS-DSGPYYPKRPDTIFKRSIRGMLPYKKPRGREAFENVRVYVGNPYEGD-----
DERDAEVLEDTSLDRLSNIRFVQLGEVSEQLGANVTW--
>hbi_nitrareducens_JCM_10879
MSVNTAEFDADVVVDARDCILGRVASQVAQRALDGERVAVVNAEDAVITGDKEDVFQTYR
KRLQLGS-DSGPYYPKRPDTIFKRSIRGMLPYKKPRGREAFENVRVYVGNPYEGE-----
--QDAAVLEDTSLDRLSNIRFVQLGEVSDQLGANVTW--
>nbt_gregoryi_SP2
--MSIAEFDADVVVDARDCILGRVASQVAQRALDGERVAIVNAEDAVITGDKEDIFETYR
KRLQLGS-DSGPYYPKRPDTIFKRSVRGMLPYKKPRGREALENVRVYVGNPYEEQ-----
---ESEVLEDTSLDRLSNIRFVQLGEVSDQLGANVTW--
>nrr_tibetense_GA33
--MSIAEFDADVVVDAGDCILGRVASEVAQRALDGERVAIVNAEDAVITGDKEDIFENYR
TRIQLGS-DRGPYYPKRPDTIFKRSVRGMLPYKKTRGREALENVRVYVGNPYEDD-----
DDREAEILEDTSLDRLSNIRFVHLGEVSDQLGANVTW--
>nab_asiatica_DSM_12278
MSASIAEFDADVVVDARDCILGRIASQVAQRALDGDRVAIVNAEDAVITGDKEDIFGTYR
KRLQLSS-DSGPYYPKRPDTIFKRSVRGMLPYKKPRGREALDNVRVYVGNPYEDD-----
DELEAEILEGTSLDRLSNIRFVHLGEVSDQLGANVTW--
>nab_taiwanensis_DSM_12281
MSASIAEFDADVVVDARDCILGRIASQVAQRALDGDRVAIVNAEDAVITGDKEDIFGTYR
KRLQLSS-DSGPYYPKRPDTIFKRSVRGMLPYKKPRGREALDNVRVYVGNPYEDD-----
DELEAEILEGTSLDRLSNIRFVHLGEVSDQLGANVTW--
>nab_aegyptia_DSM_13077
MSASIAEFDADIVVDARDCILGRIASQVAQRALDGDRVAIVNAEDAVITGDKEDIFGTYR
KRLQLSS-DSGPYYPKRPDTIFKRSVRGMLPYKKPRGREALDNVRVYVGNPYEDD-----
DELEADILEGTSLDRLSNIRFVHLGEVSDQLGANVTW--
>nab_chahannaoensis_JCM_10990
MSASIAEFDADIVVDAGDCILGRVASQVSQRALDGERVAIVNAEDAVITGDKEDIFGTYR
KRLQLGS-DSGPYYPKRPDTIFKRSVRGMLPYKKPRGREALDNVRVYVGNPYEDD-----
DDREAEILDDTSLDRLSNIRFVHLGEVSDQLGANVTW--
>nab_hulunbeirensis_JCM_10989
MSASIAEFDADIVVDAGDCILGRVASQVAQRALDGERVAIVNAEDAVITGDKEDIFGTYR
KRLQLGS-DRGPYYPKRPDTIFKRSVRGMLPYKKPRGREALDNVRVYVGNPYEDD-----
DDREAEILDDTSLDRLSNIRFVHLGEVSDQLGANVTW--
>nab_magadii_ATCC_43099
MSASIAEFDADIVVDAGDCILGRVASQVAQRALDGERVAIVNAEDAVITGDKEDIFGTYR
KRLQLGS-DRGPYYPKRPDTIFKRSVRGMLPYKKPRGREALDNVRVYVGNPYEDD-----
DDREAEILEDTSLDRLSNIRFVHLGEVSDQLGANVTW--
