# Supplementary material for: Inteins as indicators of gene flow in the halobacteria
Source: Front Microbiol. 2014 Jun 26;5:299. doi: 10.3389/fmicb.2014.00299 (PMC4071816; doi:10.3389/fmicb.2014.00299)
Supplement: Supplementary file 1 [file DataSheet1.ZIP › data_file1/reference_tree_alignment/L15e.aln]

>lcl|36548_1819 unnamed protein product
------------------------------------------------------------
------------------------------------------------------------
--------------------------------------------------------MTVR
VSRTFEFDAPPA------------------------------------------------
------------------------------------------------------------
-----------DVWAFISDAE------------QR------AGAISV-----------VD
SFEVHDDGSA--------------------------------------------TWHVAL
PIP----------------------------MIRSTIDVETEEVERDPPNR------VKF
VGKSR---AFRVTGE---------------------------------------------
---------------------------------HEITE----------------------
---------------------------------------------TDDGGCRLANEF---
-VVDGSLPG------------------------------VESFFKRNFDA-----ELDNL
EDAL--------------------------------RD----------------------
------------------------------------------------------------
--------------------------ALASPA----------------------------
------------------------------------------------------------
----------------
>gi|515912645|ref|WP_017343228.1| DNA topoisomerase VI subunit B [Halorubrum sp. T3]
------------------------------------------------------------
------------------------------------------------------------
------------------MTSFQSTIGDEEGIAEELAEGQREISIAEFFEKNKHMLGFDS
GARGLVTAVKEAVDNALDATEEAGYLPDIYIEIEEVGDYYRLVIEDNGPGITKEQLPKVF
GKLLYGSRFHAREQSRGQQGIGISAAVLYSQLTSGQPAKITSRPKGQSRAQYFELIIDTD
TNEPEIQADEETTWDRPHGTRIELEMEANMRARQQLHDYVKHTAVVNPHARLELREPGLD
EPLKFERATDELPAETEEIRPHPHGVELGALIKMLEATESYSVSGFLQEEFTRVGKKTAD
SVIDNFRDVYYGRELAWSPPRAHDDRDVESAVADAVANKGAEATSTFADGVAEAVGNHDR
VTRSQLSEIVDNVAETVEGDTGKTFGGTVRENAVDAAWRAVTGIGGEDEAADSGEGGEGA
DDAEESPLVPDAYALVDEATSTRKDDEAVQAVAEALARRFENLDGDAFRITRDDLERLVA
DAASFVAEQRDATFGETARENVVEAFWSRAVTVPDDPPKVKAIAGSRDAAADLLDAMRTT
DILAPPTDC------------------LAPITAELVEAGLRKEYDADFYAAATRDADVHG
GDPFIVEAGIAYGGEIPADGSVELLRFANRVPLVYQRGACATTDVIKGIGWRNYGLDQPG
GSGMPNGPAVISIHVASTNVPFTSESKDALANVPEIEDEIELAVREAARELKSFLNKRRS
MQQRREKQDVLGRILPEMADKVSEVTGRSRPDIDGALARIMNNVSVEREVSDGSVTLVVE
NHSDVNEELDITDIVSTEPTDLSDGTVVDMDGEWFVQWKPEVPSGDERELTYAVDGDPEF
EVSVGGVETEKLTVND
>gi|339756202|gb|EGQ39785.1| LSU ribosomal protein L15E [Candidatus Nanosalinarum sp. J07AB56]
------------------------------------------------------------
------------------------------------------------------------
------------------------------------------------------------
--MGYYKYAQEQ------------------------------------------------
------------------------------------------------------------
-------------YEQPKD-NLD-EVW-----RQRLIEWRQQGAVER-----------VE
GPTRIPKARQ-------------------------------------------LGYKAKQ
GFV----------------------------TVRARISRGGSKRKRPANGRRPAAYGQNR
YSPKK---SKRVIAE---------------------------------------------
---------------------------------ERVSKKYENM-----------------
--------------------EVLNSYWV-----------------AEDGQHKWFEVL---
-LVDPDHPQ------------------------------IQSDDDINWIT-------DNR
DRAE--------------------------------RG-------LTPASRESRGLKNRG
KG----------------------------------------------------------
-------------------------AEKSRPSGNANDGR---------------------
------------------------------------------------------------
--------------NK
>gi|541201936|gb|ERH10001.1| LSU ribosomal protein L15E [halophilic archaeon J07HX64]
------------------------------------------------------------
------------------------------------------------------------
------------------------------------------------------------
MTQSVYSHIREA------------------------------------------------
------------------------------------------------------------
-------------WQNPDDSKVAELQW------QRQQRWRDQGAIER-----------IE
RPTRLDAARS-------------------------------------------QGYKAKQ
GVI----------------------------VARVSVRKGGSRKSRFTAGRRSKRQGVNR
LSRRK---SIQRIAE---------------------------------------------
---------------------------------ERCTRKYPNL-----------------
--------------------RVLNSYWV-----------------GADGSQIWHEII---
-MLDPNHPA------------------------------IENDDDLNWIC-----DDTHK
NRAL--------------------------------RG-------LTSAGTQGRGLGSKG
KG----------------------------------------------------------
-------------------------SEHARPSVSSDDGR---------------------
------------------------------------------------------------
--------------AK
>gi|448731148|ref|ZP_21713451.1| 50S ribosomal protein L15e [Halococcus saccharolyticus DSM 5350]
------------------------------------------------------------
------------------------------------------------------------
------------------------------------------------------------
MARSFYSHIGDA------------------------------------------------
------------------------------------------------------------
-------------WHDADNEMHEELQW------QRLQEWRDQGAIER-----------IE
RPTRLDRARS-------------------------------------------LGYKAKQ
GIV----------------------------LARIAVRKGTARKQRHDAGRRTKRQGVNK
VTRRK---SIQRIAE---------------------------------------------
---------------------------------ERSSRKFTNL-----------------
--------------------RVLNSYPV-----------------GEDGSQKWFEAI---
-LVDPEHPA------------------------------IENDDDLSWIC-----ADDQR
GRAF--------------------------------RG-------LTSAGTQGRGLGTKG
KG----------------------------------------------------------
-------------------------TEHTRPSVHGGKGR---------------------
------------------------------------------------------------
--------------GK
>gi|448734866|ref|ZP_21717086.1| 50S ribosomal protein L15e [Halococcus salifodinae DSM 8989]
------------------------------------------------------------
------------------------------------------------------------
------------------------------------------------------------
MARSFYSHIGDA------------------------------------------------
------------------------------------------------------------
-------------WHDADNEMHEELQW------QRLQEWRDQGAIER-----------ID
RPTRLDRARS-------------------------------------------LGYKAKQ
GIV----------------------------LARIAVRKGTARKQRHDAGRRTKRQGVNK
VTRRK---SIQRIAE---------------------------------------------
---------------------------------ERSSRKFTNL-----------------
--------------------RVLNSYPV-----------------GEDGSQKWFEAI---
-LVDPEHPA------------------------------IENDDDLNWIC-----ADDQR
GRAF--------------------------------RG-------LTSAGKQGRGLGTKG
KG----------------------------------------------------------
-------------------------TEHTRPSVHGGKGR---------------------
------------------------------------------------------------
--------------GK
>gi|448727477|ref|ZP_21709836.1| 50S ribosomal protein L15e [Halococcus morrhuae DSM 1307]
------------------------------------------------------------
------------------------------------------------------------
------------------------------------------------------------
MARSFYAHIGDA------------------------------------------------
------------------------------------------------------------
-------------WHDAENEKHADLQW------RRLQEWREQGAIER-----------IE
RPTRLDRARS-------------------------------------------LGYKAKQ
GVV----------------------------LARVAVRKGTARKVRHKAGRRTKRQGVNR
VTRRK---SVQRISE---------------------------------------------
---------------------------------ERSSRKFKNL-----------------
--------------------RVLNSYPV-----------------GEDGSQKWFEVV---
-LIDPEHPA------------------------------IENDDDLNWIC-----DDTHR
GRAF--------------------------------RG-------LTSAGTSGRGLNEKG
KG----------------------------------------------------------
-------------------------SEHTRPSVHSDRGR---------------------
------------------------------------------------------------
--------------GK
>gi|448739648|ref|ZP_21721660.1| 50S ribosomal protein L15e [Halococcus thailandensis JCM 13552]
------------------------------------------------------------
------------------------------------------------------------
------------------------------------------------------------
MARSFYAHIGDA------------------------------------------------
------------------------------------------------------------
-------------WHDAENEKHADLQW------RRLQEWREQGAIER-----------ID
RPTRLDRARS-------------------------------------------LGYKAKQ
GVV----------------------------LARVAVRKGTARKVRHKAGRRTKRQGVNR
VTRRK---SVQRIAE---------------------------------------------
---------------------------------ERSSRKFKNL-----------------
--------------------RVLNSYPV-----------------GEDGSQKWFEVV---
-LIDPEHPA------------------------------IENDDDLNWIC-----DDTHR
GRAF--------------------------------RG-------LTSAGTSGRGLDEKG
KG----------------------------------------------------------
-------------------------AEHTRPSVHSDRGR---------------------
------------------------------------------------------------
--------------GK
>gi|409728474|ref|ZP_11271333.1| 50S ribosomal protein L15e [Halococcus hamelinensis 100A6]
------------------------------------------------------------
------------------------------------------------------------
------------------------------------------------------------
MARSFYSHIGDA------------------------------------------------
------------------------------------------------------------
-------------WHDPENEMQAELQW------RRLQEWRQEGAIER-----------IE
RPTRLDRARS-------------------------------------------LGYKAKQ
GIV----------------------------LARVAVRKGTARKQRHTAGRRTKRQGVNR
VTRRK---SIQRIGE---------------------------------------------
---------------------------------ERASRKFRNL-----------------
--------------------RVLNSYPV-----------------GQDGSQKWFEVI---
-LVDPEHPA------------------------------IENDDDLSWIC-----DDSHR
GRAF--------------------------------RG-------LTSAGTQGRGLGEKG
KG----------------------------------------------------------
-------------------------AEHTRPSINSDRGR---------------------
------------------------------------------------------------
--------------GK
>gi|257386348|ref|YP_003176121.1| 50S ribosomal protein L15e [Halomicrobium mukohataei DSM 12286]
------------------------------------------------------------
------------------------------------------------------------
------------------------------------------------------------
MARSSYSYIREA------------------------------------------------
------------------------------------------------------------
-------------WQNPDDGKLAELQW------QRQQDWREEGAIER-----------IE
RPTRLDKARS-------------------------------------------QGYKAKQ
GVV----------------------------VVRTSVRKGGARKERFKAGRRSKRQGVTR
ITRRK---DIQRVAE---------------------------------------------
---------------------------------ERATRTYPNL-----------------
--------------------RVLNSYWV-----------------GEDGRQKWHEII---
-LVDPEHPA------------------------------IQNDDDLGWIA-----DDDHT
DRAL--------------------------------RG-------LTGAGKRNRGLDTRG
KG----------------------------------------------------------
-------------------------AEHIRPSLRSNRGR---------------------
------------------------------------------------------------
--------------GK
>gi|448626506|ref|ZP_21671285.1| 50S ribosomal protein L15e [Haloarcula vallismortis ATCC 29715]
------------------------------------------------------------
------------------------------------------------------------
------------------------------------------------------------
MARSAYSYIRDA------------------------------------------------
------------------------------------------------------------
-------------WKNPGDGQLAELQW------QRQQEWRDEGAVER-----------IE
RPTRLDKARS-------------------------------------------QGYKAKQ
GVI----------------------------VARVSVRKGSARKQRHKAGRRSKRQGVTR
ITRRK---DIQRVAE---------------------------------------------
---------------------------------ERASRTFPNL-----------------
--------------------RVLNSYSV-----------------GQDGRQKWHEVI---
-LIDPNHPA------------------------------IQNDDDLSWIC-----ADDQA
DRVF--------------------------------RG-------LTGAGRRNRGLGGKG
KG----------------------------------------------------------
-------------------------SEKTRPSLRSNRGK---------------------
------------------------------------------------------------
--------------GK
>gi|448684790|ref|ZP_21692877.1| 50S ribosomal protein L15e [Haloarcula japonica DSM 6131]
------------------------------------------------------------
------------------------------------------------------------
------------------------------------------------------------
MARSAYSYIRDA------------------------------------------------
------------------------------------------------------------
-------------WKNPGDGQLAELQW------QRQQEWRNEGAVER-----------IE
RPTRLDKARS-------------------------------------------QGYKAKQ
GVI----------------------------VARVSVRKGSARKRRHKAGRRSKRQGVTR
ITRRK---DIQRVAE---------------------------------------------
---------------------------------ERASRTFPNL-----------------
--------------------RVLNSYSV-----------------GQDGRQKWHEII---
-LIDPNHPA------------------------------IQNDDDLSWIC-----ANDQA
DRVF--------------------------------RG-------LTGAGRRNRGLGGKG
KG----------------------------------------------------------
-------------------------SEKTRPSLRSNRGK---------------------
------------------------------------------------------------
--------------GK
>gi|448680951|ref|ZP_21691097.1| 50S ribosomal protein L15e [Haloarcula argentinensis DSM 12282]
------------------------------------------------------------
------------------------------------------------------------
------------------------------------------------------------
MARSAYSYIRDA------------------------------------------------
------------------------------------------------------------
-------------WKNPGDGQLAELQW------QRQQEWRNEGAVER-----------IE
RPTRLDKARS-------------------------------------------QGYKAKQ
GVI----------------------------VARVSVRKGSARKRRHKAGRRSKRQGVTR
ITRRK---DIQRVAE---------------------------------------------
---------------------------------ERASRTFPNL-----------------
--------------------RVLNSYSV-----------------GQDGRQKWHEII---
-LIDPNHPA------------------------------IQNDDDLSWIC-----ADDQA
DRVF--------------------------------RG-------LTGAGRRNRGLSGKG
KG----------------------------------------------------------
-------------------------SEKTRPSLRSNRGK---------------------
------------------------------------------------------------
--------------GK
>gi|55378776|ref|YP_136626.1| 50S ribosomal protein L15 [Haloarcula marismortui ATCC 43049]
------------------------------------------------------------
------------------------------------------------------------
------------------------------------------------------------
MARSAYSYIRDA------------------------------------------------
------------------------------------------------------------
-------------WKNPGDGQLAELQW------QRQQEWRNEGAVER-----------IE
RPTRLDKARS-------------------------------------------QGYKAKQ
GVI----------------------------VARVSVRKGSARKRRHKAGRRSKRQGVTR
ITRRK---DIQRVAE---------------------------------------------
---------------------------------ERASRTFPNL-----------------
--------------------RVLNSYSV-----------------GQDGRQKWHEVI---
-LIDPNHPA------------------------------IQNDDDLSWIC-----ADDQA
DRVF--------------------------------RG-------LTGAGRRNRGLSGKG
KG----------------------------------------------------------
-------------------------SEKTRPSLRSNGGK---------------------
------------------------------------------------------------
--------------GK
>gi|448637605|ref|ZP_21675843.1| 50S ribosomal protein L15e [Haloarcula sinaiiensis ATCC 33800]
------------------------------------------------------------
------------------------------------------------------------
------------------------------------------------------------
MARSAYSYIRDA------------------------------------------------
------------------------------------------------------------
-------------WKNPGDGQLAELQW------QRQQEWRNEGAVER-----------IE
RPTRLDKARS-------------------------------------------QGYKAKQ
GVI----------------------------VARVSVRKGSARKRRHKAGRRSKRQGVTR
ITRRK---DIQRVAE---------------------------------------------
---------------------------------ERASRTFPNL-----------------
--------------------RVLNSYSV-----------------GQDGRQKWHEVI---
-LIDPNHPA------------------------------IQNDDDLSWIC-----ADDQA
DRVF--------------------------------RG-------LTGAGRRNRGLSGKG
KG----------------------------------------------------------
-------------------------SEKTRPSLRSNGGK---------------------
------------------------------------------------------------
--------------GK
>gi|448651881|ref|ZP_21680894.1| 50S ribosomal protein L15e [Haloarcula californiae ATCC 33799]
------------------------------------------------------------
------------------------------------------------------------
------------------------------------------------------------
MARSAYSYIRDA------------------------------------------------
------------------------------------------------------------
-------------WKNPGDGQLAELQW------QRQQEWRNEGAVER-----------IE
RPTRLDKARS-------------------------------------------QGYKAKQ
GVI----------------------------VARVSVRKGSARKRRHKAGRRSKRQGVTR
ITRRK---DIQRVAE---------------------------------------------
---------------------------------ERASRTFPNL-----------------
--------------------RVLNSYSV-----------------GQDGRQKWHEVI---
-LIDPNHPA------------------------------IQNDDDLSWIC-----ADDQA
DRVF--------------------------------RG-------LTGAGRRNRGLSGKG
KG----------------------------------------------------------
-------------------------SEKTRPSLRSNRGK---------------------
------------------------------------------------------------
--------------GK
>gi|448665362|ref|ZP_21684637.1| 50S ribosomal protein L15e [Haloarcula amylolytica JCM 13557]
------------------------------------------------------------
------------------------------------------------------------
------------------------------------------------------------
MARSAYSYIRDA------------------------------------------------
------------------------------------------------------------
-------------WKNPGDGQLAELQW------QRQQEWRDEGAVER-----------IE
RPTRLDKARS-------------------------------------------QGYKAKQ
GVV----------------------------VARVSVRKGGARKRRHKAGRRSKRQGVTR
ITRRK---DIQRVAE---------------------------------------------
---------------------------------ERASRTFPNL-----------------
--------------------RVLNSYSV-----------------GQDGRQKWHEVI---
-LIDPNHPA------------------------------IQNDDDLSWIC-----ADDQA
DRVF--------------------------------RG-------LTGAGRRNRGLSGKG
KG----------------------------------------------------------
-------------------------SEKTRPSLRSNRGK---------------------
------------------------------------------------------------
--------------GK
>gi|344212812|ref|YP_004797132.1| 50S ribosomal protein L15e [Haloarcula hispanica ATCC 33960]
------------------------------------------------------------
------------------------------------------------------------
------------------------------------------------------------
MARSAYSYIRDA------------------------------------------------
------------------------------------------------------------
-------------WKNPGDGQLAELQW------QRQQEWRDEGAVER-----------IE
RPTRLDKARS-------------------------------------------QGYKAKQ
GVV----------------------------VARVSVRKGGARKRRHKAGRRSKRQGVTR
ITRRK---DIQRVAE---------------------------------------------
---------------------------------ERASRTFPNL-----------------
--------------------RVLNSYSV-----------------GQDGRQKWHEVI---
-LIDPNHPA------------------------------IQNDDDLSWIC-----ADDQA
DRVF--------------------------------RG-------LTGAGRRNRGLSGKG
KG----------------------------------------------------------
-------------------------SEKTRPSLRSNRGK---------------------
------------------------------------------------------------
--------------GK
>lcl|38015_1792 unnamed protein product
------------------------------------------------------------
------------------------------------------------------------
------------------------------------------------------------
------------------------------------------------------------
------------------------------------------------------------
------------------------------------------------------------
------------------------------------------------------------
------------------------------------------------------------
------------------------------------------------------------
------------------------------------------------------------
---------------------MLNSYSV-----------------GQDGRQKWHEVI---
-LIDPNHPA------------------------------IQNDDDLSWIC-----ADDQA
DRVF--------------------------------RG-------LTGAGRRNRGLSGKG
KG----------------------------------------------------------
-------------------------SEKTRPSLRSNRGK---------------------
------------------------------------------------------------
--------------GK
>gi|541181326|gb|ERG89923.1| ribosomal protein L15E [halophilic archaeon J07HX5]
------------------------------------------------------------
------------------------------------------------------------
------------------------------------------------------------
MTRSFYSHIRDA------------------------------------------------
------------------------------------------------------------
-------------WKNPDDGKLAELQW------QRTQEWRDQGALER-----------IE
RPTRLDRARS-------------------------------------------LGYKAKQ
GVV----------------------------VVRAAVRKGGARKQRFTAGRRSARQGVTR
ITRRK---NIQRVAE---------------------------------------------
---------------------------------ERATRKYPNL-----------------
--------------------RVLNSYWV-----------------GEDGSQKWHEII---
-MIDPNHPA------------------------------IESDDDLGWIC-----DDVHD
SRAL--------------------------------TG-------QTSAGKQNRGLGERG
KG----------------------------------------------------------
-------------------------TEHTRPSLSSDRNR---------------------
------------------------------------------------------------
--------------GK
>gi|448295769|ref|ZP_21485833.1| 50S ribosomal protein L15e [Halalkalicoccus jeotgali B3]
------------------------------------------------------------
------------------------------------------------------------
------------------------------------------------------------
MARSFYSHIRDA------------------------------------------------
------------------------------------------------------------
-------------WKNPKEGALGELQW------QRKQEWREQGAIER-----------IE
RPTRLDRARD-------------------------------------------LGYKAKQ
GVV----------------------------LARVSIRKGTARKQRHKAGRRSKRQGVTR
VTRNK---NLQRVAE---------------------------------------------
---------------------------------ERATRTYRNL-----------------
--------------------RVLNSYGV-----------------GQDGSQKWFEVI---
-LVDPEHPA------------------------------IENDDDLGWIC-----GDSQE
NRAL--------------------------------RG-------LTSAGQQNRGLGTKG
KG----------------------------------------------------------
-------------------------TEHTRPSRNS-------------------------
------------------------------------------------------------
----------------
>gi|335433748|ref|ZP_08558564.1| 50S ribosomal protein L15e [Halorhabdus tiamatea SARL4B]
------------------------------------------------------------
------------------------------------------------------------
------------------------------------------------------------
MARSFYSHIRDA------------------------------------------------
------------------------------------------------------------
-------------WKNPDEGKVAELQW------QRMQRWREQGAIER-----------VE
RPTRLDRARS-------------------------------------------LGYKAKQ
GIV----------------------------VARVSVRKGSARKERHIAGRRSKRQGVTR
ITRRK---NLQRVAE---------------------------------------------
---------------------------------ERATRKYRNL-----------------
--------------------RVLNSYWV-----------------GEDGSQKWFEAI---
-LVDPNHPA------------------------------IENDDDLSWIC-----DDDHE
NRAM--------------------------------RG-------LTSAGQRNRGLNGRG
KG----------------------------------------------------------
-------------------------TEHTRPSNSGDSGR---------------------
------------------------------------------------------------
--------------AK
>gi|257053451|ref|YP_003131284.1| 50S ribosomal protein L15e [Halorhabdus utahensis DSM 12940]
------------------------------------------------------------
------------------------------------------------------------
------------------------------------------------------------
MARSFYSHIRDA------------------------------------------------
------------------------------------------------------------
-------------WKNPDEGKVAELQW------QRMQRWREQGAIER-----------VE
RPTRLDRARS-------------------------------------------LGYKAKQ
GIV----------------------------VARVSVRKGSARKERHIAGRRSKRQGVTR
ITRRK---NLQRVAE---------------------------------------------
---------------------------------ERASRKYRNL-----------------
--------------------RVLNSYWV-----------------GEDGSQKWFETI---
-LVDPNHPA------------------------------IENDDDLNWIC-----DDEHE
SRAM--------------------------------RG-------LTSAGQRNRGLNGRG
KG----------------------------------------------------------
-------------------------TEHTRPSNSGDSGR---------------------
------------------------------------------------------------
--------------AK
>gi|452206635|ref|YP_007486757.1| 50S ribosomal protein L15e [Natronomonas moolapensis 8.8.11]
------------------------------------------------------------
------------------------------------------------------------
------------------------------------------------------------
MARSFYSHIREA------------------------------------------------
------------------------------------------------------------
-------------WKTPKEGTLAELQW------QRQQEWRDQGSIER-----------VD
RPTRLDKARS-------------------------------------------LGYKAKQ
GVV----------------------------VARVSVRKGSARKQRFKAGRRSKRQGVNK
ITRRK---NLQRIAE---------------------------------------------
---------------------------------ERSGRKFKNL-----------------
--------------------RVLNSYWV-----------------GEDGSQKWFEVI---
-LLDPEHGA------------------------------IQNDDDLSWIC-----DDSQR
GRAY--------------------------------RG-------RTSAGQRGRGQQQRG
KG----------------------------------------------------------
-------------------------TEHTRPSIRSENNR---------------------
------------------------------------------------------------
--------------GK
>gi|76800778|ref|YP_325786.1| 50S ribosomal protein L15e [Natronomonas pharaonis DSM 2160]
------------------------------------------------------------
------------------------------------------------------------
------------------------------------------------------------
MARSFYSHIREA------------------------------------------------
------------------------------------------------------------
-------------WKTPKEGKLAELQW------QRQQEWRDQGAIER-----------IE
RPTRLDKARS-------------------------------------------LGYKAKQ
GVV----------------------------VARVSVRKGTARKQRFKAGRRSKRQGVNK
ITRRK---NLQRIAE---------------------------------------------
---------------------------------ERSGRKFRNL-----------------
--------------------RVLNSYWV-----------------GEDGSQKWFEVI---
-LLDPEHGA------------------------------IQNDDDLSWIC-----DDSQR
GRAY--------------------------------RG-------RTSAGQRGRGQQKRG
KG----------------------------------------------------------
-------------------------TEHTRPSIRANDKR---------------------
------------------------------------------------------------
--------------GK
>gi|354612174|ref|ZP_09030126.1| 50S ribosomal protein L15e [Halobacterium sp. DL1]
------------------------------------------------------------
------------------------------------------------------------
------------------------------------------------------------
MTRSLYSHIKEA------------------------------------------------
------------------------------------------------------------
-------------WRNPSDGKLAELQW------QRKQEWRKQGAIER-----------ID
RPTRLDKARE-------------------------------------------LGYKAKQ
GVV----------------------------VARVSVRKGTARKSRFKAGRRTKRQGVNR
IGRAK---NLQRIAE---------------------------------------------
---------------------------------ERASRKFINL-----------------
--------------------RVLNSYWV-----------------GEDGSQKWFEVI---
-LLDPEHGA------------------------------IKNDDDLNWIC-----EDSQE
NRVF--------------------------------RG-------LTSAGRRARGLQNRG
KG----------------------------------------------------------
-------------------------AEKVRPSTNAGKRR---------------------
------------------------------------------------------------
--------------KS
>gi|15789488|ref|NP_279312.1| 50S ribosomal protein L15 [Halobacterium sp. NRC-1]
------------------------------------------------------------
------------------------------------------------------------
------------------------------------------------------------
MARSFYSHIKEA------------------------------------------------
------------------------------------------------------------
-------------WEDPDDGKLAELQW------QRKQDWRKEGAIER-----------VD
RPTRLDKARE-------------------------------------------LGYKAKQ
GVV----------------------------VVRVSVRKGTARKSRFKAGRRTKRQGVNR
IGRAK---NLQRIAE---------------------------------------------
---------------------------------ERASRKYVNL-----------------
--------------------RTLNSYWV-----------------GEDGSQKWFEAI---
-LLDPEHGA------------------------------IQNDDDLNWIC-----DDSHK
NRVF--------------------------------RG-------KTSAGRRARGLQNRG
KG----------------------------------------------------------
-------------------------TEGLRPSTNADKRN---------------------
------------------------------------------------------------
--------------KS
>gi|169235204|ref|YP_001688404.1| 50S ribosomal protein L15e [Halobacterium salinarum R1]
------------------------------------------------------------
------------------------------------------------------------
------------------------------------------------------------
MARSFYSHIKEA------------------------------------------------
------------------------------------------------------------
-------------WEDPDDGKLAELQW------QRKQDWRKEGAIER-----------VD
RPTRLDKARE-------------------------------------------LGYKAKQ
GVV----------------------------VVRVSVRKGTARKSRFKAGRRTKRQGVNR
IGRAK---NLQRIAE---------------------------------------------
---------------------------------ERASRKYVNL-----------------
--------------------RTLNSYWV-----------------GEDGSQKWFEAI---
-LLDPEHGA------------------------------IQNDDDLNWIC-----DDSHK
NRVF--------------------------------RG-------KTSAGRRARGLQNRG
KG----------------------------------------------------------
-------------------------TEGLRPSTNADKRN---------------------
------------------------------------------------------------
--------------KS
>gi|541198883|gb|ERH07046.1| ribosomal protein L15E [Halonotius sp. J07HN4]
------------------------------------------------------------
------------------------------------------------------------
------------------------------------------------------------
MTRSVYSHIREA------------------------------------------------
------------------------------------------------------------
-------------WESPSEGKLAELQW------QRKQEWRNQGAIER-----------VD
RPTRLDKARS-------------------------------------------QGYKAKQ
GVV----------------------------VARVAVRKGGARKQRHTAGRRTKRQGVNR
IGRRK---SIQRIAE---------------------------------------------
---------------------------------ERASRKYRNL-----------------
--------------------RVLNSYWV-----------------GEDGSQKWHEAI---
-LIDPNHPA------------------------------IEADDDLNWIC-----EDQHK
GRAF--------------------------------RG-------LTNAGDKGRGMQTRG
QG----------------------------------------------------------
-------------------------TEHARPSVNSDRNR---------------------
------------------------------------------------------------
--------------SK
>gi|541194188|gb|ERH02521.1| ribosomal protein L15E [Halonotius sp. J07HN6]
------------------------------------------------------------
------------------------------------------------------------
------------------------------------------------------------
MARSVYSHIREA------------------------------------------------
------------------------------------------------------------
-------------WRSPDEGKLAELQW------QRKQEWRDQGAIER-----------ID
RPTRLDKARS-------------------------------------------QGYKAKQ
GIV----------------------------VARVSVRKGGARKQRHTAGRRTKRQGVNR
IGRRK---SIQRIAE---------------------------------------------
---------------------------------ERASRKFRNL-----------------
--------------------RVLNSYWV-----------------GEDGSQKWHEVI---
-LVDPEHPA------------------------------IENDDDLNWIC-----EDQHK
GRAF--------------------------------RG-------LTNAGDEGRGIQDRG
KG----------------------------------------------------------
-------------------------TEHARPSVNSDRNR---------------------
------------------------------------------------------------
--------------SK
>gi|541196198|gb|ERH04455.1| ribosomal protein L15E [Halorubrum sp. J07HR59]
------------------------------------------------------------
------------------------------------------------------------
------------------------------------------------------------
MSRSFYSHIKEA------------------------------------------------
------------------------------------------------------------
-------------WRNPGDGKLADLQW------ERKQDWRNEGALTR-----------ID
RPTRLDKARE-------------------------------------------LGYKAKQ
GII----------------------------VVRASVRKGGSRKQRHTAGRRSKRQGVNR
LSRSK---SIKRISE---------------------------------------------
---------------------------------ERASRKYRNL-----------------
--------------------RVLNSYWV-----------------GEDGSQKWHEII---
-LVDPNHPA------------------------------IENDSDLSWIC-----DDSHK
GRAF--------------------------------RG-------LTSAGQKGRGQQARG
KG----------------------------------------------------------
-------------------------TEKTRPSV---------------------------
------------------------------------------------------------
--------------ER
>lcl|18175_2524 unnamed protein product
------------------------------------------------------------
------------------------------------------------------------
------------------------------------------------------------
------------------------------------------------------------
------------------------------------------------------------
------------------------------------------------------------
------------------------------------------------------------
-----------------------------------------------------------M
VVRAD---PVQ-------------------------------------------------
------------------------------------------------------------
-------------------------------------------------------VV---
-LVDPAHPA------------------------------IENDDDLNWIC-----SDDHK
GRAY--------------------------------RG-------LTSAGTKGRGQRKRG
KG----------------------------------------------------------
-------------------------TEKTRPSVTSNDRQ---------------------
------------------------------------------------------------
--------------GK
>gi|544638993|ref|WP_021073557.1| 50S ribosomal protein L15 [haloarchaeon 3A1_DGR]
------------------------------------------------------------
------------------------------------------------------------
------------------------------------------------------------
MARSFYSHIKDA------------------------------------------------
------------------------------------------------------------
-------------WQSPKEGKLAELQW------QRKQEWREQGAIER-----------IE
RPTRLDKARE-------------------------------------------LGYKAKQ
GVV----------------------------VARVSVRKGGSRKQRFTAGRRSKRQGVNR
LSRRK---SIQRIAE---------------------------------------------
---------------------------------ERASRKFRNL-----------------
--------------------RVLNSYWV-----------------GEDGSQKWHEVI---
-LVDPNHPA------------------------------IENDDDLSWIC-----EDQHR
GRAF--------------------------------RG-------LTSAGTKGRGQRTRG
KG----------------------------------------------------------
-------------------------TEHTRPSIGGDRRR---------------------
------------------------------------------------------------
--------------GK
>lcl|36550_1945 unnamed protein product
------------------------------------------------------------
------------------------------------------------------------
------------------------------------------------------------
MARSFYSHIKEA------------------------------------------------
------------------------------------------------------------
-------------WRSPKEGKLAELQW------QRKQQWRDEGAIER-----------IE
RPTRLDKARE-------------------------------------------LGYKAKQ
GVI----------------------------VARVSVRKGGSRKQRHKAGRRSKRQGVNR
LSRRK---SIHRIAE---------------------------------------------
---------------------------------ERASRKYRNL-----------------
--------------------RVLNSYWV-----------------GEDGSQKWHEVI---
-LVDPAHPA------------------------------IENDDDLGWIT-----SDDHR
GRAF--------------------------------RG-------LTSAGTKGRGQRTRG
KG----------------------------------------------------------
-------------------------TEKTRPSVTGNDRQ---------------------
------------------------------------------------------------
--------------GK
>lcl|36551_2343 unnamed protein product
------------------------------------------------------------
------------------------------------------------------------
------------------------------------------------------------
MARSFYSHIKEA------------------------------------------------
------------------------------------------------------------
-------------WRSPKEGKLAELQW------QRKQQWRDEGAIER-----------IE
RPTRLDKARE-------------------------------------------LGYKAKQ
GVI----------------------------VARVSVRKGGSRKQRHKAGRRSKRQGVNR
LSRRK---SIHRIAE---------------------------------------------
---------------------------------ERASRKYRNL-----------------
--------------------RVLNSYWV-----------------GEDGSQKWHEVI---
-LVDPAHPA------------------------------IENDDDLGWIT-----SDDHR
GRAF--------------------------------RG-------LTSAGTKGRGQRTRG
KG----------------------------------------------------------
-------------------------TEKTRPSVTGNDRQ---------------------
------------------------------------------------------------
--------------GK
>lcl|36552_2621 unnamed protein product
------------------------------------------------------------
------------------------------------------------------------
------------------------------------------------------------
MARSFYSHIKEA------------------------------------------------
------------------------------------------------------------
-------------WRSPKEGKLAELQW------QRKQQWRDEGAIER-----------IE
RPTRLDKARE-------------------------------------------LGYKAKQ
GVI----------------------------VARVSVRKGGSRKQRHKAGRRSKRQGVNR
LSRRK---SIHRIAE---------------------------------------------
---------------------------------ERASRKYRNL-----------------
--------------------RVLNSYWV-----------------GEDGSQKWHEVI---
-LVDPAHPA------------------------------IENDDDLGWIT-----SDDHR
GRAF--------------------------------RG-------LTSAGTKGRGQRTRG
KG----------------------------------------------------------
-------------------------TEKTRPSVTGNDRQ---------------------
------------------------------------------------------------
--------------GK
>lcl|36554_2041 unnamed protein product
------------------------------------------------------------
------------------------------------------------------------
------------------------------------------------------------
MARSFYSHIKEA------------------------------------------------
------------------------------------------------------------
-------------WRSPKEGKLAELQW------QRKQQWRDEGAIER-----------IE
RPTRLDKARE-------------------------------------------LGYKAKQ
GVI----------------------------VARVSVRKGGSRKQRHKAGRRSKRQGVNR
LSRRK---SIHRIAE---------------------------------------------
---------------------------------ERASRKYRNL-----------------
--------------------RVLNSYWV-----------------GEDGSQKWHEVI---
-LVDPAHPA------------------------------IENDDDLGWIT-----SDDHR
GRAF--------------------------------RG-------LTSAGTKGRGQRTRG
KG----------------------------------------------------------
-------------------------TEKTRPSVTGNDRQ---------------------
------------------------------------------------------------
--------------GK
>lcl|36555_2890 unnamed protein product
------------------------------------------------------------
------------------------------------------------------------
------------------------------------------------------------
MARSFYSHIKEA------------------------------------------------
------------------------------------------------------------
-------------WRSPKEGKLAELQW------QRKQQWRDEGAIER-----------IE
RPTRLDKARE-------------------------------------------LGYKAKQ
GVI----------------------------VARVSVRKGGSRKQRHKAGRRSKRQGVNR
LSRRK---SIHRIAE---------------------------------------------
---------------------------------ERASRKYRNL-----------------
--------------------RVLNSYWV-----------------GEDGSQKWHEVI---
-LVDPAHPA------------------------------IENDDDLGWIT-----SDDHR
GRAF--------------------------------RG-------LTSAGTKGRGQRTRG
KG----------------------------------------------------------
-------------------------TEKTRPSVTGNDRQ---------------------
------------------------------------------------------------
--------------GK
>gi|448472099|ref|ZP_21601054.1| 50S ribosomal protein L15e [Halorubrum aidingense JCM 13560]
------------------------------------------------------------
------------------------------------------------------------
------------------------------------------------------------
MARSFYSHIKDA------------------------------------------------
------------------------------------------------------------
-------------WRSPKEGKLAELQW------QRKQEWRDQGAIER-----------IE
RPTRLDKARE-------------------------------------------LGYKAKQ
GVV----------------------------VARVSVRKGGSRKQRHKAGRRSKRQGVNR
LSRRK---SIQRISE---------------------------------------------
---------------------------------ERASRKYRNL-----------------
--------------------RVLNSYWV-----------------GEDGSQKWHEVI---
-LVDPNHPA------------------------------IENDTDLGWIT-----SDDHK
GRAF--------------------------------RG-------LTSAGTKGRGQRTRG
KG----------------------------------------------------------
-------------------------TENTRPSVTGNDRQ---------------------
------------------------------------------------------------
--------------GK
>lcl|38017_1309 unnamed protein product
------------------------------------------------------------
------------------------------------------------------------
------------------------------------------------------------
MARSFYSHIKEA------------------------------------------------
------------------------------------------------------------
-------------WRSPKEGKLAELQW------QRKQEWRDEGAIER-----------IE
RPTRLDKARE-------------------------------------------LGYKAKQ
GVV----------------------------VARVSVRKGGSRKQRFKAGRRSKRQGVNR
LSRRK---SIQRISE---------------------------------------------
---------------------------------ERASRKYRNL-----------------
--------------------RVLNSYWV-----------------GEDGSQKWHEVI---
-LVDPNHPA------------------------------IENDDDLGWIT-----SDDHK
GRAF--------------------------------RG-------LTSAGTKGRGQRTRG
KG----------------------------------------------------------
-------------------------TEKTRPSVTGNDRQ---------------------
------------------------------------------------------------
--------------GK
>gi|448445158|ref|ZP_21590213.1| 50S ribosomal protein L15e [Halorubrum saccharovorum DSM 1137]
------------------------------------------------------------
------------------------------------------------------------
------------------------------------------------------------
MARSFYSHIKEA------------------------------------------------
------------------------------------------------------------
-------------WRSPKEGKLAELQW------QRKQEWRDEGAIER-----------IE
RPTRLDKARE-------------------------------------------LGYKAKQ
GVV----------------------------VARVSVRKGGSRKQRFKAGRRSKRQGVNR
LSRRK---SIQRISE---------------------------------------------
---------------------------------ERASRKYRNL-----------------
--------------------RVLNSYWV-----------------GEDGSQKWHEVI---
-LVDPNHPA------------------------------IENDDDLGWIT-----SDDHK
GRAF--------------------------------RG-------LTSAGTKGRGQRTRG
KG----------------------------------------------------------
-------------------------TEKTRPSVTGNDRQ---------------------
------------------------------------------------------------
--------------GK
>gi|222478849|ref|YP_002565086.1| 50S ribosomal protein L15e [Halorubrum lacusprofundi ATCC 49239]
------------------------------------------------------------
------------------------------------------------------------
------------------------------------------------------------
MARSFYSHIKEA------------------------------------------------
------------------------------------------------------------
-------------WRSPKEGKLAELQW------QRKQEWRDEGAIER-----------IE
RPTRLDKARE-------------------------------------------LGYKAKQ
GVV----------------------------VARVSVRKGGSRKQRHKAGRRSKRQGVNR
LSRRK---SIQRISE---------------------------------------------
---------------------------------ERASRKYRNL-----------------
--------------------RVLNSYWV-----------------GEDGSQKWHEVI---
-LVDPNHPA------------------------------IENDGDLGWIA-----SDDHK
GRAF--------------------------------RG-------LTSAGTKGRGQRTRG
TG----------------------------------------------------------
-------------------------TEKTRPSVTGNDRQ---------------------
------------------------------------------------------------
--------------GK
>gi|448467617|ref|ZP_21599567.1| 50S ribosomal protein L15e [Halorubrum kocurii JCM 14978]
------------------------------------------------------------
------------------------------------------------------------
------------------------------------------------------------
MARSFYSHIKEA------------------------------------------------
------------------------------------------------------------
-------------WRSPKEGKLAELQW------QRKQEWRDEGAIER-----------IE
RPTRLDKARE-------------------------------------------LGYKAKQ
GVV----------------------------VARVSVRKGGSRKQRHKAGRRSKRQGVNR
LSRRK---SIQRISE---------------------------------------------
---------------------------------ERASRKYRNL-----------------
--------------------RVLNSYWV-----------------GEDGSQKWHEVI---
-LVDPNHPA------------------------------IENDGDLGWIA-----SDDHK
GRAF--------------------------------RG-------LTSAGTKGRGQRTRG
KG----------------------------------------------------------
-------------------------TEKTRPSVTGNDRQ---------------------
------------------------------------------------------------
--------------GK
>gi|448456859|ref|ZP_21595515.1| 50S ribosomal protein L15e [Halorubrum lipolyticum DSM 21995]
------------------------------------------------------------
------------------------------------------------------------
------------------------------------------------------------
MARSFYSHIKEA------------------------------------------------
------------------------------------------------------------
-------------WRSPKEGKLAELQW------QRKQEWRDEGAIER-----------IE
RPTRLDKARE-------------------------------------------LGYKAKQ
GVV----------------------------VARVSVRKGGSRKQRHKAGRRSKRQGVNR
LSRRK---SIQRISE---------------------------------------------
---------------------------------ERASRKYRNL-----------------
--------------------RVLNSYWV-----------------GEDGSQKWHEVI---
-LVDPNHPA------------------------------IENDGDLGWIA-----SDDHK
GRAF--------------------------------RG-------LTSAGTKGRGQRTRG
KG----------------------------------------------------------
-------------------------TEKTRPSVTGNDRQ---------------------
------------------------------------------------------------
--------------GK
>lcl|38019_724 unnamed protein product
------------------------------------------------------------
------------------------------------------------------------
------------------------------------------------------------
MARSFYSHIKDA------------------------------------------------
------------------------------------------------------------
-------------WRSPKEGKLAELQW------QRKQEWRDQGAIER-----------ID
RPTRLDKARE-------------------------------------------LGYKAKQ
GVV----------------------------VARVSVRKGGSRKQRHKAGRRSKRQGVNR
LSRRK---SIQRIAE---------------------------------------------
---------------------------------ERASRKYRNL-----------------
--------------------RVLNSYWV-----------------GEDGSQKWHEVI---
-LVDPAHPA------------------------------IENDEELNWIC-----SDDHK
GRAF--------------------------------RG-------LTSAGTKGRGQRKRG
KG----------------------------------------------------------
-------------------------TEKTRPSVTGNDRQ---------------------
------------------------------------------------------------
--------------GK
>gi|448531346|ref|ZP_21621033.1| 50S ribosomal protein L15e [Halorubrum hochstenium ATCC 700873]
------------------------------------------------------------
------------------------------------------------------------
------------------------------------------------------------
MARSFYSHIKEA------------------------------------------------
------------------------------------------------------------
-------------WRSPKEGKLAELQW------QRKQEWRDEGAIER-----------IE
RPTRLDKARE-------------------------------------------LGYKAKQ
GVI----------------------------VARVSVRKGGSRKQRFKAGRRSKRQGVNR
VSRRK---SIQRIAE---------------------------------------------
---------------------------------ERASRKYRNL-----------------
--------------------RVLNSYWV-----------------GEDGSQKWHEVI---
-LVDPAHPA------------------------------IENDEELNWIC-----SDDHK
GRAY--------------------------------RG-------LTSAGTKGRGQRKRG
KG----------------------------------------------------------
-------------------------TEKTRPSVTSNDRQ---------------------
------------------------------------------------------------
--------------GK
>gi|448434795|ref|ZP_21586493.1| 50S ribosomal protein L15e [Halorubrum tebenquichense DSM 14210]
------------------------------------------------------------
------------------------------------------------------------
------------------------------------------------------------
MARSFYSHIKEA------------------------------------------------
------------------------------------------------------------
-------------WRSPKEGKLAELQW------QRKQEWRDEGAIER-----------IE
RPTRLDKARE-------------------------------------------LGYKAKQ
GVI----------------------------VARVSVRKGGSRKQRFKAGRRSKRQGVNR
VSRRK---SIQRIAE---------------------------------------------
---------------------------------ERASRKYRNL-----------------
--------------------RVLNSYWV-----------------GEDGSQKWHEVI---
-LVDPAHPA------------------------------IENDEELNWIC-----SDDHK
GRAY--------------------------------RG-------LTSAGTKGRGQRKRG
KG----------------------------------------------------------
-------------------------TEKTRPSVTSNDRQ---------------------
------------------------------------------------------------
--------------GK
>lcl|39407_1368 unnamed protein product
------------------------------------------------------------
------------------------------------------------------------
------------------------------------------------------------
MARSFYSHIKEA------------------------------------------------
------------------------------------------------------------
-------------WRSPKEGKLAELQW------QRKQEWRDQGAIER-----------IE
RPTRLDKARE-------------------------------------------LGYKAKQ
GVV----------------------------VARVSVRKGGSRKQRFKAGRRSKRQGVNR
VSRRK---SIQRIAE---------------------------------------------
---------------------------------ERASRKYRNL-----------------
--------------------RVLNSYWV-----------------GEDGSQKWHEVI---
-LVDPAHPA------------------------------IENDDELNWIC-----SDDHK
GRAY--------------------------------RG-------LTSAGTKGRGQRKRG
KG----------------------------------------------------------
-------------------------TEKTRPSVTSNDRQ---------------------
------------------------------------------------------------
--------------GK
>lcl|38016_1587 unnamed protein product
------------------------------------------------------------
------------------------------------------------------------
------------------------------------------------------------
MARSFYSHIKEA------------------------------------------------
------------------------------------------------------------
-------------WRSPKEGKLAELQW------QRKQEWRDQGAIER-----------IE
RPTRLDKARE-------------------------------------------LGYKAKQ
GVV----------------------------VARVSVRKGGSRKQRFKAGRRSKRQGVNR
VSRRK---SIQRIAE---------------------------------------------
---------------------------------ERASRKYRNL-----------------
--------------------RVLNSYWV-----------------GEDGSQKWHEVI---
-LVDPAHPA------------------------------IENDDELNWIC-----SDDHK
GRAY--------------------------------RG-------LTSAGTKGRGQRKRG
KG----------------------------------------------------------
-------------------------TEKTRPSVTSNDRQ---------------------
------------------------------------------------------------
--------------GK
>lcl|36547_694 unnamed protein product
MNFNRSTRGDRERAGRGSVEKRGACAFPRFVASCPSVSRSGRWPTARGNARRSARPGADE
RSAGLRRMRTPAPTDPSQSSTHKSGARGRTARPTVTIAGDRGRPTVREPDACRSGFLVTS
PHATRGAKRLRADRGYFRQLAGADTAGTRRRGVRSDRPHAPGRDDMWPLAAESQPSAQHT
MARSFYSHIKEA------------------------------------------------
------------------------------------------------------------
-------------WRSPKEGKLAELQW------QRKQEWRDQGAIER-----------IE
RPTRLDKARE-------------------------------------------LGYKAKQ
GVI----------------------------VARVSVRKGGSRKQRFKAGRRSKRQGVNR
VSRRK---SIQRIAE---------------------------------------------
---------------------------------ERASRKYRNL-----------------
--------------------RVLNSYWV-----------------GEDGSQKWHEVI---
-LVDPAHPA------------------------------IENDDQLNWIC-----SDDHK
GRAY--------------------------------RG-------LTSAGTKGRGQRKRG
KG----------------------------------------------------------
-------------------------TEKTRPSVTSNDRQ---------------------
------------------------------------------------------------
--------------GK
>gi|448481884|ref|ZP_21605199.1| 50S ribosomal protein L15e [Halorubrum arcis JCM 13916]
------------------------------------------------------------
------------------------------------------------------------
------------------------------------------------------------
MARSFYSHIKEA------------------------------------------------
------------------------------------------------------------
-------------WRSPKEGKLAELQW------QRKQEWRDQGAIER-----------IE
RPTRLDKARE-------------------------------------------LGYKAKQ
GVI----------------------------VARVSVRKGGSRKQRFKAGRRSKRQGVNR
VSRRK---SIQRIAE---------------------------------------------
---------------------------------ERASRKYRNL-----------------
--------------------RVLNSYWV-----------------GEDGSQKWHEVI---
-LVDPAHPA------------------------------IENDDQLNWIC-----SDDHK
GRAY--------------------------------RG-------LTSAGTKGRGQRKRG
KG----------------------------------------------------------
-------------------------TEKTRPSVTSNDRQ---------------------
------------------------------------------------------------
--------------GK
>gi|445691648|gb|ELZ43832.1| 50S ribosomal protein L15e [Halorubrum californiensis DSM 19288]
------------------------------------------------------------
------------------------------------------------------------
------------------------------------------------------------
MARSFYSHIKEA------------------------------------------------
------------------------------------------------------------
-------------WRSPKEGKLAELQW------QRKQEWRDQGAIER-----------IE
RPTRLDKARE-------------------------------------------LGYKAKQ
GVI----------------------------VARVSVRKGGSRKQRFKAGRRSKRQGVNR
VSRRK---SIQRIAE---------------------------------------------
---------------------------------ERASRKYRNL-----------------
--------------------RVLNSYWV-----------------GEDGSQKWHEVI---
-LVDPAHPA------------------------------IENDDQLNWIC-----SDDHK
GRAY--------------------------------RG-------LTSAGTKGRGQRKRG
KG----------------------------------------------------------
-------------------------TEKTRPSVTSNDRQ---------------------
------------------------------------------------------------
--------------GK
>gi|448522106|ref|ZP_21618371.1| 50S ribosomal protein L15e [Halorubrum distributum JCM 10118]
------------------------------------------------------------
------------------------------------------------------------
------------------------------------------------------------
MARSFYSHIKEA------------------------------------------------
------------------------------------------------------------
-------------WRSPKEGKLAELQW------QRKQEWRDQGAIER-----------IE
RPTRLDKARE-------------------------------------------LGYKAKQ
GVI----------------------------VARVSVRKGGSRKQRFKAGRRSKRQGVNR
VSRRK---SIQRIAE---------------------------------------------
---------------------------------ERASRKYRNL-----------------
--------------------RVLNSYWV-----------------GEDGSQKWHEVI---
-LVDPAHPA------------------------------IENDDQLNWIC-----SDDHK
GRAY--------------------------------RG-------LTSAGTKGRGQRKRG
KG----------------------------------------------------------
-------------------------TEKTRPSVTSNDRQ---------------------
------------------------------------------------------------
--------------GK
>gi|448450593|ref|ZP_21592412.1| 50S ribosomal protein L15e [Halorubrum litoreum JCM 13561]
------------------------------------------------------------
------------------------------------------------------------
------------------------------------------------------------
MARSFYSHIKEA------------------------------------------------
------------------------------------------------------------
-------------WRSPKEGKLAELQW------QRKQEWRDQGAIER-----------IE
RPTRLDKARE-------------------------------------------LGYKAKQ
GVI----------------------------VARVSVRKGGSRKQRFKAGRRSKRQGVNR
VSRRK---SIQRIAE---------------------------------------------
---------------------------------ERASRKYRNL-----------------
--------------------RVLNSYWV-----------------GEDGSQKWHEVI---
-LVDPAHPA------------------------------IENDDQLNWIC-----SDDHK
GRAY--------------------------------RG-------LTSAGTKGRGQRKRG
KG----------------------------------------------------------
-------------------------TEKTRPSVTSNDRQ---------------------
------------------------------------------------------------
--------------GK
>gi|448424872|ref|ZP_21582650.1| 50S ribosomal protein L15e [Halorubrum terrestre JCM 10247]
------------------------------------------------------------
------------------------------------------------------------
------------------------------------------------------------
MARSFYSHIKEA------------------------------------------------
------------------------------------------------------------
-------------WRSPKEGKLAELQW------QRKQEWRDQGAIER-----------IE
RPTRLDKARE-------------------------------------------LGYKAKQ
GVI----------------------------VARVSVRKGGSRKQRFKAGRRSKRQGVNR
VSRRK---SIQRIAE---------------------------------------------
---------------------------------ERASRKYRNL-----------------
--------------------RVLNSYWV-----------------GEDGSQKWHEVI---
-LVDPAHPA------------------------------IENDDQLNWIC-----SDDHK
GRAY--------------------------------RG-------LTSAGTKGRGQRKRG
KG----------------------------------------------------------
-------------------------TEKTRPSVTSNDRQ---------------------
------------------------------------------------------------
--------------GK
>lcl|38022_2559 unnamed protein product
------------------------------------------------------------
------------------------------------------------------------
-----------MNRGYFRQLAGADTAGTRRRGRGRTDRRTPRDETTCGPSRLNRNRPRTT
MARSFYSHIKEA------------------------------------------------
------------------------------------------------------------
-------------WRSPKEGKLAELQW------QRKQEWRDQGAIER-----------IE
RPTRLDKARE-------------------------------------------LGYKAKQ
GVI----------------------------VARVSVRKGGSRKQRFKAGRRSKRQGVNR
VSRRK---SIQRIAE---------------------------------------------
---------------------------------ERASRKYRNL-----------------
--------------------RVLNSYWV-----------------GEDGSQKWHEVI---
-LVDPAHPA------------------------------IENDDDLNWIC-----SDDHK
GRAY--------------------------------RG-------LTSAGTKGRGQRKRG
KG----------------------------------------------------------
-------------------------TEKTRPSVTSNDRQ---------------------
------------------------------------------------------------
--------------GK
>lcl|36546_1933 unnamed protein product
------------------------------------------------------------
------------------------------------------------------------
-----------MNRGYFRQLAGADTAGTRRRGRGRTDRRAPRDETTCGPSRLNRNRPRTT
MARSFYSHIKEA------------------------------------------------
------------------------------------------------------------
-------------WRSPKEGKLAELQW------QRKQEWRDQGAIER-----------IE
RPTRLDKARE-------------------------------------------LGYKAKQ
GII----------------------------VARVSVRKGGSRKQRFKAGRRSKRQGVNR
VSRRK---SIQRIAE---------------------------------------------
---------------------------------ERASRKYRNL-----------------
--------------------RVLNSYWV-----------------GEDGSQKWHEVI---
-LVDPAHPA------------------------------IENDDDLNWIC-----SDDHK
GRAY--------------------------------RG-------LTSAGTKGRGQRKRG
KG----------------------------------------------------------
-------------------------TEKTRPSVTSNDRQ---------------------
------------------------------------------------------------
--------------GK
>lcl|38021_2022 unnamed protein product
------------------------------------------------------------
------------------------------------------------------------
-----------MNRGYFRQLAGADTAGTRRRGRGRTDRRAPRDETTCGPSRLNRNRPRTT
MARSFYSHIKEA------------------------------------------------
------------------------------------------------------------
-------------WRSPKEGKLAELQW------QRKQEWRDQGAIER-----------IE
RPTRLDKARE-------------------------------------------LGYKAKQ
GVI----------------------------VARVSVRKGGSRKQRFKAGRRSKRQGVNR
VSRRK---SIQRIAE---------------------------------------------
---------------------------------ERASRKYRNL-----------------
--------------------RVLNSYWV-----------------GEDGSQKWHEVI---
-LVDPAHPA------------------------------IENDDDLNWIC-----SDDHK
GRAY--------------------------------RG-------LTSAGTKGRGQRKRG
KG----------------------------------------------------------
-------------------------TEKTRPSVTSNDRQ---------------------
------------------------------------------------------------
--------------GK
>lcl|38025_2303 unnamed protein product
------------------------------------------------------------
------------------------------------------------------------
-----------MNRGYFRQLAGADTAGTRRRGRGRTDRRAPRDETTCGPSRLNRNRPRTT
MARSFYSHIKEA------------------------------------------------
------------------------------------------------------------
-------------WRSPKEGKLAELQW------QRKQEWRDQGAIER-----------IE
RPTRLDKARE-------------------------------------------LGYKAKQ
GVI----------------------------VARVSVRKGGSRKQRFKAGRRSKRQGVNR
VSRRK---SIQRIAE---------------------------------------------
---------------------------------ERASRKYRNL-----------------
--------------------RVLNSYWV-----------------GEDGSQKWHEVI---
-LVDPAHPA------------------------------IENDDDLNWIC-----SDDHK
GRAY--------------------------------RG-------LTSAGTKGRGQRKRG
KG----------------------------------------------------------
-------------------------TEKTRPSVTSNDRQ---------------------
------------------------------------------------------------
--------------GK
>lcl|36557_3812 unnamed protein product
------------------------------------------------------------
------------------------------------------------------------
-----------MNRGYFRQLAGADTAGTRRRGRGRTDRRAPRDETTCGPSRLNRNRPRTT
MARSFYSHIKEA------------------------------------------------
------------------------------------------------------------
-------------WRSPKEGKLAELQW------QRKQEWRDQGAIER-----------IE
RPTRLDKARE-------------------------------------------LGYKAKQ
GVI----------------------------VARVSVRKGGSRKQRFKAGRRSKRQGVNR
VSRRK---SIQRIAE---------------------------------------------
---------------------------------ERASRKYRNL-----------------
--------------------RVLNSYWV-----------------GEDGSQKWHEVI---
-LVDPAHPA------------------------------IENDDDLNWIC-----SDDHK
GRAY--------------------------------RG-------LTSAGTKGRGQRKRG
KG----------------------------------------------------------
-------------------------TEKTRPSVTSNDRQ---------------------
------------------------------------------------------------
--------------GK
>lcl|36553_1542 unnamed protein product
------------------------------------------------------------
------------------------------------------------------------
------------------------------------------------------------
MARSFYSHIKEA------------------------------------------------
------------------------------------------------------------
-------------WRSPKEGKLAELQW------QRKQEWRDQGAIER-----------IE
RPTRLDKARE-------------------------------------------LGYKAKQ
GVI----------------------------VARVSVRKGGSRKQRFKAGRRSKRQGVNR
VSRRK---SIQRIAE---------------------------------------------
---------------------------------ERASRKYRNL-----------------
--------------------RVLNSYWV-----------------GEDGSQKWHEVI---
-LVDPAHPA------------------------------IENDNDLNWIC-----SDDHK
GRAY--------------------------------RG-------LTSAGTKGRGQRKRG
KG----------------------------------------------------------
-------------------------TEKTRPSVTSNDRQ---------------------
------------------------------------------------------------
--------------GK
>gi|448498493|ref|ZP_21610843.1| 50S ribosomal protein L15e [Halorubrum coriense DSM 10284]
------------------------------------------------------------
------------------------------------------------------------
------------------------------------------------------------
MARSFYSHIKEA------------------------------------------------
------------------------------------------------------------
-------------WRSPKEGKLAELQW------QRKQEWRDEGAIER-----------IE
RPTRLDKARE-------------------------------------------LGYKAKQ
GVI----------------------------VARVSVRKGGSRKQRFKAGRRSKRQGVNR
VSRRK---SIQRIAE---------------------------------------------
---------------------------------ERASRKYRNL-----------------
--------------------RVLNSYWV-----------------GEDGSQKWHEVI---
-LVDPAHPA------------------------------IENDDDLNWIC-----SDDHK
GRAY--------------------------------RG-------LTSAGTKGRGQRKRG
KG----------------------------------------------------------
-------------------------TEKTRPSVTSNDRQ---------------------
------------------------------------------------------------
--------------GK
>lcl|18174_2388 unnamed protein product
------------------------------------------------------------
------------------------------------------------------------
------------------------------------------------------------
MARSFYSHIKEA------------------------------------------------
------------------------------------------------------------
-------------WRSPKEGKLAELQW------QRKQEWRDQGAIER-----------IE
RPTRLDKARE-------------------------------------------LGYKAKQ
GVI----------------------------VARVSVRKGGSRKQRFKAGRRSKRQGVNR
VSRRK---SIQRIAE---------------------------------------------
---------------------------------ERASRKYRNL-----------------
--------------------RVLNSYWV-----------------GEDGSQKWHEVI---
-LVDPAHPA------------------------------IENDDDLNWIC-----SDDHK
GRAY--------------------------------RG-------LTSAGIKGRGQRKRG
KG----------------------------------------------------------
-------------------------TEKTRPSVTSNDRQ---------------------
------------------------------------------------------------
--------------GK
>lcl|18178_2612 unnamed protein product
------------------------------------------------------------
------------------------------------------------------------
------------------------------------------------------------
MARSFYSHIKEA------------------------------------------------
------------------------------------------------------------
-------------WRSPKEGKLAELQW------QRKQEWRDQGAIER-----------IE
RPTRLDKARE-------------------------------------------LGYKAKQ
GVI----------------------------VARVSVRKGGSRKQRFKAGRRSKRQGVNR
VSRRK---SIQRIAE---------------------------------------------
---------------------------------ERASRKYRNL-----------------
--------------------RVLNSYWV-----------------GEDGSQKWHEVI---
-LVDPAHPA------------------------------IENDDDLNWIC-----SDDHK
GRAY--------------------------------RG-------LTSAGIKGRGQRKRG
KG----------------------------------------------------------
-------------------------TEKTRPSVTSNDRQ---------------------
------------------------------------------------------------
--------------GK
>lcl|36174_971 unnamed protein product
------------------------------------------------------------
------------------------------------------------------------
------------------------------------------------------------
MARSFYSHIKEA------------------------------------------------
------------------------------------------------------------
-------------WRSPKEGKLAELQW------QRKQEWRDQGAIER-----------IE
RPTRLDKARE-------------------------------------------LGYKAKQ
GVI----------------------------VARVSVRKGGSRKQRFKAGRRSKRQGVNR
VSRRK---SIQRIAE---------------------------------------------
---------------------------------ERASRKYRNL-----------------
--------------------RVLNSYWV-----------------GEDGSQKWHEVI---
-LVDPAHPA------------------------------IENDDDLNWIC-----SDDHK
GRAY--------------------------------RG-------LTSAGTKGRGQRKRG
KG----------------------------------------------------------
-------------------------TEKTRPSVTSNDRQ---------------------
------------------------------------------------------------
--------------GK
>lcl|38020_1429 unnamed protein product
------------------------------------------------------------
------------------------------------------------------------
------------------------------------------------------------
MARSFYSHIKEA------------------------------------------------
------------------------------------------------------------
-------------WRSPKEGKLAELQW------QRKQEWRDQGAIER-----------IE
RPTRLDKARE-------------------------------------------LGYKAKQ
GVI----------------------------VARVSVRKGGSRKQRFKAGRRSKRQGVNR
VSRRK---SIQRIAE---------------------------------------------
---------------------------------ERASRKYRNL-----------------
--------------------RVLNSYWV-----------------GEDGSQKWHEVI---
-LVDPAHPA------------------------------IENDDDLNWIC-----SDDHK
GRAY--------------------------------RG-------LTSAGTKGRGQRKRG
KG----------------------------------------------------------
-------------------------TEKTRPSVTSNDRQ---------------------
------------------------------------------------------------
--------------GK
>lcl|23591_1995 unnamed protein product
------------------------------------------------------------
------------------------------------------------------------
------------------------------------------------------------
MARSFYSHIKEA------------------------------------------------
------------------------------------------------------------
-------------WRSPKEGKLAELQW------QRKQEWRDQGAIER-----------IE
RPTRLDKARE-------------------------------------------LGYKAKQ
GVI----------------------------VARVSVRKGGSRKQRFKAGRRSKRQGVNR
VSRRK---SIQRIAE---------------------------------------------
---------------------------------ERASRKYRNL-----------------
--------------------RVLNSYWV-----------------GEDGSQKWHEVI---
-LVDPAHPAIXRVLNSYWVGEDGSQKWHEVILVDPAHPAIENDDDLNWIC-----SDDHK
GRAY--------------------------------RG-------LTSAGTKGRGQRKRG
KG----------------------------------------------------------
-------------------------TEKTRPSVTSNDRQ---------------------
------------------------------------------------------------
--------------GK
>lcl|38024_1642 unnamed protein product
------------------------------------------------------------
------------------------------------------------------------
------------------------------------------------------------
MARSFYSHIKEA------------------------------------------------
------------------------------------------------------------
-------------WRSPKEGKLAELQW------QRKQEWRDQGAIER-----------IE
RPTRLDKARE-------------------------------------------LGYKAKQ
GVI----------------------------VARVSVRKGGSRKQRFKAGRRSKRQGVNR
VSRRK---SIQRIAE---------------------------------------------
---------------------------------ERASRKYRNL-----------------
--------------------RVLNSYWV-----------------GEDGSQKWHEVI---
-LVDPAHPA------------------------------IENDDDLNWIC-----SDDHK
GRAY--------------------------------RG-------LTSAGTKGRGQRKRG
KG----------------------------------------------------------
-------------------------TEKTRPSVTSNDRQ---------------------
------------------------------------------------------------
--------------GK
>lcl|36556_3951 unnamed protein product
------------------------------------------------------------
------------------------------------------------------------
------------------------------------------------------------
MARSFYSHIKEA------------------------------------------------
------------------------------------------------------------
-------------WRSPKEGKLAELQW------QRKQEWRDQGAIER-----------IE
RPTRLDKARE-------------------------------------------LGYKAKQ
GVI----------------------------VARVSVRKGGSRKQRFKAGRRSKRQGVNR
VSRRK---SIQRIAE---------------------------------------------
---------------------------------ERASRKYRNL-----------------
--------------------RVLNSYWV-----------------GEDGSQKWHEVI---
-LVDPAHPA------------------------------IENDDDLNWIC-----SDDHK
GRAY--------------------------------RG-------LTSAGTKGRGQRKRG
KG----------------------------------------------------------
-------------------------TEKTRPSVTSNDRQ---------------------
------------------------------------------------------------
--------------GK
>lcl|18176_761 unnamed protein product
------------------------------------------------------------
------------------------------------------------------------
------------------------------------------------------------
MARSFYSHIKEA------------------------------------------------
------------------------------------------------------------
-------------WRSPKEGKLAELQW------QRKQEWRDQGAIER-----------IE
RPTRLDKARE-------------------------------------------LGYKAKQ
GVI----------------------------VARVSVRKGGSRKQRFKAGRRSKRQGVNR
VSRRK---SIQRIAE---------------------------------------------
---------------------------------ERASRKYRNL-----------------
--------------------RVLNSYWV-----------------GEDGSQKWHEVI---
-LVDPAHPA------------------------------IENDDDLNWIC-----SDDHK
GRAY--------------------------------RG-------LTSAGTKGRGQRKRG
KG----------------------------------------------------------
-------------------------TEKTRPSVTSNDRQ---------------------
------------------------------------------------------------
--------------GK
>gi|448616377|ref|ZP_21665087.1| 50S ribosomal protein L15e [Haloferax mediterranei ATCC 33500]
------------------------------------------------------------
------------------------------------------------------------
------------------------------------------------------------
MARSFYSHIKEA------------------------------------------------
------------------------------------------------------------
-------------WKTPKEGKLAELQW------QRKQEWRNQGAIER-----------IE
RPTRLDKARE-------------------------------------------LGYKAKQ
GIV----------------------------VVRVSVRKGGARKQRHKAGRRTKRQGVNR
IGRRK---SIPRIAE---------------------------------------------
---------------------------------ERASRKYPNM-----------------
--------------------RVLNSYGV-----------------GQDGSQKWQEVI---
-LVDPNHPA------------------------------IQNDDDLNWIC-----NDDHD
GRAF--------------------------------RG-------LTNAGKRGRGLQNRG
KG----------------------------------------------------------
-------------------------TEHIRPSLSSSRRR---------------------
------------------------------------------------------------
--------------GK
>gi|448582416|ref|ZP_21645920.1| 50S ribosomal protein L15e [Haloferax gibbonsii ATCC 33959]
------------------------------------------------------------
------------------------------------------------------------
------------------------------------------------------------
MARSFYSHIKEA------------------------------------------------
------------------------------------------------------------
-------------WKTPKEGKLAELQW------QRKQEWREQGAIER-----------IE
RPTRLDKARE-------------------------------------------LGYKAKQ
GIV----------------------------VVRVSVRKGGARKQRHKAGRRTKRQGVNR
IGRRK---SIPRIAE---------------------------------------------
---------------------------------ERASRKHPNL-----------------
--------------------RVLNSYGV-----------------GQDGSQKWQEVI---
-LVDPEHPA------------------------------IQNDDDLNWIC-----DNTHD
GRAF--------------------------------RG-------LTNAGKKNRGLQNRG
KG----------------------------------------------------------
-------------------------TEHIRPSIRAGNGR---------------------
------------------------------------------------------------
--------------GK
>gi|448560980|ref|ZP_21634332.1| 50S ribosomal protein L15e [Haloferax prahovense DSM 18310]
------------------------------------------------------------
------------------------------------------------------------
------------------------------------------------------------
MARSFYSHIKEA------------------------------------------------
------------------------------------------------------------
-------------WKTPKEGKLAELQW------QRKQEWREQGAIER-----------IE
RPTRLDKARE-------------------------------------------LGYKAKQ
GIV----------------------------VVRVSVRKGGARKQRHKAGRRTKRQGVNR
IGRRK---SIPRIAE---------------------------------------------
---------------------------------ERASRKHPNL-----------------
--------------------RVLNSYGV-----------------GQDGSQKWQEVI---
-LVDPEHPA------------------------------IQNDDDLNWIC-----DNTHD
GRAF--------------------------------RG-------LTNAGKKNRGLQNRG
KG----------------------------------------------------------
-------------------------TEHIRPSIRAGNGR---------------------
------------------------------------------------------------
--------------GK
>gi|448597184|ref|ZP_21654322.1| 50S ribosomal protein L15e [Haloferax alexandrinus JCM 10717]
------------------------------------------------------------
------------------------------------------------------------
------------------------------------------------------------
MARSFYSHIKEA------------------------------------------------
------------------------------------------------------------
-------------WKTPKEGKLAELQW------QRKQEWRNQGAIER-----------IE
RPTRLDKARE-------------------------------------------LGYKAKQ
GII----------------------------VVRVSVRKGGARKQRHKAGRRTKRQGVNR
IGRRK---SIPRIAE---------------------------------------------
---------------------------------ERASRKHPNL-----------------
--------------------RVLNSYGV-----------------GQDGSQKWQEVI---
-LVDPEHPA------------------------------IQNDDDLNWIC-----DDTHE
GRAF--------------------------------RG-------LTNAGKKNRGLQNRG
KG----------------------------------------------------------
-------------------------TEHNRPSIRAGNGR---------------------
------------------------------------------------------------
--------------GK
>gi|448559195|ref|ZP_21633447.1| 50S ribosomal protein L15e [Haloferax sp. ATCC BAA-644]
------------------------------------------------------------
------------------------------------------------------------
------------------------------------------------------------
MARSFYSHIKEA------------------------------------------------
------------------------------------------------------------
-------------WKTPKEGKLAELQW------QRKQEWRNQGAIER-----------IE
RPTRLDKARE-------------------------------------------LGYKAKQ
GII----------------------------VVRVSVRKGGARKQRHKAGRRTKRQGVNR
IGRRK---SIPRIAE---------------------------------------------
---------------------------------ERASRKHPNL-----------------
--------------------RVLNSYGV-----------------GQDGSQKWQEVI---
-LVDPEHPA------------------------------IQNDDDLNWIC-----DDTHE
GRAF--------------------------------RG-------LTNAGKKNRGLQNRG
KG----------------------------------------------------------
-------------------------TEHNRPSIRAGNGR---------------------
------------------------------------------------------------
--------------GK
>gi|448550575|ref|ZP_21628878.1| 50S ribosomal protein L15e [Haloferax sp. ATCC BAA-645]
------------------------------------------------------------
------------------------------------------------------------
------------------------------------------------------------
MARSFYSHIKEA------------------------------------------------
------------------------------------------------------------
-------------WKTPKEGKLAELQW------QRKQEWRNQGAIER-----------IE
RPTRLDKARE-------------------------------------------LGYKAKQ
GII----------------------------VVRVSVRKGGARKQRHKAGRRTKRQGVNR
IGRRK---SIPRIAE---------------------------------------------
---------------------------------ERASRKHPNL-----------------
--------------------RVLNSYGV-----------------GQDGSQKWQEVI---
-LVDPEHPA------------------------------IQNDDDLNWIC-----DDTHE
GRAF--------------------------------RG-------LTNAGKKNRGLQNRG
KG----------------------------------------------------------
-------------------------TEHNRPSIRAGNGR---------------------
------------------------------------------------------------
--------------GK
>gi|448543483|ref|ZP_21625037.1| 50S ribosomal protein L15e [Haloferax sp. ATCC BAA-646]
------------------------------------------------------------
------------------------------------------------------------
------------------------------------------------------------
MARSFYSHIKEA------------------------------------------------
------------------------------------------------------------
-------------WKTPKEGKLAELQW------QRKQEWRNQGAIER-----------IE
RPTRLDKARE-------------------------------------------LGYKAKQ
GII----------------------------VVRVSVRKGGARKQRHKAGRRTKRQGVNR
IGRRK---SIPRIAE---------------------------------------------
---------------------------------ERASRKHPNL-----------------
--------------------RVLNSYGV-----------------GQDGSQKWQEVI---
-LVDPEHPA------------------------------IQNDDDLNWIC-----DDTHE
GRAF--------------------------------RG-------LTNAGKKNRGLQNRG
KG----------------------------------------------------------
-------------------------TEHNRPSIRAGNGR---------------------
------------------------------------------------------------
--------------GK
>gi|433422581|ref|ZP_20406035.1| 50S ribosomal protein L15e [Haloferax sp. BAB2207]
------------------------------------------------------------
------------------------------------------------------------
------------------------------------------------------------
MARSFYSHIKEA------------------------------------------------
------------------------------------------------------------
-------------WKTPKEGKLAELQW------QRKQEWRNQGAIER-----------IE
RPTRLDKARE-------------------------------------------LGYKAKQ
GII----------------------------VVRVSVRKGGARKQRHKAGRRTKRQGVNR
IGRRK---SIPRIAE---------------------------------------------
---------------------------------ERASRKHPNL-----------------
--------------------RVLNSYGV-----------------GQDGSQKWQEVI---
-LVDPEHPA------------------------------IQNDDDLNWIC-----DDTHE
GRAF--------------------------------RG-------LTNAGKKNRGLQNRG
KG----------------------------------------------------------
-------------------------TEHNRPSIRAGNGR---------------------
------------------------------------------------------------
--------------GK
>gi|448573144|ref|ZP_21640728.1| 50S ribosomal protein L15e [Haloferax lucentense DSM 14919]
------------------------------------------------------------
------------------------------------------------------------
------------------------------------------------------------
MARSFYSHIKEA------------------------------------------------
------------------------------------------------------------
-------------WKTPKEGKLAELQW------QRKQEWRNQGAIER-----------IE
RPTRLDKARE-------------------------------------------LGYKAKQ
GII----------------------------VVRVSVRKGGARKQRHKAGRRTKRQGVNR
IGRRK---SIPRIAE---------------------------------------------
---------------------------------ERASRKHPNL-----------------
--------------------RVLNSYGV-----------------GQDGSQKWQEVI---
-LVDPEHPA------------------------------IQNDDDLNWIC-----DDTHE
GRAF--------------------------------RG-------LTNAGKKNRGLQNRG
KG----------------------------------------------------------
-------------------------TEHNRPSIRAGNGR---------------------
------------------------------------------------------------
--------------GK
>gi|448293131|ref|ZP_21483375.1| 50S ribosomal protein L15e [Haloferax volcanii DS2]
------------------------------------------------------------
------------------------------------------------------------
------------------------------------------------------------
MARSFYSHIKEA------------------------------------------------
------------------------------------------------------------
-------------WKTPKEGKLAELQW------QRKQEWRNQGAIER-----------IE
RPTRLDKARE-------------------------------------------LGYKAKQ
GII----------------------------VVRVSVRKGGARKQRHKAGRRTKRQGVNR
IGRRK---SIPRIAE---------------------------------------------
---------------------------------ERASRKHPNL-----------------
--------------------RVLNSYGV-----------------GQDGSQKWQEVI---
-LVDPEHPA------------------------------IQNDDDLNWIC-----DDTHE
GRAF--------------------------------RG-------LTNAGKKNRGLQNRG
KG----------------------------------------------------------
-------------------------TEHNRPSIRAGNGR---------------------
------------------------------------------------------------
--------------GK
>gi|448624271|ref|ZP_21670344.1| 50S ribosomal protein L15e [Haloferax denitrificans ATCC 35960]
------------------------------------------------------------
------------------------------------------------------------
------------------------------------------------------------
MARSFYSHIKEA------------------------------------------------
------------------------------------------------------------
-------------WKTPKEGKLAELQW------QRKQEWREQGAIER-----------IE
RPTRLDKARE-------------------------------------------LGYKAKQ
GII----------------------------VVRVSVRKGGARKQRHKAGRRTKRQGVNR
IGRRK---SIPRIAE---------------------------------------------
---------------------------------ERASRKHPNL-----------------
--------------------RVLNSYGV-----------------GQDGSQKWQEVI---
-LVDPEHPA------------------------------IQNDDDLNWIC-----DDTHE
GRAF--------------------------------RG-------LTNAGKKNRGLQNRG
KG----------------------------------------------------------
-------------------------TEHNRPSIRAGNGR---------------------
------------------------------------------------------------
--------------GK
>gi|448589701|ref|ZP_21649860.1| 50S ribosomal protein L15e [Haloferax elongans ATCC BAA-1513]
------------------------------------------------------------
------------------------------------------------------------
------------------------------------------------------------
MARSFYSHIKEA------------------------------------------------
------------------------------------------------------------
-------------WKTPKEGKLAELQW------QRKQEWREQGAIER-----------IE
RPTRLDKARE-------------------------------------------LGYKAKQ
GIV----------------------------MVRVSVRKGGARKQRHKAGRRTKRQGVNR
IGRRK---SIPRIAE---------------------------------------------
---------------------------------ERASRKYPNM-----------------
--------------------RVLNSYGV-----------------GQDGSQKWQEVI---
-LVDPEHPA------------------------------IQNDDELNWIC-----DDAHD
GRAF--------------------------------RG-------LTNAGKKNRGLQNRG
KG----------------------------------------------------------
-------------------------TEHVRPSIGASRGR---------------------
------------------------------------------------------------
--------------GK
>gi|448579577|ref|ZP_21644646.1| 50S ribosomal protein L15e [Haloferax larsenii JCM 13917]
------------------------------------------------------------
------------------------------------------------------------
------------------------------------------------------------
MARSFYSHIKEA------------------------------------------------
------------------------------------------------------------
-------------WKTPKEGKLAELQW------QRKQEWREQGAIER-----------IE
RPTRLDKARE-------------------------------------------LGYKAKQ
GIV----------------------------MVRVSVRKGGARKQRHKAGRRTKRQGVNR
IGRRK---SIPRIAE---------------------------------------------
---------------------------------ERASRKYPNM-----------------
--------------------RVLNSYGV-----------------GQDGSQKWQEVI---
-LVDPEHPA------------------------------IQNDDELNWIC-----DDAHD
GRAF--------------------------------RG-------LTNAGKKNRGLQNRG
KG----------------------------------------------------------
-------------------------TEHVRPSIGASRGR---------------------
------------------------------------------------------------
--------------GK
>gi|448613574|ref|ZP_21663454.1| 50S ribosomal protein L15e [Haloferax mucosum ATCC BAA-1512]
------------------------------------------------------------
------------------------------------------------------------
------------------------------------------------------------
MARSFYSHIKEA------------------------------------------------
------------------------------------------------------------
-------------WKTPKEGKLAELQW------QRKQEWRNQGAIER-----------IE
RPTRLDKARE-------------------------------------------LGYKAKQ
GIV----------------------------MVRVSVRKGGARKQRHKAGRRTKRQGVNR
IGRRK---SIPRIAE---------------------------------------------
---------------------------------ERASRKYPNM-----------------
--------------------RVLNSYGV-----------------GQDGSQKWQEVI---
-LVDPNHPA------------------------------IQSDDDLNWIC-----DDTHN
GRTF--------------------------------RG-------LTNAGKKNRGLQNRG
KG----------------------------------------------------------
-------------------------TEHIRPSIRASRGR---------------------
------------------------------------------------------------
--------------GK
>gi|541205035|gb|ERH13015.1| ribosomal protein L15E [halophilic archaeon J07HB67]
------------------------------------------------------------
------------------------------------------------------------
------------------------------------------------------------
MARSFYSHIKEA------------------------------------------------
------------------------------------------------------------
-------------WRDPGDGKLAELQW------QRKQDWREEGAIVR-----------VD
RPTRLDKARE-------------------------------------------LGYKAKQ
GVV----------------------------VARVSVRKGNARKQRHKAGRRSKRQGVNR
IGRRK---STQRIGE---------------------------------------------
---------------------------------ERVSRKYPNL-----------------
--------------------RVLASYWV-----------------GEDGSQKWFETI---
-LIDPHHPA------------------------------IENDDDLDWIC-----SDDHK
GRAF--------------------------------RG-------LTNAGRSGRGQTERG
TG----------------------------------------------------------
-------------------------TEHTRPSISGDRRR---------------------
------------------------------------------------------------
--------------GK
>gi|385802811|ref|YP_005839211.1| 50S ribosomal protein L15 [Haloquadratum walsbyi C23]
------------------------------------------------------------
------------------------------------------------------------
------------------------------------------------------------
MARSFYSHIKEA------------------------------------------------
------------------------------------------------------------
-------------WKQPGDGKLAELQW------QRKQEWRDQGAIVR-----------ID
RPTRLDKARE-------------------------------------------LGYKAKQ
GVI----------------------------IARVAVRKGGARKKRFTSGRRSKRQGVNR
LGRRT---SIQRIAE---------------------------------------------
---------------------------------ERAARKYPNL-----------------
--------------------RTLASYWV-----------------GEDGSQKWHEII---
-LIDPEHAA------------------------------IENDDDLNWIC-----DDTHK
GRAF--------------------------------RG-------LTNAGRSNRGLQNRG
KG----------------------------------------------------------
-------------------------AEHTRPSAGSGSRR---------------------
------------------------------------------------------------
--------------GK
>gi|110667386|ref|YP_657197.1| 50S ribosomal protein L15e [Haloquadratum walsbyi DSM 16790]
------------------------------------------------------------
------------------------------------------------------------
------------------------------------------------------------
MARSFYSHIKEA------------------------------------------------
------------------------------------------------------------
-------------WKQPGDGKLAELQW------QRKQEWRDQGAIVR-----------ID
RPTRLDKARE-------------------------------------------LGYKAKQ
GVI----------------------------IARVAVRKGGARKKRFTSGRRSKRQGVNR
LGRRT---SIQRIAE---------------------------------------------
---------------------------------ERAARKYPNL-----------------
--------------------RTLASYWV-----------------GEDGSQKWHEII---
-LIDPEHAA------------------------------IENDDDLNWIC-----DDTHK
GRAF--------------------------------RG-------LTNAGRSNRGLQNRG
KG----------------------------------------------------------
-------------------------AEHTRPSAGSGSRR---------------------
------------------------------------------------------------
--------------GK
>gi|448417848|ref|ZP_21579653.1| 50S ribosomal protein L15e [Halosarcina pallida JCM 14848]
------------------------------------------------------------
------------------------------------------------------------
------------------------------------------------------------
MARSFYSHIKDA------------------------------------------------
------------------------------------------------------------
-------------WKNPGDGKVAELQW------QRKQEWRDQGAIVR-----------VD
HPTRLDKARE-------------------------------------------LGYKAKQ
GII----------------------------VARVSVRKGGARKQRHKAGRRSKRQGVNR
IGRRK---SIQRIAE---------------------------------------------
---------------------------------ERASRKHPNL-----------------
--------------------RVLNSYWV-----------------GEDGSQKWHEVI---
-MVDPEHAA------------------------------IQNDDDLNWIC-----SDDHK
GRAF--------------------------------RG-------LTNAGTSNRGLKTRG
KG----------------------------------------------------------
-------------------------AEHTRPSIGSGRRR---------------------
------------------------------------------------------------
--------------GK
>gi|541191269|gb|ERG99655.1| ribosomal protein L15E [Haloquadratum sp. J07HQX50]
------------------------------------------------------------
------------------------------------------------------------
------------------------------------------------------------
MARSFYSHIKDA------------------------------------------------
------------------------------------------------------------
-------------WRQPSDGKLAELQW------QRKQDWRNEGAIVR-----------ID
RPTRLDKARE-------------------------------------------LGYKAKQ
GII----------------------------VTRVSVRKGGARKQRFTAGRRSKRQGVNR
IGRRT---SIQRIAE---------------------------------------------
---------------------------------ERASRKHPNL-----------------
--------------------RALASYWV-----------------GEDGSQKWHEVI---
-LVDPAHPA------------------------------IESDDDLNWIC-----SDDHR
GRAF--------------------------------RG-------LTNAGKSNRGLQTRG
KG----------------------------------------------------------
-------------------------SEHTRPSISGDRRR---------------------
------------------------------------------------------------
--------------GK
>gi|448288148|ref|ZP_21479349.1| 50S ribosomal protein L15e [Halogeometricum borinquense DSM 11551]
------------------------------------------------------------
------------------------------------------------------------
------------------------------------------------------------
MARSFYSHIKDA------------------------------------------------
------------------------------------------------------------
-------------WKNPGDGKLGELQW------QRKQDWRDEGAIVR-----------ID
RPTRLDKARE-------------------------------------------LGYKAKQ
GIV----------------------------VARVSVRKGGARKQRFKAGRRTKRQGVNR
IGRRK---SIQRIAE---------------------------------------------
---------------------------------ERAARKYPNL-----------------
--------------------RVLNSYWV-----------------GEDGSQKWHEII---
-MVDPEHPA------------------------------IESDDDLNWIC-----SDDHK
GRTF--------------------------------RG-------LTNAGKSNRGLTTRG
KG----------------------------------------------------------
-------------------------SEHTRPSIRGDRRR---------------------
------------------------------------------------------------
--------------GK
>gi|322371567|ref|ZP_08046113.1| 50S ribosomal protein L15e [Haladaptatus paucihalophilus DX253]
------------------------------------------------------------
------------------------------------------------------------
------------------------------------------------------------
MAKSFYSHIRDA------------------------------------------------
------------------------------------------------------------
-------------WKDPDDGKLAELQW------QRKQDWRKQGAIER-----------ID
RPTRLDRARS-------------------------------------------LGYKAKQ
GVV----------------------------VARASVRKGGARKQRHKAGRRSKRQGVNR
LGRRK---NIQRIAE---------------------------------------------
---------------------------------ERVSKKYPNL-----------------
--------------------RVLNSYWV-----------------GEDGSQKWHEVI---
-LVDPEHPA------------------------------IQNDSDLNWIC-----DDSHR
GRAQ--------------------------------RG-------LTSAGQRNRGLQQRG
KG----------------------------------------------------------
-------------------------TEHTRPSNTSGKGR---------------------
------------------------------------------------------------
--------------GK
>gi|399575676|ref|ZP_10769434.1| 50S ribosomal protein L15e [Halogranum salarium B-1]
------------------------------------------------------------
------------------------------------------------------------
------------------------------------------------------------
MARSFYSHIKEA------------------------------------------------
------------------------------------------------------------
-------------WRSPGDGKLAELQW------QRKQEWRRQGAIER-----------IE
RPTRLDKARE-------------------------------------------LGYKAKQ
GIV----------------------------VARVSVRKGTARKQRHKAGRRSKRQGVKR
LSRRT---SIQRIGE---------------------------------------------
---------------------------------QRVSRKYPNL-----------------
--------------------RVLNSYWV-----------------GEDGSQKWFEVI---
-LVDPEHAA------------------------------IENDDDLNWIC-----SDKHK
GRAF--------------------------------RG-------LTNAGKDNRGLNNRG
KG----------------------------------------------------------
-------------------------SEHVRPSVASGQGR---------------------
------------------------------------------------------------
--------------GK
>gi|448377236|ref|ZP_21560079.1| 50S ribosomal protein L15e [Halovivax asiaticus JCM 14624]
------------------------------------------------------------
------------------------------------------------------------
------------------------------------------------------------
MARSFYSHIKEA------------------------------------------------
------------------------------------------------------------
-------------WKNPGDGKLGELQW------QRKQEWRKQGAIER-----------IE
RPTRLDKARE-------------------------------------------LGYKAKQ
GIV----------------------------LTRVSVRKGTARKERFTAGRRTKRQGVNR
IGRRK---NIQRIGE---------------------------------------------
---------------------------------ERVSRKYPNL-----------------
--------------------RVLASYWV-----------------GEDGSQKWFEVI---
-LVDPEHPA------------------------------IENDDDLNWIC-----ADEHT
NRAF--------------------------------RG-------LTNAGKSNRGLQNRG
KG----------------------------------------------------------
-------------------------TEKVRPSTN--------------------------
------------------------------------------------------------
--------------GE
>gi|433639331|ref|YP_007285091.1| ribosomal protein L15E [Halovivax ruber XH-70]
------------------------------------------------------------
------------------------------------------------------------
------------------------------------------------------------
MARSFYSHIKEA------------------------------------------------
------------------------------------------------------------
-------------WKNPGDGKLGELQW------QRKQEWRKQGAIER-----------IE
RPTRLDKARE-------------------------------------------LGYKAKQ
GIV----------------------------LTRVSVRKGTARKERFTAGRRSKRQGVNR
IGRRK---NIQRIGE---------------------------------------------
---------------------------------ERVSRKYPNL-----------------
--------------------RVLASYWV-----------------GEDGSQKWFEVI---
-LVDPEHPA------------------------------IENDDDLNWIC-----ADEHT
NRAF--------------------------------RG-------LTNAGKSNRGLQNRG
KG----------------------------------------------------------
-------------------------TEKVRPSNN--------------------------
------------------------------------------------------------
--------------GE
>gi|448313469|ref|ZP_21503188.1| 50S ribosomal protein L15e [Natronolimnobius innermongolicus JCM 12255]
------------------------------------------------------------
------------------------------------------------------------
------------------------------------------------------------
MAKSFYSHIKDA------------------------------------------------
------------------------------------------------------------
-------------WKDPGDGKLGELQW------QRKQEWRDQGAIER-----------IE
RPTRLDKARE-------------------------------------------LGYKAKQ
GII----------------------------VARVSVRKGTARKQRFTAGRRTKRQGVNR
IGRRK---NIQRIGE---------------------------------------------
---------------------------------ERVSRKYPNL-----------------
--------------------RVLNSYWV-----------------GEDGSQKWFEAI---
-LVDPEHPA------------------------------IQNDDDLNWIC-----DDAHK
NRAF--------------------------------RG-------LTNAGKANRGLNNRG
TG----------------------------------------------------------
-------------------------AEKVRPSNTGGRGR---------------------
------------------------------------------------------------
--------------GK
>gi|448329250|ref|ZP_21518551.1| 50S ribosomal protein L15e [Natrinema versiforme JCM 10478]
------------------------------------------------------------
------------------------------------------------------------
------------------------------------------------------------
MAESFYSHIKDA------------------------------------------------
------------------------------------------------------------
-------------WKDPDDGKLGELQW------QRKQEWRDQGAIVR-----------ID
RPTRLDKARE-------------------------------------------LGYKAKQ
GIV----------------------------VTRVSVRKGTARKQRHKAGRRSKRQGVNR
IGRRK---NIQRIGE---------------------------------------------
---------------------------------ERVSRKYPNM-----------------
--------------------RVLNSYWV-----------------GEDGSQKWFEAI---
-LVDPNHPA------------------------------IENDDDLNWIC-----DDDHT
NRAF--------------------------------RG-------LTNAGKANRGLNNRG
KG----------------------------------------------------------
-------------------------AEKVRPSNNGGQGR---------------------
------------------------------------------------------------
--------------AK
>gi|448391374|ref|ZP_21566534.1| 50S ribosomal protein L15e [Haloterrigena salina JCM 13891]
------------------------------------------------------------
------------------------------------------------------------
------------------------------------------------------------
MAESFYSHIKDA------------------------------------------------
------------------------------------------------------------
-------------WKDPDDGKLGELQW------QRKQEWRKQGAIER-----------ID
RPTRLDKARE-------------------------------------------LGYKAKQ
GII----------------------------VVRVSVRKGTARKERFTAGRRSKRQGVNR
IGRRK---NIQRIGE---------------------------------------------
---------------------------------ERVSRKYPNL-----------------
--------------------RVLNSYWV-----------------GEDGSQKWFEAI---
-LVDPNHPA------------------------------IENDDDLNWIC-----DDDHT
NRAF--------------------------------RG-------LTNAGKSNRGLNNRG
KG----------------------------------------------------------
-------------------------AEKVRPSNNGGQGR---------------------
------------------------------------------------------------
--------------AK
>gi|284166062|ref|YP_003404341.1| 50S ribosomal protein L15e [Haloterrigena turkmenica DSM 5511]
------------------------------------------------------------
------------------------------------------------------------
------------------------------------------------------------
MAESFYSHIKDA------------------------------------------------
------------------------------------------------------------
-------------WKDPDDGKLGELQW------QRKQEWRKQGAIER-----------IE
RPTRLDKARE-------------------------------------------LGYKAKQ
GII----------------------------VVRMSVRKGTARKERFTAGRRSKRQGVNR
IGRRK---NIQRIGE---------------------------------------------
---------------------------------ERVSRKYPNL-----------------
--------------------RVLNSYWV-----------------GEDGSQKWFEAI---
-LVDPNHPA------------------------------IENDDDLNWIC-----DDDHT
NRAF--------------------------------RG-------LTNAGKANRGLNNRG
KG----------------------------------------------------------
-------------------------AEKVRPSNNGGQGR---------------------
------------------------------------------------------------
--------------AK
>gi|448385992|ref|ZP_21564200.1| 50S ribosomal protein L15e [Haloterrigena thermotolerans DSM 11522]
------------------------------------------------------------
------------------------------------------------------------
------------------------------------------------------------
MAESFYSHIKDA------------------------------------------------
------------------------------------------------------------
-------------WKDPDDGKLGELQW------QRKQEWRDQGAIER-----------IE
RPTRLDKARE-------------------------------------------LGYKAKQ
GIV----------------------------VVRVSVRKGTARKERFTAGRRSKRQGVNR
IGRRK---NIQRIGE---------------------------------------------
---------------------------------ERVSRKYPNL-----------------
--------------------RVLNSYWV-----------------GEDGSQKWFEAI---
-LVDPNHPA------------------------------IENDDDLSWIC-----DDDHT
NRAF--------------------------------RG-------LTNAGKANRGLNNRG
KG----------------------------------------------------------
-------------------------AEKVRPSNTGGQGR---------------------
------------------------------------------------------------
--------------AK
>gi|448332479|ref|ZP_21521721.1| 50S ribosomal protein L15e [Natrinema pellirubrum DSM 15624]
------------------------------------------------------------
------------------------------------------------------------
------------------------------------------------------------
MAESFYSHIKDA------------------------------------------------
------------------------------------------------------------
-------------WKDPDDGKLGELQW------QRKQEWRDQGAIER-----------IE
RPTRLDKARE-------------------------------------------LGYKAKQ
GIV----------------------------VVRVSVRKGTARKERFTAGRRSKRQGVNR
IGRRK---NIQRIGE---------------------------------------------
---------------------------------ERVSRKYPNL-----------------
--------------------RVLNSYWV-----------------GEDGSQKWFEAI---
-LVDPNHPA------------------------------IENDDDLSWIC-----DDDHT
NRAF--------------------------------RG-------LTNAGKANRGLNNRG
KG----------------------------------------------------------
-------------------------AEKVRPSNTGGQGR---------------------
------------------------------------------------------------
--------------AK
>gi|448341465|ref|ZP_21530425.1| 50S ribosomal protein L15e [Natrinema gari JCM 14663]
------------------------------------------------------------
------------------------------------------------------------
------------------------------------------------------------
MAESFYSHIKDA------------------------------------------------
------------------------------------------------------------
-------------WKDPDDGKLGELQW------QRKQEWRDQGAIER-----------ID
RPTRLDKARE-------------------------------------------LGYKAKQ
GIV----------------------------VVRVSVRKGTARKERFTAGRRSKRQGVNR
IGRRK---NIQRIGE---------------------------------------------
---------------------------------ERVSRKYPNM-----------------
--------------------RVLNSYWV-----------------GEDGSQKWFEAI---
-LVDPNHPA------------------------------IENDDDLSWIC-----DDDHT
NRAF--------------------------------RG-------LTNAGKANRGLNNRG
KG----------------------------------------------------------
-------------------------AEKVRPSNSGGQGG---------------------
------------------------------------------------------------
--------------AK
>gi|397773928|ref|YP_006541474.1| Ribosomal protein L15e [Natrinema sp. J7-2]
------------------------------------------------------------
------------------------------------------------------------
------------------------------------------------------------
MAESFYSHIKDA------------------------------------------------
------------------------------------------------------------
-------------WKDPDDGKLGELQW------QRKQEWRDQGAIER-----------ID
RPTRLDKARE-------------------------------------------LGYKAKQ
GIV----------------------------VVRVSVRKGTARKERFTAGRRSKRQGVNR
IGRRK---NIQRIGE---------------------------------------------
---------------------------------ERVSRKYPNM-----------------
--------------------RVLNSYWV-----------------GEDGSQKWFEAI---
-LVDPNHPA------------------------------IENDDDLSWIC-----DDDHT
NRAF--------------------------------RG-------LTNAGKANRGLNNRG
KG----------------------------------------------------------
-------------------------AEKVRPSNSGGQGG---------------------
------------------------------------------------------------
--------------AK
>lcl|38023_712 unnamed protein product
------------------------------------------------------------
------------------------------------------------------------
------------------------------------------------------------
MAESFYSHIKDA------------------------------------------------
------------------------------------------------------------
-------------WKDPDDGKLGELQW------QRKQEWRDQGAIER-----------ID
RPTRLDKARE-------------------------------------------LGYKAKQ
GIV----------------------------VVRVSVRKGTARKERFKAGRRSKRQGVNR
IGRRK---NIQRIGE---------------------------------------------
---------------------------------ERVSRKYPNM-----------------
--------------------RVLNSYWV-----------------GEDGSQKWFEAI---
-LVDPNHPA------------------------------IENDDDLSWIC-----DDDHT
NRAF--------------------------------RG-------LTNAGKANRGLNNRG
KG----------------------------------------------------------
-------------------------AEKVRPSNSGGQGG---------------------
------------------------------------------------------------
--------------AK
>gi|448345522|ref|ZP_21534411.1| 50S ribosomal protein L15e [Natrinema altunense JCM 12890]
------------------------------------------------------------
------------------------------------------------------------
------------------------------------------------------------
MAESFYSHIKDA------------------------------------------------
------------------------------------------------------------
-------------WKDPDDGKLGELQW------QRKQEWRDQGAIER-----------ID
RPTRLDKARE-------------------------------------------LGYKAKQ
GIV----------------------------VVRVSVRKGTARKERFKAGRRSKRQGVNR
IGRRK---NIQRIGE---------------------------------------------
---------------------------------ERVSRKYPNM-----------------
--------------------RVLNSYWV-----------------GEDGSQKWFEAI---
-LVDPNHPA------------------------------IENDDDLSWIC-----DDDHT
NRAF--------------------------------RG-------LTNAGKANRGLNNRG
KG----------------------------------------------------------
-------------------------AEKVRPSNSGGQGG---------------------
------------------------------------------------------------
--------------AK
>gi|448338204|ref|ZP_21527255.1| 50S ribosomal protein L15e [Natrinema pallidum DSM 3751]
------------------------------------------------------------
------------------------------------------------------------
------------------------------------------------------------
MAESFYSHIKDA------------------------------------------------
------------------------------------------------------------
-------------WKDPDDGKLGELQW------QRKQEWRDQGAIER-----------ID
RPTRLDKARE-------------------------------------------LGYKAKQ
GIV----------------------------VVRVSVRKGTARKERFKAGRRSKRQGVNR
IGRRK---NIQRIGE---------------------------------------------
---------------------------------ERVSRKYPNM-----------------
--------------------RVLNSYWV-----------------GEDGSQKWFEAI---
-LVDPNHPA------------------------------IENDDDLSWIC-----DDDHT
NRAF--------------------------------RG-------LTNAGKANRGLNNRG
KG----------------------------------------------------------
-------------------------AEKVRPSNSGGQSG---------------------
------------------------------------------------------------
--------------AK
>gi|448300253|ref|ZP_21490255.1| 50S ribosomal protein L15e [Natronorubrum tibetense GA33]
------------------------------------------------------------
------------------------------------------------------------
------------------------------------------------------------
MAKSFYSHIKDA------------------------------------------------
------------------------------------------------------------
-------------WKDPDDGKLGELQW------QRKQEWRKEGAIER-----------IE
RPTRLDKARE-------------------------------------------LGYKAKQ
GII----------------------------VTRVSVRKGTARKERFTAGRRSKRQGVNR
IGRRK---NIQRIGE---------------------------------------------
---------------------------------ERVSRKYPNL-----------------
--------------------RVLNSYWV-----------------GEDGSQKWFEVI---
-LVDPEHPA------------------------------IQNDDDLNWIC-----DDAHK
NRAF--------------------------------RG-------LTNAGKANRGLNNRG
KG----------------------------------------------------------
-------------------------AEKVRPSNNGGKGR---------------------
------------------------------------------------------------
--------------GK
>gi|448317246|ref|ZP_21506804.1| 50S ribosomal protein L15e [Natronococcus jeotgali DSM 18795]
------------------------------------------------------------
------------------------------------------------------------
------------------------------------------------------------
MAKSFYSHIKDA------------------------------------------------
------------------------------------------------------------
-------------WKDPDDGKLGELQW------QRKQEWRKQGAIER-----------ID
RPTRLDKARE-------------------------------------------LGYKAKQ
GII----------------------------VVRVSVRKGTARKQRHKAGRRTKRQGVNR
IGRRK---NIQRIGE---------------------------------------------
---------------------------------ERVSRKYPNL-----------------
--------------------RVLNSYWV-----------------GEDGSQKWFEAI---
-LVDPDHPA------------------------------IENDDDLNWIC-----DDVHT
NRAF--------------------------------RG-------LTNAGKDNRGLNNRG
TG----------------------------------------------------------
-------------------------AEKVRPSNTGGRGR---------------------
------------------------------------------------------------
--------------AK
>gi|435847196|ref|YP_007309446.1| ribosomal protein L15E [Natronococcus occultus SP4]
------------------------------------------------------------
------------------------------------------------------------
------------------------------------------------------------
MAKSFYSHIKDA------------------------------------------------
------------------------------------------------------------
-------------WKDPDDGKLGELQW------QRKQEWRNQGAIER-----------IE
RPTRLDKARE-------------------------------------------LGYKAKQ
GIV----------------------------VTRVSVRKGTARKQRHKAGRRTKRQGVNR
IGRRK---NIQRIGE---------------------------------------------
---------------------------------ERVSRKYPNL-----------------
--------------------RVLNSYWV-----------------GEDGSQKWFEVI---
-LVDPNHPA------------------------------IENDDDLNWIC-----DDAHT
NRAF--------------------------------RG-------LTNAGKDNRGLNNRG
KG----------------------------------------------------------
-------------------------AEKVRPSNTGGRGR---------------------
------------------------------------------------------------
--------------AK
>gi|448321801|ref|ZP_21511276.1| 50S ribosomal protein L15e [Natronococcus amylolyticus DSM 10524]
------------------------------------------------------------
------------------------------------------------------------
------------------------------------------------------------
MAKSFYSHIKDA------------------------------------------------
------------------------------------------------------------
-------------WKDPDDGKLGELQW------QRKQEWRDQGAIER-----------ID
RPTRLDKARE-------------------------------------------LGYKAKQ
GII----------------------------VTRVSVRKGTARKQRHKAGRRTKRQGVNR
IGRRK---NIQRIGE---------------------------------------------
---------------------------------ERVSRKYPNL-----------------
--------------------RVLNSYWV-----------------GEDGSQKWFEVI---
-LVDPEHPA------------------------------IQNDDDLNWIC-----DDAHT
NRAF--------------------------------RG-------LTNAGKANRGLNNRG
KG----------------------------------------------------------
-------------------------AEKVRPSNTGGQGR---------------------
------------------------------------------------------------
--------------AK
>gi|289580640|ref|YP_003479106.1| 50S ribosomal protein L15e [Natrialba magadii ATCC 43099]
------------------------------------------------------------
------------------------------------------------------------
------------------------------------------------------------
MAKSFYSHIKEA------------------------------------------------
------------------------------------------------------------
-------------WKDPDDGKLGELQW------QRKQEWRKQGAIER-----------ID
RPTRLDKARE-------------------------------------------LGYKAKQ
GII----------------------------VTRVSVRKGTARKQRFKAGRRTKRQGVNR
IGRRK---NIQRIGE---------------------------------------------
---------------------------------ERVSRKYPNL-----------------
--------------------RVLNSYWV-----------------GEDGSQKWFEVI---
-LVDPEHPA------------------------------IQNDDDLNWIC-----DDAHT
NRAF--------------------------------RG-------LTNAGKDNRGLNNRG
KG----------------------------------------------------------
-------------------------AEKVRPSNTGGRGR---------------------
------------------------------------------------------------
--------------AK
>gi|448359235|ref|ZP_21547896.1| 50S ribosomal protein L15e [Natrialba chahannaoensis JCM 10990]
------------------------------------------------------------
------------------------------------------------------------
------------------------------------------------------------
MAKSFYSHIKEA------------------------------------------------
------------------------------------------------------------
-------------WKDPDDGKLGELQW------QRKQEWRKQGAIER-----------ID
RPTRLDKARE-------------------------------------------LGYKAKQ
GII----------------------------VTRVSVRKGTARKQRFTAGRRTKRQGVNR
IGRRK---NIQRIGE---------------------------------------------
---------------------------------ERVSRKYPNL-----------------
--------------------RALNSYWV-----------------GEDGSQKWFEVI---
-LVDPEHPA------------------------------IQNDDDLNWIC-----DDAHT
NRAF--------------------------------RG-------LTNAGKANRGLNNRG
KG----------------------------------------------------------
-------------------------AEKVRPSNTGGQGR---------------------
------------------------------------------------------------
--------------AK
>gi|448353334|ref|ZP_21542111.1| 50S ribosomal protein L15e [Natrialba hulunbeirensis JCM 10989]
------------------------------------------------------------
------------------------------------------------------------
------------------------------------------------------------
MAKSFYSHIKEA------------------------------------------------
------------------------------------------------------------
-------------WKDPDDGKLGELQW------QRKQEWRKQGAIER-----------ID
RPTRLDKARE-------------------------------------------LGYKAKQ
GII----------------------------VTRVSVRKGTARKQRFKAGRRTKRQGVNR
IGRRK---NIQRIGE---------------------------------------------
---------------------------------ERVSRKYPNL-----------------
--------------------RVLNSYWV-----------------GEDGSQKWFEVI---
-LVDPEHPA------------------------------IQNDDDLNWIC-----DDAHT
NRAF--------------------------------RG-------LTNAGKANRGLNNRG
KG----------------------------------------------------------
-------------------------AEKVRPSNTGGQGR---------------------
------------------------------------------------------------
--------------AK
>gi|448369079|ref|ZP_21555846.1| 50S ribosomal protein L15e [Natrialba aegyptia DSM 13077]
------------------------------------------------------------
------------------------------------------------------------
------------------------------------------------------------
MAKSFYSHIKDA------------------------------------------------
------------------------------------------------------------
-------------WKDPDDGKLGELQW------QRKQEWRDQGAIER-----------IE
RPTRLDKARE-------------------------------------------LGYKAKQ
GII----------------------------MTRVSVRKGTARKQRFTAGRRSKRQGVNR
IGRRK---NIQRIGE---------------------------------------------
---------------------------------ERVSRKYPNM-----------------
--------------------RVLNSYWV-----------------GEDGSQKWFEVI---
-LVDPNHPA------------------------------IENDDDLNWIC-----DDAHT
NRAF--------------------------------RG-------LTNAGKDNRGLNNRG
KG----------------------------------------------------------
-------------------------AEKVRPSNTGGQGR---------------------
------------------------------------------------------------
--------------AK
>gi|448361632|ref|ZP_21550246.1| 50S ribosomal protein L15e [Natrialba asiatica DSM 12278]
------------------------------------------------------------
------------------------------------------------------------
------------------------------------------------------------
MAKSFYSHIKDA------------------------------------------------
------------------------------------------------------------
-------------WKDPDDGKLGELQW------QRKQEWRDQGAIER-----------IE
RPTRLDKARE-------------------------------------------LGYKAKQ
GII----------------------------MTRVSVRKGTARKQRFTAGRRSKRQGVNR
IGRRK---NIQRIGE---------------------------------------------
---------------------------------ERVSRKYPNM-----------------
--------------------RVLNSYWV-----------------GEDGSQKWFEVI---
-LVDPNHPA------------------------------IENDDDLNWIC-----DDSHT
NRAF--------------------------------RG-------LTNAGKDNRGLNNRG
KG----------------------------------------------------------
-------------------------AEKVRPSNTGGQGR---------------------
------------------------------------------------------------
--------------AK
>gi|448348849|ref|ZP_21537697.1| 50S ribosomal protein L15e [Natrialba taiwanensis DSM 12281]
------------------------------------------------------------
------------------------------------------------------------
------------------------------------------------------------
MAKSFYSHIKDA------------------------------------------------
------------------------------------------------------------
-------------WKDPDDGKLGELQW------QRKQEWRDQGAIER-----------IE
RPTRLDKARE-------------------------------------------LGYKAKQ
GII----------------------------MTRVSVRKGTARKQRFTAGRRSKRQGVNR
IGRRK---NIQRIGE---------------------------------------------
---------------------------------ERVSRKYPNM-----------------
--------------------RVLNSYWV-----------------GEDGSQKWFEVI---
-LVDPNHPA------------------------------IENDDDLNWIC-----DDTHT
NRAF--------------------------------RG-------LTNAGKDNRGLNNRG
KG----------------------------------------------------------
-------------------------AEKVRPSNTGGQGR---------------------
------------------------------------------------------------
--------------AK
>gi|448717792|ref|ZP_21702806.1| 50S ribosomal protein L15e [Halobiforma nitratireducens JCM 10879]
------------------------------------------------------------
------------------------------------------------------------
------------------------------------------------------------
MAKSFYSHIKEA------------------------------------------------
------------------------------------------------------------
-------------WKDPDEGKLGELQW------QRKQEWRDQGAIER-----------IE
RPTRLDKARE-------------------------------------------LGYKAKQ
GIV----------------------------VARVSVRKGTARKQRFTAGRRSKRQGVNR
IGRRK---NIQRIGE---------------------------------------------
---------------------------------ERVSRKYPNL-----------------
--------------------RVLNSYWV-----------------GEDGSQKWFEVI---
-LVDPNHPA------------------------------IENDDELNWIC-----DDSHQ
NRAF--------------------------------RG-------LTNAGKDNRGLNNRG
KG----------------------------------------------------------
-------------------------AEKVRPSNTGGQGR---------------------
------------------------------------------------------------
--------------AK
>gi|429192417|ref|YP_007178095.1| ribosomal protein L15E [Natronobacterium gregoryi SP2]
------------------------------------------------------------
------------------------------------------------------------
------------------------------------------------------------
MAKSFYSHIKEA------------------------------------------------
------------------------------------------------------------
-------------WKDPDEGKLGELQW------QRKQEWRDQGAIER-----------VE
RPTRLDKARE-------------------------------------------LGYKAKQ
GIV----------------------------VARVSVRKGTARKQRFTAGRRSKRQGVNR
IGRRK---NIQRIGE---------------------------------------------
---------------------------------ERVSRKYPNL-----------------
--------------------RVLNSYWV-----------------GEDGSQKWFEVI---
-LVDPNHPA------------------------------IENDDDLNWIC-----DDSHQ
NRAF--------------------------------RG-------LTNAGKDNRGLNNRG
KG----------------------------------------------------------
-------------------------AEKVRPSNTGGQGR---------------------
------------------------------------------------------------
--------------AK
>gi|448702176|ref|ZP_21699830.1| 50S ribosomal protein L15e [Halobiforma lacisalsi AJ5]
------------------------------------------------------------
------------------------------------------------------------
------------------------------------------------------------
MAKSFYSHIKDA------------------------------------------------
------------------------------------------------------------
-------------WKDPDEGKLGELQW------QRKQEWREQGAIER-----------IE
RPTRLDKARE-------------------------------------------LGYKAKQ
GIV----------------------------VTRVSVRKGTARKERFTAGRRSKRQGVNR
IGRRK---NIQRIGE---------------------------------------------
---------------------------------ERVSRKYPNL-----------------
--------------------RVLNSYWV-----------------GEDGSQKWFEVI---
-LVDPNHPA------------------------------IENDDDLNWIC-----DDAHR
NRAF--------------------------------RG-------LTNAGKDNRGLNNRG
KG----------------------------------------------------------
-------------------------AEKVRPSNTGGQGR---------------------
------------------------------------------------------------
--------------AK
>gi|336253661|ref|YP_004596768.1| 50S ribosomal protein L15e [Halopiger xanaduensis SH-6]
------------------------------------------------------------
------------------------------------------------------------
------------------------------------------------------------
MARSFYSHIKDA------------------------------------------------
------------------------------------------------------------
-------------WKDPDDGKLGELQW------QRKQEWRKQGAIER-----------IE
RPTRLDKARE-------------------------------------------LGYKAKQ
GIV----------------------------VTRVSVRKGTARKQRFKAGRRSKRQGVNR
IGRRK---NIQRIGE---------------------------------------------
---------------------------------ERVSRKYPNL-----------------
--------------------RVLNSYWV-----------------GEDGSQKWFEVI---
-LVDPEHPA------------------------------IENDDDLNWIC-----DDAHQ
NRAF--------------------------------RG-------LTNAGKDNRGLNNRG
KG----------------------------------------------------------
-------------------------AEKVRPSNNGGQGR---------------------
------------------------------------------------------------
--------------AK
>gi|448399248|ref|ZP_21570563.1| 50S ribosomal protein L15e [Haloterrigena limicola JCM 13563]
------------------------------------------------------------
------------------------------------------------------------
------------------------------------------------------------
MAKSFYSHIKDA------------------------------------------------
------------------------------------------------------------
-------------WKDPDDGKLGELQW------QRKQEWRDQGAIER-----------ID
RPTRLDKARE-------------------------------------------LGYKAKQ
GIV----------------------------MTRVSVRKGTARKERFTAGRRTKRQGVNR
IGRRK---NIQRIGE---------------------------------------------
---------------------------------ERVSRKYPNL-----------------
--------------------RVLNSYWV-----------------GEDGSQKWFEVI---
-LVDPNHPA------------------------------IENDDDLNWIC-----SDDHQ
NRAF--------------------------------RG-------LTNAGTANRGLNNRG
KG----------------------------------------------------------
-------------------------AEKVRPSNTGGQGR---------------------
------------------------------------------------------------
--------------AK
>gi|448306629|ref|ZP_21496533.1| 50S ribosomal protein L15e [Natronorubrum bangense JCM 10635]
------------------------------------------------------------
------------------------------------------------------------
------------------------------------------------------------
MAKSFYSHIKDA------------------------------------------------
------------------------------------------------------------
-------------WKDPDDGKLGELQW------QRKQEWRKQGAIER-----------IE
RPTRLDKARE-------------------------------------------LGYKAKQ
GIV----------------------------MTRVSVRKGTARKERFTAGRRTKRQGVNR
IGRRK---NIQRIGE---------------------------------------------
---------------------------------ERVSRKYPNL-----------------
--------------------RVLNSYWV-----------------GEDGSQKWFEVI---
-LVDPNHPA------------------------------IQNDDDLNWIC-----DSAHQ
NRAF--------------------------------RG-------LTNAGKANRGLNNRG
KG----------------------------------------------------------
-------------------------AEKVRPSNNGGQGR---------------------
------------------------------------------------------------
--------------AK
>gi|448303451|ref|ZP_21493400.1| 50S ribosomal protein L15e [Natronorubrum sulfidifaciens JCM 14089]
------------------------------------------------------------
------------------------------------------------------------
------------------------------------------------------------
MAKSFYSHIKDA------------------------------------------------
------------------------------------------------------------
-------------WKDPDDGKLGELQW------QRKQEWRKQGAIER-----------IE
RPTRLDKARE-------------------------------------------LGYKAKQ
GIV----------------------------VARVSVRKGTARKERFTAGRRTKRQGVNR
IGRRK---NIQRIGE---------------------------------------------
---------------------------------ERVSRKYPNL-----------------
--------------------RVLNSYWV-----------------GEDGSQKWFEVI---
-LVDPNHPA------------------------------IENDDDLNWIC-----DSAHQ
NRAF--------------------------------RG-------LTNAGKANRGLNNRG
KG----------------------------------------------------------
-------------------------AEKVRPSNNGGQGR---------------------
------------------------------------------------------------
--------------AK
