# Supplementary material for: Inteins as indicators of gene flow in the halobacteria
Source: Front Microbiol. 2014 Jun 26;5:299. doi: 10.3389/fmicb.2014.00299 (PMC4071816; doi:10.3389/fmicb.2014.00299)
Supplement: Supplementary file 1 [file DataSheet1.ZIP › data_file1/reference_tree_alignment/L15e.fasta]

>candidatus_nanosalinarum_J07AB56
------------------------------------------------------------
------------------------------------------------------------
------------------------------------------------------------
--MGYYKYAQEQYEQPKD-NLDEVWRQRLIEWRQQGAVERVEGPTRIPKARQLGYKAKQG
FVTVRARISRGGSKRKRPANGRRPAAYGQNRYSPKKSKRVIAEERVSKKYENMEVLNSYW
VAEDGQHKWFEVLLVD------------------------------PDHPQIQSDDDINW
ITDN--RDRAERGLTPASRESRGLKNRGKGAEKSRPSGNANDGRNK
>halophilic_archaeon_J07HX64
------------------------------------------------------------
------------------------------------------------------------
------------------------------------------------------------
MTQSVYSHIREAWQNPDDSKVAELQWQRQQRWRDQGAIERIERPTRLDAARSQGYKAKQG
VIVARVSVRKGGSRKSRFTAGRRSKRQGVNRLSRRKSIQRIAEERCTRKYPNLRVLNSYW
VGADGSQIWHEIIMLD------------------------------PNHPAIENDDDLNW
ICDDTHKNRALRGLTSAGTQGRGLGSKGKGSEHARPSVSSDDGRAK
>hcc_saccharolyticus_DSM_5350
------------------------------------------------------------
------------------------------------------------------------
------------------------------------------------------------
MARSFYSHIGDAWHDADNEMHEELQWQRLQEWRDQGAIERIERPTRLDRARSLGYKAKQG
IVLARIAVRKGTARKQRHDAGRRTKRQGVNKVTRRKSIQRIAEERSSRKFTNLRVLNSYP
VGEDGSQKWFEAILVD------------------------------PEHPAIENDDDLSW
ICADDQRGRAFRGLTSAGTQGRGLGTKGKGTEHTRPSVHGGKGRGK
>hcc_salifodinae_DSM_8989
------------------------------------------------------------
------------------------------------------------------------
------------------------------------------------------------
MARSFYSHIGDAWHDADNEMHEELQWQRLQEWRDQGAIERIDRPTRLDRARSLGYKAKQG
IVLARIAVRKGTARKQRHDAGRRTKRQGVNKVTRRKSIQRIAEERSSRKFTNLRVLNSYP
VGEDGSQKWFEAILVD------------------------------PEHPAIENDDDLNW
ICADDQRGRAFRGLTSAGKQGRGLGTKGKGTEHTRPSVHGGKGRGK
>hcc_morrhuae_DSM_1307
------------------------------------------------------------
------------------------------------------------------------
------------------------------------------------------------
MARSFYAHIGDAWHDAENEKHADLQWRRLQEWREQGAIERIERPTRLDRARSLGYKAKQG
VVLARVAVRKGTARKVRHKAGRRTKRQGVNRVTRRKSVQRISEERSSRKFKNLRVLNSYP
VGEDGSQKWFEVVLID------------------------------PEHPAIENDDDLNW
ICDDTHRGRAFRGLTSAGTSGRGLNEKGKGSEHTRPSVHSDRGRGK
>hcc_thailandensis_JCM_13552
------------------------------------------------------------
------------------------------------------------------------
------------------------------------------------------------
MARSFYAHIGDAWHDAENEKHADLQWRRLQEWREQGAIERIDRPTRLDRARSLGYKAKQG
VVLARVAVRKGTARKVRHKAGRRTKRQGVNRVTRRKSVQRIAEERSSRKFKNLRVLNSYP
VGEDGSQKWFEVVLID------------------------------PEHPAIENDDDLNW
ICDDTHRGRAFRGLTSAGTSGRGLDEKGKGAEHTRPSVHSDRGRGK
>hcc_hamelinensis_100A6
------------------------------------------------------------
------------------------------------------------------------
------------------------------------------------------------
MARSFYSHIGDAWHDPENEMQAELQWRRLQEWRQEGAIERIERPTRLDRARSLGYKAKQG
IVLARVAVRKGTARKQRHTAGRRTKRQGVNRVTRRKSIQRIGEERASRKFRNLRVLNSYP
VGQDGSQKWFEVILVD------------------------------PEHPAIENDDDLSW
ICDDSHRGRAFRGLTSAGTQGRGLGEKGKGAEHTRPSINSDRGRGK
>hmc_mukohataei_DSM_12286
------------------------------------------------------------
------------------------------------------------------------
------------------------------------------------------------
MARSSYSYIREAWQNPDDGKLAELQWQRQQDWREEGAIERIERPTRLDKARSQGYKAKQG
VVVVRTSVRKGGARKERFKAGRRSKRQGVTRITRRKDIQRVAEERATRTYPNLRVLNSYW
VGEDGRQKWHEIILVD------------------------------PEHPAIQNDDDLGW
IADDDHTDRALRGLTGAGKRNRGLDTRGKGAEHIRPSLRSNRGRGK
>har_vallismortis_ATCC_29715
------------------------------------------------------------
------------------------------------------------------------
------------------------------------------------------------
MARSAYSYIRDAWKNPGDGQLAELQWQRQQEWRDEGAVERIERPTRLDKARSQGYKAKQG
VIVARVSVRKGSARKQRHKAGRRSKRQGVTRITRRKDIQRVAEERASRTFPNLRVLNSYS
VGQDGRQKWHEVILID------------------------------PNHPAIQNDDDLSW
ICADDQADRVFRGLTGAGRRNRGLGGKGKGSEKTRPSLRSNRGKGK
>har_japonica_DSM_6131
------------------------------------------------------------
------------------------------------------------------------
------------------------------------------------------------
MARSAYSYIRDAWKNPGDGQLAELQWQRQQEWRNEGAVERIERPTRLDKARSQGYKAKQG
VIVARVSVRKGSARKRRHKAGRRSKRQGVTRITRRKDIQRVAEERASRTFPNLRVLNSYS
VGQDGRQKWHEIILID------------------------------PNHPAIQNDDDLSW
ICANDQADRVFRGLTGAGRRNRGLGGKGKGSEKTRPSLRSNRGKGK
>har_argentinensis_DSM_12282
------------------------------------------------------------
------------------------------------------------------------
------------------------------------------------------------
MARSAYSYIRDAWKNPGDGQLAELQWQRQQEWRNEGAVERIERPTRLDKARSQGYKAKQG
VIVARVSVRKGSARKRRHKAGRRSKRQGVTRITRRKDIQRVAEERASRTFPNLRVLNSYS
VGQDGRQKWHEIILID------------------------------PNHPAIQNDDDLSW
ICADDQADRVFRGLTGAGRRNRGLSGKGKGSEKTRPSLRSNRGKGK
>har_marismortui_ATCC_43049
------------------------------------------------------------
------------------------------------------------------------
------------------------------------------------------------
MARSAYSYIRDAWKNPGDGQLAELQWQRQQEWRNEGAVERIERPTRLDKARSQGYKAKQG
VIVARVSVRKGSARKRRHKAGRRSKRQGVTRITRRKDIQRVAEERASRTFPNLRVLNSYS
VGQDGRQKWHEVILID------------------------------PNHPAIQNDDDLSW
ICADDQADRVFRGLTGAGRRNRGLSGKGKGSEKTRPSLRSNGGKGK
>har_sinaiiensis_ATCC_33800
------------------------------------------------------------
------------------------------------------------------------
------------------------------------------------------------
MARSAYSYIRDAWKNPGDGQLAELQWQRQQEWRNEGAVERIERPTRLDKARSQGYKAKQG
VIVARVSVRKGSARKRRHKAGRRSKRQGVTRITRRKDIQRVAEERASRTFPNLRVLNSYS
VGQDGRQKWHEVILID------------------------------PNHPAIQNDDDLSW
ICADDQADRVFRGLTGAGRRNRGLSGKGKGSEKTRPSLRSNGGKGK
>har_californiae_ATCC_3379
------------------------------------------------------------
------------------------------------------------------------
------------------------------------------------------------
MARSAYSYIRDAWKNPGDGQLAELQWQRQQEWRNEGAVERIERPTRLDKARSQGYKAKQG
VIVARVSVRKGSARKRRHKAGRRSKRQGVTRITRRKDIQRVAEERASRTFPNLRVLNSYS
VGQDGRQKWHEVILID------------------------------PNHPAIQNDDDLSW
ICADDQADRVFRGLTGAGRRNRGLSGKGKGSEKTRPSLRSNRGKGK
>har_amylolytica_JCM_13557
------------------------------------------------------------
------------------------------------------------------------
------------------------------------------------------------
MARSAYSYIRDAWKNPGDGQLAELQWQRQQEWRDEGAVERIERPTRLDKARSQGYKAKQG
VVVARVSVRKGGARKRRHKAGRRSKRQGVTRITRRKDIQRVAEERASRTFPNLRVLNSYS
VGQDGRQKWHEVILID------------------------------PNHPAIQNDDDLSW
ICADDQADRVFRGLTGAGRRNRGLSGKGKGSEKTRPSLRSNRGKGK
>har_hispanica_ATCC_33960
------------------------------------------------------------
------------------------------------------------------------
------------------------------------------------------------
MARSAYSYIRDAWKNPGDGQLAELQWQRQQEWRDEGAVERIERPTRLDKARSQGYKAKQG
VVVARVSVRKGGARKRRHKAGRRSKRQGVTRITRRKDIQRVAEERASRTFPNLRVLNSYS
VGQDGRQKWHEVILID------------------------------PNHPAIQNDDDLSW
ICADDQADRVFRGLTGAGRRNRGLSGKGKGSEKTRPSLRSNRGKGK
>hrr_92
------------------------------------------------------------
------------------------------------------------------------
------------------------------------------------------------
------------------------------------------------------------
------------------------------------------------------MLNSYS
VGQDGRQKWHEVILID------------------------------PNHPAIQNDDDLSW
ICADDQADRVFRGLTGAGRRNRGLSGKGKGSEKTRPSLRSNRGKGK
>halophilic_archaeon_J07HX5
------------------------------------------------------------
------------------------------------------------------------
------------------------------------------------------------
MTRSFYSHIRDAWKNPDDGKLAELQWQRTQEWRDQGALERIERPTRLDRARSLGYKAKQG
VVVVRAAVRKGGARKQRFTAGRRSARQGVTRITRRKNIQRVAEERATRKYPNLRVLNSYW
VGEDGSQKWHEIIMID------------------------------PNHPAIESDDDLGW
ICDDVHDSRALTGQTSAGKQNRGLGERGKGTEHTRPSLSSDRNRGK
>hac_jeotgali_B3
------------------------------------------------------------
------------------------------------------------------------
------------------------------------------------------------
MARSFYSHIRDAWKNPKEGALGELQWQRKQEWREQGAIERIERPTRLDRARDLGYKAKQG
VVLARVSIRKGTARKQRHKAGRRSKRQGVTRVTRNKNLQRVAEERATRTYRNLRVLNSYG
VGQDGSQKWFEVILVD------------------------------PEHPAIENDDDLGW
ICGDSQENRALRGLTSAGQQNRGLGTKGKGTEHTRPSRNS------
>hrd_tiamatea_SARL4B
------------------------------------------------------------
------------------------------------------------------------
------------------------------------------------------------
MARSFYSHIRDAWKNPDEGKVAELQWQRMQRWREQGAIERVERPTRLDRARSLGYKAKQG
IVVARVSVRKGSARKERHIAGRRSKRQGVTRITRRKNLQRVAEERATRKYRNLRVLNSYW
VGEDGSQKWFEAILVD------------------------------PNHPAIENDDDLSW
ICDDDHENRAMRGLTSAGQRNRGLNGRGKGTEHTRPSNSGDSGRAK
>hrd_utahensis_DSM_12940
------------------------------------------------------------
------------------------------------------------------------
------------------------------------------------------------
MARSFYSHIRDAWKNPDEGKVAELQWQRMQRWREQGAIERVERPTRLDRARSLGYKAKQG
IVVARVSVRKGSARKERHIAGRRSKRQGVTRITRRKNLQRVAEERASRKYRNLRVLNSYW
VGEDGSQKWFETILVD------------------------------PNHPAIENDDDLNW
ICDDEHESRAMRGLTSAGQRNRGLNGRGKGTEHTRPSNSGDSGRAK
>nmn_moolapensis_8_8_11
------------------------------------------------------------
------------------------------------------------------------
------------------------------------------------------------
MARSFYSHIREAWKTPKEGTLAELQWQRQQEWRDQGSIERVDRPTRLDKARSLGYKAKQG
VVVARVSVRKGSARKQRFKAGRRSKRQGVNKITRRKNLQRIAEERSGRKFKNLRVLNSYW
VGEDGSQKWFEVILLD------------------------------PEHGAIQNDDDLSW
ICDDSQRGRAYRGRTSAGQRGRGQQQRGKGTEHTRPSIRSENNRGK
>nmn_pharaonis_DSM_2160
------------------------------------------------------------
------------------------------------------------------------
------------------------------------------------------------
MARSFYSHIREAWKTPKEGKLAELQWQRQQEWRDQGAIERIERPTRLDKARSLGYKAKQG
VVVARVSVRKGTARKQRFKAGRRSKRQGVNKITRRKNLQRIAEERSGRKFRNLRVLNSYW
VGEDGSQKWFEVILLD------------------------------PEHGAIQNDDDLSW
ICDDSQRGRAYRGRTSAGQRGRGQQKRGKGTEHTRPSIRANDKRGK
>hbt_sp_DL_1
------------------------------------------------------------
------------------------------------------------------------
------------------------------------------------------------
MTRSLYSHIKEAWRNPSDGKLAELQWQRKQEWRKQGAIERIDRPTRLDKARELGYKAKQG
VVVARVSVRKGTARKSRFKAGRRTKRQGVNRIGRAKNLQRIAEERASRKFINLRVLNSYW
VGEDGSQKWFEVILLD------------------------------PEHGAIKNDDDLNW
ICEDSQENRVFRGLTSAGRRARGLQNRGKGAEKVRPSTNAGKRRKS
>hbt_sp_NRC_1
------------------------------------------------------------
------------------------------------------------------------
------------------------------------------------------------
MARSFYSHIKEAWEDPDDGKLAELQWQRKQDWRKEGAIERVDRPTRLDKARELGYKAKQG
VVVVRVSVRKGTARKSRFKAGRRTKRQGVNRIGRAKNLQRIAEERASRKYVNLRTLNSYW
VGEDGSQKWFEAILLD------------------------------PEHGAIQNDDDLNW
ICDDSHKNRVFRGKTSAGRRARGLQNRGKGTEGLRPSTNADKRNKS
>hbt_salinarum_R_1
------------------------------------------------------------
------------------------------------------------------------
------------------------------------------------------------
MARSFYSHIKEAWEDPDDGKLAELQWQRKQDWRKEGAIERVDRPTRLDKARELGYKAKQG
VVVVRVSVRKGTARKSRFKAGRRTKRQGVNRIGRAKNLQRIAEERASRKYVNLRTLNSYW
VGEDGSQKWFEAILLD------------------------------PEHGAIQNDDDLNW
ICDDSHKNRVFRGKTSAGRRARGLQNRGKGTEGLRPSTNADKRNKS
>hns_J07HN4
------------------------------------------------------------
------------------------------------------------------------
------------------------------------------------------------
MTRSVYSHIREAWESPSEGKLAELQWQRKQEWRNQGAIERVDRPTRLDKARSQGYKAKQG
VVVARVAVRKGGARKQRHTAGRRTKRQGVNRIGRRKSIQRIAEERASRKYRNLRVLNSYW
VGEDGSQKWHEAILID------------------------------PNHPAIEADDDLNW
ICEDQHKGRAFRGLTNAGDKGRGMQTRGQGTEHARPSVNSDRNRSK
>hns_J07HN6
------------------------------------------------------------
------------------------------------------------------------
------------------------------------------------------------
MARSVYSHIREAWRSPDEGKLAELQWQRKQEWRDQGAIERIDRPTRLDKARSQGYKAKQG
IVVARVSVRKGGARKQRHTAGRRTKRQGVNRIGRRKSIQRIAEERASRKFRNLRVLNSYW
VGEDGSQKWHEVILVD------------------------------PEHPAIENDDDLNW
ICEDQHKGRAFRGLTNAGDEGRGIQDRGKGTEHARPSVNSDRNRSK
>hrr_J07HR59
------------------------------------------------------------
------------------------------------------------------------
------------------------------------------------------------
MSRSFYSHIKEAWRNPGDGKLADLQWERKQDWRNEGALTRIDRPTRLDKARELGYKAKQG
IIVVRASVRKGGSRKQRHTAGRRSKRQGVNRLSRSKSIKRISEERASRKYRNLRVLNSYW
VGEDGSQKWHEIILVD------------------------------PNHPAIENDSDLSW
ICDDSHKGRAFRGLTSAGQKGRGQQARGKGTEKTRPSVER------
>hrr_SP5
------------------------------------------------------------
------------------------------------------------------------
------------------------------------------------------------
------------------------------------------------------------
------------------------------MVVRADPVQ---------------------
-----------VVLVD------------------------------PAHPAIENDDDLNW
ICSDDHKGRAYRGLTSAGTKGRGQRKRGKGTEKTRPSVTSNDRQGK
>haloarchaeon_3A1_DGR
------------------------------------------------------------
------------------------------------------------------------
------------------------------------------------------------
MARSFYSHIKDAWQSPKEGKLAELQWQRKQEWREQGAIERIERPTRLDKARELGYKAKQG
VVVARVSVRKGGSRKQRFTAGRRSKRQGVNRLSRRKSIQRIAEERASRKFRNLRVLNSYW
VGEDGSQKWHEVILVD------------------------------PNHPAIENDDDLSW
ICEDQHRGRAFRGLTSAGTKGRGQRTRGKGTEHTRPSIGGDRRRGK
>hrr_Ea1
------------------------------------------------------------
------------------------------------------------------------
------------------------------------------------------------
MARSFYSHIKEAWRSPKEGKLAELQWQRKQQWRDEGAIERIERPTRLDKARELGYKAKQG
VIVARVSVRKGGSRKQRHKAGRRSKRQGVNRLSRRKSIHRIAEERASRKYRNLRVLNSYW
VGEDGSQKWHEVILVD------------------------------PAHPAIENDDDLGW
ITSDDHRGRAFRGLTSAGTKGRGQRTRGKGTEKTRPSVTGNDRQGK
>hrr_Ea8
------------------------------------------------------------
------------------------------------------------------------
------------------------------------------------------------
MARSFYSHIKEAWRSPKEGKLAELQWQRKQQWRDEGAIERIERPTRLDKARELGYKAKQG
VIVARVSVRKGGSRKQRHKAGRRSKRQGVNRLSRRKSIHRIAEERASRKYRNLRVLNSYW
VGEDGSQKWHEVILVD------------------------------PAHPAIENDDDLGW
ITSDDHRGRAFRGLTSAGTKGRGQRTRGKGTEKTRPSVTGNDRQGK
>hrr_Eb13
------------------------------------------------------------
------------------------------------------------------------
------------------------------------------------------------
MARSFYSHIKEAWRSPKEGKLAELQWQRKQQWRDEGAIERIERPTRLDKARELGYKAKQG
VIVARVSVRKGGSRKQRHKAGRRSKRQGVNRLSRRKSIHRIAEERASRKYRNLRVLNSYW
VGEDGSQKWHEVILVD------------------------------PAHPAIENDDDLGW
ITSDDHRGRAFRGLTSAGTKGRGQRTRGKGTEKTRPSVTGNDRQGK
>hrr_hd13
------------------------------------------------------------
------------------------------------------------------------
------------------------------------------------------------
MARSFYSHIKEAWRSPKEGKLAELQWQRKQQWRDEGAIERIERPTRLDKARELGYKAKQG
VIVARVSVRKGGSRKQRHKAGRRSKRQGVNRLSRRKSIHRIAEERASRKYRNLRVLNSYW
VGEDGSQKWHEVILVD------------------------------PAHPAIENDDDLGW
ITSDDHRGRAFRGLTSAGTKGRGQRTRGKGTEKTRPSVTGNDRQGK
>hrr_IB24
------------------------------------------------------------
------------------------------------------------------------
------------------------------------------------------------
MARSFYSHIKEAWRSPKEGKLAELQWQRKQQWRDEGAIERIERPTRLDKARELGYKAKQG
VIVARVSVRKGGSRKQRHKAGRRSKRQGVNRLSRRKSIHRIAEERASRKYRNLRVLNSYW
VGEDGSQKWHEVILVD------------------------------PAHPAIENDDDLGW
ITSDDHRGRAFRGLTSAGTKGRGQRTRGKGTEKTRPSVTGNDRQGK
>hrr_aidingense_JCM_13916
------------------------------------------------------------
------------------------------------------------------------
------------------------------------------------------------
MARSFYSHIKDAWRSPKEGKLAELQWQRKQEWRDQGAIERIERPTRLDKARELGYKAKQG
VVVARVSVRKGGSRKQRHKAGRRSKRQGVNRLSRRKSIQRISEERASRKYRNLRVLNSYW
VGEDGSQKWHEVILVD------------------------------PNHPAIENDTDLGW
ITSDDHKGRAFRGLTSAGTKGRGQRTRGKGTENTRPSVTGNDRQGK
>hrr_C49
------------------------------------------------------------
------------------------------------------------------------
------------------------------------------------------------
MARSFYSHIKEAWRSPKEGKLAELQWQRKQEWRDEGAIERIERPTRLDKARELGYKAKQG
VVVARVSVRKGGSRKQRFKAGRRSKRQGVNRLSRRKSIQRISEERASRKYRNLRVLNSYW
VGEDGSQKWHEVILVD------------------------------PNHPAIENDDDLGW
ITSDDHKGRAFRGLTSAGTKGRGQRTRGKGTEKTRPSVTGNDRQGK
>hrr_saccharovorum_DSM_1137
------------------------------------------------------------
------------------------------------------------------------
------------------------------------------------------------
MARSFYSHIKEAWRSPKEGKLAELQWQRKQEWRDEGAIERIERPTRLDKARELGYKAKQG
VVVARVSVRKGGSRKQRFKAGRRSKRQGVNRLSRRKSIQRISEERASRKYRNLRVLNSYW
VGEDGSQKWHEVILVD------------------------------PNHPAIENDDDLGW
ITSDDHKGRAFRGLTSAGTKGRGQRTRGKGTEKTRPSVTGNDRQGK
>hrr_lacusprofundi_ATCC_49239
------------------------------------------------------------
------------------------------------------------------------
------------------------------------------------------------
MARSFYSHIKEAWRSPKEGKLAELQWQRKQEWRDEGAIERIERPTRLDKARELGYKAKQG
VVVARVSVRKGGSRKQRHKAGRRSKRQGVNRLSRRKSIQRISEERASRKYRNLRVLNSYW
VGEDGSQKWHEVILVD------------------------------PNHPAIENDGDLGW
IASDDHKGRAFRGLTSAGTKGRGQRTRGTGTEKTRPSVTGNDRQGK
>hrr_kocurii_JCM_14978
------------------------------------------------------------
------------------------------------------------------------
------------------------------------------------------------
MARSFYSHIKEAWRSPKEGKLAELQWQRKQEWRDEGAIERIERPTRLDKARELGYKAKQG
VVVARVSVRKGGSRKQRHKAGRRSKRQGVNRLSRRKSIQRISEERASRKYRNLRVLNSYW
VGEDGSQKWHEVILVD------------------------------PNHPAIENDGDLGW
IASDDHKGRAFRGLTSAGTKGRGQRTRGKGTEKTRPSVTGNDRQGK
>hrr_lipolyticum_DSM_21995
------------------------------------------------------------
------------------------------------------------------------
------------------------------------------------------------
MARSFYSHIKEAWRSPKEGKLAELQWQRKQEWRDEGAIERIERPTRLDKARELGYKAKQG
VVVARVSVRKGGSRKQRHKAGRRSKRQGVNRLSRRKSIQRISEERASRKYRNLRVLNSYW
VGEDGSQKWHEVILVD------------------------------PNHPAIENDGDLGW
IASDDHKGRAFRGLTSAGTKGRGQRTRGKGTEKTRPSVTGNDRQGK
>hrr_Cb34
------------------------------------------------------------
------------------------------------------------------------
------------------------------------------------------------
MARSFYSHIKDAWRSPKEGKLAELQWQRKQEWRDQGAIERIDRPTRLDKARELGYKAKQG
VVVARVSVRKGGSRKQRHKAGRRSKRQGVNRLSRRKSIQRIAEERASRKYRNLRVLNSYW
VGEDGSQKWHEVILVD------------------------------PAHPAIENDEELNW
ICSDDHKGRAFRGLTSAGTKGRGQRKRGKGTEKTRPSVTGNDRQGK
>hrr_hochstenium_ATCC_700873
------------------------------------------------------------
------------------------------------------------------------
------------------------------------------------------------
MARSFYSHIKEAWRSPKEGKLAELQWQRKQEWRDEGAIERIERPTRLDKARELGYKAKQG
VIVARVSVRKGGSRKQRFKAGRRSKRQGVNRVSRRKSIQRIAEERASRKYRNLRVLNSYW
VGEDGSQKWHEVILVD------------------------------PAHPAIENDEELNW
ICSDDHKGRAYRGLTSAGTKGRGQRKRGKGTEKTRPSVTSNDRQGK
>hrr_tebenquichense_DSM_14210
------------------------------------------------------------
------------------------------------------------------------
------------------------------------------------------------
MARSFYSHIKEAWRSPKEGKLAELQWQRKQEWRDEGAIERIERPTRLDKARELGYKAKQG
VIVARVSVRKGGSRKQRFKAGRRSKRQGVNRVSRRKSIQRIAEERASRKYRNLRVLNSYW
VGEDGSQKWHEVILVD------------------------------PAHPAIENDEELNW
ICSDDHKGRAYRGLTSAGTKGRGQRKRGKGTEKTRPSVTSNDRQGK
>hrr_167
------------------------------------------------------------
------------------------------------------------------------
------------------------------------------------------------
MARSFYSHIKEAWRSPKEGKLAELQWQRKQEWRDQGAIERIERPTRLDKARELGYKAKQG
VVVARVSVRKGGSRKQRFKAGRRSKRQGVNRVSRRKSIQRIAEERASRKYRNLRVLNSYW
VGEDGSQKWHEVILVD------------------------------PAHPAIENDDELNW
ICSDDHKGRAYRGLTSAGTKGRGQRKRGKGTEKTRPSVTSNDRQGK
>hrr_C2_b
------------------------------------------------------------
------------------------------------------------------------
------------------------------------------------------------
MARSFYSHIKEAWRSPKEGKLAELQWQRKQEWRDQGAIERIERPTRLDKARELGYKAKQG
VVVARVSVRKGGSRKQRFKAGRRSKRQGVNRVSRRKSIQRIAEERASRKYRNLRVLNSYW
VGEDGSQKWHEVILVD------------------------------PAHPAIENDDELNW
ICSDDHKGRAYRGLTSAGTKGRGQRKRGKGTEKTRPSVTSNDRQGK
>hrr_C3
MNFNRSTRGDRERAGRGSVEKRGACAFPRFVASCPSVSRSGRWPTARGNARRSARPGADE
RSAGLRRMRTPAPTDPSQSSTHKSGARGRTARPTVTIAGDRGRPTVREPDACRSGFLVTS
PHATRGAKRLRADRGYFRQLAGADTAGTRRRGVRSDRPHAPGRDDMWPLAAESQPSAQHT
MARSFYSHIKEAWRSPKEGKLAELQWQRKQEWRDQGAIERIERPTRLDKARELGYKAKQG
VIVARVSVRKGGSRKQRFKAGRRSKRQGVNRVSRRKSIQRIAEERASRKYRNLRVLNSYW
VGEDGSQKWHEVILVD------------------------------PAHPAIENDDQLNW
ICSDDHKGRAYRGLTSAGTKGRGQRKRGKGTEKTRPSVTSNDRQGK
>hrr_arcis_JCM_13916
------------------------------------------------------------
------------------------------------------------------------
------------------------------------------------------------
MARSFYSHIKEAWRSPKEGKLAELQWQRKQEWRDQGAIERIERPTRLDKARELGYKAKQG
VIVARVSVRKGGSRKQRFKAGRRSKRQGVNRVSRRKSIQRIAEERASRKYRNLRVLNSYW
VGEDGSQKWHEVILVD------------------------------PAHPAIENDDQLNW
ICSDDHKGRAYRGLTSAGTKGRGQRKRGKGTEKTRPSVTSNDRQGK
>hrr_californiensis_DSM_19288
------------------------------------------------------------
------------------------------------------------------------
------------------------------------------------------------
MARSFYSHIKEAWRSPKEGKLAELQWQRKQEWRDQGAIERIERPTRLDKARELGYKAKQG
VIVARVSVRKGGSRKQRFKAGRRSKRQGVNRVSRRKSIQRIAEERASRKYRNLRVLNSYW
VGEDGSQKWHEVILVD------------------------------PAHPAIENDDQLNW
ICSDDHKGRAYRGLTSAGTKGRGQRKRGKGTEKTRPSVTSNDRQGK
>hrr_distributum_JCM_10118
------------------------------------------------------------
------------------------------------------------------------
------------------------------------------------------------
MARSFYSHIKEAWRSPKEGKLAELQWQRKQEWRDQGAIERIERPTRLDKARELGYKAKQG
VIVARVSVRKGGSRKQRFKAGRRSKRQGVNRVSRRKSIQRIAEERASRKYRNLRVLNSYW
VGEDGSQKWHEVILVD------------------------------PAHPAIENDDQLNW
ICSDDHKGRAYRGLTSAGTKGRGQRKRGKGTEKTRPSVTSNDRQGK
>hrr_litoreum_JCM_13561
------------------------------------------------------------
------------------------------------------------------------
------------------------------------------------------------
MARSFYSHIKEAWRSPKEGKLAELQWQRKQEWRDQGAIERIERPTRLDKARELGYKAKQG
VIVARVSVRKGGSRKQRFKAGRRSKRQGVNRVSRRKSIQRIAEERASRKYRNLRVLNSYW
VGEDGSQKWHEVILVD------------------------------PAHPAIENDDQLNW
ICSDDHKGRAYRGLTSAGTKGRGQRKRGKGTEKTRPSVTSNDRQGK
>hrr_terrestre_JCM_10247
------------------------------------------------------------
------------------------------------------------------------
------------------------------------------------------------
MARSFYSHIKEAWRSPKEGKLAELQWQRKQEWRDQGAIERIERPTRLDKARELGYKAKQG
VIVARVSVRKGGSRKQRFKAGRRSKRQGVNRVSRRKSIQRIAEERASRKYRNLRVLNSYW
VGEDGSQKWHEVILVD------------------------------PAHPAIENDDQLNW
ICSDDHKGRAYRGLTSAGTKGRGQRKRGKGTEKTRPSVTSNDRQGK
>hrr_G37
------------------------------------------------------------
------------------------------------------------------------
-----------MNRGYFRQLAGADTAGTRRRGRGRTDRRTPRDETTCGPSRLNRNRPRTT
MARSFYSHIKEAWRSPKEGKLAELQWQRKQEWRDQGAIERIERPTRLDKARELGYKAKQG
VIVARVSVRKGGSRKQRFKAGRRSKRQGVNRVSRRKSIQRIAEERASRKYRNLRVLNSYW
VGEDGSQKWHEVILVD------------------------------PAHPAIENDDDLNW
ICSDDHKGRAYRGLTSAGTKGRGQRKRGKGTEKTRPSVTSNDRQGK
>hrr_C2_a
------------------------------------------------------------
------------------------------------------------------------
-----------MNRGYFRQLAGADTAGTRRRGRGRTDRRAPRDETTCGPSRLNRNRPRTT
MARSFYSHIKEAWRSPKEGKLAELQWQRKQEWRDQGAIERIERPTRLDKARELGYKAKQG
IIVARVSVRKGGSRKQRFKAGRRSKRQGVNRVSRRKSIQRIAEERASRKYRNLRVLNSYW
VGEDGSQKWHEVILVD------------------------------PAHPAIENDDDLNW
ICSDDHKGRAYRGLTSAGTKGRGQRKRGKGTEKTRPSVTSNDRQGK
>hrr_Fb21
------------------------------------------------------------
------------------------------------------------------------
-----------MNRGYFRQLAGADTAGTRRRGRGRTDRRAPRDETTCGPSRLNRNRPRTT
MARSFYSHIKEAWRSPKEGKLAELQWQRKQEWRDQGAIERIERPTRLDKARELGYKAKQG
VIVARVSVRKGGSRKQRFKAGRRSKRQGVNRVSRRKSIQRIAEERASRKYRNLRVLNSYW
VGEDGSQKWHEVILVD------------------------------PAHPAIENDDDLNW
ICSDDHKGRAYRGLTSAGTKGRGQRKRGKGTEKTRPSVTSNDRQGK
>hrr_LG1
------------------------------------------------------------
------------------------------------------------------------
-----------MNRGYFRQLAGADTAGTRRRGRGRTDRRAPRDETTCGPSRLNRNRPRTT
MARSFYSHIKEAWRSPKEGKLAELQWQRKQEWRDQGAIERIERPTRLDKARELGYKAKQG
VIVARVSVRKGGSRKQRFKAGRRSKRQGVNRVSRRKSIQRIAEERASRKYRNLRVLNSYW
VGEDGSQKWHEVILVD------------------------------PAHPAIENDDDLNW
ICSDDHKGRAYRGLTSAGTKGRGQRKRGKGTEKTRPSVTSNDRQGK
>hrr_LG3
------------------------------------------------------------
------------------------------------------------------------
-----------MNRGYFRQLAGADTAGTRRRGRGRTDRRAPRDETTCGPSRLNRNRPRTT
MARSFYSHIKEAWRSPKEGKLAELQWQRKQEWRDQGAIERIERPTRLDKARELGYKAKQG
VIVARVSVRKGGSRKQRFKAGRRSKRQGVNRVSRRKSIQRIAEERASRKYRNLRVLNSYW
VGEDGSQKWHEVILVD------------------------------PAHPAIENDDDLNW
ICSDDHKGRAYRGLTSAGTKGRGQRKRGKGTEKTRPSVTSNDRQGK
>hrr_Ga36
------------------------------------------------------------
------------------------------------------------------------
------------------------------------------------------------
MARSFYSHIKEAWRSPKEGKLAELQWQRKQEWRDQGAIERIERPTRLDKARELGYKAKQG
VIVARVSVRKGGSRKQRFKAGRRSKRQGVNRVSRRKSIQRIAEERASRKYRNLRVLNSYW
VGEDGSQKWHEVILVD------------------------------PAHPAIENDNDLNW
ICSDDHKGRAYRGLTSAGTKGRGQRKRGKGTEKTRPSVTSNDRQGK
>hrr_coriense_DSM_10284
------------------------------------------------------------
------------------------------------------------------------
------------------------------------------------------------
MARSFYSHIKEAWRSPKEGKLAELQWQRKQEWRDEGAIERIERPTRLDKARELGYKAKQG
VIVARVSVRKGGSRKQRFKAGRRSKRQGVNRVSRRKSIQRIAEERASRKYRNLRVLNSYW
VGEDGSQKWHEVILVD------------------------------PAHPAIENDDDLNW
ICSDDHKGRAYRGLTSAGTKGRGQRKRGKGTEKTRPSVTSNDRQGK
>hrr_SP3
------------------------------------------------------------
------------------------------------------------------------
------------------------------------------------------------
MARSFYSHIKEAWRSPKEGKLAELQWQRKQEWRDQGAIERIERPTRLDKARELGYKAKQG
VIVARVSVRKGGSRKQRFKAGRRSKRQGVNRVSRRKSIQRIAEERASRKYRNLRVLNSYW
VGEDGSQKWHEVILVD------------------------------PAHPAIENDDDLNW
ICSDDHKGRAYRGLTSAGIKGRGQRKRGKGTEKTRPSVTSNDRQGK
>hrr_SP9
------------------------------------------------------------
------------------------------------------------------------
------------------------------------------------------------
MARSFYSHIKEAWRSPKEGKLAELQWQRKQEWRDQGAIERIERPTRLDKARELGYKAKQG
VIVARVSVRKGGSRKQRFKAGRRSKRQGVNRVSRRKSIQRIAEERASRKYRNLRVLNSYW
VGEDGSQKWHEVILVD------------------------------PAHPAIENDDDLNW
ICSDDHKGRAYRGLTSAGIKGRGQRKRGKGTEKTRPSVTSNDRQGK
>hrr_chaoviator_HaloG
------------------------------------------------------------
------------------------------------------------------------
------------------------------------------------------------
MARSFYSHIKEAWRSPKEGKLAELQWQRKQEWRDQGAIERIERPTRLDKARELGYKAKQG
VIVARVSVRKGGSRKQRFKAGRRSKRQGVNRVSRRKSIQRIAEERASRKYRNLRVLNSYW
VGEDGSQKWHEVILVD------------------------------PAHPAIENDDDLNW
ICSDDHKGRAYRGLTSAGTKGRGQRKRGKGTEKTRPSVTSNDRQGK
>hrr_Ec15
------------------------------------------------------------
------------------------------------------------------------
------------------------------------------------------------
MARSFYSHIKEAWRSPKEGKLAELQWQRKQEWRDQGAIERIERPTRLDKARELGYKAKQG
VIVARVSVRKGGSRKQRFKAGRRSKRQGVNRVSRRKSIQRIAEERASRKYRNLRVLNSYW
VGEDGSQKWHEVILVD------------------------------PAHPAIENDDDLNW
ICSDDHKGRAYRGLTSAGTKGRGQRKRGKGTEKTRPSVTSNDRQGK
>hrr_Ga2p
------------------------------------------------------------
------------------------------------------------------------
------------------------------------------------------------
MARSFYSHIKEAWRSPKEGKLAELQWQRKQEWRDQGAIERIERPTRLDKARELGYKAKQG
VIVARVSVRKGGSRKQRFKAGRRSKRQGVNRVSRRKSIQRIAEERASRKYRNLRVLNSYW
VGEDGSQKWHEVILVDPAHPAIXRVLNSYWVGEDGSQKWHEVILVDPAHPAIENDDDLNW
ICSDDHKGRAYRGLTSAGTKGRGQRKRGKGTEKTRPSVTSNDRQGK
>hrr_LD3
------------------------------------------------------------
------------------------------------------------------------
------------------------------------------------------------
MARSFYSHIKEAWRSPKEGKLAELQWQRKQEWRDQGAIERIERPTRLDKARELGYKAKQG
VIVARVSVRKGGSRKQRFKAGRRSKRQGVNRVSRRKSIQRIAEERASRKYRNLRVLNSYW
VGEDGSQKWHEVILVD------------------------------PAHPAIENDDDLNW
ICSDDHKGRAYRGLTSAGTKGRGQRKRGKGTEKTRPSVTSNDRQGK
>hrr_LG2
------------------------------------------------------------
------------------------------------------------------------
------------------------------------------------------------
MARSFYSHIKEAWRSPKEGKLAELQWQRKQEWRDQGAIERIERPTRLDKARELGYKAKQG
VIVARVSVRKGGSRKQRFKAGRRSKRQGVNRVSRRKSIQRIAEERASRKYRNLRVLNSYW
VGEDGSQKWHEVILVD------------------------------PAHPAIENDDDLNW
ICSDDHKGRAYRGLTSAGTKGRGQRKRGKGTEKTRPSVTSNDRQGK
>hrr_SP7
------------------------------------------------------------
------------------------------------------------------------
------------------------------------------------------------
MARSFYSHIKEAWRSPKEGKLAELQWQRKQEWRDQGAIERIERPTRLDKARELGYKAKQG
VIVARVSVRKGGSRKQRFKAGRRSKRQGVNRVSRRKSIQRIAEERASRKYRNLRVLNSYW
VGEDGSQKWHEVILVD------------------------------PAHPAIENDDDLNW
ICSDDHKGRAYRGLTSAGTKGRGQRKRGKGTEKTRPSVTSNDRQGK
>hfx_mediterranei_ATCC_33500
------------------------------------------------------------
------------------------------------------------------------
------------------------------------------------------------
MARSFYSHIKEAWKTPKEGKLAELQWQRKQEWRNQGAIERIERPTRLDKARELGYKAKQG
IVVVRVSVRKGGARKQRHKAGRRTKRQGVNRIGRRKSIPRIAEERASRKYPNMRVLNSYG
VGQDGSQKWQEVILVD------------------------------PNHPAIQNDDDLNW
ICNDDHDGRAFRGLTNAGKRGRGLQNRGKGTEHIRPSLSSSRRRGK
>hfx_gobbonsii_ATCC_33959
------------------------------------------------------------
------------------------------------------------------------
------------------------------------------------------------
MARSFYSHIKEAWKTPKEGKLAELQWQRKQEWREQGAIERIERPTRLDKARELGYKAKQG
IVVVRVSVRKGGARKQRHKAGRRTKRQGVNRIGRRKSIPRIAEERASRKHPNLRVLNSYG
VGQDGSQKWQEVILVD------------------------------PEHPAIQNDDDLNW
ICDNTHDGRAFRGLTNAGKKNRGLQNRGKGTEHIRPSIRAGNGRGK
>hfx_prahovense_DSM_18310
------------------------------------------------------------
------------------------------------------------------------
------------------------------------------------------------
MARSFYSHIKEAWKTPKEGKLAELQWQRKQEWREQGAIERIERPTRLDKARELGYKAKQG
IVVVRVSVRKGGARKQRHKAGRRTKRQGVNRIGRRKSIPRIAEERASRKHPNLRVLNSYG
VGQDGSQKWQEVILVD------------------------------PEHPAIQNDDDLNW
ICDNTHDGRAFRGLTNAGKKNRGLQNRGKGTEHIRPSIRAGNGRGK
>hfx_alexandrinus_JCM_10717
------------------------------------------------------------
------------------------------------------------------------
------------------------------------------------------------
MARSFYSHIKEAWKTPKEGKLAELQWQRKQEWRNQGAIERIERPTRLDKARELGYKAKQG
IIVVRVSVRKGGARKQRHKAGRRTKRQGVNRIGRRKSIPRIAEERASRKHPNLRVLNSYG
VGQDGSQKWQEVILVD------------------------------PEHPAIQNDDDLNW
ICDDTHEGRAFRGLTNAGKKNRGLQNRGKGTEHNRPSIRAGNGRGK
>hfx_ATCC_BAA-644
------------------------------------------------------------
------------------------------------------------------------
------------------------------------------------------------
MARSFYSHIKEAWKTPKEGKLAELQWQRKQEWRNQGAIERIERPTRLDKARELGYKAKQG
IIVVRVSVRKGGARKQRHKAGRRTKRQGVNRIGRRKSIPRIAEERASRKHPNLRVLNSYG
VGQDGSQKWQEVILVD------------------------------PEHPAIQNDDDLNW
ICDDTHEGRAFRGLTNAGKKNRGLQNRGKGTEHNRPSIRAGNGRGK
>hfx_ATCC_BAA-645
------------------------------------------------------------
------------------------------------------------------------
------------------------------------------------------------
MARSFYSHIKEAWKTPKEGKLAELQWQRKQEWRNQGAIERIERPTRLDKARELGYKAKQG
IIVVRVSVRKGGARKQRHKAGRRTKRQGVNRIGRRKSIPRIAEERASRKHPNLRVLNSYG
VGQDGSQKWQEVILVD------------------------------PEHPAIQNDDDLNW
ICDDTHEGRAFRGLTNAGKKNRGLQNRGKGTEHNRPSIRAGNGRGK
>hfx_ATCC_BAA-646
------------------------------------------------------------
------------------------------------------------------------
------------------------------------------------------------
MARSFYSHIKEAWKTPKEGKLAELQWQRKQEWRNQGAIERIERPTRLDKARELGYKAKQG
IIVVRVSVRKGGARKQRHKAGRRTKRQGVNRIGRRKSIPRIAEERASRKHPNLRVLNSYG
VGQDGSQKWQEVILVD------------------------------PEHPAIQNDDDLNW
ICDDTHEGRAFRGLTNAGKKNRGLQNRGKGTEHNRPSIRAGNGRGK
>hfx_BAB-2207
------------------------------------------------------------
------------------------------------------------------------
------------------------------------------------------------
MARSFYSHIKEAWKTPKEGKLAELQWQRKQEWRNQGAIERIERPTRLDKARELGYKAKQG
IIVVRVSVRKGGARKQRHKAGRRTKRQGVNRIGRRKSIPRIAEERASRKHPNLRVLNSYG
VGQDGSQKWQEVILVD------------------------------PEHPAIQNDDDLNW
ICDDTHEGRAFRGLTNAGKKNRGLQNRGKGTEHNRPSIRAGNGRGK
>hfx_lucentense_DSM_14919
------------------------------------------------------------
------------------------------------------------------------
------------------------------------------------------------
MARSFYSHIKEAWKTPKEGKLAELQWQRKQEWRNQGAIERIERPTRLDKARELGYKAKQG
IIVVRVSVRKGGARKQRHKAGRRTKRQGVNRIGRRKSIPRIAEERASRKHPNLRVLNSYG
VGQDGSQKWQEVILVD------------------------------PEHPAIQNDDDLNW
ICDDTHEGRAFRGLTNAGKKNRGLQNRGKGTEHNRPSIRAGNGRGK
>hfx_volcanii_DS2
------------------------------------------------------------
------------------------------------------------------------
------------------------------------------------------------
MARSFYSHIKEAWKTPKEGKLAELQWQRKQEWRNQGAIERIERPTRLDKARELGYKAKQG
IIVVRVSVRKGGARKQRHKAGRRTKRQGVNRIGRRKSIPRIAEERASRKHPNLRVLNSYG
VGQDGSQKWQEVILVD------------------------------PEHPAIQNDDDLNW
ICDDTHEGRAFRGLTNAGKKNRGLQNRGKGTEHNRPSIRAGNGRGK
>hfx_denitrificans_ATCC_35960
------------------------------------------------------------
------------------------------------------------------------
------------------------------------------------------------
MARSFYSHIKEAWKTPKEGKLAELQWQRKQEWREQGAIERIERPTRLDKARELGYKAKQG
IIVVRVSVRKGGARKQRHKAGRRTKRQGVNRIGRRKSIPRIAEERASRKHPNLRVLNSYG
VGQDGSQKWQEVILVD------------------------------PEHPAIQNDDDLNW
ICDDTHEGRAFRGLTNAGKKNRGLQNRGKGTEHNRPSIRAGNGRGK
>hfx_elongans_ATCC_BAA_1513
------------------------------------------------------------
------------------------------------------------------------
------------------------------------------------------------
MARSFYSHIKEAWKTPKEGKLAELQWQRKQEWREQGAIERIERPTRLDKARELGYKAKQG
IVMVRVSVRKGGARKQRHKAGRRTKRQGVNRIGRRKSIPRIAEERASRKYPNMRVLNSYG
VGQDGSQKWQEVILVD------------------------------PEHPAIQNDDELNW
ICDDAHDGRAFRGLTNAGKKNRGLQNRGKGTEHVRPSIGASRGRGK
>hfx_larsenii_JCM_13917
------------------------------------------------------------
------------------------------------------------------------
------------------------------------------------------------
MARSFYSHIKEAWKTPKEGKLAELQWQRKQEWREQGAIERIERPTRLDKARELGYKAKQG
IVMVRVSVRKGGARKQRHKAGRRTKRQGVNRIGRRKSIPRIAEERASRKYPNMRVLNSYG
VGQDGSQKWQEVILVD------------------------------PEHPAIQNDDELNW
ICDDAHDGRAFRGLTNAGKKNRGLQNRGKGTEHVRPSIGASRGRGK
>hfx_mucosum_ATCC_BAA_1512
------------------------------------------------------------
------------------------------------------------------------
------------------------------------------------------------
MARSFYSHIKEAWKTPKEGKLAELQWQRKQEWRNQGAIERIERPTRLDKARELGYKAKQG
IVMVRVSVRKGGARKQRHKAGRRTKRQGVNRIGRRKSIPRIAEERASRKYPNMRVLNSYG
VGQDGSQKWQEVILVD------------------------------PNHPAIQSDDDLNW
ICDDTHNGRTFRGLTNAGKKNRGLQNRGKGTEHIRPSIRASRGRGK
>halophilic_archaeon_J07HB67
------------------------------------------------------------
------------------------------------------------------------
------------------------------------------------------------
MARSFYSHIKEAWRDPGDGKLAELQWQRKQDWREEGAIVRVDRPTRLDKARELGYKAKQG
VVVARVSVRKGNARKQRHKAGRRSKRQGVNRIGRRKSTQRIGEERVSRKYPNLRVLASYW
VGEDGSQKWFETILID------------------------------PHHPAIENDDDLDW
ICSDDHKGRAFRGLTNAGRSGRGQTERGTGTEHTRPSISGDRRRGK
>hqr_walsbyi_C23
------------------------------------------------------------
------------------------------------------------------------
------------------------------------------------------------
MARSFYSHIKEAWKQPGDGKLAELQWQRKQEWRDQGAIVRIDRPTRLDKARELGYKAKQG
VIIARVAVRKGGARKKRFTSGRRSKRQGVNRLGRRTSIQRIAEERAARKYPNLRTLASYW
VGEDGSQKWHEIILID------------------------------PEHAAIENDDDLNW
ICDDTHKGRAFRGLTNAGRSNRGLQNRGKGAEHTRPSAGSGSRRGK
>hqr_walsbyi_DSM_16790
------------------------------------------------------------
------------------------------------------------------------
------------------------------------------------------------
MARSFYSHIKEAWKQPGDGKLAELQWQRKQEWRDQGAIVRIDRPTRLDKARELGYKAKQG
VIIARVAVRKGGARKKRFTSGRRSKRQGVNRLGRRTSIQRIAEERAARKYPNLRTLASYW
VGEDGSQKWHEIILID------------------------------PEHAAIENDDDLNW
ICDDTHKGRAFRGLTNAGRSNRGLQNRGKGAEHTRPSAGSGSRRGK
>hsn_pallida_JCM_14848
------------------------------------------------------------
------------------------------------------------------------
------------------------------------------------------------
MARSFYSHIKDAWKNPGDGKVAELQWQRKQEWRDQGAIVRVDHPTRLDKARELGYKAKQG
IIVARVSVRKGGARKQRHKAGRRSKRQGVNRIGRRKSIQRIAEERASRKHPNLRVLNSYW
VGEDGSQKWHEVIMVD------------------------------PEHAAIQNDDDLNW
ICSDDHKGRAFRGLTNAGTSNRGLKTRGKGAEHTRPSIGSGRRRGK
>hqr_J07HQX50
------------------------------------------------------------
------------------------------------------------------------
------------------------------------------------------------
MARSFYSHIKDAWRQPSDGKLAELQWQRKQDWRNEGAIVRIDRPTRLDKARELGYKAKQG
IIVTRVSVRKGGARKQRFTAGRRSKRQGVNRIGRRTSIQRIAEERASRKHPNLRALASYW
VGEDGSQKWHEVILVD------------------------------PAHPAIESDDDLNW
ICSDDHRGRAFRGLTNAGKSNRGLQTRGKGSEHTRPSISGDRRRGK
>hgm_borinquense_DSM_11551
------------------------------------------------------------
------------------------------------------------------------
------------------------------------------------------------
MARSFYSHIKDAWKNPGDGKLGELQWQRKQDWRDEGAIVRIDRPTRLDKARELGYKAKQG
IVVARVSVRKGGARKQRFKAGRRTKRQGVNRIGRRKSIQRIAEERAARKYPNLRVLNSYW
VGEDGSQKWHEIIMVD------------------------------PEHPAIESDDDLNW
ICSDDHKGRTFRGLTNAGKSNRGLTTRGKGSEHTRPSIRGDRRRGK
>hap_paucihalophilus_DX253
------------------------------------------------------------
------------------------------------------------------------
------------------------------------------------------------
MAKSFYSHIRDAWKDPDDGKLAELQWQRKQDWRKQGAIERIDRPTRLDRARSLGYKAKQG
VVVARASVRKGGARKQRHKAGRRSKRQGVNRLGRRKNIQRIAEERVSKKYPNLRVLNSYW
VGEDGSQKWHEVILVD------------------------------PEHPAIQNDSDLNW
ICDDSHRGRAQRGLTSAGQRNRGLQQRGKGTEHTRPSNTSGKGRGK
>hgn_salarium_B_1
------------------------------------------------------------
------------------------------------------------------------
------------------------------------------------------------
MARSFYSHIKEAWRSPGDGKLAELQWQRKQEWRRQGAIERIERPTRLDKARELGYKAKQG
IVVARVSVRKGTARKQRHKAGRRSKRQGVKRLSRRTSIQRIGEQRVSRKYPNLRVLNSYW
VGEDGSQKWFEVILVD------------------------------PEHAAIENDDDLNW
ICSDKHKGRAFRGLTNAGKDNRGLNNRGKGSEHVRPSVASGQGRGK
>hvx_asiaticus_JCM_14624
------------------------------------------------------------
------------------------------------------------------------
------------------------------------------------------------
MARSFYSHIKEAWKNPGDGKLGELQWQRKQEWRKQGAIERIERPTRLDKARELGYKAKQG
IVLTRVSVRKGTARKERFTAGRRTKRQGVNRIGRRKNIQRIGEERVSRKYPNLRVLASYW
VGEDGSQKWFEVILVD------------------------------PEHPAIENDDDLNW
ICADEHTNRAFRGLTNAGKSNRGLQNRGKGTEKVRPSTNGE-----
>hvx_ruber_XH_70
------------------------------------------------------------
------------------------------------------------------------
------------------------------------------------------------
MARSFYSHIKEAWKNPGDGKLGELQWQRKQEWRKQGAIERIERPTRLDKARELGYKAKQG
IVLTRVSVRKGTARKERFTAGRRSKRQGVNRIGRRKNIQRIGEERVSRKYPNLRVLASYW
VGEDGSQKWFEVILVD------------------------------PEHPAIENDDDLNW
ICADEHTNRAFRGLTNAGKSNRGLQNRGKGTEKVRPSNNGE-----
>nln_innermongolicus_JCM_12255
------------------------------------------------------------
------------------------------------------------------------
------------------------------------------------------------
MAKSFYSHIKDAWKDPGDGKLGELQWQRKQEWRDQGAIERIERPTRLDKARELGYKAKQG
IIVARVSVRKGTARKQRFTAGRRTKRQGVNRIGRRKNIQRIGEERVSRKYPNLRVLNSYW
VGEDGSQKWFEAILVD------------------------------PEHPAIQNDDDLNW
ICDDAHKNRAFRGLTNAGKANRGLNNRGTGAEKVRPSNTGGRGRGK
>nnm_versiforme_JCM_10478
------------------------------------------------------------
------------------------------------------------------------
------------------------------------------------------------
MAESFYSHIKDAWKDPDDGKLGELQWQRKQEWRDQGAIVRIDRPTRLDKARELGYKAKQG
IVVTRVSVRKGTARKQRHKAGRRSKRQGVNRIGRRKNIQRIGEERVSRKYPNMRVLNSYW
VGEDGSQKWFEAILVD------------------------------PNHPAIENDDDLNW
ICDDDHTNRAFRGLTNAGKANRGLNNRGKGAEKVRPSNNGGQGRAK
>htg_salina_JCM_13891
------------------------------------------------------------
------------------------------------------------------------
------------------------------------------------------------
MAESFYSHIKDAWKDPDDGKLGELQWQRKQEWRKQGAIERIDRPTRLDKARELGYKAKQG
IIVVRVSVRKGTARKERFTAGRRSKRQGVNRIGRRKNIQRIGEERVSRKYPNLRVLNSYW
VGEDGSQKWFEAILVD------------------------------PNHPAIENDDDLNW
ICDDDHTNRAFRGLTNAGKSNRGLNNRGKGAEKVRPSNNGGQGRAK
>htg_turkmenica_DSM_5511
------------------------------------------------------------
------------------------------------------------------------
------------------------------------------------------------
MAESFYSHIKDAWKDPDDGKLGELQWQRKQEWRKQGAIERIERPTRLDKARELGYKAKQG
IIVVRMSVRKGTARKERFTAGRRSKRQGVNRIGRRKNIQRIGEERVSRKYPNLRVLNSYW
VGEDGSQKWFEAILVD------------------------------PNHPAIENDDDLNW
ICDDDHTNRAFRGLTNAGKANRGLNNRGKGAEKVRPSNNGGQGRAK
>htg_thermotolerans_DSM_11522
------------------------------------------------------------
------------------------------------------------------------
------------------------------------------------------------
MAESFYSHIKDAWKDPDDGKLGELQWQRKQEWRDQGAIERIERPTRLDKARELGYKAKQG
IVVVRVSVRKGTARKERFTAGRRSKRQGVNRIGRRKNIQRIGEERVSRKYPNLRVLNSYW
VGEDGSQKWFEAILVD------------------------------PNHPAIENDDDLSW
ICDDDHTNRAFRGLTNAGKANRGLNNRGKGAEKVRPSNTGGQGRAK
>nnm_pellirubrum_DSM_15624
------------------------------------------------------------
------------------------------------------------------------
------------------------------------------------------------
MAESFYSHIKDAWKDPDDGKLGELQWQRKQEWRDQGAIERIERPTRLDKARELGYKAKQG
IVVVRVSVRKGTARKERFTAGRRSKRQGVNRIGRRKNIQRIGEERVSRKYPNLRVLNSYW
VGEDGSQKWFEAILVD------------------------------PNHPAIENDDDLSW
ICDDDHTNRAFRGLTNAGKANRGLNNRGKGAEKVRPSNTGGQGRAK
>nnm_gari_JCM_14663
------------------------------------------------------------
------------------------------------------------------------
------------------------------------------------------------
MAESFYSHIKDAWKDPDDGKLGELQWQRKQEWRDQGAIERIDRPTRLDKARELGYKAKQG
IVVVRVSVRKGTARKERFTAGRRSKRQGVNRIGRRKNIQRIGEERVSRKYPNMRVLNSYW
VGEDGSQKWFEAILVD------------------------------PNHPAIENDDDLSW
ICDDDHTNRAFRGLTNAGKANRGLNNRGKGAEKVRPSNSGGQGGAK
>nnm_sp_J7_2
------------------------------------------------------------
------------------------------------------------------------
------------------------------------------------------------
MAESFYSHIKDAWKDPDDGKLGELQWQRKQEWRDQGAIERIDRPTRLDKARELGYKAKQG
IVVVRVSVRKGTARKERFTAGRRSKRQGVNRIGRRKNIQRIGEERVSRKYPNMRVLNSYW
VGEDGSQKWFEAILVD------------------------------PNHPAIENDDDLSW
ICDDDHTNRAFRGLTNAGKANRGLNNRGKGAEKVRPSNSGGQGGAK
>hrr_LB1
------------------------------------------------------------
------------------------------------------------------------
------------------------------------------------------------
MAESFYSHIKDAWKDPDDGKLGELQWQRKQEWRDQGAIERIDRPTRLDKARELGYKAKQG
IVVVRVSVRKGTARKERFKAGRRSKRQGVNRIGRRKNIQRIGEERVSRKYPNMRVLNSYW
VGEDGSQKWFEAILVD------------------------------PNHPAIENDDDLSW
ICDDDHTNRAFRGLTNAGKANRGLNNRGKGAEKVRPSNSGGQGGAK
>nnm_altunense_JCM_14663
------------------------------------------------------------
------------------------------------------------------------
------------------------------------------------------------
MAESFYSHIKDAWKDPDDGKLGELQWQRKQEWRDQGAIERIDRPTRLDKARELGYKAKQG
IVVVRVSVRKGTARKERFKAGRRSKRQGVNRIGRRKNIQRIGEERVSRKYPNMRVLNSYW
VGEDGSQKWFEAILVD------------------------------PNHPAIENDDDLSW
ICDDDHTNRAFRGLTNAGKANRGLNNRGKGAEKVRPSNSGGQGGAK
>nnm_pallidum_DSM_3751
------------------------------------------------------------
------------------------------------------------------------
------------------------------------------------------------
MAESFYSHIKDAWKDPDDGKLGELQWQRKQEWRDQGAIERIDRPTRLDKARELGYKAKQG
IVVVRVSVRKGTARKERFKAGRRSKRQGVNRIGRRKNIQRIGEERVSRKYPNMRVLNSYW
VGEDGSQKWFEAILVD------------------------------PNHPAIENDDDLSW
ICDDDHTNRAFRGLTNAGKANRGLNNRGKGAEKVRPSNSGGQSGAK
>nrr_tibetense_GA33
------------------------------------------------------------
------------------------------------------------------------
------------------------------------------------------------
MAKSFYSHIKDAWKDPDDGKLGELQWQRKQEWRKEGAIERIERPTRLDKARELGYKAKQG
IIVTRVSVRKGTARKERFTAGRRSKRQGVNRIGRRKNIQRIGEERVSRKYPNLRVLNSYW
VGEDGSQKWFEVILVD------------------------------PEHPAIQNDDDLNW
ICDDAHKNRAFRGLTNAGKANRGLNNRGKGAEKVRPSNNGGKGRGK
>ncc_jeotgali_DSM_18795
------------------------------------------------------------
------------------------------------------------------------
------------------------------------------------------------
MAKSFYSHIKDAWKDPDDGKLGELQWQRKQEWRKQGAIERIDRPTRLDKARELGYKAKQG
IIVVRVSVRKGTARKQRHKAGRRTKRQGVNRIGRRKNIQRIGEERVSRKYPNLRVLNSYW
VGEDGSQKWFEAILVD------------------------------PDHPAIENDDDLNW
ICDDVHTNRAFRGLTNAGKDNRGLNNRGTGAEKVRPSNTGGRGRAK
>ncc_occultus_SP4
------------------------------------------------------------
------------------------------------------------------------
------------------------------------------------------------
MAKSFYSHIKDAWKDPDDGKLGELQWQRKQEWRNQGAIERIERPTRLDKARELGYKAKQG
IVVTRVSVRKGTARKQRHKAGRRTKRQGVNRIGRRKNIQRIGEERVSRKYPNLRVLNSYW
VGEDGSQKWFEVILVD------------------------------PNHPAIENDDDLNW
ICDDAHTNRAFRGLTNAGKDNRGLNNRGKGAEKVRPSNTGGRGRAK
>ncc_amylolyticus_DSM_10524
------------------------------------------------------------
------------------------------------------------------------
------------------------------------------------------------
MAKSFYSHIKDAWKDPDDGKLGELQWQRKQEWRDQGAIERIDRPTRLDKARELGYKAKQG
IIVTRVSVRKGTARKQRHKAGRRTKRQGVNRIGRRKNIQRIGEERVSRKYPNLRVLNSYW
VGEDGSQKWFEVILVD------------------------------PEHPAIQNDDDLNW
ICDDAHTNRAFRGLTNAGKANRGLNNRGKGAEKVRPSNTGGQGRAK
>nab_magadii_ATCC_43099
------------------------------------------------------------
------------------------------------------------------------
------------------------------------------------------------
MAKSFYSHIKEAWKDPDDGKLGELQWQRKQEWRKQGAIERIDRPTRLDKARELGYKAKQG
IIVTRVSVRKGTARKQRFKAGRRTKRQGVNRIGRRKNIQRIGEERVSRKYPNLRVLNSYW
VGEDGSQKWFEVILVD------------------------------PEHPAIQNDDDLNW
ICDDAHTNRAFRGLTNAGKDNRGLNNRGKGAEKVRPSNTGGRGRAK
>nab_chahannaoensis_JCM_10990
------------------------------------------------------------
------------------------------------------------------------
------------------------------------------------------------
MAKSFYSHIKEAWKDPDDGKLGELQWQRKQEWRKQGAIERIDRPTRLDKARELGYKAKQG
IIVTRVSVRKGTARKQRFTAGRRTKRQGVNRIGRRKNIQRIGEERVSRKYPNLRALNSYW
VGEDGSQKWFEVILVD------------------------------PEHPAIQNDDDLNW
ICDDAHTNRAFRGLTNAGKANRGLNNRGKGAEKVRPSNTGGQGRAK
>nab_hulunbeirensis_JCM_10989
------------------------------------------------------------
------------------------------------------------------------
------------------------------------------------------------
MAKSFYSHIKEAWKDPDDGKLGELQWQRKQEWRKQGAIERIDRPTRLDKARELGYKAKQG
IIVTRVSVRKGTARKQRFKAGRRTKRQGVNRIGRRKNIQRIGEERVSRKYPNLRVLNSYW
VGEDGSQKWFEVILVD------------------------------PEHPAIQNDDDLNW
ICDDAHTNRAFRGLTNAGKANRGLNNRGKGAEKVRPSNTGGQGRAK
>nab_aegyptia_DSM_13077
------------------------------------------------------------
------------------------------------------------------------
------------------------------------------------------------
MAKSFYSHIKDAWKDPDDGKLGELQWQRKQEWRDQGAIERIERPTRLDKARELGYKAKQG
IIMTRVSVRKGTARKQRFTAGRRSKRQGVNRIGRRKNIQRIGEERVSRKYPNMRVLNSYW
VGEDGSQKWFEVILVD------------------------------PNHPAIENDDDLNW
ICDDAHTNRAFRGLTNAGKDNRGLNNRGKGAEKVRPSNTGGQGRAK
>nab_asiatica_DSM_12278
------------------------------------------------------------
------------------------------------------------------------
------------------------------------------------------------
MAKSFYSHIKDAWKDPDDGKLGELQWQRKQEWRDQGAIERIERPTRLDKARELGYKAKQG
IIMTRVSVRKGTARKQRFTAGRRSKRQGVNRIGRRKNIQRIGEERVSRKYPNMRVLNSYW
VGEDGSQKWFEVILVD------------------------------PNHPAIENDDDLNW
ICDDSHTNRAFRGLTNAGKDNRGLNNRGKGAEKVRPSNTGGQGRAK
>nab_taiwanensis_DSM_12281
------------------------------------------------------------
------------------------------------------------------------
------------------------------------------------------------
MAKSFYSHIKDAWKDPDDGKLGELQWQRKQEWRDQGAIERIERPTRLDKARELGYKAKQG
IIMTRVSVRKGTARKQRFTAGRRSKRQGVNRIGRRKNIQRIGEERVSRKYPNMRVLNSYW
VGEDGSQKWFEVILVD------------------------------PNHPAIENDDDLNW
ICDDTHTNRAFRGLTNAGKDNRGLNNRGKGAEKVRPSNTGGQGRAK
>hbi_nitrareducens_JCM_10879
------------------------------------------------------------
------------------------------------------------------------
------------------------------------------------------------
MAKSFYSHIKEAWKDPDEGKLGELQWQRKQEWRDQGAIERIERPTRLDKARELGYKAKQG
IVVARVSVRKGTARKQRFTAGRRSKRQGVNRIGRRKNIQRIGEERVSRKYPNLRVLNSYW
VGEDGSQKWFEVILVD------------------------------PNHPAIENDDELNW
ICDDSHQNRAFRGLTNAGKDNRGLNNRGKGAEKVRPSNTGGQGRAK
>nbt_gregoryi_SP2
------------------------------------------------------------
------------------------------------------------------------
------------------------------------------------------------
MAKSFYSHIKEAWKDPDEGKLGELQWQRKQEWRDQGAIERVERPTRLDKARELGYKAKQG
IVVARVSVRKGTARKQRFTAGRRSKRQGVNRIGRRKNIQRIGEERVSRKYPNLRVLNSYW
VGEDGSQKWFEVILVD------------------------------PNHPAIENDDDLNW
ICDDSHQNRAFRGLTNAGKDNRGLNNRGKGAEKVRPSNTGGQGRAK
>hbi_lacisalsi_AJ5
------------------------------------------------------------
------------------------------------------------------------
------------------------------------------------------------
MAKSFYSHIKDAWKDPDEGKLGELQWQRKQEWREQGAIERIERPTRLDKARELGYKAKQG
IVVTRVSVRKGTARKERFTAGRRSKRQGVNRIGRRKNIQRIGEERVSRKYPNLRVLNSYW
VGEDGSQKWFEVILVD------------------------------PNHPAIENDDDLNW
ICDDAHRNRAFRGLTNAGKDNRGLNNRGKGAEKVRPSNTGGQGRAK
>hpg_xanaduensis_SH_6
------------------------------------------------------------
------------------------------------------------------------
------------------------------------------------------------
MARSFYSHIKDAWKDPDDGKLGELQWQRKQEWRKQGAIERIERPTRLDKARELGYKAKQG
IVVTRVSVRKGTARKQRFKAGRRSKRQGVNRIGRRKNIQRIGEERVSRKYPNLRVLNSYW
VGEDGSQKWFEVILVD------------------------------PEHPAIENDDDLNW
ICDDAHQNRAFRGLTNAGKDNRGLNNRGKGAEKVRPSNNGGQGRAK
>htg_limicola_JCM_13563
------------------------------------------------------------
------------------------------------------------------------
------------------------------------------------------------
MAKSFYSHIKDAWKDPDDGKLGELQWQRKQEWRDQGAIERIDRPTRLDKARELGYKAKQG
IVMTRVSVRKGTARKERFTAGRRTKRQGVNRIGRRKNIQRIGEERVSRKYPNLRVLNSYW
VGEDGSQKWFEVILVD------------------------------PNHPAIENDDDLNW
ICSDDHQNRAFRGLTNAGTANRGLNNRGKGAEKVRPSNTGGQGRAK
>nrr_bangense_JCM_10635
------------------------------------------------------------
------------------------------------------------------------
------------------------------------------------------------
MAKSFYSHIKDAWKDPDDGKLGELQWQRKQEWRKQGAIERIERPTRLDKARELGYKAKQG
IVMTRVSVRKGTARKERFTAGRRTKRQGVNRIGRRKNIQRIGEERVSRKYPNLRVLNSYW
VGEDGSQKWFEVILVD------------------------------PNHPAIQNDDDLNW
ICDSAHQNRAFRGLTNAGKANRGLNNRGKGAEKVRPSNNGGQGRAK
>nrr_sulfidifaciens_JCM_14089
------------------------------------------------------------
------------------------------------------------------------
------------------------------------------------------------
MAKSFYSHIKDAWKDPDDGKLGELQWQRKQEWRKQGAIERIERPTRLDKARELGYKAKQG
IVVARVSVRKGTARKERFTAGRRTKRQGVNRIGRRKNIQRIGEERVSRKYPNLRVLNSYW
VGEDGSQKWFEVILVD------------------------------PNHPAIENDDDLNW
ICDSAHQNRAFRGLTNAGKANRGLNNRGKGAEKVRPSNNGGQGRAK
