# Supplementary material for: Inteins as indicators of gene flow in the halobacteria
Source: Front Microbiol. 2014 Jun 26;5:299. doi: 10.3389/fmicb.2014.00299 (PMC4071816; doi:10.3389/fmicb.2014.00299)
Supplement: Supplementary file 1 [file DataSheet1.ZIP › data_file1/reference_tree_alignment/L17e_L22p.aln]

>gi|541181248|gb|ERG89845.1| thiamine-phosphate pyrophosphorylase, partial [halophilic archaeon J07HX5]
MTTPTEFETYLVTQESLAAGRTTSEIVDAALAGDVDAVQVREKDASAAQQLAIARELRGP
TADADVALLVNDRLDVALAADADGVHIGDDDLPVAAARAQFPDGIIGRSVSTVEAAQAAE
ADDADYLGVGAVYATDSKKMAAEKNGIGLETVAAIADSVSIPIVGIGGVTPNRAAAVTAA
GADGVAAISAITAADDPEAATRRLSEAVTAGKRRAETPGAVDLDESLTAVTETAPLVTAI
TNAVTINDVAQTINHLGGLPVMSDDEREVEAMITGADACLLNMGTVSEVGEATMLTAGRA
ANDTGTPVVVDPVGVGATPTRDMVADRLLSELNVAVVKGNYGEITALAGDDATVRGVESV
GEYDDIAETALVCARTYDTVVVASGETDVVATDHAAYKLSAGDPAMGEFVGTGCMLGGAV
ATVAGVADD-PLEAALAGTLAIGVAGEAAA
>gi|339757056|gb|EGQ40639.1| ribosomal protein L22 [Candidatus Nanosalinarum sp. J07AB56]
MEL------------GDYQAQAL----------------GKNLRVSWKDCTEIGRFISGD
DL----------------------------------------------------------
EKAETRLQ------------------------EVIDKSTPVPY------------TKFDS
DVGHRP---GQGSGRYPVKAAEAVLDIVHEAAANGEHQG---LNPDNLYVQNVVT-----
----------------------------------------------NQ-GQ----EFATP
KRHRGR------------------------------------------------------
---------------SFKS-----------------------------------------
AHVRVVVEE-K-------------------
>gi|541195432|gb|ERH03689.1| ribosomal protein archaeal type L22 [Halorubrum sp. J07HR59]
MGI-----NYSVEADPDTTARAM----------------LRDRQISLKRSKALARQLRGE
TV----------------------------------------------------------
ADAESYLA------------------------SVAAKEQSVPF------------KQHNT
GASHRSDIDGWDAGRYPVQASREFMKLLTNAKNNATEQG---FDAESMVIDHLAP-----
----------------------------------------------HKIDE----QQGRK
PRAFGR------------------------------------------------------
-------------ASEWNT---------------------------------------PI
CDVELILEE--------------GDN----
>gi|541202916|gb|ERH10981.1| LSU ribosomal protein L22P [halophilic archaeon J07HX64]
MGI-----SYSVDTDPETTARAM----------------LRERQISLKHSKAIAREIKGR
RA----------------------------------------------------------
GDAVSYLE------------------------RVQDGEQSVPM------------RQHNA
GAGHRNDIDGWDAGRYPEKAAGAFLDLLRNVIGNADHQG---FEGRQMEISHVAP-----
----------------------------------------------HKVNE----QPGRK
PRAMGR------------------------------------------------------
-------------ASEWNT---------------------------------------PE
IDVEIVVKE-------------ETDG----
>gi|354610532|ref|ZP_09028488.1| ribosomal protein L22 [Halobacterium sp. DL1]
MGI-----SYSVDTDPDVSARAM----------------LRERPISLKHSKAIAREIKGR
TV----------------------------------------------------------
ADAREYLD------------------------AVINEEQSVPF------------KQHNS
GVGHRNDIEGWDAGRYPEKASKDFLKLLSNVANNADQQG---FDADQMVVTHVAP-----
----------------------------------------------HKVDE----SQGRK
PRAMGK------------------------------------------------------
-------------ADPWNT---------------------------------------TL
CDVELVVTE-P--------DAEEVSA----
>gi|15790637|ref|NP_280461.1| 50S ribosomal protein L22 [Halobacterium sp. NRC-1]
MGI-----SYSVDVDSEASAKAM----------------LRERSISLKHSKAIAREISGE
TV----------------------------------------------------------
ADAKEYLQ------------------------AVIDEERSVPF------------KQHNS
GVGHRNDIDGWDAGRYPEKASKDFLKLLSNVSNNADQQG---FDADEMVIEHVAP-----
----------------------------------------------HKVGE----SQGRK
PRAMGR------------------------------------------------------
-------------ATTWNA---------------------------------------TL
CDVEIVVTE-T----------EEVTA----
>gi|169236376|ref|YP_001689576.1| 50S ribosomal protein L22P [Halobacterium salinarum R1]
MGI-----SYSVDVDSEASAKAM----------------LRERSISLKHSKAIAREISGE
TV----------------------------------------------------------
ADAKEYLQ------------------------AVIDEERSVPF------------KQHNS
GVGHRNDIDGWDAGRYPEKASKDFLKLLSNVSNNADQQG---FDADEMVIEHVAP-----
----------------------------------------------HKVGE----SQGRK
PRAMGR------------------------------------------------------
-------------ATTWNA---------------------------------------TL
CDVEIVVTE-T----------EEVTA----
>gi|541204052|gb|ERH12032.1| ribosomal protein archaeal type L22 [halophilic archaeon J07HB67]
MGI-----SYSVEADPETTAKAM----------------LRDRNISLKHSKAIAREIKGE
TV----------------------------------------------------------
EDAESYLE------------------------AVIEEDRSVPM------------RQHNS
GVGHRSDIDGWDAGRYPEKAAEDFLKLLGNIANNAERQG---FDPETMEIKHTAA-----
----------------------------------------------HKVGE----QTSQQ
PRAMGR------------------------------------------------------
-------------ASPHNT---------------------------------------PE
VDVEMIVEE-V-------------EN----
>gi|409731019|ref|ZP_11272569.1| 50S ribosomal protein L22P [Halococcus hamelinensis 100A6]
MGI-----SYSVDADPEKTAKAM----------------LRERHMSHKHSKEIAREIKGM
TI----------------------------------------------------------
ADARDYLE------------------------AVIDGTRSVPF------------RSHNT
GVGHRSDVDGWDAGRYPEKASGAFLDLLENVGANAEHGG---FEPDAMVISHVAA-----
----------------------------------------------HKVGE----SQGRK
PRAMGR------------------------------------------------------
-------------ATAWNT---------------------------------------PE
VDVEMIVED-R-----------EVEN----
>gi|448730382|ref|ZP_21712690.1| 50S ribosomal protein L22P [Halococcus saccharolyticus DSM 5350]
MGI-----SYSVDADPERTAKAM----------------LRERHMSHKHSKEIARELKGR
TV----------------------------------------------------------
ADAREYLE------------------------SVIAGDQSVPF------------RSHNS
GVGHRSDIDGWDAGRYPEKASKAFLDLLENVGANAEHQG---FEPDPMTIKHVAA-----
----------------------------------------------HKIGE----VQGRQ
PRAMGR------------------------------------------------------
-------------ASAWNT---------------------------------------PE
VDVELIVEE-P---------DEEGEN----
>gi|448735130|ref|ZP_21717347.1| 50S ribosomal protein L22P [Halococcus salifodinae DSM 8989]
MGI-----SYSVDADPERTAKAM----------------LRERHMSHKHSKEIARELKGR
TV----------------------------------------------------------
ADARTYLE------------------------AVIAGDRSVPF------------RSHNT
GVGHRSDIDGWDAGRYPEKASKAFLDLLENVGANAEHQG---FEPDPMTIKHVAA-----
----------------------------------------------HKIGE----VQGRQ
PRAMGR------------------------------------------------------
-------------ASAWNT---------------------------------------PE
VDVELIVEE-P-------DEDEEGEN----
>gi|448726789|ref|ZP_21709181.1| 50S ribosomal protein L22P [Halococcus morrhuae DSM 1307]
MGI-----SYSVDADPEKTAKAM----------------LRERHMSHKHSKEIAREIKEM
SV----------------------------------------------------------
ANARDYLE------------------------AVIAGDQSVPF------------RSHNT
GVGHRNDIDGWDAGRYPEKASKAFLDLLENVGANAEHQG---FEPESMTIDHVAA-----
----------------------------------------------HKVGE----VQGRK
PRAMGR------------------------------------------------------
-------------ATAWNT---------------------------------------PE
VDVEMVVAE-P----------EEGES----
>gi|448737867|ref|ZP_21719900.1| 50S ribosomal protein L22P [Halococcus thailandensis JCM 13552]
MGI-----SYSVDADPEKTAKAM----------------LRERHMSHKHSKEIAREIKQM
SV----------------------------------------------------------
ADARDYLE------------------------AVIAGDQSVPF------------RSHNT
GVGHRNDIDGWDAGRYPEKASEAFLDLLENVGANAEHQG---FEPESMTIDHVAA-----
----------------------------------------------HKVGE----VQGRK
PRAMGR------------------------------------------------------
-------------ATSWNT---------------------------------------PE
VDVEMVVAE-P-----------EEEN----
>gi|322372163|ref|ZP_08046704.1| ribosomal protein L22 [Haladaptatus paucihalophilus DX253]
MGI-----SYSVDADPETTAKGM----------------LRDRHMSHKHSKAIAREIKGK
TA----------------------------------------------------------
GDAKAYLQ------------------------QVVNEERSVPF------------KQHNS
GVGHRSDIDGWDAGRYPEKASKAFIELIDNVTANADAQG---FDGESMEIMHVAA-----
----------------------------------------------HKVGE----VQGRK
PRAFGR------------------------------------------------------
-------------ASAWNT---------------------------------------PE
VDVELILEE-V-------------DN----
>gi|448377811|ref|ZP_21560507.1| 50S ribosomal protein L22P [Halovivax asiaticus JCM 14624]
MGI-----NYSVDADPDSTAKAM----------------LRERHMSHKHSKEIAREIKGM
TV----------------------------------------------------------
GDAQEYLA------------------------AVIEGERSVPF------------KSHNT
GAGHRSDVDGWDAGKYPEKASNAFLDLLENVAANAAHQG---FDGETMKIAHVAA-----
----------------------------------------------HKVGE----SMGRK
PRAMGR------------------------------------------------------
-------------ATAWNT---------------------------------------PE
VDVEIVVAE-T--------EDMEGDA----
>gi|433638928|ref|YP_007284688.1| ribosomal protein L22/L17 [Halovivax ruber XH-70]
MGI-----NYSVDADPDSTAKAM----------------LRERHMSHKHSKEIAREIKGM
TV----------------------------------------------------------
GDAQEYLA------------------------AVIEGERSIPF------------KSHNT
GAGHRSDIDGWDAGKYPEKASNAFLDLLENVTANAAHQG---FDGETMEIAHVAA-----
----------------------------------------------HKVGE----SMGRK
PRAMGR------------------------------------------------------
-------------ATAWNT---------------------------------------PE
VDVEIVVAE-T--------EDMEGDA----
>gi|289579903|ref|YP_003478369.1| 50S ribosomal protein L22 [Natrialba magadii ATCC 43099]
MGI-----NYSVDADPNTTAKAM----------------LRERHMSHKHSKEIARELKGR
TV----------------------------------------------------------
GNAQAYLQ------------------------DVIDEKQSVPF------------KSHNT
GAGHRSDIEGWDAGKYPEKASEAFLDLLENVAANADSQG---FDGESMEIAHVAA-----
----------------------------------------------HKVGE----SVGRK
PRAMGR------------------------------------------------------
-------------ASAWNT---------------------------------------PQ
VDVEIVVED-V-DETADDTEDAEGDN----
>gi|448358809|ref|ZP_21547483.1| 50S ribosomal protein L22P [Natrialba chahannaoensis JCM 10990]
MGI-----NYSVDADPNTTAKAM----------------LRERHMSHKHSKEIARELKGR
TV----------------------------------------------------------
GNAQAYLQ------------------------DVIDEKQSVPF------------KSHNT
GAGHRSDIEGWDAGKYPEKASEAFLDLLENVAANADSQG---FDGESMEIAHVAA-----
----------------------------------------------HKVGE----SVGRK
PRAMGR------------------------------------------------------
-------------ASAWNT---------------------------------------PQ
VDVEIVVED-V-DETAEDTEDAEGDN----
>gi|448352602|ref|ZP_21541384.1| 50S ribosomal protein L22P [Natrialba hulunbeirensis JCM 10989]
MGI-----NYSVDADPNTTAKAM----------------LRERHMSHKHSKEIARELKGR
TV----------------------------------------------------------
GNAQAYLQ------------------------DVIDEKQSVPF------------KSHNT
GAGHRSDIEGWDAGKYPEKASEAFLDLLENVAANADSQG---FDGESMEIAHVAA-----
----------------------------------------------HKVGE----SVGRK
PRAMGR------------------------------------------------------
-------------ASAWNT---------------------------------------PQ
VDVEIVVED-V-DETAEETEDAEGDN----
>gi|448309699|ref|ZP_21499555.1| 50S ribosomal protein L22P [Natronorubrum bangense JCM 10635]
MGI-----NYSVDADPDTTAKAM----------------LRERHMSHKHSKEVARELKGR
TV----------------------------------------------------------
ENAQAYLQ------------------------DVIDQKQSVPF------------KSHNT
GAGHRSDIEGWDAGKYPEKASEAFLDLLENVESNADHQG---FDGASMEIAHVAA-----
----------------------------------------------HKVGE----SVGRK
PRAMGR------------------------------------------------------
-------------ASAWNT---------------------------------------PQ
VDVEIVVEE-T--------EDDEEDN----
>gi|448302871|ref|ZP_21492821.1| 50S ribosomal protein L22P [Natronorubrum sulfidifaciens JCM 14089]
MGI-----NYSVDADPDATAKAM----------------LRERHMSHKHSKEVARELKGR
SV----------------------------------------------------------
ENAQAYLQ------------------------DVIDQKQSVPF------------KSHNS
GAGHRSDVEGWDAGKYPEKVSEAFLDLLENVESNADHQG---FDGESMEIVHVAA-----
----------------------------------------------HKVGE----SVGRK
PRAMGR------------------------------------------------------
-------------ASAWNT---------------------------------------PQ
VDVEIVVEE-V-----EDTEDDEVDN----
>gi|336252435|ref|YP_004595542.1| 50S ribosomal protein L22 [Halopiger xanaduensis SH-6]
MGI-----NYSVDADPDETAKAM----------------LRERHMSHKHSKEVARELKGR
TV----------------------------------------------------------
GDAQDYLQ------------------------DVIDQKQSVPF------------KSHNA
GAGHRSDLEGWDAGKYPEKVSGEFLDLLENVAANADHQG---FDGESMEIVHVAA-----
----------------------------------------------HKVGE----SVGRK
PRAMGR------------------------------------------------------
-------------ASSWNT---------------------------------------PQ
VDVEIVVAE-P---DADEDDSDEGDN----
>lcl|36174_3845 unnamed protein product
MGI-----NYSVDADPDSTAKAM----------------LRERHMSHKHSKEVARELKGR
TV----------------------------------------------------------
GDAQAYLQ------------------------DVIDEKQSVPF------------RSHNS
GVGHRSDVEGWDAGRYPEKVSEEFLDLLENVTANAEHQG---FDGESMEIVHVAA-----
----------------------------------------------HKVGE----SVGRK
PRAMGR------------------------------------------------------
-------------ASSWNT---------------------------------------PQ
VDVEIVVES-A------DAADEGGEN----
>gi|448704121|ref|ZP_21700602.1| 50S ribosomal protein L22P [Halobiforma nitratireducens JCM 10879]
MGI-----NYSVDADPDATAKAM----------------LRERHMSHKHSKEIAREIKGR
TV----------------------------------------------------------
GDARAYLQ------------------------DVIDEEQSVPF------------KSHNS
GVGHRSDIDGWDAGRYPEKVSNAFLDLLENVEANADHQG---FDGESMAIAHVAA-----
----------------------------------------------HKVGE----SAGRK
PRAMGR------------------------------------------------------
-------------ASAWNT---------------------------------------PE
VDVEIVVEE-VDETETDSDEDEEGDN----
>gi|448323158|ref|ZP_21512622.1| 50S ribosomal protein L22P [Natronococcus amylolyticus DSM 10524]
MGI-----NYSVDADPDSTAKAM----------------LRERHMSHKHSKEVAREIKGR
TV----------------------------------------------------------
ADAQAYLQ------------------------DVIDEEQSVPF------------KSHNS
GAGHRSDVEGWDAGKYPEKVSGEFLDLLENVESNADHQG---FDGASMEIVHIAA-----
----------------------------------------------HKVGE----SVGRK
PRAMGR------------------------------------------------------
-------------ATAWNT---------------------------------------PE
VDVEIVVEE-A-------DENEEDEN----
>gi|448315117|ref|ZP_21504770.1| 50S ribosomal protein L22P [Natronococcus jeotgali DSM 18795]
MGI-----NYSVDADPDTTAKAM----------------LRERHMSHKHSKEVAREIKGR
TV----------------------------------------------------------
ADAQAYLQ------------------------DVIDEEQSVPF------------KSHNT
GAGHRSDVEGWDAGKYPEKVSGEFLDLLENVESNADHQG---FDGASMEIVHIAA-----
----------------------------------------------HKVGE----SVGRK
PRAMGR------------------------------------------------------
-------------ATAWNT---------------------------------------PE
VDVEIVVEE-V-------DENEAGEN----
>gi|435848743|ref|YP_007310993.1| ribosomal protein L22/L17 [Natronococcus occultus SP4]
MGI-----NYSVDADPDTTAKAM----------------LRERHMSHKHSKEVAREIKGR
TV----------------------------------------------------------
ADARAYLQ------------------------DVIDEEQSVPF------------KSHNT
GAGHRSDVEGWDAGKYPEKVSEEYLDLLENVESNADHQG---FDGASMEIVHIAA-----
----------------------------------------------HKVGE----SVGRK
PRAMGR------------------------------------------------------
-------------ATAWNT---------------------------------------PE
VDVEIVVEE-V-------DENEEGEN----
>gi|448386094|ref|ZP_21564302.1| 50S ribosomal protein L22P [Haloterrigena thermotolerans DSM 11522]
MGI-----NYSVDADPDATAKAM----------------LRERHMSHKHSKEVAREIKGK
TV----------------------------------------------------------
GEAQAYLR------------------------DVIDEKQSVPF------------KSHNA
GAGHRSDVDGWDAGKYPEKVSGEFLDLLENVEANADHQG---FDGESMEIVHVAA-----
----------------------------------------------HKIGE----SVGRK
PRAMGR------------------------------------------------------
-------------ASSWNT---------------------------------------PE
VDVEIVVEE-Q-------ETDEEDDS----
>gi|448332395|ref|ZP_21521639.1| 50S ribosomal protein L22P [Natrinema pellirubrum DSM 15624]
MGI-----NYSVDADPDATAKAM----------------LRERHMSHKHSKEVAREIKGK
TV----------------------------------------------------------
GEAQAYLR------------------------DVIDEKQSVPF------------KSHNA
GAGHRSDVDGWDAGKYPEKVSGEFLDLLENVEANADHQG---FDGESMEIVHVAA-----
----------------------------------------------HKIGE----SVGRK
PRAMGR------------------------------------------------------
-------------ASSWNT---------------------------------------PE
VDVEIVVEE-Q-------ETEEEDDS----
>gi|448392356|ref|ZP_21567130.1| 50S ribosomal protein L22P [Haloterrigena salina JCM 13891]
MGI-----NYSVDADPDKTAKAM----------------LRERHMSNKHSKEVARAIKGR
TV----------------------------------------------------------
EEAQEYLQ------------------------SVIDEEQSVPF------------KSHNA
GAGHRSDIDGWDAGKYPEKVSGEFLDLLENVEANADHQG---FDGASMEIVHVAA-----
----------------------------------------------HKVGE----SVGRK
PRAMGR------------------------------------------------------
-------------ASSWNT---------------------------------------PE
VDVEIVVEE-V-------DETTEDDS----
>gi|284165497|ref|YP_003403776.1| 50S ribosomal protein L22 [Haloterrigena turkmenica DSM 5511]
MGI-----NYSVDADPDKTAKAM----------------LRERHMSNKHSKEVARAIKGR
TV----------------------------------------------------------
EEAQEYLQ------------------------SVIDEEQSVPF------------KSHNA
GAGHRSDIDGWDAGKYPEKVSGEFLDLLENVEANADHQG---FDGASMEIVHVAA-----
----------------------------------------------HKVGE----SVGRK
PRAMGR------------------------------------------------------
-------------ASSWNT---------------------------------------PE
VDVEIVVEE-V-------DETTEDDS----
>gi|429190339|ref|YP_007176017.1| ribosomal protein L22/L17 [Natronobacterium gregoryi SP2]
MGI-----NYSVDADPDATAKAM----------------LRERQMSHKHSKEVAREIKGR
TV----------------------------------------------------------
GEARAYLQ------------------------DVIDETQSVPF------------KSHNS
GVGHRSDIDGWDAGRYPEKVSGAFLDLLENVEANADHQG---FDGESMEIAHVAA-----
----------------------------------------------HKVGE----SVGRK
PRAMGR------------------------------------------------------
-------------ASAWNS---------------------------------------PE
VDVEIVVEE-T--DSDSEDDDEEGDN----
>gi|448298470|ref|ZP_21488499.1| 50S ribosomal protein L22P [Natronorubrum tibetense GA33]
MGI-----NYSVDADPDKTAKAM----------------LRERHMSNKHSKEVARELKGR
TV----------------------------------------------------------
ADAQAFLQ------------------------DVIDEEQSVPF------------KSHNT
GAGHRSDIDGWDAGKYPEKVSGEFLDLLENVAANADHQG---FDGESMEIVHIAA-----
----------------------------------------------HKVGE----SVGRK
PRAMGR------------------------------------------------------
-------------ASAWNT---------------------------------------PE
VDVEIVVEE-V-------DEETEDDN----
>gi|448311975|ref|ZP_21501728.1| 50S ribosomal protein L22P [Natronolimnobius innermongolicus JCM 12255]
MGI-----NYSVDADPDTTAKAM----------------LRERHMSHKHSKEVAREIKGR
TV----------------------------------------------------------
AEAQAYLQ------------------------DVIDEEQSVPF------------KSHNA
GAGHRSDIDGWDAGKYPEKVSGEFLDLLENVEANADSQG---FDGASMEIAHVAA-----
----------------------------------------------HKVGE----SVGRK
PRAMGR------------------------------------------------------
-------------ASAWNT---------------------------------------PQ
VDVEIVIEE-S--------ADEEGDS----
>gi|448350186|ref|ZP_21539005.1| 50S ribosomal protein L22P [Natrialba taiwanensis DSM 12281]
MGI-----NYSVDADPDSTAKAM----------------LRERHMSHKHSKEVAREIKGR
TV----------------------------------------------------------
ANAQAYLQ------------------------DVIDEEQSVPF------------KSHNA
GAGHRSDVDGWDAGKYPEKVSGEFLDLLENVTANADHQG---FDGESMEIVHVAA-----
----------------------------------------------HKVGE----SVGRK
PRAMGR------------------------------------------------------
-------------ASSWNT---------------------------------------PQ
VDVEIVVEE-V--DEETATEDAEGDN----
>gi|448369934|ref|ZP_21556387.1| 50S ribosomal protein L22P [Natrialba aegyptia DSM 13077]
MGI-----NYSVDADPDSTAKAM----------------LRERHMSHKHSKEVAREIKGR
TV----------------------------------------------------------
ADAQAYLQ------------------------DVIDEEQSVPF------------KSHNA
GAGHRSDVDGWDAGKYPEKVSGEFLDLLENVTANADHQG---FDGESMEIVHVAA-----
----------------------------------------------HKVGE----SVGRK
PRAMGR------------------------------------------------------
-------------ASSWNT---------------------------------------PQ
VDVEIVVEE-V--DEETGTEDSEGNN----
>gi|448362299|ref|ZP_21550910.1| 50S ribosomal protein L22P [Natrialba asiatica DSM 12278]
MGI-----NYSVDADPESTAKAM----------------LRERHMSHKHSKEVAREIKGR
TV----------------------------------------------------------
ADAQAYLQ------------------------DVIDEEQSVPF------------KSHNA
GAGHRSDVDGWDAGKYPEKVSGEFLDLLENVTANADHQG---FDGESMEIVHVAA-----
----------------------------------------------HKVGE----SVGRK
PRAMGR------------------------------------------------------
-------------ASSWNT---------------------------------------PQ
VDVEIVVEE-V--DEETGTEDSEGNN----
>gi|448697496|ref|ZP_21698536.1| 50S ribosomal protein L22P [Halobiforma lacisalsi AJ5]
MGI-----NYSVDADPDATAKAM----------------LRERHMSHKHSKEVAREIKGR
TV----------------------------------------------------------
GEARAYLQ------------------------DVIDEEQSVPF------------KSHNA
GAGHRSDIDGWDAGKYPEKVSNEFLDLLENVEANADHQG---FDGESMEIVHVAA-----
----------------------------------------------HKVGE----SVGRK
PRAMGR------------------------------------------------------
-------------ASAWNT---------------------------------------PE
VDVEIVVEE-A--DTDTESEDEEGDN----
>gi|448399315|ref|ZP_21570617.1| 50S ribosomal protein L22P [Haloterrigena limicola JCM 13563]
MGI-----NYSVDADPDTTAKAM----------------LRERQMSHKHSKEVAREIKGR
TV----------------------------------------------------------
ADAQAYLQ------------------------DVIDEVQSVPF------------KSHNA
GAGHRSDVDGWDAGKYPEKVSGEFLDLLENVEANADSQG---FDGASMEIVHVAA-----
----------------------------------------------HKVGE----SVGRK
PRAMGR------------------------------------------------------
-------------ASSWNT---------------------------------------PQ
VDVEIVVEE-V-------DEDEEGDS----
>gi|448329364|ref|ZP_21518664.1| 50S ribosomal protein L22P [Natrinema versiforme JCM 10478]
MGI-----NYSVDADPDATAKAM----------------LRERHMSNKHSKEVAREIKGR
TV----------------------------------------------------------
GDAKAYLQ------------------------DVIDEVQSVPF------------KSHNA
GAGHRSDVDGWDAGKYPEKVSGEFLDLLENVEANADHQG---FDGESMEIVHVAA-----
----------------------------------------------HKVGE----SVGRK
PRAMGR------------------------------------------------------
-------------ASSWNT---------------------------------------PQ
VDVEIVVEE-V-------DEDEAGDS----
>gi|448341385|ref|ZP_21530346.1| 50S ribosomal protein L22P [Natrinema gari JCM 14663]
MGI-----NYSVDADPDATAKAM----------------LRERHMSNKHSKEVAREIKGR
TV----------------------------------------------------------
GEAQAYLQ------------------------DVIDETQSVPF------------KSHNI
GAGHRSDIDGWDAGKYPEKVSKEFLDLLENVEANADHQG---FDGESMEIVHVAA-----
----------------------------------------------HKVGE----SVGRK
PRAMGR------------------------------------------------------
-------------ASSWNT---------------------------------------PQ
VDVEIVVEE-V-------DEDEAGDS----
>gi|397773838|ref|YP_006541384.1| 50S ribosomal protein L22 [Natrinema sp. J7-2]
MGI-----NYSVDADPDATAKAM----------------LRERHMSNKHSKEVAREIKGR
TV----------------------------------------------------------
GEAQAYLQ------------------------DVIDETQSVPF------------KSHNI
GAGHRSDIDGWDAGKYPEKVSKEFLDLLENVEANADHQG---FDGESMEIVHVAA-----
----------------------------------------------HKVGE----SVGRK
PRAMGR------------------------------------------------------
-------------ASSWNT---------------------------------------PQ
VDVEIVVEE-V-------DEDEAGDS----
>lcl|38023_3531 unnamed protein product
MGI-----NYSVDADPDATAKAM----------------LRERHMSNKHSKEVAREIKGR
TV----------------------------------------------------------
GEAQAYLQ------------------------DVIDETQSVPF------------KSHNA
GAGHRSDIDGWDAGKYPEKVSNEFLDLLENVEANADHQG---FDGESMEIVHVAA-----
----------------------------------------------HKVGE----SVGRK
PRAMGR------------------------------------------------------
-------------ASSWNT---------------------------------------PQ
VDVEIVVEE-V-------DEDEAGDS----
>gi|448345590|ref|ZP_21534479.1| 50S ribosomal protein L22P [Natrinema altunense JCM 12890]
MGI-----NYSVDADPDATAKAM----------------LRERHMSNKHSKEVAREIKGR
TV----------------------------------------------------------
GEAQAYLQ------------------------DVIDETQSVPF------------KSHNA
GAGHRSDIDGWDAGKYPEKVSNEFLDLLENVEANADHQG---FDGESMEIVHVAA-----
----------------------------------------------HKVGE----SVGRK
PRAMGR------------------------------------------------------
-------------ASSWNT---------------------------------------PQ
VDVEIVVEE-V-------DEDEAGDS----
>gi|448338129|ref|ZP_21527181.1| 50S ribosomal protein L22P [Natrinema pallidum DSM 3751]
MGI-----NYSVDADPDATAKAM----------------LRERHMSNKHSKEVAREIKGR
TV----------------------------------------------------------
AEAQAYLQ------------------------DVIDETQSVPF------------KSHNA
GAGHRSDIDGWDAGKYPEKVSKEFLDLLENVEANADHQG---FDGESMEIVHVAA-----
----------------------------------------------HKVGE----SVGRK
PRAMGR------------------------------------------------------
-------------ASSWNT---------------------------------------PQ
VDVEIVVEE-V-------DEDEAGDS----
>gi|452206443|ref|YP_007486565.1| 50S ribosomal protein L22 [Natronomonas moolapensis 8.8.11]
MGI-----SYSVDADPDETAKAM----------------LRERHMSHKHSKEIAREIKGK
SA----------------------------------------------------------
GEAVAYLE------------------------SVIEGDVSVPF------------KSHNS
GVGHRNDIDGWDAGRYPEKASKAFLDLLENAVNNADHQG---FDGEEMTIDHVAA-----
----------------------------------------------HKVGG----SPGQK
PRAFGR------------------------------------------------------
-------------ASQWNT---------------------------------------PQ
VDVELVLAR-------------EGDE----
>gi|76803062|ref|YP_331157.1| 50S ribosomal protein L22P [Natronomonas pharaonis DSM 2160]
MGI-----SYSVDVDPDETAKAM----------------LRERHMSHKHSKEIAREIKGK
TA----------------------------------------------------------
GEAVDYLE------------------------AVIDGDRSVPF------------KSHNT
GVGHRNDIEGWDAGRYPEKASEAFLDLLENGINNADHQG---FEGEEMVIEHVAA-----
----------------------------------------------HKVGE----SPGQK
PRAFGR------------------------------------------------------
-------------ASPWNT---------------------------------------PQ
VDVELVLRT-------------EDDE----
>gi|448294704|ref|ZP_21484783.1| 50S ribosomal protein L22P [Halalkalicoccus jeotgali B3]
MGI-----SYSVDADPEKTAKAM----------------LRERPMSHKHSKEVAREIKGK
TA----------------------------------------------------------
GEAIEYLE------------------------AVVAEEQSVPF------------KSHNS
GVGHRSDVDGWDAGRYPNKVSKAFLDLLGNAVGNADHQD---FDAESMTIMHVAA-----
----------------------------------------------HKVGE----SPGRK
PRAMGR------------------------------------------------------
-------------ATAWNT---------------------------------------PQ
VDVELILEE-P-----------EEEN----
>gi|448630845|ref|ZP_21673300.1| 50S ribosomal protein L22P [Haloarcula vallismortis ATCC 29715]
MGI-----SYSVEADPDTTAKAM----------------LRERQMSFKHSKAIAREVKGK
TA----------------------------------------------------------
GEAVDYLE------------------------AVIEGDQPVPF------------KQHNS
GVGHKSKVDGWDAGRYPEKASKAFLDLLENAVGNADHQG---FDGEAMTIKHVAA-----
----------------------------------------------HKVGE----QQGRK
PRAMGR------------------------------------------------------
-------------ASAWNS---------------------------------------PQ
VDVELILEE-P-----------EADE----
>gi|448685265|ref|ZP_21693257.1| 50S ribosomal protein L22P [Haloarcula japonica DSM 6131]
MGI-----SYSVEADPDTTAKAM----------------LRERQMSFKHSKAIAREIKGK
TA----------------------------------------------------------
GEAVDYLE------------------------AVIEGDQPVPF------------KQHNS
GVGHKSKVDGWDAGRYPEKASKAFIDLLENAVGNADHQG---FDGEAMTIKHVAA-----
----------------------------------------------HKVGE----QQGRK
PRAMGR------------------------------------------------------
-------------ASAWNS---------------------------------------PQ
VDVELILEE-P-----------EVED----
>gi|448681468|ref|ZP_21691559.1| 50S ribosomal protein L22P [Haloarcula argentinensis DSM 12282]
MGI-----SYSVEADPDTTAKAM----------------LRERQMSFKHSKAIAREIKGK
TA----------------------------------------------------------
GEAVDYLE------------------------AVIEGDQPVPF------------KQHNS
GVGHKRKVDGWDAGRYPEKASKAFLDLLENAVGNADHQG---FDGEAMTIKHVAA-----
----------------------------------------------HKVGE----QQGRK
PRAMGR------------------------------------------------------
-------------ASAWNS---------------------------------------PQ
VDVELILEE-P-----------EVED----
>gi|55378379|ref|YP_136229.1| 50S ribosomal protein L22 [Haloarcula marismortui ATCC 43049]
MGI-----SYSVEADPDTTAKAM----------------LRERQMSFKHSKAIAREIKGK
TA----------------------------------------------------------
GEAVDYLE------------------------AVIEGDQPVPF------------KQHNS
GVGHKSKVDGWDAGRYPEKASKAFLDLLENAVGNADHQG---FDGEAMTIKHVAA-----
----------------------------------------------HKVGE----QQGRK
PRAMGR------------------------------------------------------
-------------ASAWNS---------------------------------------PQ
VDVELILEE-P-----------EVED----
>gi|448636982|ref|ZP_21675430.1| 50S ribosomal protein L22P [Haloarcula sinaiiensis ATCC 33800]
MGI-----SYSVEADPDTTAKAM----------------LRERQMSFKHSKAIAREVKGK
TA----------------------------------------------------------
GEAVDYLE------------------------AVIEGDQPVPF------------KQHNS
GVGHKSKVDGWDAGRYPEKASKAFLDLLENAVGNADHQG---FDGEAMTIKHVAA-----
----------------------------------------------HKVGE----QQGRK
PRAMGR------------------------------------------------------
-------------ASAWNS---------------------------------------PQ
VDVELILEE-P-----------EVED----
>gi|448648016|ref|ZP_21679494.1| 50S ribosomal protein L22P [Haloarcula californiae ATCC 33799]
MGI-----SYSVEADPDTTAKAM----------------LRERQMSFKHSKAIAREVKGK
TA----------------------------------------------------------
GEAVDYLE------------------------AVIEGDQPVPF------------KQHNS
GVGHKSKVDGWDAGRYPEKASKAFLDLLENAVGNADHQG---FDGEAMTITHVAA-----
----------------------------------------------HKVGE----QQGRK
PRAMGR------------------------------------------------------
-------------ASAWNS---------------------------------------PQ
VDVELILEE-P-----------EVED----
>gi|448671520|ref|ZP_21687425.1| 50S ribosomal protein L22P [Haloarcula amylolytica JCM 13557]
MGI-----SYSVEADPDTTAKAM----------------LRERQMSFKHSKAIAREIKGK
TA----------------------------------------------------------
GEAVDYLD------------------------AVIEGDQPVPF------------KQHNS
GVGHKSKVDGWDAGRYPEKASKAFLDLLENAVGNADHQG---FDGEAMTITHVAA-----
----------------------------------------------HKVGE----QQGRK
PRAMGR------------------------------------------------------
-------------ASAWNS---------------------------------------PQ
VDVELILEE-P-----------EVED----
>gi|344212408|ref|YP_004796728.1| 50S ribosomal protein L22P [Haloarcula hispanica ATCC 33960]
MGI-----SYSVEADPDTTAKAM----------------LRERQMSFKHSKAIAREIKGK
TA----------------------------------------------------------
GEAVDYLE------------------------AVIEGDQPVPF------------KQHNS
GVGHKSKVDGWDAGRYPEKASKAFLDLLENAVGNADHQG---FDGEAMTITHVAA-----
----------------------------------------------HKVGE----QQGRK
PRAMGR------------------------------------------------------
-------------ASAWNS---------------------------------------PQ
VDVELILEE-P-----------EVED----
>lcl|38015_2758 unnamed protein product
MGI-----SYSVEADPDTTAKAM----------------LRERQMSFKHSKAIAREIKGK
TA----------------------------------------------------------
GEAVDYLE------------------------AVIEGDQPVPF------------KQHNS
GVGHKSKVDGWDAGRYPEKASKAFLDLLENAVGNADHQG---FDGEAMTITHVAA-----
----------------------------------------------HKVGE----QQGRK
PRAMGR------------------------------------------------------
-------------ASAWNS---------------------------------------PQ
VDVELILEEP------------EVED----
>gi|257387881|ref|YP_003177654.1| 50S ribosomal protein L22 [Halomicrobium mukohataei DSM 12286]
MGI-----SYSVDADPDTTAKAM----------------LRERQMSHKHSKAIAREIKGM
TA----------------------------------------------------------
DDAIAYLE------------------------DVIAEKQSVPF------------KSHNS
GVGHRNDIDGWDAGRYPEKASEAFLDLLENAVGNADHQG---FDGGSMEIMHVAA-----
----------------------------------------------HKVGE----QQGRQ
PRAMGR------------------------------------------------------
-------------ASAWNS---------------------------------------PQ
VDVELILEE-V-------------DE----
>gi|335438904|ref|ZP_08561635.1| 50S ribosomal protein L22P [Halorhabdus tiamatea SARL4B]
MGI-----SYSVDADPDTTAKAM----------------LRERQMSHKHSKAIAREIKGM
TA----------------------------------------------------------
AEAVAYLE------------------------DVIEGNRSVPF------------KSHNS
GVGHRNDIDGWDAGRYPEKASKAFIDLLENAIGNAEYAG---MDGESMQIAHVAA-----
----------------------------------------------HKVGE----QQGRK
PRAMGR------------------------------------------------------
-------------ANPWNT---------------------------------------PE
VDVELILEE-L---------DAEGDD----
>gi|257053364|ref|YP_003131197.1| 50S ribosomal protein L22P [Halorhabdus utahensis DSM 12940]
MGI-----SYSVDADPERTAKAM----------------LRERQMSHKHSKAIAREIKGM
IA----------------------------------------------------------
EEAVAYLE------------------------DVIEGDRSVPF------------KSHNS
GVGHRNDIEGWDAGRYPEKASKAFIDLLENAIGNAEYAG---MDGESMQIAHVAA-----
----------------------------------------------HKVGE----QQGRK
PRAMGR------------------------------------------------------
-------------ANPWNT---------------------------------------PE
VDVELILEE---------L--QEGDA----
>gi|541199339|gb|ERH07502.1| ribosomal protein archaeal type L22 [Halonotius sp. J07HN4]
MGI-----NYSVEADPESTAKAM----------------LRERPISLKHSKAIAREIKGM
AV----------------------------------------------------------
SEALDYLD------------------------AVIAEERSVPF------------KQHNT
GVGHRSDIDGWDAGRYPEKAAKDFKKLLINARNNGSEQG---FDGPAMEIAHVAP-----
----------------------------------------------HKVGE----QQGRT
SRAFGR------------------------------------------------------
-------------ASPSNT---------------------------------------TL
CDVELVLES-S-----------EEAN----
>gi|541192132|gb|ERH00481.1| ribosomal protein archaeal type L22 [Halonotius sp. J07HN6]
MGI-----NYSVEADPDSTAKAM----------------LRERPISLKHSKAIAREIKGM
PV----------------------------------------------------------
SEAESYLD------------------------AVIAEERSVPF------------KEHNT
GVGHRSDIDGWDAGRYPEKAAKDFKKLLENGRNNGTEQG---FDGPAMEISHVAP-----
----------------------------------------------HKVGE----RTGRQ
PRAFGR------------------------------------------------------
-------------ASEWNT---------------------------------------TL
CDVELVLEA-P-----------EEDD----
>gi|448285634|ref|ZP_21476875.1| 50S ribosomal protein L22P [Halogeometricum borinquense DSM 11551]
MGI-----NYSVEADPDTTAKGM----------------LRDRPISLKHSKAISREIKGM
TV----------------------------------------------------------
EDAEEYLD------------------------AVIEGERSVPF------------RQHNT
GVGHRSDIEGWDAGRYPEKASKAFLELLQNVAANADEAG---FDGRSMEIMHVAA-----
----------------------------------------------HKVGE----RPGRK
PRAFGS------------------------------------------------------
-------------ADPFNT---------------------------------------TL
CDVELIIEE-V-------------EE----
>gi|448415414|ref|ZP_21578214.1| 50S ribosomal protein L22P [Halosarcina pallida JCM 14848]
MGI-----NYSVEADPDITAKGM----------------LRDRPISLKHSKAISREIKGM
TV----------------------------------------------------------
EDAESYLD------------------------AVIEGERSVPF------------RQHNT
GVGHRSDIDGWDAGRYPEKASKAFLELLQNVAANADEDG---FDGRSMEIMHVAA-----
----------------------------------------------HKVGE----RPGRK
PRAFGS------------------------------------------------------
-------------ADPFNT---------------------------------------TL
CDVELIIEE-V-------------EE----
>gi|399577351|ref|ZP_10771104.1| rpl22 protein [Halogranum salarium B-1]
MGI-----NYSVEADPETTAKGM----------------LRDRPISIKHSKAIAREIKGM
TV----------------------------------------------------------
ADAEEYLH------------------------AVVDGERSVPF------------KQHNS
GVGHRSDIDGWDAGRYPNKASKDFLKLLENVRNNATEQG---FDGEAMTIMHVAA-----
----------------------------------------------HKTGE----RMGRK
PRAMGR------------------------------------------------------
-------------ADPWNT---------------------------------------PI
CDVELIIEE-S-------------E-----
>gi|448592784|ref|ZP_21651831.1| 50S ribosomal protein L22P [Haloferax elongans ATCC BAA-1513]
MGI-----NYSVEADPETTAKGM----------------LRDRPISIKHSKAISRAIKGM
TV----------------------------------------------------------
ADAEEYLE------------------------AVIDGERSVPF------------KQHNS
GVGHRSDIEGWDAGRYPEKASKAFLELLENVRNNATEQG---FDGPAMEIKHVAA-----
----------------------------------------------HKVGE----RPGRK
PRAFGR------------------------------------------------------
-------------ADPWNT---------------------------------------PI
CDVELIIEE-V-------------EE----
>gi|448578196|ref|ZP_21643631.1| 50S ribosomal protein L22P [Haloferax larsenii JCM 13917]
MGI-----NYSVEADPETTAKGM----------------LRDRPISIKHSKAISRAIKGM
TV----------------------------------------------------------
ADAEEYLE------------------------AVIDGERSVPF------------KQHNS
GVGHRSDIEGWDAGRYPEKASKAFLELLENVRNNATEQG---FDGPAMEIKHVAA-----
----------------------------------------------HKVGE----RPGRK
PRAFGR------------------------------------------------------
-------------ADPWNT---------------------------------------PI
CDVELIIEE-V-------------EE----
>gi|448600506|ref|ZP_21656002.1| 50S ribosomal protein L22P [Haloferax alexandrinus JCM 10717]
MGI-----NYSVEADPDTTAKGM----------------LRDRPISIKHSKAISRAIKGM
PV----------------------------------------------------------
ADAEEYLE------------------------AVIDGERSVPF------------KQHNS
GVGHRSDIDGWDAGRYPEKASKAFLELLENVRNNATEQG---FDGPAMEIKHVAA-----
----------------------------------------------HKVGE----RQGRK
PRAFGR------------------------------------------------------
-------------ADPWNT---------------------------------------PI
CDVELIIEE-V-------------EE----
>gi|448557078|ref|ZP_21632513.1| 50S ribosomal protein L22P [Haloferax sp. ATCC BAA-644]
MGI-----NYSVEADPDTTAKGM----------------LRDRPISIKHSKAISRAIKGM
PV----------------------------------------------------------
ADAEEYLE------------------------AVIDGERSVPF------------KQHNS
GVGHRSDIDGWDAGRYPEKASKAFLELLENVRNNATEQG---FDGPAMEIKHVAA-----
----------------------------------------------HKVGE----RQGRK
PRAFGR------------------------------------------------------
-------------ADPWNT---------------------------------------PI
CDVELIIEE-V-------------EE----
>gi|448548055|ref|ZP_21627399.1| 50S ribosomal protein L22P [Haloferax sp. ATCC BAA-645]
MGI-----NYSVEADPDTTAKGM----------------LRDRPISIKHSKAISRAIKGM
PV----------------------------------------------------------
ADAEEYLE------------------------AVIDGERSVPF------------KQHNS
GVGHRSDIDGWDAGRYPEKASKAFLELLENVRNNATEQG---FDGPAMEIKHVAA-----
----------------------------------------------HKVGE----RQGRK
PRAFGR------------------------------------------------------
-------------ADPWNT---------------------------------------PI
CDVELIIEE-V-------------EE----
>gi|448545981|ref|ZP_21626308.1| 50S ribosomal protein L22P [Haloferax sp. ATCC BAA-646]
MGI-----NYSVEADPDTTAKGM----------------LRDRPISIKHSKAISRAIKGM
PV----------------------------------------------------------
ADAEEYLE------------------------AVIDGERSVPF------------KQHNS
GVGHRSDIDGWDAGRYPEKASKAFLELLENVRNNATEQG---FDGPAMEIKHVAA-----
----------------------------------------------HKVGE----RQGRK
PRAFGR------------------------------------------------------
-------------ADPWNT---------------------------------------PI
CDVELIIEE-V-------------EE----
>gi|433420032|ref|ZP_20405418.1| 50S ribosomal protein L22P [Haloferax sp. BAB2207]
MGI-----NYSVEADPDTTAKGM----------------LRDRPISIKHSKAISRAIKGM
PV----------------------------------------------------------
ADAEEYLE------------------------AVIDGERSVPF------------KQHNS
GVGHRSDIDGWDAGRYPEKASKAFLELLENVRNNATEQG---FDGPAMEIKHVAA-----
----------------------------------------------HKVGE----RQGRK
PRAFGR------------------------------------------------------
-------------ADPWNT---------------------------------------PI
CDVELIIEE-V-------------EE----
>gi|448623085|ref|ZP_21669734.1| 50S ribosomal protein L22P [Haloferax denitrificans ATCC 35960]
MGI-----NYSVEADPDTTAKGM----------------LRDRPISIKHSKAISRAIKGM
PV----------------------------------------------------------
ADAEEYLE------------------------AVIDGERSVPF------------KQHNS
GVGHRSDIDGWDAGRYPEKASKAFLELLENVRNNATEQG---FDGPAMEIKHVAA-----
----------------------------------------------HKVGE----RQGRK
PRAFGR------------------------------------------------------
-------------ADPWNT---------------------------------------PI
CDVELIIEE-V-------------EE----
>gi|448583475|ref|ZP_21646831.1| 50S ribosomal protein L22P [Haloferax gibbonsii ATCC 33959]
MGI-----NYSVEADPDTTAKGM----------------LRDRPISIKHSKAISRAIKGM
PV----------------------------------------------------------
ADAEEYLE------------------------AVIDGERSVPF------------KQHNS
GVGHRSDIDGWDAGRYPEKASKAFLELLENVRNNATEQG---FDGPAMEIKHVAA-----
----------------------------------------------HKVGE----RQGRK
PRAFGR------------------------------------------------------
-------------ADPWNT---------------------------------------PI
CDVELIIEE-V-------------EE----
>gi|448569075|ref|ZP_21638487.1| 50S ribosomal protein L22P [Haloferax lucentense DSM 14919]
MGI-----NYSVEADPDTTAKGM----------------LRDRPISIKHSKAISRAIKGM
PV----------------------------------------------------------
ADAEEYLE------------------------AVIDGERSVPF------------KQHNS
GVGHRSDIDGWDAGRYPEKASKAFLELLENVRNNATEQG---FDGPAMEIKHVAA-----
----------------------------------------------HKVGE----RQGRK
PRAFGR------------------------------------------------------
-------------ADPWNT---------------------------------------PI
CDVELIIEE-V-------------EE----
>gi|448565520|ref|ZP_21636387.1| 50S ribosomal protein L22P [Haloferax prahovense DSM 18310]
MGI-----NYSVEADPDTTAKGM----------------LRDRPISIKHSKAISRAIKGM
PV----------------------------------------------------------
ADAEEYLE------------------------AVIDGERSVPF------------KQHNS
GVGHRSDIDGWDAGRYPEKASKAFLELLENVRNNATEQG---FDGPAMEIKHVAA-----
----------------------------------------------HKVGE----RQGRK
PRAFGR------------------------------------------------------
-------------ADPWNT---------------------------------------PI
CDVELIIEE-V-------------EE----
>gi|448290684|ref|ZP_21481830.1| 50S ribosomal protein L22P [Haloferax volcanii DS2]
MGI-----NYSVEADPDTTAKGM----------------LRDRPISIKHSKAISRAIKGM
PV----------------------------------------------------------
ADAEEYLE------------------------AVIDGERSVPF------------KQHNS
GVGHRSDIDGWDAGRYPEKASKAFLELLENVRNNATEQG---FDGPAMEIKHVAA-----
----------------------------------------------HKVGE----RQGRK
PRAFGR------------------------------------------------------
-------------ADPWNT---------------------------------------PI
CDVELIIEE-V-------------EE----
>gi|448618109|ref|ZP_21666454.1| 50S ribosomal protein L22P [Haloferax mediterranei ATCC 33500]
MGI-----NYSVEADPDTTAKGM----------------LRDRPISLKHSKAISRAIKGM
PV----------------------------------------------------------
ADAEEYLE------------------------AVIDGERSVPF------------KQHNS
GVGHRSDIEGWDAGRYPEKASKAFLELLENVRNNATEQG---FDGPAMEIKHIAA-----
----------------------------------------------HKVGE----RPGRK
PRAFGR------------------------------------------------------
-------------ADPWNT---------------------------------------PI
CDVELIIEE-V-------------EE----
>gi|448611742|ref|ZP_21662172.1| 50S ribosomal protein L22P [Haloferax mucosum ATCC BAA-1512]
MGI-----NYSVEADPDTTAKGM----------------LRDRPISLKHSKAISRAIKGM
PV----------------------------------------------------------
ADAEEYLE------------------------AVIDGERSVPF------------KQHNS
GVGHRSDIEGWDAGRYPEKASKAFLELLENVRNNATEQG---FDGPAMEIKHVAA-----
----------------------------------------------HKVGE----RPGRK
PRAFGR------------------------------------------------------
-------------ADPWNT---------------------------------------PI
CDVELIIEE-V-------------EE----
>gi|541190026|gb|ERG98414.1| ribosomal protein archaeal type L22, partial [Haloquadratum sp. J07HQX50]
------------------------------------------------------------
------------------------------------------------------------
------LD------------------------DVIAERQSVAF------------RQHNT
GVGHRSDIDGWDAGRYPEKASKAFKELIANVKANATEQG---FDGSSMTITHVAA-----
----------------------------------------------HKVGE----RQGRK
PRAFGS------------------------------------------------------
-------------ADPWNT---------------------------------------TL
CDVELIAEE--------------GDI----
>gi|385804236|ref|YP_005840636.1| 50S ribosomal protein L22 [Haloquadratum walsbyi C23]
MGI-----NYSVKADPETTARGM----------------LRDRPISLKHSKAIAREIKGM
TI----------------------------------------------------------
ADAESYLD------------------------DVIAQRQSVPF------------RQHNS
GVGHRSDIDGWDAGRYPEKASKAFLELIENVASNANEQG---FDGNAMAIRHVAA-----
----------------------------------------------HKVGE----RQGRK
PRAFGS------------------------------------------------------
-------------ADPWNT---------------------------------------TI
CDVELIIEQ-P--------GTDGVDI----
>gi|110668736|ref|YP_658547.1| 50S ribosomal protein L22P [Haloquadratum walsbyi DSM 16790]
MGI-----NYSVKADPETTARGM----------------LRDRPISLKHSKAIAREIKGM
TI----------------------------------------------------------
ADAESYLD------------------------DVIAQRQSVPF------------RQHNS
GVGHRSDIDGWDAGRYPEKASKAFLELIENVASNANEQG---FDGNAMAIRHVAA-----
----------------------------------------------HKVGE----RQGRK
PRAFGS------------------------------------------------------
-------------ADPWNT---------------------------------------TI
CDVELIIEQ-P--------GTDGVDI----
>gi|544640216|ref|WP_021074755.1| 50S ribosomal protein L22 [haloarchaeon 3A1_DGR]
MGI-----NYSIEADPETTAKGM----------------LRERPISLKHSKAISREIKGK
TV----------------------------------------------------------
SEAETYLQ------------------------AVIDEEQSVPF------------RQHNS
GVGHRSDIDGWDAGRYPEKASKDFLKLLENVKNNATEQG---FEGDQMVVTHVAP-----
----------------------------------------------HKVGE----RPGRQ
PRAFGR------------------------------------------------------
-------------ASPWNT---------------------------------------TL
CDVELIIEE-A-------EAAAEDTE----
>lcl|38019_2906 unnamed protein product
MGI-----NYSVEADPETTAKGM----------------LRDRPISVKDSKEISREIKGE
TV----------------------------------------------------------
ADAEAYLR------------------------EVIDEETSVPM------------RQHNA
GAGHRSDIDGWDAGRYPEKAAKDFLKLLENVKHNADEQG---FDGDEMVIKHVAP-----
----------------------------------------------HKVGE----RPGRN
PRAAG-------------------------------------------------------
-------------ATQWNT---------------------------------------TL
ADVELIIEE-P-----------EAEN----
>lcl|18174_1367 unnamed protein product
MGI-----NYSVEADPETTAKGM----------------LRDRPISVKDSKEISREIKGE
TV----------------------------------------------------------
ADAEEFLR------------------------EVIDEETSVPM------------RQHNA
GAGHRSDIDGWDAGRYPEKAAKDFLKLLENVKNNATEQG---FDGDEMVIKHVAP-----
----------------------------------------------HKVGE----RPGRN
PRAAG-------------------------------------------------------
-------------ATEWNT---------------------------------------TL
ADVELIIEE-P-----------EADN----
>lcl|18178_837 unnamed protein product
MGI-----NYSVEADPETTAKGM----------------LRDRPISVKDSKEISREIKGE
TV----------------------------------------------------------
ADAEEFLR------------------------EVIDEETSVPM------------RQHNA
GAGHRSDIDGWDAGRYPEKAAKDFLKLLENVKNNATEQG---FDGDEMVIKHVAP-----
----------------------------------------------HKVGE----RPGRN
PRAAG-------------------------------------------------------
-------------ATEWNT---------------------------------------TL
ADVELIIEE-P-----------EADN----
>gi|448535703|ref|ZP_21622223.1| 50S ribosomal protein L22P [Halorubrum hochstenium ATCC 700873]
MGI-----NYSVEADPETTAKGM----------------LRDRPISVKDSKEISREIKGE
TV----------------------------------------------------------
ADAEEFLR------------------------EVIDEETSVPM------------RQHNA
GAGHRSDIDGWDAGRYPEKAAKDFLKLLENVKNNADEQG---FDGEEMIIKHVAP-----
----------------------------------------------HKVGE----RPGRN
PRAAG-------------------------------------------------------
-------------ATEWNT---------------------------------------TL
ADVELIIEE-P-----------EADN----
>gi|495716518|ref|WP_008441097.1| 50S ribosomal protein L22 [Halorubrum californiense]
MGI-----NYSVEADPETTAKGM----------------LRDRPISVKDSKEISREIKGE
TV----------------------------------------------------------
ADAEEFLH------------------------EVIDEETSVPM------------RQHNA
GAGHRSDIDGWDAGRYPEKAAKDFLKLLENVKNNADEQG---FDGEAMVIKHVAP-----
----------------------------------------------HKVGE----RPGRN
PRAAG-------------------------------------------------------
-------------ATEWNT---------------------------------------TL
ADVELIIEE-P-----------EAEN----
>gi|448426502|ref|ZP_21583351.1| 50S ribosomal protein L22P [Halorubrum terrestre JCM 10247]
MGI-----NYSVEADPETTAKGM----------------LRDRPISVKDSKEISREIKGE
TV----------------------------------------------------------
ADAEEFLQ------------------------EVIDEETSVPM------------RQHNA
GAGHRSDIDGWDAGRYPEKAAKDFLKLLENVKNNADEQG---FDGEEMVIKHVAP-----
----------------------------------------------HKVGE----RPGRN
PRAAG-------------------------------------------------------
-------------ATEWNT---------------------------------------TL
ADVELIIEE-P-----------EADD----
>gi|515913227|ref|WP_017343810.1| 50S ribosomal protein L22 [Halorubrum sp. T3]
MGI-----NYSVEADPETTAKGM----------------LRDRPISVKDSKEISREIKGE
TV----------------------------------------------------------
ADAEEYLH------------------------EVIDEETSVPM------------RQHNA
GAGHRSDIDGWDAGRYPEKAAKDFLKLLENVKNNADEQG---FDGEEMVIKHVAP-----
----------------------------------------------HKVGE----RPGRN
PRAAG-------------------------------------------------------
-------------ATEWNT---------------------------------------TL
ADVELIIEE-P-----------EADN----
>lcl|18175_1647 unnamed protein product
MGI-----NYSVEADPETTAKGM----------------LRDRPISVKDSKEISREIKGE
TV----------------------------------------------------------
ADAEEFLQ------------------------EVIDEESSVPM------------RQHNA
GAGHRSDIDGWDAGRYPEKAAKDFLKLLENVKNNADEQG---FDGEAMVIKHVAP-----
----------------------------------------------HKVGE----RPGRN
PRAAG-------------------------------------------------------
-------------ATEWNT---------------------------------------TL
ADVELIIEE-P-----------EADN----
>lcl|18176_1158 unnamed protein product
MGI-----NYSVEADPETTAKGM----------------LRDRPISVKDSKEISREIKGE
TV----------------------------------------------------------
ADAEEFLQ------------------------EVIDEESSVPM------------RQHNA
GAGHRSDIDGWDAGRYPEKAAKDFLKLLENVKNNADEQG---FDGEAMVIKHVAP-----
----------------------------------------------HKVGE----RPGRN
PRAAG-------------------------------------------------------
-------------ATEWNT---------------------------------------TL
ADVELIIEE-P-----------EADN----
>lcl|36546_1989 unnamed protein product
MGI-----NYSVEADPETTAKGM----------------LRDRPISVKDSKEISREIKGE
TV----------------------------------------------------------
ADAEEFLQ------------------------EVIDEETSVPM------------RQHNA
GAGHRSDIDGWDAGRYPEKAAKDFLKLLENVKNNADEQG---FDGEAMVIKHVAP-----
----------------------------------------------HKVGE----RPGRN
PRAAG-------------------------------------------------------
-------------ATEWNT---------------------------------------TL
ADVELIIEE-P-----------EADN----
>gi|448503707|ref|ZP_21613336.1| 50S ribosomal protein L22P [Halorubrum coriense DSM 10284]
MGI-----NYSVEADPETTAKGM----------------LRDRPISVKDSKEISREIKGE
TV----------------------------------------------------------
ADAEEFLQ------------------------EVIDEETSVPM------------RQHNA
GAGHRSDIDGWDAGRYPEKAAKDFLKLLENVKNNADEQG---FDGEAMVIKHVAP-----
----------------------------------------------HKVGE----RPGRN
PRAAG-------------------------------------------------------
-------------ATEWNT---------------------------------------TL
ADVELIIEE-P-----------EADN----
>lcl|38020_988 unnamed protein product
MGI-----NYSVEADPETTAKGM----------------LRDRPISVKDSKEISREIKGE
TV----------------------------------------------------------
ADAEEFLQ------------------------EVIDEETSVPM------------RQHNA
GAGHRSDIDGWDAGRYPEKAAKDFLKLLENVKNNADEQG---FDGEAMVIKHVAP-----
----------------------------------------------HKVGE----RPGRN
PRAAG-------------------------------------------------------
-------------ATEWNT---------------------------------------TL
ADVELIIEE-P-----------EADN----
>lcl|38021_2139 unnamed protein product
MGI-----NYSVEADPETTAKGM----------------LRDRPISVKDSKEISREIKGE
TV----------------------------------------------------------
ADAEEFLQ------------------------EVIDEETSVPM------------RQHNA
GAGHRSDIDGWDAGRYPEKAAKDFLKLLENVKNNADEQG---FDGEAMVIKHVAP-----
----------------------------------------------HKVGE----RPGRN
PRAAG-------------------------------------------------------
-------------ATEWNT---------------------------------------TL
ADVELIIEE-P-----------EADN----
>lcl|38022_9 unnamed protein product
MGI-----NYSVEADPETTAKGM----------------LRDRPISVKDSKEISREIKGE
TV----------------------------------------------------------
ADAEEFLQ------------------------EVIDEETSVPM------------RQHNA
GAGHRSDIDGWDAGRYPEKAAKDFLKLLENVKNNADEQG---FDGEAMVIKHVAP-----
----------------------------------------------HKVGE----RPGRN
PRAAG-------------------------------------------------------
-------------ATEWNT---------------------------------------TL
ADVELIIEE-P-----------EADN----
>lcl|23591_2510 unnamed protein product
MGI-----NYSVEADPETTAKGM----------------LRDRPISVKDSKEISREIKGE
TV----------------------------------------------------------
ADAEEFLQ------------------------EVIDEETSVPM------------RQHNA
GAGHRSDIDGWDAGRYPEKAAKDFLKLLENVKNNADEQG---FDGEAMVIKHVAP-----
----------------------------------------------HKVGE----RPGRN
PRAAG-------------------------------------------------------
-------------ATEWNT---------------------------------------TL
ADVELIIEE-P-----------EADN----
>lcl|36553_2266 unnamed protein product
MGI-----NYSVEADPETTAKGM----------------LRDRPISVKDSKEISREIKGE
TV----------------------------------------------------------
ADAEEFLQ------------------------EVIDEETSVPM------------RQHNA
GAGHRSDIDGWDAGRYPEKAAKDFLKLLENVKNNADEQG---FDGEAMVIKHVAP-----
----------------------------------------------HKVGE----RPGRN
PRAAG-------------------------------------------------------
-------------ATEWNT---------------------------------------TL
ADVELIIEE-P-----------EADN----
>lcl|38024_1993 unnamed protein product
MGI-----NYSVEADPETTAKGM----------------LRDRPISVKDSKEISREIKGE
TV----------------------------------------------------------
ADAEEFLQ------------------------EVIDEETSVPM------------RQHNA
GAGHRSDIDGWDAGRYPEKAAKDFLKLLENVKNNADEQG---FDGEAMVIKHVAP-----
----------------------------------------------HKVGE----RPGRN
PRAAG-------------------------------------------------------
-------------ATEWNT---------------------------------------TL
ADVELIIEE-P-----------EADN----
>lcl|38025_472 unnamed protein product
MGI-----NYSVEADPETTAKGM----------------LRDRPISVKDSKEISREIKGE
TV----------------------------------------------------------
ADAEEFLQ------------------------EVIDEETSVPM------------RQHNA
GAGHRSDIDGWDAGRYPEKAAKDFLKLLENVKNNADEQG---FDGEAMVIKHVAP-----
----------------------------------------------HKVGE----RPGRN
PRAAG-------------------------------------------------------
-------------ATEWNT---------------------------------------TL
ADVELIIEE-P-----------EADN----
>lcl|39407_840 unnamed protein product
MGI-----NYSVEADPETTAKGM----------------LRDRPISVKDSKEISREIKGE
TV----------------------------------------------------------
ADAEEFLQ------------------------EVIDEETSVPM------------RQHNA
GAGHRSDIDGWDAGRYPEKAAKDFLKLLENVKNNADEQG---FDGEEMVIKHVAP-----
----------------------------------------------HKVGE----RPGRN
PRAAG-------------------------------------------------------
-------------ATEWNT---------------------------------------TL
ADVELIIEE-P-----------EADN----
>gi|448484339|ref|ZP_21606046.1| 50S ribosomal protein L22P [Halorubrum arcis JCM 13916]
MGI-----NYSVEADPETTAKGM----------------LRDRPISVKDSKEISREIKGE
TV----------------------------------------------------------
ADAEEFLQ------------------------EVIDEETSVPM------------RQHNA
GAGHRSDIDGWDAGRYPEKAAKDFLKLLENVKNNADEQG---FDGEEMVIKHVAP-----
----------------------------------------------HKVGE----RPGRN
PRAAG-------------------------------------------------------
-------------ATEWNT---------------------------------------TL
ADVELIIEE-P-----------EADN----
>lcl|38016_1434 unnamed protein product
MGI-----NYSVEADPETTAKGM----------------LRDRPISVKDSKEISREIKGE
TV----------------------------------------------------------
ADAEEFLQ------------------------EVIDEETSVPM------------RQHNA
GAGHRSDIDGWDAGRYPEKAAKDFLKLLENVKNNADEQG---FDGEEMVIKHVAP-----
----------------------------------------------HKVGE----RPGRN
PRAAG-------------------------------------------------------
-------------ATEWNT---------------------------------------TL
ADVELIIEE-P-----------EADN----
>lcl|36547_841 unnamed protein product
MGI-----NYSVEADPETTAKGM----------------LRDRPISVKDSKEISREIKGE
TV----------------------------------------------------------
ADAEEFLQ------------------------EVIDEETSVPM------------RQHNA
GAGHRSDIDGWDAGRYPEKAAKDFLKLLENVKNNADEQG---FDGEEMVIKHVAP-----
----------------------------------------------HKVGE----RPGRN
PRAAG-------------------------------------------------------
-------------ATEWNT---------------------------------------TL
ADVELIIEE-P-----------EADN----
>gi|448517694|ref|ZP_21617268.1| 50S ribosomal protein L22P [Halorubrum distributum JCM 10118]
MGI-----NYSVEADPETTAKGM----------------LRDRPISVKDSKEISREIKGE
TV----------------------------------------------------------
ADAEEFLQ------------------------EVIDEETSVPM------------RQHNA
GAGHRSDIDGWDAGRYPEKAAKDFLKLLENVKNNADEQG---FDGEEMVIKHVAP-----
----------------------------------------------HKVGE----RPGRN
PRAAG-------------------------------------------------------
-------------ATEWNT---------------------------------------TL
ADVELIIEE-P-----------EADN----
>lcl|36548_3882 unnamed protein product
MGI-----NYSVEADPETTAKGM----------------LRDRPISVKDSKEISREIKGE
TV----------------------------------------------------------
ADAEEFLQ------------------------EVIDEETSVPM------------RQHNA
GAGHRSDIDGWDAGRYPEKAAKDFLKLLENVKNNADEQG---FDGEEMVIKHVAP-----
----------------------------------------------HKVGE----RPGRN
PRAAG-------------------------------------------------------
-------------ATEWNT---------------------------------------TL
ADVELIIEE-P-----------EADN----
>lcl|36549_1673 unnamed protein product
MGI-----NYSVEADPETTAKGM----------------LRDRPISVKDSKEISREIKGE
TV----------------------------------------------------------
ADAEEFLQ------------------------EVIDEETSVPM------------RQHNA
GAGHRSDIDGWDAGRYPEKAAKDFLKLLENVKNNADEQG---FDGEEMVIKHVAP-----
----------------------------------------------HKVGE----RPGRN
PRAAG-------------------------------------------------------
-------------ATEWNT---------------------------------------TL
ADVELIIEE-P-----------EADN----
>lcl|36556_6296 unnamed protein product
MGI-----NYSVEADPETTAKGM----------------LRDRPISVKDSKEISREIKGE
TV----------------------------------------------------------
ADAEEFLQ------------------------EVIDEETSVPM------------RQHNA
GAGHRSDIDGWDAGRYPEKAAKDFLKLLENVKNNADEQG---FDGEEMVIKHVAP-----
----------------------------------------------HKVGE----RPGRN
PRAAG-------------------------------------------------------
-------------ATEWNT---------------------------------------TL
ADVELIIEE-P-----------EADN----
>lcl|36557_4008 unnamed protein product
MGI-----NYSVEADPETTAKGM----------------LRDRPISVKDSKEISREIKGE
TV----------------------------------------------------------
ADAEEFLQ------------------------EVIDEETSVPM------------RQHNA
GAGHRSDIDGWDAGRYPEKAAKDFLKLLENVKNNADEQG---FDGEEMVIKHVAP-----
----------------------------------------------HKVGE----RPGRN
PRAAG-------------------------------------------------------
-------------ATEWNT---------------------------------------TL
ADVELIIEE-P-----------EADN----
>gi|448452128|ref|ZP_21593148.1| 50S ribosomal protein L22P [Halorubrum litoreum JCM 13561]
MGI-----NYSVEADPETTAKGM----------------LRDRPISVKDSKEISREIKGE
TV----------------------------------------------------------
ADAEEFLQ------------------------EVIDEETSVPM------------RQHNA
GAGHRSDIDGWDAGRYPEKAAKDFLKLLENVKNNADEQG---FDGEEMVIKHVAP-----
----------------------------------------------HKVGE----RPGRN
PRAAG-------------------------------------------------------
-------------ATEWNT---------------------------------------TL
ADVELIIEE-P-----------EADN----
>gi|448436257|ref|ZP_21587058.1| 50S ribosomal protein L22P [Halorubrum tebenquichense DSM 14210]
MGI-----NYSVEADPETTAKGM----------------LRDRPISVKDSKEISREIKGE
TV----------------------------------------------------------
ADAEEFLH------------------------EVIDEETSVPM------------RQHNA
GAGHRSDIDGWDAGRYPEKAAKDFLKLLENVKNNADEQG---FDGEEMVIKHVAP-----
----------------------------------------------HKVGE----RPGRN
PRAAG-------------------------------------------------------
-------------ATEWNT---------------------------------------TL
ADVELIIEE-P-----------EADN----
>lcl|38017_2441 unnamed protein product
MGI-----NYSVEADPETTAKGM----------------LRERPISVKDSKEISREIKGE
TV----------------------------------------------------------
ADAEEFLQ------------------------EVIDEETSVPM------------RQHNA
GAGHRSDIDGWDAGRYPEKAAKDFLKLLENVKHNADEQG---FDGDGMVIKHVAP-----
----------------------------------------------HKVGE----RPGRN
PRAAG-------------------------------------------------------
-------------ATGWNT---------------------------------------TL
ADVELIIEE-P-----------EADE----
>gi|448475305|ref|ZP_21603023.1| 50S ribosomal protein L22P [Halorubrum aidingense JCM 13560]
MGI-----NYSVEADPETTAKGM----------------LRDRPISVKDSKEISREIKGE
TV----------------------------------------------------------
ADAEEFLQ------------------------AVIDEETSVPM------------RQHNA
GAGHRSDIDGWDAGRYPAKAAKDFLKLLENVKHNADEQG---FDGDEMVIKHVAP-----
----------------------------------------------HKVGE----RPGRN
PRAAG-------------------------------------------------------
-------------ATQWNT---------------------------------------TL
ADVELIIED-P-----------EADE----
>gi|448463235|ref|ZP_21598013.1| 50S ribosomal protein L22P [Halorubrum kocurii JCM 14978]
MGI-----NYSVEADPETTAKGM----------------LRDRPISVKDSKEISREIKGE
TV----------------------------------------------------------
ADAEEFLQ------------------------EVIDEETSVPM------------RQHNA
GAGHRSDIDGWDAGRYPEKAAKDFLKLLENVKNNADEQG---FDGDEMVIKHVAP-----
----------------------------------------------HKVGE----RPGRN
PRAAG-------------------------------------------------------
-------------ATGWNT---------------------------------------TL
ADVELIIED-P-----------EADE----
>gi|448441444|ref|ZP_21589107.1| 50S ribosomal protein L22P [Halorubrum saccharovorum DSM 1137]
MGI-----NYSVEADPETTAKGM----------------LRDRPISVKDSKEISREIKGE
TV----------------------------------------------------------
ADAEEFLQ------------------------EVIDEETSVPM------------RQHNA
GAGHRSDIDGWDAGRYPEKAAKDFLKLLENVKNNADEQG---FDGDEMVIKHVAP-----
----------------------------------------------HKVGE----RPGRN
PRAAG-------------------------------------------------------
-------------ATGWNT---------------------------------------TL
ADVELIIED-P-------EADE--------
>gi|222480852|ref|YP_002567089.1| 50S ribosomal protein L22P [Halorubrum lacusprofundi ATCC 49239]
MGI-----NYSVEADPETTAKGM----------------LRDRPISVKDSKEISREIKGE
TV----------------------------------------------------------
ADAEEFLQ------------------------EVIDEETSVPM------------RQHSA
GAGHRSDIDGWDAGRYPEKAAKDFLKLLENVKNNADEQG---FDGDEMVIKHVAP-----
----------------------------------------------HKVGE----RPGRN
PRAAG-------------------------------------------------------
-------------ATQWNT---------------------------------------TL
ADVELIIED-P-----------EADE----
>lcl|36550_1710 unnamed protein product
MGI-----NYSVEADPETTAKGM----------------LRDRPISVKDSKEISREIKGE
TV----------------------------------------------------------
ADAEEFLQ------------------------EVIDEETSVPM------------RQHNA
GAGHRSDIDGWDAGRYPEKAAKDFLKLLENVKNNATEQG---FDGDEMVIKHVAP-----
----------------------------------------------HKVGE----RPGRN
PRAAG-------------------------------------------------------
-------------ATQWNT---------------------------------------TL
ADVELIIED-P-----------EADE----
>lcl|36551_2374 unnamed protein product
MGI-----NYSVEADPETTAKGM----------------LRDRPISVKDSKEISREIKGE
TV----------------------------------------------------------
ADAEEFLQ------------------------EVIDEETSVPM------------RQHNA
GAGHRSDIDGWDAGRYPEKAAKDFLKLLENVKNNATEQG---FDGDEMVIKHVAP-----
----------------------------------------------HKVGE----RPGRN
PRAAG-------------------------------------------------------
-------------ATQWNT---------------------------------------TL
ADVELIIED-P-------EADE--------
>lcl|36552_1183 unnamed protein product
MGI-----NYSVEADPETTAKGM----------------LRDRPISVKDSKEISREIKGE
TV----------------------------------------------------------
ADAEEFLQ------------------------EVIDEETSVPM------------RQHNA
GAGHRSDIDGWDAGRYPEKAAKDFLKLLENVKNNATEQG---FDGDEMVIKHVAP-----
----------------------------------------------HKVGE----RPGRN
PRAAG-------------------------------------------------------
-------------ATQWNT---------------------------------------TL
ADVELIIED-P-----------EADE----
>lcl|36554_2660 unnamed protein product
MGI-----NYSVEADPETTAKGM----------------LRDRPISVKDSKEISREIKGE
TV----------------------------------------------------------
ADAEEFLQ------------------------EVIDEETSVPM------------RQHNA
GAGHRSDIDGWDAGRYPEKAAKDFLKLLENVKNNATEQG---FDGDEMVIKHVAP-----
----------------------------------------------HKVGE----RPGRN
PRAAG-------------------------------------------------------
-------------ATQWNT---------------------------------------TL
ADVELIIED-P-----------EADE----
>lcl|36555_1203 unnamed protein product
MGI-----NYSVEADPETTAKGM----------------LRDRPISVKDSKEISREIKGE
TV----------------------------------------------------------
ADAEEFLQ------------------------EVIDEETSVPM------------RQHNA
GAGHRSDIDGWDAGRYPEKAAKDFLKLLENVKNNATEQG---FDGDEMVIKHVAP-----
----------------------------------------------HKVGE----RPGRN
PRAAG-------------------------------------------------------
-------------ATQWNT---------------------------------------TL
ADVELIIED-P-----------EADE----
>gi|448460072|ref|ZP_21596992.1| 50S ribosomal protein L22P [Halorubrum lipolyticum DSM 21995]
MGI-----NYSVEADPETTAKGM----------------LRDRPISVKDSKEISREIKGE
TV----------------------------------------------------------
ADAEEFLQ------------------------EVIDEETSVPM------------RQHNA
GAGHRSDIDGWDAGRYPEKAAKDFLKLLENVKNNATEQG---FDGDEMIIKHVAP-----
----------------------------------------------HKVGE----RPGRN
PRAAG-------------------------------------------------------
-------------ATQWNT---------------------------------------TL
ADVELIIED-P-----------EADE----
