# Supplementary material for: Inteins as indicators of gene flow in the halobacteria
Source: Front Microbiol. 2014 Jun 26;5:299. doi: 10.3389/fmicb.2014.00299 (PMC4071816; doi:10.3389/fmicb.2014.00299)
Supplement: Supplementary file 1 [file DataSheet1.ZIP › data_file1/reference_tree_alignment/L17e_L22p.fasta]

>candidatus_nanosalinarum_J07AB56
MELG-------DYQAQALGKNLRVSWKDCTEIGRFISGDDLEKAETRLQEVIDKSTPVPY
TKFDSDVGHRP---GQGSGRYPVKAAEAVLDIVHEAAANGEHQGLNPDNLYVQNVVTNQ-
GQEFATPKRHRGRSFK----SAHVRVVVEEK---------------
>hrr_J07HR59
MGINYSVEADPDTTARAMLRDRQISLKRSKALARQLRGETVADAESYLASVAAKEQSVPF
KQHNTGASHRSDIDGWDAGRYPVQASREFMKLLTNAKNNATEQGFDAESMVIDHLAPHKI
DEQQGRKPRAFGRASEWNTPICDVELILEEG-------------DN
>halophilic_archaeon_J07HX64
MGISYSVDTDPETTARAMLRERQISLKHSKAIAREIKGRRAGDAVSYLERVQDGEQSVPM
RQHNAGAGHRNDIDGWDAGRYPEKAAGAFLDLLRNVIGNADHQGFEGRQMEISHVAPHKV
NEQPGRKPRAMGRASEWNTPEIDVEIVVKE------------ETDG
>hbt_sp_DL_1
MGISYSVDTDPDVSARAMLRERPISLKHSKAIAREIKGRTVADAREYLDAVINEEQSVPF
KQHNSGVGHRNDIEGWDAGRYPEKASKDFLKLLSNVANNADQQGFDADQMVVTHVAPHKV
DESQGRKPRAMGKADPWNTTLCDVELVVTEP--------DAEEVSA
>hbt_sp_NRC_1
MGISYSVDVDSEASAKAMLRERSISLKHSKAIAREISGETVADAKEYLQAVIDEERSVPF
KQHNSGVGHRNDIDGWDAGRYPEKASKDFLKLLSNVSNNADQQGFDADEMVIEHVAPHKV
GESQGRKPRAMGRATTWNATLCDVEIVVTET----------EEVTA
>hbt_salinarum_R_1
MGISYSVDVDSEASAKAMLRERSISLKHSKAIAREISGETVADAKEYLQAVIDEERSVPF
KQHNSGVGHRNDIDGWDAGRYPEKASKDFLKLLSNVSNNADQQGFDADEMVIEHVAPHKV
GESQGRKPRAMGRATTWNATLCDVEIVVTET----------EEVTA
>halophilic_archaeon_J07HB67
MGISYSVEADPETTAKAMLRDRNISLKHSKAIAREIKGETVEDAESYLEAVIEEDRSVPM
RQHNSGVGHRSDIDGWDAGRYPEKAAEDFLKLLGNIANNAERQGFDPETMEIKHTAAHKV
GEQTSQQPRAMGRASPHNTPEVDVEMIVEEV-------------EN
>hcc_hamelinensis_100A6
MGISYSVDADPEKTAKAMLRERHMSHKHSKEIAREIKGMTIADARDYLEAVIDGTRSVPF
RSHNTGVGHRSDVDGWDAGRYPEKASGAFLDLLENVGANAEHGGFEPDAMVISHVAAHKV
GESQGRKPRAMGRATAWNTPEVDVEMIVEDR-----------EVEN
>hcc_saccharolyticus_DSM_5350
MGISYSVDADPERTAKAMLRERHMSHKHSKEIARELKGRTVADAREYLESVIAGDQSVPF
RSHNSGVGHRSDIDGWDAGRYPEKASKAFLDLLENVGANAEHQGFEPDPMTIKHVAAHKI
GEVQGRQPRAMGRASAWNTPEVDVELIVEEP---------DEEGEN
>hcc_salifodinae_DSM_8989
MGISYSVDADPERTAKAMLRERHMSHKHSKEIARELKGRTVADARTYLEAVIAGDRSVPF
RSHNTGVGHRSDIDGWDAGRYPEKASKAFLDLLENVGANAEHQGFEPDPMTIKHVAAHKI
GEVQGRQPRAMGRASAWNTPEVDVELIVEEP-------DEDEEGEN
>hcc_morrhuae_DSM_1307
MGISYSVDADPEKTAKAMLRERHMSHKHSKEIAREIKEMSVANARDYLEAVIAGDQSVPF
RSHNTGVGHRNDIDGWDAGRYPEKASKAFLDLLENVGANAEHQGFEPESMTIDHVAAHKV
GEVQGRKPRAMGRATAWNTPEVDVEMVVAEP----------EEGES
>hcc_thailandensis_JCM_13552
MGISYSVDADPEKTAKAMLRERHMSHKHSKEIAREIKQMSVADARDYLEAVIAGDQSVPF
RSHNTGVGHRNDIDGWDAGRYPEKASEAFLDLLENVGANAEHQGFEPESMTIDHVAAHKV
GEVQGRKPRAMGRATSWNTPEVDVEMVVAEP-----------EEEN
>hap_paucihalophilus_DX253
MGISYSVDADPETTAKGMLRDRHMSHKHSKAIAREIKGKTAGDAKAYLQQVVNEERSVPF
KQHNSGVGHRSDIDGWDAGRYPEKASKAFIELIDNVTANADAQGFDGESMEIMHVAAHKV
GEVQGRKPRAFGRASAWNTPEVDVELILEEV-------------DN
>hvx_asiaticus_JCM_14624
MGINYSVDADPDSTAKAMLRERHMSHKHSKEIAREIKGMTVGDAQEYLAAVIEGERSVPF
KSHNTGAGHRSDVDGWDAGKYPEKASNAFLDLLENVAANAAHQGFDGETMKIAHVAAHKV
GESMGRKPRAMGRATAWNTPEVDVEIVVAET--------EDMEGDA
>hvx_ruber_XH_70
MGINYSVDADPDSTAKAMLRERHMSHKHSKEIAREIKGMTVGDAQEYLAAVIEGERSIPF
KSHNTGAGHRSDIDGWDAGKYPEKASNAFLDLLENVTANAAHQGFDGETMEIAHVAAHKV
GESMGRKPRAMGRATAWNTPEVDVEIVVAET--------EDMEGDA
>nab_magadii_ATCC_43099
MGINYSVDADPNTTAKAMLRERHMSHKHSKEIARELKGRTVGNAQAYLQDVIDEKQSVPF
KSHNTGAGHRSDIEGWDAGKYPEKASEAFLDLLENVAANADSQGFDGESMEIAHVAAHKV
GESVGRKPRAMGRASAWNTPQVDVEIVVEDV-DETADDTEDAEGDN
>nab_chahannaoensis_JCM_10990
MGINYSVDADPNTTAKAMLRERHMSHKHSKEIARELKGRTVGNAQAYLQDVIDEKQSVPF
KSHNTGAGHRSDIEGWDAGKYPEKASEAFLDLLENVAANADSQGFDGESMEIAHVAAHKV
GESVGRKPRAMGRASAWNTPQVDVEIVVEDV-DETAEDTEDAEGDN
>nab_hulunbeirensis_JCM_10989
MGINYSVDADPNTTAKAMLRERHMSHKHSKEIARELKGRTVGNAQAYLQDVIDEKQSVPF
KSHNTGAGHRSDIEGWDAGKYPEKASEAFLDLLENVAANADSQGFDGESMEIAHVAAHKV
GESVGRKPRAMGRASAWNTPQVDVEIVVEDV-DETAEETEDAEGDN
>nrr_bangense_JCM_10635
MGINYSVDADPDTTAKAMLRERHMSHKHSKEVARELKGRTVENAQAYLQDVIDQKQSVPF
KSHNTGAGHRSDIEGWDAGKYPEKASEAFLDLLENVESNADHQGFDGASMEIAHVAAHKV
GESVGRKPRAMGRASAWNTPQVDVEIVVEET--------EDDEEDN
>nrr_sulfidifaciens_JCM_14089
MGINYSVDADPDATAKAMLRERHMSHKHSKEVARELKGRSVENAQAYLQDVIDQKQSVPF
KSHNSGAGHRSDVEGWDAGKYPEKVSEAFLDLLENVESNADHQGFDGESMEIVHVAAHKV
GESVGRKPRAMGRASAWNTPQVDVEIVVEEV-----EDTEDDEVDN
>hpg_xanaduensis_SH_6
MGINYSVDADPDETAKAMLRERHMSHKHSKEVARELKGRTVGDAQDYLQDVIDQKQSVPF
KSHNAGAGHRSDLEGWDAGKYPEKVSGEFLDLLENVAANADHQGFDGESMEIVHVAAHKV
GESVGRKPRAMGRASSWNTPQVDVEIVVAEP---DADEDDSDEGDN
>hrr_chaoviator_HaloG
MGINYSVDADPDSTAKAMLRERHMSHKHSKEVARELKGRTVGDAQAYLQDVIDEKQSVPF
RSHNSGVGHRSDVEGWDAGRYPEKVSEEFLDLLENVTANAEHQGFDGESMEIVHVAAHKV
GESVGRKPRAMGRASSWNTPQVDVEIVVESA------DAADEGGEN
>hbi_nitrareducens_JCM_10879
MGINYSVDADPDATAKAMLRERHMSHKHSKEIAREIKGRTVGDARAYLQDVIDEEQSVPF
KSHNSGVGHRSDIDGWDAGRYPEKVSNAFLDLLENVEANADHQGFDGESMAIAHVAAHKV
GESAGRKPRAMGRASAWNTPEVDVEIVVEEVDETETDSDEDEEGDN
>ncc_amylolyticus_DSM_10524
MGINYSVDADPDSTAKAMLRERHMSHKHSKEVAREIKGRTVADAQAYLQDVIDEEQSVPF
KSHNSGAGHRSDVEGWDAGKYPEKVSGEFLDLLENVESNADHQGFDGASMEIVHIAAHKV
GESVGRKPRAMGRATAWNTPEVDVEIVVEEA-------DENEEDEN
>ncc_jeotgali_DSM_18795
MGINYSVDADPDTTAKAMLRERHMSHKHSKEVAREIKGRTVADAQAYLQDVIDEEQSVPF
KSHNTGAGHRSDVEGWDAGKYPEKVSGEFLDLLENVESNADHQGFDGASMEIVHIAAHKV
GESVGRKPRAMGRATAWNTPEVDVEIVVEEV-------DENEAGEN
>ncc_occultus_SP4
MGINYSVDADPDTTAKAMLRERHMSHKHSKEVAREIKGRTVADARAYLQDVIDEEQSVPF
KSHNTGAGHRSDVEGWDAGKYPEKVSEEYLDLLENVESNADHQGFDGASMEIVHIAAHKV
GESVGRKPRAMGRATAWNTPEVDVEIVVEEV-------DENEEGEN
>htg_thermotolerans_DSM_11522
MGINYSVDADPDATAKAMLRERHMSHKHSKEVAREIKGKTVGEAQAYLRDVIDEKQSVPF
KSHNAGAGHRSDVDGWDAGKYPEKVSGEFLDLLENVEANADHQGFDGESMEIVHVAAHKI
GESVGRKPRAMGRASSWNTPEVDVEIVVEEQ-------ETDEEDDS
>nnm_pellirubrum_DSM_15624
MGINYSVDADPDATAKAMLRERHMSHKHSKEVAREIKGKTVGEAQAYLRDVIDEKQSVPF
KSHNAGAGHRSDVDGWDAGKYPEKVSGEFLDLLENVEANADHQGFDGESMEIVHVAAHKI
GESVGRKPRAMGRASSWNTPEVDVEIVVEEQ-------ETEEEDDS
>htg_salina_JCM_13891
MGINYSVDADPDKTAKAMLRERHMSNKHSKEVARAIKGRTVEEAQEYLQSVIDEEQSVPF
KSHNAGAGHRSDIDGWDAGKYPEKVSGEFLDLLENVEANADHQGFDGASMEIVHVAAHKV
GESVGRKPRAMGRASSWNTPEVDVEIVVEEV-------DETTEDDS
>htg_turkmenica_DSM_5511
MGINYSVDADPDKTAKAMLRERHMSNKHSKEVARAIKGRTVEEAQEYLQSVIDEEQSVPF
KSHNAGAGHRSDIDGWDAGKYPEKVSGEFLDLLENVEANADHQGFDGASMEIVHVAAHKV
GESVGRKPRAMGRASSWNTPEVDVEIVVEEV-------DETTEDDS
>nbt_gregoryi_SP2
MGINYSVDADPDATAKAMLRERQMSHKHSKEVAREIKGRTVGEARAYLQDVIDETQSVPF
KSHNSGVGHRSDIDGWDAGRYPEKVSGAFLDLLENVEANADHQGFDGESMEIAHVAAHKV
GESVGRKPRAMGRASAWNSPEVDVEIVVEET--DSDSEDDDEEGDN
>nrr_tibetense_GA33
MGINYSVDADPDKTAKAMLRERHMSNKHSKEVARELKGRTVADAQAFLQDVIDEEQSVPF
KSHNTGAGHRSDIDGWDAGKYPEKVSGEFLDLLENVAANADHQGFDGESMEIVHIAAHKV
GESVGRKPRAMGRASAWNTPEVDVEIVVEEV-------DEETEDDN
>nln_innermongolicus_JCM_12255
MGINYSVDADPDTTAKAMLRERHMSHKHSKEVAREIKGRTVAEAQAYLQDVIDEEQSVPF
KSHNAGAGHRSDIDGWDAGKYPEKVSGEFLDLLENVEANADSQGFDGASMEIAHVAAHKV
GESVGRKPRAMGRASAWNTPQVDVEIVIEES--------ADEEGDS
>nab_taiwanensis_DSM_12281
MGINYSVDADPDSTAKAMLRERHMSHKHSKEVAREIKGRTVANAQAYLQDVIDEEQSVPF
KSHNAGAGHRSDVDGWDAGKYPEKVSGEFLDLLENVTANADHQGFDGESMEIVHVAAHKV
GESVGRKPRAMGRASSWNTPQVDVEIVVEEV--DEETATEDAEGDN
>nab_aegyptia_DSM_13077
MGINYSVDADPDSTAKAMLRERHMSHKHSKEVAREIKGRTVADAQAYLQDVIDEEQSVPF
KSHNAGAGHRSDVDGWDAGKYPEKVSGEFLDLLENVTANADHQGFDGESMEIVHVAAHKV
GESVGRKPRAMGRASSWNTPQVDVEIVVEEV--DEETGTEDSEGNN
>nab_asiatica_DSM_12278
MGINYSVDADPESTAKAMLRERHMSHKHSKEVAREIKGRTVADAQAYLQDVIDEEQSVPF
KSHNAGAGHRSDVDGWDAGKYPEKVSGEFLDLLENVTANADHQGFDGESMEIVHVAAHKV
GESVGRKPRAMGRASSWNTPQVDVEIVVEEV--DEETGTEDSEGNN
>hbi_lacisalsi_AJ5
MGINYSVDADPDATAKAMLRERHMSHKHSKEVAREIKGRTVGEARAYLQDVIDEEQSVPF
KSHNAGAGHRSDIDGWDAGKYPEKVSNEFLDLLENVEANADHQGFDGESMEIVHVAAHKV
GESVGRKPRAMGRASAWNTPEVDVEIVVEEA--DTDTESEDEEGDN
>htg_limicola_JCM_13563
MGINYSVDADPDTTAKAMLRERQMSHKHSKEVAREIKGRTVADAQAYLQDVIDEVQSVPF
KSHNAGAGHRSDVDGWDAGKYPEKVSGEFLDLLENVEANADSQGFDGASMEIVHVAAHKV
GESVGRKPRAMGRASSWNTPQVDVEIVVEEV-------DEDEEGDS
>nnm_versiforme_JCM_10478
MGINYSVDADPDATAKAMLRERHMSNKHSKEVAREIKGRTVGDAKAYLQDVIDEVQSVPF
KSHNAGAGHRSDVDGWDAGKYPEKVSGEFLDLLENVEANADHQGFDGESMEIVHVAAHKV
GESVGRKPRAMGRASSWNTPQVDVEIVVEEV-------DEDEAGDS
>nnm_gari_JCM_14663
MGINYSVDADPDATAKAMLRERHMSNKHSKEVAREIKGRTVGEAQAYLQDVIDETQSVPF
KSHNIGAGHRSDIDGWDAGKYPEKVSKEFLDLLENVEANADHQGFDGESMEIVHVAAHKV
GESVGRKPRAMGRASSWNTPQVDVEIVVEEV-------DEDEAGDS
>nnm_sp_J7_2
MGINYSVDADPDATAKAMLRERHMSNKHSKEVAREIKGRTVGEAQAYLQDVIDETQSVPF
KSHNIGAGHRSDIDGWDAGKYPEKVSKEFLDLLENVEANADHQGFDGESMEIVHVAAHKV
GESVGRKPRAMGRASSWNTPQVDVEIVVEEV-------DEDEAGDS
>hrr_LB1
MGINYSVDADPDATAKAMLRERHMSNKHSKEVAREIKGRTVGEAQAYLQDVIDETQSVPF
KSHNAGAGHRSDIDGWDAGKYPEKVSNEFLDLLENVEANADHQGFDGESMEIVHVAAHKV
GESVGRKPRAMGRASSWNTPQVDVEIVVEEV-------DEDEAGDS
>nnm_altunense_JCM_14663
MGINYSVDADPDATAKAMLRERHMSNKHSKEVAREIKGRTVGEAQAYLQDVIDETQSVPF
KSHNAGAGHRSDIDGWDAGKYPEKVSNEFLDLLENVEANADHQGFDGESMEIVHVAAHKV
GESVGRKPRAMGRASSWNTPQVDVEIVVEEV-------DEDEAGDS
>nnm_pallidum_DSM_3751
MGINYSVDADPDATAKAMLRERHMSNKHSKEVAREIKGRTVAEAQAYLQDVIDETQSVPF
KSHNAGAGHRSDIDGWDAGKYPEKVSKEFLDLLENVEANADHQGFDGESMEIVHVAAHKV
GESVGRKPRAMGRASSWNTPQVDVEIVVEEV-------DEDEAGDS
>nmn_moolapensis_8_8_11
MGISYSVDADPDETAKAMLRERHMSHKHSKEIAREIKGKSAGEAVAYLESVIEGDVSVPF
KSHNSGVGHRNDIDGWDAGRYPEKASKAFLDLLENAVNNADHQGFDGEEMTIDHVAAHKV
GGSPGQKPRAFGRASQWNTPQVDVELVLAR------------EGDE
>nmn_pharaonis_DSM_2160
MGISYSVDVDPDETAKAMLRERHMSHKHSKEIAREIKGKTAGEAVDYLEAVIDGDRSVPF
KSHNTGVGHRNDIEGWDAGRYPEKASEAFLDLLENGINNADHQGFEGEEMVIEHVAAHKV
GESPGQKPRAFGRASPWNTPQVDVELVLRT------------EDDE
>hac_jeotgali_B3
MGISYSVDADPEKTAKAMLRERPMSHKHSKEVAREIKGKTAGEAIEYLEAVVAEEQSVPF
KSHNSGVGHRSDVDGWDAGRYPNKVSKAFLDLLGNAVGNADHQDFDAESMTIMHVAAHKV
GESPGRKPRAMGRATAWNTPQVDVELILEEP-----------EEEN
>har_vallismortis_ATCC_29715
MGISYSVEADPDTTAKAMLRERQMSFKHSKAIAREVKGKTAGEAVDYLEAVIEGDQPVPF
KQHNSGVGHKSKVDGWDAGRYPEKASKAFLDLLENAVGNADHQGFDGEAMTIKHVAAHKV
GEQQGRKPRAMGRASAWNSPQVDVELILEEP-----------EADE
>har_japonica_DSM_6131
MGISYSVEADPDTTAKAMLRERQMSFKHSKAIAREIKGKTAGEAVDYLEAVIEGDQPVPF
KQHNSGVGHKSKVDGWDAGRYPEKASKAFIDLLENAVGNADHQGFDGEAMTIKHVAAHKV
GEQQGRKPRAMGRASAWNSPQVDVELILEEP-----------EVED
>har_argentinensis_DSM_12282
MGISYSVEADPDTTAKAMLRERQMSFKHSKAIAREIKGKTAGEAVDYLEAVIEGDQPVPF
KQHNSGVGHKRKVDGWDAGRYPEKASKAFLDLLENAVGNADHQGFDGEAMTIKHVAAHKV
GEQQGRKPRAMGRASAWNSPQVDVELILEEP-----------EVED
>har_marismortui_ATCC_43049
MGISYSVEADPDTTAKAMLRERQMSFKHSKAIAREIKGKTAGEAVDYLEAVIEGDQPVPF
KQHNSGVGHKSKVDGWDAGRYPEKASKAFLDLLENAVGNADHQGFDGEAMTIKHVAAHKV
GEQQGRKPRAMGRASAWNSPQVDVELILEEP-----------EVED
>har_sinaiiensis_ATCC_33800
MGISYSVEADPDTTAKAMLRERQMSFKHSKAIAREVKGKTAGEAVDYLEAVIEGDQPVPF
KQHNSGVGHKSKVDGWDAGRYPEKASKAFLDLLENAVGNADHQGFDGEAMTIKHVAAHKV
GEQQGRKPRAMGRASAWNSPQVDVELILEEP-----------EVED
>har_californiae_ATCC_3379
MGISYSVEADPDTTAKAMLRERQMSFKHSKAIAREVKGKTAGEAVDYLEAVIEGDQPVPF
KQHNSGVGHKSKVDGWDAGRYPEKASKAFLDLLENAVGNADHQGFDGEAMTITHVAAHKV
GEQQGRKPRAMGRASAWNSPQVDVELILEEP-----------EVED
>har_amylolytica_JCM_13557
MGISYSVEADPDTTAKAMLRERQMSFKHSKAIAREIKGKTAGEAVDYLDAVIEGDQPVPF
KQHNSGVGHKSKVDGWDAGRYPEKASKAFLDLLENAVGNADHQGFDGEAMTITHVAAHKV
GEQQGRKPRAMGRASAWNSPQVDVELILEEP-----------EVED
>har_hispanica_ATCC_33960
MGISYSVEADPDTTAKAMLRERQMSFKHSKAIAREIKGKTAGEAVDYLEAVIEGDQPVPF
KQHNSGVGHKSKVDGWDAGRYPEKASKAFLDLLENAVGNADHQGFDGEAMTITHVAAHKV
GEQQGRKPRAMGRASAWNSPQVDVELILEEP-----------EVED
>hrr_92
MGISYSVEADPDTTAKAMLRERQMSFKHSKAIAREIKGKTAGEAVDYLEAVIEGDQPVPF
KQHNSGVGHKSKVDGWDAGRYPEKASKAFLDLLENAVGNADHQGFDGEAMTITHVAAHKV
GEQQGRKPRAMGRASAWNSPQVDVELILEEP-----------EVED
>hmc_mukohataei_DSM_12286
MGISYSVDADPDTTAKAMLRERQMSHKHSKAIAREIKGMTADDAIAYLEDVIAEKQSVPF
KSHNSGVGHRNDIDGWDAGRYPEKASEAFLDLLENAVGNADHQGFDGGSMEIMHVAAHKV
GEQQGRQPRAMGRASAWNSPQVDVELILEEV-------------DE
>hrd_tiamatea_SARL4B
MGISYSVDADPDTTAKAMLRERQMSHKHSKAIAREIKGMTAAEAVAYLEDVIEGNRSVPF
KSHNSGVGHRNDIDGWDAGRYPEKASKAFIDLLENAIGNAEYAGMDGESMQIAHVAAHKV
GEQQGRKPRAMGRANPWNTPEVDVELILEEL---------DAEGDD
>hrd_utahensis_DSM_12940
MGISYSVDADPERTAKAMLRERQMSHKHSKAIAREIKGMIAEEAVAYLEDVIEGDRSVPF
KSHNSGVGHRNDIEGWDAGRYPEKASKAFIDLLENAIGNAEYAGMDGESMQIAHVAAHKV
GEQQGRKPRAMGRANPWNTPEVDVELILEEL----------QEGDA
>hns_J07HN4
MGINYSVEADPESTAKAMLRERPISLKHSKAIAREIKGMAVSEALDYLDAVIAEERSVPF
KQHNTGVGHRSDIDGWDAGRYPEKAAKDFKKLLINARNNGSEQGFDGPAMEIAHVAPHKV
GEQQGRTSRAFGRASPSNTTLCDVELVLESS-----------EEAN
>hns_J07HN6
MGINYSVEADPDSTAKAMLRERPISLKHSKAIAREIKGMPVSEAESYLDAVIAEERSVPF
KEHNTGVGHRSDIDGWDAGRYPEKAAKDFKKLLENGRNNGTEQGFDGPAMEISHVAPHKV
GERTGRQPRAFGRASEWNTTLCDVELVLEAP-----------EEDD
>hgm_borinquense_DSM_11551
MGINYSVEADPDTTAKGMLRDRPISLKHSKAISREIKGMTVEDAEEYLDAVIEGERSVPF
RQHNTGVGHRSDIEGWDAGRYPEKASKAFLELLQNVAANADEAGFDGRSMEIMHVAAHKV
GERPGRKPRAFGSADPFNTTLCDVELIIEEV-------------EE
>hsn_pallida_JCM_14848
MGINYSVEADPDITAKGMLRDRPISLKHSKAISREIKGMTVEDAESYLDAVIEGERSVPF
RQHNTGVGHRSDIDGWDAGRYPEKASKAFLELLQNVAANADEDGFDGRSMEIMHVAAHKV
GERPGRKPRAFGSADPFNTTLCDVELIIEEV-------------EE
>hgn_salarium_B_1
MGINYSVEADPETTAKGMLRDRPISIKHSKAIAREIKGMTVADAEEYLHAVVDGERSVPF
KQHNSGVGHRSDIDGWDAGRYPNKASKDFLKLLENVRNNATEQGFDGEAMTIMHVAAHKT
GERMGRKPRAMGRADPWNTPICDVELIIEES--------------E
>hfx_elongans_ATCC_BAA_1513
MGINYSVEADPETTAKGMLRDRPISIKHSKAISRAIKGMTVADAEEYLEAVIDGERSVPF
KQHNSGVGHRSDIEGWDAGRYPEKASKAFLELLENVRNNATEQGFDGPAMEIKHVAAHKV
GERPGRKPRAFGRADPWNTPICDVELIIEEV-------------EE
>hfx_larsenii_JCM_13917
MGINYSVEADPETTAKGMLRDRPISIKHSKAISRAIKGMTVADAEEYLEAVIDGERSVPF
KQHNSGVGHRSDIEGWDAGRYPEKASKAFLELLENVRNNATEQGFDGPAMEIKHVAAHKV
GERPGRKPRAFGRADPWNTPICDVELIIEEV-------------EE
>hfx_alexandrinus_JCM_10717
MGINYSVEADPDTTAKGMLRDRPISIKHSKAISRAIKGMPVADAEEYLEAVIDGERSVPF
KQHNSGVGHRSDIDGWDAGRYPEKASKAFLELLENVRNNATEQGFDGPAMEIKHVAAHKV
GERQGRKPRAFGRADPWNTPICDVELIIEEV-------------EE
>hfx_ATCC_BAA-644
MGINYSVEADPDTTAKGMLRDRPISIKHSKAISRAIKGMPVADAEEYLEAVIDGERSVPF
KQHNSGVGHRSDIDGWDAGRYPEKASKAFLELLENVRNNATEQGFDGPAMEIKHVAAHKV
GERQGRKPRAFGRADPWNTPICDVELIIEEV-------------EE
>hfx_ATCC_BAA-645
MGINYSVEADPDTTAKGMLRDRPISIKHSKAISRAIKGMPVADAEEYLEAVIDGERSVPF
KQHNSGVGHRSDIDGWDAGRYPEKASKAFLELLENVRNNATEQGFDGPAMEIKHVAAHKV
GERQGRKPRAFGRADPWNTPICDVELIIEEV-------------EE
>hfx_ATCC_BAA-646
MGINYSVEADPDTTAKGMLRDRPISIKHSKAISRAIKGMPVADAEEYLEAVIDGERSVPF
KQHNSGVGHRSDIDGWDAGRYPEKASKAFLELLENVRNNATEQGFDGPAMEIKHVAAHKV
GERQGRKPRAFGRADPWNTPICDVELIIEEV-------------EE
>hfx_BAB-2207
MGINYSVEADPDTTAKGMLRDRPISIKHSKAISRAIKGMPVADAEEYLEAVIDGERSVPF
KQHNSGVGHRSDIDGWDAGRYPEKASKAFLELLENVRNNATEQGFDGPAMEIKHVAAHKV
GERQGRKPRAFGRADPWNTPICDVELIIEEV-------------EE
>hfx_denitrificans_ATCC_35960
MGINYSVEADPDTTAKGMLRDRPISIKHSKAISRAIKGMPVADAEEYLEAVIDGERSVPF
KQHNSGVGHRSDIDGWDAGRYPEKASKAFLELLENVRNNATEQGFDGPAMEIKHVAAHKV
GERQGRKPRAFGRADPWNTPICDVELIIEEV-------------EE
>hfx_gobbonsii_ATCC_33959
MGINYSVEADPDTTAKGMLRDRPISIKHSKAISRAIKGMPVADAEEYLEAVIDGERSVPF
KQHNSGVGHRSDIDGWDAGRYPEKASKAFLELLENVRNNATEQGFDGPAMEIKHVAAHKV
GERQGRKPRAFGRADPWNTPICDVELIIEEV-------------EE
>hfx_lucentense_DSM_14919
MGINYSVEADPDTTAKGMLRDRPISIKHSKAISRAIKGMPVADAEEYLEAVIDGERSVPF
KQHNSGVGHRSDIDGWDAGRYPEKASKAFLELLENVRNNATEQGFDGPAMEIKHVAAHKV
GERQGRKPRAFGRADPWNTPICDVELIIEEV-------------EE
>hfx_prahovense_DSM_18310
MGINYSVEADPDTTAKGMLRDRPISIKHSKAISRAIKGMPVADAEEYLEAVIDGERSVPF
KQHNSGVGHRSDIDGWDAGRYPEKASKAFLELLENVRNNATEQGFDGPAMEIKHVAAHKV
GERQGRKPRAFGRADPWNTPICDVELIIEEV-------------EE
>hfx_volcanii_DS2
MGINYSVEADPDTTAKGMLRDRPISIKHSKAISRAIKGMPVADAEEYLEAVIDGERSVPF
KQHNSGVGHRSDIDGWDAGRYPEKASKAFLELLENVRNNATEQGFDGPAMEIKHVAAHKV
GERQGRKPRAFGRADPWNTPICDVELIIEEV-------------EE
>hfx_mediterranei_ATCC_33500
MGINYSVEADPDTTAKGMLRDRPISLKHSKAISRAIKGMPVADAEEYLEAVIDGERSVPF
KQHNSGVGHRSDIEGWDAGRYPEKASKAFLELLENVRNNATEQGFDGPAMEIKHIAAHKV
GERPGRKPRAFGRADPWNTPICDVELIIEEV-------------EE
>hfx_mucosum_ATCC_BAA_1512
MGINYSVEADPDTTAKGMLRDRPISLKHSKAISRAIKGMPVADAEEYLEAVIDGERSVPF
KQHNSGVGHRSDIEGWDAGRYPEKASKAFLELLENVRNNATEQGFDGPAMEIKHVAAHKV
GERPGRKPRAFGRADPWNTPICDVELIIEEV-------------EE
>hqr_J07HQX50
-----------------------------------------------LDDVIAERQSVAF
RQHNTGVGHRSDIDGWDAGRYPEKASKAFKELIANVKANATEQGFDGSSMTITHVAAHKV
GERQGRKPRAFGSADPWNTTLCDVELIAEEG-------------DI
>hqr_walsbyi_C23
MGINYSVKADPETTARGMLRDRPISLKHSKAIAREIKGMTIADAESYLDDVIAQRQSVPF
RQHNSGVGHRSDIDGWDAGRYPEKASKAFLELIENVASNANEQGFDGNAMAIRHVAAHKV
GERQGRKPRAFGSADPWNTTICDVELIIEQP--------GTDGVDI
>hqr_walsbyi_DSM_16790
MGINYSVKADPETTARGMLRDRPISLKHSKAIAREIKGMTIADAESYLDDVIAQRQSVPF
RQHNSGVGHRSDIDGWDAGRYPEKASKAFLELIENVASNANEQGFDGNAMAIRHVAAHKV
GERQGRKPRAFGSADPWNTTICDVELIIEQP--------GTDGVDI
>haloarchaeon_3A1_DGR
MGINYSIEADPETTAKGMLRERPISLKHSKAISREIKGKTVSEAETYLQAVIDEEQSVPF
RQHNSGVGHRSDIDGWDAGRYPEKASKDFLKLLENVKNNATEQGFEGDQMVVTHVAPHKV
GERPGRQPRAFGRASPWNTTLCDVELIIEEA-------EAAAEDTE
>hrr_Cb34
MGINYSVEADPETTAKGMLRDRPISVKDSKEISREIKGETVADAEAYLREVIDEETSVPM
RQHNAGAGHRSDIDGWDAGRYPEKAAKDFLKLLENVKHNADEQGFDGDEMVIKHVAPHKV
GERPGRNPRAAG-ATQWNTTLADVELIIEEP-----------EAEN
>hrr_SP3
MGINYSVEADPETTAKGMLRDRPISVKDSKEISREIKGETVADAEEFLREVIDEETSVPM
RQHNAGAGHRSDIDGWDAGRYPEKAAKDFLKLLENVKNNATEQGFDGDEMVIKHVAPHKV
GERPGRNPRAAG-ATEWNTTLADVELIIEEP-----------EADN
>hrr_SP9
MGINYSVEADPETTAKGMLRDRPISVKDSKEISREIKGETVADAEEFLREVIDEETSVPM
RQHNAGAGHRSDIDGWDAGRYPEKAAKDFLKLLENVKNNATEQGFDGDEMVIKHVAPHKV
GERPGRNPRAAG-ATEWNTTLADVELIIEEP-----------EADN
>hrr_hochstenium_ATCC_700873
MGINYSVEADPETTAKGMLRDRPISVKDSKEISREIKGETVADAEEFLREVIDEETSVPM
RQHNAGAGHRSDIDGWDAGRYPEKAAKDFLKLLENVKNNADEQGFDGEEMIIKHVAPHKV
GERPGRNPRAAG-ATEWNTTLADVELIIEEP-----------EADN
>hrr_californiensis_DSM_19288
MGINYSVEADPETTAKGMLRDRPISVKDSKEISREIKGETVADAEEFLHEVIDEETSVPM
RQHNAGAGHRSDIDGWDAGRYPEKAAKDFLKLLENVKNNADEQGFDGEAMVIKHVAPHKV
GERPGRNPRAAG-ATEWNTTLADVELIIEEP-----------EAEN
>hrr_terrestre_JCM_10247
MGINYSVEADPETTAKGMLRDRPISVKDSKEISREIKGETVADAEEFLQEVIDEETSVPM
RQHNAGAGHRSDIDGWDAGRYPEKAAKDFLKLLENVKNNADEQGFDGEEMVIKHVAPHKV
GERPGRNPRAAG-ATEWNTTLADVELIIEEP-----------EADD
>hrr_T3cd
MGINYSVEADPETTAKGMLRDRPISVKDSKEISREIKGETVADAEEYLHEVIDEETSVPM
RQHNAGAGHRSDIDGWDAGRYPEKAAKDFLKLLENVKNNADEQGFDGEEMVIKHVAPHKV
GERPGRNPRAAG-ATEWNTTLADVELIIEEP-----------EADN
>hrr_SP5
MGINYSVEADPETTAKGMLRDRPISVKDSKEISREIKGETVADAEEFLQEVIDEESSVPM
RQHNAGAGHRSDIDGWDAGRYPEKAAKDFLKLLENVKNNADEQGFDGEAMVIKHVAPHKV
GERPGRNPRAAG-ATEWNTTLADVELIIEEP-----------EADN
>hrr_SP7
MGINYSVEADPETTAKGMLRDRPISVKDSKEISREIKGETVADAEEFLQEVIDEESSVPM
RQHNAGAGHRSDIDGWDAGRYPEKAAKDFLKLLENVKNNADEQGFDGEAMVIKHVAPHKV
GERPGRNPRAAG-ATEWNTTLADVELIIEEP-----------EADN
>hrr_C2_a
MGINYSVEADPETTAKGMLRDRPISVKDSKEISREIKGETVADAEEFLQEVIDEETSVPM
RQHNAGAGHRSDIDGWDAGRYPEKAAKDFLKLLENVKNNADEQGFDGEAMVIKHVAPHKV
GERPGRNPRAAG-ATEWNTTLADVELIIEEP-----------EADN
>hrr_coriense_DSM_10284
MGINYSVEADPETTAKGMLRDRPISVKDSKEISREIKGETVADAEEFLQEVIDEETSVPM
RQHNAGAGHRSDIDGWDAGRYPEKAAKDFLKLLENVKNNADEQGFDGEAMVIKHVAPHKV
GERPGRNPRAAG-ATEWNTTLADVELIIEEP-----------EADN
>hrr_Ec15
MGINYSVEADPETTAKGMLRDRPISVKDSKEISREIKGETVADAEEFLQEVIDEETSVPM
RQHNAGAGHRSDIDGWDAGRYPEKAAKDFLKLLENVKNNADEQGFDGEAMVIKHVAPHKV
GERPGRNPRAAG-ATEWNTTLADVELIIEEP-----------EADN
>hrr_Fb21
MGINYSVEADPETTAKGMLRDRPISVKDSKEISREIKGETVADAEEFLQEVIDEETSVPM
RQHNAGAGHRSDIDGWDAGRYPEKAAKDFLKLLENVKNNADEQGFDGEAMVIKHVAPHKV
GERPGRNPRAAG-ATEWNTTLADVELIIEEP-----------EADN
>hrr_G37
MGINYSVEADPETTAKGMLRDRPISVKDSKEISREIKGETVADAEEFLQEVIDEETSVPM
RQHNAGAGHRSDIDGWDAGRYPEKAAKDFLKLLENVKNNADEQGFDGEAMVIKHVAPHKV
GERPGRNPRAAG-ATEWNTTLADVELIIEEP-----------EADN
>hrr_Ga2p
MGINYSVEADPETTAKGMLRDRPISVKDSKEISREIKGETVADAEEFLQEVIDEETSVPM
RQHNAGAGHRSDIDGWDAGRYPEKAAKDFLKLLENVKNNADEQGFDGEAMVIKHVAPHKV
GERPGRNPRAAG-ATEWNTTLADVELIIEEP-----------EADN
>hrr_Ga36
MGINYSVEADPETTAKGMLRDRPISVKDSKEISREIKGETVADAEEFLQEVIDEETSVPM
RQHNAGAGHRSDIDGWDAGRYPEKAAKDFLKLLENVKNNADEQGFDGEAMVIKHVAPHKV
GERPGRNPRAAG-ATEWNTTLADVELIIEEP-----------EADN
>hrr_LD3
MGINYSVEADPETTAKGMLRDRPISVKDSKEISREIKGETVADAEEFLQEVIDEETSVPM
RQHNAGAGHRSDIDGWDAGRYPEKAAKDFLKLLENVKNNADEQGFDGEAMVIKHVAPHKV
GERPGRNPRAAG-ATEWNTTLADVELIIEEP-----------EADN
>hrr_LG1
MGINYSVEADPETTAKGMLRDRPISVKDSKEISREIKGETVADAEEFLQEVIDEETSVPM
RQHNAGAGHRSDIDGWDAGRYPEKAAKDFLKLLENVKNNADEQGFDGEAMVIKHVAPHKV
GERPGRNPRAAG-ATEWNTTLADVELIIEEP-----------EADN
>hrr_167
MGINYSVEADPETTAKGMLRDRPISVKDSKEISREIKGETVADAEEFLQEVIDEETSVPM
RQHNAGAGHRSDIDGWDAGRYPEKAAKDFLKLLENVKNNADEQGFDGEEMVIKHVAPHKV
GERPGRNPRAAG-ATEWNTTLADVELIIEEP-----------EADN
>hrr_arcis_JCM_13916
MGINYSVEADPETTAKGMLRDRPISVKDSKEISREIKGETVADAEEFLQEVIDEETSVPM
RQHNAGAGHRSDIDGWDAGRYPEKAAKDFLKLLENVKNNADEQGFDGEEMVIKHVAPHKV
GERPGRNPRAAG-ATEWNTTLADVELIIEEP-----------EADN
>hrr_C2_b
MGINYSVEADPETTAKGMLRDRPISVKDSKEISREIKGETVADAEEFLQEVIDEETSVPM
RQHNAGAGHRSDIDGWDAGRYPEKAAKDFLKLLENVKNNADEQGFDGEEMVIKHVAPHKV
GERPGRNPRAAG-ATEWNTTLADVELIIEEP-----------EADN
>hrr_C3
MGINYSVEADPETTAKGMLRDRPISVKDSKEISREIKGETVADAEEFLQEVIDEETSVPM
RQHNAGAGHRSDIDGWDAGRYPEKAAKDFLKLLENVKNNADEQGFDGEEMVIKHVAPHKV
GERPGRNPRAAG-ATEWNTTLADVELIIEEP-----------EADN
>hrr_distributum_JCM_10118
MGINYSVEADPETTAKGMLRDRPISVKDSKEISREIKGETVADAEEFLQEVIDEETSVPM
RQHNAGAGHRSDIDGWDAGRYPEKAAKDFLKLLENVKNNADEQGFDGEEMVIKHVAPHKV
GERPGRNPRAAG-ATEWNTTLADVELIIEEP-----------EADN
>hrr_E3
MGINYSVEADPETTAKGMLRDRPISVKDSKEISREIKGETVADAEEFLQEVIDEETSVPM
RQHNAGAGHRSDIDGWDAGRYPEKAAKDFLKLLENVKNNADEQGFDGEEMVIKHVAPHKV
GERPGRNPRAAG-ATEWNTTLADVELIIEEP-----------EADN
>hrr_E8
MGINYSVEADPETTAKGMLRDRPISVKDSKEISREIKGETVADAEEFLQEVIDEETSVPM
RQHNAGAGHRSDIDGWDAGRYPEKAAKDFLKLLENVKNNADEQGFDGEEMVIKHVAPHKV
GERPGRNPRAAG-ATEWNTTLADVELIIEEP-----------EADN
>hrr_LG2
MGINYSVEADPETTAKGMLRDRPISVKDSKEISREIKGETVADAEEFLQEVIDEETSVPM
RQHNAGAGHRSDIDGWDAGRYPEKAAKDFLKLLENVKNNADEQGFDGEEMVIKHVAPHKV
GERPGRNPRAAG-ATEWNTTLADVELIIEEP-----------EADN
>hrr_LG3
MGINYSVEADPETTAKGMLRDRPISVKDSKEISREIKGETVADAEEFLQEVIDEETSVPM
RQHNAGAGHRSDIDGWDAGRYPEKAAKDFLKLLENVKNNADEQGFDGEEMVIKHVAPHKV
GERPGRNPRAAG-ATEWNTTLADVELIIEEP-----------EADN
>hrr_litoreum_JCM_13561
MGINYSVEADPETTAKGMLRDRPISVKDSKEISREIKGETVADAEEFLQEVIDEETSVPM
RQHNAGAGHRSDIDGWDAGRYPEKAAKDFLKLLENVKNNADEQGFDGEEMVIKHVAPHKV
GERPGRNPRAAG-ATEWNTTLADVELIIEEP-----------EADN
>hrr_tebenquichense_DSM_14210
MGINYSVEADPETTAKGMLRDRPISVKDSKEISREIKGETVADAEEFLHEVIDEETSVPM
RQHNAGAGHRSDIDGWDAGRYPEKAAKDFLKLLENVKNNADEQGFDGEEMVIKHVAPHKV
GERPGRNPRAAG-ATEWNTTLADVELIIEEP-----------EADN
>hrr_C49
MGINYSVEADPETTAKGMLRERPISVKDSKEISREIKGETVADAEEFLQEVIDEETSVPM
RQHNAGAGHRSDIDGWDAGRYPEKAAKDFLKLLENVKHNADEQGFDGDGMVIKHVAPHKV
GERPGRNPRAAG-ATGWNTTLADVELIIEEP-----------EADE
>hrr_aidingense_JCM_13916
MGINYSVEADPETTAKGMLRDRPISVKDSKEISREIKGETVADAEEFLQAVIDEETSVPM
RQHNAGAGHRSDIDGWDAGRYPAKAAKDFLKLLENVKHNADEQGFDGDEMVIKHVAPHKV
GERPGRNPRAAG-ATQWNTTLADVELIIEDP-----------EADE
>hrr_kocurii_JCM_14978
MGINYSVEADPETTAKGMLRDRPISVKDSKEISREIKGETVADAEEFLQEVIDEETSVPM
RQHNAGAGHRSDIDGWDAGRYPEKAAKDFLKLLENVKNNADEQGFDGDEMVIKHVAPHKV
GERPGRNPRAAG-ATGWNTTLADVELIIEDP-----------EADE
>hrr_saccharovorum_DSM_1137
MGINYSVEADPETTAKGMLRDRPISVKDSKEISREIKGETVADAEEFLQEVIDEETSVPM
RQHNAGAGHRSDIDGWDAGRYPEKAAKDFLKLLENVKNNADEQGFDGDEMVIKHVAPHKV
GERPGRNPRAAG-ATGWNTTLADVELIIEDP-----------EADE
>hrr_lacusprofundi_ATCC_49239
MGINYSVEADPETTAKGMLRDRPISVKDSKEISREIKGETVADAEEFLQEVIDEETSVPM
RQHSAGAGHRSDIDGWDAGRYPEKAAKDFLKLLENVKNNADEQGFDGDEMVIKHVAPHKV
GERPGRNPRAAG-ATQWNTTLADVELIIEDP-----------EADE
>hrr_Ea1
MGINYSVEADPETTAKGMLRDRPISVKDSKEISREIKGETVADAEEFLQEVIDEETSVPM
RQHNAGAGHRSDIDGWDAGRYPEKAAKDFLKLLENVKNNATEQGFDGDEMVIKHVAPHKV
GERPGRNPRAAG-ATQWNTTLADVELIIEDP-----------EADE
>hrr_Ea8
MGINYSVEADPETTAKGMLRDRPISVKDSKEISREIKGETVADAEEFLQEVIDEETSVPM
RQHNAGAGHRSDIDGWDAGRYPEKAAKDFLKLLENVKNNATEQGFDGDEMVIKHVAPHKV
GERPGRNPRAAG-ATQWNTTLADVELIIEDP-----------EADE
>hrr_Eb13
MGINYSVEADPETTAKGMLRDRPISVKDSKEISREIKGETVADAEEFLQEVIDEETSVPM
RQHNAGAGHRSDIDGWDAGRYPEKAAKDFLKLLENVKNNATEQGFDGDEMVIKHVAPHKV
GERPGRNPRAAG-ATQWNTTLADVELIIEDP-----------EADE
>hrr_hd13
MGINYSVEADPETTAKGMLRDRPISVKDSKEISREIKGETVADAEEFLQEVIDEETSVPM
RQHNAGAGHRSDIDGWDAGRYPEKAAKDFLKLLENVKNNATEQGFDGDEMVIKHVAPHKV
GERPGRNPRAAG-ATQWNTTLADVELIIEDP-----------EADE
>hrr_IB24
MGINYSVEADPETTAKGMLRDRPISVKDSKEISREIKGETVADAEEFLQEVIDEETSVPM
RQHNAGAGHRSDIDGWDAGRYPEKAAKDFLKLLENVKNNATEQGFDGDEMVIKHVAPHKV
GERPGRNPRAAG-ATQWNTTLADVELIIEDP-----------EADE
>hrr_lipolyticum_DSM_21995
MGINYSVEADPETTAKGMLRDRPISVKDSKEISREIKGETVADAEEFLQEVIDEETSVPM
RQHNAGAGHRSDIDGWDAGRYPEKAAKDFLKLLENVKNNATEQGFDGDEMIIKHVAPHKV
GERPGRNPRAAG-ATQWNTTLADVELIIEDP-----------EADE
