# Supplementary material for: Inteins as indicators of gene flow in the halobacteria
Source: Front Microbiol. 2014 Jun 26;5:299. doi: 10.3389/fmicb.2014.00299 (PMC4071816; doi:10.3389/fmicb.2014.00299)
Supplement: Supplementary file 1 [file DataSheet1.ZIP › data_file1/reference_tree_alignment/L18Ae.aln]

>gi|448317268|ref|ZP_21506825.1| multi-sensor signal transduction histidine kinase [Natronococcus jeotgali DSM 18795]
------------------------------------------------------------
------------------------------------------------------------
------------------------------------------------------------
-----------------------------------------------------------M
NGRSVLRWGPAAVGILFILSLGVSVYHLWAHDAPLVPTILGQWSLVALSALFGLAGYYAF
ANVKGSSGYDIIGTRTT-------------------------------------------
----------GGYVLAGLASGGYSLHQHLTPEAAID-PDVIL----FQATFVTLVGGVGG
LVVGLETARRKQSIAELEATTTELESTQAQIRTEKQRFESLFQNAPSAIV----------
------------------------------------------------------------
------------------------------------------------------------
------------------------------------------------------------
------------------------------------------------------------
------------------------------------------------------------
------------------------------------------------------------
------------------------------------------------------------
---------------------------------------------------DLRYSDGEL
TVVRANAVFEEFPGHTSAAAEGENLFETVPLRETETESEVRAHIAEQESYETEVTVDRSS
GGGHYKLRVVPYEVGTANRRAFALYTDVTELRRTKQELNESVERLEASNERLEQFAYAVS
HDLQEPLRMISSYLELLEDRYEDALDEDAAEFIEFAVDGAD--RMQAMIESLLEYSRVET
RGAPFEPTDAEAVLEDVLTDLQPHIEESEATITVEELPTV--T-----------------
-------------------ADADQLAQVFRNLVSNALKYSGDEAPQIQVGAERADGKWQF
AVADQGIGIDPEQRERIFDVFQTAHTDEEGSDSGIGLALCDRIAERHGGEIWVESEPGNG
AIFHFTMPASGEQPTVVGNSSSTRGE----------------------------------
-------------------------------------------------
>gi|435846795|ref|YP_007309045.1| rSAM-partnered protein, Htur_1727 family [Natronococcus occultus SP4]
------------------------------------------------------------
------------------------------------------------------------
------------------------------------------------------------
------------------------------------------------------------
--------------------------------------------------------MVEK
PIRSKVENERAS------------------------------------------------
----------AST--------------------TPR---WEV----FVRD----------
------------------AETESLSYVGTVVA-------------PDEDA----------
------------------------------------------------------------
------------------------------------------------------------
------------------------------------------------------------
------------------------------------------------------------
------------------------------------------------------------
------------------------------------------------------------
------------------------------------------------------------
------------------------------------------------------------
------------------------------------------------------------
----------------------------------------AHERA---------------
------------SRLF-GWYAVDIWLCPAADVVRY---SAQDGTD---------------
--------------------------GVNAADGTASEDTREPR-----------------
-------------------VYEETEGTPGVGEPSNRT-----------------------
------------------------------------------------------------
------------------------------------------------------------
-------------------------------------------------
>gi|448364371|ref|ZP_21552964.1| hypothetical protein C481_20081 [Natrialba asiatica DSM 12278]
------------------------------------------------------------
------------------------------------------------------------
-----------MGNHTGPSRPSVSRRELCIAAGAAGISALAGCSTGNTNSSRAGNATTIT
DHSSPDLEKWVDEVPRPSVAEPSGTKDGRPRYEIAMGEVEQKLHRDLPATTVWGYDGQFP
GPTIEAEQGEPIYVRWTNDLPDEHLLPEDTTIHSDLIPYDTPGVRTVTHLHGGNVESESD
GHAQAWFTRDFQETGPEFEKKDYYYVNDQPPATLWYHDHSLGITRLNVYAGLAGFYLLRS
DHERSLGLPEGEY----------EIPLVLQDRSFER-DGSLF----YPTA----------
------------------ISDEKGGSDESH---------------PDPSI----------
------------------------------------------------------------
------------------------------------------------------------
------------------------------------------------------------
------------------------------------------------------------
------------------------------------------------------------
------------------------------------------------------------
---------------------------VPQFYGDTSVVNGKAWPRLSVEPRSYRFRLLNG
SN---------------------------------SRYYSLQFRRYDESPGETDGDGPSF
VQVGNDGGLLSTPVEIGDRLELGAGQRADVVVDFSESAGETLLLHNDAPAQYRGKTGLGD
DDIVPLPEIMLVDVNEAGDSQDATELPDELTRVPDISIDSVDNER---------------
------------YLTLNGGATDDYSRQLYLLGTAEEPDGLK--IDAP----VTEEPALGD
TEIWSFANRSGMSHPMHLHLVHFQMVGRQSIGDYDPDED---E-----------------
-------------------LDLEALEAPKPYERGWNDVITVDPGEIVHVIVHFGGHDGLF
NDQTGTYMWHCHMLEHEDHDMMRPFTVLPNDGRGADSDDVDDSTTQR-------------
------------------------------------------------------------
-------------------------------------------------
>gi|448321642|ref|ZP_21511118.1| Bilirubin oxidase [Natronococcus amylolyticus DSM 10524]
------------------------------------------------------------
------------------------------------------------------------
-----------------------------------------MDDPEPSSEDVTEAEATIT
DHSSPELEKWVDEVPRPEVLEPSGTKEGQPYYEVEMREVEQRLHSDLPPTTVWGYDGQYP
GPTIEAEQGEPIYVRWKNDLPDEHLLPVDTTLHADVVPYDTPGVHTVTHLHGGNVEAESD
GNAQAWFTRDFEETGPAFEQKDYYYANEQPPSTMWYHDHAKGITRLNAYAGLAGFYLLRN
DHERGLDLPDSEY----------EIPLAIQDRSFEE-DGSLF----YPAA----------
------------------VADEQGGSDDSH---------------PDPTV----------
------------------------------------------------------------
------------------------------------------------------------
------------------------------------------------------------
------------------------------------------------------------
------------------------------------------------------------
------------------------------------------------------------
---------------------------VPEFYGDTPVVNGKAWSRLSVEPRPYRLRILNA
SNSRFYRLELVEYDESADETGADGPPFVLIGNDGGLLPEPVELEDRLELGSSQRADVVVD
FSDYAGETVLLHNDAPAMYRGDGGDDDDGDESDDVVPLHEVMLVEVADSESNDTDGEGST
DTEEDDADVGFLPSELTQVPELPVESVDTERYLTLAHDTDEDDRA---------------
------------LHLL-G----T----------ADEPSGIP------MMGPATETPTLGD
TEIWSLANHTSMSHPVHLHLVHFQVLGRQPVGDYDPDED---T-----------------
-------------------IDLGALESPEPYELGWNDVVTVDPAEVVHIIAHFGEYEGLF
TDQTGEYMWHCHMLEHEDHDMMRPLKVGPRSAGDEGDGGDTSADGETESATEDGDDHTHE
SHGG--------------------------------------------------------
-------------------------------------------------
>lcl|36548_3627 unnamed protein product
------------------------------------------------------------
------------------------------------------------------------
------------------------------------------------------------
------------------------------------------------------------
---------MEAERSFHQNMMRIAAAGDRKSELLDDPDVPLTDVYEDELAEMRRSFEYRL
QHVAGENYYDIA------------------------------------------------
----------TAY------------------LEGER-DDWVG----ALAA----------
------------------YYLECYYRLQERYT-------------VDEQI----------
------------------------------------------------------------
------------------------------------------------------------
------------------------------------------------------------
------------------------------------------------------------
------------------------------------------------------------
------------------------------------------------------------
------------------------------------------------------------
------------------------------------------------------------
------------------------------------------------------------
-FFLVILRYPNCFTVNLSFLTGNFGPEGVRYESTKHVEADLDEQD---------------
------------KQQLYGDCQRS----------QHEAAKYLREKT---------------
------------DCIREAVPDPDTTPFEQRRYGGFVHITGRNG-----------------
-------------------ATFNEILESVSPDPDRFNGEPSTPGLVDEGPEAKRAKQEFL
TDAKVEL-----------------------------------------------------
------------------------------------------------------------
-------------------------------------------------
>gi|448729735|ref|ZP_21712048.1| sodium-and chloride-dependent transporter [Halococcus saccharolyticus DSM 5350]
------------------------------------------------------------
------------------------------------------------------------
----------------------------------------------MASENEARTAREEW
GTRFGFLMAMLGGMVGSGNIWRMPYTTGQNGGGAFLLAYIILLFVIAIPGLMAETALGSY
TKQGVIGAFKKTYGRGWSEGFGLVVVVVTIALTSYYLPVVGQVLYYVAHSFLLTFSQPGF
ESVAFWNEFTASPLLTIGTHTIATVLVGGVLLFGIKRGIERVVKWMIPLLVVTLIVVAVR
GLTLP-----GATAGLAFALTPDWNYLVRGQTWIAA-LGQAL----FSTG----------
------------------LGWGIALTFGSYLR-------------QNDDI----------
------------------------------------------------------------
------------------------------------------------------------
------------------------------------------------------------
------------------------------------------------------------
------------------------------------------------------------
------------------------------------------------------------
------------------------------------------------------------
------------------------------------------------------------
-----------------------------PLGAGIFTAIGNTSIGLLSIFAVFPVVFAFG
LEPTAGAELTFVSLVSVFPQMAGGPIWAIVFFVGFFFAALSTGIV---------------
------------ITEI-GVSTII----------EET--RLD--RSQTVLVVCTVVWLLGI
PSAYSPAFLGTMDFMFGNWGLPLATLLIIGTVGWKIGPERLRV-----------------
-------------------IELNRNADVYIGSWWNPVIKYVIPLVMVFIMVYYLLTNIAG
STMQTVGGVVLMTVLLVGAVLVMRVVRQRETTNVASGGD---------------------
------------------------------------------------------------
-------------------------------------------------
>gi|448731694|ref|ZP_21713988.1| sodium-and chloride-dependent transporter [Halococcus salifodinae DSM 8989]
------------------------------------------------------------
------------------------------------------------------------
----------------------------------------------MANENEARTAREEW
GTRFGFLMAMLGGMVGSGNIWRMPYTTGQNGGGAFLLAYIILLFVIAIPGLMAETALGSY
TKQGVIGAFKKTYGRGWSEGFGLVVVVVTMALTSYYLPVVGQVTYYVAHSFLLTFSQPGF
ESVAFWNEFTASPLLTIGTHTIATVLVGGVLLFGIKRGIERVVKWMIPLLVVTLIVVAVR
GLTLP-----GATAGLAFVLTPDWNYLVRGQTWIAA-LGQAL----FSTG----------
------------------LGWGIALTFGSYLR-------------QNDDI----------
------------------------------------------------------------
------------------------------------------------------------
------------------------------------------------------------
------------------------------------------------------------
------------------------------------------------------------
------------------------------------------------------------
------------------------------------------------------------
------------------------------------------------------------
-----------------------------PLGAGIFTAIGNTSIGLLSIFAVFPVVFAFG
LEPTAGAELTFVSLVSVFPQMAGGPIWAIVFFVGFFFAALSTGIV---------------
------------ITEI-GVSTII----------EET--RLD--RTQTVLVVCTIVWLLGI
PSAYSSAFLGTMDFMFGNWGLPLATLLIIGTVGWKIGPERLRV-----------------
-------------------IELNRNADVYIGSWWNPVIKYVIPLVMVFIMAYYLLTNIAG
STLQTVGGVVLMTVLLTGAVLVMRVVRQRESTNVASGGD---------------------
------------------------------------------------------------
-------------------------------------------------
>gi|448355165|ref|ZP_21543918.1| thiamine pyrophosphate domain-containing TPP-binding protein [Natrialba hulunbeirensis JCM 10989]
------------------------------------------------------------
------------------------------------------------------------
---------------------------------------------MRINEAVIDRLVANG
VDTLFGIPGKQTLPLNEAISERTDINFVMARHETAVSHQAWGYAETSGGLAATVVIPGPG
DMNAMNGLKNALNDCTPLVHMAVETEPEIRGGDGIHETPPDTYDNVVKENVTVETPESTI
AELQRAIDIALTAPMGPVRVGIPKNFLPMDVPLAEPGETETRTVGTPAEERIAEAADLLA
GAEHPIIIAGGGVRASDASDELAALAETLDAPVFPTYKGKAV----LPDDHDLFAGVLCG
GTGSAVKDQIAAADAALGVGTDL----------DAVTMKHWEIDVPDDLV----------
------------------------------------------------------------
------------------------------------------------------------
------------------------------------------------------------
------------------------------------------------------------
------------------------------------------------------------
------------------------------------------------------------
------------------------------------------------------------
----------------------------------------------------HVTLDAND
IGVGYDPAVGIVADAGRTMGALESALETRSLASADGHERARETRQAVEDRLAELVAVDES
PLPSPSALSAIRDAVPREAVVAADAGGFRLWSLVMFEAYEPRDYV---------------
--------NPGSWATM-GSGVPS----------AI---GAK--AANPDQEVVALTGDGGL
MMCVHELHTLADEDIDVTVIVLNNSDYAIISEEAERSYRMEASEYGWQEVP---------
-------------------LDFEAIASGMGLETMRAGTPDEIRETVAAAIESEGPTLVEI
PTDPHEPQASVWMSD---------------------------------------------
------------------------------------------------------------
-------------------------------------------------
>lcl|36547_29 unnamed protein product
------------------------------------------------------------
------------------------------------------------------------
------------------------------------------------------------
------------------------------------------------------------
--MNVTPTDPTVGETVTVEVTISNQEGSNSIVDVSSIMLRTTSEHYERVEDVGAIAPGGS
LTVPITTSFDTA------------------------------------------------
----------GEK--NLLAHVSAASQSNGSETSHLR-AYYRP----ITID----------
------------------V--EA----------------------PEIDA----------
------------------------------------------------------------
------------------------------------------------------------
------------------------------------------------------------
------------------------------------------------------------
------------------------------------------------------------
------------------------------------------------------------
------------------------------------------------------------
------------------------------------------------------------
----------------------------------GIAASTNSSGETTVTLTNYGNVELTD
AEIRASVNGTQRDQRDTFDITPNQSESVTFDTANYDSDIVTLTGA---------------
------------YTAR-G----E----------RH---EVT--RTVDLNQQVQGEIRLTS
VEVAERGTTISIDGEAANIGGTDVESVLVRVPDSDTVSPAGGSGEFFVGSVDASEFATFE
LSSSVSNGTDTLPIELTYIVDDERVTMTQTIDISTAGSSSPDPSQDQPAVSSTGDGSSGS
LGLPLIPLILGLFVVVGGSGVLYWLWNRE-------------------------------
------------------------------------------------------------
-------------------------------------------------
>lcl|38015_144 unnamed protein product
------------------------------------------------------------
------------------------------------------------------------
------------------------------------------------------------
------------------------------------------------------------
-----MASFFSFYDFARKIARGTPITVENLIPTGLHGHGWEPDAAITRDIIDADAFIHVG
PDFQPWADRAIQTLKDDNVDT---------------------------------------
----------ELI--------------------NVR-EGIEL----ESLA----------
------------------ASLDR----------------------DEEGV----------
------------------------------------------------------------
------------------------------------------------------------
------------------------------------------------------------
------------------------------------------------------------
------------------------------------------------------------
------------------------------------------------------------
------------------------------------------------------------
------------------------------------------------------------
----------------------------GQNRARDPHFWLDPRRAKQSVDNITEGLVALA
PDAEDTLRDNAETYNSEVLDRIDADYAEIFDRAERNVVQLAAHNA---------------
------------FQYI-G----S----------RY---GVK--MRPLVVNLAASGDVKPS
DITEAKSVIEDNDIRYIGAGVFETRKPAKQLIAETPVKAYYPV-----------------
-------------------TPYAGVRKEWVENDWGYEEIAYRINMPTFEVVLGNKEPEDA
GPDGWSETWRNFE-----------------------------------------------
------------------------------------------------------------
-------------------------------------------------
>gi|55378967|ref|YP_136817.1| hypothetical protein rrnAC2286 [Haloarcula marismortui ATCC 43049]
------------------------------------------------------------
------------------------------------------------------------
------------------------------------------------------------
------------------------------------------------------------
-----MPETGSTASTFFLPVLILVIVQFAKVAREADLTTIVKEEHPPLLISPITSILFAI
IRGITWGLFTSLVVKLVS------------------------------------------
----------DSI--------------------EAR-LQSIF----YERL----------
---------RPLLEPIHSIQREALERITGSDIKD-----------ESERI----------
------------------------------------------------------------
------------------------------------------------------------
------------------------------------------------------------
------------------------------------------------------------
------------------------------------------------------------
------------------------------------------------------------
------------------------------------------------------------
------------------------------------------------------------
-------------------------------------------------QFLLHFRRLRP
RILPSLPMMLFHQKPDPEIPQEQIRTVEEMRIRTIDLIYAAEARL---------------
------------TPNL-GRFVFI-----------H---GIN--NV--LLVLGLVFSTTLL
TDIVLLISGSLTVLVWSALPVFEIDEYDLLLSDDTVVFSLPTH-----------------
-------------------ILFVSLTCIIIYGAGNSIQILIPIVDISFSFQYSLKSALVI
VGLLTITSVWTFSTILEGELKNTINI----------------------------------
------------------------------------------------------------
-------------------------------------------------
>gi|448296744|ref|ZP_21486795.1| serine hydroxymethyltransferase [Halalkalicoccus jeotgali B3]
------------------------------------------------------------
------------------------------------------------------------
---------------------------------------------------MEYDTVREV
DPEIADALEDEVTRQQEGLQMIASENHVSPAVMEAQSSALTNKYAEGYPGKRYYAGCEHA
DTVENLAIERAKELWGAEHVNVQPHSGSQANMGVYLAVLDPGDKILSLDLTHGGHLSHGH
PANFAGQLFDVEQYEVDAEA----------------------------------------
----------GYI------DYEGLAEQAEAFEPDMIVSGYSA----YPRE----------
------------------VEWDRIQSVADEVGAYHLADIAHITGLVAAGV----------
------------------------------------------------------------
------------------------------------------------------------
------------------------------------------------------------
------------------------------------------------------------
------------------------------------------------------------
------------------------------------------------------------
------------------------------------------------------------
------------------------------------------------------------
-------------------------------------HSSPVGTADFVTGSTHKTIRAGR
GGIIMCTEEHASDVDSAVFPGAQGGPLMHNVAGKAVGFKEALEPE---------------
------------FEEY-AEQVVENARTLGDTLAEH---GFSLVSGGTDTHLVLVDLRESH
PDTTGGDAEDALEDAGIVLNANTVPGETRSAFNPSGIRAGTPA-----------------
-------------------LTTRGFESEEMQAVGDAIARVVDAPGDETVRNEVREDVRAL
CQSNPLYEE---------------------------------------------------
------------------------------------------------------------
-------------------------------------------------
>gi|448378124|ref|ZP_21560670.1| serine hydroxymethyltransferase [Halovivax asiaticus JCM 14624]
------------------------------------------------------------
------------------------------------------------------------
---------------------------------------------------MDHEAVRAV
DPAVADALEAEVERQRNSLQMIASENHVSEAVLGAQGSALTNKYAEGYPGARYYGGCEHA
DTVENLAIERAKELFGAEHVNVQPHSGTQANQAVYYAMLDPGDKILSLDLNHGGHLSHGH
PANFTGQLYEVEQYEVDPET----------------------------------------
----------GYI------DYDGLAEQAEAFEPDIIVSGYSA----YPRE----------
------------------VEWEEIQAVADEVGALHLADIAHITGLVAAGV----------
------------------------------------------------------------
------------------------------------------------------------
------------------------------------------------------------
------------------------------------------------------------
------------------------------------------------------------
------------------------------------------------------------
------------------------------------------------------------
------------------------------------------------------------
-------------------------------------HDSPVGVADFVTGSTHKTIRAGR
GGIVMTDEAYADDIDSAVFPGGQGGPLMHNVAGKAVGFGEALEPA---------------
------------FSEY-AEQTVANAKALGETLVDH---GFSLVSDGTDNHLVLVDLRDSH
PDTSGGDAEDALEAADIVLNANTVPGETRSPFDPSGIRAGTPA-----------------
-------------------LTTRGFDEDDVRLVGEMIARVVDAPEDDSVRESVREDVAAL
CDANPLYE----------------------------------------------------
------------------------------------------------------------
-------------------------------------------------
>gi|433638755|ref|YP_007284515.1| glycine/serine hydroxymethyltransferase [Halovivax ruber XH-70]
------------------------------------------------------------
------------------------------------------------------------
---------------------------------------------------MDHEAVRAV
DPAVADALEAEVERQRNSLQMIASENHVSEAVLGAQGSALTNKYAEGYPGARYYGGCEHA
DTVENLAIERAKELFGAEHVNVQPHSGTQANQAVYYAMLDPGDKILSLDLNHGGHLSHGH
PANFTGQLYEVEQYEVDAET----------------------------------------
----------GYI------DYDGLAEQAEAFEPDIIVSGYSA----YPRE----------
------------------IEWETIQSVADTVDALHLADIAHITGLVAAGV----------
------------------------------------------------------------
------------------------------------------------------------
------------------------------------------------------------
------------------------------------------------------------
------------------------------------------------------------
------------------------------------------------------------
------------------------------------------------------------
------------------------------------------------------------
-------------------------------------HDSPVGVADFVTGSTHKTIRAGR
GGIVMTSEAYADDIDSAVFPGGQGGPLMHNVAGKAVGFGEALEPA---------------
------------FEEY-AAQTVANANALGETLVDH---GFSLVSGGTDNHLVLVDLRESH
PDTSGGDAEDALEAADIVLNANTVPDETRSPFDPSGIRAGTPA-----------------
-------------------LTTRGFDEDDVRLVGELIARVVDAPEDETVRESVREDVADL
CAANPLYE----------------------------------------------------
------------------------------------------------------------
-------------------------------------------------
>gi|448371771|ref|ZP_21556984.1| succinate dehydrogenase and fumarate reductase iron-sulfur protein [Natrialba aegyptia DSM 13077]
------------------------------------------------------------
------------------------------------------------------------
------------------------------------------------------------
------------------------------------------------------------
------------------------------------------------------------
------------------------------------------------------------
------------M--------------------DER-EGEAA----QERR----------
------------------L--EL----------------------LDKEH----------
------------------------------------------------------------
------------------------------------------------------------
------------------------------------------------------------
------------------------------------------------------------
------------------------------------------------------------
------------------------------------------------------------
------------------------------------------------------------
------------------------------------------------------------
------------------------------------------------------------
----------------------------------------GVWQC---------------
------------HTQF-SCTTVC----------PK---DIP--IT---------------
--------------------------------------EEIQE-----------------
-------------------MKRESVKQNLKFW----------------------------
------------------------------------------------------------
------------------------------------------------------------
-------------------------------------------------
>gi|448349339|ref|ZP_21538181.1| succinate dehydrogenase and fumarate reductase iron-sulfur protein [Natrialba taiwanensis DSM 12281]
------------------------------------------------------------
------------------------------------------------------------
------------------------------------------------------------
------------------------------------------------------------
------------------------------------------------------------
-----MDHFFERMESVEPYFQPDELPD---------------------------------
----------GEL--------------------EEQRQSPQN----REKI----------
---------------------KM----------------------ASRCI----------
------------------------------------------------------------
------------------------------------------------------------
------------------------------------------------------------
------------------------------------------------------------
------------------------------------------------------------
------------------------------------------------------------
------------------------------------------------------------
------------------------------------------------------------
------------------------------------------------------------
-QCGCCTSSCNPSQFDDEYIGPAAIVKGYRFYMDEREGEAAQERR---------------
------------LELL-D----K----------EH---GVWQCHT---------------
--------------------------------QFSCTTVCPKD-----------------
-------------------IPITEEIQEMKRESVKQNLKFW-------------------
------------------------------------------------------------
------------------------------------------------------------
-------------------------------------------------
>gi|409721064|ref|ZP_11269283.1| threonine synthase [Halococcus hamelinensis 100A6]
------------------------------------------------------------
------------------------------------------------------------
------------------------------------------------------------
-----------------------------------------------MPATLRCPACGTT
YADRWRCTCGHPLDFADRPLPDRPAPAFTDLDARDGLWTFDEFLPVEKRATLGEGWTPLV
DAPDWHCAFKLEYVSPT-------------------------------------------
----------GSF--------------------KDR-GAATT----VSRA----------
------------------L--EV----------------------GAERV----------
------------------------------------------------------------
------------------------------------------------------------
------------------------------------------------------------
------------------------------------------------------------
------------------------------------------------------------
------------------------------------------------------------
------------------------------------------------------------
------------------------------------------------------------
--VEDSSGNAGTAIATYAARAGLDAEIFTPADAKPAKLRAIERAGATLRRVEGSREDVTA
AAIDAVGKDEGWYASHAWNPAFFVGTATFAFEVAAQRDWEVPDAV---------------
------------VLPL-GHGTLF----------LGAYRGFRALREAGWTRKVPRLLGAQA
TGYDPIASSETNDENDLADGIHIREPVRADEIHEAIETTDGDA-----------------
-------------------IAIDAVATDREHDRLGRAGFNVEPTCAVATAALTEYRDRGV
LDDEDDVVVPLTGTGLKN------------------------------------------
------------------------------------------------------------
-------------------------------------------------
>gi|16120235|ref|NP_395823.1| hypothetical protein VNG6329H [Halobacterium sp. NRC-1]
------------------------------------------------------------
------------------------------------------------------------
------------------------------------------------------------
------------------------------------------------------------
--------MAALSSIGIGSTLNVSVAAANGDNPDPVSIYHGEKKKQVAHAIAKTDEFKQL
RQKAEELGYSFSWEK---------------------------------------------
----------TEL--------------------NVGGVDAEN----FKRE----------
------------------V--AS-----------------YELQDADENT----------
------------------------------------------------------------
------------------------------------------------------------
------------------------------------------------------------
------------------------------------------------------------
------------------------------------------------------------
------------------------------------------------------------
------------------------------------------------------------
------------------------------------------------------------
------------------------------------------------------------
-----------------------------RAGIILGWHSESHETV---------------
------------VAEL-DIEHYH----------KD---GVF--KKLERYDLMGTNSSGAA
PSVASNGPKEADGEFTKTTAEPNEKAVRTLINDLSEGQSTQ-G-----------------
-------------------VSTQDVSTQIDYPDLPDVLNISSCSGCYYASKLICRNVCGA
FGGFLCGLLGISVVGGIGCVTFVHPL----------------------------------
------------------------------------------------------------
-------------------------------------------------
>gi|322368126|ref|ZP_08042695.1| hypothetical protein ZOD2009_01550 [Haladaptatus paucihalophilus DX253]
------------------------------------------------------------
------------------------------------------------------------
------------------------------------------------------------
---------------------------------------------------------MDA
DERDVSPEKAFSLLGNDTRIEIIQALWDADDPLSFSELHDRVGIRDSGQFNYHLNKLVGL
FVRQTDEKYELTYAGFRIMGAILS------------------------------------
----------GTY--------------------TQR-AEAET----FALD----------
---------TYCPDCGTELIAEY----------------------EEETV----------
------------------------------------------------------------
------------------------------------------------------------
------------------------------------------------------------
------------------------------------------------------------
------------------------------------------------------------
------------------------------------------------------------
------------------------------------------------------------
------------------------------------------------------------
------RVRCETCERNRSTFGLPPGAFEGRNETELRQTFERWLLNVFSLMADGMCLNCSG
KTVGSLVTESEYFADEQEAGIEFRCERCGDYAVGNLGTYLLEHPA---------------
------------VVAF-H----Y----------DH---GID--LT---------------
-------------DYPVWELEWPRPENARIISEDPLLVECVIE-----------------
-------------------LDGDELRLSVDEELAVSVE----------------------
------------------------------------------------------------
------------------------------------------------------------
-------------------------------------------------
>gi|289580247|ref|YP_003478713.1| hypothetical protein Nmag_0564 [Natrialba magadii ATCC 43099]
------------------------------------------------------------
------------------------------------------------------------
------------------------------------------------------------
------------------------------------------------------------
------------------------------------------------------------
-MATGKTTWTIPE-----------------------------------------------
----------GYI--------------------PEGSNGPEPEMLSHESI----------
------------------CILNT----------------------SDEDA----------
------------------------------------------------------------
------------------------------------------------------------
------------------------------------------------------------
------------------------------------------------------------
------------------------------------------------------------
------------------------------------------------------------
------------------------------------------------------------
------------------------------------------------------------
------------------------------------------------------------
----------------------------------------SVEIT---------------
----------VYFTDR-GPVGPF----------EK---TVPAERT---------------
-----------------------------------------KH-----------------
-------------------LRFNEFEEPEEIPTGTPFASVIESDVPVVCQHTRLDSRQAE
NALLSTIAYPSDS-----------------------------------------------
------------------------------------------------------------
-------------------------------------------------
>gi|448357562|ref|ZP_21546260.1| arginyl-tRNA ligase [Natrialba chahannaoensis JCM 10990]
------------------------------------------------------------
------------------------------------------------------------
-------------------------------------MFLALREEVEGALESALAALEYP
TDDLGIEEPPEDVESVLASSVAFRLAGEAGAAPPQVAGQLADEIDADELTYVAAVQTQGP
YLNFLPSDAYLAMTLETATEADYGHLDDREESVVVEHTSANPTGPVHVGRARNPIIGDAV
ASLLDAAGYDVE------------------------------------------------
----------RHYYVNDAGRQIATFTWAYETFDEEDLEDEPE----RDRT----------
-----EYDLVRYYRKGNAFLEDG----------------------PEEEV----------
------------------------------------------------------------
------------------------------------------------------------
------------------------------------------------------------
------------------------------------------------------------
------------------------------------------------------------
------------------------------------------------------------
------------------------------------------------------------
-----------------------------------------EDAEAEIEAIMQGLEEGDE
EAYDRVSEVVDQVLGGMTECLARLPAEFDEFVKETRFMRNGDTNELVDRLQELDEAVYED
DAWQLELDDHGIDKNLVFLRSDGTTLYTTRDLAHHEWKFENYDRA---------------
------------VTVL-G----E----------DH---KLQ--AD---------------
----QLGQTLELLGNDTDQLENVIFSWVNLPGGLGMSTRKGTG-----------------
-------------------VDLDDLLDEAIDRAREEVEDRLDDRIRDDDLDEADIERIAH
QVGIGAVRYDIVSKQATKAITFEWDQALDFEAQSAPYVQYVHARCCGILEEAGFDPTEPL
AAAGQEESLDFDAIDADRLETPAEQDLLETIARFPAVIDEAASDLEPHQIATYTREFADR
FNGFYRECPVLADDVDPEVRETRLALVAASKHTIANALSVLGVAAPRSM
>gi|354610602|ref|ZP_09028558.1| hypothetical protein HalDL1DRAFT_1267 [Halobacterium sp. DL1]
------------------------------------------------------------
------------------------------------------------------------
------------------------------------------------------------
------------------------------------------------------------
-------------------------------------MAIVGRSNLRDLFDDSPTPHIAH
PPRSHRRDFYVATD----------------------------------------------
----------GSY---------ASDGSGLGVIIEAR-DGERV----ARLS----------
------------------VPDEA----------------------PNNNV----------
------------------------------------------------------------
------------------------------------------------------------
------------------------------------------------------------
------------------------------------------------------------
------------------------------------------------------------
------------------------------------------------------------
------------------------------------------------------------
------------------------------------------------------------
-------------------------------------------------------AEYRA
LHLGLDTLAHRAPANASVGVLVDHNNLAGNVNAAMLASRTRDYRP---------------
------------LKQF-TVPASA----------EHHWRGIR--AR---------------
------------------------------------------V-----------------
-------------------VGFDELRAAQVDSKHNPAHVLANEPGQYAHVNQEPARCLLP
EVSESDPQIPPPSRADRRVGD---------------------------------------
------------------------------------------------------------
-------------------------------------------------
>gi|448737407|ref|ZP_21719448.1| ABC transporter [Halococcus thailandensis JCM 13552]
------------------------------------------------------------
------------------------------------------------------------
------------------------------------------------------------
------------------------------------------------------------
--------------------------------------------------MADSSEVAPD
GGTLVAGGSTIE------------------------------------------------
----------GRE--------------------SSA-DGRTE----PDSALVGEELVLGY
PTGEPVIDGESVSIPENRV--TALVGPNGSGKSTLLQGLANQLD-PDSGV----------
------------------------------------------------------------
------------------------------------------------------------
------------------------------------------------------------
------------------------------------------------------------
------------------------------------------------------------
------------------------------------------------------------
------------------------------------------------------------
------------------------------------------------------------
-----------------------------------------VTLDGREIQSLGTKELARK
LGLLSQESSLPASLTVESLAMHGRYPHRGAFDSPTEDDEAAVERA---------------
------------LSLA-G----V----------DH---LRE--RTLGSLSGGQKQLAWIA
MALAQDTEVLLLDEPTTFLDLHHQLEVMAIVETLRAESDVTVV-----------------
-------------------LVLHDLDQAARHAEHMLALVDGEIYAHGPPSEVVSEGLLRD
VFGVSATVEQGERGPHITPHHAVHED----------------------------------
------------------------------------------------------------
-------------------------------------------------
>gi|541179308|gb|ERG87905.1| glutamine synthetase [halophilic archaeon J07HX5]
------------------------------------------------------------
------------------------------------------------------------
------------------------------------------------------------
-----------------------------MTQSEVIEACKQDDIELVRLLHSGYAGMVRG
RTKHADDIEDVLEGGTNMAKVVQGFTPFNTPTEGSQHGPMGEIRLIPDADTFQRLPYAEN
TAVMLCDKYTVDRERWDADPRTAL------------------------------------
----------GNFIDELQYTPMTAYESEYFLIKETE-DGYEQ----FDSTQCYTADGMQS
AHEIIIDTVRALKAQGMSL--DVYYAEGGFGQQELVVNPSRGVQAPDNHV----------
------------------------------------------------------------
------------------------------------------------------------
------------------------------------------------------------
------------------------------------------------------------
------------------------------------------------------------
------------------------------------------------------------
------------------------------------------------------------
----------------------------------------LYRQTAKAIAAEHGVKASFL
PKPFQDDFGSGCHMNVSLWDGDSNAFYEEGSGPYGITDTCRYFIGGLLKHARALVALTAP
SVISYKRLQPHSWSGTFTAWGYDNREGFVRVPSTQWEDPESTARI---------------
ELKASDNTANPYLSLF-GILAAG----------KD---GIE--RE---------------
------IDPGEPLDGDPGALTQQERDRRGIERLPETLGEALDE-----------------
-------------------LETDEVLTGKLGKSLIEGYVAEKRTEWNNSKRTVSDWDIDT
YGPQF-------------------------------------------------------
------------------------------------------------------------
-------------------------------------------------
>gi|448725404|ref|ZP_21707862.1| DNA-directed RNA polymerase subunit A' [Halococcus morrhuae DSM 1307]
------------------------------------------------------------
------------------------------------------------------------
--------------------------------MSTNATPKEIGAIDFGLMNPEEYRDMSA
TKIITADTYDDDGYPIDMGLMDPRLGVIDPGLECKTCGQHSGSCNGHFGHIELAAPVIHV
GFTKLIRRLLRGTCRECSRLLLDEHERDEFAERLQRARDLDDDVNDVTKAAIRQARKADR
CPYCGEEQYDVQHEKPTTYYEVQDVLAAEYPQLIAEAMQPDEEEERPATSPQELADATDI
ELSRINDILGGEF--------------------RPREEGREA----IERA----------
------------------L--DVDLSEEDLNKLMPSDIRDWFEAIPDEDIEVLGINAERS
RPEWMVLTVLPVPPVTARPSITLDNGQRSEDDLTHKLVDIIRINQRFMENREAGAPQLII
EDLWELLQYHVTTFMDNEISGTPPARHRSGRPLKTLSQRLKGKEGRFRGSLSGKRVNFSA
RTVISPDPTLSLNEVGVPERVAREMTQTMNVNEQNIEEARQYVRNGSEAHPGANRVIRPD
GKVMKILDQAKEELAERIEPGWQVQRHLSDGDIVIFNRQPSLHRMSIMAHEVVVMPYKTF
RLNTTVCPPYNADFDGDEMNMHALQNEEARAEARVLMRVQEQILSPRFGENIIGAIQDHV
SGTYLLTHDDPEMGGLPRFNETQALDLLRATGVDTLPEPDDDDEQGRPYWTGRTIFSELL
PSALDLEFTSSTGDTVMIDEGALVEGTIDEDAVGAFGGEIVDTIVKQYGETRARVFINEV
ASLAMRAIMHFGFSIGIDDESISDAAEAQIDESMDNAYERVQELIDTYENDDLESLPGRT
VDETLEMKIMQTLGKARDSAGDIADEHFDDDNPAVIMAESGARGSMLNLTQMAACVGQQA
VRGERINRGYEGRTLSHFKPGDLSAEAHGFVEDSYRSGLTPREFF---------------
------------FHAM-G----G----------RE---GLV--DTAVRTSKSGYLQRRLI
NALSELETQYDGTVRDTSDNIVQFEFGEDNTSPVKVSSSDDNE-----------------
-------------------IDVDEIADRVLAAEFEDEGEEFAGEQATNLSESADDRMDRD
RPSSPIDVPEVGDD----------------------------------------------
------------------------------------------------------------
-------------------------------------------------
>gi|339756165|gb|EGQ39748.1| hypothetical protein J07AB56_04760 [Candidatus Nanosalinarum sp. J07AB56]
------------------------------------------------------------
------------------------------------------------------------
------------------------------------------------------------
------------------------------------------------------------
------------------------------------------------------------
-----MEEHDFS------------------------------------------------
----------GTI--------------------EMG-METQP----FHRT----------
------------------V--EG----------------------HSTEH----------
------------------------------------------------------------
------------------------------------------------------------
------------------------------------------------------------
------------------------------------------------------------
------------------------------------------------------------
------------------------------------------------------------
------------------------------------------------------------
------------------------------------------------------------
------------------------------------------------------------
----------------------------------------ARDKL---------------
------------LGEL-G----S----------EH---GVP--RT---------------
------------------------------------------R-----------------
-------------------IHVEEENE---------------------------------
------------------------------------------------------------
------------------------------------------------------------
-------------------------------------------------
>gi|541197090|gb|ERH05253.1| ribosomal protein L20A (L18A) [Halonotius sp. J07HN4]
------------------------------------------------------------
------------------------------------------------------------
------------------------------------------------------------
------------------------------------------------------------
------------------------------------------------------------
-----MSAFTIR------------------------------------------------
----------GEF--------------------DGR-TGPRT----FTKE----------
------------------I--EA----------------------VNENV----------
------------------------------------------------------------
------------------------------------------------------------
------------------------------------------------------------
------------------------------------------------------------
------------------------------------------------------------
------------------------------------------------------------
------------------------------------------------------------
------------------------------------------------------------
------------------------------------------------------------
----------------------------------------AREHL---------------
------------LSQF-G----S----------EH---GLK--RT---------------
------------------------------------------Q-----------------
-------------------VTIQDVTAQ--------------------------------
------------------------------------------------------------
------------------------------------------------------------
-------------------------------------------------
>gi|541193470|gb|ERH01818.1| ribosomal protein L20A (L18A) [Halonotius sp. J07HN6]
------------------------------------------------------------
------------------------------------------------------------
------------------------------------------------------------
------------------------------------------------------------
------------------------------------------------------------
-----MSAFTIR------------------------------------------------
----------GEF--------------------DGR-TGPRT----FTKE----------
------------------I--EA----------------------VNENV----------
------------------------------------------------------------
------------------------------------------------------------
------------------------------------------------------------
------------------------------------------------------------
------------------------------------------------------------
------------------------------------------------------------
------------------------------------------------------------
------------------------------------------------------------
------------------------------------------------------------
----------------------------------------AREHL---------------
------------LSQF-G----S----------EH---GLK--RT---------------
------------------------------------------Q-----------------
-------------------VTIQDVTAQ--------------------------------
------------------------------------------------------------
------------------------------------------------------------
-------------------------------------------------
>gi|399576178|ref|ZP_10769935.1| 50S ribosomal protein LX [Halogranum salarium B-1]
------------------------------------------------------------
------------------------------------------------------------
------------------------------------------------------------
------------------------------------------------------------
------------------------------------------------------------
----------MS------------------------------------------------
----------GRF--------------------RSR-DGWKS----FTKQ----------
------------------V--EA----------------------ANENV----------
------------------------------------------------------------
------------------------------------------------------------
------------------------------------------------------------
------------------------------------------------------------
------------------------------------------------------------
------------------------------------------------------------
------------------------------------------------------------
------------------------------------------------------------
------------------------------------------------------------
----------------------------------------ANEHV---------------
------------LSQF-G----S----------EH---GLK--RT---------------
------------------------------------------H-----------------
-------------------VEVSEVSAA--------------------------------
------------------------------------------------------------
------------------------------------------------------------
-------------------------------------------------
>gi|448589272|ref|ZP_21649431.1| 50S ribosomal protein LX [Haloferax elongans ATCC BAA-1513]
------------------------------------------------------------
------------------------------------------------------------
------------------------------------------------------------
------------------------------------------------------------
------------------------------------------------------------
-----MSQFTIS------------------------------------------------
----------GTF--------------------TSR-GVTHN----FTKV----------
------------------V--DA----------------------PNENV----------
------------------------------------------------------------
------------------------------------------------------------
------------------------------------------------------------
------------------------------------------------------------
------------------------------------------------------------
------------------------------------------------------------
------------------------------------------------------------
------------------------------------------------------------
------------------------------------------------------------
----------------------------------------AREFA---------------
------------YSLI-G----S----------EH---GIK--RT---------------
------------------------------------------K-----------------
-------------------VSLSEVSAA--------------------------------
------------------------------------------------------------
------------------------------------------------------------
-------------------------------------------------
>gi|448578864|ref|ZP_21644240.1| 50S ribosomal protein LX [Haloferax larsenii JCM 13917]
------------------------------------------------------------
------------------------------------------------------------
------------------------------------------------------------
------------------------------------------------------------
------------------------------------------------------------
-----MSQFTIS------------------------------------------------
----------GTF--------------------TSR-GVTHN----FTKV----------
------------------V--DA----------------------PNENV----------
------------------------------------------------------------
------------------------------------------------------------
------------------------------------------------------------
------------------------------------------------------------
------------------------------------------------------------
------------------------------------------------------------
------------------------------------------------------------
------------------------------------------------------------
------------------------------------------------------------
----------------------------------------AREFA---------------
------------YSLI-G----S----------EH---GIK--RT---------------
------------------------------------------K-----------------
-------------------VSLSEVSAA--------------------------------
------------------------------------------------------------
------------------------------------------------------------
-------------------------------------------------
>gi|448611256|ref|ZP_21661890.1| 50S ribosomal protein LX [Haloferax mucosum ATCC BAA-1512]
------------------------------------------------------------
------------------------------------------------------------
------------------------------------------------------------
------------------------------------------------------------
------------------------------------------------------------
-----MSQFIIA------------------------------------------------
----------GTF--------------------TSR-GVVHE----FTKT----------
------------------V--EA----------------------PNENV----------
------------------------------------------------------------
------------------------------------------------------------
------------------------------------------------------------
------------------------------------------------------------
------------------------------------------------------------
------------------------------------------------------------
------------------------------------------------------------
------------------------------------------------------------
------------------------------------------------------------
----------------------------------------AEEHA---------------
------------YSLI-G----S----------EH---GIK--RT---------------
------------------------------------------K-----------------
-------------------VELTEVSAA--------------------------------
------------------------------------------------------------
------------------------------------------------------------
-------------------------------------------------
>gi|448616764|ref|ZP_21665474.1| 50S ribosomal protein LX [Haloferax mediterranei ATCC 33500]
------------------------------------------------------------
------------------------------------------------------------
------------------------------------------------------------
------------------------------------------------------------
------------------------------------------------------------
-----MSQFTIT------------------------------------------------
----------GSF--------------------TSR-GVVHE----FTKT----------
------------------V--EA----------------------PNENV----------
------------------------------------------------------------
------------------------------------------------------------
------------------------------------------------------------
------------------------------------------------------------
------------------------------------------------------------
------------------------------------------------------------
------------------------------------------------------------
------------------------------------------------------------
------------------------------------------------------------
----------------------------------------AEERA---------------
------------YSLI-G----S----------EH---GIK--RT---------------
------------------------------------------K-----------------
-------------------VTLSEVSAA--------------------------------
------------------------------------------------------------
------------------------------------------------------------
-------------------------------------------------
>gi|448582790|ref|ZP_21646294.1| 50S ribosomal protein LX [Haloferax gibbonsii ATCC 33959]
------------------------------------------------------------
------------------------------------------------------------
------------------------------------------------------------
------------------------------------------------------------
------------------------------------------------------------
-----MSQFIIA------------------------------------------------
----------GSF--------------------TSR-GVVHE----FTKT----------
------------------V--EA----------------------PNENV----------
------------------------------------------------------------
------------------------------------------------------------
------------------------------------------------------------
------------------------------------------------------------
------------------------------------------------------------
------------------------------------------------------------
------------------------------------------------------------
------------------------------------------------------------
------------------------------------------------------------
----------------------------------------AQERA---------------
------------FSLI-G----S----------EH---GIK--RT---------------
------------------------------------------K-----------------
-------------------VELNEVSAA--------------------------------
------------------------------------------------------------
------------------------------------------------------------
-------------------------------------------------
>gi|448560509|ref|ZP_21633957.1| 50S ribosomal protein LX [Haloferax prahovense DSM 18310]
------------------------------------------------------------
------------------------------------------------------------
------------------------------------------------------------
------------------------------------------------------------
------------------------------------------------------------
-----MSQFIIA------------------------------------------------
----------GSF--------------------TSR-GVVHE----FTKT----------
------------------V--EA----------------------PNENV----------
------------------------------------------------------------
------------------------------------------------------------
------------------------------------------------------------
------------------------------------------------------------
------------------------------------------------------------
------------------------------------------------------------
------------------------------------------------------------
------------------------------------------------------------
------------------------------------------------------------
----------------------------------------AQERA---------------
------------FSLI-G----S----------EH---GIK--RT---------------
------------------------------------------K-----------------
-------------------VELNEVSAA--------------------------------
------------------------------------------------------------
------------------------------------------------------------
-------------------------------------------------
>gi|448597773|ref|ZP_21654698.1| 50S ribosomal protein LX [Haloferax alexandrinus JCM 10717]
------------------------------------------------------------
------------------------------------------------------------
------------------------------------------------------------
------------------------------------------------------------
------------------------------------------------------------
-----MSQFIIT------------------------------------------------
----------GSF--------------------TSR-GVVHE----FTKT----------
------------------V--EA----------------------PNENV----------
------------------------------------------------------------
------------------------------------------------------------
------------------------------------------------------------
------------------------------------------------------------
------------------------------------------------------------
------------------------------------------------------------
------------------------------------------------------------
------------------------------------------------------------
------------------------------------------------------------
----------------------------------------AQERA---------------
------------FSLI-G----S----------EH---GIK--RT---------------
------------------------------------------K-----------------
-------------------VELNEVTAA--------------------------------
------------------------------------------------------------
------------------------------------------------------------
-------------------------------------------------
>gi|433421579|ref|ZP_20405801.1| 50S ribosomal protein LX [Haloferax sp. BAB2207]
------------------------------------------------------------
------------------------------------------------------------
------------------------------------------------------------
------------------------------------------------------------
------------------------------------------------------------
-----MSQFIIT------------------------------------------------
----------GSF--------------------TSR-GVVHE----FTKT----------
------------------V--EA----------------------PNENV----------
------------------------------------------------------------
------------------------------------------------------------
------------------------------------------------------------
------------------------------------------------------------
------------------------------------------------------------
------------------------------------------------------------
------------------------------------------------------------
------------------------------------------------------------
------------------------------------------------------------
----------------------------------------AQERA---------------
------------FSLI-G----S----------EH---GIK--RT---------------
------------------------------------------K-----------------
-------------------VELNEVTAA--------------------------------
------------------------------------------------------------
------------------------------------------------------------
-------------------------------------------------
>gi|448622347|ref|ZP_21669041.1| 50S ribosomal protein LX [Haloferax denitrificans ATCC 35960]
------------------------------------------------------------
------------------------------------------------------------
------------------------------------------------------------
------------------------------------------------------------
------------------------------------------------------------
-----MSQFIIT------------------------------------------------
----------GSF--------------------TSR-GVVHE----FTKT----------
------------------V--EA----------------------PNENV----------
------------------------------------------------------------
------------------------------------------------------------
------------------------------------------------------------
------------------------------------------------------------
------------------------------------------------------------
------------------------------------------------------------
------------------------------------------------------------
------------------------------------------------------------
------------------------------------------------------------
----------------------------------------AQERA---------------
------------FSLI-G----S----------EH---GIK--RT---------------
------------------------------------------K-----------------
-------------------VELNEVTAA--------------------------------
------------------------------------------------------------
------------------------------------------------------------
-------------------------------------------------
>gi|448573625|ref|ZP_21641108.1| 50S ribosomal protein LX [Haloferax lucentense DSM 14919]
------------------------------------------------------------
------------------------------------------------------------
------------------------------------------------------------
------------------------------------------------------------
------------------------------------------------------------
-----MSQFIIT------------------------------------------------
----------GSF--------------------TSR-GVVHE----FTKT----------
------------------V--EA----------------------PNENV----------
------------------------------------------------------------
------------------------------------------------------------
------------------------------------------------------------
------------------------------------------------------------
------------------------------------------------------------
------------------------------------------------------------
------------------------------------------------------------
------------------------------------------------------------
------------------------------------------------------------
----------------------------------------AQERA---------------
------------FSLI-G----S----------EH---GIK--RT---------------
------------------------------------------K-----------------
-------------------VELNEVTAA--------------------------------
------------------------------------------------------------
------------------------------------------------------------
-------------------------------------------------
>gi|448293840|ref|ZP_21483943.1| 50S ribosomal protein LX [Haloferax volcanii DS2]
------------------------------------------------------------
------------------------------------------------------------
------------------------------------------------------------
------------------------------------------------------------
------------------------------------------------------------
-----MSQFIIT------------------------------------------------
----------GSF--------------------TSR-GVVHE----FTKT----------
------------------V--EA----------------------PNENV----------
------------------------------------------------------------
------------------------------------------------------------
------------------------------------------------------------
------------------------------------------------------------
------------------------------------------------------------
------------------------------------------------------------
------------------------------------------------------------
------------------------------------------------------------
------------------------------------------------------------
----------------------------------------AQERA---------------
------------FSLI-G----S----------EH---GIK--RT---------------
------------------------------------------K-----------------
-------------------VELNEVTAA--------------------------------
------------------------------------------------------------
------------------------------------------------------------
-------------------------------------------------
>gi|448558376|ref|ZP_21633050.1| 50S ribosomal protein LX [Haloferax sp. ATCC BAA-644]
------------------------------------------------------------
------------------------------------------------------------
------------------------------------------------------------
------------------------------------------------------------
------------------------------------------------------------
-----MSQFIIT------------------------------------------------
----------GSF--------------------TSR-GVVHE----FTKT----------
------------------V--EA----------------------PNENV----------
------------------------------------------------------------
------------------------------------------------------------
------------------------------------------------------------
------------------------------------------------------------
------------------------------------------------------------
------------------------------------------------------------
------------------------------------------------------------
------------------------------------------------------------
------------------------------------------------------------
----------------------------------------AQERA---------------
------------FSLI-G----S----------EH---GIK--RT---------------
------------------------------------------K-----------------
-------------------VELNEVSAA--------------------------------
------------------------------------------------------------
------------------------------------------------------------
-------------------------------------------------
>gi|448551131|ref|ZP_21629273.1| 50S ribosomal protein LX [Haloferax sp. ATCC BAA-645]
------------------------------------------------------------
------------------------------------------------------------
------------------------------------------------------------
------------------------------------------------------------
------------------------------------------------------------
-----MSQFIIT------------------------------------------------
----------GSF--------------------TSR-GVVHE----FTKT----------
------------------V--EA----------------------PNENV----------
------------------------------------------------------------
------------------------------------------------------------
------------------------------------------------------------
------------------------------------------------------------
------------------------------------------------------------
------------------------------------------------------------
------------------------------------------------------------
------------------------------------------------------------
------------------------------------------------------------
----------------------------------------AQERA---------------
------------FSLI-G----S----------EH---GIK--RT---------------
------------------------------------------K-----------------
-------------------VELNEVSAA--------------------------------
------------------------------------------------------------
------------------------------------------------------------
-------------------------------------------------
>gi|448544119|ref|ZP_21625432.1| 50S ribosomal protein LX [Haloferax sp. ATCC BAA-646]
------------------------------------------------------------
------------------------------------------------------------
------------------------------------------------------------
------------------------------------------------------------
------------------------------------------------------------
-----MSQFIIT------------------------------------------------
----------GSF--------------------TSR-GVVHE----FTKT----------
------------------V--EA----------------------PNENV----------
------------------------------------------------------------
------------------------------------------------------------
------------------------------------------------------------
------------------------------------------------------------
------------------------------------------------------------
------------------------------------------------------------
------------------------------------------------------------
------------------------------------------------------------
------------------------------------------------------------
----------------------------------------AQERA---------------
------------FSLI-G----S----------EH---GIK--RT---------------
------------------------------------------K-----------------
-------------------VELNEVSAA--------------------------------
------------------------------------------------------------
------------------------------------------------------------
-------------------------------------------------
>gi|448388359|ref|ZP_21565214.1| hypothetical protein C477_03240 [Haloterrigena salina JCM 13891]
------------------------------------------------------------
------------------------------------------------------------
------------------------------------------------------------
------------------------------------------------------------
------------------------------------------------------------
-----MSRFAVT------------------------------------------------
----------GRV--------------------ADY-DGFAA----RETA----------
------------------A--VT----------------------ENESV----------
------------------------------------------------------------
------------------------------------------------------------
------------------------------------------------------------
------------------------------------------------------------
------------------------------------------------------------
------------------------------------------------------------
------------------------------------------------------------
------------------------------------------------------------
------------------------------------------------------------
----------------------------------------GCERV---------------
------------LSRL-E----S----------RC---GSK--RR---------------
------------------------------------------Q-----------------
-------------------IELEDDTQQ--------------------------------
------------------------------------------------------------
------------------------------------------------------------
-------------------------------------------------
>gi|284163532|ref|YP_003401811.1| hypothetical protein Htur_0237 [Haloterrigena turkmenica DSM 5511]
------------------------------------------------------------
------------------------------------------------------------
------------------------------------------------------------
------------------------------------------------------------
------------------------------------------------------------
-----MSRFAVT------------------------------------------------
----------GRV--------------------TDY-DGFAA----RETA----------
------------------A--VT----------------------ENESV----------
------------------------------------------------------------
------------------------------------------------------------
------------------------------------------------------------
------------------------------------------------------------
------------------------------------------------------------
------------------------------------------------------------
------------------------------------------------------------
------------------------------------------------------------
------------------------------------------------------------
----------------------------------------GRERV---------------
------------LSRL-E----S----------RC---GPK--RR---------------
------------------------------------------Q-----------------
-------------------IELEDITQQ--------------------------------
------------------------------------------------------------
------------------------------------------------------------
-------------------------------------------------
>gi|541205629|gb|ERH13609.1| ribosomal protein L20A (L18A) [halophilic archaeon J07HB67]
------------------------------------------------------------
------------------------------------------------------------
------------------------------------------------------------
------------------------------------------------------------
------------------------------------------------------------
-----MTEFTVS------------------------------------------------
----------GQF--------------------ETR-DGTQT----FTRS----------
------------------V--EA----------------------PNEDV----------
------------------------------------------------------------
------------------------------------------------------------
------------------------------------------------------------
------------------------------------------------------------
------------------------------------------------------------
------------------------------------------------------------
------------------------------------------------------------
------------------------------------------------------------
------------------------------------------------------------
----------------------------------------AREHT---------------
------------FSKF-G----A----------EH---RLS--RN---------------
------------------------------------------Q-----------------
-------------------VEIEEVSA---------------------------------
------------------------------------------------------------
------------------------------------------------------------
-------------------------------------------------
>gi|541190421|gb|ERG98809.1| ribosomal protein L20A (L18A) [Haloquadratum sp. J07HQX50]
------------------------------------------------------------
------------------------------------------------------------
------------------------------------------------------------
------------------------------------------------------------
------------------------------------------------------------
-----MTIYAVS------------------------------------------------
----------GRF--------------------QSR-DGFSD----FSKT----------
------------------I--EA----------------------PNESV----------
------------------------------------------------------------
------------------------------------------------------------
------------------------------------------------------------
------------------------------------------------------------
------------------------------------------------------------
------------------------------------------------------------
------------------------------------------------------------
------------------------------------------------------------
------------------------------------------------------------
----------------------------------------AEERT---------------
------------YATI-G----S----------QH---GLK--RM---------------
------------------------------------------Q-----------------
-------------------IEIDDVELSSEDVTQ--------------------------
------------------------------------------------------------
------------------------------------------------------------
-------------------------------------------------
>gi|541201834|gb|ERH09899.1| LSU ribosomal protein LX [halophilic archaeon J07HX64]
------------------------------------------------------------
------------------------------------------------------------
------------------------------------------------------------
------------------------------------------------------------
------------------------------------------------------------
-----MTNYRVT------------------------------------------------
----------GRW--------------------ETP-EGWQS----FETE----------
------------------L--DA----------------------ENESV----------
------------------------------------------------------------
------------------------------------------------------------
------------------------------------------------------------
------------------------------------------------------------
------------------------------------------------------------
------------------------------------------------------------
------------------------------------------------------------
------------------------------------------------------------
------------------------------------------------------------
----------------------------------------AVEHT---------------
------------YAEF-G----S----------RH---GLK--RR---------------
------------------------------------------Q-----------------
-------------------IEIQEVAQ---------------------------------
------------------------------------------------------------
------------------------------------------------------------
-------------------------------------------------
>gi|385804859|ref|YP_005841259.1| ribosomal protein HL32 (LX) [Haloquadratum walsbyi C23]
------------------------------------------------------------
------------------------------------------------------------
------------------------------------------------------------
------------------------------------------------------------
------------------------------------------------------------
-----MVQFAVS------------------------------------------------
----------GQF--------------------RSR-DGFNE----FTTD----------
------------------V--EA----------------------PNKNV----------
------------------------------------------------------------
------------------------------------------------------------
------------------------------------------------------------
------------------------------------------------------------
------------------------------------------------------------
------------------------------------------------------------
------------------------------------------------------------
------------------------------------------------------------
------------------------------------------------------------
----------------------------------------ARERV---------------
------------YANI-G----S----------QH---SLR--RT---------------
------------------------------------------Q-----------------
-------------------IKIDSVRSLSDNADITESEVAS-------------------
------------------------------------------------------------
------------------------------------------------------------
-------------------------------------------------
>gi|110669295|ref|YP_659106.1| 50S ribosomal protein LX [Haloquadratum walsbyi DSM 16790]
------------------------------------------------------------
------------------------------------------------------------
------------------------------------------------------------
------------------------------------------------------------
------------------------------------------------------------
-----MVQFAVS------------------------------------------------
----------GQF--------------------RSR-DGFNE----FTTD----------
------------------V--EA----------------------PNKNV----------
------------------------------------------------------------
------------------------------------------------------------
------------------------------------------------------------
------------------------------------------------------------
------------------------------------------------------------
------------------------------------------------------------
------------------------------------------------------------
------------------------------------------------------------
------------------------------------------------------------
----------------------------------------ARERV---------------
------------YANI-G----S----------QH---SLR--RT---------------
------------------------------------------Q-----------------
-------------------IKIDSVRSLSDNADITESEVAS-------------------
------------------------------------------------------------
------------------------------------------------------------
-------------------------------------------------
>gi|257387287|ref|YP_003177060.1| ribosomal LX protein [Halomicrobium mukohataei DSM 12286]
------------------------------------------------------------
------------------------------------------------------------
------------------------------------------------------------
------------------------------------------------------------
------------------------------------------------------------
-----MSEFTVT------------------------------------------------
----------GTF--------------------ESR-DGNQP----FEKT----------
------------------V--EA----------------------PNENV----------
------------------------------------------------------------
------------------------------------------------------------
------------------------------------------------------------
------------------------------------------------------------
------------------------------------------------------------
------------------------------------------------------------
------------------------------------------------------------
------------------------------------------------------------
------------------------------------------------------------
----------------------------------------ARDRA---------------
------------FAAF-G----S----------EH---GLK--RT---------------
------------------------------------------Q-----------------
-------------------VEISEVAQ---------------------------------
------------------------------------------------------------
------------------------------------------------------------
-------------------------------------------------
>gi|544638518|ref|WP_021073088.1| hypothetical protein [haloarchaeon 3A1_DGR]
------------------------------------------------------------
------------------------------------------------------------
------------------------------------------------------------
------------------------------------------------------------
------------------------------------------------------------
-----MSHFTVS------------------------------------------------
----------GRF--------------------RTR-HGQQE----FTKT----------
------------------V--EA----------------------PNEDV----------
------------------------------------------------------------
------------------------------------------------------------
------------------------------------------------------------
------------------------------------------------------------
------------------------------------------------------------
------------------------------------------------------------
------------------------------------------------------------
------------------------------------------------------------
------------------------------------------------------------
----------------------------------------ARDRL---------------
------------YTLI-G----S----------QH---GVK--RT---------------
------------------------------------------K-----------------
-------------------IELDSVAAAEEAAA---------------------------
------------------------------------------------------------
------------------------------------------------------------
-------------------------------------------------
>gi|448473434|ref|ZP_21601576.1| 50S ribosomal protein LX [Halorubrum aidingense JCM 13560]
------------------------------------------------------------
------------------------------------------------------------
------------------------------------------------------------
------------------------------------------------------------
------------------------------------------------------------
----------MS------------------------------------------------
----------GQF--------------------QSR-DGFQP----FTKE----------
------------------V--DA----------------------ENEDL----------
------------------------------------------------------------
------------------------------------------------------------
------------------------------------------------------------
------------------------------------------------------------
------------------------------------------------------------
------------------------------------------------------------
------------------------------------------------------------
------------------------------------------------------------
------------------------------------------------------------
----------------------------------------ARERI---------------
------------YTTV-G----S----------QH---NRK--RT---------------
------------------------------------------Q-----------------
-------------------IEIEEVTAA--------------------------------
------------------------------------------------------------
------------------------------------------------------------
-------------------------------------------------
>lcl|36550_949 unnamed protein product
------------------------------------------------------------
------------------------------------------------------------
------------------------------------------------------------
------------------------------------------------------------
------------------------------------------------------------
-----MSTYTVS------------------------------------------------
----------GRF--------------------QSR-GDFQP----FTKE----------
------------------V--EA----------------------ENEDL----------
------------------------------------------------------------
------------------------------------------------------------
------------------------------------------------------------
------------------------------------------------------------
------------------------------------------------------------
------------------------------------------------------------
------------------------------------------------------------
------------------------------------------------------------
------------------------------------------------------------
----------------------------------------ARERI---------------
------------YTTV-G----S----------QH---NRK--RT---------------
------------------------------------------Q-----------------
-------------------IEIEEVSAA--------------------------------
------------------------------------------------------------
------------------------------------------------------------
-------------------------------------------------
>lcl|36551_3669 unnamed protein product
------------------------------------------------------------
------------------------------------------------------------
------------------------------------------------------------
------------------------------------------------------------
------------------------------------------------------------
-----MSTYTVS------------------------------------------------
----------GRF--------------------QSR-GDFQP----FTKE----------
------------------V--EA----------------------ENEDL----------
------------------------------------------------------------
------------------------------------------------------------
------------------------------------------------------------
------------------------------------------------------------
------------------------------------------------------------
------------------------------------------------------------
------------------------------------------------------------
------------------------------------------------------------
------------------------------------------------------------
----------------------------------------ARERI---------------
------------YTTV-G----S----------QH---NRK--RT---------------
------------------------------------------Q-----------------
-------------------IEIEEVSAA--------------------------------
------------------------------------------------------------
------------------------------------------------------------
-------------------------------------------------
>lcl|36552_1466 unnamed protein product
------------------------------------------------------------
------------------------------------------------------------
------------------------------------------------------------
------------------------------------------------------------
------------------------------------------------------------
-----MSTYTVS------------------------------------------------
----------GRF--------------------QSR-GDFQP----FTKE----------
------------------V--EA----------------------ENEDL----------
------------------------------------------------------------
------------------------------------------------------------
------------------------------------------------------------
------------------------------------------------------------
------------------------------------------------------------
------------------------------------------------------------
------------------------------------------------------------
------------------------------------------------------------
------------------------------------------------------------
----------------------------------------ARERI---------------
------------YTTV-G----S----------QH---NRK--RT---------------
------------------------------------------Q-----------------
-------------------IEIEEVSAA--------------------------------
------------------------------------------------------------
------------------------------------------------------------
-------------------------------------------------
>lcl|36554_543 unnamed protein product
------------------------------------------------------------
------------------------------------------------------------
------------------------------------------------------------
------------------------------------------------------------
------------------------------------------------------------
-----MSTYTVS------------------------------------------------
----------GRF--------------------QSR-GDFQP----FTKE----------
------------------V--EA----------------------ENEDL----------
------------------------------------------------------------
------------------------------------------------------------
------------------------------------------------------------
------------------------------------------------------------
------------------------------------------------------------
------------------------------------------------------------
------------------------------------------------------------
------------------------------------------------------------
------------------------------------------------------------
----------------------------------------ARERI---------------
------------YTTV-G----S----------QH---NRK--RT---------------
------------------------------------------Q-----------------
-------------------IEIEEVSAA--------------------------------
------------------------------------------------------------
------------------------------------------------------------
-------------------------------------------------
>lcl|36555_1630 unnamed protein product
------------------------------------------------------------
------------------------------------------------------------
------------------------------------------------------------
------------------------------------------------------------
------------------------------------------------------------
-----MSTYTVS------------------------------------------------
----------GRF--------------------QSR-GDFQP----FTKE----------
------------------V--EA----------------------ENEDL----------
------------------------------------------------------------
------------------------------------------------------------
------------------------------------------------------------
------------------------------------------------------------
------------------------------------------------------------
------------------------------------------------------------
------------------------------------------------------------
------------------------------------------------------------
------------------------------------------------------------
----------------------------------------ARERI---------------
------------YTTV-G----S----------QH---NRK--RT---------------
------------------------------------------Q-----------------
-------------------IEIEEVSAA--------------------------------
------------------------------------------------------------
------------------------------------------------------------
-------------------------------------------------
>gi|222479255|ref|YP_002565492.1| 50S ribosomal protein LX [Halorubrum lacusprofundi ATCC 49239]
------------------------------------------------------------
------------------------------------------------------------
------------------------------------------------------------
------------------------------------------------------------
------------------------------------------------------------
-----MSTYTVT------------------------------------------------
----------GQF--------------------QSR-DGFQP----FTKD----------
------------------V--EA----------------------ENEDL----------
------------------------------------------------------------
------------------------------------------------------------
------------------------------------------------------------
------------------------------------------------------------
------------------------------------------------------------
------------------------------------------------------------
------------------------------------------------------------
------------------------------------------------------------
------------------------------------------------------------
----------------------------------------ARERI---------------
------------YTTV-G----S----------QH---NRK--RP---------------
------------------------------------------Q-----------------
-------------------IEIKEVSAA--------------------------------
------------------------------------------------------------
------------------------------------------------------------
-------------------------------------------------
>gi|448502544|ref|ZP_21612657.1| 50S ribosomal protein LX [Halorubrum coriense DSM 10284]
------------------------------------------------------------
------------------------------------------------------------
------------------------------------------------------------
------------------------------------------------------------
------------------------------------------------------------
----------MS------------------------------------------------
----------GRF--------------------QSR-DGDQP----FTKD----------
------------------V--DA----------------------ENEDL----------
------------------------------------------------------------
------------------------------------------------------------
------------------------------------------------------------
------------------------------------------------------------
------------------------------------------------------------
------------------------------------------------------------
------------------------------------------------------------
------------------------------------------------------------
------------------------------------------------------------
----------------------------------------ARERI---------------
------------YTTV-G----S----------QH---NRK--RT---------------
------------------------------------------Q-----------------
-------------------IEIEEVSEA--------------------------------
------------------------------------------------------------
------------------------------------------------------------
-------------------------------------------------
>gi|448468902|ref|ZP_21599999.1| 50S ribosomal protein LX [Halorubrum kocurii JCM 14978]
------------------------------------------------------------
------------------------------------------------------------
------------------------------------------------------------
------------------------------------------------------------
------------------------------------------------------------
-----MSTYTVS------------------------------------------------
----------GRF--------------------QSR-DGFQP----FTKD----------
------------------V--EA----------------------ENEDL----------
------------------------------------------------------------
------------------------------------------------------------
------------------------------------------------------------
------------------------------------------------------------
------------------------------------------------------------
------------------------------------------------------------
------------------------------------------------------------
------------------------------------------------------------
------------------------------------------------------------
----------------------------------------ARERI---------------
------------YTTV-G----S----------QH---NRK--RA---------------
------------------------------------------Q-----------------
-------------------IEIEEVSAA--------------------------------
------------------------------------------------------------
------------------------------------------------------------
-------------------------------------------------
>gi|448456131|ref|ZP_21594984.1| 50S ribosomal protein LX [Halorubrum lipolyticum DSM 21995]
------------------------------------------------------------
------------------------------------------------------------
------------------------------------------------------------
------------------------------------------------------------
------------------------------------------------------------
-----MSTYTVS------------------------------------------------
----------GRF--------------------QSR-DGFQP----FTKD----------
------------------V--EA----------------------ENEDL----------
------------------------------------------------------------
------------------------------------------------------------
------------------------------------------------------------
------------------------------------------------------------
------------------------------------------------------------
------------------------------------------------------------
------------------------------------------------------------
------------------------------------------------------------
------------------------------------------------------------
----------------------------------------ARERI---------------
------------YTTV-G----S----------QH---GRK--RA---------------
------------------------------------------Q-----------------
-------------------IEIEEVSAA--------------------------------
------------------------------------------------------------
------------------------------------------------------------
-------------------------------------------------
>lcl|38017_2801 unnamed protein product
------------------------------------------------------------
------------------------------------------------------------
------------------------------------------------------------
------------------------------------------------------------
------------------------------------------------------------
---MNMSTYTVS------------------------------------------------
----------GRF--------------------QSR-DGFQP----FTKD----------
------------------V--EA----------------------ENEDL----------
------------------------------------------------------------
------------------------------------------------------------
------------------------------------------------------------
------------------------------------------------------------
------------------------------------------------------------
------------------------------------------------------------
------------------------------------------------------------
------------------------------------------------------------
------------------------------------------------------------
----------------------------------------ARERI---------------
------------YTTV-G----S----------QH---SRK--RT---------------
------------------------------------------Q-----------------
-------------------IEIEEVSAA--------------------------------
------------------------------------------------------------
------------------------------------------------------------
-------------------------------------------------
>gi|448446175|ref|ZP_21590661.1| 50S ribosomal protein LX [Halorubrum saccharovorum DSM 1137]
------------------------------------------------------------
------------------------------------------------------------
------------------------------------------------------------
------------------------------------------------------------
------------------------------------------------------------
-----MSTYTVS------------------------------------------------
----------GRF--------------------QSR-DGFQP----FTKD----------
------------------V--EA----------------------ENEDL----------
------------------------------------------------------------
------------------------------------------------------------
------------------------------------------------------------
------------------------------------------------------------
------------------------------------------------------------
------------------------------------------------------------
------------------------------------------------------------
------------------------------------------------------------
------------------------------------------------------------
----------------------------------------ARERI---------------
------------YTTV-G----S----------QH---SRK--RT---------------
------------------------------------------Q-----------------
-------------------IEIEEVSAA--------------------------------
------------------------------------------------------------
------------------------------------------------------------
-------------------------------------------------
>lcl|38019_238 unnamed protein product
------------------------------------------------------------
------------------------------------------------------------
------------------------------------------------------------
------------------------------------------------------------
------------------------------------------------------------
-----MSTYTVS------------------------------------------------
----------GRF--------------------QSR-DGFQP----FTKD----------
------------------V--EA----------------------ENEDL----------
------------------------------------------------------------
------------------------------------------------------------
------------------------------------------------------------
------------------------------------------------------------
------------------------------------------------------------
------------------------------------------------------------
------------------------------------------------------------
------------------------------------------------------------
------------------------------------------------------------
----------------------------------------ARERI---------------
------------YTQV-G----S----------QH---GRK--RT---------------
------------------------------------------Q-----------------
-------------------IEIEEVSAA--------------------------------
------------------------------------------------------------
------------------------------------------------------------
-------------------------------------------------
>gi|448435708|ref|ZP_21586844.1| 50S ribosomal protein LX [Halorubrum tebenquichense DSM 14210]
------------------------------------------------------------
------------------------------------------------------------
------------------------------------------------------------
------------------------------------------------------------
------------------------------------------------------------
-----MSTYTVS------------------------------------------------
----------GRF--------------------QSR-DGFQP----FTKD----------
------------------V--EA----------------------ENEDL----------
------------------------------------------------------------
------------------------------------------------------------
------------------------------------------------------------
------------------------------------------------------------
------------------------------------------------------------
------------------------------------------------------------
------------------------------------------------------------
------------------------------------------------------------
------------------------------------------------------------
----------------------------------------ARERI---------------
------------YTNV-G----S----------QH---NRK--RT---------------
------------------------------------------Q-----------------
-------------------IEIEEVSAA--------------------------------
------------------------------------------------------------
------------------------------------------------------------
-------------------------------------------------
>lcl|39407_1498 unnamed protein product
------------------------------------------------------------
------------------------------------------------------------
------------------------------------------------------------
------------------------------------------------------------
------------------------------------------------------------
-----MSTYTVS------------------------------------------------
----------GRF--------------------QSR-DGDQP----FTKD----------
------------------V--EA----------------------ENEDL----------
------------------------------------------------------------
------------------------------------------------------------
------------------------------------------------------------
------------------------------------------------------------
------------------------------------------------------------
------------------------------------------------------------
------------------------------------------------------------
------------------------------------------------------------
------------------------------------------------------------
----------------------------------------ARERI---------------
------------YTTV-G----S----------QH---NRK--RT---------------
------------------------------------------Q-----------------
-------------------IDIEEVSEE--------------------------------
------------------------------------------------------------
------------------------------------------------------------
-------------------------------------------------
>lcl|38016_2199 unnamed protein product
------------------------------------------------------------
------------------------------------------------------------
------------------------------------------------------------
------------------------------------------------------------
------------------------------------------------------------
-----MSTYTVS------------------------------------------------
----------GRF--------------------QSR-DGDQP----FTKD----------
------------------V--EA----------------------ENEDL----------
------------------------------------------------------------
------------------------------------------------------------
------------------------------------------------------------
------------------------------------------------------------
------------------------------------------------------------
------------------------------------------------------------
------------------------------------------------------------
------------------------------------------------------------
------------------------------------------------------------
----------------------------------------ARERI---------------
------------YTTV-G----S----------QH---NRK--RT---------------
------------------------------------------Q-----------------
-------------------IDIEEVSEE--------------------------------
------------------------------------------------------------
------------------------------------------------------------
-------------------------------------------------
>gi|515912710|ref|WP_017343293.1| 50S ribosomal protein LX [Halorubrum sp. T3]
------------------------------------------------------------
------------------------------------------------------------
------------------------------------------------------------
------------------------------------------------------------
------------------------------------------------------------
-----MSTYTVS------------------------------------------------
----------GRF--------------------QSR-DGDQP----FTKD----------
------------------V--EA----------------------ENEDL----------
------------------------------------------------------------
------------------------------------------------------------
------------------------------------------------------------
------------------------------------------------------------
------------------------------------------------------------
------------------------------------------------------------
------------------------------------------------------------
------------------------------------------------------------
------------------------------------------------------------
----------------------------------------ARERI---------------
------------YTTV-G----S----------QH---NRK--RT---------------
------------------------------------------Q-----------------
-------------------IDIEEVSEE--------------------------------
------------------------------------------------------------
------------------------------------------------------------
-------------------------------------------------
>gi|495717863|ref|WP_008442442.1| hypothetical protein [Halorubrum californiense]
MSDRRTPWLAIARYDAAGRARGSAVVTGLLSAFLLLFLAFFPSLATADVDLDAYVEAFPP
ALREAFGIIAISSIEGFLAVEFYQFAWLLLVGLYLAYLAGGTIAGDVASGRVDLTLSAPV
ARRDVVVGRFLGLVPLVVLLNVVLPLVAYVGVLVVGETIAVERLLAVHALAVPYHLTCVA
VGVAVSMLVSRPGIAQRVALGALFALFMFESVVASMDYAEGGRPQPDGALRPLRGPRAGR
VRPHRGGGPARGDDRPRRPRRRPVPPRGSLGIKIRDSRPLRAVRGGVVACPFLGRYFPVP
AGSGNMSTYTVS------------------------------------------------
----------GRF--------------------QSR-DGDQP----FTKD----------
------------------V--EA----------------------ENEDL----------
------------------------------------------------------------
------------------------------------------------------------
------------------------------------------------------------
------------------------------------------------------------
------------------------------------------------------------
------------------------------------------------------------
------------------------------------------------------------
------------------------------------------------------------
------------------------------------------------------------
----------------------------------------ARERI---------------
------------YTTV-G----S----------QH---NRK--RT---------------
------------------------------------------Q-----------------
-------------------IDIEEVSEA--------------------------------
------------------------------------------------------------
------------------------------------------------------------
-------------------------------------------------
>gi|448479287|ref|ZP_21604139.1| 50S ribosomal protein LX [Halorubrum arcis JCM 13916]
------------------------------------------------------------
------------------------------------------------------------
------------------------------------------------------------
------------------------------------------------------------
------------------------------------------------------------
-----MSTYTVS------------------------------------------------
----------GRF--------------------QSR-DGDQP----FTKD----------
------------------V--EA----------------------ENEDL----------
------------------------------------------------------------
------------------------------------------------------------
------------------------------------------------------------
------------------------------------------------------------
------------------------------------------------------------
------------------------------------------------------------
------------------------------------------------------------
------------------------------------------------------------
------------------------------------------------------------
----------------------------------------ARERI---------------
------------YTTV-G----S----------QH---NRK--RT---------------
------------------------------------------Q-----------------
-------------------IDIEEVSEA--------------------------------
------------------------------------------------------------
------------------------------------------------------------
-------------------------------------------------
>gi|448524659|ref|ZP_21619422.1| 50S ribosomal protein LX [Halorubrum distributum JCM 10118]
------------------------------------------------------------
------------------------------------------------------------
------------------------------------------------------------
------------------------------------------------------------
------------------------------------------------------------
-----MSTYTVS------------------------------------------------
----------GRF--------------------QSR-DGDQP----FTKD----------
------------------V--EA----------------------ENEDL----------
------------------------------------------------------------
------------------------------------------------------------
------------------------------------------------------------
------------------------------------------------------------
------------------------------------------------------------
------------------------------------------------------------
------------------------------------------------------------
------------------------------------------------------------
------------------------------------------------------------
----------------------------------------ARERI---------------
------------YTTV-G----S----------QH---NRK--RT---------------
------------------------------------------Q-----------------
-------------------IDIEEVSEA--------------------------------
------------------------------------------------------------
------------------------------------------------------------
-------------------------------------------------
>gi|448448894|ref|ZP_21591392.1| 50S ribosomal protein LX [Halorubrum litoreum JCM 13561]
------------------------------------------------------------
------------------------------------------------------------
------------------------------------------------------------
------------------------------------------------------------
------------------------------------------------------------
-----MSTYTVS------------------------------------------------
----------GRF--------------------QSR-DGDQP----FTKD----------
------------------V--EA----------------------ENEDL----------
------------------------------------------------------------
------------------------------------------------------------
------------------------------------------------------------
------------------------------------------------------------
------------------------------------------------------------
------------------------------------------------------------
------------------------------------------------------------
------------------------------------------------------------
------------------------------------------------------------
----------------------------------------ARERI---------------
------------YTTV-G----S----------QH---NRK--RT---------------
------------------------------------------Q-----------------
-------------------IDIEEVSEA--------------------------------
------------------------------------------------------------
------------------------------------------------------------
-------------------------------------------------
>gi|448424344|ref|ZP_21582394.1| 50S ribosomal protein LX [Halorubrum terrestre JCM 10247]
------------------------------------------------------------
------------------------------------------------------------
------------------------------------------------------------
------------------------------------------------------------
------------------------------------------------------------
-----MSTYTVS------------------------------------------------
----------GRF--------------------QSR-DGDQP----FTKD----------
------------------V--EA----------------------ENEDL----------
------------------------------------------------------------
------------------------------------------------------------
------------------------------------------------------------
------------------------------------------------------------
------------------------------------------------------------
------------------------------------------------------------
------------------------------------------------------------
------------------------------------------------------------
------------------------------------------------------------
----------------------------------------ARERI---------------
------------YTTV-G----S----------QH---NRK--RT---------------
------------------------------------------Q-----------------
-------------------IDIEEVSEA--------------------------------
------------------------------------------------------------
------------------------------------------------------------
-------------------------------------------------
>lcl|36546_2365 unnamed protein product
------------------------------------------------------------
------------------------------------------------------------
------------------------------------------------------------
------------------------------------------------------------
------------------------------------------------------------
-----MSTYTVS------------------------------------------------
----------GRF--------------------QSR-DGDQP----FTKD----------
------------------I--EA----------------------ENENL----------
------------------------------------------------------------
------------------------------------------------------------
------------------------------------------------------------
------------------------------------------------------------
------------------------------------------------------------
------------------------------------------------------------
------------------------------------------------------------
------------------------------------------------------------
------------------------------------------------------------
----------------------------------------ARERI---------------
------------YTTV-G----S----------QH---NRK--RT---------------
------------------------------------------Q-----------------
-------------------IEIEEVSEA--------------------------------
------------------------------------------------------------
------------------------------------------------------------
-------------------------------------------------
>lcl|36174_3897 unnamed protein product
------------------------------------------------------------
------------------------------------------------------------
------------------------------------------------------------
------------------------------------------------------------
------------------------------------------------------------
-----MSTYTVS------------------------------------------------
----------GRF--------------------QSR-DGDQP----FTKD----------
------------------I--EA----------------------ENEDL----------
------------------------------------------------------------
------------------------------------------------------------
------------------------------------------------------------
------------------------------------------------------------
------------------------------------------------------------
------------------------------------------------------------
------------------------------------------------------------
------------------------------------------------------------
------------------------------------------------------------
----------------------------------------ARERI---------------
------------YTTV-G----S----------QH---NRK--RT---------------
------------------------------------------Q-----------------
-------------------IEIEEVSEA--------------------------------
------------------------------------------------------------
------------------------------------------------------------
-------------------------------------------------
>lcl|38020_1356 unnamed protein product
------------------------------------------------------------
------------------------------------------------------------
------------------------------------------------------------
------------------------------------------------------------
------------------------------------------------------------
-----MSTYTVS------------------------------------------------
----------GRF--------------------QSR-DGDQP----FTKD----------
------------------I--EA----------------------ENEDL----------
------------------------------------------------------------
------------------------------------------------------------
------------------------------------------------------------
------------------------------------------------------------
------------------------------------------------------------
------------------------------------------------------------
------------------------------------------------------------
------------------------------------------------------------
------------------------------------------------------------
----------------------------------------ARERI---------------
------------YTTV-G----S----------QH---NRK--RT---------------
------------------------------------------Q-----------------
-------------------IEIEEVSEA--------------------------------
------------------------------------------------------------
------------------------------------------------------------
-------------------------------------------------
>lcl|38021_931 unnamed protein product
------------------------------------------------------------
------------------------------------------------------------
------------------------------------------------------------
------------------------------------------------------------
------------------------------------------------------------
-----MSTYTVS------------------------------------------------
----------GRF--------------------QSR-DGDQP----FTKD----------
------------------I--EA----------------------ENEDL----------
------------------------------------------------------------
------------------------------------------------------------
------------------------------------------------------------
------------------------------------------------------------
------------------------------------------------------------
------------------------------------------------------------
------------------------------------------------------------
------------------------------------------------------------
------------------------------------------------------------
----------------------------------------ARERI---------------
------------YTTV-G----S----------QH---NRK--RT---------------
------------------------------------------Q-----------------
-------------------IEIEEVSEA--------------------------------
------------------------------------------------------------
------------------------------------------------------------
-------------------------------------------------
>lcl|38022_2682 unnamed protein product
------------------------------------------------------------
------------------------------------------------------------
------------------------------------------------------------
------------------------------------------------------------
------------------------------------------------------------
-----MSTYTVS------------------------------------------------
----------GRF--------------------QSR-DGDQP----FTKD----------
------------------I--EA----------------------ENEDL----------
------------------------------------------------------------
------------------------------------------------------------
------------------------------------------------------------
------------------------------------------------------------
------------------------------------------------------------
------------------------------------------------------------
------------------------------------------------------------
------------------------------------------------------------
------------------------------------------------------------
----------------------------------------ARERI---------------
------------YTTV-G----S----------QH---NRK--RT---------------
------------------------------------------Q-----------------
-------------------IEIEEVSEA--------------------------------
------------------------------------------------------------
------------------------------------------------------------
-------------------------------------------------
>lcl|23591_1888 unnamed protein product
------------------------------------------------------------
------------------------------------------------------------
------------------------------------------------------------
------------------------------------------------------------
------------------------------------------------------------
-----MSTYTVS------------------------------------------------
----------GRF--------------------QSR-DGDQP----FTKD----------
------------------I--EA----------------------ENEDL----------
------------------------------------------------------------
------------------------------------------------------------
------------------------------------------------------------
------------------------------------------------------------
------------------------------------------------------------
------------------------------------------------------------
------------------------------------------------------------
------------------------------------------------------------
------------------------------------------------------------
----------------------------------------ARERI---------------
------------YTTV-G----S----------QH---NRK--RT---------------
------------------------------------------Q-----------------
-------------------IEIEEVSEA--------------------------------
------------------------------------------------------------
------------------------------------------------------------
-------------------------------------------------
>lcl|36553_3096 unnamed protein product
------------------------------------------------------------
------------------------------------------------------------
------------------------------------------------------------
------------------------------------------------------------
------------------------------------------------------------
-----MSTYTVS------------------------------------------------
----------GRF--------------------QSR-DGDQP----FTKD----------
------------------I--EA----------------------ENEDL----------
------------------------------------------------------------
------------------------------------------------------------
------------------------------------------------------------
------------------------------------------------------------
------------------------------------------------------------
------------------------------------------------------------
------------------------------------------------------------
------------------------------------------------------------
------------------------------------------------------------
----------------------------------------ARERI---------------
------------YTTV-G----S----------QH---NRK--RT---------------
------------------------------------------Q-----------------
-------------------IEIEEVSEA--------------------------------
------------------------------------------------------------
------------------------------------------------------------
-------------------------------------------------
>lcl|38024_540 unnamed protein product
------------------------------------------------------------
------------------------------------------------------------
------------------------------------------------------------
------------------------------------------------------------
------------------------------------------------------------
-----MSTYTVS------------------------------------------------
----------GRF--------------------QSR-DGDQP----FTKD----------
------------------I--EA----------------------ENEDL----------
------------------------------------------------------------
------------------------------------------------------------
------------------------------------------------------------
------------------------------------------------------------
------------------------------------------------------------
------------------------------------------------------------
------------------------------------------------------------
------------------------------------------------------------
------------------------------------------------------------
----------------------------------------ARERI---------------
------------YTTV-G----S----------QH---NRK--RT---------------
------------------------------------------Q-----------------
-------------------IEIEEVSEA--------------------------------
------------------------------------------------------------
------------------------------------------------------------
-------------------------------------------------
>lcl|38025_2543 unnamed protein product
------------------------------------------------------------
------------------------------------------------------------
------------------------------------------------------------
------------------------------------------------------------
------------------------------------------------------------
-----MSTYTVS------------------------------------------------
----------GRF--------------------QSR-DGDQP----FTKD----------
------------------I--EA----------------------ENEDL----------
------------------------------------------------------------
------------------------------------------------------------
------------------------------------------------------------
------------------------------------------------------------
------------------------------------------------------------
------------------------------------------------------------
------------------------------------------------------------
------------------------------------------------------------
------------------------------------------------------------
----------------------------------------ARERI---------------
------------YTTV-G----S----------QH---NRK--RT---------------
------------------------------------------Q-----------------
-------------------IEIEEVSEA--------------------------------
------------------------------------------------------------
------------------------------------------------------------
-------------------------------------------------
>lcl|36556_1850 unnamed protein product
------------------------------------------------------------
------------------------------------------------------------
------------------------------------------------------------
------------------------------------------------------------
------------------------------------------------------------
-----MSTYTVS------------------------------------------------
----------GRF--------------------QSR-DGDQP----FTKD----------
------------------I--EA----------------------ENEDL----------
------------------------------------------------------------
------------------------------------------------------------
------------------------------------------------------------
------------------------------------------------------------
------------------------------------------------------------
------------------------------------------------------------
------------------------------------------------------------
------------------------------------------------------------
------------------------------------------------------------
----------------------------------------ARERI---------------
------------YTTV-G----S----------QH---NRK--RT---------------
------------------------------------------Q-----------------
-------------------IEIEEVSEA--------------------------------
------------------------------------------------------------
------------------------------------------------------------
-------------------------------------------------
>lcl|36557_4951 unnamed protein product
------------------------------------------------------------
------------------------------------------------------------
------------------------------------------------------------
------------------------------------------------------------
------------------------------------------------------------
-----MSTYTVS------------------------------------------------
----------GRF--------------------QSR-DGDQP----FTKD----------
------------------I--EA----------------------ENEDL----------
------------------------------------------------------------
------------------------------------------------------------
------------------------------------------------------------
------------------------------------------------------------
------------------------------------------------------------
------------------------------------------------------------
------------------------------------------------------------
------------------------------------------------------------
------------------------------------------------------------
----------------------------------------ARERI---------------
------------YTTV-G----S----------QH---NRK--RT---------------
------------------------------------------Q-----------------
-------------------IEIEEVSEA--------------------------------
------------------------------------------------------------
------------------------------------------------------------
-------------------------------------------------
>lcl|18175_2539 unnamed protein product
------------------------------------------------------------
------------------------------------------------------------
------------------------------------------------------------
------------------------------------------------------------
------------------------------------------------------------
-----MSTYTVS------------------------------------------------
----------GRF--------------------QSR-DGDQP----FTKD----------
------------------V--EA----------------------ENEDL----------
------------------------------------------------------------
------------------------------------------------------------
------------------------------------------------------------
------------------------------------------------------------
------------------------------------------------------------
------------------------------------------------------------
------------------------------------------------------------
------------------------------------------------------------
------------------------------------------------------------
----------------------------------------ARERI---------------
------------YTTV-G----S----------QH---NRK--RT---------------
------------------------------------------Q-----------------
-------------------IEIEEVSEA--------------------------------
------------------------------------------------------------
------------------------------------------------------------
-------------------------------------------------
>lcl|18176_2468 unnamed protein product
------------------------------------------------------------
------------------------------------------------------------
------------------------------------------------------------
------------------------------------------------------------
------------------------------------------------------------
-----MSTYTVS------------------------------------------------
----------GRF--------------------QSR-DGDQP----FTKD----------
------------------V--EA----------------------ENEDL----------
------------------------------------------------------------
------------------------------------------------------------
------------------------------------------------------------
------------------------------------------------------------
------------------------------------------------------------
------------------------------------------------------------
------------------------------------------------------------
------------------------------------------------------------
------------------------------------------------------------
----------------------------------------ARERI---------------
------------YTTV-G----S----------QH---NRK--RT---------------
------------------------------------------Q-----------------
-------------------IEIEEVSEA--------------------------------
------------------------------------------------------------
------------------------------------------------------------
-------------------------------------------------
>gi|448529192|ref|ZP_21620451.1| 50S ribosomal protein LX [Halorubrum hochstenium ATCC 700873]
------------------------------------------------------------
------------------------------------------------------------
------------------------------------------------------------
------------------------------------------------------------
------------------------------------------------------------
-----MSTYTVS------------------------------------------------
----------GRF--------------------QSR-DGDQP----FTKD----------
------------------V--EA----------------------ENEDL----------
------------------------------------------------------------
------------------------------------------------------------
------------------------------------------------------------
------------------------------------------------------------
------------------------------------------------------------
------------------------------------------------------------
------------------------------------------------------------
------------------------------------------------------------
------------------------------------------------------------
----------------------------------------ARERI---------------
------------YTNV-G----S----------QH---NRK--RT---------------
------------------------------------------Q-----------------
-------------------IEIEEVSEA--------------------------------
------------------------------------------------------------
------------------------------------------------------------
-------------------------------------------------
>lcl|18174_49 unnamed protein product
------------------------------------------------------------
------------------------------------------------------------
------------------------------------------------------------
------------------------------------------------------------
------------------------------------------------------------
-----MSTYTVS------------------------------------------------
----------GRF--------------------QSR-DGDQP----FTKD----------
------------------V--EA----------------------ENEDL----------
------------------------------------------------------------
------------------------------------------------------------
------------------------------------------------------------
------------------------------------------------------------
------------------------------------------------------------
------------------------------------------------------------
------------------------------------------------------------
------------------------------------------------------------
------------------------------------------------------------
----------------------------------------ARERI---------------
------------YTNV-G----S----------QH---NRK--RT---------------
------------------------------------------Q-----------------
-------------------IDIEEVSEA--------------------------------
------------------------------------------------------------
------------------------------------------------------------
-------------------------------------------------
>lcl|18178_1779 unnamed protein product
------------------------------------------------------------
------------------------------------------------------------
------------------------------------------------------------
------------------------------------------------------------
------------------------------------------------------------
-----MSTYTVS------------------------------------------------
----------GRF--------------------QSR-DGDQP----FTKD----------
------------------V--EA----------------------ENEDL----------
------------------------------------------------------------
------------------------------------------------------------
------------------------------------------------------------
------------------------------------------------------------
------------------------------------------------------------
------------------------------------------------------------
------------------------------------------------------------
------------------------------------------------------------
------------------------------------------------------------
----------------------------------------ARERI---------------
------------YTNV-G----S----------QH---NRK--RT---------------
------------------------------------------Q-----------------
-------------------IDIEEVSEA--------------------------------
------------------------------------------------------------
------------------------------------------------------------
-------------------------------------------------
>gi|541195589|gb|ERH03846.1| ribosomal protein L20A (L18A) [Halorubrum sp. J07HR59]
------------------------------------------------------------
------------------------------------------------------------
------------------------------------------------------------
------------------------------------------------------------
-------------------------MGGCVKTAGSQADGFCRWPSRAVELLAEGKILPRP
GRIDSMSEFAVE------------------------------------------------
----------GQF--------------------QSR-DGYQS----YQKT----------
------------------I--EA----------------------PNADV----------
------------------------------------------------------------
------------------------------------------------------------
------------------------------------------------------------
------------------------------------------------------------
------------------------------------------------------------
------------------------------------------------------------
------------------------------------------------------------
------------------------------------------------------------
------------------------------------------------------------
----------------------------------------ARDRL---------------
------------YSQI-G----S----------QH---GLK--RT---------------
------------------------------------------Q-----------------
-------------------IEIDDVSEEAAA-----------------------------
------------------------------------------------------------
------------------------------------------------------------
-------------------------------------------------
>gi|335436795|ref|ZP_08559585.1| 50S ribosomal protein LX [Halorhabdus tiamatea SARL4B]
------------------------------------------------------------
------------------------------------------------------------
------------------------------------------------------------
------------------------------------------------------------
------------------------------------------------------------
-----MSEYTVT------------------------------------------------
----------GTF--------------------QAR-DGWQS----FETE----------
------------------I--EA----------------------PNENV----------
------------------------------------------------------------
------------------------------------------------------------
------------------------------------------------------------
------------------------------------------------------------
------------------------------------------------------------
------------------------------------------------------------
------------------------------------------------------------
------------------------------------------------------------
------------------------------------------------------------
----------------------------------------AEEHT---------------
------------LAEF-G----S----------QH---GLK--RS---------------
------------------------------------------Q-----------------
-------------------IEIEGVDA---------------------------------
------------------------------------------------------------
------------------------------------------------------------
-------------------------------------------------
>gi|257052406|ref|YP_003130239.1| 50S ribosomal protein LX [Halorhabdus utahensis DSM 12940]
------------------------------------------------------------
------------------------------------------------------------
------------------------------------------------------------
------------------------------------------------------------
------------------------------------------------------------
-----MSEYTVT------------------------------------------------
----------GTF--------------------QAR-DGWQS----FETE----------
------------------I--EA----------------------PNENV----------
------------------------------------------------------------
------------------------------------------------------------
------------------------------------------------------------
------------------------------------------------------------
------------------------------------------------------------
------------------------------------------------------------
------------------------------------------------------------
------------------------------------------------------------
------------------------------------------------------------
----------------------------------------AEEHT---------------
------------LAEF-G----S----------QH---GLK--RT---------------
------------------------------------------Q-----------------
-------------------IEIEGVDA---------------------------------
------------------------------------------------------------
------------------------------------------------------------
-------------------------------------------------
>gi|448634286|ref|ZP_21674684.1| 50S ribosomal protein LX [Haloarcula vallismortis ATCC 29715]
------------------------------------------------------------
------------------------------------------------------------
------------------------------------------------------------
------------------------------------------------------------
------------------------------------------------------------
-----MSTYTVR------------------------------------------------
----------GSF--------------------PAR-DGPQE----FEKE----------
------------------V--EA----------------------PNENV----------
------------------------------------------------------------
------------------------------------------------------------
------------------------------------------------------------
------------------------------------------------------------
------------------------------------------------------------
------------------------------------------------------------
------------------------------------------------------------
------------------------------------------------------------
------------------------------------------------------------
----------------------------------------AEERV---------------
------------YSDF-G----S----------QH---NLK--RT---------------
------------------------------------------Q-----------------
-------------------ITIEEVAA---------------------------------
------------------------------------------------------------
------------------------------------------------------------
-------------------------------------------------
>gi|448668337|ref|ZP_21686468.1| 50S ribosomal protein LX [Haloarcula amylolytica JCM 13557]
------------------------------------------------------------
------------------------------------------------------------
------------------------------------------------------------
------------------------------------------------------------
------------------------------------------------------------
-----MSTYTVR------------------------------------------------
----------GSF--------------------PAR-DGPQQ----FEKE----------
------------------V--DA----------------------PNENV----------
------------------------------------------------------------
------------------------------------------------------------
------------------------------------------------------------
------------------------------------------------------------
------------------------------------------------------------
------------------------------------------------------------
------------------------------------------------------------
------------------------------------------------------------
------------------------------------------------------------
----------------------------------------AEERV---------------
------------YSDF-G----S----------QH---NLK--RT---------------
------------------------------------------Q-----------------
-------------------ITIEEVAA---------------------------------
------------------------------------------------------------
------------------------------------------------------------
-------------------------------------------------
>gi|448679321|ref|ZP_21690158.1| 50S ribosomal protein LX [Haloarcula argentinensis DSM 12282]
------------------------------------------------------------
------------------------------------------------------------
------------------------------------------------------------
------------------------------------------------------------
------------------------------------------------------------
-----MSTYTVR------------------------------------------------
----------GSF--------------------PAR-DGPQQ----FEKE----------
------------------V--DA----------------------PNENV----------
------------------------------------------------------------
------------------------------------------------------------
------------------------------------------------------------
------------------------------------------------------------
------------------------------------------------------------
------------------------------------------------------------
------------------------------------------------------------
------------------------------------------------------------
------------------------------------------------------------
----------------------------------------AEERV---------------
------------YSDF-G----S----------QH---NLK--RT---------------
------------------------------------------Q-----------------
-------------------ITIEEVAA---------------------------------
------------------------------------------------------------
------------------------------------------------------------
-------------------------------------------------
>gi|344210677|ref|YP_004794997.1| 50S ribosomal protein LX (HL32) [Haloarcula hispanica ATCC 33960]
------------------------------------------------------------
------------------------------------------------------------
------------------------------------------------------------
------------------------------------------------------------
------------------------------------------------------------
-----MSTYTVR------------------------------------------------
----------GSF--------------------PAR-DGPQQ----FEKE----------
------------------V--DA----------------------PNENV----------
------------------------------------------------------------
------------------------------------------------------------
------------------------------------------------------------
------------------------------------------------------------
------------------------------------------------------------
------------------------------------------------------------
------------------------------------------------------------
------------------------------------------------------------
------------------------------------------------------------
----------------------------------------AEERV---------------
------------YSDF-G----S----------QH---NLK--RT---------------
------------------------------------------Q-----------------
-------------------ITIEEVAA---------------------------------
------------------------------------------------------------
------------------------------------------------------------
-------------------------------------------------
>gi|448689710|ref|ZP_21695294.1| 50S ribosomal protein LX [Haloarcula japonica DSM 6131]
------------------------------------------------------------
------------------------------------------------------------
------------------------------------------------------------
------------------------------------------------------------
------------------------------------------------------------
-----MSTYTVR------------------------------------------------
----------GSF--------------------PAR-DGPQQ----FEKE----------
------------------V--DA----------------------PNENV----------
------------------------------------------------------------
------------------------------------------------------------
------------------------------------------------------------
------------------------------------------------------------
------------------------------------------------------------
------------------------------------------------------------
------------------------------------------------------------
------------------------------------------------------------
------------------------------------------------------------
----------------------------------------AEERV---------------
------------YSDF-G----S----------QH---NLK--RT---------------
------------------------------------------Q-----------------
-------------------ITIEEVAA---------------------------------
------------------------------------------------------------
------------------------------------------------------------
-------------------------------------------------
>gi|448655663|ref|ZP_21682255.1| 50S ribosomal protein LX [Haloarcula californiae ATCC 33799]
------------------------------------------------------------
------------------------------------------------------------
------------------------------------------------------------
------------------------------------------------------------
------------------------------------------------------------
-----MSTYTVR------------------------------------------------
----------GSF--------------------PAR-DGPQQ----FEKE----------
------------------V--EA----------------------PNENV----------
------------------------------------------------------------
------------------------------------------------------------
------------------------------------------------------------
------------------------------------------------------------
------------------------------------------------------------
------------------------------------------------------------
------------------------------------------------------------
------------------------------------------------------------
------------------------------------------------------------
----------------------------------------AEERV---------------
------------YSDF-G----S----------QH---NLK--RT---------------
------------------------------------------Q-----------------
-------------------ITIEEVAA---------------------------------
------------------------------------------------------------
------------------------------------------------------------
-------------------------------------------------
>gi|448641498|ref|ZP_21678108.1| 50S ribosomal protein LX [Haloarcula sinaiiensis ATCC 33800]
------------------------------------------------------------
------------------------------------------------------------
------------------------------------------------------------
------------------------------------------------------------
------------------------------------------------------------
-----MSTYTVR------------------------------------------------
----------GSF--------------------PAR-DGPQQ----FEKE----------
------------------V--EA----------------------PNENV----------
------------------------------------------------------------
------------------------------------------------------------
------------------------------------------------------------
------------------------------------------------------------
------------------------------------------------------------
------------------------------------------------------------
------------------------------------------------------------
------------------------------------------------------------
------------------------------------------------------------
----------------------------------------AEERV---------------
------------YSDF-G----S----------QH---NLK--RT---------------
------------------------------------------Q-----------------
-------------------ITIEEVAA---------------------------------
------------------------------------------------------------
------------------------------------------------------------
-------------------------------------------------
>gi|452206292|ref|YP_007486414.1| 50S ribosomal protein L20e [Natronomonas moolapensis 8.8.11]
------------------------------------------------------------
------------------------------------------------------------
------------------------------------------------------------
------------------------------------------------------------
------------------------------------------------------------
-----MSEFTVR------------------------------------------------
----------GRY--------------------PAR-FGEQE----FETT----------
------------------V--DA----------------------PNADV----------
------------------------------------------------------------
------------------------------------------------------------
------------------------------------------------------------
------------------------------------------------------------
------------------------------------------------------------
------------------------------------------------------------
------------------------------------------------------------
------------------------------------------------------------
------------------------------------------------------------
----------------------------------------AEERV---------------
------------YTNF-G----S----------QH---GLK--RT---------------
------------------------------------------Q-----------------
-------------------IDIDGVDA---------------------------------
------------------------------------------------------------
------------------------------------------------------------
-------------------------------------------------
>gi|76800748|ref|YP_325756.1| 50S ribosomal protein LX [Natronomonas pharaonis DSM 2160]
------------------------------------------------------------
------------------------------------------------------------
------------------------------------------------------------
------------------------------------------------------------
------------------------------------------------------------
-----MSEFTVR------------------------------------------------
----------GRF--------------------PAR-YGEQN----FEKN----------
------------------V--EA----------------------PNEDV----------
------------------------------------------------------------
------------------------------------------------------------
------------------------------------------------------------
------------------------------------------------------------
------------------------------------------------------------
------------------------------------------------------------
------------------------------------------------------------
------------------------------------------------------------
------------------------------------------------------------
----------------------------------------AQERV---------------
------------YANF-G----S----------QH---GLK--RT---------------
------------------------------------------Q-----------------
-------------------ITIDEVDA---------------------------------
------------------------------------------------------------
------------------------------------------------------------
-------------------------------------------------
>gi|448287299|ref|ZP_21478512.1| 50S ribosomal protein LX [Halogeometricum borinquense DSM 11551]
------------------------------------------------------------
------------------------------------------------------------
------------------------------------------------------------
------------------------------------------------------------
------------------------------------------------------------
----------MS------------------------------------------------
----------GQF--------------------QSR-DGYSE----FQTV----------
------------------V--DA----------------------PNENV----------
------------------------------------------------------------
------------------------------------------------------------
------------------------------------------------------------
------------------------------------------------------------
------------------------------------------------------------
------------------------------------------------------------
------------------------------------------------------------
------------------------------------------------------------
------------------------------------------------------------
----------------------------------------ARDRV---------------
------------FSNI-G----S----------QH---GLK--RT---------------
------------------------------------------Q-----------------
-------------------IEITEVSAQ--------------------------------
------------------------------------------------------------
------------------------------------------------------------
-------------------------------------------------
>gi|448417220|ref|ZP_21579238.1| 50S ribosomal protein LX [Halosarcina pallida JCM 14848]
------------------------------------------------------------
------------------------------------------------------------
------------------------------------------------------------
------------------------------------------------------------
------------------------------------------------------------
-----MSQFTVS------------------------------------------------
----------GQF--------------------QSR-DGHSK----FETV----------
------------------V--DA----------------------PNENV----------
------------------------------------------------------------
------------------------------------------------------------
------------------------------------------------------------
------------------------------------------------------------
------------------------------------------------------------
------------------------------------------------------------
------------------------------------------------------------
------------------------------------------------------------
------------------------------------------------------------
----------------------------------------ARDHV---------------
------------FSNI-G----S----------QH---GLK--RP---------------
------------------------------------------Q-----------------
-------------------IEISEVSEQ--------------------------------
------------------------------------------------------------
------------------------------------------------------------
-------------------------------------------------
>gi|336252704|ref|YP_004595811.1| ribosomal LX protein [Halopiger xanaduensis SH-6]
------------------------------------------------------------
------------------------------------------------------------
------------------------------------------------------------
------------------------------------------------------------
------------------------------------------------------------
-----MSQFTVT------------------------------------------------
----------GRF--------------------QTR-DGFAE----FETT----------
------------------I--EA----------------------ENENV----------
------------------------------------------------------------
------------------------------------------------------------
------------------------------------------------------------
------------------------------------------------------------
------------------------------------------------------------
------------------------------------------------------------
------------------------------------------------------------
------------------------------------------------------------
------------------------------------------------------------
----------------------------------------AREHA---------------
------------YAEL-G----S----------QH---NLK--RT---------------
------------------------------------------Q-----------------
-------------------IELEDVVESEEVTA---------------------------
------------------------------------------------------------
------------------------------------------------------------
-------------------------------------------------
>gi|448312320|ref|ZP_21502067.1| 50S ribosomal protein LX [Natronolimnobius innermongolicus JCM 12255]
------------------------------------------------------------
------------------------------------------------------------
------------------------------------------------------------
------------------------------------------------------------
------------------------------------------------------------
-----MSQFTVT------------------------------------------------
----------GRF--------------------QAR-DGQAE----FETT----------
------------------V--DA----------------------ENEDV----------
------------------------------------------------------------
------------------------------------------------------------
------------------------------------------------------------
------------------------------------------------------------
------------------------------------------------------------
------------------------------------------------------------
------------------------------------------------------------
------------------------------------------------------------
------------------------------------------------------------
----------------------------------------AREYV---------------
------------LSRL-G----S----------QH---GLK--RT---------------
------------------------------------------Q-----------------
-------------------IELEEVTQ---------------------------------
------------------------------------------------------------
------------------------------------------------------------
-------------------------------------------------
>gi|448380980|ref|ZP_21561337.1| 50S ribosomal protein LX [Haloterrigena thermotolerans DSM 11522]
------------------------------------------------------------
------------------------------------------------------------
------------------------------------------------------------
------------------------------------------------------------
------------------------------------------------------------
-----MSQFTVS------------------------------------------------
----------GRF--------------------KNR-DGFAE----FETT----------
------------------I--DA----------------------ENENV----------
------------------------------------------------------------
------------------------------------------------------------
------------------------------------------------------------
------------------------------------------------------------
------------------------------------------------------------
------------------------------------------------------------
------------------------------------------------------------
------------------------------------------------------------
------------------------------------------------------------
----------------------------------------AREYA---------------
------------YTQL-G----S----------QH---GLK--RT---------------
------------------------------------------E-----------------
-------------------IELEEVSQ---------------------------------
------------------------------------------------------------
------------------------------------------------------------
-------------------------------------------------
>gi|448335353|ref|ZP_21524501.1| 50S ribosomal protein LX [Natrinema pellirubrum DSM 15624]
------------------------------------------------------------
------------------------------------------------------------
------------------------------------------------------------
------------------------------------------------------------
------------------------------------------------------------
-----MSQFTVS------------------------------------------------
----------GRF--------------------KNR-DGFAE----FETT----------
------------------I--DA----------------------ENENV----------
------------------------------------------------------------
------------------------------------------------------------
------------------------------------------------------------
------------------------------------------------------------
------------------------------------------------------------
------------------------------------------------------------
------------------------------------------------------------
------------------------------------------------------------
------------------------------------------------------------
----------------------------------------AREYA---------------
------------YTQL-G----S----------QH---GLK--RT---------------
------------------------------------------E-----------------
-------------------IELEEVSQ---------------------------------
------------------------------------------------------------
------------------------------------------------------------
-------------------------------------------------
>gi|448330531|ref|ZP_21519811.1| 50S ribosomal protein LX [Natrinema versiforme JCM 10478]
------------------------------------------------------------
------------------------------------------------------------
------------------------------------------------------------
------------------------------------------------------------
------------------------------------------------------------
-----MSQFTVS------------------------------------------------
----------GRF--------------------KSR-DGFAE----FETS----------
------------------I--DA----------------------ENENV----------
------------------------------------------------------------
------------------------------------------------------------
------------------------------------------------------------
------------------------------------------------------------
------------------------------------------------------------
------------------------------------------------------------
------------------------------------------------------------
------------------------------------------------------------
------------------------------------------------------------
----------------------------------------AREHT---------------
------------YTQL-G----S----------QH---GLK--RT---------------
------------------------------------------E-----------------
-------------------IELEEVTQQ--------------------------------
------------------------------------------------------------
------------------------------------------------------------
-------------------------------------------------
>lcl|38023_2543 unnamed protein product
------------------------------------------------------------
------------------------------------------------------------
------------------------------------------------------------
------------------------------------------------------------
------------------------------------------------------------
---MGMSQFTVS------------------------------------------------
----------GRF--------------------KSR-DGFAE----FETT----------
------------------I--DA----------------------ENENV----------
------------------------------------------------------------
------------------------------------------------------------
------------------------------------------------------------
------------------------------------------------------------
------------------------------------------------------------
------------------------------------------------------------
------------------------------------------------------------
------------------------------------------------------------
------------------------------------------------------------
----------------------------------------AREHT---------------
------------YTQL-G----S----------QH---GLK--RS---------------
------------------------------------------E-----------------
-------------------IELEEVAQQ--------------------------------
------------------------------------------------------------
------------------------------------------------------------
-------------------------------------------------
>gi|448347035|ref|ZP_21535914.1| 50S ribosomal protein LX [Natrinema altunense JCM 12890]
------------------------------------------------------------
------------------------------------------------------------
------------------------------------------------------------
------------------------------------------------------------
------------------------------------------------------------
---MGMSQFTVS------------------------------------------------
----------GRF--------------------KSR-DGFAE----FETT----------
------------------I--DA----------------------ENENV----------
------------------------------------------------------------
------------------------------------------------------------
------------------------------------------------------------
------------------------------------------------------------
------------------------------------------------------------
------------------------------------------------------------
------------------------------------------------------------
------------------------------------------------------------
------------------------------------------------------------
----------------------------------------AREHT---------------
------------YTQL-G----S----------QH---GLK--RS---------------
------------------------------------------E-----------------
-------------------IELEEVAQQ--------------------------------
------------------------------------------------------------
------------------------------------------------------------
-------------------------------------------------
>gi|448342480|ref|ZP_21531431.1| 50S ribosomal protein LX [Natrinema gari JCM 14663]
------------------------------------------------------------
------------------------------------------------------------
------------------------------------------------------------
------------------------------------------------------------
------------------------------------------------------------
---MGMSQFTVS------------------------------------------------
----------GRF--------------------KSR-DGFAE----FETT----------
------------------I--DA----------------------ENENV----------
------------------------------------------------------------
------------------------------------------------------------
------------------------------------------------------------
------------------------------------------------------------
------------------------------------------------------------
------------------------------------------------------------
------------------------------------------------------------
------------------------------------------------------------
------------------------------------------------------------
----------------------------------------AREHT---------------
------------YTQL-G----S----------QH---GLK--RS---------------
------------------------------------------E-----------------
-------------------IELEEVAQQ--------------------------------
------------------------------------------------------------
------------------------------------------------------------
-------------------------------------------------
>gi|448337326|ref|ZP_21526405.1| 50S ribosomal protein LX [Natrinema pallidum DSM 3751]
------------------------------------------------------------
------------------------------------------------------------
------------------------------------------------------------
------------------------------------------------------------
------------------------------------------------------------
---MGMSQFTVS------------------------------------------------
----------GRF--------------------KSR-DGFAE----FETT----------
------------------I--DA----------------------ENENV----------
------------------------------------------------------------
------------------------------------------------------------
------------------------------------------------------------
------------------------------------------------------------
------------------------------------------------------------
------------------------------------------------------------
------------------------------------------------------------
------------------------------------------------------------
------------------------------------------------------------
----------------------------------------AREHT---------------
------------YTQL-G----S----------QH---GLK--RS---------------
------------------------------------------E-----------------
-------------------IELEEVAQQ--------------------------------
------------------------------------------------------------
------------------------------------------------------------
-------------------------------------------------
>gi|397772092|ref|YP_006539638.1| ribosomal LX protein [Natrinema sp. J7-2]
------------------------------------------------------------
------------------------------------------------------------
------------------------------------------------------------
------------------------------------------------------------
------------------------------------------------------------
-----MSQFTVS------------------------------------------------
----------GRF--------------------KSR-DGFAE----FETT----------
------------------I--DA----------------------ENENV----------
------------------------------------------------------------
------------------------------------------------------------
------------------------------------------------------------
------------------------------------------------------------
------------------------------------------------------------
------------------------------------------------------------
------------------------------------------------------------
------------------------------------------------------------
------------------------------------------------------------
----------------------------------------AREHT---------------
------------YTQL-G----S----------QH---GLK--RS---------------
------------------------------------------E-----------------
-------------------IELEEVAQQ--------------------------------
------------------------------------------------------------
------------------------------------------------------------
-------------------------------------------------
>gi|448302136|ref|ZP_21492120.1| 50S ribosomal protein LX [Natronorubrum tibetense GA33]
------------------------------------------------------------
------------------------------------------------------------
------------------------------------------------------------
------------------------------------------------------------
------------------------------------------------------------
-----MSQFTVT------------------------------------------------
----------GRF--------------------KNR-DGFAE----FETT----------
------------------I--DA----------------------QNENV----------
------------------------------------------------------------
------------------------------------------------------------
------------------------------------------------------------
------------------------------------------------------------
------------------------------------------------------------
------------------------------------------------------------
------------------------------------------------------------
------------------------------------------------------------
------------------------------------------------------------
----------------------------------------AREHA---------------
------------LSQL-G----S----------QH---RLK--RT---------------
------------------------------------------E-----------------
-------------------IDLEEVVEQ--------------------------------
------------------------------------------------------------
------------------------------------------------------------
-------------------------------------------------
>gi|448696539|ref|ZP_21697951.1| 50S ribosomal protein LX [Halobiforma lacisalsi AJ5]
------------------------------------------------------------
------------------------------------------------------------
------------------------------------------------------------
------------------------------------------------------------
------------------------------------------------------------
-----MSQFTVT------------------------------------------------
----------GQF--------------------KTR-DGYAE----FETT----------
------------------V--DA----------------------ENEDV----------
------------------------------------------------------------
------------------------------------------------------------
------------------------------------------------------------
------------------------------------------------------------
------------------------------------------------------------
------------------------------------------------------------
------------------------------------------------------------
------------------------------------------------------------
------------------------------------------------------------
----------------------------------------AREHA---------------
------------LSQL-G----S----------QH---GLK--RT---------------
------------------------------------------E-----------------
-------------------IDLEEVDAQ--------------------------------
------------------------------------------------------------
------------------------------------------------------------
-------------------------------------------------
>gi|448705036|ref|ZP_21700723.1| 50S ribosomal protein LX [Halobiforma nitratireducens JCM 10879]
------------------------------------------------------------
------------------------------------------------------------
------------------------------------------------------------
------------------------------------------------------------
------------------------------------------------------------
-----MSQYTVT------------------------------------------------
----------GQF--------------------KTR-DGYAE----FETT----------
------------------V--DA----------------------ENEDV----------
------------------------------------------------------------
------------------------------------------------------------
------------------------------------------------------------
------------------------------------------------------------
------------------------------------------------------------
------------------------------------------------------------
------------------------------------------------------------
------------------------------------------------------------
------------------------------------------------------------
----------------------------------------AREHA---------------
------------FSQL-G----S----------QH---GLK--RT---------------
------------------------------------------E-----------------
-------------------IDLEGVDAQ--------------------------------
------------------------------------------------------------
------------------------------------------------------------
-------------------------------------------------
>gi|429191518|ref|YP_007177196.1| ribosomal protein L20A (L18A) [Natronobacterium gregoryi SP2]
------------------------------------------------------------
------------------------------------------------------------
------------------------------------------------------------
------------------------------------------------------------
------------------------------------------------------------
-----MSQFTVT------------------------------------------------
----------GQF--------------------KTR-DGHAE----FEKT----------
------------------I--DA----------------------ENENV----------
------------------------------------------------------------
------------------------------------------------------------
------------------------------------------------------------
------------------------------------------------------------
------------------------------------------------------------
------------------------------------------------------------
------------------------------------------------------------
------------------------------------------------------------
------------------------------------------------------------
----------------------------------------AREHI---------------
------------LSQL-G----S----------QH---GLK--RT---------------
------------------------------------------E-----------------
-------------------IDLEEVGQ---------------------------------
------------------------------------------------------------
------------------------------------------------------------
-------------------------------------------------
>gi|448401692|ref|ZP_21571758.1| 50S ribosomal protein LX [Haloterrigena limicola JCM 13563]
------------------------------------------------------------
------------------------------------------------------------
------------------------------------------------------------
------------------------------------------------------------
------------------------------------------------------------
-----MSQFTVS------------------------------------------------
----------GRF--------------------KSR-DGYAP----FETS----------
------------------I--EA----------------------ENENV----------
------------------------------------------------------------
------------------------------------------------------------
------------------------------------------------------------
------------------------------------------------------------
------------------------------------------------------------
------------------------------------------------------------
------------------------------------------------------------
------------------------------------------------------------
------------------------------------------------------------
----------------------------------------AREHT---------------
------------LSQL-G----S----------QH---GLK--RT---------------
------------------------------------------E-----------------
-------------------IKLDEVSEQ--------------------------------
------------------------------------------------------------
------------------------------------------------------------
-------------------------------------------------
>gi|448308042|ref|ZP_21497924.1| 50S ribosomal protein LX [Natronorubrum bangense JCM 10635]
------------------------------------------------------------
------------------------------------------------------------
------------------------------------------------------------
------------------------------------------------------------
------------------------------------------------------------
-----MSQFTVT------------------------------------------------
----------GQF--------------------KSR-DGYSP----FETT----------
------------------I--DA----------------------ENENV----------
------------------------------------------------------------
------------------------------------------------------------
------------------------------------------------------------
------------------------------------------------------------
------------------------------------------------------------
------------------------------------------------------------
------------------------------------------------------------
------------------------------------------------------------
------------------------------------------------------------
----------------------------------------AREHV---------------
------------YSQL-G----S----------QH---GLK--RS---------------
------------------------------------------E-----------------
-------------------IELDEVSA---------------------------------
------------------------------------------------------------
------------------------------------------------------------
-------------------------------------------------
>gi|448303917|ref|ZP_21493863.1| 50S ribosomal protein LX [Natronorubrum sulfidifaciens JCM 14089]
------------------------------------------------------------
------------------------------------------------------------
------------------------------------------------------------
------------------------------------------------------------
------------------------------------------------------------
-----MSQFTVT------------------------------------------------
----------GQF--------------------KSR-DGYAP----FETT----------
------------------I--DA----------------------ENENV----------
------------------------------------------------------------
------------------------------------------------------------
------------------------------------------------------------
------------------------------------------------------------
------------------------------------------------------------
------------------------------------------------------------
------------------------------------------------------------
------------------------------------------------------------
------------------------------------------------------------
----------------------------------------AREHV---------------
------------LSQL-G----S----------QH---GLK--RT---------------
------------------------------------------E-----------------
-------------------IDLEEVSE---------------------------------
------------------------------------------------------------
------------------------------------------------------------
-------------------------------------------------
