# Supplementary material for: Inteins as indicators of gene flow in the halobacteria
Source: Front Microbiol. 2014 Jun 26;5:299. doi: 10.3389/fmicb.2014.00299 (PMC4071816; doi:10.3389/fmicb.2014.00299)
Supplement: Supplementary file 1 [file DataSheet1.ZIP › data_file1/reference_tree_alignment/L18Ae.fasta]

>candidatus_nanosalinarum_J07AB56
------------------------------------------------------------
------------------------------------------------------------
------------------------------------------------------------
------------------------------------------------------------
------------------------------------------------------------
-----MEEHDFSGTIEMGMETQPFHRTVEGHSTEHARDKLLGELGSEHGVPRTRIHVEEE
NE--------------
>hns_J07HN4
------------------------------------------------------------
------------------------------------------------------------
------------------------------------------------------------
------------------------------------------------------------
------------------------------------------------------------
-----MSAFTIRGEFDGRTGPRTFTKEIEAVNENVAREHLLSQFGSEHGLKRTQVTIQDV
TAQ-------------
>hns_J07HN6
------------------------------------------------------------
------------------------------------------------------------
------------------------------------------------------------
------------------------------------------------------------
------------------------------------------------------------
-----MSAFTIRGEFDGRTGPRTFTKEIEAVNENVAREHLLSQFGSEHGLKRTQVTIQDV
TAQ-------------
>hgn_salarium_B_1
------------------------------------------------------------
------------------------------------------------------------
------------------------------------------------------------
------------------------------------------------------------
------------------------------------------------------------
----------MSGRFRSRDGWKSFTKQVEAANENVANEHVLSQFGSEHGLKRTHVEVSEV
SAA-------------
>hfx_elongans_ATCC_BAA_1513
------------------------------------------------------------
------------------------------------------------------------
------------------------------------------------------------
------------------------------------------------------------
------------------------------------------------------------
-----MSQFTISGTFTSRGVTHNFTKVVDAPNENVAREFAYSLIGSEHGIKRTKVSLSEV
SAA-------------
>hfx_larsenii_JCM_13917
------------------------------------------------------------
------------------------------------------------------------
------------------------------------------------------------
------------------------------------------------------------
------------------------------------------------------------
-----MSQFTISGTFTSRGVTHNFTKVVDAPNENVAREFAYSLIGSEHGIKRTKVSLSEV
SAA-------------
>hfx_mucosum_ATCC_BAA_1512
------------------------------------------------------------
------------------------------------------------------------
------------------------------------------------------------
------------------------------------------------------------
------------------------------------------------------------
-----MSQFIIAGTFTSRGVVHEFTKTVEAPNENVAEEHAYSLIGSEHGIKRTKVELTEV
SAA-------------
>hfx_mediterranei_ATCC_33500
------------------------------------------------------------
------------------------------------------------------------
------------------------------------------------------------
------------------------------------------------------------
------------------------------------------------------------
-----MSQFTITGSFTSRGVVHEFTKTVEAPNENVAEERAYSLIGSEHGIKRTKVTLSEV
SAA-------------
>hfx_gobbonsii_ATCC_33959
------------------------------------------------------------
------------------------------------------------------------
------------------------------------------------------------
------------------------------------------------------------
------------------------------------------------------------
-----MSQFIIAGSFTSRGVVHEFTKTVEAPNENVAQERAFSLIGSEHGIKRTKVELNEV
SAA-------------
>hfx_prahovense_DSM_18310
------------------------------------------------------------
------------------------------------------------------------
------------------------------------------------------------
------------------------------------------------------------
------------------------------------------------------------
-----MSQFIIAGSFTSRGVVHEFTKTVEAPNENVAQERAFSLIGSEHGIKRTKVELNEV
SAA-------------
>hfx_alexandrinus_JCM_10717
------------------------------------------------------------
------------------------------------------------------------
------------------------------------------------------------
------------------------------------------------------------
------------------------------------------------------------
-----MSQFIITGSFTSRGVVHEFTKTVEAPNENVAQERAFSLIGSEHGIKRTKVELNEV
TAA-------------
>hfx_BAB-2207
------------------------------------------------------------
------------------------------------------------------------
------------------------------------------------------------
------------------------------------------------------------
------------------------------------------------------------
-----MSQFIITGSFTSRGVVHEFTKTVEAPNENVAQERAFSLIGSEHGIKRTKVELNEV
TAA-------------
>hfx_denitrificans_ATCC_35960
------------------------------------------------------------
------------------------------------------------------------
------------------------------------------------------------
------------------------------------------------------------
------------------------------------------------------------
-----MSQFIITGSFTSRGVVHEFTKTVEAPNENVAQERAFSLIGSEHGIKRTKVELNEV
TAA-------------
>hfx_lucentense_DSM_14919
------------------------------------------------------------
------------------------------------------------------------
------------------------------------------------------------
------------------------------------------------------------
------------------------------------------------------------
-----MSQFIITGSFTSRGVVHEFTKTVEAPNENVAQERAFSLIGSEHGIKRTKVELNEV
TAA-------------
>hfx_volcanii_DS2
------------------------------------------------------------
------------------------------------------------------------
------------------------------------------------------------
------------------------------------------------------------
------------------------------------------------------------
-----MSQFIITGSFTSRGVVHEFTKTVEAPNENVAQERAFSLIGSEHGIKRTKVELNEV
TAA-------------
>hfx_ATCC_BAA-644
------------------------------------------------------------
------------------------------------------------------------
------------------------------------------------------------
------------------------------------------------------------
------------------------------------------------------------
-----MSQFIITGSFTSRGVVHEFTKTVEAPNENVAQERAFSLIGSEHGIKRTKVELNEV
SAA-------------
>hfx_ATCC_BAA-645
------------------------------------------------------------
------------------------------------------------------------
------------------------------------------------------------
------------------------------------------------------------
------------------------------------------------------------
-----MSQFIITGSFTSRGVVHEFTKTVEAPNENVAQERAFSLIGSEHGIKRTKVELNEV
SAA-------------
>hfx_ATCC_BAA-646
------------------------------------------------------------
------------------------------------------------------------
------------------------------------------------------------
------------------------------------------------------------
------------------------------------------------------------
-----MSQFIITGSFTSRGVVHEFTKTVEAPNENVAQERAFSLIGSEHGIKRTKVELNEV
SAA-------------
>htg_salina_JCM_13891
------------------------------------------------------------
------------------------------------------------------------
------------------------------------------------------------
------------------------------------------------------------
------------------------------------------------------------
-----MSRFAVTGRVADYDGFAARETAAVTENESVGCERVLSRLESRCGSKRRQIELEDD
TQQ-------------
>htg_turkmenica_DSM_5511
------------------------------------------------------------
------------------------------------------------------------
------------------------------------------------------------
------------------------------------------------------------
------------------------------------------------------------
-----MSRFAVTGRVTDYDGFAARETAAVTENESVGRERVLSRLESRCGPKRRQIELEDI
TQQ-------------
>halophilic_archaeon_J07HB67
------------------------------------------------------------
------------------------------------------------------------
------------------------------------------------------------
------------------------------------------------------------
------------------------------------------------------------
-----MTEFTVSGQFETRDGTQTFTRSVEAPNEDVAREHTFSKFGAEHRLSRNQVEIEEV
SA--------------
>hqr_J07HQX50
------------------------------------------------------------
------------------------------------------------------------
------------------------------------------------------------
------------------------------------------------------------
------------------------------------------------------------
-----MTIYAVSGRFQSRDGFSDFSKTIEAPNESVAEERTYATIGSQHGLKRMQIEIDDV
ELSSEDVTQ-------
>halophilic_archaeon_J07HX64
------------------------------------------------------------
------------------------------------------------------------
------------------------------------------------------------
------------------------------------------------------------
------------------------------------------------------------
-----MTNYRVTGRWETPEGWQSFETELDAENESVAVEHTYAEFGSRHGLKRRQIEIQEV
AQ--------------
>hqr_walsbyi_C23
------------------------------------------------------------
------------------------------------------------------------
------------------------------------------------------------
------------------------------------------------------------
------------------------------------------------------------
-----MVQFAVSGQFRSRDGFNEFTTDVEAPNKNVARERVYANIGSQHSLRRTQIKIDSV
RSLSDNADITESEVAS
>hqr_walsbyi_DSM_16790
------------------------------------------------------------
------------------------------------------------------------
------------------------------------------------------------
------------------------------------------------------------
------------------------------------------------------------
-----MVQFAVSGQFRSRDGFNEFTTDVEAPNKNVARERVYANIGSQHSLRRTQIKIDSV
RSLSDNADITESEVAS
>hmc_mukohataei_DSM_12286
------------------------------------------------------------
------------------------------------------------------------
------------------------------------------------------------
------------------------------------------------------------
------------------------------------------------------------
-----MSEFTVTGTFESRDGNQPFEKTVEAPNENVARDRAFAAFGSEHGLKRTQVEISEV
AQ--------------
>haloarchaeon_3A1_DGR
------------------------------------------------------------
------------------------------------------------------------
------------------------------------------------------------
------------------------------------------------------------
------------------------------------------------------------
-----MSHFTVSGRFRTRHGQQEFTKTVEAPNEDVARDRLYTLIGSQHGVKRTKIELDSV
AAAEEAAA--------
>hrr_aidingense_JCM_13916
------------------------------------------------------------
------------------------------------------------------------
------------------------------------------------------------
------------------------------------------------------------
------------------------------------------------------------
----------MSGQFQSRDGFQPFTKEVDAENEDLARERIYTTVGSQHNRKRTQIEIEEV
TAA-------------
>hrr_Ea1
------------------------------------------------------------
------------------------------------------------------------
------------------------------------------------------------
------------------------------------------------------------
------------------------------------------------------------
-----MSTYTVSGRFQSRGDFQPFTKEVEAENEDLARERIYTTVGSQHNRKRTQIEIEEV
SAA-------------
>hrr_Ea8
------------------------------------------------------------
------------------------------------------------------------
------------------------------------------------------------
------------------------------------------------------------
------------------------------------------------------------
-----MSTYTVSGRFQSRGDFQPFTKEVEAENEDLARERIYTTVGSQHNRKRTQIEIEEV
SAA-------------
>hrr_Eb13
------------------------------------------------------------
------------------------------------------------------------
------------------------------------------------------------
------------------------------------------------------------
------------------------------------------------------------
-----MSTYTVSGRFQSRGDFQPFTKEVEAENEDLARERIYTTVGSQHNRKRTQIEIEEV
SAA-------------
>hrr_hd13
------------------------------------------------------------
------------------------------------------------------------
------------------------------------------------------------
------------------------------------------------------------
------------------------------------------------------------
-----MSTYTVSGRFQSRGDFQPFTKEVEAENEDLARERIYTTVGSQHNRKRTQIEIEEV
SAA-------------
>hrr_IB24
------------------------------------------------------------
------------------------------------------------------------
------------------------------------------------------------
------------------------------------------------------------
------------------------------------------------------------
-----MSTYTVSGRFQSRGDFQPFTKEVEAENEDLARERIYTTVGSQHNRKRTQIEIEEV
SAA-------------
>hrr_lacusprofundi_ATCC_49239
------------------------------------------------------------
------------------------------------------------------------
------------------------------------------------------------
------------------------------------------------------------
------------------------------------------------------------
-----MSTYTVTGQFQSRDGFQPFTKDVEAENEDLARERIYTTVGSQHNRKRPQIEIKEV
SAA-------------
>hrr_coriense_DSM_10284
------------------------------------------------------------
------------------------------------------------------------
------------------------------------------------------------
------------------------------------------------------------
------------------------------------------------------------
----------MSGRFQSRDGDQPFTKDVDAENEDLARERIYTTVGSQHNRKRTQIEIEEV
SEA-------------
>hrr_kocurii_JCM_14978
------------------------------------------------------------
------------------------------------------------------------
------------------------------------------------------------
------------------------------------------------------------
------------------------------------------------------------
-----MSTYTVSGRFQSRDGFQPFTKDVEAENEDLARERIYTTVGSQHNRKRAQIEIEEV
SAA-------------
>hrr_lipolyticum_DSM_21995
------------------------------------------------------------
------------------------------------------------------------
------------------------------------------------------------
------------------------------------------------------------
------------------------------------------------------------
-----MSTYTVSGRFQSRDGFQPFTKDVEAENEDLARERIYTTVGSQHGRKRAQIEIEEV
SAA-------------
>hrr_C49
------------------------------------------------------------
------------------------------------------------------------
------------------------------------------------------------
------------------------------------------------------------
------------------------------------------------------------
---MNMSTYTVSGRFQSRDGFQPFTKDVEAENEDLARERIYTTVGSQHSRKRTQIEIEEV
SAA-------------
>hrr_saccharovorum_DSM_1137
------------------------------------------------------------
------------------------------------------------------------
------------------------------------------------------------
------------------------------------------------------------
------------------------------------------------------------
-----MSTYTVSGRFQSRDGFQPFTKDVEAENEDLARERIYTTVGSQHSRKRTQIEIEEV
SAA-------------
>hrr_Cb34
------------------------------------------------------------
------------------------------------------------------------
------------------------------------------------------------
------------------------------------------------------------
------------------------------------------------------------
-----MSTYTVSGRFQSRDGFQPFTKDVEAENEDLARERIYTQVGSQHGRKRTQIEIEEV
SAA-------------
>hrr_tebenquichense_DSM_14210
------------------------------------------------------------
------------------------------------------------------------
------------------------------------------------------------
------------------------------------------------------------
------------------------------------------------------------
-----MSTYTVSGRFQSRDGFQPFTKDVEAENEDLARERIYTNVGSQHNRKRTQIEIEEV
SAA-------------
>hrr_167
------------------------------------------------------------
------------------------------------------------------------
------------------------------------------------------------
------------------------------------------------------------
------------------------------------------------------------
-----MSTYTVSGRFQSRDGDQPFTKDVEAENEDLARERIYTTVGSQHNRKRTQIDIEEV
SEE-------------
>hrr_C2_b
------------------------------------------------------------
------------------------------------------------------------
------------------------------------------------------------
------------------------------------------------------------
------------------------------------------------------------
-----MSTYTVSGRFQSRDGDQPFTKDVEAENEDLARERIYTTVGSQHNRKRTQIDIEEV
SEE-------------
>hrr_T3cd
------------------------------------------------------------
------------------------------------------------------------
------------------------------------------------------------
------------------------------------------------------------
------------------------------------------------------------
-----MSTYTVSGRFQSRDGDQPFTKDVEAENEDLARERIYTTVGSQHNRKRTQIDIEEV
SEE-------------
>hrr_californiensis_DSM_19288
MSDRRTPWLAIARYDAAGRARGSAVVTGLLSAFLLLFLAFFPSLATADVDLDAYVEAFPP
ALREAFGIIAISSIEGFLAVEFYQFAWLLLVGLYLAYLAGGTIAGDVASGRVDLTLSAPV
ARRDVVVGRFLGLVPLVVLLNVVLPLVAYVGVLVVGETIAVERLLAVHALAVPYHLTCVA
VGVAVSMLVSRPGIAQRVALGALFALFMFESVVASMDYAEGGRPQPDGALRPLRGPRAGR
VRPHRGGGPARGDDRPRRPRRRPVPPRGSLGIKIRDSRPLRAVRGGVVACPFLGRYFPVP
AGSGNMSTYTVSGRFQSRDGDQPFTKDVEAENEDLARERIYTTVGSQHNRKRTQIDIEEV
SEA-------------
>hrr_arcis_JCM_13916
------------------------------------------------------------
------------------------------------------------------------
------------------------------------------------------------
------------------------------------------------------------
------------------------------------------------------------
-----MSTYTVSGRFQSRDGDQPFTKDVEAENEDLARERIYTTVGSQHNRKRTQIDIEEV
SEA-------------
>hrr_distributum_JCM_10118
------------------------------------------------------------
------------------------------------------------------------
------------------------------------------------------------
------------------------------------------------------------
------------------------------------------------------------
-----MSTYTVSGRFQSRDGDQPFTKDVEAENEDLARERIYTTVGSQHNRKRTQIDIEEV
SEA-------------
>hrr_litoreum_JCM_13561
------------------------------------------------------------
------------------------------------------------------------
------------------------------------------------------------
------------------------------------------------------------
------------------------------------------------------------
-----MSTYTVSGRFQSRDGDQPFTKDVEAENEDLARERIYTTVGSQHNRKRTQIDIEEV
SEA-------------
>hrr_terrestre_JCM_10247
------------------------------------------------------------
------------------------------------------------------------
------------------------------------------------------------
------------------------------------------------------------
------------------------------------------------------------
-----MSTYTVSGRFQSRDGDQPFTKDVEAENEDLARERIYTTVGSQHNRKRTQIDIEEV
SEA-------------
>hrr_C2_a
------------------------------------------------------------
------------------------------------------------------------
------------------------------------------------------------
------------------------------------------------------------
------------------------------------------------------------
-----MSTYTVSGRFQSRDGDQPFTKDIEAENENLARERIYTTVGSQHNRKRTQIEIEEV
SEA-------------
>hrr_chaoviator_HaloG
------------------------------------------------------------
------------------------------------------------------------
------------------------------------------------------------
------------------------------------------------------------
------------------------------------------------------------
-----MSTYTVSGRFQSRDGDQPFTKDIEAENEDLARERIYTTVGSQHNRKRTQIEIEEV
SEA-------------
>hrr_Ec15
------------------------------------------------------------
------------------------------------------------------------
------------------------------------------------------------
------------------------------------------------------------
------------------------------------------------------------
-----MSTYTVSGRFQSRDGDQPFTKDIEAENEDLARERIYTTVGSQHNRKRTQIEIEEV
SEA-------------
>hrr_Fb21
------------------------------------------------------------
------------------------------------------------------------
------------------------------------------------------------
------------------------------------------------------------
------------------------------------------------------------
-----MSTYTVSGRFQSRDGDQPFTKDIEAENEDLARERIYTTVGSQHNRKRTQIEIEEV
SEA-------------
>hrr_G37
------------------------------------------------------------
------------------------------------------------------------
------------------------------------------------------------
------------------------------------------------------------
------------------------------------------------------------
-----MSTYTVSGRFQSRDGDQPFTKDIEAENEDLARERIYTTVGSQHNRKRTQIEIEEV
SEA-------------
>hrr_Ga2p
------------------------------------------------------------
------------------------------------------------------------
------------------------------------------------------------
------------------------------------------------------------
------------------------------------------------------------
-----MSTYTVSGRFQSRDGDQPFTKDIEAENEDLARERIYTTVGSQHNRKRTQIEIEEV
SEA-------------
>hrr_Ga36
------------------------------------------------------------
------------------------------------------------------------
------------------------------------------------------------
------------------------------------------------------------
------------------------------------------------------------
-----MSTYTVSGRFQSRDGDQPFTKDIEAENEDLARERIYTTVGSQHNRKRTQIEIEEV
SEA-------------
>hrr_LD3
------------------------------------------------------------
------------------------------------------------------------
------------------------------------------------------------
------------------------------------------------------------
------------------------------------------------------------
-----MSTYTVSGRFQSRDGDQPFTKDIEAENEDLARERIYTTVGSQHNRKRTQIEIEEV
SEA-------------
>hrr_LG1
------------------------------------------------------------
------------------------------------------------------------
------------------------------------------------------------
------------------------------------------------------------
------------------------------------------------------------
-----MSTYTVSGRFQSRDGDQPFTKDIEAENEDLARERIYTTVGSQHNRKRTQIEIEEV
SEA-------------
>hrr_LG2
------------------------------------------------------------
------------------------------------------------------------
------------------------------------------------------------
------------------------------------------------------------
------------------------------------------------------------
-----MSTYTVSGRFQSRDGDQPFTKDIEAENEDLARERIYTTVGSQHNRKRTQIEIEEV
SEA-------------
>hrr_LG3
------------------------------------------------------------
------------------------------------------------------------
------------------------------------------------------------
------------------------------------------------------------
------------------------------------------------------------
-----MSTYTVSGRFQSRDGDQPFTKDIEAENEDLARERIYTTVGSQHNRKRTQIEIEEV
SEA-------------
>hrr_SP5
------------------------------------------------------------
------------------------------------------------------------
------------------------------------------------------------
------------------------------------------------------------
------------------------------------------------------------
-----MSTYTVSGRFQSRDGDQPFTKDVEAENEDLARERIYTTVGSQHNRKRTQIEIEEV
SEA-------------
>hrr_SP7
------------------------------------------------------------
------------------------------------------------------------
------------------------------------------------------------
------------------------------------------------------------
------------------------------------------------------------
-----MSTYTVSGRFQSRDGDQPFTKDVEAENEDLARERIYTTVGSQHNRKRTQIEIEEV
SEA-------------
>hrr_hochstenium_ATCC_700873
------------------------------------------------------------
------------------------------------------------------------
------------------------------------------------------------
------------------------------------------------------------
------------------------------------------------------------
-----MSTYTVSGRFQSRDGDQPFTKDVEAENEDLARERIYTNVGSQHNRKRTQIEIEEV
SEA-------------
>hrr_SP3
------------------------------------------------------------
------------------------------------------------------------
------------------------------------------------------------
------------------------------------------------------------
------------------------------------------------------------
-----MSTYTVSGRFQSRDGDQPFTKDVEAENEDLARERIYTNVGSQHNRKRTQIDIEEV
SEA-------------
>hrr_SP9
------------------------------------------------------------
------------------------------------------------------------
------------------------------------------------------------
------------------------------------------------------------
------------------------------------------------------------
-----MSTYTVSGRFQSRDGDQPFTKDVEAENEDLARERIYTNVGSQHNRKRTQIDIEEV
SEA-------------
>hrr_J07HR59
------------------------------------------------------------
------------------------------------------------------------
------------------------------------------------------------
------------------------------------------------------------
-------------------------MGGCVKTAGSQADGFCRWPSRAVELLAEGKILPRP
GRIDSMSEFAVEGQFQSRDGYQSYQKTIEAPNADVARDRLYSQIGSQHGLKRTQIEIDDV
SEEAAA----------
>hrd_tiamatea_SARL4B
------------------------------------------------------------
------------------------------------------------------------
------------------------------------------------------------
------------------------------------------------------------
------------------------------------------------------------
-----MSEYTVTGTFQARDGWQSFETEIEAPNENVAEEHTLAEFGSQHGLKRSQIEIEGV
DA--------------
>hrd_utahensis_DSM_12940
------------------------------------------------------------
------------------------------------------------------------
------------------------------------------------------------
------------------------------------------------------------
------------------------------------------------------------
-----MSEYTVTGTFQARDGWQSFETEIEAPNENVAEEHTLAEFGSQHGLKRTQIEIEGV
DA--------------
>har_vallismortis_ATCC_29715
------------------------------------------------------------
------------------------------------------------------------
------------------------------------------------------------
------------------------------------------------------------
------------------------------------------------------------
-----MSTYTVRGSFPARDGPQEFEKEVEAPNENVAEERVYSDFGSQHNLKRTQITIEEV
AA--------------
>har_amylolytica_JCM_13557
------------------------------------------------------------
------------------------------------------------------------
------------------------------------------------------------
------------------------------------------------------------
------------------------------------------------------------
-----MSTYTVRGSFPARDGPQQFEKEVDAPNENVAEERVYSDFGSQHNLKRTQITIEEV
AA--------------
>har_argentinensis_DSM_12282
------------------------------------------------------------
------------------------------------------------------------
------------------------------------------------------------
------------------------------------------------------------
------------------------------------------------------------
-----MSTYTVRGSFPARDGPQQFEKEVDAPNENVAEERVYSDFGSQHNLKRTQITIEEV
AA--------------
>har_hispanica_ATCC_33960
------------------------------------------------------------
------------------------------------------------------------
------------------------------------------------------------
------------------------------------------------------------
------------------------------------------------------------
-----MSTYTVRGSFPARDGPQQFEKEVDAPNENVAEERVYSDFGSQHNLKRTQITIEEV
AA--------------
>har_japonica_DSM_6131
------------------------------------------------------------
------------------------------------------------------------
------------------------------------------------------------
------------------------------------------------------------
------------------------------------------------------------
-----MSTYTVRGSFPARDGPQQFEKEVDAPNENVAEERVYSDFGSQHNLKRTQITIEEV
AA--------------
>har_californiae_ATCC_3379
------------------------------------------------------------
------------------------------------------------------------
------------------------------------------------------------
------------------------------------------------------------
------------------------------------------------------------
-----MSTYTVRGSFPARDGPQQFEKEVEAPNENVAEERVYSDFGSQHNLKRTQITIEEV
AA--------------
>har_sinaiiensis_ATCC_33800
------------------------------------------------------------
------------------------------------------------------------
------------------------------------------------------------
------------------------------------------------------------
------------------------------------------------------------
-----MSTYTVRGSFPARDGPQQFEKEVEAPNENVAEERVYSDFGSQHNLKRTQITIEEV
AA--------------
>nmn_moolapensis_8_8_11
------------------------------------------------------------
------------------------------------------------------------
------------------------------------------------------------
------------------------------------------------------------
------------------------------------------------------------
-----MSEFTVRGRYPARFGEQEFETTVDAPNADVAEERVYTNFGSQHGLKRTQIDIDGV
DA--------------
>nmn_pharaonis_DSM_2160
------------------------------------------------------------
------------------------------------------------------------
------------------------------------------------------------
------------------------------------------------------------
------------------------------------------------------------
-----MSEFTVRGRFPARYGEQNFEKNVEAPNEDVAQERVYANFGSQHGLKRTQITIDEV
DA--------------
>hgm_borinquense_DSM_11551
------------------------------------------------------------
------------------------------------------------------------
------------------------------------------------------------
------------------------------------------------------------
------------------------------------------------------------
----------MSGQFQSRDGYSEFQTVVDAPNENVARDRVFSNIGSQHGLKRTQIEITEV
SAQ-------------
>hsn_pallida_JCM_14848
------------------------------------------------------------
------------------------------------------------------------
------------------------------------------------------------
------------------------------------------------------------
------------------------------------------------------------
-----MSQFTVSGQFQSRDGHSKFETVVDAPNENVARDHVFSNIGSQHGLKRPQIEISEV
SEQ-------------
>hpg_xanaduensis_SH_6
------------------------------------------------------------
------------------------------------------------------------
------------------------------------------------------------
------------------------------------------------------------
------------------------------------------------------------
-----MSQFTVTGRFQTRDGFAEFETTIEAENENVAREHAYAELGSQHNLKRTQIELEDV
VESEEVTA--------
>nln_innermongolicus_JCM_12255
------------------------------------------------------------
------------------------------------------------------------
------------------------------------------------------------
------------------------------------------------------------
------------------------------------------------------------
-----MSQFTVTGRFQARDGQAEFETTVDAENEDVAREYVLSRLGSQHGLKRTQIELEEV
TQ--------------
>htg_thermotolerans_DSM_11522
------------------------------------------------------------
------------------------------------------------------------
------------------------------------------------------------
------------------------------------------------------------
------------------------------------------------------------
-----MSQFTVSGRFKNRDGFAEFETTIDAENENVAREYAYTQLGSQHGLKRTEIELEEV
SQ--------------
>nnm_pellirubrum_DSM_15624
------------------------------------------------------------
------------------------------------------------------------
------------------------------------------------------------
------------------------------------------------------------
------------------------------------------------------------
-----MSQFTVSGRFKNRDGFAEFETTIDAENENVAREYAYTQLGSQHGLKRTEIELEEV
SQ--------------
>nnm_versiforme_JCM_10478
------------------------------------------------------------
------------------------------------------------------------
------------------------------------------------------------
------------------------------------------------------------
------------------------------------------------------------
-----MSQFTVSGRFKSRDGFAEFETSIDAENENVAREHTYTQLGSQHGLKRTEIELEEV
TQQ-------------
>hrr_LB1
------------------------------------------------------------
------------------------------------------------------------
------------------------------------------------------------
------------------------------------------------------------
------------------------------------------------------------
---MGMSQFTVSGRFKSRDGFAEFETTIDAENENVAREHTYTQLGSQHGLKRSEIELEEV
AQQ-------------
>nnm_altunense_JCM_14663
------------------------------------------------------------
------------------------------------------------------------
------------------------------------------------------------
------------------------------------------------------------
------------------------------------------------------------
---MGMSQFTVSGRFKSRDGFAEFETTIDAENENVAREHTYTQLGSQHGLKRSEIELEEV
AQQ-------------
>nnm_gari_JCM_14663
------------------------------------------------------------
------------------------------------------------------------
------------------------------------------------------------
------------------------------------------------------------
------------------------------------------------------------
---MGMSQFTVSGRFKSRDGFAEFETTIDAENENVAREHTYTQLGSQHGLKRSEIELEEV
AQQ-------------
>nnm_pallidum_DSM_3751
------------------------------------------------------------
------------------------------------------------------------
------------------------------------------------------------
------------------------------------------------------------
------------------------------------------------------------
---MGMSQFTVSGRFKSRDGFAEFETTIDAENENVAREHTYTQLGSQHGLKRSEIELEEV
AQQ-------------
>nnm_sp_J7_2
------------------------------------------------------------
------------------------------------------------------------
------------------------------------------------------------
------------------------------------------------------------
------------------------------------------------------------
-----MSQFTVSGRFKSRDGFAEFETTIDAENENVAREHTYTQLGSQHGLKRSEIELEEV
AQQ-------------
>nrr_tibetense_GA33
------------------------------------------------------------
------------------------------------------------------------
------------------------------------------------------------
------------------------------------------------------------
------------------------------------------------------------
-----MSQFTVTGRFKNRDGFAEFETTIDAQNENVAREHALSQLGSQHRLKRTEIDLEEV
VEQ-------------
>hbi_lacisalsi_AJ5
------------------------------------------------------------
------------------------------------------------------------
------------------------------------------------------------
------------------------------------------------------------
------------------------------------------------------------
-----MSQFTVTGQFKTRDGYAEFETTVDAENEDVAREHALSQLGSQHGLKRTEIDLEEV
DAQ-------------
>hbi_nitrareducens_JCM_10879
------------------------------------------------------------
------------------------------------------------------------
------------------------------------------------------------
------------------------------------------------------------
------------------------------------------------------------
-----MSQYTVTGQFKTRDGYAEFETTVDAENEDVAREHAFSQLGSQHGLKRTEIDLEGV
DAQ-------------
>nbt_gregoryi_SP2
------------------------------------------------------------
------------------------------------------------------------
------------------------------------------------------------
------------------------------------------------------------
------------------------------------------------------------
-----MSQFTVTGQFKTRDGHAEFEKTIDAENENVAREHILSQLGSQHGLKRTEIDLEEV
GQ--------------
>htg_limicola_JCM_13563
------------------------------------------------------------
------------------------------------------------------------
------------------------------------------------------------
------------------------------------------------------------
------------------------------------------------------------
-----MSQFTVSGRFKSRDGYAPFETSIEAENENVAREHTLSQLGSQHGLKRTEIKLDEV
SEQ-------------
>nrr_bangense_JCM_10635
------------------------------------------------------------
------------------------------------------------------------
------------------------------------------------------------
------------------------------------------------------------
------------------------------------------------------------
-----MSQFTVTGQFKSRDGYSPFETTIDAENENVAREHVYSQLGSQHGLKRSEIELDEV
SA--------------
>nrr_sulfidifaciens_JCM_14089
------------------------------------------------------------
------------------------------------------------------------
------------------------------------------------------------
------------------------------------------------------------
------------------------------------------------------------
-----MSQFTVTGQFKSRDGYAPFETTIDAENENVAREHVLSQLGSQHGLKRTEIDLEEV
SE--------------
