# Supplementary material for: Inteins as indicators of gene flow in the halobacteria
Source: Front Microbiol. 2014 Jun 26;5:299. doi: 10.3389/fmicb.2014.00299 (PMC4071816; doi:10.3389/fmicb.2014.00299)
Supplement: Supplementary file 1 [file DataSheet1.ZIP › data_file1/reference_tree_alignment/L18e.aln]

>lcl|36548_2548 unnamed protein product
------------------------------------------------------------
------------------------------------------------------------
------------------------------------------------------------
------------------------------------------------------------
------------------------------------------------------------
--------------------------MISGGGNATGRRKSSHADAASSPAGSATRYRPAT
RPGPIATPGGVAGGAAVANAGERLDGATGELFERAGRRSDTLRVGVREAFLGQGGPAAAV
PSPRLRGAIALLAVAAREGRPAGDVLLELADQLESLRDLERDARRQLATVTGTLTNTAAV
FAPLVGGATVALATGIDTVDAGGLGAG--AAAGADALSTGGVDGSGAL---GADTGGGGA
GSKSGTGGALSVPVLGQIVGAYVLLLAALLTGLATGLERGFDRTLVAYRIGIALPTATAT
FLVAFAGVGVLL
>gi|515911381|ref|WP_017341964.1| hypothetical protein [Halorubrum sp. T3]
MTGHRSTASDESGLHSNGDDESDVSEELRRAVAFLGWDVSADRVVAVGYQVGAVVGAVVT
AVAALLAGAVAAAPAGLAAFVGGVHAVHRAPVWLASLRRTRALGAAPGLVGRLVLRMRLD
PSTERAVRFAGRTGDGPLAAALARHERGCADGPTSGLRAFAREWRPWFPAIDRAAALVRT
AATAPPERRGRCLDRALDATLSGTTDRLASFVGAVRGPVSALYAFGVLLPLALIALLPAG
AAAGVAIGPGLVAGLYLVALPGGLVAASAWLLFRRPVAFPPPEISGDHPDVPDRRGHALL
VGCALGAAAAVVAARTVAPWAWPVAGVGVGVGSALFVVARPRRAVLSDVRDVERGLPDAM
TVIGGDVAEGVAVETAVANAGERLDGATGELFERAGRRSDTLRVGVREAFLGQGGPAAAV
PSPRLRGAIALLAVAAREGRPAGDVLLELADQLESLRELERDARRQLATVTGTLSNTAAV
FAPLVGGATVALATGIDAVDVGGLGAG--AAAGADALGGGLSAGGGATAGAGGAAGGSGA
AEASGGAGALSVPVLGRIVGTYVLLLAALLTGLATGLERGFDRTLVAYRIGIALPTATAT
FLVAFAGAGLLF
>gi|339756413|gb|EGQ39996.1| ribosomal protein L18E [Candidatus Nanosalinarum sp. J07AB56]
------------------------------------------------------------
------------------------------------------------------------
------------------------------------------------------------
------------------------------------------------------------
------------------------------------------------------------
------------------------------------------------------------
-----------------------------------------------------MDAKADP
SNPVLVDLIEELES----S--DANVYREAAEFLGKVNRDRPE------------------
------------------VNLSDLDRN--TEEGDTVVVPGKLLGSGTL----GHELEVAA
FKASRSARQAADEA-GEFT----------------YIENLVEER----------PDGEGV
KIVV--------
>gi|541195500|gb|ERH03757.1| ribosomal protein L18E, partial [Halorubrum sp. J07HR59]
------------------------------------------------------------
------------------------------------------------------------
------------------------------------------------------------
------------------------------------------------------------
------------------------------------------------------------
------------------------------------------------------------
------------------------------------------------------------
------------------------------------------------------------
-----------------------------AQEDETVVIPGKVLGSGVL----TKDVTVAA
VDFSSTAETKIDQA-GEAV----------------SIDRLLADN----------PSGSGV
RILR--------
>gi|541201811|gb|ERH09876.1| LSU ribosomal protein L18AE [halophilic archaeon J07HX64]
------------------------------------------------------------
------------------------------------------------------------
------------------------------------------------------------
------------------------------------------------------------
------------------------------------------------------------
------------------------------------------------------------
---------------------------------------------------------MSK
TNPRLEDLIAELKSTARSG--GSDVWYDVADRLEAPRRTHAE------------------
------------------VNLGRIERY--ARAEETVVVPGKVLGSGVL----TKQVTVAA
VDFSGTAQTKVDQV-GETL----------------SLEQLLEQN----------PEATNV
RVIQ--------
>gi|541205652|gb|ERH13632.1| ribosomal protein L18E [halophilic archaeon J07HB67]
------------------------------------------------------------
------------------------------------------------------------
------------------------------------------------------------
------------------------------------------------------------
------------------------------------------------------------
------------------------------------------------------------
-------------------------------------------------------MSSSK
TNPRLQDLIAELKSVARET--DAGVWRDVAARLEKPRRTHAE------------------
------------------VNLGRIDRYADAEGDETVIVPGKVLGSGVL----TKDVTVAA
VDFSGTAETKIDQA-GEAV----------------RMEEALSNN----------PEGSNV
RVIR--------
>gi|541189944|gb|ERG98332.1| ribosomal protein L18E [Haloquadratum sp. J07HQX50]
------------------------------------------------------------
------------------------------------------------------------
------------------------------------------------------------
------------------------------------------------------------
------------------------------------------------------------
------------------------------------------------------------
---------------------------------------------------------MNK
TNPRLDSLITELKSVSRDS--DANIWQDIADRLEKPRRTHAE------------------
------------------VNLGRIERY--ARENETVVVPGKVLGSGVL----EKSVTVAA
VDFSSTARQKIEQV-GSAE----------------TLERAVADN----------PSGSDV
RIIR--------
>gi|541180693|gb|ERG89290.1| ribosomal protein L18E [halophilic archaeon J07HX5]
------------------------------------------------------------
------------------------------------------------------------
------------------------------------------------------------
------------------------------------------------------------
------------------------------------------------------------
------------------------------------------------------------
---------------------------------------------------------MSK
TNPRLASLIAELKSVTRAG--GGDVWNDVADRLEKPRSTHAE------------------
------------------VNLGRIDRY--ARPGETVVVPGKVLGSGVL----RTEVTVAA
VDFSGTAEIKINQV-GESL----------------RLEQALEDN----------PDGADT
RVIR--------
>gi|354610854|ref|ZP_09028810.1| 50S ribosomal protein L18e [Halobacterium sp. DL1]
------------------------------------------------------------
------------------------------------------------------------
------------------------------------------------------------
------------------------------------------------------------
------------------------------------------------------------
------------------------------------------------------------
---------------------------------------------------------MSK
TSPRLSSLIAELKSVARDS--GADVWHDVAGRLEKPRRTHAE------------------
------------------VNLSRIERY--ANEDETVVVPGKVLGSGTL----RKSVTVAA
VDFSGSAETKIEHADGDVV----------------HLEQAVEQN----------PDGNDV
RVIR--------
>gi|15790217|ref|NP_280041.1| 50S ribosomal protein L18 [Halobacterium sp. NRC-1]
------------------------------------------------------------
------------------------------------------------------------
------------------------------------------------------------
------------------------------------------------------------
------------------------------------------------------------
------------------------------------------------------------
---------------------------------------------------------MSK
TSPRLSSLIAELKSVARDS--GADVWHDVADRLEKPRSTHAE------------------
------------------VNLSRIERY--ASEDETVIVPGKVLGSGAL----RKSVTVAA
VDFSSSAATKIEHADGEAV----------------HLEQAVEQN----------PDGTDV
RVIR--------
>gi|169235946|ref|YP_001689146.1| 50S ribosomal protein L18e [Halobacterium salinarum R1]
------------------------------------------------------------
------------------------------------------------------------
------------------------------------------------------------
------------------------------------------------------------
------------------------------------------------------------
------------------------------------------------------------
---------------------------------------------------------MSK
TSPRLSSLIAELKSVARDS--GADVWHDVADRLEKPRSTHAE------------------
------------------VNLSRIERY--ASEDETVIVPGKVLGSGAL----RKSVTVAA
VDFSSSAATKIEHADGEAV----------------HLEQAVEQN----------PDGTDV
RVIR--------
>gi|541197317|gb|ERH05480.1| ribosomal protein L18E [Halonotius sp. J07HN4]
------------------------------------------------------------
------------------------------------------------------------
------------------------------------------------------------
------------------------------------------------------------
------------------------------------------------------------
------------------------------------------------------------
--------------------------------------------------------MSSK
TNPRLQSLIAELQTVAGES--DAAVWRDIADRLAKPRRTHAE------------------
------------------VNLGRIERY--AQSDETVVVPGKVLGSGVL----ETDVTVAA
VDFSSTARTKIGQV-GDAV----------------TLEEALEDN----------PEGTNV
RVVR--------
>gi|541193693|gb|ERH02041.1| ribosomal protein L18E [Halonotius sp. J07HN6]
------------------------------------------------------------
------------------------------------------------------------
------------------------------------------------------------
------------------------------------------------------------
------------------------------------------------------------
------------------------------------------------------------
--------------------------------------------------------MSSK
TNPRLQSLIAELQTVAGES--DAAVWRDIADRLAKPRRTHAE------------------
------------------VNLGRIERY--AQSDETVVVPGKVLGSGVL----ETDVTVAA
VDFSSTARTKIGQV-GDAV----------------TLEEALEDN----------PEGTNV
RVVR--------
>gi|448727622|ref|ZP_21709971.1| 50S ribosomal protein L18e [Halococcus morrhuae DSM 1307]
------------------------------------------------------------
------------------------------------------------------------
------------------------------------------------------------
------------------------------------------------------------
------------------------------------------------------------
------------------------------------------------------------
---------------------------------------------------------MNK
TNPRLTSLIAELQSAASER--DSPVWQTVADRLEKPRRTYAE------------------
------------------VNLGRIERY--ANEDETVVVPGKVLGSGVL----EKPVTVAA
VDFSGTAETKIEQV-GEPL----------------TLEDALERH----------PEGADV
RVIR--------
>gi|448739235|ref|ZP_21721250.1| 50S ribosomal protein L18e [Halococcus thailandensis JCM 13552]
------------------------------------------------------------
------------------------------------------------------------
------------------------------------------------------------
------------------------------------------------------------
------------------------------------------------------------
------------------------------------------------------------
---------------------------------------------------------MNK
TNPRLTSLIAELQSAASER--DSPVWQTVADRLEKPRRTYAE------------------
------------------VNLGRIERY--ANEDETVVVPGKVLGSGVL----EKPVTVAA
VDFSGTAETKIEQV-GEPL----------------TLEDALERH----------PEGADV
RVIR--------
>gi|322369533|ref|ZP_08044098.1| 50S ribosomal protein L18e [Haladaptatus paucihalophilus DX253]
------------------------------------------------------------
------------------------------------------------------------
------------------------------------------------------------
------------------------------------------------------------
------------------------------------------------------------
------------------------------------------------------------
---------------------------------------------------------MSK
TNPRLSSLIAELKSVSRDS--DADVWTDVAARLEKPRSTHAE------------------
------------------VNLGRIERY--AEEDETVIVPGKVLGSGVL----QKNVTVAA
VDFSSTAETKIQQANGEPI----------------QLEQAIEQN----------PSGSNV
RVIR--------
>gi|409722494|ref|ZP_11269942.1| 50S ribosomal protein L18e [Halococcus hamelinensis 100A6]
------------------------------------------------------------
------------------------------------------------------------
------------------------------------------------------------
------------------------------------------------------------
------------------------------------------------------------
------------------------------------------------------------
---------------------------------------------------------MSK
TNPRLTSLIDELESVARET--ESPVWQAVADRLEKPRRTHAE------------------
------------------VNLGRIERY--AKEDETVVVPGKVLGSGVL----QKPVTVAA
VDFSGTAETKIDQV-GEHV----------------ALEDAIESN----------PEGSNV
RVIR--------
>gi|448728477|ref|ZP_21710805.1| 50S ribosomal protein L18e [Halococcus saccharolyticus DSM 5350]
------------------------------------------------------------
------------------------------------------------------------
------------------------------------------------------------
------------------------------------------------------------
------------------------------------------------------------
------------------------------------------------------------
---------------------------------------------------------MSK
TNPRLTSLITELESTAREA--DSPVWQAVADRLEKPRRTHAE------------------
------------------VNLGRIERY--AKEEETVVVPGKVLGSGVL----EKPVTVAA
VDFSGTAETKIDQV-GESL----------------ALEECIEQN----------PDGSDV
RVIR--------
>gi|448733726|ref|ZP_21715968.1| 50S ribosomal protein L18e [Halococcus salifodinae DSM 8989]
------------------------------------------------------------
------------------------------------------------------------
------------------------------------------------------------
------------------------------------------------------------
------------------------------------------------------------
------------------------------------------------------------
---------------------------------------------------------MSK
TNPRLTSLITELKSTARES--DSPVWRAVADRLEKPRRTHAE------------------
------------------VNLGRIERY--AKEEETVVVPGKVLGSGVL----EKPVTVAA
VDFSGTAETKIDQV-GESL----------------ALEECIEQN----------PEGSDV
RVIR--------
>gi|448378227|ref|ZP_21560701.1| 50S ribosomal protein L18e [Halovivax asiaticus JCM 14624]
------------------------------------------------------------
------------------------------------------------------------
------------------------------------------------------------
------------------------------------------------------------
------------------------------------------------------------
------------------------------------------------------------
--------------------------------------------------------MSTK
TNPRLTDLIAELKSTSRSR--DADVWRDIADRLEKPRSNHAE------------------
------------------VNLGRIERY--AREEETVIVPGKVLGSGRL----RKNVTVAA
VDASSSAATKIDQV-GEYV----------------PIEQLLEEN----------PEGSNV
RVIA--------
>gi|433638722|ref|YP_007284482.1| ribosomal protein L18E [Halovivax ruber XH-70]
------------------------------------------------------------
------------------------------------------------------------
------------------------------------------------------------
------------------------------------------------------------
------------------------------------------------------------
------------------------------------------------------------
--------------------------------------------------------MSTK
TNPRLTDLIAELKSTSRSR--DADVWRDIADRLEKPRSNHAE------------------
------------------VNLGRIERY--AREEETVIVPGKVLGSGRL----RKNVTVAA
VDASSSAATKIDQV-GEYV----------------PIEQLLEEN----------PEGSNV
RVIA--------
>gi|336252151|ref|YP_004595258.1| 50S ribosomal protein L18e [Halopiger xanaduensis SH-6]
------------------------------------------------------------
------------------------------------------------------------
------------------------------------------------------------
------------------------------------------------------------
------------------------------------------------------------
------------------------------------------------------------
--------------------------------------------------------MSSK
TNPRLTDLIAELKSTSRET--DADVWRDIADRLEKPRRTHAE------------------
------------------VNLGRIERY--AREEETVVVPGKVLGSGAL----QKSVTVAA
VDFSSSAETKIDQV-GETV----------------QLEQLLEEN----------PEGSDV
RVIA--------
>gi|448306200|ref|ZP_21496109.1| 50S ribosomal protein L18e [Natronorubrum bangense JCM 10635]
------------------------------------------------------------
------------------------------------------------------------
------------------------------------------------------------
------------------------------------------------------------
------------------------------------------------------------
------------------------------------------------------------
--------------------------------------------------------MSSK
TNPRLNDLIAELKSTSRET--DADVWRDVADRLEKPRRTHAE------------------
------------------VNLGRIERY--AREEETVVVPGKVLGSGAL----QKNVTVAA
VDFSSSAETKIDAV-GDTV----------------PLEQVLEEN----------PQGSNV
RVIR--------
>gi|448303017|ref|ZP_21492967.1| 50S ribosomal protein L18e [Natronorubrum sulfidifaciens JCM 14089]
------------------------------------------------------------
------------------------------------------------------------
------------------------------------------------------------
------------------------------------------------------------
------------------------------------------------------------
------------------------------------------------------------
--------------------------------------------------------MSSK
TNPRLNDLIAELKSTSREA--DADVWRDVADRLEKPRRTHAE------------------
------------------VNLGRIERY--AREEETVVVPGKVLGSGAL----QKNVTVAA
VDFSSSAETKIDAV-GDTV----------------PLEQVLEEN----------PQGSNV
RVIR--------
>gi|448317557|ref|ZP_21507107.1| 50S ribosomal protein L18e [Natronococcus jeotgali DSM 18795]
------------------------------------------------------------
------------------------------------------------------------
------------------------------------------------------------
------------------------------------------------------------
------------------------------------------------------------
------------------------------------------------------------
--------------------------------------------------------MSSK
TNPRLNDLIAELKSTSRER--DADVWRDVADRLEKPRRTHAE------------------
------------------VNLGRIERY--AREEETVVVPGKVLGSGAL----QKNVTVAA
VDFSSSAETKIEQV-GDTV----------------ALEQVLEDN----------PEGSNV
RVIR--------
>gi|448322474|ref|ZP_21511944.1| 50S ribosomal protein L18e [Natronococcus amylolyticus DSM 10524]
------------------------------------------------------------
------------------------------------------------------------
------------------------------------------------------------
------------------------------------------------------------
------------------------------------------------------------
------------------------------------------------------------
--------------------------------------------------------MSSK
TNPRLNDLIAELKSTSRER--DADVWQDVADRLEKPRRTHAE------------------
------------------VNLGRIERY--AREEETVVVPGKVLGSGAL----QKNVTVAA
VDFSSSAETKIEQV-GDTV----------------PLEQVLENN----------PEGANV
RVIR--------
>gi|435847147|ref|YP_007309397.1| ribosomal protein L18E [Natronococcus occultus SP4]
------------------------------------------------------------
------------------------------------------------------------
------------------------------------------------------------
------------------------------------------------------------
------------------------------------------------------------
------------------------------------------------------------
--------------------------------------------------------MSSK
TNPRLNDLIAELKSTSRER--DADVWQDVADRLEKPRRTHAE------------------
------------------VNLGRIERY--AREEETVVVPGKVLGSGAL----QKNVTVAA
VDFSSSAETKIEQV-GDTV----------------PLEQVLEDN----------PDGSNV
RVIR--------
>gi|448330853|ref|ZP_21520129.1| 50S ribosomal protein L18e [Natrinema versiforme JCM 10478]
------------------------------------------------------------
------------------------------------------------------------
------------------------------------------------------------
------------------------------------------------------------
------------------------------------------------------------
------------------------------------------------------------
--------------------------------------------------------MSSK
TNPRLNDLIAELKSTSRET--DAGIWRDVADRLEKPRRTHAE------------------
------------------VNLGRIERY--AREEETVVVPGKVLGSGAL----QKNVTVAA
VKFSSSAETKIEQV-GESV----------------TLEEALEDN----------PEGSNV
RVIR--------
>gi|429192482|ref|YP_007178160.1| ribosomal protein L18E [Natronobacterium gregoryi SP2]
------------------------------------------------------------
------------------------------------------------------------
------------------------------------------------------------
------------------------------------------------------------
------------------------------------------------------------
------------------------------------------------------------
--------------------------------------------------------MSSK
TNPRLNDLIADLKSTSRET--DADVWRDVADRLEKPRRTHAE------------------
------------------VNLGQIERY--AREEETVVVPGKVLGSGAL----QKNVTVAA
IDFSSSAETKIDQV-GDPV----------------PLEQVLEEN----------PEGSDV
RVIR--------
>gi|448358768|ref|ZP_21547444.1| 50S ribosomal protein L18e [Natrialba chahannaoensis JCM 10990]
------------------------------------------------------------
------------------------------------------------------------
------------------------------------------------------------
------------------------------------------------------------
------------------------------------------------------------
------------------------------------------------------------
--------------------------------------------------------MSSK
TNPRLNDLIAELKSTSRET--DADVWQDIADRLEKPRRTHAE------------------
------------------VNLGRIERY--AREEETVVVPGKVLGSGAL----QKNVTVAA
VDFSSSAETKIDQV-GETV----------------PLEHVLEEN----------PDGANV
RVIR--------
>gi|448352730|ref|ZP_21541511.1| 50S ribosomal protein L18e [Natrialba hulunbeirensis JCM 10989]
------------------------------------------------------------
------------------------------------------------------------
------------------------------------------------------------
------------------------------------------------------------
------------------------------------------------------------
------------------------------------------------------------
--------------------------------------------------------MSSK
TNPRLNDLIAELKSTSRET--DADVWQDIADRLEKPRRTHAE------------------
------------------VNLGRIERY--AREEETVVVPGKVLGSGAL----QKNVTVAA
VDFSSSAETKIDQV-GETV----------------PLEHVLEEN----------PDGANV
RVIR--------
>gi|289580108|ref|YP_003478574.1| 50S ribosomal protein L15 [Natrialba magadii ATCC 43099]
------------------------------------------------------------
------------------------------------------------------------
------------------------------------------------------------
------------------------------------------------------------
------------------------------------------------------------
------------------------------------------------------------
--------------------------------------------------------MSSK
TNPRLNDLIAELKSTSRET--DADVWQDIADRLEKPRRTHAE------------------
------------------VNLGRIERY--AREEETVVVPGKVLGSGAL----QKNVTVAA
VDFSSSAETKIDQV-GETV----------------PLEHVLEEN----------PDGANV
RVIR--------
>gi|448368977|ref|ZP_21555744.1| 50S ribosomal protein L18e [Natrialba aegyptia DSM 13077]
------------------------------------------------------------
------------------------------------------------------------
------------------------------------------------------------
------------------------------------------------------------
------------------------------------------------------------
------------------------------------------------------------
--------------------------------------------------------MSSK
TNPRLNDLIAELKSTSRKA--DADVWQDIADRLEKPRRTHAE------------------
------------------VNLGRIERY--AREEETVVVPGKVLGSGAL----QKNVTVAA
VDFSSSAETKIDQV-GESV----------------PLEHVLEEN----------PDGSDV
RVIR--------
>gi|448361734|ref|ZP_21550347.1| 50S ribosomal protein L18e [Natrialba asiatica DSM 12278]
------------------------------------------------------------
------------------------------------------------------------
------------------------------------------------------------
------------------------------------------------------------
------------------------------------------------------------
------------------------------------------------------------
--------------------------------------------------------MSSK
TNPRLNDLIAELKSTSRET--DADVWQDIADRLEKPRRTHAE------------------
------------------VNLGRIERY--AREEETVVVPGKVLGSGAL----QKNVTVAA
VDFSSSAETKIEQV-GESV----------------PLEHVLEEN----------PDGSDV
RVIR--------
>gi|448348755|ref|ZP_21537603.1| 50S ribosomal protein L18e [Natrialba taiwanensis DSM 12281]
------------------------------------------------------------
------------------------------------------------------------
------------------------------------------------------------
------------------------------------------------------------
------------------------------------------------------------
------------------------------------------------------------
--------------------------------------------------------MSSK
TNPRLNDLIAELKSTSREA--DADVWQDIADRLEKPRRTHAE------------------
------------------VNLGRIERY--AREEETVVVPGKVLGSGAL----QKNVTVAA
VDFSSSAETKIEQV-GESV----------------PLEHVLEEN----------PDGSDV
RVIR--------
>gi|448702866|ref|ZP_21700223.1| 50S ribosomal protein L18e [Halobiforma lacisalsi AJ5]
------------------------------------------------------------
------------------------------------------------------------
------------------------------------------------------------
------------------------------------------------------------
------------------------------------------------------------
------------------------------------------------------------
--------------------------------------------------------MSSK
TNPRLTDLIAELKSTSREE--DADVWRDVADRLEKPRRTHAE------------------
------------------VNLGQIERY--AREEETVVVPGKVLGSGAL----QKNVTVAA
VDFSSSAETKIDQV-GEPV----------------PLEQVLEEN----------PDGSNV
RVIR--------
>gi|448712004|ref|ZP_21701547.1| 50S ribosomal protein L18e [Halobiforma nitratireducens JCM 10879]
------------------------------------------------------------
------------------------------------------------------------
------------------------------------------------------------
------------------------------------------------------------
------------------------------------------------------------
------------------------------------------------------------
--------------------------------------------------------MSSK
TNPRLTDLIAELKSTSREA--DADVWRDVADRLEKPRRTHAE------------------
------------------VNLGQIERY--AREEETVVVPGKVLGSGAL----QKSVTVAA
VDFSSSAETKIDQV-GEPV----------------PLEQALEEN----------PEGSNV
RVIR--------
>gi|448385453|ref|ZP_21563959.1| 50S ribosomal protein L18e [Haloterrigena thermotolerans DSM 11522]
------------------------------------------------------------
------------------------------------------------------------
------------------------------------------------------------
------------------------------------------------------------
------------------------------------------------------------
------------------------------------------------------------
--------------------------------------------------------MSSK
TNPRLNDLIAELKSTSRER--DADVWRDVADRLEKPRRTHAE------------------
------------------VNLGRIERY--AREEETVVVPGKVLGSGAL----QKNVTVAA
VDFSSSAETKIDQV-GESV----------------PLEQALEAN----------PEGSDV
RVIR--------
>gi|448334511|ref|ZP_21523686.1| 50S ribosomal protein L18e [Natrinema pellirubrum DSM 15624]
------------------------------------------------------------
------------------------------------------------------------
------------------------------------------------------------
------------------------------------------------------------
------------------------------------------------------------
------------------------------------------------------------
--------------------------------------------------------MSSK
TNPRLNDLIAELKSTSRER--DADVWRDVADRLEKPRRTHAE------------------
------------------VNLGRIERY--AREEETVVVPGKVLGSGAL----QKNVTVAA
VDFSSSAETKIDQV-GESV----------------PLEQALEAN----------PEGSDV
RVIR--------
>gi|448314283|ref|ZP_21503983.1| 50S ribosomal protein L18e [Natronolimnobius innermongolicus JCM 12255]
------------------------------------------------------------
------------------------------------------------------------
------------------------------------------------------------
------------------------------------------------------------
------------------------------------------------------------
------------------------------------------------------------
--------------------------------------------------------MSSK
TNPRLNDLIAELKSTSRET--DADVWRDVADRLEKPRRTHAE------------------
------------------VNLGRIERY--AREEETVVVPGKVLGSGAL----QKNVTVAA
VDFSSSAETKIEQV-GESV----------------PLEQALEAN----------PEGSDV
RVIR--------
>gi|448391690|ref|ZP_21566785.1| 50S ribosomal protein L18e [Haloterrigena salina JCM 13891]
------------------------------------------------------------
------------------------------------------------------------
------------------------------------------------------------
------------------------------------------------------------
------------------------------------------------------------
------------------------------------------------------------
--------------------------------------------------------MSSK
TNPRLNDLIAELKSTSRET--DADVWRDVADRLEKPRRTHAE------------------
------------------VNLGRIERY--AREEETVVVPGKVLGSGAL----QKSVTVAA
VDFSSSAETKIEQV-GESV----------------PLEQALEAN----------PDGSNV
RVIR--------
>gi|284165821|ref|YP_003404100.1| 50S ribosomal protein L15 [Haloterrigena turkmenica DSM 5511]
------------------------------------------------------------
------------------------------------------------------------
------------------------------------------------------------
------------------------------------------------------------
------------------------------------------------------------
------------------------------------------------------------
--------------------------------------------------------MSSK
TNPRLNDLIAELKSTSRET--DADVWRDVADRLEKPRRTHAE------------------
------------------VNLGRIERY--AREEETVVVPGKVLGSGAL----QKSVTVAA
VNFSSSAETKIEQV-GESV----------------PLEQALEAN----------PEGSNV
RVIR--------
>gi|448400362|ref|ZP_21571354.1| 50S ribosomal protein L18e [Haloterrigena limicola JCM 13563]
------------------------------------------------------------
------------------------------------------------------------
------------------------------------------------------------
------------------------------------------------------------
------------------------------------------------------------
------------------------------------------------------------
--------------------------------------------------------MSSK
TNPRLTDLIAELKSTSREA--DADVWRDVADRLEKPRRTHAE------------------
------------------VNLGRIERY--AREEETVVVPGKVLGSGAL----QKNVTVAA
VNFSSSAETKIEQV-GEPV----------------PLEQALEEN----------PEGSDV
RVIR--------
>gi|448298707|ref|ZP_21488734.1| 50S ribosomal protein L18e [Natronorubrum tibetense GA33]
------------------------------------------------------------
------------------------------------------------------------
------------------------------------------------------------
------------------------------------------------------------
------------------------------------------------------------
------------------------------------------------------------
--------------------------------------------------------MSSK
TNPRLNDLIAELKSTSRKA--DADVWRDVADRLEKPRRTHAE------------------
------------------VNLGRIERY--AREEETVVVPGKVLGSGAL----QKNVTVAA
VNFSSSAETKIDQV-GEPV----------------PLEQLLEEN----------PEGSNV
RVIR--------
>lcl|38023_3157 unnamed protein product
------------------------------------------------------------
------------------------------------------------------------
------------------------------------------------------------
------------------------------------------------------------
------------------------------------------------------------
------------------------------------------------------------
--------------------------------------------------------MSSK
TNPRLNDLIAELKSTSREA--DADVWRDVADRLEKPRRTHAE------------------
------------------VNLGRIERY--AREEETVVVPGKVLGSGAL----QKNVTVAA
VNFSSSAETKIDQV-GESV----------------PLEQALEEN----------PEGADV
RVIR--------
>gi|448346279|ref|ZP_21535165.1| 50S ribosomal protein L18e [Natrinema altunense JCM 12890]
------------------------------------------------------------
------------------------------------------------------------
------------------------------------------------------------
------------------------------------------------------------
------------------------------------------------------------
------------------------------------------------------------
--------------------------------------------------------MSSK
TNPRLNDLIAELKSTSREA--DADVWRDVADRLEKPRRTHAE------------------
------------------VNLGRIERY--AREEETVVVPGKVLGSGAL----QKNVTVAA
VNFSSSAETKIDQV-GESV----------------PLEQALEEN----------PEGADV
RVIR--------
>gi|448340556|ref|ZP_21529527.1| 50S ribosomal protein L18e [Natrinema gari JCM 14663]
------------------------------------------------------------
------------------------------------------------------------
------------------------------------------------------------
------------------------------------------------------------
------------------------------------------------------------
------------------------------------------------------------
--------------------------------------------------------MSSK
TNPRLNDLIAELKSTSREA--DADVWRDVADRLEKPRRTHAE------------------
------------------VNLGRIERY--AREEETVVVPGKVLGSGAL----QKNVTVAA
VNFSSSAETKIDQV-GEPV----------------PLEQALEEN----------PEGANV
RVIR--------
>gi|397772872|ref|YP_006540418.1| ribosomal protein L15 [Natrinema sp. J7-2]
------------------------------------------------------------
------------------------------------------------------------
------------------------------------------------------------
------------------------------------------------------------
------------------------------------------------------------
------------------------------------------------------------
--------------------------------------------------------MSSK
TNPRLNDLIAELKSTSREA--DADVWRDVADRLEKPRRTHAE------------------
------------------VNLGRIERY--AREEETVVVPGKVLGSGAL----QKNVTVAA
VNFSSSAETKIDQV-GEPV----------------PLEQALEEN----------PEGANV
RVIR--------
>gi|448337140|ref|ZP_21526222.1| 50S ribosomal protein L18e [Natrinema pallidum DSM 3751]
------------------------------------------------------------
------------------------------------------------------------
------------------------------------------------------------
------------------------------------------------------------
------------------------------------------------------------
------------------------------------------------------------
--------------------------------------------------------MSSK
TNPRLNDLIAELKSTSREA--DADVWRDVADRLEKPRRTHAE------------------
------------------VNLGRIERY--AREEETVVVPGKVLGSGAL----QKNVTVAA
VNFSSSAETKIDQV-GEPV----------------PLEQALEEN----------PEGANV
RVIR--------
>gi|385804351|ref|YP_005840751.1| 50S ribosomal protein L18 [Haloquadratum walsbyi C23]
------------------------------------------------------------
------------------------------------------------------------
------------------------------------------------------------
------------------------------------------------------------
------------------------------------------------------------
------------------------------------------------------------
---------------------------------------------------------MSK
TNPRLDSLIAELKAKSRGS--DANVWQDIADRLEKPRRTHAE------------------
------------------VNLGRIERY--AREDETVVVPGKVLGSGVL----QKNITVAA
VDFSSTAQTKIEQV-GDAE----------------YLREYVKEN----------PEGSNV
RVIR--------
>gi|110668833|ref|YP_658644.1| 50S ribosomal protein L18e [Haloquadratum walsbyi DSM 16790]
------------------------------------------------------------
------------------------------------------------------------
------------------------------------------------------------
------------------------------------------------------------
------------------------------------------------------------
------------------------------------------------------------
---------------------------------------------------------MSK
TNPRLDSLIAELKAKSRGS--DANVWQDIADRLEKPRRTHAE------------------
------------------VNLGRIERY--AREDETVVVPGKVLGSGVL----QKNITVAA
VDFSSTAQTKIEQV-GDAE----------------YLREYVKEN----------PEGSNV
RVIR--------
>gi|448296791|ref|ZP_21486842.1| 50S ribosomal protein L18e [Halalkalicoccus jeotgali B3]
------------------------------------------------------------
------------------------------------------------------------
------------------------------------------------------------
------------------------------------------------------------
------------------------------------------------------------
------------------------------------------------------------
---------------------------------------------------------MSK
TNPRLTSLIAECKSVSRES--GADVWSDIADRLEKPRRTHAE------------------
------------------VNLGRIERY--ATEDETVVVPGKVLGSGVL----QKNVTVAA
VSFSGTAETKIEQADGQVV----------------QLEEAIEQN----------PEGSNV
RVIA--------
>gi|399576712|ref|ZP_10770467.1| LSU ribosomal protein l18ae [Halogranum salarium B-1]
------------------------------------------------------------
------------------------------------------------------------
------------------------------------------------------------
------------------------------------------------------------
------------------------------------------------------------
------------------------------------------------------------
---------------------------------------------------------MSK
TNPRLNSLIAELKAVSRDS--NANVWQDLADRLEKPRRTHAE------------------
------------------VNLGRIERY--AQEDETVVVPGKVLGSGVL----EKNVTVAA
VDFSATARKKIEQV-GSVV----------------TLEQIAEEN----------PEGSNV
RVIR--------
>gi|448618421|ref|ZP_21666658.1| 50S ribosomal protein L18e [Haloferax mediterranei ATCC 33500]
------------------------------------------------------------
------------------------------------------------------------
------------------------------------------------------------
------------------------------------------------------------
------------------------------------------------------------
------------------------------------------------------------
---------------------------------------------------------MSK
TNPRLKSLIAELKAVSRES--GANVWQDVADRLEKPRRTHAE------------------
------------------VNLGRIERY--AQEDETVVVPGKVLGSGVL----QKNVTVAA
VDFSSTARTKIEQV-GDVV----------------TLEQLAEQN----------PDGSNV
RVIR--------
>gi|448611951|ref|ZP_21662381.1| 50S ribosomal protein L18e [Haloferax mucosum ATCC BAA-1512]
------------------------------------------------------------
------------------------------------------------------------
------------------------------------------------------------
------------------------------------------------------------
------------------------------------------------------------
------------------------------------------------------------
---------------------------------------------------------MSK
TNPRLKSLIAELKAVSRES--GANVWQDVADRLEKPRRTHAE------------------
------------------VNLGRIERY--AQEDETVVVPGKVLGSGVL----QKNVTVAA
VDFSSTARTKIEQV-GDVV----------------TLEQLAEQN----------PDGSNV
RVIR--------
>gi|448600838|ref|ZP_21656217.1| 50S ribosomal protein L18e [Haloferax alexandrinus JCM 10717]
------------------------------------------------------------
------------------------------------------------------------
------------------------------------------------------------
------------------------------------------------------------
------------------------------------------------------------
------------------------------------------------------------
---------------------------------------------------------MSK
TNPRLNSLIAELKAVSRES--GANVWQDVADRLEKPRRTHAE------------------
------------------VNLGRIERY--AQEDETVVVPGKVLGSGVL----QKNVTVAA
VDFSSTARKKIEQV-GDTV----------------TLEQLAEQN----------PDGSNV
RVIR--------
>gi|448557538|ref|ZP_21632727.1| 50S ribosomal protein L18e [Haloferax sp. ATCC BAA-644]
------------------------------------------------------------
------------------------------------------------------------
------------------------------------------------------------
------------------------------------------------------------
------------------------------------------------------------
------------------------------------------------------------
---------------------------------------------------------MSK
TNPRLNSLIAELKAVSRES--GANVWQDVADRLEKPRRTHAE------------------
------------------VNLGRIERY--AQEDETVVVPGKVLGSGVL----QKNVTVAA
VDFSSTARKKIEQV-GDTV----------------TLEQLAEQN----------PDGSNV
RVIR--------
>gi|448548344|ref|ZP_21627611.1| 50S ribosomal protein L18e [Haloferax sp. ATCC BAA-645]
------------------------------------------------------------
------------------------------------------------------------
------------------------------------------------------------
------------------------------------------------------------
------------------------------------------------------------
------------------------------------------------------------
---------------------------------------------------------MSK
TNPRLNSLIAELKAVSRES--GANVWQDVADRLEKPRRTHAE------------------
------------------VNLGRIERY--AQEDETVVVPGKVLGSGVL----QKNVTVAA
VDFSSTARKKIEQV-GDTV----------------TLEQLAEQN----------PDGSNV
RVIR--------
>gi|448546357|ref|ZP_21626521.1| 50S ribosomal protein L18e [Haloferax sp. ATCC BAA-646]
------------------------------------------------------------
------------------------------------------------------------
------------------------------------------------------------
------------------------------------------------------------
------------------------------------------------------------
------------------------------------------------------------
---------------------------------------------------------MSK
TNPRLNSLIAELKAVSRES--GANVWQDVADRLEKPRRTHAE------------------
------------------VNLGRIERY--AQEDETVVVPGKVLGSGVL----QKNVTVAA
VDFSSTARKKIEQV-GDTV----------------TLEQLAEQN----------PDGSNV
RVIR--------
>gi|433418974|ref|ZP_20405133.1| 50S ribosomal protein L18e [Haloferax sp. BAB2207]
------------------------------------------------------------
------------------------------------------------------------
------------------------------------------------------------
------------------------------------------------------------
------------------------------------------------------------
------------------------------------------------------------
---------------------------------------------------------MSK
TNPRLNSLIAELKAVSRES--GANVWQDVADRLEKPRRTHAE------------------
------------------VNLGRIERY--AQEDETVVVPGKVLGSGVL----QKNVTVAA
VDFSSTARKKIEQV-GDTV----------------TLEQLAEQN----------PDGSNV
RVIR--------
>gi|448622864|ref|ZP_21669513.1| 50S ribosomal protein L18e [Haloferax denitrificans ATCC 35960]
------------------------------------------------------------
------------------------------------------------------------
------------------------------------------------------------
------------------------------------------------------------
------------------------------------------------------------
------------------------------------------------------------
---------------------------------------------------------MSK
TNPRLNSLIAELKAVSRES--GANVWQDVADRLEKPRRTHAE------------------
------------------VNLGRIERY--AQEDETVVVPGKVLGSGVL----QKNVTVAA
VDFSSTARKKIEQV-GDTV----------------TLEQLAEQN----------PDGSNV
RVIR--------
>gi|448583260|ref|ZP_21646616.1| 50S ribosomal protein L18e [Haloferax gibbonsii ATCC 33959]
------------------------------------------------------------
------------------------------------------------------------
------------------------------------------------------------
------------------------------------------------------------
------------------------------------------------------------
------------------------------------------------------------
---------------------------------------------------------MSK
TNPRLNSLIAELKAVSRES--GANVWQDVADRLEKPRRTHAE------------------
------------------VNLGRIERY--AQEDETVVVPGKVLGSGVL----QKNVTVAA
VDFSSTARKKIEQV-GDTV----------------TLEQLAEQN----------PDGSNV
RVIR--------
>gi|448568221|ref|ZP_21637798.1| 50S ribosomal protein L18e [Haloferax lucentense DSM 14919]
------------------------------------------------------------
------------------------------------------------------------
------------------------------------------------------------
------------------------------------------------------------
------------------------------------------------------------
------------------------------------------------------------
---------------------------------------------------------MSK
TNPRLNSLIAELKAVSRES--GANVWQDVADRLEKPRRTHAE------------------
------------------VNLGRIERY--AQEDETVVVPGKVLGSGVL----QKNVTVAA
VDFSSTARKKIEQV-GDTV----------------TLEQLAEQN----------PDGSNV
RVIR--------
>gi|448565310|ref|ZP_21636177.1| 50S ribosomal protein L18e [Haloferax prahovense DSM 18310]
------------------------------------------------------------
------------------------------------------------------------
------------------------------------------------------------
------------------------------------------------------------
------------------------------------------------------------
------------------------------------------------------------
---------------------------------------------------------MSK
TNPRLNSLIAELKAVSRES--GANVWQDVADRLEKPRRTHAE------------------
------------------VNLGRIERY--AQEDETVVVPGKVLGSGVL----QKNVTVAA
VDFSSTARKKIEQV-GDTV----------------TLEQLAEQN----------PDGSNV
RVIR--------
>gi|448290897|ref|ZP_21482042.1| 50S ribosomal protein L18e [Haloferax volcanii DS2]
------------------------------------------------------------
------------------------------------------------------------
------------------------------------------------------------
------------------------------------------------------------
------------------------------------------------------------
------------------------------------------------------------
---------------------------------------------------------MSK
TNPRLNSLIAELKAVSRES--GANVWQDVADRLEKPRRTHAE------------------
------------------VNLGRIERY--AQEDETVVVPGKVLGSGVL----QKNVTVAA
VDFSSTARKKIEQV-GDTV----------------TLEQLAEQN----------PDGSNV
RVIR--------
>gi|448592479|ref|ZP_21651586.1| 50S ribosomal protein L18e [Haloferax elongans ATCC BAA-1513]
------------------------------------------------------------
------------------------------------------------------------
------------------------------------------------------------
------------------------------------------------------------
------------------------------------------------------------
------------------------------------------------------------
---------------------------------------------------------MSK
TNPRLNSLIAELKAVSRES--GANVWQDVADRLEKPRRTHAE------------------
------------------VNLGRIERY--AQEDETVVVPGKVLGSGVL----QKNVTVAA
VDFSSTARKKIEQV-GDTV----------------TLEQLAEQN----------PEGSNV
RVIR--------
>gi|448578449|ref|ZP_21643884.1| 50S ribosomal protein L18e [Haloferax larsenii JCM 13917]
------------------------------------------------------------
------------------------------------------------------------
------------------------------------------------------------
------------------------------------------------------------
------------------------------------------------------------
------------------------------------------------------------
---------------------------------------------------------MSK
TNPRLNSLIAELKAVSRES--GANVWQDVADRLEKPRRTHAE------------------
------------------VNLGRIERY--AQEDETVVVPGKVLGSGVL----QKNVTVAA
VDFSSTARKKIEQV-GDTV----------------TLEQLAEQN----------PEGSNV
RVIR--------
>gi|448414205|ref|ZP_21577344.1| 50S ribosomal protein L18e [Halosarcina pallida JCM 14848]
------------------------------------------------------------
------------------------------------------------------------
------------------------------------------------------------
------------------------------------------------------------
------------------------------------------------------------
------------------------------------------------------------
---------------------------------------------------------MSK
TNPRLNSLIAELKAASRDS--GANVWQDVADRLEKPRRTHAE------------------
------------------VNLGRIERY--AKEDETVIVPGKVLGSGVL----EKNVTVAA
VDFSSSARKKIEQV-GATV----------------TLEQIAEQN----------PEGSDV
RVIR--------
>gi|448285856|ref|ZP_21477095.1| 50S ribosomal protein L18e [Halogeometricum borinquense DSM 11551]
------------------------------------------------------------
------------------------------------------------------------
------------------------------------------------------------
------------------------------------------------------------
------------------------------------------------------------
------------------------------------------------------------
---------------------------------------------------------MSK
TNPRLNSLIAELKAVSRES--GANVWQDVADRLEKPRRTHAE------------------
------------------VNLGRIERY--AKEDETVIVPGKVLGSGVL----EKNVTVAA
VDFSSSARKKIEQV-GDTV----------------TLEQIAEQN----------PDGSDV
RVIR--------
>gi|544639649|ref|WP_021074205.1| 50S ribosomal protein L18 [haloarchaeon 3A1_DGR]
------------------------------------------------------------
------------------------------------------------------------
------------------------------------------------------------
------------------------------------------------------------
------------------------------------------------------------
------------------------------------------------------------
--------------------------------------------------------MSSK
TNPQLQNLIADLKSASRDA--DAAVWQDVADRLEKPRRTHAE------------------
------------------VNLGRIERY--AQEDETVVVPGKVLGSGVL----EKNVTVAA
VDFSGTARKKIDQA-GDAV----------------PLAQFVEEN----------PAGSNV
RVIR--------
>lcl|38019_885 unnamed protein product
------------------------------------------------------------
------------------------------------------------------------
------------------------------------------------------------
------------------------------------------------------------
------------------------------------------------------------
------------------------------------------------------------
--------------------------------------------------------MSSK
TNPNLQNLIADLKSVSRDS--GANVWQDVADRLEKPRRTHAE------------------
------------------VNLGRIERY--ANEDETVVVPGKVLGSGVL----EKNVTVAA
VDFSGTARAKIDQA-GEAV----------------SLDRFVEDN----------PEGGNV
RVIR--------
>lcl|36549_1291 unnamed protein product
------------------------------------------------------------
------------------------------------------------------------
------------------------------------------------------------
------------------------------------------------------------
------------------------------------------------------------
------------------------------------------------------------
------------------------------------------------------------
------------------------MWQDVADRLEKPRRTHAE------------------
------------------VNLGRIERY--AQEDETVVVPGKVLGSGVL----ETNVTVAA
VDFSGTARTKIDQA-GEAV----------------TLEQYVEQN----------PEGSNV
RVIR--------
>gi|448431137|ref|ZP_21584965.1| 50S ribosomal protein L18e [Halorubrum tebenquichense DSM 14210]
------------------------------------------------------------
------------------------------------------------------------
------------------------------------------------------------
------------------------------------------------------------
------------------------------------------------------------
------------------------------------------------------------
--------------------------------------------------------MSSK
TNPKLQNLIADLKSVSRDS--GANVWQDVADRLEKPRRTHAE------------------
------------------VNLGRIERY--AQEDETVVVPGKVLGSGVL----ETNVTVAA
VDFSGTARTKIDQT-GEAV----------------TLEQYVEQN----------PEGSNV
RIIR--------
>gi|448534353|ref|ZP_21621681.1| 50S ribosomal protein L18e [Halorubrum hochstenium ATCC 700873]
------------------------------------------------------------
------------------------------------------------------------
------------------------------------------------------------
------------------------------------------------------------
------------------------------------------------------------
------------------------------------------------------------
--------------------------------------------------------MSSK
TNPKLQNLIADLKSVSRDS--GANVWQDVADRLEKPRRTHAE------------------
------------------VNLGRIERY--AQEDETVVVPGKVLGSGVL----ETNVTVAA
VDFSGTARTKIDQA-GEAV----------------TLEQYVEQN----------PEGSNV
RIIR--------
>lcl|38022_190 unnamed protein product
------------------------------------------------------------
------------------------------------------------------------
------------------------------------------------------------
------------------------------------------------------------
------------------------------------------------------------
------------------------------------------------------------
--------------------------------------------------------MSSK
TNPKLQNLIADLKSVSRDS--GANVWQDVADRLEKPRRTHAE------------------
------------------VNLGRIERY--AQEDETVVVPGKVLGSGVL----ETNVTVAA
VDFSGTARTKIDQA-GEAV----------------ALEQYVEQN----------PEGSNV
RVIR--------
>lcl|23591_2283 unnamed protein product
------------------------------------------------------------
------------------------------------------------------------
------------------------------------------------------------
------------------------------------------------------------
------------------------------------------------------------
------------------------------------------------------------
--------------------------------------------------------MSSK
TNPKLQNLIADLKSVSRDS--GANVWQDVADRLEKPRRTHAE------------------
------------------VNLGRIERY--AQEDETVVVPGKVLGSGVL----ETNVTVAA
VDFSGTARTKIDQA-GEAV----------------ALEQYVEQN----------PEGSNV
RVIR--------
>lcl|39407_343 unnamed protein product
------------------------------------------------------------
------------------------------------------------------------
------------------------------------------------------------
------------------------------------------------------------
------------------------------------------------------------
------------------------------------------------------------
--------------------------------------------------------MSSK
TNPKLQNLIADLKSVSRDS--GANVWQDVADRLEKPRRTHAE------------------
------------------VNLGRIERY--AQEDETVVVPGKVLGSGVL----ETNVTVAA
VDFSGTARTKIDQA-GEAV----------------TLEQYVEQN----------PEGSNV
RVIR--------
>gi|448485425|ref|ZP_21606650.1| 50S ribosomal protein L18e [Halorubrum arcis JCM 13916]
------------------------------------------------------------
------------------------------------------------------------
------------------------------------------------------------
------------------------------------------------------------
------------------------------------------------------------
------------------------------------------------------------
--------------------------------------------------------MSSK
TNPKLQNLIADLKSVSRDS--GANVWQDVADRLEKPRRTHAE------------------
------------------VNLGRIERY--AQEDETVVVPGKVLGSGVL----ETNVTVAA
VDFSGTARTKIDQA-GEAV----------------TLEQYVEQN----------PEGSNV
RVIR--------
>lcl|38016_3037 unnamed protein product
------------------------------------------------------------
------------------------------------------------------------
------------------------------------------------------------
------------------------------------------------------------
------------------------------------------------------------
------------------------------------------------------------
--------------------------------------------------------MSSK
TNPKLQNLIADLKSVSRDS--GANVWQDVADRLEKPRRTHAE------------------
------------------VNLGRIERY--AQEDETVVVPGKVLGSGVL----ETNVTVAA
VDFSGTARTKIDQA-GEAV----------------TLEQYVEQN----------PEGSNV
RVIR--------
>lcl|36546_3285 unnamed protein product
------------------------------------------------------------
------------------------------------------------------------
------------------------------------------------------------
------------------------------------------------------------
------------------------------------------------------------
------------------------------------------------------------
--------------------------------------------------------MSSK
TNPKLQNLIADLKSVSRDS--GANVWQDVADRLEKPRRTHAE------------------
------------------VNLGRIERY--AQEDETVVVPGKVLGSGVL----ETNVTVAA
VDFSGTARTKIDQA-GEAV----------------TLEQYVEQN----------PEGSNV
RVIR--------
>lcl|36547_851 unnamed protein product
------------------------------------------------------------
------------------------------------------------------------
------------------------------------------------------------
------------------------------------------------------------
------------------------------------------------------------
------------------------------------------------------------
--------------------------------------------------------MSSK
TNPKLQNLIADLKSVSRDS--GANVWQDVADRLEKPRRTHAE------------------
------------------VNLGRIERY--AQEDETVVVPGKVLGSGVL----ETNVTVAA
VDFSGTARTKIDQA-GEAV----------------TLEQYVEQN----------PEGSNV
RVIR--------
>gi|445693084|gb|ELZ45246.1| 50S ribosomal protein L18e [Halorubrum californiensis DSM 19288]
------------------------------------------------------------
------------------------------------------------------------
------------------------------------------------------------
------------------------------------------------------------
------------------------------------------------------------
------------------------------------------------------------
--------------------------------------------------------MSSK
TNPKLQNLIADLKSVSRDS--GANVWQDVADRLEKPRRTHAE------------------
------------------VNLGRIERY--AQEDETVVVPGKVLGSGVL----ETNVTVAA
VDFSGTARTKIDQA-GEAV----------------TLEQYVEQN----------PEGSNV
RVIR--------
>gi|448519095|ref|ZP_21617871.1| 50S ribosomal protein L18e [Halorubrum distributum JCM 10118]
------------------------------------------------------------
------------------------------------------------------------
------------------------------------------------------------
------------------------------------------------------------
------------------------------------------------------------
------------------------------------------------------------
--------------------------------------------------------MSSK
TNPKLQNLIADLKSVSRDS--GANVWQDVADRLEKPRRTHAE------------------
------------------VNLGRIERY--AQEDETVVVPGKVLGSGVL----ETNVTVAA
VDFSGTARTKIDQA-GEAV----------------TLEQYVEQN----------PEGSNV
RVIR--------
>lcl|38020_276 unnamed protein product
------------------------------------------------------------
------------------------------------------------------------
------------------------------------------------------------
------------------------------------------------------------
------------------------------------------------------------
------------------------------------------------------------
--------------------------------------------------------MSSK
TNPKLQNLIADLKSVSRDS--GANVWQDVADRLEKPRRTHAE------------------
------------------VNLGRIERY--AQEDETVVVPGKVLGSGVL----ETNVTVAA
VDFSGTARTKIDQA-GEAV----------------TLEQYVEQN----------PEGSNV
RVIR--------
>lcl|38021_2952 unnamed protein product
------------------------------------------------------------
------------------------------------------------------------
------------------------------------------------------------
------------------------------------------------------------
------------------------------------------------------------
------------------------------------------------------------
--------------------------------------------------------MSSK
TNPKLQNLIADLKSVSRDS--GANVWQDVADRLEKPRRTHAE------------------
------------------VNLGRIERY--AQEDETVVVPGKVLGSGVL----ETNVTVAA
VDFSGTARTKIDQA-GEAV----------------TLEQYVEQN----------PEGSNV
RVIR--------
>lcl|36553_1130 unnamed protein product
------------------------------------------------------------
------------------------------------------------------------
------------------------------------------------------------
------------------------------------------------------------
------------------------------------------------------------
------------------------------------------------------------
--------------------------------------------------------MSSK
TNPKLQNLIADLKSVSRDS--GANVWQDVADRLEKPRRTHAE------------------
------------------VNLGRIERY--AQEDETVVVPGKVLGSGVL----ETNVTVAA
VDFSGTARTKIDQA-GEAV----------------TLEQYVEQN----------PEGSNV
RVIR--------
>lcl|38024_1297 unnamed protein product
------------------------------------------------------------
------------------------------------------------------------
------------------------------------------------------------
------------------------------------------------------------
------------------------------------------------------------
------------------------------------------------------------
--------------------------------------------------------MSSK
TNPKLQNLIADLKSVSRDS--GANVWQDVADRLEKPRRTHAE------------------
------------------VNLGRIERY--AQEDETVVVPGKVLGSGVL----ETNVTVAA
VDFSGTARTKIDQA-GEAV----------------TLEQYVEQN----------PEGSNV
RVIR--------
>lcl|38025_1904 unnamed protein product
------------------------------------------------------------
------------------------------------------------------------
------------------------------------------------------------
------------------------------------------------------------
------------------------------------------------------------
------------------------------------------------------------
--------------------------------------------------------MSSK
TNPKLQNLIADLKSVSRDS--GANVWQDVADRLEKPRRTHAE------------------
------------------VNLGRIERY--AQEDETVVVPGKVLGSGVL----ETNVTVAA
VDFSGTARTKIDQA-GEAV----------------TLEQYVEQN----------PEGSNV
RVIR--------
>lcl|36556_6233 unnamed protein product
------------------------------------------------------------
------------------------------------------------------------
------------------------------------------------------------
------------------------------------------------------------
------------------------------------------------------------
------------------------------------------------------------
--------------------------------------------------------MSSK
TNPKLQNLIADLKSVSRDS--GANVWQDVADRLEKPRRTHAE------------------
------------------VNLGRIERY--AQEDETVVVPGKVLGSGVL----ETNVTVAA
VDFSGTARTKIDQA-GEAV----------------TLEQYVEQN----------PEGSNV
RVIR--------
>lcl|36557_6964 unnamed protein product
------------------------------------------------------------
------------------------------------------------------------
------------------------------------------------------------
------------------------------------------------------------
------------------------------------------------------------
------------------------------------------------------------
--------------------------------------------------------MSSK
TNPKLQNLIADLKSVSRDS--GANVWQDVADRLEKPRRTHAE------------------
------------------VNLGRIERY--AQEDETVVVPGKVLGSGVL----ETNVTVAA
VDFSGTARTKIDQA-GEAV----------------TLEQYVEQN----------PEGSNV
RVIR--------
>gi|448453315|ref|ZP_21593758.1| 50S ribosomal protein L18e [Halorubrum litoreum JCM 13561]
------------------------------------------------------------
------------------------------------------------------------
------------------------------------------------------------
------------------------------------------------------------
------------------------------------------------------------
------------------------------------------------------------
--------------------------------------------------------MSSK
TNPKLQNLIADLKSVSRDS--GANVWQDVADRLEKPRRTHAE------------------
------------------VNLGRIERY--AQEDETVVVPGKVLGSGVL----ETNVTVAA
VDFSGTARTKIDQA-GEAV----------------TLEQYVEQN----------PEGSNV
RVIR--------
>gi|448425440|ref|ZP_21582770.1| 50S ribosomal protein L18e [Halorubrum terrestre JCM 10247]
------------------------------------------------------------
------------------------------------------------------------
------------------------------------------------------------
------------------------------------------------------------
------------------------------------------------------------
------------------------------------------------------------
--------------------------------------------------------MSSK
TNPKLQNLIADLKSVSRDS--GANVWQDVADRLEKPRRTHAE------------------
------------------VNLGRIERY--AQEDETVVVPGKVLGSGVL----ETNVTVAA
VDFSGTARTKIDQA-GEAV----------------TLEQYVEQN----------PEGSNV
RVIR--------
>lcl|36174_6471 unnamed protein product
------------------------------------------------------------
------------------------------------------------------------
------------------------------------------------------------
------------------------------------------------------------
------------------------------------------------------------
------------------------------------------------------------
--------------------------------------------------------MSSK
TNPKLQNLIADLKSVSRDS--GANVWQDVADRLEKPRRTHAE------------------
------------------VNLGRIERY--AQEDETVVVPGKVLGSGVL----ETNVTVAA
VDFSGTARTKIDQA-GEAV----------------TLEQYVEQN----------PDGSNV
RVIR--------
>lcl|18174_2874 unnamed protein product
------------------------------------------------------------
------------------------------------------------------------
------------------------------------------------------------
------------------------------------------------------------
------------------------------------------------------------
------------------------------------------------------------
--------------------------------------------------------MSSK
TNPKLQNLIADLKSVSRDS--GANVWQDVADRLEKPRRTHAE------------------
------------------VNLGRIERY--AQEDETVVVPGKVLGSGVL----ETNVTVAA
VDFSGTARTKIDQT-GEAV----------------TLEQFIEQN----------PEGSNV
RVVR--------
>lcl|18178_2874 unnamed protein product
------------------------------------------------------------
------------------------------------------------------------
------------------------------------------------------------
------------------------------------------------------------
------------------------------------------------------------
------------------------------------------------------------
--------------------------------------------------------MSSK
TNPKLQNLIADLKSVSRDS--GANVWQDVADRLEKPRRTHAE------------------
------------------VNLGRIERY--AQEDETVVVPGKVLGSGVL----ETNVTVAA
VDFSGTARTKIDQT-GEAV----------------TLEQFIEQN----------PEGSNV
RVVR--------
>gi|448499367|ref|ZP_21611294.1| 50S ribosomal protein L18e [Halorubrum coriense DSM 10284]
------------------------------------------------------------
------------------------------------------------------------
------------------------------------------------------------
------------------------------------------------------------
------------------------------------------------------------
------------------------------------------------------------
--------------------------------------------------------MSSK
TNPKLQNLIADLKSVSRDS--GANVWQDVADRLEKPRRTHAE------------------
------------------VNLGRIERY--AQEDETVVVPGKVLGSGVL----ETNVTVAA
VDFSGTARTKIDQA-GEAV----------------TLEQFIEQN----------PEGSDV
RVIR--------
>lcl|18175_812 unnamed protein product
------------------------------------------------------------
------------------------------------------------------------
------------------------------------------------------------
------------------------------------------------------------
------------------------------------------------------------
------------------------------------------------------------
--------------------------------------------------------MSSK
TNPKLQNLIADLKSVSRDS--GANVWQDVADRLEKPRRTHAE------------------
------------------VNLGRIERY--AQEDETVVVPGKVLGSGVL----ETNVTVAA
VDFSGTARTKIDQA-GEAV----------------TLEQFIEQN----------PEGSDV
RVIR--------
>lcl|18176_1358 unnamed protein product
------------------------------------------------------------
------------------------------------------------------------
------------------------------------------------------------
------------------------------------------------------------
------------------------------------------------------------
------------------------------------------------------------
--------------------------------------------------------MSSK
TNPKLQNLIADLKSVSRDS--GANVWQDVADRLEKPRRTHAE------------------
------------------VNLGRIERY--AQEDETVVVPGKVLGSGVL----ETNVTVAA
VDFSGTARTKIDQA-GEAV----------------TLEQFIEQN----------PEGSDV
RVIR--------
>gi|448440159|ref|ZP_21588407.1| 50S ribosomal protein L18e [Halorubrum saccharovorum DSM 1137]
------------------------------------------------------------
------------------------------------------------------------
------------------------------------------------------------
------------------------------------------------------------
------------------------------------------------------------
------------------------------------------------------------
--------------------------------------------------------MSSK
TNPKLQNLIADLKSVSRDS--GANVWQDIADRLEKPRRTHAE------------------
------------------VNLGRIERY--AQEDETVVVPGKVLGSGVL----EKNVTVAA
VDFSGTARTKIDQA-GEAV----------------SLEQCIEQN----------PEGSNV
RVIR--------
>gi|222480232|ref|YP_002566469.1| 50S ribosomal protein L18e [Halorubrum lacusprofundi ATCC 49239]
------------------------------------------------------------
------------------------------------------------------------
------------------------------------------------------------
------------------------------------------------------------
------------------------------------------------------------
------------------------------------------------------------
--------------------------------------------------------MSSK
TNPKLQNLIADLKSVSRDS--GANVWQDIAARLEKPRRTHAE------------------
------------------VNLGRIERY--AQEDETVVVPGKVLGSGVL----EKNVTVAA
VDFSGTARTKIDQA-GEAV----------------SLEQFVEQN----------PEESNV
RVIR--------
>gi|448460444|ref|ZP_21597269.1| 50S ribosomal protein L18e [Halorubrum lipolyticum DSM 21995]
------------------------------------------------------------
------------------------------------------------------------
------------------------------------------------------------
------------------------------------------------------------
------------------------------------------------------------
------------------------------------------------------------
--------------------------------------------------------MSSK
TNPKLQNLIADLKSVSRDS--GANVWQDIAARLEKPRRTHAE------------------
------------------VNLGRIERY--AQEDETVVVPGKVLGSGVL----EKNVTVAA
VDFSGTARTKIDQA-GEAV----------------SLEQFIEQN----------PEGSNV
RVIR--------
>lcl|36550_600 unnamed protein product
------------------------------------------------------------
------------------------------------------------------------
------------------------------------------------------------
------------------------------------------------------------
------------------------------------------------------------
------------------------------------------------------------
--------------------------------------------------------MSSK
TNPKLQNLIADLKSVSRDS--GANVWQDVADRLEKPRRTHAE------------------
------------------VNLGRIERY--AQEDETVVVPGKVLGSGVL----EKNVTVAA
VDFSGTARTKIDQA-GEAV----------------SLEQFVQQN----------PEGSDV
RVIR--------
>lcl|36551_2079 unnamed protein product
------------------------------------------------------------
------------------------------------------------------------
------------------------------------------------------------
------------------------------------------------------------
------------------------------------------------------------
------------------------------------------------------------
--------------------------------------------------------MSSK
TNPKLQNLIADLKSVSRDS--GANVWQDVADRLEKPRRTHAE------------------
------------------VNLGRIERY--AQEDETVVVPGKVLGSGVL----EKNVTVAA
VDFSGTARTKIDQA-GEAV----------------SLEQFVQQN----------PEGSDV
RVIR--------
>lcl|36552_3428 unnamed protein product
------------------------------------------------------------
------------------------------------------------------------
------------------------------------------------------------
------------------------------------------------------------
------------------------------------------------------------
------------------------------------------------------------
--------------------------------------------------------MSSK
TNPKLQNLIADLKSVSRDS--GANVWQDVADRLEKPRRTHAE------------------
------------------VNLGRIERY--AQEDETVVVPGKVLGSGVL----EKNVTVAA
VDFSGTARTKIDQA-GEAV----------------SLEQFVQQN----------PEGSDV
RVIR--------
>lcl|36554_2782 unnamed protein product
------------------------------------------------------------
------------------------------------------------------------
------------------------------------------------------------
------------------------------------------------------------
------------------------------------------------------------
------------------------------------------------------------
--------------------------------------------------------MSSK
TNPKLQNLIADLKSVSRDS--GANVWQDVADRLEKPRRTHAE------------------
------------------VNLGRIERY--AQEDETVVVPGKVLGSGVL----EKNVTVAA
VDFSGTARTKIDQA-GEAV----------------SLEQFVQQN----------PEGSDV
RVIR--------
>lcl|36555_520 unnamed protein product
------------------------------------------------------------
------------------------------------------------------------
------------------------------------------------------------
------------------------------------------------------------
------------------------------------------------------------
------------------------------------------------------------
--------------------------------------------------------MSSK
TNPKLQNLIADLKSVSRDS--GANVWQDVADRLEKPRRTHAE------------------
------------------VNLGRIERY--AQEDETVVVPGKVLGSGVL----EKNVTVAA
VDFSGTARTKIDQA-GEAV----------------SLEQFVQQN----------PEGSDV
RVIR--------
>gi|448474334|ref|ZP_21602193.1| 50S ribosomal protein L18e [Halorubrum aidingense JCM 13560]
------------------------------------------------------------
------------------------------------------------------------
------------------------------------------------------------
------------------------------------------------------------
------------------------------------------------------------
------------------------------------------------------------
--------------------------------------------------------MSSK
TNPKLQNLIADLKSVSRDS--GANVWQDVADRLEKPRRTHAE------------------
------------------VNLGRIERY--AQEDETVVVPGKVLGSGVL----EKNVTVAA
VDFSGTARTKIDQA-GEAV----------------SLEQFVEQN----------PEGSNV
RVIR--------
>lcl|38017_25 unnamed protein product
------------------------------------------------------------
------------------------------------------------------------
------------------------------------------------------------
------------------------------------------------------------
------------------------------------------------------------
------------------------------------------------------------
--------------------------------------------------------MSSK
TNPKLQNLIADLKSVSRDS--NANVWQDVADRLEKPRRTHAE------------------
------------------VNLGRIERY--AQEDETVVVPGKVLGSGVL----EKNVTVAA
VDFSGTARTKIDQA-GEAV----------------SLEQFIEQN----------PEGSNV
RVIR--------
>gi|448465602|ref|ZP_21598868.1| 50S ribosomal protein L18e [Halorubrum kocurii JCM 14978]
------------------------------------------------------------
------------------------------------------------------------
------------------------------------------------------------
------------------------------------------------------------
------------------------------------------------------------
------------------------------------------------------------
--------------------------------------------------------MSSK
TNPKLQNLIADLKSVSRDS--GANVWQDVADRLEKPRRTHAE------------------
------------------VNLGRIERY--AQEDETVVVPGKVLGSGVL----EKNVTVAA
VDFSGTARTKIDQA-GEAV----------------SLEQFIEQN----------PEGSNV
RVIR--------
>gi|452207492|ref|YP_007487614.1| 50S ribosomal protein L18e [Natronomonas moolapensis 8.8.11]
------------------------------------------------------------
------------------------------------------------------------
------------------------------------------------------------
------------------------------------------------------------
------------------------------------------------------------
------------------------------------------------------------
--------------------------------------------------------MSSK
TNPRLSSLIADLKSTARSG--GGEVWSDVAERLEKPRRTHAE------------------
------------------VNLGRIERY--AQEDETVIVPGKVLGSGAL----RKGVTVAA
VDFSSTAQTKIDDV-GEAI----------------ELEEALENN----------PDGADV
RVIR--------
>gi|76802060|ref|YP_327068.1| 50S ribosomal protein L18e [Natronomonas pharaonis DSM 2160]
------------------------------------------------------------
------------------------------------------------------------
------------------------------------------------------------
------------------------------------------------------------
------------------------------------------------------------
------------------------------------------------------------
--------------------------------------------------------MSSK
TNPRLSSLIADLKSTARNG--GGEVWSDVAERLEKPRSTHAE------------------
------------------VNLGRIERY--AREDETVIVPGKVLGSGAL----RKEVTVAA
VDFSSTAQTKIDQV-GDAI----------------ELEQALEDN----------PDGSNV
RVIR--------
>gi|335433579|ref|ZP_08558399.1| 50S ribosomal protein L18e [Halorhabdus tiamatea SARL4B]
------------------------------------------------------------
------------------------------------------------------------
------------------------------------------------------------
------------------------------------------------------------
------------------------------------------------------------
------------------------------------------------------------
---------------------------------------------------------MSK
SNPRLRSLIADLKSVARDG--GGDVWSDVAERLEKPRRTHAE------------------
------------------VNLGRIERY--AQEDETVVVPGKVLGSGVL----QKDVTVAA
VDFSSTAERKIDQV-GETL----------------NVEQALEDN----------PDGSNV
RVIR--------
>gi|257053584|ref|YP_003131417.1| 50S ribosomal protein L18e [Halorhabdus utahensis DSM 12940]
------------------------------------------------------------
------------------------------------------------------------
------------------------------------------------------------
------------------------------------------------------------
------------------------------------------------------------
------------------------------------------------------------
---------------------------------------------------------MSK
TNPRLRSLIADLKSVARDG--GGDVWSDVAERLEKPRRTHAE------------------
------------------VNLGRIERY--AQEDETVVVPGKVLGSGVL----QKDVTVAA
VDFSSTAERKIDQV-GETL----------------RVEQALEDN----------PDGSNV
RVIR--------
>gi|448667519|ref|ZP_21686019.1| 50S ribosomal protein L18e [Haloarcula amylolytica JCM 13557]
------------------------------------------------------------
------------------------------------------------------------
------------------------------------------------------------
------------------------------------------------------------
------------------------------------------------------------
------------------------------------------------------------
---------------------------------------------------------MSK
TNPRLSSLIADLKSAARSS--GGAVWGDVAERLEKPRRTHAE------------------
------------------VNLGRIERY--AQEDETVVVPGKVLGSGVL----QKDVTVAA
VDFSGTAETKIDQV-GEAV----------------SLEQAIENN----------PEGSHV
RVIR--------
>gi|448678704|ref|ZP_21689711.1| 50S ribosomal protein L18e [Haloarcula argentinensis DSM 12282]
------------------------------------------------------------
------------------------------------------------------------
------------------------------------------------------------
------------------------------------------------------------
------------------------------------------------------------
------------------------------------------------------------
---------------------------------------------------------MSK
TNPRLSSLIADLKSAARSS--GGAVWGDVAERLEKPRRTHAE------------------
------------------VNLGRIERY--AQEDETVVVPGKVLGSGVL----QKDVTVAA
VDFSGTAETKIDQV-GEAV----------------SLEQAIENN----------PEGSHV
RVIR--------
>gi|448651241|ref|ZP_21680310.1| 50S ribosomal protein L18e [Haloarcula californiae ATCC 33799]
------------------------------------------------------------
------------------------------------------------------------
------------------------------------------------------------
------------------------------------------------------------
------------------------------------------------------------
------------------------------------------------------------
---------------------------------------------------------MSK
TNPRLSSLIADLKSAARSS--GGAVWGDVAERLEKPRRTHAE------------------
------------------VNLGRIERY--AQEDETVVVPGKVLGSGVL----QKDVTVAA
VDFSGTAETKIDQV-GEAV----------------SLEQAIENN----------PEGSHV
RVIR--------
>gi|344211111|ref|YP_004795431.1| 50S ribosomal protein L18e [Haloarcula hispanica ATCC 33960]
------------------------------------------------------------
------------------------------------------------------------
------------------------------------------------------------
------------------------------------------------------------
------------------------------------------------------------
------------------------------------------------------------
---------------------------------------------------------MSK
TNPRLSSLIADLKSAARSS--GGAVWGDVAERLEKPRRTHAE------------------
------------------VNLGRIERY--AQEDETVVVPGKVLGSGVL----QKDVTVAA
VDFSGTAETKIDQV-GEAV----------------SLEQAIENN----------PEGSHV
RVIR--------
>gi|448689117|ref|ZP_21694854.1| 50S ribosomal protein L18e [Haloarcula japonica DSM 6131]
------------------------------------------------------------
------------------------------------------------------------
------------------------------------------------------------
------------------------------------------------------------
------------------------------------------------------------
------------------------------------------------------------
---------------------------------------------------------MSK
TNPRLSSLIADLKSAARSS--GGAVWGDVAERLEKPRRTHAE------------------
------------------VNLGRIERY--AQEDETVVVPGKVLGSGVL----QKDVTVAA
VDFSGTAETKIDQV-GEAV----------------SLEQAIENN----------PEGSHV
RVIR--------
>gi|55377000|ref|YP_134850.1| 50S ribosomal protein L18 [Haloarcula marismortui ATCC 43049]
------------------------------------------------------------
------------------------------------------------------------
------------------------------------------------------------
------------------------------------------------------------
------------------------------------------------------------
------------------------------------------------------------
---------------------------------------------------------MSK
TNPRLSSLIADLKSAARSS--GGAVWGDVAERLEKPRRTHAE------------------
------------------VNLGRIERY--AQEDETVVVPGKVLGSGVL----QKDVTVAA
VDFSGTAETKIDQV-GEAV----------------SLEQAIENN----------PEGSHV
RVIR--------
>gi|448640849|ref|ZP_21677636.1| 50S ribosomal protein L18e [Haloarcula sinaiiensis ATCC 33800]
------------------------------------------------------------
------------------------------------------------------------
------------------------------------------------------------
------------------------------------------------------------
------------------------------------------------------------
------------------------------------------------------------
---------------------------------------------------------MSK
TNPRLSSLIADLKSAARSS--GGAVWGDVAERLEKPRRTHAE------------------
------------------VNLGRIERY--AQEDETVVVPGKVLGSGVL----QKDVTVAA
VDFSGTAETKIDQV-GEAV----------------SLEQAIENN----------PEGSHV
RVIR--------
>gi|448630479|ref|ZP_21673134.1| 50S ribosomal protein L18e [Haloarcula vallismortis ATCC 29715]
------------------------------------------------------------
------------------------------------------------------------
------------------------------------------------------------
------------------------------------------------------------
------------------------------------------------------------
------------------------------------------------------------
---------------------------------------------------------MSK
TNPRLSSLIADLKSAARSS--GGAVWGDVAERLEKPRRTHAE------------------
------------------VNLGRIERY--AQEDETVVVPGKVLGSGVL----QKDVTVAA
VDFSGTAETKIDQV-GEAV----------------SLEQAIENN----------PEGSHV
RVIR--------
>lcl|38015_559 unnamed protein product
------------------------------------------------------------
------------------------------------------------------------
------------------------------------------------------------
------------------------------------------------------------
------------------------------------------------------------
------------------------------------------------------------
---------------------------------------------------------MSK
TNPRLSSLIADLKSAARSS--GGAVWGDVAERLEKPRRTHAE------------------
------------------VNLGRIERY--AQEDETVVVPGKVLGSGVL----QKDVTVAA
VDFSGTAETKIDQV-GEAV----------------SLEQAIENN----------PEGSHV
RVIR--------
>gi|257388633|ref|YP_003178406.1| 50S ribosomal protein L15 [Halomicrobium mukohataei DSM 12286]
------------------------------------------------------------
------------------------------------------------------------
------------------------------------------------------------
------------------------------------------------------------
------------------------------------------------------------
------------------------------------------------------------
---------------------------------------------------------MSK
TNPRLSSLIADLKSAARS---GADVWGDIAERLEKPRRTHAE------------------
------------------VNLGRIERY--AQEDETVIVPGKVLGSGVL----QKDVTVAA
VDFSGTAEKKIDQV-GEAV----------------SLETAVEQN----------PEGSEV
RIIQ--------
