# Supplementary material for: Inteins as indicators of gene flow in the halobacteria
Source: Front Microbiol. 2014 Jun 26;5:299. doi: 10.3389/fmicb.2014.00299 (PMC4071816; doi:10.3389/fmicb.2014.00299)
Supplement: Supplementary file 1 [file DataSheet1.ZIP › data_file1/reference_tree_alignment/L18e.fasta]

>candidatus_nanosalinarum_J07AB56
MDAKADPSNPVLVDLIEELES----SDANVYREAAEFLGKVNRDRPEVNLSDLDRN--TE
EGDTVVVPGKLLGSGTLGHELEVAAFKASRSARQAADEA-GEFTYIENLVEERPDGEGVK
IVV
>hrr_J07HR59
----------------------------------------------------------AQ
EDETVVIPGKVLGSGVLTKDVTVAAVDFSSTAETKIDQA-GEAVSIDRLLADNPSGSGVR
ILR
>halophilic_archaeon_J07HX64
----MSKTNPRLEDLIAELKSTARSGGSDVWYDVADRLEAPRRTHAEVNLGRIERY--AR
AEETVVVPGKVLGSGVLTKQVTVAAVDFSGTAQTKVDQV-GETLSLEQLLEQNPEATNVR
VIQ
>halophilic_archaeon_J07HB67
--MSSSKTNPRLQDLIAELKSVARETDAGVWRDVAARLEKPRRTHAEVNLGRIDRYADAE
GDETVIVPGKVLGSGVLTKDVTVAAVDFSGTAETKIDQA-GEAVRMEEALSNNPEGSNVR
VIR
>hqr_J07HQX50
----MNKTNPRLDSLITELKSVSRDSDANIWQDIADRLEKPRRTHAEVNLGRIERY--AR
ENETVVVPGKVLGSGVLEKSVTVAAVDFSSTARQKIEQV-GSAETLERAVADNPSGSDVR
IIR
>halophilic_archaeon_J07HX5
----MSKTNPRLASLIAELKSVTRAGGGDVWNDVADRLEKPRSTHAEVNLGRIDRY--AR
PGETVVVPGKVLGSGVLRTEVTVAAVDFSGTAEIKINQV-GESLRLEQALEDNPDGADTR
VIR
>hbt_sp_DL_1
----MSKTSPRLSSLIAELKSVARDSGADVWHDVAGRLEKPRRTHAEVNLSRIERY--AN
EDETVVVPGKVLGSGTLRKSVTVAAVDFSGSAETKIEHADGDVVHLEQAVEQNPDGNDVR
VIR
>hbt_sp_NRC_1
----MSKTSPRLSSLIAELKSVARDSGADVWHDVADRLEKPRSTHAEVNLSRIERY--AS
EDETVIVPGKVLGSGALRKSVTVAAVDFSSSAATKIEHADGEAVHLEQAVEQNPDGTDVR
VIR
>hbt_salinarum_R_1
----MSKTSPRLSSLIAELKSVARDSGADVWHDVADRLEKPRSTHAEVNLSRIERY--AS
EDETVIVPGKVLGSGALRKSVTVAAVDFSSSAATKIEHADGEAVHLEQAVEQNPDGTDVR
VIR
>hns_J07HN4
---MSSKTNPRLQSLIAELQTVAGESDAAVWRDIADRLAKPRRTHAEVNLGRIERY--AQ
SDETVVVPGKVLGSGVLETDVTVAAVDFSSTARTKIGQV-GDAVTLEEALEDNPEGTNVR
VVR
>hns_J07HN6
---MSSKTNPRLQSLIAELQTVAGESDAAVWRDIADRLAKPRRTHAEVNLGRIERY--AQ
SDETVVVPGKVLGSGVLETDVTVAAVDFSSTARTKIGQV-GDAVTLEEALEDNPEGTNVR
VVR
>hcc_morrhuae_DSM_1307
----MNKTNPRLTSLIAELQSAASERDSPVWQTVADRLEKPRRTYAEVNLGRIERY--AN
EDETVVVPGKVLGSGVLEKPVTVAAVDFSGTAETKIEQV-GEPLTLEDALERHPEGADVR
VIR
>hcc_thailandensis_JCM_13552
----MNKTNPRLTSLIAELQSAASERDSPVWQTVADRLEKPRRTYAEVNLGRIERY--AN
EDETVVVPGKVLGSGVLEKPVTVAAVDFSGTAETKIEQV-GEPLTLEDALERHPEGADVR
VIR
>hap_paucihalophilus_DX253
----MSKTNPRLSSLIAELKSVSRDSDADVWTDVAARLEKPRSTHAEVNLGRIERY--AE
EDETVIVPGKVLGSGVLQKNVTVAAVDFSSTAETKIQQANGEPIQLEQAIEQNPSGSNVR
VIR
>hcc_hamelinensis_100A6
----MSKTNPRLTSLIDELESVARETESPVWQAVADRLEKPRRTHAEVNLGRIERY--AK
EDETVVVPGKVLGSGVLQKPVTVAAVDFSGTAETKIDQV-GEHVALEDAIESNPEGSNVR
VIR
>hcc_saccharolyticus_DSM_5350
----MSKTNPRLTSLITELESTAREADSPVWQAVADRLEKPRRTHAEVNLGRIERY--AK
EEETVVVPGKVLGSGVLEKPVTVAAVDFSGTAETKIDQV-GESLALEECIEQNPDGSDVR
VIR
>hcc_salifodinae_DSM_8989
----MSKTNPRLTSLITELKSTARESDSPVWRAVADRLEKPRRTHAEVNLGRIERY--AK
EEETVVVPGKVLGSGVLEKPVTVAAVDFSGTAETKIDQV-GESLALEECIEQNPEGSDVR
VIR
>hvx_asiaticus_JCM_14624
---MSTKTNPRLTDLIAELKSTSRSRDADVWRDIADRLEKPRSNHAEVNLGRIERY--AR
EEETVIVPGKVLGSGRLRKNVTVAAVDASSSAATKIDQV-GEYVPIEQLLEENPEGSNVR
VIA
>hvx_ruber_XH_70
---MSTKTNPRLTDLIAELKSTSRSRDADVWRDIADRLEKPRSNHAEVNLGRIERY--AR
EEETVIVPGKVLGSGRLRKNVTVAAVDASSSAATKIDQV-GEYVPIEQLLEENPEGSNVR
VIA
>hpg_xanaduensis_SH_6
---MSSKTNPRLTDLIAELKSTSRETDADVWRDIADRLEKPRRTHAEVNLGRIERY--AR
EEETVVVPGKVLGSGALQKSVTVAAVDFSSSAETKIDQV-GETVQLEQLLEENPEGSDVR
VIA
>nrr_bangense_JCM_10635
---MSSKTNPRLNDLIAELKSTSRETDADVWRDVADRLEKPRRTHAEVNLGRIERY--AR
EEETVVVPGKVLGSGALQKNVTVAAVDFSSSAETKIDAV-GDTVPLEQVLEENPQGSNVR
VIR
>nrr_sulfidifaciens_JCM_14089
---MSSKTNPRLNDLIAELKSTSREADADVWRDVADRLEKPRRTHAEVNLGRIERY--AR
EEETVVVPGKVLGSGALQKNVTVAAVDFSSSAETKIDAV-GDTVPLEQVLEENPQGSNVR
VIR
>ncc_jeotgali_DSM_18795
---MSSKTNPRLNDLIAELKSTSRERDADVWRDVADRLEKPRRTHAEVNLGRIERY--AR
EEETVVVPGKVLGSGALQKNVTVAAVDFSSSAETKIEQV-GDTVALEQVLEDNPEGSNVR
VIR
>ncc_amylolyticus_DSM_10524
---MSSKTNPRLNDLIAELKSTSRERDADVWQDVADRLEKPRRTHAEVNLGRIERY--AR
EEETVVVPGKVLGSGALQKNVTVAAVDFSSSAETKIEQV-GDTVPLEQVLENNPEGANVR
VIR
>ncc_occultus_SP4
---MSSKTNPRLNDLIAELKSTSRERDADVWQDVADRLEKPRRTHAEVNLGRIERY--AR
EEETVVVPGKVLGSGALQKNVTVAAVDFSSSAETKIEQV-GDTVPLEQVLEDNPDGSNVR
VIR
>nnm_versiforme_JCM_10478
---MSSKTNPRLNDLIAELKSTSRETDAGIWRDVADRLEKPRRTHAEVNLGRIERY--AR
EEETVVVPGKVLGSGALQKNVTVAAVKFSSSAETKIEQV-GESVTLEEALEDNPEGSNVR
VIR
>nbt_gregoryi_SP2
---MSSKTNPRLNDLIADLKSTSRETDADVWRDVADRLEKPRRTHAEVNLGQIERY--AR
EEETVVVPGKVLGSGALQKNVTVAAIDFSSSAETKIDQV-GDPVPLEQVLEENPEGSDVR
VIR
>nab_chahannaoensis_JCM_10990
---MSSKTNPRLNDLIAELKSTSRETDADVWQDIADRLEKPRRTHAEVNLGRIERY--AR
EEETVVVPGKVLGSGALQKNVTVAAVDFSSSAETKIDQV-GETVPLEHVLEENPDGANVR
VIR
>nab_hulunbeirensis_JCM_10989
---MSSKTNPRLNDLIAELKSTSRETDADVWQDIADRLEKPRRTHAEVNLGRIERY--AR
EEETVVVPGKVLGSGALQKNVTVAAVDFSSSAETKIDQV-GETVPLEHVLEENPDGANVR
VIR
>nab_magadii_ATCC_43099
---MSSKTNPRLNDLIAELKSTSRETDADVWQDIADRLEKPRRTHAEVNLGRIERY--AR
EEETVVVPGKVLGSGALQKNVTVAAVDFSSSAETKIDQV-GETVPLEHVLEENPDGANVR
VIR
>nab_aegyptia_DSM_13077
---MSSKTNPRLNDLIAELKSTSRKADADVWQDIADRLEKPRRTHAEVNLGRIERY--AR
EEETVVVPGKVLGSGALQKNVTVAAVDFSSSAETKIDQV-GESVPLEHVLEENPDGSDVR
VIR
>nab_asiatica_DSM_12278
---MSSKTNPRLNDLIAELKSTSRETDADVWQDIADRLEKPRRTHAEVNLGRIERY--AR
EEETVVVPGKVLGSGALQKNVTVAAVDFSSSAETKIEQV-GESVPLEHVLEENPDGSDVR
VIR
>nab_taiwanensis_DSM_12281
---MSSKTNPRLNDLIAELKSTSREADADVWQDIADRLEKPRRTHAEVNLGRIERY--AR
EEETVVVPGKVLGSGALQKNVTVAAVDFSSSAETKIEQV-GESVPLEHVLEENPDGSDVR
VIR
>hbi_lacisalsi_AJ5
---MSSKTNPRLTDLIAELKSTSREEDADVWRDVADRLEKPRRTHAEVNLGQIERY--AR
EEETVVVPGKVLGSGALQKNVTVAAVDFSSSAETKIDQV-GEPVPLEQVLEENPDGSNVR
VIR
>hbi_nitrareducens_JCM_10879
---MSSKTNPRLTDLIAELKSTSREADADVWRDVADRLEKPRRTHAEVNLGQIERY--AR
EEETVVVPGKVLGSGALQKSVTVAAVDFSSSAETKIDQV-GEPVPLEQALEENPEGSNVR
VIR
>htg_thermotolerans_DSM_11522
---MSSKTNPRLNDLIAELKSTSRERDADVWRDVADRLEKPRRTHAEVNLGRIERY--AR
EEETVVVPGKVLGSGALQKNVTVAAVDFSSSAETKIDQV-GESVPLEQALEANPEGSDVR
VIR
>nnm_pellirubrum_DSM_15624
---MSSKTNPRLNDLIAELKSTSRERDADVWRDVADRLEKPRRTHAEVNLGRIERY--AR
EEETVVVPGKVLGSGALQKNVTVAAVDFSSSAETKIDQV-GESVPLEQALEANPEGSDVR
VIR
>nln_innermongolicus_JCM_12255
---MSSKTNPRLNDLIAELKSTSRETDADVWRDVADRLEKPRRTHAEVNLGRIERY--AR
EEETVVVPGKVLGSGALQKNVTVAAVDFSSSAETKIEQV-GESVPLEQALEANPEGSDVR
VIR
>htg_salina_JCM_13891
---MSSKTNPRLNDLIAELKSTSRETDADVWRDVADRLEKPRRTHAEVNLGRIERY--AR
EEETVVVPGKVLGSGALQKSVTVAAVDFSSSAETKIEQV-GESVPLEQALEANPDGSNVR
VIR
>htg_turkmenica_DSM_5511
---MSSKTNPRLNDLIAELKSTSRETDADVWRDVADRLEKPRRTHAEVNLGRIERY--AR
EEETVVVPGKVLGSGALQKSVTVAAVNFSSSAETKIEQV-GESVPLEQALEANPEGSNVR
VIR
>htg_limicola_JCM_13563
---MSSKTNPRLTDLIAELKSTSREADADVWRDVADRLEKPRRTHAEVNLGRIERY--AR
EEETVVVPGKVLGSGALQKNVTVAAVNFSSSAETKIEQV-GEPVPLEQALEENPEGSDVR
VIR
>nrr_tibetense_GA33
---MSSKTNPRLNDLIAELKSTSRKADADVWRDVADRLEKPRRTHAEVNLGRIERY--AR
EEETVVVPGKVLGSGALQKNVTVAAVNFSSSAETKIDQV-GEPVPLEQLLEENPEGSNVR
VIR
>hrr_LB1
---MSSKTNPRLNDLIAELKSTSREADADVWRDVADRLEKPRRTHAEVNLGRIERY--AR
EEETVVVPGKVLGSGALQKNVTVAAVNFSSSAETKIDQV-GESVPLEQALEENPEGADVR
VIR
>nnm_altunense_JCM_14663
---MSSKTNPRLNDLIAELKSTSREADADVWRDVADRLEKPRRTHAEVNLGRIERY--AR
EEETVVVPGKVLGSGALQKNVTVAAVNFSSSAETKIDQV-GESVPLEQALEENPEGADVR
VIR
>nnm_gari_JCM_14663
---MSSKTNPRLNDLIAELKSTSREADADVWRDVADRLEKPRRTHAEVNLGRIERY--AR
EEETVVVPGKVLGSGALQKNVTVAAVNFSSSAETKIDQV-GEPVPLEQALEENPEGANVR
VIR
>nnm_sp_J7_2
---MSSKTNPRLNDLIAELKSTSREADADVWRDVADRLEKPRRTHAEVNLGRIERY--AR
EEETVVVPGKVLGSGALQKNVTVAAVNFSSSAETKIDQV-GEPVPLEQALEENPEGANVR
VIR
>nnm_pallidum_DSM_3751
---MSSKTNPRLNDLIAELKSTSREADADVWRDVADRLEKPRRTHAEVNLGRIERY--AR
EEETVVVPGKVLGSGALQKNVTVAAVNFSSSAETKIDQV-GEPVPLEQALEENPEGANVR
VIR
>hqr_walsbyi_C23
----MSKTNPRLDSLIAELKAKSRGSDANVWQDIADRLEKPRRTHAEVNLGRIERY--AR
EDETVVVPGKVLGSGVLQKNITVAAVDFSSTAQTKIEQV-GDAEYLREYVKENPEGSNVR
VIR
>hqr_walsbyi_DSM_16790
----MSKTNPRLDSLIAELKAKSRGSDANVWQDIADRLEKPRRTHAEVNLGRIERY--AR
EDETVVVPGKVLGSGVLQKNITVAAVDFSSTAQTKIEQV-GDAEYLREYVKENPEGSNVR
VIR
>hac_jeotgali_B3
----MSKTNPRLTSLIAECKSVSRESGADVWSDIADRLEKPRRTHAEVNLGRIERY--AT
EDETVVVPGKVLGSGVLQKNVTVAAVSFSGTAETKIEQADGQVVQLEEAIEQNPEGSNVR
VIA
>hgn_salarium_B_1
----MSKTNPRLNSLIAELKAVSRDSNANVWQDLADRLEKPRRTHAEVNLGRIERY--AQ
EDETVVVPGKVLGSGVLEKNVTVAAVDFSATARKKIEQV-GSVVTLEQIAEENPEGSNVR
VIR
>hfx_mediterranei_ATCC_33500
----MSKTNPRLKSLIAELKAVSRESGANVWQDVADRLEKPRRTHAEVNLGRIERY--AQ
EDETVVVPGKVLGSGVLQKNVTVAAVDFSSTARTKIEQV-GDVVTLEQLAEQNPDGSNVR
VIR
>hfx_mucosum_ATCC_BAA_1512
----MSKTNPRLKSLIAELKAVSRESGANVWQDVADRLEKPRRTHAEVNLGRIERY--AQ
EDETVVVPGKVLGSGVLQKNVTVAAVDFSSTARTKIEQV-GDVVTLEQLAEQNPDGSNVR
VIR
>hfx_alexandrinus_JCM_10717
----MSKTNPRLNSLIAELKAVSRESGANVWQDVADRLEKPRRTHAEVNLGRIERY--AQ
EDETVVVPGKVLGSGVLQKNVTVAAVDFSSTARKKIEQV-GDTVTLEQLAEQNPDGSNVR
VIR
>hfx_ATCC_BAA-644
----MSKTNPRLNSLIAELKAVSRESGANVWQDVADRLEKPRRTHAEVNLGRIERY--AQ
EDETVVVPGKVLGSGVLQKNVTVAAVDFSSTARKKIEQV-GDTVTLEQLAEQNPDGSNVR
VIR
>hfx_ATCC_BAA-645
----MSKTNPRLNSLIAELKAVSRESGANVWQDVADRLEKPRRTHAEVNLGRIERY--AQ
EDETVVVPGKVLGSGVLQKNVTVAAVDFSSTARKKIEQV-GDTVTLEQLAEQNPDGSNVR
VIR
>hfx_ATCC_BAA-646
----MSKTNPRLNSLIAELKAVSRESGANVWQDVADRLEKPRRTHAEVNLGRIERY--AQ
EDETVVVPGKVLGSGVLQKNVTVAAVDFSSTARKKIEQV-GDTVTLEQLAEQNPDGSNVR
VIR
>hfx_BAB-2207
----MSKTNPRLNSLIAELKAVSRESGANVWQDVADRLEKPRRTHAEVNLGRIERY--AQ
EDETVVVPGKVLGSGVLQKNVTVAAVDFSSTARKKIEQV-GDTVTLEQLAEQNPDGSNVR
VIR
>hfx_denitrificans_ATCC_35960
----MSKTNPRLNSLIAELKAVSRESGANVWQDVADRLEKPRRTHAEVNLGRIERY--AQ
EDETVVVPGKVLGSGVLQKNVTVAAVDFSSTARKKIEQV-GDTVTLEQLAEQNPDGSNVR
VIR
>hfx_gobbonsii_ATCC_33959
----MSKTNPRLNSLIAELKAVSRESGANVWQDVADRLEKPRRTHAEVNLGRIERY--AQ
EDETVVVPGKVLGSGVLQKNVTVAAVDFSSTARKKIEQV-GDTVTLEQLAEQNPDGSNVR
VIR
>hfx_lucentense_DSM_14919
----MSKTNPRLNSLIAELKAVSRESGANVWQDVADRLEKPRRTHAEVNLGRIERY--AQ
EDETVVVPGKVLGSGVLQKNVTVAAVDFSSTARKKIEQV-GDTVTLEQLAEQNPDGSNVR
VIR
>hfx_prahovense_DSM_18310
----MSKTNPRLNSLIAELKAVSRESGANVWQDVADRLEKPRRTHAEVNLGRIERY--AQ
EDETVVVPGKVLGSGVLQKNVTVAAVDFSSTARKKIEQV-GDTVTLEQLAEQNPDGSNVR
VIR
>hfx_volcanii_DS2
----MSKTNPRLNSLIAELKAVSRESGANVWQDVADRLEKPRRTHAEVNLGRIERY--AQ
EDETVVVPGKVLGSGVLQKNVTVAAVDFSSTARKKIEQV-GDTVTLEQLAEQNPDGSNVR
VIR
>hfx_elongans_ATCC_BAA_1513
----MSKTNPRLNSLIAELKAVSRESGANVWQDVADRLEKPRRTHAEVNLGRIERY--AQ
EDETVVVPGKVLGSGVLQKNVTVAAVDFSSTARKKIEQV-GDTVTLEQLAEQNPEGSNVR
VIR
>hfx_larsenii_JCM_13917
----MSKTNPRLNSLIAELKAVSRESGANVWQDVADRLEKPRRTHAEVNLGRIERY--AQ
EDETVVVPGKVLGSGVLQKNVTVAAVDFSSTARKKIEQV-GDTVTLEQLAEQNPEGSNVR
VIR
>hsn_pallida_JCM_14848
----MSKTNPRLNSLIAELKAASRDSGANVWQDVADRLEKPRRTHAEVNLGRIERY--AK
EDETVIVPGKVLGSGVLEKNVTVAAVDFSSSARKKIEQV-GATVTLEQIAEQNPEGSDVR
VIR
>hgm_borinquense_DSM_11551
----MSKTNPRLNSLIAELKAVSRESGANVWQDVADRLEKPRRTHAEVNLGRIERY--AK
EDETVIVPGKVLGSGVLEKNVTVAAVDFSSSARKKIEQV-GDTVTLEQIAEQNPDGSDVR
VIR
>haloarchaeon_3A1_DGR
---MSSKTNPQLQNLIADLKSASRDADAAVWQDVADRLEKPRRTHAEVNLGRIERY--AQ
EDETVVVPGKVLGSGVLEKNVTVAAVDFSGTARKKIDQA-GDAVPLAQFVEENPAGSNVR
VIR
>hrr_Cb34
---MSSKTNPNLQNLIADLKSVSRDSGANVWQDVADRLEKPRRTHAEVNLGRIERY--AN
EDETVVVPGKVLGSGVLEKNVTVAAVDFSGTARAKIDQA-GEAVSLDRFVEDNPEGGNVR
VIR
>hrr_E8
-----------------------------MWQDVADRLEKPRRTHAEVNLGRIERY--AQ
EDETVVVPGKVLGSGVLETNVTVAAVDFSGTARTKIDQA-GEAVTLEQYVEQNPEGSNVR
VIR
>hrr_tebenquichense_DSM_14210
---MSSKTNPKLQNLIADLKSVSRDSGANVWQDVADRLEKPRRTHAEVNLGRIERY--AQ
EDETVVVPGKVLGSGVLETNVTVAAVDFSGTARTKIDQT-GEAVTLEQYVEQNPEGSNVR
IIR
>hrr_hochstenium_ATCC_700873
---MSSKTNPKLQNLIADLKSVSRDSGANVWQDVADRLEKPRRTHAEVNLGRIERY--AQ
EDETVVVPGKVLGSGVLETNVTVAAVDFSGTARTKIDQA-GEAVTLEQYVEQNPEGSNVR
IIR
>hrr_G37
---MSSKTNPKLQNLIADLKSVSRDSGANVWQDVADRLEKPRRTHAEVNLGRIERY--AQ
EDETVVVPGKVLGSGVLETNVTVAAVDFSGTARTKIDQA-GEAVALEQYVEQNPEGSNVR
VIR
>hrr_Ga2p
---MSSKTNPKLQNLIADLKSVSRDSGANVWQDVADRLEKPRRTHAEVNLGRIERY--AQ
EDETVVVPGKVLGSGVLETNVTVAAVDFSGTARTKIDQA-GEAVALEQYVEQNPEGSNVR
VIR
>hrr_167
---MSSKTNPKLQNLIADLKSVSRDSGANVWQDVADRLEKPRRTHAEVNLGRIERY--AQ
EDETVVVPGKVLGSGVLETNVTVAAVDFSGTARTKIDQA-GEAVTLEQYVEQNPEGSNVR
VIR
>hrr_arcis_JCM_13916
---MSSKTNPKLQNLIADLKSVSRDSGANVWQDVADRLEKPRRTHAEVNLGRIERY--AQ
EDETVVVPGKVLGSGVLETNVTVAAVDFSGTARTKIDQA-GEAVTLEQYVEQNPEGSNVR
VIR
>hrr_C2_b
---MSSKTNPKLQNLIADLKSVSRDSGANVWQDVADRLEKPRRTHAEVNLGRIERY--AQ
EDETVVVPGKVLGSGVLETNVTVAAVDFSGTARTKIDQA-GEAVTLEQYVEQNPEGSNVR
VIR
>hrr_C2_a
---MSSKTNPKLQNLIADLKSVSRDSGANVWQDVADRLEKPRRTHAEVNLGRIERY--AQ
EDETVVVPGKVLGSGVLETNVTVAAVDFSGTARTKIDQA-GEAVTLEQYVEQNPEGSNVR
VIR
>hrr_C3
---MSSKTNPKLQNLIADLKSVSRDSGANVWQDVADRLEKPRRTHAEVNLGRIERY--AQ
EDETVVVPGKVLGSGVLETNVTVAAVDFSGTARTKIDQA-GEAVTLEQYVEQNPEGSNVR
VIR
>hrr_californiensis_DSM_19288
---MSSKTNPKLQNLIADLKSVSRDSGANVWQDVADRLEKPRRTHAEVNLGRIERY--AQ
EDETVVVPGKVLGSGVLETNVTVAAVDFSGTARTKIDQA-GEAVTLEQYVEQNPEGSNVR
VIR
>hrr_distributum_JCM_10118
---MSSKTNPKLQNLIADLKSVSRDSGANVWQDVADRLEKPRRTHAEVNLGRIERY--AQ
EDETVVVPGKVLGSGVLETNVTVAAVDFSGTARTKIDQA-GEAVTLEQYVEQNPEGSNVR
VIR
>hrr_Ec15
---MSSKTNPKLQNLIADLKSVSRDSGANVWQDVADRLEKPRRTHAEVNLGRIERY--AQ
EDETVVVPGKVLGSGVLETNVTVAAVDFSGTARTKIDQA-GEAVTLEQYVEQNPEGSNVR
VIR
>hrr_Fb21
---MSSKTNPKLQNLIADLKSVSRDSGANVWQDVADRLEKPRRTHAEVNLGRIERY--AQ
EDETVVVPGKVLGSGVLETNVTVAAVDFSGTARTKIDQA-GEAVTLEQYVEQNPEGSNVR
VIR
>hrr_Ga36
---MSSKTNPKLQNLIADLKSVSRDSGANVWQDVADRLEKPRRTHAEVNLGRIERY--AQ
EDETVVVPGKVLGSGVLETNVTVAAVDFSGTARTKIDQA-GEAVTLEQYVEQNPEGSNVR
VIR
>hrr_LD3
---MSSKTNPKLQNLIADLKSVSRDSGANVWQDVADRLEKPRRTHAEVNLGRIERY--AQ
EDETVVVPGKVLGSGVLETNVTVAAVDFSGTARTKIDQA-GEAVTLEQYVEQNPEGSNVR
VIR
>hrr_LG1
---MSSKTNPKLQNLIADLKSVSRDSGANVWQDVADRLEKPRRTHAEVNLGRIERY--AQ
EDETVVVPGKVLGSGVLETNVTVAAVDFSGTARTKIDQA-GEAVTLEQYVEQNPEGSNVR
VIR
>hrr_LG2
---MSSKTNPKLQNLIADLKSVSRDSGANVWQDVADRLEKPRRTHAEVNLGRIERY--AQ
EDETVVVPGKVLGSGVLETNVTVAAVDFSGTARTKIDQA-GEAVTLEQYVEQNPEGSNVR
VIR
>hrr_LG3
---MSSKTNPKLQNLIADLKSVSRDSGANVWQDVADRLEKPRRTHAEVNLGRIERY--AQ
EDETVVVPGKVLGSGVLETNVTVAAVDFSGTARTKIDQA-GEAVTLEQYVEQNPEGSNVR
VIR
>hrr_litoreum_JCM_13561
---MSSKTNPKLQNLIADLKSVSRDSGANVWQDVADRLEKPRRTHAEVNLGRIERY--AQ
EDETVVVPGKVLGSGVLETNVTVAAVDFSGTARTKIDQA-GEAVTLEQYVEQNPEGSNVR
VIR
>hrr_terrestre_JCM_10247
---MSSKTNPKLQNLIADLKSVSRDSGANVWQDVADRLEKPRRTHAEVNLGRIERY--AQ
EDETVVVPGKVLGSGVLETNVTVAAVDFSGTARTKIDQA-GEAVTLEQYVEQNPEGSNVR
VIR
>hrr_chaoviator_HaloG
---MSSKTNPKLQNLIADLKSVSRDSGANVWQDVADRLEKPRRTHAEVNLGRIERY--AQ
EDETVVVPGKVLGSGVLETNVTVAAVDFSGTARTKIDQA-GEAVTLEQYVEQNPDGSNVR
VIR
>hrr_SP3
---MSSKTNPKLQNLIADLKSVSRDSGANVWQDVADRLEKPRRTHAEVNLGRIERY--AQ
EDETVVVPGKVLGSGVLETNVTVAAVDFSGTARTKIDQT-GEAVTLEQFIEQNPEGSNVR
VVR
>hrr_SP9
---MSSKTNPKLQNLIADLKSVSRDSGANVWQDVADRLEKPRRTHAEVNLGRIERY--AQ
EDETVVVPGKVLGSGVLETNVTVAAVDFSGTARTKIDQT-GEAVTLEQFIEQNPEGSNVR
VVR
>hrr_coriense_DSM_10284
---MSSKTNPKLQNLIADLKSVSRDSGANVWQDVADRLEKPRRTHAEVNLGRIERY--AQ
EDETVVVPGKVLGSGVLETNVTVAAVDFSGTARTKIDQA-GEAVTLEQFIEQNPEGSDVR
VIR
>hrr_SP5
---MSSKTNPKLQNLIADLKSVSRDSGANVWQDVADRLEKPRRTHAEVNLGRIERY--AQ
EDETVVVPGKVLGSGVLETNVTVAAVDFSGTARTKIDQA-GEAVTLEQFIEQNPEGSDVR
VIR
>hrr_SP7
---MSSKTNPKLQNLIADLKSVSRDSGANVWQDVADRLEKPRRTHAEVNLGRIERY--AQ
EDETVVVPGKVLGSGVLETNVTVAAVDFSGTARTKIDQA-GEAVTLEQFIEQNPEGSDVR
VIR
>hrr_saccharovorum_DSM_1137
---MSSKTNPKLQNLIADLKSVSRDSGANVWQDIADRLEKPRRTHAEVNLGRIERY--AQ
EDETVVVPGKVLGSGVLEKNVTVAAVDFSGTARTKIDQA-GEAVSLEQCIEQNPEGSNVR
VIR
>hrr_lacusprofundi_ATCC_49239
---MSSKTNPKLQNLIADLKSVSRDSGANVWQDIAARLEKPRRTHAEVNLGRIERY--AQ
EDETVVVPGKVLGSGVLEKNVTVAAVDFSGTARTKIDQA-GEAVSLEQFVEQNPEESNVR
VIR
>hrr_lipolyticum_DSM_21995
---MSSKTNPKLQNLIADLKSVSRDSGANVWQDIAARLEKPRRTHAEVNLGRIERY--AQ
EDETVVVPGKVLGSGVLEKNVTVAAVDFSGTARTKIDQA-GEAVSLEQFIEQNPEGSNVR
VIR
>hrr_Ea1
---MSSKTNPKLQNLIADLKSVSRDSGANVWQDVADRLEKPRRTHAEVNLGRIERY--AQ
EDETVVVPGKVLGSGVLEKNVTVAAVDFSGTARTKIDQA-GEAVSLEQFVQQNPEGSDVR
VIR
>hrr_Ea8
---MSSKTNPKLQNLIADLKSVSRDSGANVWQDVADRLEKPRRTHAEVNLGRIERY--AQ
EDETVVVPGKVLGSGVLEKNVTVAAVDFSGTARTKIDQA-GEAVSLEQFVQQNPEGSDVR
VIR
>hrr_Eb13
---MSSKTNPKLQNLIADLKSVSRDSGANVWQDVADRLEKPRRTHAEVNLGRIERY--AQ
EDETVVVPGKVLGSGVLEKNVTVAAVDFSGTARTKIDQA-GEAVSLEQFVQQNPEGSDVR
VIR
>hrr_hd13
---MSSKTNPKLQNLIADLKSVSRDSGANVWQDVADRLEKPRRTHAEVNLGRIERY--AQ
EDETVVVPGKVLGSGVLEKNVTVAAVDFSGTARTKIDQA-GEAVSLEQFVQQNPEGSDVR
VIR
>hrr_IB24
---MSSKTNPKLQNLIADLKSVSRDSGANVWQDVADRLEKPRRTHAEVNLGRIERY--AQ
EDETVVVPGKVLGSGVLEKNVTVAAVDFSGTARTKIDQA-GEAVSLEQFVQQNPEGSDVR
VIR
>hrr_aidingense_JCM_13916
---MSSKTNPKLQNLIADLKSVSRDSGANVWQDVADRLEKPRRTHAEVNLGRIERY--AQ
EDETVVVPGKVLGSGVLEKNVTVAAVDFSGTARTKIDQA-GEAVSLEQFVEQNPEGSNVR
VIR
>hrr_C49
---MSSKTNPKLQNLIADLKSVSRDSNANVWQDVADRLEKPRRTHAEVNLGRIERY--AQ
EDETVVVPGKVLGSGVLEKNVTVAAVDFSGTARTKIDQA-GEAVSLEQFIEQNPEGSNVR
VIR
>hrr_kocurii_JCM_14978
---MSSKTNPKLQNLIADLKSVSRDSGANVWQDVADRLEKPRRTHAEVNLGRIERY--AQ
EDETVVVPGKVLGSGVLEKNVTVAAVDFSGTARTKIDQA-GEAVSLEQFIEQNPEGSNVR
VIR
>nmn_moolapensis_8_8_11
---MSSKTNPRLSSLIADLKSTARSGGGEVWSDVAERLEKPRRTHAEVNLGRIERY--AQ
EDETVIVPGKVLGSGALRKGVTVAAVDFSSTAQTKIDDV-GEAIELEEALENNPDGADVR
VIR
>nmn_pharaonis_DSM_2160
---MSSKTNPRLSSLIADLKSTARNGGGEVWSDVAERLEKPRSTHAEVNLGRIERY--AR
EDETVIVPGKVLGSGALRKEVTVAAVDFSSTAQTKIDQV-GDAIELEQALEDNPDGSNVR
VIR
>hrd_tiamatea_SARL4B
----MSKSNPRLRSLIADLKSVARDGGGDVWSDVAERLEKPRRTHAEVNLGRIERY--AQ
EDETVVVPGKVLGSGVLQKDVTVAAVDFSSTAERKIDQV-GETLNVEQALEDNPDGSNVR
VIR
>hrd_utahensis_DSM_12940
----MSKTNPRLRSLIADLKSVARDGGGDVWSDVAERLEKPRRTHAEVNLGRIERY--AQ
EDETVVVPGKVLGSGVLQKDVTVAAVDFSSTAERKIDQV-GETLRVEQALEDNPDGSNVR
VIR
>har_amylolytica_JCM_13557
----MSKTNPRLSSLIADLKSAARSSGGAVWGDVAERLEKPRRTHAEVNLGRIERY--AQ
EDETVVVPGKVLGSGVLQKDVTVAAVDFSGTAETKIDQV-GEAVSLEQAIENNPEGSHVR
VIR
>har_argentinensis_DSM_12282
----MSKTNPRLSSLIADLKSAARSSGGAVWGDVAERLEKPRRTHAEVNLGRIERY--AQ
EDETVVVPGKVLGSGVLQKDVTVAAVDFSGTAETKIDQV-GEAVSLEQAIENNPEGSHVR
VIR
>har_californiae_ATCC_3379
----MSKTNPRLSSLIADLKSAARSSGGAVWGDVAERLEKPRRTHAEVNLGRIERY--AQ
EDETVVVPGKVLGSGVLQKDVTVAAVDFSGTAETKIDQV-GEAVSLEQAIENNPEGSHVR
VIR
>har_hispanica_ATCC_33960
----MSKTNPRLSSLIADLKSAARSSGGAVWGDVAERLEKPRRTHAEVNLGRIERY--AQ
EDETVVVPGKVLGSGVLQKDVTVAAVDFSGTAETKIDQV-GEAVSLEQAIENNPEGSHVR
VIR
>har_japonica_DSM_6131
----MSKTNPRLSSLIADLKSAARSSGGAVWGDVAERLEKPRRTHAEVNLGRIERY--AQ
EDETVVVPGKVLGSGVLQKDVTVAAVDFSGTAETKIDQV-GEAVSLEQAIENNPEGSHVR
VIR
>har_marismortui_ATCC_43049
----MSKTNPRLSSLIADLKSAARSSGGAVWGDVAERLEKPRRTHAEVNLGRIERY--AQ
EDETVVVPGKVLGSGVLQKDVTVAAVDFSGTAETKIDQV-GEAVSLEQAIENNPEGSHVR
VIR
>har_sinaiiensis_ATCC_33800
----MSKTNPRLSSLIADLKSAARSSGGAVWGDVAERLEKPRRTHAEVNLGRIERY--AQ
EDETVVVPGKVLGSGVLQKDVTVAAVDFSGTAETKIDQV-GEAVSLEQAIENNPEGSHVR
VIR
>har_vallismortis_ATCC_29715
----MSKTNPRLSSLIADLKSAARSSGGAVWGDVAERLEKPRRTHAEVNLGRIERY--AQ
EDETVVVPGKVLGSGVLQKDVTVAAVDFSGTAETKIDQV-GEAVSLEQAIENNPEGSHVR
VIR
>hrr_92
----MSKTNPRLSSLIADLKSAARSSGGAVWGDVAERLEKPRRTHAEVNLGRIERY--AQ
EDETVVVPGKVLGSGVLQKDVTVAAVDFSGTAETKIDQV-GEAVSLEQAIENNPEGSHVR
VIR
>hmc_mukohataei_DSM_12286
----MSKTNPRLSSLIADLKSAAR-SGADVWGDIAERLEKPRRTHAEVNLGRIERY--AQ
EDETVIVPGKVLGSGVLQKDVTVAAVDFSGTAEKKIDQV-GEAVSLETAVEQNPEGSEVR
IIQ
