# Supplementary material for: Inteins as indicators of gene flow in the halobacteria
Source: Front Microbiol. 2014 Jun 26;5:299. doi: 10.3389/fmicb.2014.00299 (PMC4071816; doi:10.3389/fmicb.2014.00299)
Supplement: Supplementary file 1 [file DataSheet1.ZIP › data_file1/reference_tree_alignment/L19e-nog.aln]

>gi|541180369|gb|ERG88966.1| putative PP-loop ATPase [halophilic archaeon J07HX5]
MEVGLLYSGGKDSTLAALVLEPFCSVTLLCGTFGATDDYEHAMA----------------
-----------------------------------TASAVG-------------------
-----------------------------------LPARRLTLD----------------
-------P---------------TVARAAAERIVTDGYPRNGIQQVHEHALERA------
---SATDVDGVADGTRRDDRAPTVD---------------RSLAQSLEDRHG--------
------VAHLAPLAGMG--------------------------------RSAIDTFV---
---------EAALVVETGPSEAIEA-GDYE-GELRALIARKHGRNTVDQVFPEHSQSQVT
GRAD--------------------------------------------------------
-----
>lcl|36174_2498 unnamed protein product
---------MSDAALDVVEFLLTTSVYSDDRSLDENDLQPSVRQVFWTSNAGDADEQGGT
SRGGITRPLSATNQTIREATGVEAPWNAVGDLMFTDRDEFSGTVSLTQRDMAEDWFADRA
SDERVLENPTLAKHFEDHE-DLDVDHEEARERNRPIQADRVWIDGLLEEYFDEEEDEDML
DLVEIRAP------EEVDITLDDLVLTESQEDEIDKIAKAIEHRDYLANIGLREIGKLLF
VGPPGTGKTSTAQALARDMDLPFVEVKLSMITSQYLGETAKNVDKTFEVAKRLSPCILFI
DEFDSVAKTRRSDEHAALKRAVNTLLKSIDNISLIQDDVLLIGATNHPDQLDAAAWRRFD
EIVNFPKPDSRMRSDILQVITSTMDIEEFDPSVIAEATEGLTGSDLRMVLREAVLEALTE
NRRELTQEDLLNAVEEFEERDNLKNMDMIDGDHDALVAGGDIGGSESGGDGEHSHDHDHA
HAHDH
>gi|541205448|gb|ERH13428.1| ATPase of the AAA+ class [halophilic archaeon J07HB67]
---------MNAPAVDVVELLVTASRFNDDRSLEADDLPPRYRH-----VFWTEHDEDDE
EPGSVQRPLRVTESTAKTATGVERPWEAVSEELFTDRDEFDGTLSLTQTDMAVSWLLDRV
DDERVRSNPVLAALAEEHDADVDVTYADASDATRPIQADRVWIDALLEEYFDEEEDAEML
DLVTVRAP------EEIETTLEDLVLTGDQEGEIQKLVTAIEHRDYLAEIGLREIGKLLF
VGPPGTGKTSVARGIAHDLGLPVVEVKLSMVTSQYLGETAKNVEKTFEVAKRLAPCILFI
DEFDSVAKTRRSDEHAALKRAVNTLLKSIDDISLINDEVLLVSATNHPDQLDAAAWRRFD
EIVNFPKPDRQMRADILRVITREMNIGEFDPDLVADKTKGLTGSDLRMVLREAVLEALTD
DRRTITQADVMDAVEDFEERDNLKTMDMIDGEGAAVAGDGGHDHDH--------------
-----
>gi|541190150|gb|ERG98538.1| ATPase of the AAA+ class, partial [Haloquadratum sp. J07HQX50]
------------------------------------------------------------
------------------------------------------------------------
------------------------------------------------------------
--------VQVRAPEEIEMTLGDLVLTGDQEGEIKKLMKAIEHREYLADIGLREIGKILF
VGPPGTGKTTVSRALAHELSLPFVEVKLSMITSQYLGETAKNVEKTFEVAKRLSPCILFI
DEFDSVAKTRRSDEHAALKRAVNTLLKSIDDISLIRDEVILIGATNHPDQLDAAAWRRFD
EIVNFPRPDEAMRADILRIITERMEIAEFDPVEVAELTQGLTGSDLRMVLREAVLEALAE
ERTALTQQDIVNAVEEFEERDNLKNMNMMDDSDQMIAGDGGDSHGHTHQH----------
-----
>gi|339757071|gb|EGQ40654.1| ribosomal protein L19E [Candidatus Nanosalinarum sp. J07AB56]
----------------------------------MTDLKPQKRM----------------
-----------------------------------AAEIMD-------------------
-----------------------------------VGENRVWMD----------------
-------S--------------------EQMEKISEAITRQDIRNLVEDGTIRK------
-----RDKKGNSKGRSRE----------------------VKRQKQKGRRKG--------
------HGSRKGEKSAR---------------------------------SNRDEWV---
---------EGIRAIRSELKDMKQE-DDINNDTYWELYEKASGGFFRNV---RHLKNHVS
KEVEQ-------------------------------------------------------
-----
>gi|541202924|gb|ERH10989.1| LSU ribosomal protein L19E [halophilic archaeon J07HX64]
----------------------------------MTNLSAQKRL----------------
-----------------------------------AADELG-------------------
-----------------------------------IGESRVWLD----------------
-------P--------------------DQQADIAEAITREDIRELIEEDAIQA------
-----ETESSNSRGRARE----------------------RQSKRSYGHQKG--------
------PGTRKGKAGAR--------------------------------ENEKENWQ---
---------SRIRAQRKRLRELRDS-GELSRSEYRQFYDKAGGGEFDSV---ADLERQID
QRGDV-------------------------------------------------------
-----
>gi|15790650|ref|NP_280474.1| 50S ribosomal protein L19 [Halobacterium sp. NRC-1]
----------------------------------MSDLSAQKRL----------------
-----------------------------------AADVLD-------------------
-----------------------------------VGENRVWFD----------------
-------P--------------------DAQSEIADAITREDIRELVADGTIDA------
-----EDTQGNSRGRARE----------------------RDAKESYGHKKG--------
------AGSRKGKAGAR--------------------------------QNEKREYV---
---------AGIRAQRQQLRELRDD-GTLSPAQYREMYNMANGGEFDSV---RRLTNYVE
ENYG----DS--------------------------------------------------
-----
>gi|169236389|ref|YP_001689589.1| 50S ribosomal protein L19e [Halobacterium salinarum R1]
----------------------------------MSDLSAQKRL----------------
-----------------------------------AADVLD-------------------
-----------------------------------VGENRVWFD----------------
-------P--------------------DAQSEIADAITREDIRELVADGTIDA------
-----EDTQGNSRGRARE----------------------RDAKESYGHKKG--------
------AGSRKGKAGAR--------------------------------QNEKREYV---
---------AGIRAQRQQLRELRDD-GTLSPAQYREMYNMANGGEFDSV---RRLTNYVE
ENYG----DS--------------------------------------------------
-----
>gi|354610519|ref|ZP_09028475.1| Ribosomal protein L19e [Halobacterium sp. DL1]
----------------------------------MSDLSAQKRL----------------
-----------------------------------AADVLD-------------------
-----------------------------------VGKGRVWFD----------------
-------P--------------------EAQGDIAEAITRADIRELVEEGTIQA------
-----ETKRGNSRGRARE----------------------RDKKRSYGHRKG--------
------PGTRKGKQGAR--------------------------------QNDKEAYQ---
---------DRIRAQRRTLRELRDD-GTLTASEYRELYNMANGGEFDSV---RRLKNYIE
DNYG----EI--------------------------------------------------
-----
>gi|541195422|gb|ERH03679.1| ribosomal protein L19E [Halorubrum sp. J07HR59]
----------------------------------MTNLRAQKRL----------------
-----------------------------------AADELD-------------------
-----------------------------------VGKNRVWFD----------------
-------P--------------------DAQEEIAEAITREDIRELIDQGTIQT------
-----GDTSGNSRGQARE----------------------RAEKRSYGHQSG--------
------AGSRRGTAGAR--------------------------------RSDKDEWM---
---------TRIRALRSRLKELRDD-GPLNRSQYRELYDKASGGEFEDV---RRLEAYIR
SNYGIEVSD---------------------------------------------------
-----
>gi|399577364|ref|ZP_10771117.1| LSU ribosomal protein l19e [Halogranum salarium B-1]
----------------------------------MSNLRAQKRL----------------
-----------------------------------AADELD-------------------
-----------------------------------VGKSRVWFD----------------
-------P--------------------EAQSEIADAITREDIRELIEQGTISA------
-----KEAKGNSHGRARE----------------------RADKRAYGHRKG--------
------PGSRKGKKGGR--------------------------------RNSKDEWV---
---------SRIRAQRRRLKELRDD-GPLNRTQYRTLYNKASGGEFDSV---DRLEAFIQ
NNYDIELEDN--------------------------------------------------
-----
>gi|385804223|ref|YP_005840623.1| 50S ribosomal protein L19 [Haloquadratum walsbyi C23]
----------------------------------MTDLKAQRRM----------------
-----------------------------------AADVLS-------------------
-----------------------------------VGKSRIWFD----------------
-------P--------------------DEQGEIAEAITREDIRELVDQGIIRA------
-----EDAKSNSKGRARS----------------------RAEKRAYGHRKG--------
------PGSRKGRSGGR--------------------------------KNEKDEWV---
---------SRIRAQRRRLRELRDD-GPLTPTQYREVYNKASGGEFEDV---ARLEAYID
SNYDVEIVIE--------------------------------------------------
-----
>gi|110668723|ref|YP_658534.1| 50S ribosomal protein L19e [Haloquadratum walsbyi DSM 16790]
----------------------------------MTDLKAQRRM----------------
-----------------------------------AADVLS-------------------
-----------------------------------VGKSRIWFD----------------
-------P--------------------DEQGEIAEAITREDIRELVDQGIIRA------
-----EDAKSNSKGRARS----------------------RAEKRAYGHRKG--------
------PGSRKGRSGGR--------------------------------KNEKDEWV---
---------SRIRAQRRRLRELRDD-GPLTPTQYREVYNKASGGEFEDV---ARLEAYID
SNYDVEIVIE--------------------------------------------------
-----
>gi|448592797|ref|ZP_21651844.1| 50S ribosomal protein L19e [Haloferax elongans ATCC BAA-1513]
----------------------------------MTDLKAQKRM----------------
-----------------------------------AADVLD-------------------
-----------------------------------VGKGRIWFD----------------
-------P--------------------DAQADIAEAITREDIRELVDEGTIRA------
-----KDAKGNSKGRARE----------------------RAEKRSYGHRKG--------
------AGSRKGRSGAR--------------------------------QNTKDAWV---
---------SRIRAQRRRLKELRDE-GTLDSSQYREVYNKASGGEFDSV---DRLEAYIQ
NNYQVEIQ----------------------------------------------------
-----
>gi|448578183|ref|ZP_21643618.1| 50S ribosomal protein L19e [Haloferax larsenii JCM 13917]
----------------------------------MTDLKAQKRM----------------
-----------------------------------AADVLD-------------------
-----------------------------------VGKGRVWFD----------------
-------P--------------------DAQADIAEAITREDIRELVDEGTIRA------
-----KDAKGNSKGRARE----------------------RADKRSYGHRKG--------
------AGSRKGRSGAR--------------------------------QNTKDAWV---
---------SRIRAQRRRLKELRDE-GTLDSSQYREVYNKASGGEFDSV---DRLEAYIQ
NNYQVEIQ----------------------------------------------------
-----
>gi|448611729|ref|ZP_21662159.1| 50S ribosomal protein L19e [Haloferax mucosum ATCC BAA-1512]
----------------------------------MTDLKAQKRM----------------
-----------------------------------AADVLD-------------------
-----------------------------------VGKSRVWFD----------------
-------P--------------------DAQSDIAEAITREDIRELVDEGTIRA------
-----KDAKGNSKGRARE----------------------RAAKRSYGHRKG--------
------AGSRKGRSGAR--------------------------------QNKKDAWV---
---------SRIRAQRRRLKELRDE-GTLDRTQYRAIYNKASGGEFDSV---DRLEAYIQ
NNYQVEIQ----------------------------------------------------
-----
>gi|448618096|ref|ZP_21666441.1| 50S ribosomal protein L19e [Haloferax mediterranei ATCC 33500]
----------------------------------MTDLKAQKRM----------------
-----------------------------------AADVLD-------------------
-----------------------------------VGKGRVWFD----------------
-------P--------------------EAQSDIAEAITREDIRELVDEGTIRA------
-----KNAKGNSKGRARE----------------------RAAKRSYGHRKG--------
------AGSRKGRSGAR--------------------------------QNKKDAWV---
---------SRIRAQRRRLKELRED-GTLDRTQYRTLYNKASGGEFDSV---DRLEAYIQ
NNYQVEIQ----------------------------------------------------
-----
>gi|448600493|ref|ZP_21655989.1| 50S ribosomal protein L19e [Haloferax alexandrinus JCM 10717]
----------------------------------MTDLKAQKRM----------------
-----------------------------------AADVLD-------------------
-----------------------------------VGKSRVWFD----------------
-------P--------------------EEQAEIAEAITREDIRELVDEGTIRA------
-----KDAKGNSKGRARE----------------------RAAKRSYGHRKG--------
------AGSRKGRSGAR--------------------------------QNKKDAWV---
---------SRIRAQRRRLKELRED-GTLDRSQYRTLYNKASGGEFDSV---DRLEAYIQ
NNYQVEIQ----------------------------------------------------
-----
>gi|448557065|ref|ZP_21632500.1| 50S ribosomal protein L19e [Haloferax sp. ATCC BAA-644]
----------------------------------MTDLKAQKRM----------------
-----------------------------------AADVLD-------------------
-----------------------------------VGKSRVWFD----------------
-------P--------------------EEQAEIAEAITREDIRELVDEGTIRA------
-----KDAKGNSKGRARE----------------------RAAKRSYGHRKG--------
------AGSRKGRSGAR--------------------------------QNKKDAWV---
---------SRIRAQRRRLKELRED-GTLDRSQYRTLYNKASGGEFDSV---DRLEAYIQ
NNYQVEIQ----------------------------------------------------
-----
>gi|448548042|ref|ZP_21627386.1| 50S ribosomal protein L19e [Haloferax sp. ATCC BAA-645]
----------------------------------MTDLKAQKRM----------------
-----------------------------------AADVLD-------------------
-----------------------------------VGKSRVWFD----------------
-------P--------------------EEQAEIAEAITREDIRELVDEGTIRA------
-----KDAKGNSKGRARE----------------------RAAKRSYGHRKG--------
------AGSRKGRSGAR--------------------------------QNKKDAWV---
---------SRIRAQRRRLKELRED-GTLDRSQYRTLYNKASGGEFDSV---DRLEAYIQ
NNYQVEIQ----------------------------------------------------
-----
>gi|448545968|ref|ZP_21626295.1| 50S ribosomal protein L19e [Haloferax sp. ATCC BAA-646]
----------------------------------MTDLKAQKRM----------------
-----------------------------------AADVLD-------------------
-----------------------------------VGKSRVWFD----------------
-------P--------------------EEQAEIAEAITREDIRELVDEGTIRA------
-----KDAKGNSKGRARE----------------------RAAKRSYGHRKG--------
------AGSRKGRSGAR--------------------------------QNKKDAWV---
---------SRIRAQRRRLKELRED-GTLDRSQYRTLYNKASGGEFDSV---DRLEAYIQ
NNYQVEIQ----------------------------------------------------
-----
>gi|433420018|ref|ZP_20405404.1| 50S ribosomal protein L19e [Haloferax sp. BAB2207]
----------------------------------MTDLKAQKRM----------------
-----------------------------------AADVLD-------------------
-----------------------------------VGKSRVWFD----------------
-------P--------------------EEQAEIAEAITREDIRELVDEGTIRA------
-----KDAKGNSKGRARE----------------------RAAKRSYGHRKG--------
------AGSRKGRSGAR--------------------------------QNKKDAWV---
---------SRIRAQRRRLKELRED-GTLDRSQYRTLYNKASGGEFDSV---DRLEAYIQ
NNYQVEIQ----------------------------------------------------
-----
>gi|448569088|ref|ZP_21638500.1| 50S ribosomal protein L19e [Haloferax lucentense DSM 14919]
----------------------------------MTDLKAQKRM----------------
-----------------------------------AADVLD-------------------
-----------------------------------VGKSRVWFD----------------
-------P--------------------EEQAEIAEAITREDIRELVDEGTIRA------
-----KDAKGNSKGRARE----------------------RAAKRSYGHRKG--------
------AGSRKGRSGAR--------------------------------QNKKDAWV---
---------SRIRAQRRRLKELRED-GTLDRSQYRTLYNKASGGEFDSV---DRLEAYIQ
NNYQVEIQ----------------------------------------------------
-----
>gi|448290671|ref|ZP_21481817.1| 50S ribosomal protein L19e [Haloferax volcanii DS2]
----------------------------------MTDLKAQKRM----------------
-----------------------------------AADVLD-------------------
-----------------------------------VGKSRVWFD----------------
-------P--------------------EEQAEIAEAITREDIRELVDEGTIRA------
-----KDAKGNSKGRARE----------------------RAAKRSYGHRKG--------
------AGSRKGRSGAR--------------------------------QNKKDAWV---
---------SRIRAQRRRLKELRED-GTLDRSQYRTLYNKASGGEFDSV---DRLEAYIQ
NNYQVEIQ----------------------------------------------------
-----
>gi|448583488|ref|ZP_21646844.1| 50S ribosomal protein L19e [Haloferax gibbonsii ATCC 33959]
----------------------------------MTDLKAQKRM----------------
-----------------------------------AADVLD-------------------
-----------------------------------VGKGRVWFD----------------
-------P--------------------EEQAEIAEAITREDIRELVDEGTIRA------
-----KDAKGNSKGRARE----------------------RAAKRSYGHRKG--------
------AGSRKGRSGAR--------------------------------QNKKDAWV---
---------SRIRAQRRRLKELRED-GTLDRSQYRTLYNKASGGEFDSV---DRLEAYIQ
NNYQVEIQ----------------------------------------------------
-----
>gi|448623098|ref|ZP_21669747.1| 50S ribosomal protein L19e [Haloferax denitrificans ATCC 35960]
----------------------------------MTDLKAQKRM----------------
-----------------------------------AADVLD-------------------
-----------------------------------VGKGRVWFD----------------
-------P--------------------EEQSEIAEAITREDIRELVDEGTIRA------
-----KDAKGNSKGRARE----------------------RAAKRSYGHRKG--------
------AGSRKGRSGAR--------------------------------QNKKDAWV---
---------SRIRAQRRRLKELRED-GTLDRSQYRSLYNKASGGEFDSV---DRLEAYIQ
NNYQVEIQ----------------------------------------------------
-----
>gi|448565533|ref|ZP_21636400.1| 50S ribosomal protein L19e [Haloferax prahovense DSM 18310]
----------------------------------MTDLKAQKRM----------------
-----------------------------------AADVLD-------------------
-----------------------------------VGKGRVWFD----------------
-------P--------------------EEQAEIAEAITREDIRELVDEGTIRA------
-----KDAKGNSKGRARE----------------------RAAKRSYGHRKG--------
------AGSRKGRSGAR--------------------------------QNKKDAWV---
---------SRIRAQRRRLKELRED-GTLDRSQYRSLYNKASGGEFDSV---DRLEAYIQ
NNYQVEIQ----------------------------------------------------
-----
>gi|448285647|ref|ZP_21476888.1| 50S ribosomal protein L19e [Halogeometricum borinquense DSM 11551]
----------------------------------MTDLKAQRRM----------------
-----------------------------------AADVLD-------------------
-----------------------------------VGKNRVWFD----------------
-------P--------------------EAQSDIAEAITREDIRELVDDGTIRA------
-----EDAKGNSKGRARE----------------------RAEKRSYGHRKG--------
------PGSRKGKSGGR--------------------------------KNSKDEWI---
---------SRIRAQRRRLKELRDD-GPLTPTQYRELYNKASGGEFDSV---DRLEAYIT
NNYDVEIE----------------------------------------------------
-----
>gi|448415401|ref|ZP_21578201.1| 50S ribosomal protein L19e [Halosarcina pallida JCM 14848]
----------------------------------MTDLKAQRRM----------------
-----------------------------------ASDVLD-------------------
-----------------------------------VGKSRIWFD----------------
-------P--------------------EEQADIAEAITREDIRELVDEGTIRV------
-----QDAKSNSKGRARE----------------------RAAKRSYGHRKG--------
------PGSRKGKSGGR--------------------------------KNSKDEWI---
---------SRIRAQRRRLKELRDD-GPLTPTQYRELYNKASGGEFDSV---DRLEAYIN
NNYDVELQ----------------------------------------------------
-----
>gi|544640203|ref|WP_021074742.1| 50S ribosomal protein L19 [haloarchaeon 3A1_DGR]
----------------------------------MTDLSAQKRL----------------
-----------------------------------AADELD-------------------
-----------------------------------VGKGRVWFD----------------
-------P--------------------EAQEEIADAITREDVRDLIDQGTIRA------
-----TDAKSNSRGRARE----------------------RDEKRSYGHRTG--------
------AGSRKGKSGAR--------------------------------KSDKDDWM---
---------ARIRAQRARLKELRDEEEVLDPSEYRTLYNKASGGDFDDV---ARLEAYIE
TQYGYEVSD---------------------------------------------------
-----
>lcl|38019_2919 unnamed protein product
----------------------------------MSDLKAQKRL----------------
-----------------------------------AADELD-------------------
-----------------------------------VGKGRVWLD----------------
-------P--------------------DAQEEIADAITREDVRELIEQGTIRA------
-----KDAKTNSRGRARE----------------------RAEKRSYGHKKG--------
------AGSRKGKAGAR--------------------------------QNTKDDWK---
---------ARIRAQRARLKELRDEEDVLDATEYRTLYNKASGGEFEDV---ARLEAYIR
TQYGYEVND---------------------------------------------------
-----
>gi|448475292|ref|ZP_21603010.1| 50S ribosomal protein L19e [Halorubrum aidingense JCM 13560]
----------------------------------MSDLKAQKRL----------------
-----------------------------------AADELD-------------------
-----------------------------------VGKGRVWLD----------------
-------P--------------------EAQEEIEDAITREDVRELIDQGTIRA------
-----KDAKTNSRGRARE----------------------RAEKRSYGHKSG--------
------AGTRKGKSGAR--------------------------------QNTKDDWK---
---------ARIRAQRARLKELRDEADVLDATEYRTLYNKASGGEFEDV---ARLEAYIQ
TQYGYEVTN---------------------------------------------------
-----
>lcl|36550_1723 unnamed protein product
----------------------------------MSDLKAQKRL----------------
-----------------------------------AADELD-------------------
-----------------------------------VGKGRVWLD----------------
-------P--------------------EAQEEIEDAITREDVRELIEQGTIRA------
-----KDAKTNSRGQARE----------------------RAAKRSYGHKSG--------
------AGTRKGKAGAR--------------------------------QNTKDDWK---
---------ARIRAMRTRLKELRDDEDVLDATEYRTLYNKASGGEFEDV---ARLEAYIQ
TQYGYEVTE---------------------------------------------------
-----
>lcl|36551_2387 unnamed protein product
----------------------------------MSDLKAQKRL----------------
-----------------------------------AADELD-------------------
-----------------------------------VGKGRVWLD----------------
-------P--------------------EAQEEIEDAITREDVRELIEQGTIRA------
-----KDAKTNSRGQARE----------------------RAAKRSYGHKSG--------
------AGTRKGKAGAR--------------------------------QNTKDDWK---
---------ARIRAMRTRLKELRDDEDVLDATEYRTLYNKASGGEFEDV---ARLEAYIQ
TQYGYEVTE---------------------------------------------------
-----
>lcl|36552_1196 unnamed protein product
----------------------------------MSDLKAQKRL----------------
-----------------------------------AADELD-------------------
-----------------------------------VGKGRVWLD----------------
-------P--------------------EAQEEIEDAITREDVRELIEQGTIRA------
-----KDAKTNSRGQARE----------------------RAAKRSYGHKSG--------
------AGTRKGKAGAR--------------------------------QNTKDDWK---
---------ARIRAMRTRLKELRDDEDVLDATEYRTLYNKASGGEFEDV---ARLEAYIQ
TQYGYEVTE---------------------------------------------------
-----
>lcl|36554_2647 unnamed protein product
----------------------------------MSDLKAQKRL----------------
-----------------------------------AADELD-------------------
-----------------------------------VGKGRVWLD----------------
-------P--------------------EAQEEIEDAITREDVRELIEQGTIRA------
-----KDAKTNSRGQARE----------------------RAAKRSYGHKSG--------
------AGTRKGKAGAR--------------------------------QNTKDDWK---
---------ARIRAMRTRLKELRDDEDVLDATEYRTLYNKASGGEFEDV---ARLEAYIQ
TQYGYEVTE---------------------------------------------------
-----
>lcl|36555_1190 unnamed protein product
----------------------------------MSDLKAQKRL----------------
-----------------------------------AADELD-------------------
-----------------------------------VGKGRVWLD----------------
-------P--------------------EAQEEIEDAITREDVRELIEQGTIRA------
-----KDAKTNSRGQARE----------------------RAAKRSYGHKSG--------
------AGTRKGKAGAR--------------------------------QNTKDDWK---
---------ARIRAMRTRLKELRDDEDVLDATEYRTLYNKASGGEFEDV---ARLEAYIQ
TQYGYEVTE---------------------------------------------------
-----
>gi|448503694|ref|ZP_21613323.1| 50S ribosomal protein L19e [Halorubrum coriense DSM 10284]
----------------------------------MSDLKAQKRL----------------
-----------------------------------AADELD-------------------
-----------------------------------VGKGRVWLD----------------
-------P--------------------EAQEEIEDAITREDVRELIDQGTIRA------
-----KDAKTNSRGRARE----------------------RADKRSYGHQSG--------
------AGSRKGRSGAR--------------------------------QNTKDDWK---
---------ARIRAQRARLKELRDDEDVLDASEYRTLYNKASGGDFEDV---ARLEAYIR
TEYGYEVTD---------------------------------------------------
-----
>lcl|38022_22 unnamed protein product
----------------------------------MSDLKAQKRL----------------
-----------------------------------AADELD-------------------
-----------------------------------VGKGRVWLD----------------
-------P--------------------EAQEEIEDAITREDVRELIEQGTIRA------
-----KGAKTNSRGRARE----------------------RADKRSYGHQSG--------
------AGSRKGRSGAR--------------------------------QDTKDDWK---
---------ARIRAQRARLKELRDDEDVLDASEYRTLYNKASGGDFEDV---ARLEAFIE
TQYGYEVTD---------------------------------------------------
-----
>lcl|36546_3260 unnamed protein product
----------------------------------MSDLKAQKRL----------------
-----------------------------------AADELD-------------------
-----------------------------------VGKGRVWLD----------------
-------P--------------------EAQEEIEDAITREDVRELIEQGTIRA------
-----KDAKTNSRGRARE----------------------RADKRSYGHQSG--------
------AGSRKGRSGAR--------------------------------QDTKDDWK---
---------ARIRAQRARLKELRDDEDVLDASEYRTLYNKASGGDFEDV---ARLEAFIE
TQYGYEVTD---------------------------------------------------
-----
>lcl|38020_1001 unnamed protein product
----------------------------------MSDLKAQKRL----------------
-----------------------------------AADELD-------------------
-----------------------------------VGKGRVWLD----------------
-------P--------------------EAQEEIEDAITREDVRELIEQGTIRA------
-----KDAKTNSRGRARE----------------------RADKRSYGHQSG--------
------AGSRKGRSGAR--------------------------------QDTKDDWK---
---------ARIRAQRARLKELRDDEDVLDASEYRTLYNKASGGDFEDV---ARLEAFIE
TQYGYEVTD---------------------------------------------------
-----
>lcl|38021_2126 unnamed protein product
----------------------------------MSDLKAQKRL----------------
-----------------------------------AADELD-------------------
-----------------------------------VGKGRVWLD----------------
-------P--------------------EAQEEIEDAITREDVRELIEQGTIRA------
-----KDAKTNSRGRARE----------------------RADKRSYGHQSG--------
------AGSRKGRSGAR--------------------------------QDTKDDWK---
---------ARIRAQRARLKELRDDEDVLDASEYRTLYNKASGGDFEDV---ARLEAFIE
TQYGYEVTD---------------------------------------------------
-----
>lcl|23591_2523 unnamed protein product
----------------------------------MSDLKAQKRL----------------
-----------------------------------AADELD-------------------
-----------------------------------VGKGRVWLD----------------
-------P--------------------EAQEEIEDAITREDVRELIEQGTIRA------
-----KDAKTNSRGRARE----------------------RADKRSYGHQSG--------
------AGSRKGRSGAR--------------------------------QDTKDDWK---
---------ARIRAQRARLKELRDDEDVLDASEYRTLYNKASGGDFEDV---ARLEAFIE
TQYGYEVTD---------------------------------------------------
-----
>lcl|36553_2253 unnamed protein product
----------------------------------MSDLKAQKRL----------------
-----------------------------------AADELD-------------------
-----------------------------------VGKGRVWLD----------------
-------P--------------------EAQEEIEDAITREDVRELIEQGTIRA------
-----KDAKTNSRGRARE----------------------RADKRSYGHQSG--------
------AGSRKGRSGAR--------------------------------QDTKDDWK---
---------ARIRAQRARLKELRDDEDVLDASEYRTLYNKASGGDFEDV---ARLEAFIE
TQYGYEVTD---------------------------------------------------
-----
>lcl|38024_2006 unnamed protein product
----------------------------------MSDLKAQKRL----------------
-----------------------------------AADELD-------------------
-----------------------------------VGKGRVWLD----------------
-------P--------------------EAQEEIEDAITREDVRELIEQGTIRA------
-----KDAKTNSRGRARE----------------------RADKRSYGHQSG--------
------AGSRKGRSGAR--------------------------------QDTKDDWK---
---------ARIRAQRARLKELRDDEDVLDASEYRTLYNKASGGDFEDV---ARLEAFIE
TQYGYEVTD---------------------------------------------------
-----
>lcl|38025_459 unnamed protein product
----------------------------------MSDLKAQKRL----------------
-----------------------------------AADELD-------------------
-----------------------------------VGKGRVWLD----------------
-------P--------------------EAQEEIEDAITREDVRELIEQGTIRA------
-----KDAKTNSRGRARE----------------------RADKRSYGHQSG--------
------AGSRKGRSGAR--------------------------------QDTKDDWK---
---------ARIRAQRARLKELRDDEDVLDASEYRTLYNKASGGDFEDV---ARLEAFIE
TQYGYEVTD---------------------------------------------------
-----
>lcl|36556_1780 unnamed protein product
----------------------------------MSDLKAQKRL----------------
-----------------------------------AADELD-------------------
-----------------------------------VGKGRVWLD----------------
-------P--------------------EAQEEIEDAITREDVRELIEQGTIRA------
-----KDAKTNSRGRARE----------------------RADKRSYGHQSG--------
------AGSRKGRSGAR--------------------------------QDTKDDWK---
---------ARIRAQRARLKELRDDEDVLDASEYRTLYNKASGGDFEDV---ARLEAFIE
TQYGYEVTD---------------------------------------------------
-----
>lcl|36557_307 unnamed protein product
----------------------------------MSDLKAQKRL----------------
-----------------------------------AADELD-------------------
-----------------------------------VGKGRVWLD----------------
-------P--------------------EAQEEIEDAITREDVRELIEQGTIRA------
-----KDAKTNSRGRARE----------------------RADKRSYGHQSG--------
------AGSRKGRSGAR--------------------------------QDTKDDWK---
---------ARIRAQRARLKELRDDEDVLDASEYRTLYNKASGGDFEDV---ARLEAFIE
TQYGYEVTD---------------------------------------------------
-----
>lcl|18175_1635 unnamed protein product
----------------------------------MSDLKAQKRL----------------
-----------------------------------AADELD-------------------
-----------------------------------VGKGRVWLD----------------
-------P--------------------DAQEEIADAITREDVRELIDQGTIRA------
-----KDAKTNSRGRARE----------------------RADKRSYGHQSG--------
------AGSRKGRSGAR--------------------------------QNTKDDWK---
---------ARIRAQRARLKELRDEEDVLDASEYRTLYNKASGGDFEDV---ARLEAFIE
TQYGYEVTD---------------------------------------------------
-----
>lcl|18176_1171 unnamed protein product
----------------------------------MSDLKAQKRL----------------
-----------------------------------AADELD-------------------
-----------------------------------VGKGRVWLD----------------
-------P--------------------DAQEEIADAITREDVRELIDQGTIRA------
-----KDAKTNSRGRARE----------------------RADKRSYGHQSG--------
------AGSRKGRSGAR--------------------------------QNTKDDWK---
---------ARIRAQRARLKELRDEEDVLDASEYRTLYNKASGGDFEDV---ARLEAFIE
TQYGYEVTD---------------------------------------------------
-----
>lcl|36548_1125 unnamed protein product
------------------------------------------------------------
------------------------------------------------------------
------------------------------------------------------------
------------------------------------------------------------
------------------------------------------------------------
------------------------------------------------------------
---------------------------MLDASEYRTLYNKASGGDFEDV---ARLEAFIE
TQYGYEVTD---------------------------------------------------
-----
>lcl|18174_1380 unnamed protein product
----------------------------------MSDLKAQKRL----------------
-----------------------------------AADELD-------------------
-----------------------------------VGKGRVWLD----------------
-------P--------------------DAQEEIADAITREDVRELIEQGTIRA------
-----KDEKTNSRGRARE----------------------RADKRSYGHQSG--------
------AGSRKGRSGAR--------------------------------QDTKDDWK---
---------ARIRAQRARLKELRDEEDVLDASEYRTLYNKASGGDFEDI---ARLEAYIR
TQYGYEVTD---------------------------------------------------
-----
>lcl|18178_850 unnamed protein product
----------------------------------MSDLKAQKRL----------------
-----------------------------------AADELD-------------------
-----------------------------------VGKGRVWLD----------------
-------P--------------------DAQEEIADAITREDVRELIEQGTIRA------
-----KDEKTNSRGRARE----------------------RADKRSYGHQSG--------
------AGSRKGRSGAR--------------------------------QDTKDDWK---
---------ARIRAQRARLKELRDEEDVLDASEYRTLYNKASGGNFEDV---ARLEAYIR
TQYGYEVTD---------------------------------------------------
-----
>gi|515913235|ref|WP_017343818.1| 50S ribosomal protein L19 [Halorubrum sp. T3]
----------------------------------MSDLKAQKRL----------------
-----------------------------------AADELD-------------------
-----------------------------------VGKRRVWLD----------------
-------P--------------------DAQEEIEDAITREDVRELIEQGTIRA------
-----KDEKTNSRGRARE----------------------RAEKRSYGHQSG--------
------AGTRKGRSGAR--------------------------------QDTKDDWK---
---------ARIRAQRARLKELRDEEDVLDASEYRTLYNKASGGDFEDV---ARLEAFIE
TQYGYEVTD---------------------------------------------------
-----
>gi|448484352|ref|ZP_21606059.1| 50S ribosomal protein L19e [Halorubrum arcis JCM 13916]
----------------------------------MSDLKAQKRL----------------
-----------------------------------AADELD-------------------
-----------------------------------VGKGRVWLD----------------
-------P--------------------DAQEEIEDAITREDVRELIEQGTIRA------
-----KDEKTNSRGRARE----------------------RAEKRSYGHQSG--------
------AGTRKGRSGAR--------------------------------QDTKDDWK---
---------ARIRAQRARLKELRDEEDVLDASEYRTLYNKASGGDFEDV---ARLEAFIE
TQYGYEVTD---------------------------------------------------
-----
>lcl|36547_69 unnamed protein product
----------------------------------MSDLKAQKRL----------------
-----------------------------------AADELD-------------------
-----------------------------------VGKGRVWLD----------------
-------P--------------------DAQEEIEDAITREDVRELIEQGTIRA------
-----KDEKTNSRGRARE----------------------RAEKRSYGHQSG--------
------AGTRKGRSGAR--------------------------------QDTKDDWK---
---------ARIRAQRARLKELRDEEDVLDASEYRTLYNKASGGDFEDV---ARLEAFIE
TQYGYEVTD---------------------------------------------------
-----
>gi|448517707|ref|ZP_21617281.1| 50S ribosomal protein L19e [Halorubrum distributum JCM 10118]
----------------------------------MSDLKAQKRL----------------
-----------------------------------AADELD-------------------
-----------------------------------VGKGRVWLD----------------
-------P--------------------DAQEEIEDAITREDVRELIEQGTIRA------
-----KDEKTNSRGRARE----------------------RAEKRSYGHQSG--------
------AGTRKGRSGAR--------------------------------QDTKDDWK---
---------ARIRAQRARLKELRDEEDVLDASEYRTLYNKASGGDFEDV---ARLEAFIE
TQYGYEVTD---------------------------------------------------
-----
>lcl|36549_638 unnamed protein product
----------------------------------MSDLKAQKRL----------------
-----------------------------------AADELD-------------------
-----------------------------------VGKGRVWLD----------------
-------P--------------------DAQEEIEDAITREDVRELIEQGTIRA------
-----KDEKTNSRGRARE----------------------RAEKRSYGHQSG--------
------AGTRKGRSGAR--------------------------------QDTKDDWK---
---------ARIRAQRARLKELRDEEDVLDASEYRTLYNKASGGDFEDV---ARLEAFIE
TQYGYEVTD---------------------------------------------------
-----
>gi|448452140|ref|ZP_21593160.1| 50S ribosomal protein L19e [Halorubrum litoreum JCM 13561]
----------------------------------MSDLKAQKRL----------------
-----------------------------------AADELD-------------------
-----------------------------------VGKGRVWLD----------------
-------P--------------------DAQEEIEDAITREDVRELIEQGTIRA------
-----KDEKTNSRGRARE----------------------RAEKRSYGHQSG--------
------AGTRKGRSGAR--------------------------------QDTKDDWK---
---------ARIRAQRARLKELRDEEDVLDASEYRTLYNKASGGDFEDV---ARLEAFIE
TQYGYEVTD---------------------------------------------------
-----
>gi|448426489|ref|ZP_21583338.1| 50S ribosomal protein L19e [Halorubrum terrestre JCM 10247]
----------------------------------MSDLKAQKRL----------------
-----------------------------------AADELD-------------------
-----------------------------------VGKGRVWLD----------------
-------P--------------------DAQEEIEDAITREDVRELIEQGTIRA------
-----KDEKTNSRGRARE----------------------RAEKRSYGHQSG--------
------AGTRKGRSGAR--------------------------------QDTKDDWK---
---------ARIRAQRARLKELRDEEDVLDASEYRTLYNKASGGDFEDV---ARLEAFIE
TQYGYEVTD---------------------------------------------------
-----
>gi|495716534|ref|WP_008441113.1| 50S ribosomal protein L19e [Halorubrum californiense]
----------------------------------MSDLKAQKRL----------------
-----------------------------------AADELD-------------------
-----------------------------------VGKRRVWLD----------------
-------P--------------------DAQEEIEDAITREDVRELIEQGTIRA------
-----KDEKTNSRGRARE----------------------RAEKRSYGHQSG--------
------AGTRKGRSGAR--------------------------------QDTKDDWK---
---------ARIRAQRARLKELRDEEDVLDASEYRTLYNKASGGDFEDV---ARLEAYIR
TQYGYEVTD---------------------------------------------------
-----
>lcl|39407_853 unnamed protein product
----------------------------------MSDLKAQKRL----------------
-----------------------------------AADELD-------------------
-----------------------------------VGKGRVWLD----------------
-------P--------------------DAQEEIEDAITREDVRELIEQGTIRA------
-----KDEKTNSRGRARE----------------------RAEKRSYGHQSG--------
------AGTRKGRSGAR--------------------------------QDTKDDWK---
---------ARIRAQRARLKELRDEEDVLDASEYRTLYNKASGGDFEDV---ARLEAYIR
TQYGYEVTD---------------------------------------------------
-----
>lcl|38016_1421 unnamed protein product
----------------------------------MSDLKAQKRL----------------
-----------------------------------AADELD-------------------
-----------------------------------VGKGRVWLD----------------
-------P--------------------DAQEEIEDAITREDVRELIEQGTIRA------
-----KDEKTNSRGRARE----------------------RAEKRSYGHQSG--------
------AGTRKGRSGAR--------------------------------QDTKDDWK---
---------ARIRAQRARLKELRDEEDVLDASEYRTLYNKASGGDFEDV---ARLEAYIR
TQYGYEVTD---------------------------------------------------
-----
>gi|222480839|ref|YP_002567076.1| 50S ribosomal protein L19e [Halorubrum lacusprofundi ATCC 49239]
----------------------------------MSDLKAQKRL----------------
-----------------------------------AADELD-------------------
-----------------------------------VGKGRIWLD----------------
-------P--------------------EAQEEIEDAITREDVRDLIDQGTIRA------
-----KDAKTNSRGRARE----------------------RAEKRSYGHQSG--------
------AGTRKGKSGAR--------------------------------QNTKDDWK---
---------ARIRAQRARLKELRDEEDVLDASEYRTLYNKSSGGEFEDV---ARLEAYIQ
TQYGYEVTD---------------------------------------------------
-----
>gi|448535690|ref|ZP_21622210.1| 50S ribosomal protein L19e [Halorubrum hochstenium ATCC 700873]
----------------------------------MSDLKAQKRL----------------
-----------------------------------AADELD-------------------
-----------------------------------VGKGRVWLD----------------
-------P--------------------EAQEEIADAITREDVRELIEQGTIRA------
-----KDAKTNSRGRARE----------------------RAEKRSYGHQSG--------
------AGTRKGKSGAR--------------------------------QDTKDDWK---
---------VRIRAQRARLKELRDEEDVLDASEYRTLYNKASGGDFEDV---ARLEAYIR
TQYGYEVTD---------------------------------------------------
-----
>gi|448436270|ref|ZP_21587071.1| 50S ribosomal protein L19e [Halorubrum tebenquichense DSM 14210]
----------------------------------MSDLKAQKRL----------------
-----------------------------------AADELD-------------------
-----------------------------------VGKGRVWLD----------------
-------P--------------------EAQEEIADAITREDVRELIEQGTIRA------
-----KDAKTNSRGRARE----------------------RAEKRSYGHQSG--------
------AGTRKGKSGAR--------------------------------QDTKDDWK---
---------VRIRAQRARLKELRDEEDVLDAPEYRTLYNKASGGDFEDV---ARLEAYIR
TQYGYEVTD---------------------------------------------------
-----
>gi|448460059|ref|ZP_21596979.1| 50S ribosomal protein L19e [Halorubrum lipolyticum DSM 21995]
----------------------------------MSDLKAQKRL----------------
-----------------------------------AADELD-------------------
-----------------------------------VGKGRVWLD----------------
-------P--------------------EAQEEIEDAITREDVRELIEQGTIRA------
-----TDAKTNSRGRARE----------------------RAEKRSYGHQSG--------
------AGTRKGKAGAR--------------------------------QNTKDDWK---
---------ARIRAQRARLKELRDEADVLDASEYRTLYNKASGGEFEDV---ARLEAYIQ
TQYGYEVTD---------------------------------------------------
-----
>gi|448463248|ref|ZP_21598026.1| 50S ribosomal protein L19e [Halorubrum kocurii JCM 14978]
----------------------------------MSDLKAQKRL----------------
-----------------------------------AADELD-------------------
-----------------------------------VGKGRVWLD----------------
-------P--------------------EAQEEIEDAITREDVRELIEQGTIRA------
-----KDAKTNSRGRARE----------------------RAEKRSYGHQSG--------
------AGTRKGKSGAR--------------------------------QNTKDDWK---
---------ARIRAQRARLKELRDEEDVLDASEYRTLYNKASGGDFEDV---ARLEAYIQ
TQYGYEVTD---------------------------------------------------
-----
>gi|448441431|ref|ZP_21589094.1| 50S ribosomal protein L19e [Halorubrum saccharovorum DSM 1137]
----------------------------------MSDLKAQKRL----------------
-----------------------------------AADELD-------------------
-----------------------------------VGKGRVWLD----------------
-------P--------------------EAQEEIEDAITREDVRELIEQGTIRA------
-----KDAKTNSRGQARE----------------------RAEKRSYGHQSG--------
------AGTRKGKAGAR--------------------------------QNTKDDWK---
---------ARIRAQRARLKELRDDEDVLDASEYRTLYNKASGGDFEDV---ARLEAYIQ
TQYGYEVTD---------------------------------------------------
-----
>lcl|38017_2454 unnamed protein product
----------------------------------MSDLKAQKRL----------------
-----------------------------------AADELD-------------------
-----------------------------------VGKGRVWLD----------------
-------P--------------------EAQEEIEDAITREDVRELIDQGTIRA------
-----KDAKTNSRGQARE----------------------RAEKRSYGHKSG--------
------AGTRKGKAGAR--------------------------------QNTKDDWK---
---------ARIRAQRARLKELRDDEDVLDATEYRTLYNKASGGDFEDV---ARLEAYIQ
TQYGYEVTD---------------------------------------------------
-----
>gi|541199351|gb|ERH07514.1| ribosomal protein L19E [Halonotius sp. J07HN4]
----------------------------------MTDLKAQKRL----------------
-----------------------------------AADILD-------------------
-----------------------------------VGENRVWLD----------------
-------P--------------------GEQEEIAEAITRDDIRELVDAGTIRA------
-----KDAKTNSRGRARE----------------------RAEKRSYGHQTG--------
------AGSRKGKAGAR--------------------------------QAEKDDWI---
---------ERIRAQRARLKELREN-GTIDRTQYRELYNKASGGEFDSV---DRLEAYVR
TNYGIEVNA---------------------------------------------------
-----
>gi|541192119|gb|ERH00468.1| ribosomal protein L19E [Halonotius sp. J07HN6]
----------------------------------MTDLGSQKRL----------------
-----------------------------------AADVLD-------------------
-----------------------------------VGEGRVWLD----------------
-------P--------------------DEQEEIAEAITREDIRDLVDQGIIRS------
-----KDAKSNSRGRARE----------------------RADKRSYGHQKG--------
------QGSRKGKSGAR--------------------------------EARKDDWV---
---------SRIRAQRARLKELRDE-GTIDRTQYRELYNKASGGEFESV---DRLEAYVR
TNYGIEVTA---------------------------------------------------
-----
>gi|448294718|ref|ZP_21484796.1| 50S ribosomal protein L19e [Halalkalicoccus jeotgali B3]
----------------------------------MSDLKAQKRL----------------
-----------------------------------ASDVLD-------------------
-----------------------------------VGKNRVWFD----------------
-------P--------------------EAQGEIADAITREEIRELVSQGLIQS------
-----KEARSNSRGRARE----------------------REEKRAYGHQKG--------
------AGKRRGKAGAR--------------------------------QNEKDQWK---
---------DQIRAQRRKLRELRDE-GEIDSTQYRELYNKSGGGEFRSI---RYMTNYID
SEYG----DE--------------------------------------------------
-----
>gi|409731006|ref|ZP_11272556.1| 50S ribosomal protein L19e, partial [Halococcus hamelinensis 100A6]
----------------------------------MSDLSAQRRL----------------
-----------------------------------AADVLD-------------------
-----------------------------------VGENRVWFD----------------
-------P--------------------ENQDEIAEAITREDVRELVADGTIES------
-----KNAKTNSRGRARE----------------------RDAQRAAGHRSG--------
------P-----------------------------------------------------
------------------------------------------------------------
------------------------------------------------------------
-----
>gi|448735116|ref|ZP_21717334.1| 50S ribosomal protein L19e [Halococcus salifodinae DSM 8989]
----------------------------------MTDLTAQRRL----------------
-----------------------------------AADVLD-------------------
-----------------------------------CGENRVWFD----------------
-------P--------------------EAQGEIAEAITREDIREQVANGTIES------
-----KAAKSNSRGRARE----------------------RDKKRAAGHRSG--------
------PGTRKGTAGAR--------------------------------ENSKDAWV---
---------SRIRAQRRRLKELRAD-GTLDRTQYRALYDKAGGGEFDSV---DRLETFAT
NEYDVTIEDE--------------------------------------------------
-----
>gi|448730395|ref|ZP_21712703.1| 50S ribosomal protein L19e [Halococcus saccharolyticus DSM 5350]
----------------------------------MTDLSAQRRL----------------
-----------------------------------AADVLD-------------------
-----------------------------------VGKNRVWFD----------------
-------P--------------------EAQGEIAEAITREDIRELVANGTVES------
-----KAAKSNSRGRARE----------------------REEKRAAGHRKG--------
------PGTRKGTAGAR--------------------------------ENRKDAWV---
---------SRIRAQRRRLKELRAD-GTLDRTQYRALYDKAGGGEFDSV---DRLETFAT
NEYDVTIEDE--------------------------------------------------
-----
>gi|448726776|ref|ZP_21709168.1| 50S ribosomal protein L19e [Halococcus morrhuae DSM 1307]
----------------------------------MSDLTAQRRL----------------
-----------------------------------AADVLD-------------------
-----------------------------------VGKNRVWFD----------------
-------P--------------------EQQEEIAEAITREDIRELVTEGTVDA------
-----KAAKSNSRGRARK----------------------RNSQRAAGHRKG--------
------PGSRKGTAGAR--------------------------------ENSKDAWV---
---------SRIRAQRRRLKELRAE-GTIDRTQYRTLYDKAGGGEFDSV---DRLESFAV
DEFDIELEDE--------------------------------------------------
-----
>gi|448737880|ref|ZP_21719913.1| 50S ribosomal protein L19e [Halococcus thailandensis JCM 13552]
----------------------------------MSDLSAQRRL----------------
-----------------------------------AADVLD-------------------
-----------------------------------VGKNRVWFD----------------
-------P--------------------EAQEEIAEAITREDIRELVTEGTVDA------
-----KAAKSNSRGRARE----------------------RNQKRAAGHRKG--------
------TGTRKGTAGAR--------------------------------ENSKDAWV---
---------SRIRAQRRRLKELRAE-GTIDRTQYRTLYDKAGGGEFDSV---DRLESFAE
NEFDIELEDE--------------------------------------------------
-----
>gi|322372150|ref|ZP_08046691.1| 50S ribosomal protein L19e [Haladaptatus paucihalophilus DX253]
----------------------------------MSDLSAQKRL----------------
-----------------------------------AADVLD-------------------
-----------------------------------VGKNRVWFD----------------
-------P--------------------DAQGAIADAITREDIRELVDDGSIQS------
-----KDAKSNSRGRARE----------------------RNEKRAYGHRTG--------
------PGTRKGKKGGR--------------------------------KDSKEEWT---
---------NQIRAQRRKLRELRAE-GEITRTQYRALYDKAKGGEFRSV---QYLLNYIE
NNY---------------------------------------------------------
-----
>gi|448377824|ref|ZP_21560520.1| 50S ribosomal protein L19e [Halovivax asiaticus JCM 14624]
----------------------------------MTDLSAQKRL----------------
-----------------------------------AADVLD-------------------
-----------------------------------VGKNRIWFD----------------
-------P--------------------DAQGEISQAITREEIRELVDDGTIRA------
-----EDARGNSRGRARE----------------------RNAKRAYGHQKG--------
------PGKRRGKAGAR--------------------------------QDSKEQWR---
---------NQIRAQRRKLRELRDS-DELTPTEYRELYRKAGGGEFRSV---RYMLTFIE
NEYG----DE--------------------------------------------------
-----
>gi|433638915|ref|YP_007284675.1| ribosomal protein L19E [Halovivax ruber XH-70]
----------------------------------MTDLSAQKRL----------------
-----------------------------------AADVLD-------------------
-----------------------------------VGKNRIWFD----------------
-------P--------------------DAQGEISQAITREEIRELVDDGTIRA------
-----EDARGNSRGRARE----------------------RNAKRAYGHQKG--------
------PGKRRGKAGAR--------------------------------QDSKEQWR---
---------NQIRAQRRKLRELRDS-DELTPTEYRELYRKAGGGEFRSV---RYMLTFIE
NEYG----DE--------------------------------------------------
-----
>gi|448323145|ref|ZP_21512609.1| 50S ribosomal protein L19e [Natronococcus amylolyticus DSM 10524]
----------------------------------MTDLSAQKRL----------------
-----------------------------------AADVLD-------------------
-----------------------------------VGKNRVWID----------------
-------P--------------------DAQGDIAEAITRDEIRELVEDGRIQA------
-----KTARGNSRGRARE----------------------RNAKRAYGHRKG--------
------QGKRKGKKGAR--------------------------------QSQKDEWQ---
---------DKIRAQRRKLRELRDK-GEITPTQYRELYKKAGGGEFRSV---RYLLNYID
ENYG----DQ--------------------------------------------------
-----
>gi|448315131|ref|ZP_21504783.1| 50S ribosomal protein L19e, partial [Natronococcus jeotgali DSM 18795]
----------------------------KSRWNPMTDLSAQKRL----------------
-----------------------------------AADVLD-------------------
-----------------------------------VGKNRVWID----------------
-------P--------------------DAQGEIAEAITRDEIRDLVDEGSIRA------
-----KDARGNSRGRARE----------------------RNAKRAYGHRKG--------
------QGKRKGKKGAR--------------------------------QSQKEEWQ---
---------DKIRAQRRKLRELRDK-GEITPTQYRELYKKAGGGEFRSV---RYLLNYID
DNYG----DQ--------------------------------------------------
-----
>gi|435848730|ref|YP_007310980.1| ribosomal protein L19E [Natronococcus occultus SP4]
----------------------------------MTDLTAQKRL----------------
-----------------------------------AADVLD-------------------
-----------------------------------VGKNRVWID----------------
-------P--------------------DAQGEIAEAITRDEIRDLVDEGRIQA------
-----KDARGNSRGRARE----------------------RNAKRAYGHRKG--------
------QGKRKGKKGGR--------------------------------QSQKDEWQ---
---------DKIRAQRRKLRELRDK-GEITPTQYRELYKKAGGGEFRSV---RYLLNYID
ENYG----DQ--------------------------------------------------
-----
>gi|448311962|ref|ZP_21501715.1| 50S ribosomal protein L19e [Natronolimnobius innermongolicus JCM 12255]
----------------------------------MTDLSAQKRL----------------
-----------------------------------AADVLD-------------------
-----------------------------------VGKNRVWLD----------------
-------P--------------------DAQADIAEAITRDEIRELVEEGRIQA------
-----EDAKGNSRGRARE----------------------RNQKRAYGHQKG--------
------PGKRKGKKGAR--------------------------------QNEKEQWQ---
---------NQIRAQRRKLRELRDQ-DEITVQQYRELYNKAGGGEFRSV---RYLLNYID
DNYG----DQ--------------------------------------------------
-----
>gi|448298483|ref|ZP_21488512.1| 50S ribosomal protein L19e [Natronorubrum tibetense GA33]
----------------------------------MTDLSAQKRL----------------
-----------------------------------AADVLD-------------------
-----------------------------------VGQNRVWLD----------------
-------P--------------------DAQSEIAEAITRDEIRDLVDEGRIQA------
-----DDASGNSRGRARE----------------------RNKKRAYGHQKG--------
------PGKRRGKKGAR--------------------------------QNEKDQWQ---
---------NKIRAQRRKLRELRDS-GELTPTQYRQLYKKAGGGEFRSV---QYLLNYID
ETYG----DQ--------------------------------------------------
-----
>gi|336252422|ref|YP_004595529.1| 50S ribosomal protein L19e [Halopiger xanaduensis SH-6]
----------------------------------MTDLSAQKRL----------------
-----------------------------------AADVLD-------------------
-----------------------------------VGENRIWLD----------------
-------P--------------------DAQGDIAEAITRDEIRELVEEGRIQA------
-----EDAKGNSRGRARE----------------------RNAKRSYGHQKG--------
------PGKRRGKKGAR--------------------------------QNEKEEWE---
---------SKIRAQRRKLRELRDK-GELTPTQYRELYKKAGGGEFRSV---RYLLNYID
DNYG----DQ--------------------------------------------------
-----
>gi|448399328|ref|ZP_21570630.1| 50S ribosomal protein L19e [Haloterrigena limicola JCM 13563]
----------------------------------MTDLSAQKRL----------------
-----------------------------------AADVLD-------------------
-----------------------------------VGENRVWLD----------------
-------P--------------------EAQGDIAEAITRDEIRELVDDGRIQA------
-----DEPSGNSRGRARE----------------------RNAKRSYGHQKG--------
------HGKRRGKKGAR--------------------------------QNEKEDWQ---
---------NKIRAQRRKLRELRDK-GELTPTQYRELYKKAGGGEFRSV---RYLLNYID
DNYG----DQ--------------------------------------------------
-----
>gi|448329377|ref|ZP_21518677.1| 50S ribosomal protein L19e [Natrinema versiforme JCM 10478]
----------------------------------MTDLTAQKRL----------------
-----------------------------------AADVLD-------------------
-----------------------------------VGQNRVWLD----------------
-------P--------------------DAQGDIAEAITRDEIRELVEDGRIQA------
-----ADAKGNSRGRARE----------------------RNAKRAYGHQNG--------
------QGKRRGKKGAR--------------------------------QDEKDEWQ---
---------NKIRAQRRKLRELRDK-GELTPTQYRELYKKAGGGEFRSV---RYLLNYID
ENYG----DQ--------------------------------------------------
-----
>lcl|38023_3518 unnamed protein product
----------------------------------MTDLTAQKRL----------------
-----------------------------------AADVLD-------------------
-----------------------------------VGENRVWLD----------------
-------P--------------------DAQGDIAEAITRDEIRELVDEGRIQA------
-----DDPSGNSRGRARE----------------------RNAKRAYGHQNG--------
------QGKRRGKKGAR--------------------------------QNEKDEWQ---
---------NKIRAQRRKLRELRDK-GELTPTQYRELYKKAGGGEFRSV---RYLLNYID
ETYG----DQ--------------------------------------------------
-----
>gi|448345603|ref|ZP_21534492.1| 50S ribosomal protein L19e [Natrinema altunense JCM 12890]
----------------------------------MTDLTAQKRL----------------
-----------------------------------AADVLD-------------------
-----------------------------------VGENRVWLD----------------
-------P--------------------DAQGDIAEAITRDEIRELVDEGRIQA------
-----DDPSGNSRGRARE----------------------RNAKRAYGHQNG--------
------QGKRRGKKGAR--------------------------------QNEKDEWQ---
---------NKIRAQRRKLRELRDK-GELTPTQYRELYKKAGGGEFRSV---RYLLNYID
ETYG----DQ--------------------------------------------------
-----
>gi|448341372|ref|ZP_21530333.1| 50S ribosomal protein L19e [Natrinema gari JCM 14663]
----------------------------------MTDLTAQKRL----------------
-----------------------------------AADVLD-------------------
-----------------------------------VGENRVWLD----------------
-------P--------------------DAQGDIAEAITRDEIRELVDEGRIQA------
-----DDPSGNSRGRARE----------------------RNAKRAYGHQNG--------
------QGKRRGKKGAR--------------------------------QNEKDEWQ---
---------NKIRAQRRKLRELRDK-GELTPTQYRELYKKAGGGEFRSV---RYLLNYID
ETYG----DQ--------------------------------------------------
-----
>gi|397773825|ref|YP_006541371.1| Ribosomal protein L19e [Natrinema sp. J7-2]
----------------------------------MTDLTAQKRL----------------
-----------------------------------AADVLD-------------------
-----------------------------------VGENRVWLD----------------
-------P--------------------DAQGDIAEAITRDEIRELVDEGRIQA------
-----DDPSGNSRGRARE----------------------RNAKRAYGHQNG--------
------QGKRRGKKGAR--------------------------------QNEKDEWQ---
---------NKIRAQRRKLRELRDK-GELTPTQYRELYKKAGGGEFRSV---RYLLNYID
ETYG----DQ--------------------------------------------------
-----
>gi|448338116|ref|ZP_21527168.1| 50S ribosomal protein L19e [Natrinema pallidum DSM 3751]
----------------------------------MTDLTAQKRL----------------
-----------------------------------AADVLD-------------------
-----------------------------------VGENRVWLD----------------
-------P--------------------DAQGDIAEAITRDEIRELVDEGRIQA------
-----DDPSGNSRGRARE----------------------RNAKRAYGHQNG--------
------QGKRRGKKGAR--------------------------------QNEKDEWQ---
---------NKIRAQRRKLRELRDK-GELTPTQYRELYKKAGGGEFRSV---RYLLNYID
ETYG----DQ--------------------------------------------------
-----
>gi|448386107|ref|ZP_21564315.1| 50S ribosomal protein L19e [Haloterrigena thermotolerans DSM 11522]
----------------------------------MTDLSAQKRL----------------
-----------------------------------AADVLD-------------------
-----------------------------------VGENRVWLD----------------
-------P--------------------DAQGDIAEAITRDEIRELVDEGRIQA------
-----DDPSGNSRGRARE----------------------RNAKRAYGHQKG--------
------QGKRRGKKGAR--------------------------------QNEKDEWQ---
---------DKIRAQRRKLRELRDK-GELSPTQYRELYKKAGGGEFRSV---RYLLNYID
DNYG----DQ--------------------------------------------------
-----
>gi|448332382|ref|ZP_21521626.1| 50S ribosomal protein L19e [Natrinema pellirubrum DSM 15624]
----------------------------------MTDLSAQKRL----------------
-----------------------------------AADVLD-------------------
-----------------------------------VGENRVWLD----------------
-------P--------------------DAQGDIAEAITRDEIRELVDEGRIQA------
-----DEPSGNSRGRARE----------------------RNAKRAYGHQKG--------
------QGKRRGKKGAR--------------------------------QNEKDEWQ---
---------DKIRAQRRKLRELRDK-GELSPTQYRELYKKAGGGEFRSV---RYLLNYID
DNYG----DQ--------------------------------------------------
-----
>gi|448302884|ref|ZP_21492834.1| 50S ribosomal protein L19e [Natronorubrum sulfidifaciens JCM 14089]
----------------------------------MTDLSAQKRL----------------
-----------------------------------AADVLD-------------------
-----------------------------------VGQNRVWLD----------------
-------P--------------------DAQADIAEAITRDEIRELVEDGRIQA------
-----ADASGNSRGRARE----------------------RNAKRAYGHQNG--------
------PGKRRGKKGAR--------------------------------QNEKEEWQ---
---------SKIRAQRRKLRELRDK-GELTPTQYRQLYKKAGGGEFRSV---RYLLNYID
DTYG----DQ--------------------------------------------------
-----
>gi|429190326|ref|YP_007176004.1| ribosomal protein L19E [Natronobacterium gregoryi SP2]
----------------------------------MTDLSAQKRL----------------
-----------------------------------AADVLD-------------------
-----------------------------------VGKNRVWLD----------------
-------P--------------------DAQADIAEAITRDEIRELVDEGRIQA------
-----EDASGNSRGLARE----------------------RNAKRAYGHQKG--------
------PGKRKGKKGAR--------------------------------QNEKEDWQ---
---------NKIRAQRRKLRELRDE-GEITPTQYRQLYKKAGGGEFRSV---RYLLNYID
ENYG----DQ--------------------------------------------------
-----
>gi|448352617|ref|ZP_21541398.1| 50S ribosomal protein L19e [Natrialba hulunbeirensis JCM 10989]
----------------------------------MTDLSAQKRL----------------
-----------------------------------AADVLD-------------------
-----------------------------------VGQNRVWFD----------------
-------P--------------------DSQADIAEAITRDEIRELVQDGRIQA------
-----KDATGNSRGRARE----------------------RNAKRAYGHKKG--------
------PGKRRGKKGAR--------------------------------QNEKDDWQ---
---------NKIRAQRRKLRELRDK-GELTPTQYRELYKKAGGGEFRSV---RYLLNYID
ENYG----DQ--------------------------------------------------
-----
>gi|448358822|ref|ZP_21547496.1| 50S ribosomal protein L19e [Natrialba chahannaoensis JCM 10990]
----------------------------------MTDLSAQKRL----------------
-----------------------------------AADVLD-------------------
-----------------------------------VGKNRVWFD----------------
-------P--------------------ESQADIAEAITRDEIRELVQDGRIQA------
-----KDAKGNSRGRARE----------------------RNAKRAYGHKKG--------
------PGKRRGKKGAR--------------------------------QNEKDDWQ---
---------NKIRAQRRKLRELRDK-GELTPTQYRELYKKAGGGEFRSV---RYLLNYID
ENYG----DQ--------------------------------------------------
-----
>gi|289579916|ref|YP_003478382.1| 50S ribosomal protein L19e [Natrialba magadii ATCC 43099]
----------------------------------MTDLSAQKRL----------------
-----------------------------------AADVLD-------------------
-----------------------------------VGKNRVWFD----------------
-------P--------------------ESQADIAEAITRDEIRELVQDGRIQA------
-----KDAKGNSRGRARE----------------------RNAKRAYGHKKG--------
------PGKRRGKKGAR--------------------------------QNEKDDWQ---
---------NKIRAQRRKLRELRDK-GELTPTQYRELYKKAGGGEFRSV---RYLLNYID
DNYG----DQ--------------------------------------------------
-----
>gi|448697483|ref|ZP_21698523.1| 50S ribosomal protein L19e [Halobiforma lacisalsi AJ5]
----------------------------------MTDLSAQKRL----------------
-----------------------------------AADVLD-------------------
-----------------------------------VGENRVWFD----------------
-------P--------------------DAQADIAEAITRDEIRELVEDGRIQA------
-----EDATGNSRGRARE----------------------RNEKRAYGHQKG--------
------PGKRKGKKGAR--------------------------------QNEKEEWQ---
---------NKIRAQRRKLRELRDK-GEITPTQYRELYKKAGGGEFRSV---RYLLNYID
ENYG----DQ--------------------------------------------------
-----
>gi|448704277|ref|ZP_21700616.1| 50S ribosomal protein L19e [Halobiforma nitratireducens JCM 10879]
----------------------------------MTDLSAQKRL----------------
-----------------------------------AADVLD-------------------
-----------------------------------VGENRVWLD----------------
-------P--------------------DAQADIAEAITRDEIRELVEEGRIQA------
-----EDATANSRGRARE----------------------RNEKRAYGHQKG--------
------PGKRKGKKGAR--------------------------------QNEKDEWQ---
---------NKIRAQRRKLRELRDK-GEITPTQYRELYKKAGGGEFRSV---RYLLNYID
ENYG----DQ--------------------------------------------------
-----
>gi|448309712|ref|ZP_21499568.1| 50S ribosomal protein L19e [Natronorubrum bangense JCM 10635]
----------------------------------MTDLSAQKRL----------------
-----------------------------------AADVLD-------------------
-----------------------------------VGQNRIWLD----------------
-------P--------------------EAQADIAEAITRDEIRELVDEGRIQA------
-----EDAKGNSRGRARE----------------------RNAKRAYGHQNG--------
------PGKRRGKKGAR--------------------------------QNKKEEWQ---
---------NKIRAQRRKLRELRDK-GELTPTQYRELYKKAGGGEFRSV---RYLLNYID
ETYG----DQ--------------------------------------------------
-----
>gi|448362286|ref|ZP_21550897.1| 50S ribosomal protein L19e [Natrialba asiatica DSM 12278]
----------------------------------MTDLSAQKRL----------------
-----------------------------------AADVLD-------------------
-----------------------------------VGKNRVWLD----------------
-------P--------------------EAQADIAEAITRDEIRELVEDGRIQA------
-----DDAKGNSRGRARE----------------------RNEKRAYGHQKG--------
------PGKRRGKKGAR--------------------------------QNEKEEWQ---
---------NQIRAQRRKLRELRDK-GELTPTQYRELYKKAGGGEFRSV---RYLLNYID
ENYG----DQ--------------------------------------------------
-----
>gi|448369921|ref|ZP_21556374.1| 50S ribosomal protein L19e [Natrialba aegyptia DSM 13077]
----------------------------------MTDLSAQKRL----------------
-----------------------------------AADVLD-------------------
-----------------------------------VGKNRVWLD----------------
-------P--------------------EAQADIAEAITRDEIRELVDEGRIQA------
-----DDAKGNSRGRARE----------------------RNEKRAYGHQKG--------
------PGKRRGKKGAR--------------------------------QNEKEEWQ---
---------NQIRAQRRKLRELRDK-GELTPTQYRELYKKAGGGEFRSV---RYLLNYID
ENYG----DQ--------------------------------------------------
-----
>gi|448350199|ref|ZP_21539018.1| 50S ribosomal protein L19e [Natrialba taiwanensis DSM 12281]
----------------------------------MTDLSAQKRL----------------
-----------------------------------AADVLD-------------------
-----------------------------------VGKNRVWLD----------------
-------P--------------------EAQADIAEAITRDEIRELVDEGRIQA------
-----DDAKGNSRGRARE----------------------RNEKRAYGHQKG--------
------PGKRRGKKGAR--------------------------------QNEKEEWQ---
---------NQIRAQRRKLRELRDK-GELTPTQYRELYKKAGGGEFRSV---RYLLNYVD
ENYG----DQ--------------------------------------------------
-----
>gi|448392343|ref|ZP_21567117.1| 50S ribosomal protein L19e [Haloterrigena salina JCM 13891]
----------------------------------MTDLSAQKRL----------------
-----------------------------------AADVLD-------------------
-----------------------------------VGENRVWLD----------------
-------P--------------------EAQSDIAEAITRDEIRELVDEGRIQA------
-----DDAKGNSRGRARE----------------------RNEKRAYGHRKG--------
------PGKRRGKKGAR--------------------------------QNEKEEWQ---
---------DKIRAQRRKLRDLRDK-GEITPTQYRELYKKAGGGEFRSV---RYLMNYID
DNYG----DQ--------------------------------------------------
-----
>gi|284165510|ref|YP_003403789.1| 50S ribosomal protein L19e [Haloterrigena turkmenica DSM 5511]
----------------------------------MTDLSAQKRL----------------
-----------------------------------AADVLD-------------------
-----------------------------------VGENRVWLD----------------
-------P--------------------EAQSDIAEAITRDEIRELVDEGRIQA------
-----DDAKGNSRGRARE----------------------RNEKRAYGHRKG--------
------PGKRRGKKGAR--------------------------------QNEKEEWQ---
---------DKIRAQRRKLRDLRDK-GELTPTQYRELYKKAGGGEFRSV---RYLMNYID
ENYG----DQ--------------------------------------------------
-----
>gi|452206430|ref|YP_007486552.1| 50S ribosomal protein L19e [Natronomonas moolapensis 8.8.11]
----------------------------------MTDLKAQKRL----------------
-----------------------------------AADILD-------------------
-----------------------------------VGENRVRFD----------------
-------P--------------------DEQAEIADAITRDDVRELIDSGIIEA------
-----ETATGNSRGRARK----------------------RQEKRAYGHQTG--------
------HGSRKGRSGGR--------------------------------QNDKEDWQ---
---------SRIRAQRRELRELRDD-GEIDRSQYRELYDQASGGEFDSV---ADLNRYIT
ETYG----EQ--------------------------------------------------
-----
>gi|76803075|ref|YP_331170.1| 50S ribosomal protein L19e [Natronomonas pharaonis DSM 2160]
----------------------------------MTDLKAQKRL----------------
-----------------------------------AADILD-------------------
-----------------------------------VGENRVRFD----------------
-------P--------------------DAQAEIADAITREDIRELIEDGTIEA------
-----KTAKGNSRGRARK----------------------RQQKRAYGHKKG--------
------HGSRKGRSGGR--------------------------------QNEKEDWQ---
---------SRIRAQRRELRELRDA-GDISREQYRELYDMASGGEFDSV---ADLNRYID
DKHG----EQ--------------------------------------------------
-----
>gi|335438891|ref|ZP_08561622.1| 50S ribosomal protein L19e [Halorhabdus tiamatea SARL4B]
----------------------------------MTDLSAQKRL----------------
-----------------------------------AADVLD-------------------
-----------------------------------VGKNRVWFD----------------
-------P--------------------EAQGEIADAITREDVRDLIEQGVVRE------
-----KDKQGNSRGQARE----------------------RAEKRAYGHQKG--------
------HGSRKGAAGAR--------------------------------QNEKDDWV---
---------SRIRAQRERLRELRDS-GELSPTEYRELYDQASGGEFDDV---GDLDRYID
DQYG----DQ--------------------------------------------------
-----
>gi|257053377|ref|YP_003131210.1| 50S ribosomal protein L19e [Halorhabdus utahensis DSM 12940]
----------------------------------MTDLSAQKRL----------------
-----------------------------------AADVLD-------------------
-----------------------------------IGKNRVWFD----------------
-------P--------------------DAQGEIADAITREDVRDLIDQGIVRE------
-----QETQGNSRSQARE----------------------RQQKRAYGHQKG--------
------HGSRKGSAGAR--------------------------------QNEKDDWA---
---------SRIRAQRERLRELRGD--ELSASEYRELYDQASGGEFDDV---GDLNRYID
DQYG----DQ--------------------------------------------------
-----
>gi|257387894|ref|YP_003177667.1| 50S ribosomal protein L19e [Halomicrobium mukohataei DSM 12286]
----------------------------------MTDLTAQKRL----------------
-----------------------------------AADILD-------------------
-----------------------------------VGENKVWFD----------------
-------P--------------------ERQSDLADAITRDDVREMIDEGAIQA------
-----KDAQGNSRGQARA----------------------RQEKRAYGHQKG--------
------AGSRKGKAGAR--------------------------------QNEKKDWS---
---------SRIRAQRNWLKEQRDD-GQLDSSQYRDLYDQAAGGEFDSV---ADLQRYVE
ANYG----DE--------------------------------------------------
-----
>gi|344212395|ref|YP_004796715.1| 50S ribosomal protein L19e [Haloarcula hispanica ATCC 33960]
----------------------------------MTDLSAQKRL----------------
-----------------------------------ASDVLD-------------------
-----------------------------------VGKNRVWFD----------------
-------P--------------------ERQGDIADAITREDVRELVDEGAIQA------
-----KDKKGNSRGRARE----------------------RQKKRAYGHQKG--------
------AGSRKGKAGAR--------------------------------QNSKEDWE---
---------SRIRAQRTKLRELRDE-GTLSSSQYRDLYDKAGGGEFDSV---ADLERYID
ANHG----DA--------------------------------------------------
-----
>gi|448681481|ref|ZP_21691572.1| 50S ribosomal protein L19e [Haloarcula argentinensis DSM 12282]
----------------------------------MTDLSAQKRL----------------
-----------------------------------AADVLD-------------------
-----------------------------------VGKNRVWFN----------------
-------P--------------------ERQGDIADAITREDVRELVDEGAIQA------
-----KDKKGNSRGRARE----------------------RQKKRAYGHQKG--------
------AGSRKGKAGAR--------------------------------QNSKEDWE---
---------SRIRAQRTKLRELRDE-GTLSSSQYRDLYDKAGGGEFDSV---ADLERYID
ANHG----DA--------------------------------------------------
-----
>gi|448648003|ref|ZP_21679481.1| 50S ribosomal protein L19e [Haloarcula californiae ATCC 33799]
----------------------------------MTDLSAQKRL----------------
-----------------------------------AADVLD-------------------
-----------------------------------VGKNRVWFN----------------
-------P--------------------ERQGDIADAITREDVRELVDEGAIQA------
-----KDKKGNSRGRARE----------------------RQKKRAYGHQKG--------
------AGSRKGKAGAR--------------------------------QNSKEDWE---
---------SRIRAQRTKLRELRDE-GTLSSSQYRDLYDKAGGGEFDSV---ADLERYID
ANHG----DA--------------------------------------------------
-----
>gi|448685278|ref|ZP_21693270.1| 50S ribosomal protein L19e [Haloarcula japonica DSM 6131]
----------------------------------MTDLSAQKRL----------------
-----------------------------------AADVLD-------------------
-----------------------------------VGKNRVWFN----------------
-------P--------------------ERQGDIADAITREDVRELVDEGAIQA------
-----KDKKGNSRGRARE----------------------RQKKRAYGHQKG--------
------AGSRKGKAGAR--------------------------------QNSKEDWE---
---------SRIRAQRTKLRELRDE-GTLSSSQYRDLYDKAGGGEFDSV---ADLERYID
ANHG----DA--------------------------------------------------
-----
>gi|55378368|ref|YP_136218.1| 50S ribosomal protein L19 [Haloarcula marismortui ATCC 43049]
----------------------------------MTDLSAQKRL----------------
-----------------------------------AADVLD-------------------
-----------------------------------VGKNRVWFN----------------
-------P--------------------ERQGDIADAITREDVRELVDEGAIQA------
-----KDKKGNSRGRARE----------------------RQKKRAYGHQKG--------
------AGSRKGKAGAR--------------------------------QNSKEDWE---
---------SRIRAQRTKLRELRDE-GTLSSSQYRDLYDKAGGGEFDSV---ADLERYID
ANHG----DA--------------------------------------------------
-----
>gi|448636969|ref|ZP_21675417.1| 50S ribosomal protein L19e [Haloarcula sinaiiensis ATCC 33800]
----------------------------------MTDLSAQKRL----------------
-----------------------------------AADVLD-------------------
-----------------------------------VGKNRVWFN----------------
-------P--------------------ERQGDIADAITREDVRELVDEGAIQA------
-----KDKKGNSRGRARE----------------------RQKKRAYGHQKG--------
------AGSRKGKAGAR--------------------------------QNSKEDWE---
---------SRIRAQRTKLRELRDE-GTLSSSQYRDLYDKAGGGEFDSV---ADLERYID
ANHG----DA--------------------------------------------------
-----
>gi|448630832|ref|ZP_21673287.1| 50S ribosomal protein L19e [Haloarcula vallismortis ATCC 29715]
----------------------------------MTDLSAQKRL----------------
-----------------------------------AADVLD-------------------
-----------------------------------VGKNRVWFN----------------
-------P--------------------ERQGDIADAITREDVRELVDEGAIQA------
-----KDKKGNSRGRARE----------------------RQKKRAYGHQKG--------
------AGSRKGKAGAR--------------------------------QNSKEDWE---
---------SRIRAQRTKLRELRDE-GTLSSSQYRDLYDKAGGGEFDSV---ADLERYID
ANHG----DA--------------------------------------------------
-----
>gi|448671533|ref|ZP_21687438.1| 50S ribosomal protein L19e [Haloarcula amylolytica JCM 13557]
----------------------------------MTDLSAQKRL----------------
-----------------------------------AADVLD-------------------
-----------------------------------VGKNRVWFD----------------
-------P--------------------ERQGDIADAITREDVRELVDEGAVQA------
-----KDKKGNSRGRARE----------------------RQKKRAYGHQKG--------
------AGSRKGKAGAR--------------------------------QNSKEDWE---
---------SRIRAQRTKLRELRDE-GTLSSSQYRDLYDKAGGGEFDSV---ADLERYID
ANHG----DA--------------------------------------------------
-----
>lcl|38015_2760 unnamed protein product
----------------------------------MTDLSAQKRL----------------
-----------------------------------AADVLD-------------------
-----------------------------------VGKNRVWFD----------------
-------P--------------------ERQGDIADAITREDVRELVDEGAIQA------
-----KDKKGNSRGRARE----------------------RQKKRAYGHQKG--------
------AGSRKGKAGAR--------------------------------QNSKEDWE---
---------SRIRAQRTKLRELRDE-GTLSSSQYRDLYDKAGGGEFDSV---ADLERYID
ANHG----DA--------------------------------------------------
-----
