# Supplementary material for: Inteins as indicators of gene flow in the halobacteria
Source: Front Microbiol. 2014 Jun 26;5:299. doi: 10.3389/fmicb.2014.00299 (PMC4071816; doi:10.3389/fmicb.2014.00299)
Supplement: Supplementary file 1 [file DataSheet1.ZIP › data_file1/reference_tree_alignment/L19e-nog.fasta]

>candidatus_nanosalinarum_J07AB56
------MTDLKPQKRMAAEIMDVGENRVWMDSEQMEKISEAITRQDIRNLVEDGTIRKRD
KKGNSKGRSREVKRQKQKGRRKGHGSRKGEKSARSN-RDEWVEGIRAIRSELKDMKQEDD
-INNDTYWELYEKASGGFFRNVRHLKNHVSKEVEQ-----
>halophilic_archaeon_J07HX64
------MTNLSAQKRLAADELGIGESRVWLDPDQQADIAEAITREDIRELIEEDAIQAET
ESSNSRGRARERQSKRSYGHQKGPGTRKGKAGARENEKENWQSRIRAQRKRLRELRDSGE
-LSRSEYRQFYDKAGGGEFDSVADLERQIDQRGDV-----
>hbt_sp_NRC_1
------MSDLSAQKRLAADVLDVGENRVWFDPDAQSEIADAITREDIRELVADGTIDAED
TQGNSRGRARERDAKESYGHKKGAGSRKGKAGARQNEKREYVAGIRAQRQQLRELRDDGT
-LSPAQYREMYNMANGGEFDSVRRLTNYVEENYG----DS
>hbt_salinarum_R_1
------MSDLSAQKRLAADVLDVGENRVWFDPDAQSEIADAITREDIRELVADGTIDAED
TQGNSRGRARERDAKESYGHKKGAGSRKGKAGARQNEKREYVAGIRAQRQQLRELRDDGT
-LSPAQYREMYNMANGGEFDSVRRLTNYVEENYG----DS
>hbt_sp_DL_1
------MSDLSAQKRLAADVLDVGKGRVWFDPEAQGDIAEAITRADIRELVEEGTIQAET
KRGNSRGRARERDKKRSYGHRKGPGTRKGKQGARQNDKEAYQDRIRAQRRTLRELRDDGT
-LTASEYRELYNMANGGEFDSVRRLKNYIEDNYG----EI
>hrr_J07HR59
------MTNLRAQKRLAADELDVGKNRVWFDPDAQEEIAEAITREDIRELIDQGTIQTGD
TSGNSRGQARERAEKRSYGHQSGAGSRRGTAGARRSDKDEWMTRIRALRSRLKELRDDGP
-LNRSQYRELYDKASGGEFEDVRRLEAYIRSNYGIEVSD-
>hgn_salarium_B_1
------MSNLRAQKRLAADELDVGKSRVWFDPEAQSEIADAITREDIRELIEQGTISAKE
AKGNSHGRARERADKRAYGHRKGPGSRKGKKGGRRNSKDEWVSRIRAQRRRLKELRDDGP
-LNRTQYRTLYNKASGGEFDSVDRLEAFIQNNYDIELEDN
>hqr_walsbyi_C23
------MTDLKAQRRMAADVLSVGKSRIWFDPDEQGEIAEAITREDIRELVDQGIIRAED
AKSNSKGRARSRAEKRAYGHRKGPGSRKGRSGGRKNEKDEWVSRIRAQRRRLRELRDDGP
-LTPTQYREVYNKASGGEFEDVARLEAYIDSNYDVEIVIE
>hqr_walsbyi_DSM_16790
------MTDLKAQRRMAADVLSVGKSRIWFDPDEQGEIAEAITREDIRELVDQGIIRAED
AKSNSKGRARSRAEKRAYGHRKGPGSRKGRSGGRKNEKDEWVSRIRAQRRRLRELRDDGP
-LTPTQYREVYNKASGGEFEDVARLEAYIDSNYDVEIVIE
>hfx_elongans_ATCC_BAA_1513
------MTDLKAQKRMAADVLDVGKGRIWFDPDAQADIAEAITREDIRELVDEGTIRAKD
AKGNSKGRARERAEKRSYGHRKGAGSRKGRSGARQNTKDAWVSRIRAQRRRLKELRDEGT
-LDSSQYREVYNKASGGEFDSVDRLEAYIQNNYQVEIQ--
>hfx_larsenii_JCM_13917
------MTDLKAQKRMAADVLDVGKGRVWFDPDAQADIAEAITREDIRELVDEGTIRAKD
AKGNSKGRARERADKRSYGHRKGAGSRKGRSGARQNTKDAWVSRIRAQRRRLKELRDEGT
-LDSSQYREVYNKASGGEFDSVDRLEAYIQNNYQVEIQ--
>hfx_mucosum_ATCC_BAA_1512
------MTDLKAQKRMAADVLDVGKSRVWFDPDAQSDIAEAITREDIRELVDEGTIRAKD
AKGNSKGRARERAAKRSYGHRKGAGSRKGRSGARQNKKDAWVSRIRAQRRRLKELRDEGT
-LDRTQYRAIYNKASGGEFDSVDRLEAYIQNNYQVEIQ--
>hfx_mediterranei_ATCC_33500
------MTDLKAQKRMAADVLDVGKGRVWFDPEAQSDIAEAITREDIRELVDEGTIRAKN
AKGNSKGRARERAAKRSYGHRKGAGSRKGRSGARQNKKDAWVSRIRAQRRRLKELREDGT
-LDRTQYRTLYNKASGGEFDSVDRLEAYIQNNYQVEIQ--
>hfx_alexandrinus_JCM_10717
------MTDLKAQKRMAADVLDVGKSRVWFDPEEQAEIAEAITREDIRELVDEGTIRAKD
AKGNSKGRARERAAKRSYGHRKGAGSRKGRSGARQNKKDAWVSRIRAQRRRLKELREDGT
-LDRSQYRTLYNKASGGEFDSVDRLEAYIQNNYQVEIQ--
>hfx_ATCC_BAA-644
------MTDLKAQKRMAADVLDVGKSRVWFDPEEQAEIAEAITREDIRELVDEGTIRAKD
AKGNSKGRARERAAKRSYGHRKGAGSRKGRSGARQNKKDAWVSRIRAQRRRLKELREDGT
-LDRSQYRTLYNKASGGEFDSVDRLEAYIQNNYQVEIQ--
>hfx_ATCC_BAA-645
------MTDLKAQKRMAADVLDVGKSRVWFDPEEQAEIAEAITREDIRELVDEGTIRAKD
AKGNSKGRARERAAKRSYGHRKGAGSRKGRSGARQNKKDAWVSRIRAQRRRLKELREDGT
-LDRSQYRTLYNKASGGEFDSVDRLEAYIQNNYQVEIQ--
>hfx_ATCC_BAA-646
------MTDLKAQKRMAADVLDVGKSRVWFDPEEQAEIAEAITREDIRELVDEGTIRAKD
AKGNSKGRARERAAKRSYGHRKGAGSRKGRSGARQNKKDAWVSRIRAQRRRLKELREDGT
-LDRSQYRTLYNKASGGEFDSVDRLEAYIQNNYQVEIQ--
>hfx_BAB-2207
------MTDLKAQKRMAADVLDVGKSRVWFDPEEQAEIAEAITREDIRELVDEGTIRAKD
AKGNSKGRARERAAKRSYGHRKGAGSRKGRSGARQNKKDAWVSRIRAQRRRLKELREDGT
-LDRSQYRTLYNKASGGEFDSVDRLEAYIQNNYQVEIQ--
>hfx_lucentense_DSM_14919
------MTDLKAQKRMAADVLDVGKSRVWFDPEEQAEIAEAITREDIRELVDEGTIRAKD
AKGNSKGRARERAAKRSYGHRKGAGSRKGRSGARQNKKDAWVSRIRAQRRRLKELREDGT
-LDRSQYRTLYNKASGGEFDSVDRLEAYIQNNYQVEIQ--
>hfx_volcanii_DS2
------MTDLKAQKRMAADVLDVGKSRVWFDPEEQAEIAEAITREDIRELVDEGTIRAKD
AKGNSKGRARERAAKRSYGHRKGAGSRKGRSGARQNKKDAWVSRIRAQRRRLKELREDGT
-LDRSQYRTLYNKASGGEFDSVDRLEAYIQNNYQVEIQ--
>hfx_gobbonsii_ATCC_33959
------MTDLKAQKRMAADVLDVGKGRVWFDPEEQAEIAEAITREDIRELVDEGTIRAKD
AKGNSKGRARERAAKRSYGHRKGAGSRKGRSGARQNKKDAWVSRIRAQRRRLKELREDGT
-LDRSQYRTLYNKASGGEFDSVDRLEAYIQNNYQVEIQ--
>hfx_denitrificans_ATCC_35960
------MTDLKAQKRMAADVLDVGKGRVWFDPEEQSEIAEAITREDIRELVDEGTIRAKD
AKGNSKGRARERAAKRSYGHRKGAGSRKGRSGARQNKKDAWVSRIRAQRRRLKELREDGT
-LDRSQYRSLYNKASGGEFDSVDRLEAYIQNNYQVEIQ--
>hfx_prahovense_DSM_18310
------MTDLKAQKRMAADVLDVGKGRVWFDPEEQAEIAEAITREDIRELVDEGTIRAKD
AKGNSKGRARERAAKRSYGHRKGAGSRKGRSGARQNKKDAWVSRIRAQRRRLKELREDGT
-LDRSQYRSLYNKASGGEFDSVDRLEAYIQNNYQVEIQ--
>hgm_borinquense_DSM_11551
------MTDLKAQRRMAADVLDVGKNRVWFDPEAQSDIAEAITREDIRELVDDGTIRAED
AKGNSKGRARERAEKRSYGHRKGPGSRKGKSGGRKNSKDEWISRIRAQRRRLKELRDDGP
-LTPTQYRELYNKASGGEFDSVDRLEAYITNNYDVEIE--
>hsn_pallida_JCM_14848
------MTDLKAQRRMASDVLDVGKSRIWFDPEEQADIAEAITREDIRELVDEGTIRVQD
AKSNSKGRARERAAKRSYGHRKGPGSRKGKSGGRKNSKDEWISRIRAQRRRLKELRDDGP
-LTPTQYRELYNKASGGEFDSVDRLEAYINNNYDVELQ--
>haloarchaeon_3A1_DGR
------MTDLSAQKRLAADELDVGKGRVWFDPEAQEEIADAITREDVRDLIDQGTIRATD
AKSNSRGRARERDEKRSYGHRTGAGSRKGKSGARKSDKDDWMARIRAQRARLKELRDEEE
VLDPSEYRTLYNKASGGDFDDVARLEAYIETQYGYEVSD-
>hrr_Cb34
------MSDLKAQKRLAADELDVGKGRVWLDPDAQEEIADAITREDVRELIEQGTIRAKD
AKTNSRGRARERAEKRSYGHKKGAGSRKGKAGARQNTKDDWKARIRAQRARLKELRDEED
VLDATEYRTLYNKASGGEFEDVARLEAYIRTQYGYEVND-
>hrr_aidingense_JCM_13916
------MSDLKAQKRLAADELDVGKGRVWLDPEAQEEIEDAITREDVRELIDQGTIRAKD
AKTNSRGRARERAEKRSYGHKSGAGTRKGKSGARQNTKDDWKARIRAQRARLKELRDEAD
VLDATEYRTLYNKASGGEFEDVARLEAYIQTQYGYEVTN-
>hrr_Ea1
------MSDLKAQKRLAADELDVGKGRVWLDPEAQEEIEDAITREDVRELIEQGTIRAKD
AKTNSRGQARERAAKRSYGHKSGAGTRKGKAGARQNTKDDWKARIRAMRTRLKELRDDED
VLDATEYRTLYNKASGGEFEDVARLEAYIQTQYGYEVTE-
>hrr_Ea8
------MSDLKAQKRLAADELDVGKGRVWLDPEAQEEIEDAITREDVRELIEQGTIRAKD
AKTNSRGQARERAAKRSYGHKSGAGTRKGKAGARQNTKDDWKARIRAMRTRLKELRDDED
VLDATEYRTLYNKASGGEFEDVARLEAYIQTQYGYEVTE-
>hrr_Eb13
------MSDLKAQKRLAADELDVGKGRVWLDPEAQEEIEDAITREDVRELIEQGTIRAKD
AKTNSRGQARERAAKRSYGHKSGAGTRKGKAGARQNTKDDWKARIRAMRTRLKELRDDED
VLDATEYRTLYNKASGGEFEDVARLEAYIQTQYGYEVTE-
>hrr_hd13
------MSDLKAQKRLAADELDVGKGRVWLDPEAQEEIEDAITREDVRELIEQGTIRAKD
AKTNSRGQARERAAKRSYGHKSGAGTRKGKAGARQNTKDDWKARIRAMRTRLKELRDDED
VLDATEYRTLYNKASGGEFEDVARLEAYIQTQYGYEVTE-
>hrr_IB24
------MSDLKAQKRLAADELDVGKGRVWLDPEAQEEIEDAITREDVRELIEQGTIRAKD
AKTNSRGQARERAAKRSYGHKSGAGTRKGKAGARQNTKDDWKARIRAMRTRLKELRDDED
VLDATEYRTLYNKASGGEFEDVARLEAYIQTQYGYEVTE-
>hrr_coriense_DSM_10284
------MSDLKAQKRLAADELDVGKGRVWLDPEAQEEIEDAITREDVRELIDQGTIRAKD
AKTNSRGRARERADKRSYGHQSGAGSRKGRSGARQNTKDDWKARIRAQRARLKELRDDED
VLDASEYRTLYNKASGGDFEDVARLEAYIRTEYGYEVTD-
>hrr_G37
------MSDLKAQKRLAADELDVGKGRVWLDPEAQEEIEDAITREDVRELIEQGTIRAKG
AKTNSRGRARERADKRSYGHQSGAGSRKGRSGARQDTKDDWKARIRAQRARLKELRDDED
VLDASEYRTLYNKASGGDFEDVARLEAFIETQYGYEVTD-
>hrr_C2_a
------MSDLKAQKRLAADELDVGKGRVWLDPEAQEEIEDAITREDVRELIEQGTIRAKD
AKTNSRGRARERADKRSYGHQSGAGSRKGRSGARQDTKDDWKARIRAQRARLKELRDDED
VLDASEYRTLYNKASGGDFEDVARLEAFIETQYGYEVTD-
>hrr_Ec15
------MSDLKAQKRLAADELDVGKGRVWLDPEAQEEIEDAITREDVRELIEQGTIRAKD
AKTNSRGRARERADKRSYGHQSGAGSRKGRSGARQDTKDDWKARIRAQRARLKELRDDED
VLDASEYRTLYNKASGGDFEDVARLEAFIETQYGYEVTD-
>hrr_Fb21
------MSDLKAQKRLAADELDVGKGRVWLDPEAQEEIEDAITREDVRELIEQGTIRAKD
AKTNSRGRARERADKRSYGHQSGAGSRKGRSGARQDTKDDWKARIRAQRARLKELRDDED
VLDASEYRTLYNKASGGDFEDVARLEAFIETQYGYEVTD-
>hrr_Ga2p
------MSDLKAQKRLAADELDVGKGRVWLDPEAQEEIEDAITREDVRELIEQGTIRAKD
AKTNSRGRARERADKRSYGHQSGAGSRKGRSGARQDTKDDWKARIRAQRARLKELRDDED
VLDASEYRTLYNKASGGDFEDVARLEAFIETQYGYEVTD-
>hrr_Ga36
------MSDLKAQKRLAADELDVGKGRVWLDPEAQEEIEDAITREDVRELIEQGTIRAKD
AKTNSRGRARERADKRSYGHQSGAGSRKGRSGARQDTKDDWKARIRAQRARLKELRDDED
VLDASEYRTLYNKASGGDFEDVARLEAFIETQYGYEVTD-
>hrr_LD3
------MSDLKAQKRLAADELDVGKGRVWLDPEAQEEIEDAITREDVRELIEQGTIRAKD
AKTNSRGRARERADKRSYGHQSGAGSRKGRSGARQDTKDDWKARIRAQRARLKELRDDED
VLDASEYRTLYNKASGGDFEDVARLEAFIETQYGYEVTD-
>hrr_LG1
------MSDLKAQKRLAADELDVGKGRVWLDPEAQEEIEDAITREDVRELIEQGTIRAKD
AKTNSRGRARERADKRSYGHQSGAGSRKGRSGARQDTKDDWKARIRAQRARLKELRDDED
VLDASEYRTLYNKASGGDFEDVARLEAFIETQYGYEVTD-
>hrr_LG2
------MSDLKAQKRLAADELDVGKGRVWLDPEAQEEIEDAITREDVRELIEQGTIRAKD
AKTNSRGRARERADKRSYGHQSGAGSRKGRSGARQDTKDDWKARIRAQRARLKELRDDED
VLDASEYRTLYNKASGGDFEDVARLEAFIETQYGYEVTD-
>hrr_LG3
------MSDLKAQKRLAADELDVGKGRVWLDPEAQEEIEDAITREDVRELIEQGTIRAKD
AKTNSRGRARERADKRSYGHQSGAGSRKGRSGARQDTKDDWKARIRAQRARLKELRDDED
VLDASEYRTLYNKASGGDFEDVARLEAFIETQYGYEVTD-
>hrr_SP5
------MSDLKAQKRLAADELDVGKGRVWLDPDAQEEIADAITREDVRELIDQGTIRAKD
AKTNSRGRARERADKRSYGHQSGAGSRKGRSGARQNTKDDWKARIRAQRARLKELRDEED
VLDASEYRTLYNKASGGDFEDVARLEAFIETQYGYEVTD-
>hrr_SP7
------MSDLKAQKRLAADELDVGKGRVWLDPDAQEEIADAITREDVRELIDQGTIRAKD
AKTNSRGRARERADKRSYGHQSGAGSRKGRSGARQNTKDDWKARIRAQRARLKELRDEED
VLDASEYRTLYNKASGGDFEDVARLEAFIETQYGYEVTD-
>hrr_E3
------------------------------------------------------------
------------------------------------------------------------
MLDASEYRTLYNKASGGDFEDVARLEAFIETQYGYEVTD-
>hrr_SP3
------MSDLKAQKRLAADELDVGKGRVWLDPDAQEEIADAITREDVRELIEQGTIRAKD
EKTNSRGRARERADKRSYGHQSGAGSRKGRSGARQDTKDDWKARIRAQRARLKELRDEED
VLDASEYRTLYNKASGGDFEDIARLEAYIRTQYGYEVTD-
>hrr_SP9
------MSDLKAQKRLAADELDVGKGRVWLDPDAQEEIADAITREDVRELIEQGTIRAKD
EKTNSRGRARERADKRSYGHQSGAGSRKGRSGARQDTKDDWKARIRAQRARLKELRDEED
VLDASEYRTLYNKASGGNFEDVARLEAYIRTQYGYEVTD-
>hrr_T3cd
------MSDLKAQKRLAADELDVGKRRVWLDPDAQEEIEDAITREDVRELIEQGTIRAKD
EKTNSRGRARERAEKRSYGHQSGAGTRKGRSGARQDTKDDWKARIRAQRARLKELRDEED
VLDASEYRTLYNKASGGDFEDVARLEAFIETQYGYEVTD-
>hrr_arcis_JCM_13916
------MSDLKAQKRLAADELDVGKGRVWLDPDAQEEIEDAITREDVRELIEQGTIRAKD
EKTNSRGRARERAEKRSYGHQSGAGTRKGRSGARQDTKDDWKARIRAQRARLKELRDEED
VLDASEYRTLYNKASGGDFEDVARLEAFIETQYGYEVTD-
>hrr_C3
------MSDLKAQKRLAADELDVGKGRVWLDPDAQEEIEDAITREDVRELIEQGTIRAKD
EKTNSRGRARERAEKRSYGHQSGAGTRKGRSGARQDTKDDWKARIRAQRARLKELRDEED
VLDASEYRTLYNKASGGDFEDVARLEAFIETQYGYEVTD-
>hrr_distributum_JCM_10118
------MSDLKAQKRLAADELDVGKGRVWLDPDAQEEIEDAITREDVRELIEQGTIRAKD
EKTNSRGRARERAEKRSYGHQSGAGTRKGRSGARQDTKDDWKARIRAQRARLKELRDEED
VLDASEYRTLYNKASGGDFEDVARLEAFIETQYGYEVTD-
>hrr_E8
------MSDLKAQKRLAADELDVGKGRVWLDPDAQEEIEDAITREDVRELIEQGTIRAKD
EKTNSRGRARERAEKRSYGHQSGAGTRKGRSGARQDTKDDWKARIRAQRARLKELRDEED
VLDASEYRTLYNKASGGDFEDVARLEAFIETQYGYEVTD-
>hrr_litoreum_JCM_13561
------MSDLKAQKRLAADELDVGKGRVWLDPDAQEEIEDAITREDVRELIEQGTIRAKD
EKTNSRGRARERAEKRSYGHQSGAGTRKGRSGARQDTKDDWKARIRAQRARLKELRDEED
VLDASEYRTLYNKASGGDFEDVARLEAFIETQYGYEVTD-
>hrr_terrestre_JCM_10247
------MSDLKAQKRLAADELDVGKGRVWLDPDAQEEIEDAITREDVRELIEQGTIRAKD
EKTNSRGRARERAEKRSYGHQSGAGTRKGRSGARQDTKDDWKARIRAQRARLKELRDEED
VLDASEYRTLYNKASGGDFEDVARLEAFIETQYGYEVTD-
>hrr_californiensis_DSM_19288
------MSDLKAQKRLAADELDVGKRRVWLDPDAQEEIEDAITREDVRELIEQGTIRAKD
EKTNSRGRARERAEKRSYGHQSGAGTRKGRSGARQDTKDDWKARIRAQRARLKELRDEED
VLDASEYRTLYNKASGGDFEDVARLEAYIRTQYGYEVTD-
>hrr_167
------MSDLKAQKRLAADELDVGKGRVWLDPDAQEEIEDAITREDVRELIEQGTIRAKD
EKTNSRGRARERAEKRSYGHQSGAGTRKGRSGARQDTKDDWKARIRAQRARLKELRDEED
VLDASEYRTLYNKASGGDFEDVARLEAYIRTQYGYEVTD-
>hrr_C2_b
------MSDLKAQKRLAADELDVGKGRVWLDPDAQEEIEDAITREDVRELIEQGTIRAKD
EKTNSRGRARERAEKRSYGHQSGAGTRKGRSGARQDTKDDWKARIRAQRARLKELRDEED
VLDASEYRTLYNKASGGDFEDVARLEAYIRTQYGYEVTD-
>hrr_lacusprofundi_ATCC_49239
------MSDLKAQKRLAADELDVGKGRIWLDPEAQEEIEDAITREDVRDLIDQGTIRAKD
AKTNSRGRARERAEKRSYGHQSGAGTRKGKSGARQNTKDDWKARIRAQRARLKELRDEED
VLDASEYRTLYNKSSGGEFEDVARLEAYIQTQYGYEVTD-
>hrr_hochstenium_ATCC_700873
------MSDLKAQKRLAADELDVGKGRVWLDPEAQEEIADAITREDVRELIEQGTIRAKD
AKTNSRGRARERAEKRSYGHQSGAGTRKGKSGARQDTKDDWKVRIRAQRARLKELRDEED
VLDASEYRTLYNKASGGDFEDVARLEAYIRTQYGYEVTD-
>hrr_tebenquichense_DSM_14210
------MSDLKAQKRLAADELDVGKGRVWLDPEAQEEIADAITREDVRELIEQGTIRAKD
AKTNSRGRARERAEKRSYGHQSGAGTRKGKSGARQDTKDDWKVRIRAQRARLKELRDEED
VLDAPEYRTLYNKASGGDFEDVARLEAYIRTQYGYEVTD-
>hrr_lipolyticum_DSM_21995
------MSDLKAQKRLAADELDVGKGRVWLDPEAQEEIEDAITREDVRELIEQGTIRATD
AKTNSRGRARERAEKRSYGHQSGAGTRKGKAGARQNTKDDWKARIRAQRARLKELRDEAD
VLDASEYRTLYNKASGGEFEDVARLEAYIQTQYGYEVTD-
>hrr_kocurii_JCM_14978
------MSDLKAQKRLAADELDVGKGRVWLDPEAQEEIEDAITREDVRELIEQGTIRAKD
AKTNSRGRARERAEKRSYGHQSGAGTRKGKSGARQNTKDDWKARIRAQRARLKELRDEED
VLDASEYRTLYNKASGGDFEDVARLEAYIQTQYGYEVTD-
>hrr_saccharovorum_DSM_1137
------MSDLKAQKRLAADELDVGKGRVWLDPEAQEEIEDAITREDVRELIEQGTIRAKD
AKTNSRGQARERAEKRSYGHQSGAGTRKGKAGARQNTKDDWKARIRAQRARLKELRDDED
VLDASEYRTLYNKASGGDFEDVARLEAYIQTQYGYEVTD-
>hrr_C49
------MSDLKAQKRLAADELDVGKGRVWLDPEAQEEIEDAITREDVRELIDQGTIRAKD
AKTNSRGQARERAEKRSYGHKSGAGTRKGKAGARQNTKDDWKARIRAQRARLKELRDDED
VLDATEYRTLYNKASGGDFEDVARLEAYIQTQYGYEVTD-
>hns_J07HN4
------MTDLKAQKRLAADILDVGENRVWLDPGEQEEIAEAITRDDIRELVDAGTIRAKD
AKTNSRGRARERAEKRSYGHQTGAGSRKGKAGARQAEKDDWIERIRAQRARLKELRENGT
-IDRTQYRELYNKASGGEFDSVDRLEAYVRTNYGIEVNA-
>hns_J07HN6
------MTDLGSQKRLAADVLDVGEGRVWLDPDEQEEIAEAITREDIRDLVDQGIIRSKD
AKSNSRGRARERADKRSYGHQKGQGSRKGKSGAREARKDDWVSRIRAQRARLKELRDEGT
-IDRTQYRELYNKASGGEFESVDRLEAYVRTNYGIEVTA-
>hac_jeotgali_B3
------MSDLKAQKRLASDVLDVGKNRVWFDPEAQGEIADAITREEIRELVSQGLIQSKE
ARSNSRGRAREREEKRAYGHQKGAGKRRGKAGARQNEKDQWKDQIRAQRRKLRELRDEGE
-IDSTQYRELYNKSGGGEFRSIRYMTNYIDSEYG----DE
>hcc_hamelinensis_100A6
------MSDLSAQRRLAADVLDVGENRVWFDPENQDEIAEAITREDVRELVADGTIESKN
AKTNSRGRARERDAQRAAGHRSGP------------------------------------
----------------------------------------
>hcc_salifodinae_DSM_8989
------MTDLTAQRRLAADVLDCGENRVWFDPEAQGEIAEAITREDIREQVANGTIESKA
AKSNSRGRARERDKKRAAGHRSGPGTRKGTAGARENSKDAWVSRIRAQRRRLKELRADGT
-LDRTQYRALYDKAGGGEFDSVDRLETFATNEYDVTIEDE
>hcc_saccharolyticus_DSM_5350
------MTDLSAQRRLAADVLDVGKNRVWFDPEAQGEIAEAITREDIRELVANGTVESKA
AKSNSRGRAREREEKRAAGHRKGPGTRKGTAGARENRKDAWVSRIRAQRRRLKELRADGT
-LDRTQYRALYDKAGGGEFDSVDRLETFATNEYDVTIEDE
>hcc_morrhuae_DSM_1307
------MSDLTAQRRLAADVLDVGKNRVWFDPEQQEEIAEAITREDIRELVTEGTVDAKA
AKSNSRGRARKRNSQRAAGHRKGPGSRKGTAGARENSKDAWVSRIRAQRRRLKELRAEGT
-IDRTQYRTLYDKAGGGEFDSVDRLESFAVDEFDIELEDE
>hcc_thailandensis_JCM_13552
------MSDLSAQRRLAADVLDVGKNRVWFDPEAQEEIAEAITREDIRELVTEGTVDAKA
AKSNSRGRARERNQKRAAGHRKGTGTRKGTAGARENSKDAWVSRIRAQRRRLKELRAEGT
-IDRTQYRTLYDKAGGGEFDSVDRLESFAENEFDIELEDE
>hap_paucihalophilus_DX253
------MSDLSAQKRLAADVLDVGKNRVWFDPDAQGAIADAITREDIRELVDDGSIQSKD
AKSNSRGRARERNEKRAYGHRTGPGTRKGKKGGRKDSKEEWTNQIRAQRRKLRELRAEGE
-ITRTQYRALYDKAKGGEFRSVQYLLNYIENNY-------
>hvx_asiaticus_JCM_14624
------MTDLSAQKRLAADVLDVGKNRIWFDPDAQGEISQAITREEIRELVDDGTIRAED
ARGNSRGRARERNAKRAYGHQKGPGKRRGKAGARQDSKEQWRNQIRAQRRKLRELRDSDE
-LTPTEYRELYRKAGGGEFRSVRYMLTFIENEYG----DE
>hvx_ruber_XH_70
------MTDLSAQKRLAADVLDVGKNRIWFDPDAQGEISQAITREEIRELVDDGTIRAED
ARGNSRGRARERNAKRAYGHQKGPGKRRGKAGARQDSKEQWRNQIRAQRRKLRELRDSDE
-LTPTEYRELYRKAGGGEFRSVRYMLTFIENEYG----DE
>ncc_amylolyticus_DSM_10524
------MTDLSAQKRLAADVLDVGKNRVWIDPDAQGDIAEAITRDEIRELVEDGRIQAKT
ARGNSRGRARERNAKRAYGHRKGQGKRKGKKGARQSQKDEWQDKIRAQRRKLRELRDKGE
-ITPTQYRELYKKAGGGEFRSVRYLLNYIDENYG----DQ
>ncc_jeotgali_DSM_18795
KSRWNPMTDLSAQKRLAADVLDVGKNRVWIDPDAQGEIAEAITRDEIRDLVDEGSIRAKD
ARGNSRGRARERNAKRAYGHRKGQGKRKGKKGARQSQKEEWQDKIRAQRRKLRELRDKGE
-ITPTQYRELYKKAGGGEFRSVRYLLNYIDDNYG----DQ
>ncc_occultus_SP4
------MTDLTAQKRLAADVLDVGKNRVWIDPDAQGEIAEAITRDEIRDLVDEGRIQAKD
ARGNSRGRARERNAKRAYGHRKGQGKRKGKKGGRQSQKDEWQDKIRAQRRKLRELRDKGE
-ITPTQYRELYKKAGGGEFRSVRYLLNYIDENYG----DQ
>nln_innermongolicus_JCM_12255
------MTDLSAQKRLAADVLDVGKNRVWLDPDAQADIAEAITRDEIRELVEEGRIQAED
AKGNSRGRARERNQKRAYGHQKGPGKRKGKKGARQNEKEQWQNQIRAQRRKLRELRDQDE
-ITVQQYRELYNKAGGGEFRSVRYLLNYIDDNYG----DQ
>nrr_tibetense_GA33
------MTDLSAQKRLAADVLDVGQNRVWLDPDAQSEIAEAITRDEIRDLVDEGRIQADD
ASGNSRGRARERNKKRAYGHQKGPGKRRGKKGARQNEKDQWQNKIRAQRRKLRELRDSGE
-LTPTQYRQLYKKAGGGEFRSVQYLLNYIDETYG----DQ
>hpg_xanaduensis_SH_6
------MTDLSAQKRLAADVLDVGENRIWLDPDAQGDIAEAITRDEIRELVEEGRIQAED
AKGNSRGRARERNAKRSYGHQKGPGKRRGKKGARQNEKEEWESKIRAQRRKLRELRDKGE
-LTPTQYRELYKKAGGGEFRSVRYLLNYIDDNYG----DQ
>htg_limicola_JCM_13563
------MTDLSAQKRLAADVLDVGENRVWLDPEAQGDIAEAITRDEIRELVDDGRIQADE
PSGNSRGRARERNAKRSYGHQKGHGKRRGKKGARQNEKEDWQNKIRAQRRKLRELRDKGE
-LTPTQYRELYKKAGGGEFRSVRYLLNYIDDNYG----DQ
>nnm_versiforme_JCM_10478
------MTDLTAQKRLAADVLDVGQNRVWLDPDAQGDIAEAITRDEIRELVEDGRIQAAD
AKGNSRGRARERNAKRAYGHQNGQGKRRGKKGARQDEKDEWQNKIRAQRRKLRELRDKGE
-LTPTQYRELYKKAGGGEFRSVRYLLNYIDENYG----DQ
>hrr_LB1
------MTDLTAQKRLAADVLDVGENRVWLDPDAQGDIAEAITRDEIRELVDEGRIQADD
PSGNSRGRARERNAKRAYGHQNGQGKRRGKKGARQNEKDEWQNKIRAQRRKLRELRDKGE
-LTPTQYRELYKKAGGGEFRSVRYLLNYIDETYG----DQ
>nnm_altunense_JCM_14663
------MTDLTAQKRLAADVLDVGENRVWLDPDAQGDIAEAITRDEIRELVDEGRIQADD
PSGNSRGRARERNAKRAYGHQNGQGKRRGKKGARQNEKDEWQNKIRAQRRKLRELRDKGE
-LTPTQYRELYKKAGGGEFRSVRYLLNYIDETYG----DQ
>nnm_gari_JCM_14663
------MTDLTAQKRLAADVLDVGENRVWLDPDAQGDIAEAITRDEIRELVDEGRIQADD
PSGNSRGRARERNAKRAYGHQNGQGKRRGKKGARQNEKDEWQNKIRAQRRKLRELRDKGE
-LTPTQYRELYKKAGGGEFRSVRYLLNYIDETYG----DQ
>nnm_sp_J7_2
------MTDLTAQKRLAADVLDVGENRVWLDPDAQGDIAEAITRDEIRELVDEGRIQADD
PSGNSRGRARERNAKRAYGHQNGQGKRRGKKGARQNEKDEWQNKIRAQRRKLRELRDKGE
-LTPTQYRELYKKAGGGEFRSVRYLLNYIDETYG----DQ
>nnm_pallidum_DSM_3751
------MTDLTAQKRLAADVLDVGENRVWLDPDAQGDIAEAITRDEIRELVDEGRIQADD
PSGNSRGRARERNAKRAYGHQNGQGKRRGKKGARQNEKDEWQNKIRAQRRKLRELRDKGE
-LTPTQYRELYKKAGGGEFRSVRYLLNYIDETYG----DQ
>htg_thermotolerans_DSM_11522
------MTDLSAQKRLAADVLDVGENRVWLDPDAQGDIAEAITRDEIRELVDEGRIQADD
PSGNSRGRARERNAKRAYGHQKGQGKRRGKKGARQNEKDEWQDKIRAQRRKLRELRDKGE
-LSPTQYRELYKKAGGGEFRSVRYLLNYIDDNYG----DQ
>nnm_pellirubrum_DSM_15624
------MTDLSAQKRLAADVLDVGENRVWLDPDAQGDIAEAITRDEIRELVDEGRIQADE
PSGNSRGRARERNAKRAYGHQKGQGKRRGKKGARQNEKDEWQDKIRAQRRKLRELRDKGE
-LSPTQYRELYKKAGGGEFRSVRYLLNYIDDNYG----DQ
>nrr_sulfidifaciens_JCM_14089
------MTDLSAQKRLAADVLDVGQNRVWLDPDAQADIAEAITRDEIRELVEDGRIQAAD
ASGNSRGRARERNAKRAYGHQNGPGKRRGKKGARQNEKEEWQSKIRAQRRKLRELRDKGE
-LTPTQYRQLYKKAGGGEFRSVRYLLNYIDDTYG----DQ
>nbt_gregoryi_SP2
------MTDLSAQKRLAADVLDVGKNRVWLDPDAQADIAEAITRDEIRELVDEGRIQAED
ASGNSRGLARERNAKRAYGHQKGPGKRKGKKGARQNEKEDWQNKIRAQRRKLRELRDEGE
-ITPTQYRQLYKKAGGGEFRSVRYLLNYIDENYG----DQ
>nab_hulunbeirensis_JCM_10989
------MTDLSAQKRLAADVLDVGQNRVWFDPDSQADIAEAITRDEIRELVQDGRIQAKD
ATGNSRGRARERNAKRAYGHKKGPGKRRGKKGARQNEKDDWQNKIRAQRRKLRELRDKGE
-LTPTQYRELYKKAGGGEFRSVRYLLNYIDENYG----DQ
>nab_chahannaoensis_JCM_10990
------MTDLSAQKRLAADVLDVGKNRVWFDPESQADIAEAITRDEIRELVQDGRIQAKD
AKGNSRGRARERNAKRAYGHKKGPGKRRGKKGARQNEKDDWQNKIRAQRRKLRELRDKGE
-LTPTQYRELYKKAGGGEFRSVRYLLNYIDENYG----DQ
>nab_magadii_ATCC_43099
------MTDLSAQKRLAADVLDVGKNRVWFDPESQADIAEAITRDEIRELVQDGRIQAKD
AKGNSRGRARERNAKRAYGHKKGPGKRRGKKGARQNEKDDWQNKIRAQRRKLRELRDKGE
-LTPTQYRELYKKAGGGEFRSVRYLLNYIDDNYG----DQ
>hbi_lacisalsi_AJ5
------MTDLSAQKRLAADVLDVGENRVWFDPDAQADIAEAITRDEIRELVEDGRIQAED
ATGNSRGRARERNEKRAYGHQKGPGKRKGKKGARQNEKEEWQNKIRAQRRKLRELRDKGE
-ITPTQYRELYKKAGGGEFRSVRYLLNYIDENYG----DQ
>hbi_nitrareducens_JCM_10879
------MTDLSAQKRLAADVLDVGENRVWLDPDAQADIAEAITRDEIRELVEEGRIQAED
ATANSRGRARERNEKRAYGHQKGPGKRKGKKGARQNEKDEWQNKIRAQRRKLRELRDKGE
-ITPTQYRELYKKAGGGEFRSVRYLLNYIDENYG----DQ
>nrr_bangense_JCM_10635
------MTDLSAQKRLAADVLDVGQNRIWLDPEAQADIAEAITRDEIRELVDEGRIQAED
AKGNSRGRARERNAKRAYGHQNGPGKRRGKKGARQNKKEEWQNKIRAQRRKLRELRDKGE
-LTPTQYRELYKKAGGGEFRSVRYLLNYIDETYG----DQ
>nab_asiatica_DSM_12278
------MTDLSAQKRLAADVLDVGKNRVWLDPEAQADIAEAITRDEIRELVEDGRIQADD
AKGNSRGRARERNEKRAYGHQKGPGKRRGKKGARQNEKEEWQNQIRAQRRKLRELRDKGE
-LTPTQYRELYKKAGGGEFRSVRYLLNYIDENYG----DQ
>nab_aegyptia_DSM_13077
------MTDLSAQKRLAADVLDVGKNRVWLDPEAQADIAEAITRDEIRELVDEGRIQADD
AKGNSRGRARERNEKRAYGHQKGPGKRRGKKGARQNEKEEWQNQIRAQRRKLRELRDKGE
-LTPTQYRELYKKAGGGEFRSVRYLLNYIDENYG----DQ
>nab_taiwanensis_DSM_12281
------MTDLSAQKRLAADVLDVGKNRVWLDPEAQADIAEAITRDEIRELVDEGRIQADD
AKGNSRGRARERNEKRAYGHQKGPGKRRGKKGARQNEKEEWQNQIRAQRRKLRELRDKGE
-LTPTQYRELYKKAGGGEFRSVRYLLNYVDENYG----DQ
>htg_salina_JCM_13891
------MTDLSAQKRLAADVLDVGENRVWLDPEAQSDIAEAITRDEIRELVDEGRIQADD
AKGNSRGRARERNEKRAYGHRKGPGKRRGKKGARQNEKEEWQDKIRAQRRKLRDLRDKGE
-ITPTQYRELYKKAGGGEFRSVRYLMNYIDDNYG----DQ
>htg_turkmenica_DSM_5511
------MTDLSAQKRLAADVLDVGENRVWLDPEAQSDIAEAITRDEIRELVDEGRIQADD
AKGNSRGRARERNEKRAYGHRKGPGKRRGKKGARQNEKEEWQDKIRAQRRKLRDLRDKGE
-LTPTQYRELYKKAGGGEFRSVRYLMNYIDENYG----DQ
>nmn_moolapensis_8_8_11
------MTDLKAQKRLAADILDVGENRVRFDPDEQAEIADAITRDDVRELIDSGIIEAET
ATGNSRGRARKRQEKRAYGHQTGHGSRKGRSGGRQNDKEDWQSRIRAQRRELRELRDDGE
-IDRSQYRELYDQASGGEFDSVADLNRYITETYG----EQ
>nmn_pharaonis_DSM_2160
------MTDLKAQKRLAADILDVGENRVRFDPDAQAEIADAITREDIRELIEDGTIEAKT
AKGNSRGRARKRQQKRAYGHKKGHGSRKGRSGGRQNEKEDWQSRIRAQRRELRELRDAGD
-ISREQYRELYDMASGGEFDSVADLNRYIDDKHG----EQ
>hrd_tiamatea_SARL4B
------MTDLSAQKRLAADVLDVGKNRVWFDPEAQGEIADAITREDVRDLIEQGVVREKD
KQGNSRGQARERAEKRAYGHQKGHGSRKGAAGARQNEKDDWVSRIRAQRERLRELRDSGE
-LSPTEYRELYDQASGGEFDDVGDLDRYIDDQYG----DQ
>hrd_utahensis_DSM_12940
------MTDLSAQKRLAADVLDIGKNRVWFDPDAQGEIADAITREDVRDLIDQGIVREQE
TQGNSRSQARERQQKRAYGHQKGHGSRKGSAGARQNEKDDWASRIRAQRERLRELRGDE-
-LSASEYRELYDQASGGEFDDVGDLNRYIDDQYG----DQ
>hmc_mukohataei_DSM_12286
------MTDLTAQKRLAADILDVGENKVWFDPERQSDLADAITRDDVREMIDEGAIQAKD
AQGNSRGQARARQEKRAYGHQKGAGSRKGKAGARQNEKKDWSSRIRAQRNWLKEQRDDGQ
-LDSSQYRDLYDQAAGGEFDSVADLQRYVEANYG----DE
>har_hispanica_ATCC_33960
------MTDLSAQKRLASDVLDVGKNRVWFDPERQGDIADAITREDVRELVDEGAIQAKD
KKGNSRGRARERQKKRAYGHQKGAGSRKGKAGARQNSKEDWESRIRAQRTKLRELRDEGT
-LSSSQYRDLYDKAGGGEFDSVADLERYIDANHG----DA
>har_argentinensis_DSM_12282
------MTDLSAQKRLAADVLDVGKNRVWFNPERQGDIADAITREDVRELVDEGAIQAKD
KKGNSRGRARERQKKRAYGHQKGAGSRKGKAGARQNSKEDWESRIRAQRTKLRELRDEGT
-LSSSQYRDLYDKAGGGEFDSVADLERYIDANHG----DA
>har_californiae_ATCC_3379
------MTDLSAQKRLAADVLDVGKNRVWFNPERQGDIADAITREDVRELVDEGAIQAKD
KKGNSRGRARERQKKRAYGHQKGAGSRKGKAGARQNSKEDWESRIRAQRTKLRELRDEGT
-LSSSQYRDLYDKAGGGEFDSVADLERYIDANHG----DA
>har_japonica_DSM_6131
------MTDLSAQKRLAADVLDVGKNRVWFNPERQGDIADAITREDVRELVDEGAIQAKD
KKGNSRGRARERQKKRAYGHQKGAGSRKGKAGARQNSKEDWESRIRAQRTKLRELRDEGT
-LSSSQYRDLYDKAGGGEFDSVADLERYIDANHG----DA
>har_marismortui_ATCC_43049
------MTDLSAQKRLAADVLDVGKNRVWFNPERQGDIADAITREDVRELVDEGAIQAKD
KKGNSRGRARERQKKRAYGHQKGAGSRKGKAGARQNSKEDWESRIRAQRTKLRELRDEGT
-LSSSQYRDLYDKAGGGEFDSVADLERYIDANHG----DA
>har_sinaiiensis_ATCC_33800
------MTDLSAQKRLAADVLDVGKNRVWFNPERQGDIADAITREDVRELVDEGAIQAKD
KKGNSRGRARERQKKRAYGHQKGAGSRKGKAGARQNSKEDWESRIRAQRTKLRELRDEGT
-LSSSQYRDLYDKAGGGEFDSVADLERYIDANHG----DA
>har_vallismortis_ATCC_29715
------MTDLSAQKRLAADVLDVGKNRVWFNPERQGDIADAITREDVRELVDEGAIQAKD
KKGNSRGRARERQKKRAYGHQKGAGSRKGKAGARQNSKEDWESRIRAQRTKLRELRDEGT
-LSSSQYRDLYDKAGGGEFDSVADLERYIDANHG----DA
>har_amylolytica_JCM_13557
------MTDLSAQKRLAADVLDVGKNRVWFDPERQGDIADAITREDVRELVDEGAVQAKD
KKGNSRGRARERQKKRAYGHQKGAGSRKGKAGARQNSKEDWESRIRAQRTKLRELRDEGT
-LSSSQYRDLYDKAGGGEFDSVADLERYIDANHG----DA
>hrr_92
------MTDLSAQKRLAADVLDVGKNRVWFDPERQGDIADAITREDVRELVDEGAIQAKD
KKGNSRGRARERQKKRAYGHQKGAGSRKGKAGARQNSKEDWESRIRAQRTKLRELRDEGT
-LSSSQYRDLYDKAGGGEFDSVADLERYIDANHG----DA
