# Supplementary material for: Inteins as indicators of gene flow in the halobacteria
Source: Front Microbiol. 2014 Jun 26;5:299. doi: 10.3389/fmicb.2014.00299 (PMC4071816; doi:10.3389/fmicb.2014.00299)
Supplement: Supplementary file 1 [file DataSheet1.ZIP › data_file1/reference_tree_alignment/L19e.aln]

>gi|541205483|gb|ERH13463.1| hypothetical protein J07HB67_02503 [halophilic archaeon J07HB67]
----------------------------------------------------------MS
PTGLTA--------------------------------------VEADV-----------
---------------------RSLVD----------------------------------
----------------GADDGEVDVTGYR-------------------------------
------------------------------------------------------------
--------------------------------------------------------DWAD
R----------------------LVANLPHSADEFLDTAVAAAGDDC-------------
-----------------------------------------LLHYYDIQHEDDP------
------------------------------------------------------------
-------------------------------------------F----------------
------------------------------------------------------------
--GPGRR---------AIRAAVAASDD------------DYD------------------
------------------------------------------------------------
------------------------------------------------------------
-------------------------------------------VTVETEQVV--------
------------------------------------------------------------
------------------------------------------------------------
------------------------------------------------------------
--------------------------------------------RSYAP-----------
--------------------------------------------------HEHNVCLDVR
LKR---------------------------------------------------------
------
>gi|541190649|gb|ERG99035.1| Dam-replacing family [Haloquadratum sp. J07HQX50]
------------------------------------------------------------
---MTDRSATDLANGAIGDITADELTSTGGFLSSYLYSDPLIEVLDDEETPQYRRRAGKL
RHILPDDSERPLETDDAELTETLPDEIDGRAYLLATDTRVIYVAGCADGDIVRSFPYDQL
LSVKTERSESNTPLLRRSPSYVIGIRDERGAEFRTYIYDDIQAVGDYIEDRIEMVGGPDI
LRDELQEIAVSIGCEPSPKTVLEHGAYSLERYKQLFGSIEAAIETTDFENVEANVESETS
DETSEPSSPESTLSVSREILISNLKTVHSAIDRTPTPDDLDTHSPYGRAAFDTEFESWNN
A-----------------LEAANITPESDEKSREELLEAFAHLWDDLGEPPSADEMDVSG
QFDASAYHTRFDVGWGALPELCRDEVINERASSEIQDFFRDDTRDGDMKADVARSSDTAT
STESVP------SGSADTTAELEPETGSETAEKSLRHILISELNTCSNQVEDPLTP----
-------------------------------------------Y-----------DLSLR
G----------------------------------------------------------S
HTADRYRQVFETWENAGDAADVSVMNP------------SWR------------------
--------------------------------------------DALRQGLRWYRAESNS
AVVTLDELYDAIEPHLELLFPNNNTIQAKIRQQLQA------------------------
-------------------------------------------LRDE-GDIE--------
------------------------------------------------------------
------------------------------------------------------------
------------------------------------------------------------
----------------------FLDASGTYRIRCATLDTDAADSQTWDENATQEIPDSET
DLNRADESLRRDLINGLVWSAQELHQQGKTALNNGSPNRAEWQLWGAYGVLDHTAAFAND
TENVHGIAARQYQIXXXXXXXVHDHYCDWNERSLRSTNSCKSTIGQ--------------
------
>gi|541180080|gb|ERG88677.1| chromosome segregation protein SMC, primarily archaeal type, partial [halophilic archaeon J07HX5]
AEFDVKKADANEELAVVEDRIDDATLRIEEKAERLEQLGDERETALQYQQLREEKDTYEE
YRQAAK--------------------------------------LEAKRDSLATVEAAID
ETTPELERRQSTLDDRQSELTQLGAD--------LEALNNEIEHKGEDEQLALKREIEEI
KGDIARIDDRIDSREAEIEATEADRRQAY-------------------------------
------------------------------------------------------------
--------------------------------------------------------VKID
SKQEEIDELETEIRETKVTKSSAVADIEDAQDR--LAETEARI-DDVGAEFEEVKTQLRR
--------------------------------------YRERLETTKSEKNDRQREQDRL
LDEA--------RRRSNERRETEAAIEEANEEIPALETAIEDLETERQKAAQNHATAAEA
VDELRAERTELRDTLDGIEDELTAAQQEYAELEAKASQTGDSSYGRAVTTVLNAEFDGVH
GTVAKLGRVEEQYATACETAAGGRMANVVVDTDRVGQECIEHLKSRNAGRATFLPLTEME
DRGLARKP--------DRPGVIGFAAELVSFDAEYAGVFSYVLGSTLVVETIETARALMG
KYRLVTLDGELVERSGAMTGGSNSGSRYSFAGSSGKLERVAERIERLESERRSLREELRE
TERQLESARDRASTAADQVREIDATIESREAELAATRDQIDELKTTLADIEAEREQVSDQ
MDAIEADIATTNETIATIEAEIDELEAEIKDSALPSLTAQAESIREEIDDLETHRDELET
DLNELELKKQYANESINDLQAEIDAADEQIETATNAVATLETERNNKQAQLEEKIEAVAA
LEDELAKLKAERDALQERVDDARADRNAAQEQVAVTEDELAAQQEKRERLEWEIDELAAE
VGAYDPAAVPDRETVTAELDRLEGEMAALEPVNMLAIEEYDEVQKTLEQLRERKQTLVGE
ADAIHDRIADYEARKKETFMESFQAIDTQFQ-------------RIFERLSNGTGRLHLE
SEDDPFDGGLTMKAQPGNKPIQRLDAMSGGEKSLTALALIFAIQRHNPAPFYALDEVDAF
LDAANADLVGELVDELAGEAQFIVVSHRSKMLERSERAIGITMQENNISTVTGIDLSGPD
EAPADD
>lcl|36174_3142 unnamed protein product
-----------------------------------------------------MKISVVV
CTYTLD--------------------------------------MYEHF-----------
---------------------REAADSVLAQTHDDVELVVVVDGTPEVYDRVVEDYGDRE
DTVIACNDENVGLLASRNRGAELASGDVV-------------------------------
------------------------------------------------------------
--------------------------------------------------------AFID
D---------------------------DAVADEAWAERLVRAYEEE-------------
---------------------------------------DAIAAGGKMTPEWVAGKPSFL
PEEFYWLVGVTHRGFADGPGEVRN------------------------------------
-------------------------------------------TFGSNISFRADVFAELG
G----------------------------------------------------------F
DVNIGGRR--------GEKNLQGGETELCARMREEYGQGVWY------------------
--------------------------------------------DPEAEVAHKVFK----
------------------------------------------------------------
-------------------------------------------YRTEFRWLV--------
------------------------------------------------------------
------------------------------------------------------------
------------------------------------------------------------
--------------------------DRAFW-------------QGYSKRAMDT------
----------------------MLPESGGEE-------------------VGFLKYIFTD
APKVYTRDIIHEKSIGKIKRFIMIFVFTIIVGVGYMYGVIKW------------------
------
>gi|339757071|gb|EGQ40654.1| ribosomal protein L19E [Candidatus Nanosalinarum sp. J07AB56]
------------------------------------------------------------
---MTD--------------------------------------LKPQK-----------
---------------------RMAAE----------------------------------
---------------------IMDVGENR-------------------------------
------------------------------------------------------------
--------------------------------------------------------VWMD
S---------------------------EQMEK--ISEAITR--QDI-------------
---------------------------------------RNLVEDGTIRKRDKKGNS---
------------KGRSREVKRQKQ------------------------------------
-------------------------------------------K----------------
G----------------------------------------------------------R
RKGHGSRK--------GEKSARSNRDE-------------WV------------------
--------------------------------------------EGIRAIRSELKD----
------------------------------------------------------------
-------------------------------------------MKQE-DDIN--------
------------------------------------------------------------
------------------------------------------------------------
------------------------------------------------------------
--------------------------NDTYW-------------ELYEK-----------
--------------------------ASGGF-------------------FRNVRHLKNH
VSKEVEQ-----------------------------------------------------
------
>gi|541202924|gb|ERH10989.1| LSU ribosomal protein L19E [halophilic archaeon J07HX64]
------------------------------------------------------------
---MTN--------------------------------------LSAQK-----------
---------------------RLAAD----------------------------------
---------------------ELGIGESR-------------------------------
------------------------------------------------------------
--------------------------------------------------------VWLD
P---------------------------DQQAD--IAEAITR--EDI-------------
---------------------------------------RELIEEDAIQAETESSNS---
------------RGRARERQSKRS------------------------------------
-------------------------------------------Y----------------
G----------------------------------------------------------H
QKGPGTRK--------GKAGARENEKE------------NWQ------------------
--------------------------------------------SRIRAQRKRLRE----
------------------------------------------------------------
-------------------------------------------LRDS-GELS--------
------------------------------------------------------------
------------------------------------------------------------
------------------------------------------------------------
--------------------------RSEYR-------------QFYDK-----------
--------------------------AGGGE-------------------FDSVADLERQ
IDQRGDV-----------------------------------------------------
------
>gi|15790650|ref|NP_280474.1| 50S ribosomal protein L19 [Halobacterium sp. NRC-1]
------------------------------------------------------------
---MSD--------------------------------------LSAQK-----------
---------------------RLAAD----------------------------------
---------------------VLDVGENR-------------------------------
------------------------------------------------------------
--------------------------------------------------------VWFD
P---------------------------DAQSE--IADAITR--EDI-------------
---------------------------------------RELVADGTIDAEDTQGNS---
------------RGRARERDAKES------------------------------------
-------------------------------------------Y----------------
G----------------------------------------------------------H
KKGAGSRK--------GKAGARQNEKR------------EYV------------------
--------------------------------------------AGIRAQRQQLRE----
------------------------------------------------------------
-------------------------------------------LRDD-GTLS--------
------------------------------------------------------------
------------------------------------------------------------
------------------------------------------------------------
--------------------------PAQYR-------------EMYNM-----------
--------------------------ANGGE-------------------FDSVRRLTNY
VEENYGDS----------------------------------------------------
------
>gi|169236389|ref|YP_001689589.1| 50S ribosomal protein L19e [Halobacterium salinarum R1]
------------------------------------------------------------
---MSD--------------------------------------LSAQK-----------
---------------------RLAAD----------------------------------
---------------------VLDVGENR-------------------------------
------------------------------------------------------------
--------------------------------------------------------VWFD
P---------------------------DAQSE--IADAITR--EDI-------------
---------------------------------------RELVADGTIDAEDTQGNS---
------------RGRARERDAKES------------------------------------
-------------------------------------------Y----------------
G----------------------------------------------------------H
KKGAGSRK--------GKAGARQNEKR------------EYV------------------
--------------------------------------------AGIRAQRQQLRE----
------------------------------------------------------------
-------------------------------------------LRDD-GTLS--------
------------------------------------------------------------
------------------------------------------------------------
------------------------------------------------------------
--------------------------PAQYR-------------EMYNM-----------
--------------------------ANGGE-------------------FDSVRRLTNY
VEENYGDS----------------------------------------------------
------
>gi|354610519|ref|ZP_09028475.1| Ribosomal protein L19e [Halobacterium sp. DL1]
------------------------------------------------------------
---MSD--------------------------------------LSAQK-----------
---------------------RLAAD----------------------------------
---------------------VLDVGKGR-------------------------------
------------------------------------------------------------
--------------------------------------------------------VWFD
P---------------------------EAQGD--IAEAITR--ADI-------------
---------------------------------------RELVEEGTIQAETKRGNS---
------------RGRARERDKKRS------------------------------------
-------------------------------------------Y----------------
G----------------------------------------------------------H
RKGPGTRK--------GKQGARQNDKE------------AYQ------------------
--------------------------------------------DRIRAQRRTLRE----
------------------------------------------------------------
-------------------------------------------LRDD-GTLT--------
------------------------------------------------------------
------------------------------------------------------------
------------------------------------------------------------
--------------------------ASEYR-------------ELYNM-----------
--------------------------ANGGE-------------------FDSVRRLKNY
IEDNYG----EI------------------------------------------------
------
>gi|541195422|gb|ERH03679.1| ribosomal protein L19E [Halorubrum sp. J07HR59]
------------------------------------------------------------
---MTN--------------------------------------LRAQK-----------
---------------------RLAAD----------------------------------
---------------------ELDVGKNR-------------------------------
------------------------------------------------------------
--------------------------------------------------------VWFD
P---------------------------DAQEE--IAEAITR--EDI-------------
---------------------------------------RELIDQGTIQTGDTSGNS---
------------RGQARERAEKRS------------------------------------
-------------------------------------------Y----------------
G----------------------------------------------------------H
QSGAGSRR--------GTAGARRSDKD------------EWM------------------
--------------------------------------------TRIRALRSRLKE----
------------------------------------------------------------
-------------------------------------------LRDD-GPLN--------
------------------------------------------------------------
------------------------------------------------------------
------------------------------------------------------------
--------------------------RSQYR-------------ELYDK-----------
--------------------------ASGGE-------------------FEDVRRLEAY
IRSNYGIEVSD-------------------------------------------------
------
>gi|399577364|ref|ZP_10771117.1| LSU ribosomal protein l19e [Halogranum salarium B-1]
------------------------------------------------------------
---MSN--------------------------------------LRAQK-----------
---------------------RLAAD----------------------------------
---------------------ELDVGKSR-------------------------------
------------------------------------------------------------
--------------------------------------------------------VWFD
P---------------------------EAQSE--IADAITR--EDI-------------
---------------------------------------RELIEQGTISAKEAKGNS---
------------HGRARERADKRA------------------------------------
-------------------------------------------Y----------------
G----------------------------------------------------------H
RKGPGSRK--------GKKGGRRNSKD------------EWV------------------
--------------------------------------------SRIRAQRRRLKE----
------------------------------------------------------------
-------------------------------------------LRDD-GPLN--------
------------------------------------------------------------
------------------------------------------------------------
------------------------------------------------------------
--------------------------RTQYR-------------TLYNK-----------
--------------------------ASGGE-------------------FDSVDRLEAF
IQNNYDIELEDN------------------------------------------------
------
>gi|385804223|ref|YP_005840623.1| 50S ribosomal protein L19 [Haloquadratum walsbyi C23]
------------------------------------------------------------
---MTD--------------------------------------LKAQR-----------
---------------------RMAAD----------------------------------
---------------------VLSVGKSR-------------------------------
------------------------------------------------------------
--------------------------------------------------------IWFD
P---------------------------DEQGE--IAEAITR--EDI-------------
---------------------------------------RELVDQGIIRAEDAKSNS---
------------KGRARSRAEKRA------------------------------------
-------------------------------------------Y----------------
G----------------------------------------------------------H
RKGPGSRK--------GRSGGRKNEKD------------EWV------------------
--------------------------------------------SRIRAQRRRLRE----
------------------------------------------------------------
-------------------------------------------LRDD-GPLT--------
------------------------------------------------------------
------------------------------------------------------------
------------------------------------------------------------
--------------------------PTQYR-------------EVYNK-----------
--------------------------ASGGE-------------------FEDVARLEAY
IDSNYDVEIVIE------------------------------------------------
------
>gi|110668723|ref|YP_658534.1| 50S ribosomal protein L19e [Haloquadratum walsbyi DSM 16790]
------------------------------------------------------------
---MTD--------------------------------------LKAQR-----------
---------------------RMAAD----------------------------------
---------------------VLSVGKSR-------------------------------
------------------------------------------------------------
--------------------------------------------------------IWFD
P---------------------------DEQGE--IAEAITR--EDI-------------
---------------------------------------RELVDQGIIRAEDAKSNS---
------------KGRARSRAEKRA------------------------------------
-------------------------------------------Y----------------
G----------------------------------------------------------H
RKGPGSRK--------GRSGGRKNEKD------------EWV------------------
--------------------------------------------SRIRAQRRRLRE----
------------------------------------------------------------
-------------------------------------------LRDD-GPLT--------
------------------------------------------------------------
------------------------------------------------------------
------------------------------------------------------------
--------------------------PTQYR-------------EVYNK-----------
--------------------------ASGGE-------------------FEDVARLEAY
IDSNYDVEIVIE------------------------------------------------
------
>gi|448592797|ref|ZP_21651844.1| 50S ribosomal protein L19e [Haloferax elongans ATCC BAA-1513]
------------------------------------------------------------
---MTD--------------------------------------LKAQK-----------
---------------------RMAAD----------------------------------
---------------------VLDVGKGR-------------------------------
------------------------------------------------------------
--------------------------------------------------------IWFD
P---------------------------DAQAD--IAEAITR--EDI-------------
---------------------------------------RELVDEGTIRAKDAKGNS---
------------KGRARERAEKRS------------------------------------
-------------------------------------------Y----------------
G----------------------------------------------------------H
RKGAGSRK--------GRSGARQNTKD------------AWV------------------
--------------------------------------------SRIRAQRRRLKE----
------------------------------------------------------------
-------------------------------------------LRDE-GTLD--------
------------------------------------------------------------
------------------------------------------------------------
------------------------------------------------------------
--------------------------SSQYR-------------EVYNK-----------
--------------------------ASGGE-------------------FDSVDRLEAY
IQNNYQVEIQ--------------------------------------------------
------
>gi|448578183|ref|ZP_21643618.1| 50S ribosomal protein L19e [Haloferax larsenii JCM 13917]
------------------------------------------------------------
---MTD--------------------------------------LKAQK-----------
---------------------RMAAD----------------------------------
---------------------VLDVGKGR-------------------------------
------------------------------------------------------------
--------------------------------------------------------VWFD
P---------------------------DAQAD--IAEAITR--EDI-------------
---------------------------------------RELVDEGTIRAKDAKGNS---
------------KGRARERADKRS------------------------------------
-------------------------------------------Y----------------
G----------------------------------------------------------H
RKGAGSRK--------GRSGARQNTKD------------AWV------------------
--------------------------------------------SRIRAQRRRLKE----
------------------------------------------------------------
-------------------------------------------LRDE-GTLD--------
------------------------------------------------------------
------------------------------------------------------------
------------------------------------------------------------
--------------------------SSQYR-------------EVYNK-----------
--------------------------ASGGE-------------------FDSVDRLEAY
IQNNYQVEIQ--------------------------------------------------
------
>gi|448611729|ref|ZP_21662159.1| 50S ribosomal protein L19e [Haloferax mucosum ATCC BAA-1512]
------------------------------------------------------------
---MTD--------------------------------------LKAQK-----------
---------------------RMAAD----------------------------------
---------------------VLDVGKSR-------------------------------
------------------------------------------------------------
--------------------------------------------------------VWFD
P---------------------------DAQSD--IAEAITR--EDI-------------
---------------------------------------RELVDEGTIRAKDAKGNS---
------------KGRARERAAKRS------------------------------------
-------------------------------------------Y----------------
G----------------------------------------------------------H
RKGAGSRK--------GRSGARQNKKD------------AWV------------------
--------------------------------------------SRIRAQRRRLKE----
------------------------------------------------------------
-------------------------------------------LRDE-GTLD--------
------------------------------------------------------------
------------------------------------------------------------
------------------------------------------------------------
--------------------------RTQYR-------------AIYNK-----------
--------------------------ASGGE-------------------FDSVDRLEAY
IQNNYQVEIQ--------------------------------------------------
------
>gi|448618096|ref|ZP_21666441.1| 50S ribosomal protein L19e [Haloferax mediterranei ATCC 33500]
------------------------------------------------------------
---MTD--------------------------------------LKAQK-----------
---------------------RMAAD----------------------------------
---------------------VLDVGKGR-------------------------------
------------------------------------------------------------
--------------------------------------------------------VWFD
P---------------------------EAQSD--IAEAITR--EDI-------------
---------------------------------------RELVDEGTIRAKNAKGNS---
------------KGRARERAAKRS------------------------------------
-------------------------------------------Y----------------
G----------------------------------------------------------H
RKGAGSRK--------GRSGARQNKKD------------AWV------------------
--------------------------------------------SRIRAQRRRLKE----
------------------------------------------------------------
-------------------------------------------LRED-GTLD--------
------------------------------------------------------------
------------------------------------------------------------
------------------------------------------------------------
--------------------------RTQYR-------------TLYNK-----------
--------------------------ASGGE-------------------FDSVDRLEAY
IQNNYQVEIQ--------------------------------------------------
------
>gi|448600493|ref|ZP_21655989.1| 50S ribosomal protein L19e [Haloferax alexandrinus JCM 10717]
------------------------------------------------------------
---MTD--------------------------------------LKAQK-----------
---------------------RMAAD----------------------------------
---------------------VLDVGKSR-------------------------------
------------------------------------------------------------
--------------------------------------------------------VWFD
P---------------------------EEQAE--IAEAITR--EDI-------------
---------------------------------------RELVDEGTIRAKDAKGNS---
------------KGRARERAAKRS------------------------------------
-------------------------------------------Y----------------
G----------------------------------------------------------H
RKGAGSRK--------GRSGARQNKKD------------AWV------------------
--------------------------------------------SRIRAQRRRLKE----
------------------------------------------------------------
-------------------------------------------LRED-GTLD--------
------------------------------------------------------------
------------------------------------------------------------
------------------------------------------------------------
--------------------------RSQYR-------------TLYNK-----------
--------------------------ASGGE-------------------FDSVDRLEAY
IQNNYQVEIQ--------------------------------------------------
------
>gi|448557065|ref|ZP_21632500.1| 50S ribosomal protein L19e [Haloferax sp. ATCC BAA-644]
------------------------------------------------------------
---MTD--------------------------------------LKAQK-----------
---------------------RMAAD----------------------------------
---------------------VLDVGKSR-------------------------------
------------------------------------------------------------
--------------------------------------------------------VWFD
P---------------------------EEQAE--IAEAITR--EDI-------------
---------------------------------------RELVDEGTIRAKDAKGNS---
------------KGRARERAAKRS------------------------------------
-------------------------------------------Y----------------
G----------------------------------------------------------H
RKGAGSRK--------GRSGARQNKKD------------AWV------------------
--------------------------------------------SRIRAQRRRLKE----
------------------------------------------------------------
-------------------------------------------LRED-GTLD--------
------------------------------------------------------------
------------------------------------------------------------
------------------------------------------------------------
--------------------------RSQYR-------------TLYNK-----------
--------------------------ASGGE-------------------FDSVDRLEAY
IQNNYQVEIQ--------------------------------------------------
------
>gi|448548042|ref|ZP_21627386.1| 50S ribosomal protein L19e [Haloferax sp. ATCC BAA-645]
------------------------------------------------------------
---MTD--------------------------------------LKAQK-----------
---------------------RMAAD----------------------------------
---------------------VLDVGKSR-------------------------------
------------------------------------------------------------
--------------------------------------------------------VWFD
P---------------------------EEQAE--IAEAITR--EDI-------------
---------------------------------------RELVDEGTIRAKDAKGNS---
------------KGRARERAAKRS------------------------------------
-------------------------------------------Y----------------
G----------------------------------------------------------H
RKGAGSRK--------GRSGARQNKKD------------AWV------------------
--------------------------------------------SRIRAQRRRLKE----
------------------------------------------------------------
-------------------------------------------LRED-GTLD--------
------------------------------------------------------------
------------------------------------------------------------
------------------------------------------------------------
--------------------------RSQYR-------------TLYNK-----------
--------------------------ASGGE-------------------FDSVDRLEAY
IQNNYQVEIQ--------------------------------------------------
------
>gi|448545968|ref|ZP_21626295.1| 50S ribosomal protein L19e [Haloferax sp. ATCC BAA-646]
------------------------------------------------------------
---MTD--------------------------------------LKAQK-----------
---------------------RMAAD----------------------------------
---------------------VLDVGKSR-------------------------------
------------------------------------------------------------
--------------------------------------------------------VWFD
P---------------------------EEQAE--IAEAITR--EDI-------------
---------------------------------------RELVDEGTIRAKDAKGNS---
------------KGRARERAAKRS------------------------------------
-------------------------------------------Y----------------
G----------------------------------------------------------H
RKGAGSRK--------GRSGARQNKKD------------AWV------------------
--------------------------------------------SRIRAQRRRLKE----
------------------------------------------------------------
-------------------------------------------LRED-GTLD--------
------------------------------------------------------------
------------------------------------------------------------
------------------------------------------------------------
--------------------------RSQYR-------------TLYNK-----------
--------------------------ASGGE-------------------FDSVDRLEAY
IQNNYQVEIQ--------------------------------------------------
------
>gi|433420018|ref|ZP_20405404.1| 50S ribosomal protein L19e [Haloferax sp. BAB2207]
------------------------------------------------------------
---MTD--------------------------------------LKAQK-----------
---------------------RMAAD----------------------------------
---------------------VLDVGKSR-------------------------------
------------------------------------------------------------
--------------------------------------------------------VWFD
P---------------------------EEQAE--IAEAITR--EDI-------------
---------------------------------------RELVDEGTIRAKDAKGNS---
------------KGRARERAAKRS------------------------------------
-------------------------------------------Y----------------
G----------------------------------------------------------H
RKGAGSRK--------GRSGARQNKKD------------AWV------------------
--------------------------------------------SRIRAQRRRLKE----
------------------------------------------------------------
-------------------------------------------LRED-GTLD--------
------------------------------------------------------------
------------------------------------------------------------
------------------------------------------------------------
--------------------------RSQYR-------------TLYNK-----------
--------------------------ASGGE-------------------FDSVDRLEAY
IQNNYQVEIQ--------------------------------------------------
------
>gi|448569088|ref|ZP_21638500.1| 50S ribosomal protein L19e [Haloferax lucentense DSM 14919]
------------------------------------------------------------
---MTD--------------------------------------LKAQK-----------
---------------------RMAAD----------------------------------
---------------------VLDVGKSR-------------------------------
------------------------------------------------------------
--------------------------------------------------------VWFD
P---------------------------EEQAE--IAEAITR--EDI-------------
---------------------------------------RELVDEGTIRAKDAKGNS---
------------KGRARERAAKRS------------------------------------
-------------------------------------------Y----------------
G----------------------------------------------------------H
RKGAGSRK--------GRSGARQNKKD------------AWV------------------
--------------------------------------------SRIRAQRRRLKE----
------------------------------------------------------------
-------------------------------------------LRED-GTLD--------
------------------------------------------------------------
------------------------------------------------------------
------------------------------------------------------------
--------------------------RSQYR-------------TLYNK-----------
--------------------------ASGGE-------------------FDSVDRLEAY
IQNNYQVEIQ--------------------------------------------------
------
>gi|448290671|ref|ZP_21481817.1| 50S ribosomal protein L19e [Haloferax volcanii DS2]
------------------------------------------------------------
---MTD--------------------------------------LKAQK-----------
---------------------RMAAD----------------------------------
---------------------VLDVGKSR-------------------------------
------------------------------------------------------------
--------------------------------------------------------VWFD
P---------------------------EEQAE--IAEAITR--EDI-------------
---------------------------------------RELVDEGTIRAKDAKGNS---
------------KGRARERAAKRS------------------------------------
-------------------------------------------Y----------------
G----------------------------------------------------------H
RKGAGSRK--------GRSGARQNKKD------------AWV------------------
--------------------------------------------SRIRAQRRRLKE----
------------------------------------------------------------
-------------------------------------------LRED-GTLD--------
------------------------------------------------------------
------------------------------------------------------------
------------------------------------------------------------
--------------------------RSQYR-------------TLYNK-----------
--------------------------ASGGE-------------------FDSVDRLEAY
IQNNYQVEIQ--------------------------------------------------
------
>gi|448583488|ref|ZP_21646844.1| 50S ribosomal protein L19e [Haloferax gibbonsii ATCC 33959]
------------------------------------------------------------
---MTD--------------------------------------LKAQK-----------
---------------------RMAAD----------------------------------
---------------------VLDVGKGR-------------------------------
------------------------------------------------------------
--------------------------------------------------------VWFD
P---------------------------EEQAE--IAEAITR--EDI-------------
---------------------------------------RELVDEGTIRAKDAKGNS---
------------KGRARERAAKRS------------------------------------
-------------------------------------------Y----------------
G----------------------------------------------------------H
RKGAGSRK--------GRSGARQNKKD------------AWV------------------
--------------------------------------------SRIRAQRRRLKE----
------------------------------------------------------------
-------------------------------------------LRED-GTLD--------
------------------------------------------------------------
------------------------------------------------------------
------------------------------------------------------------
--------------------------RSQYR-------------TLYNK-----------
--------------------------ASGGE-------------------FDSVDRLEAY
IQNNYQVEIQ--------------------------------------------------
------
>gi|448623098|ref|ZP_21669747.1| 50S ribosomal protein L19e [Haloferax denitrificans ATCC 35960]
------------------------------------------------------------
---MTD--------------------------------------LKAQK-----------
---------------------RMAAD----------------------------------
---------------------VLDVGKGR-------------------------------
------------------------------------------------------------
--------------------------------------------------------VWFD
P---------------------------EEQSE--IAEAITR--EDI-------------
---------------------------------------RELVDEGTIRAKDAKGNS---
------------KGRARERAAKRS------------------------------------
-------------------------------------------Y----------------
G----------------------------------------------------------H
RKGAGSRK--------GRSGARQNKKD------------AWV------------------
--------------------------------------------SRIRAQRRRLKE----
------------------------------------------------------------
-------------------------------------------LRED-GTLD--------
------------------------------------------------------------
------------------------------------------------------------
------------------------------------------------------------
--------------------------RSQYR-------------SLYNK-----------
--------------------------ASGGE-------------------FDSVDRLEAY
IQNNYQVEIQ--------------------------------------------------
------
>gi|448565533|ref|ZP_21636400.1| 50S ribosomal protein L19e [Haloferax prahovense DSM 18310]
------------------------------------------------------------
---MTD--------------------------------------LKAQK-----------
---------------------RMAAD----------------------------------
---------------------VLDVGKGR-------------------------------
------------------------------------------------------------
--------------------------------------------------------VWFD
P---------------------------EEQAE--IAEAITR--EDI-------------
---------------------------------------RELVDEGTIRAKDAKGNS---
------------KGRARERAAKRS------------------------------------
-------------------------------------------Y----------------
G----------------------------------------------------------H
RKGAGSRK--------GRSGARQNKKD------------AWV------------------
--------------------------------------------SRIRAQRRRLKE----
------------------------------------------------------------
-------------------------------------------LRED-GTLD--------
------------------------------------------------------------
------------------------------------------------------------
------------------------------------------------------------
--------------------------RSQYR-------------SLYNK-----------
--------------------------ASGGE-------------------FDSVDRLEAY
IQNNYQVEIQ--------------------------------------------------
------
>gi|448285647|ref|ZP_21476888.1| 50S ribosomal protein L19e [Halogeometricum borinquense DSM 11551]
------------------------------------------------------------
---MTD--------------------------------------LKAQR-----------
---------------------RMAAD----------------------------------
---------------------VLDVGKNR-------------------------------
------------------------------------------------------------
--------------------------------------------------------VWFD
P---------------------------EAQSD--IAEAITR--EDI-------------
---------------------------------------RELVDDGTIRAEDAKGNS---
------------KGRARERAEKRS------------------------------------
-------------------------------------------Y----------------
G----------------------------------------------------------H
RKGPGSRK--------GKSGGRKNSKD------------EWI------------------
--------------------------------------------SRIRAQRRRLKE----
------------------------------------------------------------
-------------------------------------------LRDD-GPLT--------
------------------------------------------------------------
------------------------------------------------------------
------------------------------------------------------------
--------------------------PTQYR-------------ELYNK-----------
--------------------------ASGGE-------------------FDSVDRLEAY
ITNNYDVEIE--------------------------------------------------
------
>gi|448415401|ref|ZP_21578201.1| 50S ribosomal protein L19e [Halosarcina pallida JCM 14848]
------------------------------------------------------------
---MTD--------------------------------------LKAQR-----------
---------------------RMASD----------------------------------
---------------------VLDVGKSR-------------------------------
------------------------------------------------------------
--------------------------------------------------------IWFD
P---------------------------EEQAD--IAEAITR--EDI-------------
---------------------------------------RELVDEGTIRVQDAKSNS---
------------KGRARERAAKRS------------------------------------
-------------------------------------------Y----------------
G----------------------------------------------------------H
RKGPGSRK--------GKSGGRKNSKD------------EWI------------------
--------------------------------------------SRIRAQRRRLKE----
------------------------------------------------------------
-------------------------------------------LRDD-GPLT--------
------------------------------------------------------------
------------------------------------------------------------
------------------------------------------------------------
--------------------------PTQYR-------------ELYNK-----------
--------------------------ASGGE-------------------FDSVDRLEAY
INNNYDVELQ--------------------------------------------------
------
>gi|544640203|ref|WP_021074742.1| 50S ribosomal protein L19 [haloarchaeon 3A1_DGR]
------------------------------------------------------------
---MTD--------------------------------------LSAQK-----------
---------------------RLAAD----------------------------------
---------------------ELDVGKGR-------------------------------
------------------------------------------------------------
--------------------------------------------------------VWFD
P---------------------------EAQEE--IADAITR--EDV-------------
---------------------------------------RDLIDQGTIRATDAKSNS---
------------RGRARERDEKRS------------------------------------
-------------------------------------------Y----------------
G----------------------------------------------------------H
RTGAGSRK--------GKSGARKSDKD------------DWM------------------
--------------------------------------------ARIRAQRARLKE----
------------------------------------------------------------
-------------------------------------------LRDEEEVLD--------
------------------------------------------------------------
------------------------------------------------------------
------------------------------------------------------------
--------------------------PSEYR-------------TLYNK-----------
--------------------------ASGGD-------------------FDDVARLEAY
IETQYGYEVSD-------------------------------------------------
------
>lcl|38019_2919 unnamed protein product
------------------------------------------------------------
---MSD--------------------------------------LKAQK-----------
---------------------RLAAD----------------------------------
---------------------ELDVGKGR-------------------------------
------------------------------------------------------------
--------------------------------------------------------VWLD
P---------------------------DAQEE--IADAITR--EDV-------------
---------------------------------------RELIEQGTIRAKDAKTNS---
------------RGRARERAEKRS------------------------------------
-------------------------------------------Y----------------
G----------------------------------------------------------H
KKGAGSRK--------GKAGARQNTKD------------DWK------------------
--------------------------------------------ARIRAQRARLKE----
------------------------------------------------------------
-------------------------------------------LRDEEDVLD--------
------------------------------------------------------------
------------------------------------------------------------
------------------------------------------------------------
--------------------------ATEYR-------------TLYNK-----------
--------------------------ASGGE-------------------FEDVARLEAY
IRTQYGYEVND-------------------------------------------------
------
>gi|448475292|ref|ZP_21603010.1| 50S ribosomal protein L19e [Halorubrum aidingense JCM 13560]
------------------------------------------------------------
---MSD--------------------------------------LKAQK-----------
---------------------RLAAD----------------------------------
---------------------ELDVGKGR-------------------------------
------------------------------------------------------------
--------------------------------------------------------VWLD
P---------------------------EAQEE--IEDAITR--EDV-------------
---------------------------------------RELIDQGTIRAKDAKTNS---
------------RGRARERAEKRS------------------------------------
-------------------------------------------Y----------------
G----------------------------------------------------------H
KSGAGTRK--------GKSGARQNTKD------------DWK------------------
--------------------------------------------ARIRAQRARLKE----
------------------------------------------------------------
-------------------------------------------LRDEADVLD--------
------------------------------------------------------------
------------------------------------------------------------
------------------------------------------------------------
--------------------------ATEYR-------------TLYNK-----------
--------------------------ASGGE-------------------FEDVARLEAY
IQTQYGYEVTN-------------------------------------------------
------
>lcl|36550_1723 unnamed protein product
------------------------------------------------------------
---MSD--------------------------------------LKAQK-----------
---------------------RLAAD----------------------------------
---------------------ELDVGKGR-------------------------------
------------------------------------------------------------
--------------------------------------------------------VWLD
P---------------------------EAQEE--IEDAITR--EDV-------------
---------------------------------------RELIEQGTIRAKDAKTNS---
------------RGQARERAAKRS------------------------------------
-------------------------------------------Y----------------
G----------------------------------------------------------H
KSGAGTRK--------GKAGARQNTKD------------DWK------------------
--------------------------------------------ARIRAMRTRLKE----
------------------------------------------------------------
-------------------------------------------LRDDEDVLD--------
------------------------------------------------------------
------------------------------------------------------------
------------------------------------------------------------
--------------------------ATEYR-------------TLYNK-----------
--------------------------ASGGE-------------------FEDVARLEAY
IQTQYGYEVTE-------------------------------------------------
------
>lcl|36551_2387 unnamed protein product
------------------------------------------------------------
---MSD--------------------------------------LKAQK-----------
---------------------RLAAD----------------------------------
---------------------ELDVGKGR-------------------------------
------------------------------------------------------------
--------------------------------------------------------VWLD
P---------------------------EAQEE--IEDAITR--EDV-------------
---------------------------------------RELIEQGTIRAKDAKTNS---
------------RGQARERAAKRS------------------------------------
-------------------------------------------Y----------------
G----------------------------------------------------------H
KSGAGTRK--------GKAGARQNTKD------------DWK------------------
--------------------------------------------ARIRAMRTRLKE----
------------------------------------------------------------
-------------------------------------------LRDDEDVLD--------
------------------------------------------------------------
------------------------------------------------------------
------------------------------------------------------------
--------------------------ATEYR-------------TLYNK-----------
--------------------------ASGGE-------------------FEDVARLEAY
IQTQYGYEVTE-------------------------------------------------
------
>lcl|36552_1196 unnamed protein product
------------------------------------------------------------
---MSD--------------------------------------LKAQK-----------
---------------------RLAAD----------------------------------
---------------------ELDVGKGR-------------------------------
------------------------------------------------------------
--------------------------------------------------------VWLD
P---------------------------EAQEE--IEDAITR--EDV-------------
---------------------------------------RELIEQGTIRAKDAKTNS---
------------RGQARERAAKRS------------------------------------
-------------------------------------------Y----------------
G----------------------------------------------------------H
KSGAGTRK--------GKAGARQNTKD------------DWK------------------
--------------------------------------------ARIRAMRTRLKE----
------------------------------------------------------------
-------------------------------------------LRDDEDVLD--------
------------------------------------------------------------
------------------------------------------------------------
------------------------------------------------------------
--------------------------ATEYR-------------TLYNK-----------
--------------------------ASGGE-------------------FEDVARLEAY
IQTQYGYEVTE-------------------------------------------------
------
>lcl|36554_2647 unnamed protein product
------------------------------------------------------------
---MSD--------------------------------------LKAQK-----------
---------------------RLAAD----------------------------------
---------------------ELDVGKGR-------------------------------
------------------------------------------------------------
--------------------------------------------------------VWLD
P---------------------------EAQEE--IEDAITR--EDV-------------
---------------------------------------RELIEQGTIRAKDAKTNS---
------------RGQARERAAKRS------------------------------------
-------------------------------------------Y----------------
G----------------------------------------------------------H
KSGAGTRK--------GKAGARQNTKD------------DWK------------------
--------------------------------------------ARIRAMRTRLKE----
------------------------------------------------------------
-------------------------------------------LRDDEDVLD--------
------------------------------------------------------------
------------------------------------------------------------
------------------------------------------------------------
--------------------------ATEYR-------------TLYNK-----------
--------------------------ASGGE-------------------FEDVARLEAY
IQTQYGYEVTE-------------------------------------------------
------
>lcl|36555_1190 unnamed protein product
------------------------------------------------------------
---MSD--------------------------------------LKAQK-----------
---------------------RLAAD----------------------------------
---------------------ELDVGKGR-------------------------------
------------------------------------------------------------
--------------------------------------------------------VWLD
P---------------------------EAQEE--IEDAITR--EDV-------------
---------------------------------------RELIEQGTIRAKDAKTNS---
------------RGQARERAAKRS------------------------------------
-------------------------------------------Y----------------
G----------------------------------------------------------H
KSGAGTRK--------GKAGARQNTKD------------DWK------------------
--------------------------------------------ARIRAMRTRLKE----
------------------------------------------------------------
-------------------------------------------LRDDEDVLD--------
------------------------------------------------------------
------------------------------------------------------------
------------------------------------------------------------
--------------------------ATEYR-------------TLYNK-----------
--------------------------ASGGE-------------------FEDVARLEAY
IQTQYGYEVTE-------------------------------------------------
------
>gi|448503694|ref|ZP_21613323.1| 50S ribosomal protein L19e [Halorubrum coriense DSM 10284]
------------------------------------------------------------
---MSD--------------------------------------LKAQK-----------
---------------------RLAAD----------------------------------
---------------------ELDVGKGR-------------------------------
------------------------------------------------------------
--------------------------------------------------------VWLD
P---------------------------EAQEE--IEDAITR--EDV-------------
---------------------------------------RELIDQGTIRAKDAKTNS---
------------RGRARERADKRS------------------------------------
-------------------------------------------Y----------------
G----------------------------------------------------------H
QSGAGSRK--------GRSGARQNTKD------------DWK------------------
--------------------------------------------ARIRAQRARLKE----
------------------------------------------------------------
-------------------------------------------LRDDEDVLD--------
------------------------------------------------------------
------------------------------------------------------------
------------------------------------------------------------
--------------------------ASEYR-------------TLYNK-----------
--------------------------ASGGD-------------------FEDVARLEAY
IRTEYGYEVTD-------------------------------------------------
------
>lcl|38022_22 unnamed protein product
------------------------------------------------------------
---MSD--------------------------------------LKAQK-----------
---------------------RLAAD----------------------------------
---------------------ELDVGKGR-------------------------------
------------------------------------------------------------
--------------------------------------------------------VWLD
P---------------------------EAQEE--IEDAITR--EDV-------------
---------------------------------------RELIEQGTIRAKGAKTNS---
------------RGRARERADKRS------------------------------------
-------------------------------------------Y----------------
G----------------------------------------------------------H
QSGAGSRK--------GRSGARQDTKD------------DWK------------------
--------------------------------------------ARIRAQRARLKE----
------------------------------------------------------------
-------------------------------------------LRDDEDVLD--------
------------------------------------------------------------
------------------------------------------------------------
------------------------------------------------------------
--------------------------ASEYR-------------TLYNK-----------
--------------------------ASGGD-------------------FEDVARLEAF
IETQYGYEVTD-------------------------------------------------
------
>lcl|36546_3260 unnamed protein product
------------------------------------------------------------
---MSD--------------------------------------LKAQK-----------
---------------------RLAAD----------------------------------
---------------------ELDVGKGR-------------------------------
------------------------------------------------------------
--------------------------------------------------------VWLD
P---------------------------EAQEE--IEDAITR--EDV-------------
---------------------------------------RELIEQGTIRAKDAKTNS---
------------RGRARERADKRS------------------------------------
-------------------------------------------Y----------------
G----------------------------------------------------------H
QSGAGSRK--------GRSGARQDTKD------------DWK------------------
--------------------------------------------ARIRAQRARLKE----
------------------------------------------------------------
-------------------------------------------LRDDEDVLD--------
------------------------------------------------------------
------------------------------------------------------------
------------------------------------------------------------
--------------------------ASEYR-------------TLYNK-----------
--------------------------ASGGD-------------------FEDVARLEAF
IETQYGYEVTD-------------------------------------------------
------
>lcl|38020_1001 unnamed protein product
------------------------------------------------------------
---MSD--------------------------------------LKAQK-----------
---------------------RLAAD----------------------------------
---------------------ELDVGKGR-------------------------------
------------------------------------------------------------
--------------------------------------------------------VWLD
P---------------------------EAQEE--IEDAITR--EDV-------------
---------------------------------------RELIEQGTIRAKDAKTNS---
------------RGRARERADKRS------------------------------------
-------------------------------------------Y----------------
G----------------------------------------------------------H
QSGAGSRK--------GRSGARQDTKD------------DWK------------------
--------------------------------------------ARIRAQRARLKE----
------------------------------------------------------------
-------------------------------------------LRDDEDVLD--------
------------------------------------------------------------
------------------------------------------------------------
------------------------------------------------------------
--------------------------ASEYR-------------TLYNK-----------
--------------------------ASGGD-------------------FEDVARLEAF
IETQYGYEVTD-------------------------------------------------
------
>lcl|38021_2126 unnamed protein product
------------------------------------------------------------
---MSD--------------------------------------LKAQK-----------
---------------------RLAAD----------------------------------
---------------------ELDVGKGR-------------------------------
------------------------------------------------------------
--------------------------------------------------------VWLD
P---------------------------EAQEE--IEDAITR--EDV-------------
---------------------------------------RELIEQGTIRAKDAKTNS---
------------RGRARERADKRS------------------------------------
-------------------------------------------Y----------------
G----------------------------------------------------------H
QSGAGSRK--------GRSGARQDTKD------------DWK------------------
--------------------------------------------ARIRAQRARLKE----
------------------------------------------------------------
-------------------------------------------LRDDEDVLD--------
------------------------------------------------------------
------------------------------------------------------------
------------------------------------------------------------
--------------------------ASEYR-------------TLYNK-----------
--------------------------ASGGD-------------------FEDVARLEAF
IETQYGYEVTD-------------------------------------------------
------
>lcl|23591_2523 unnamed protein product
------------------------------------------------------------
---MSD--------------------------------------LKAQK-----------
---------------------RLAAD----------------------------------
---------------------ELDVGKGR-------------------------------
------------------------------------------------------------
--------------------------------------------------------VWLD
P---------------------------EAQEE--IEDAITR--EDV-------------
---------------------------------------RELIEQGTIRAKDAKTNS---
------------RGRARERADKRS------------------------------------
-------------------------------------------Y----------------
G----------------------------------------------------------H
QSGAGSRK--------GRSGARQDTKD------------DWK------------------
--------------------------------------------ARIRAQRARLKE----
------------------------------------------------------------
-------------------------------------------LRDDEDVLD--------
------------------------------------------------------------
------------------------------------------------------------
------------------------------------------------------------
--------------------------ASEYR-------------TLYNK-----------
--------------------------ASGGD-------------------FEDVARLEAF
IETQYGYEVTD-------------------------------------------------
------
>lcl|36553_2253 unnamed protein product
------------------------------------------------------------
---MSD--------------------------------------LKAQK-----------
---------------------RLAAD----------------------------------
---------------------ELDVGKGR-------------------------------
------------------------------------------------------------
--------------------------------------------------------VWLD
P---------------------------EAQEE--IEDAITR--EDV-------------
---------------------------------------RELIEQGTIRAKDAKTNS---
------------RGRARERADKRS------------------------------------
-------------------------------------------Y----------------
G----------------------------------------------------------H
QSGAGSRK--------GRSGARQDTKD------------DWK------------------
--------------------------------------------ARIRAQRARLKE----
------------------------------------------------------------
-------------------------------------------LRDDEDVLD--------
------------------------------------------------------------
------------------------------------------------------------
------------------------------------------------------------
--------------------------ASEYR-------------TLYNK-----------
--------------------------ASGGD-------------------FEDVARLEAF
IETQYGYEVTD-------------------------------------------------
------
>lcl|38024_2006 unnamed protein product
------------------------------------------------------------
---MSD--------------------------------------LKAQK-----------
---------------------RLAAD----------------------------------
---------------------ELDVGKGR-------------------------------
------------------------------------------------------------
--------------------------------------------------------VWLD
P---------------------------EAQEE--IEDAITR--EDV-------------
---------------------------------------RELIEQGTIRAKDAKTNS---
------------RGRARERADKRS------------------------------------
-------------------------------------------Y----------------
G----------------------------------------------------------H
QSGAGSRK--------GRSGARQDTKD------------DWK------------------
--------------------------------------------ARIRAQRARLKE----
------------------------------------------------------------
-------------------------------------------LRDDEDVLD--------
------------------------------------------------------------
------------------------------------------------------------
------------------------------------------------------------
--------------------------ASEYR-------------TLYNK-----------
--------------------------ASGGD-------------------FEDVARLEAF
IETQYGYEVTD-------------------------------------------------
------
>lcl|38025_459 unnamed protein product
------------------------------------------------------------
---MSD--------------------------------------LKAQK-----------
---------------------RLAAD----------------------------------
---------------------ELDVGKGR-------------------------------
------------------------------------------------------------
--------------------------------------------------------VWLD
P---------------------------EAQEE--IEDAITR--EDV-------------
---------------------------------------RELIEQGTIRAKDAKTNS---
------------RGRARERADKRS------------------------------------
-------------------------------------------Y----------------
G----------------------------------------------------------H
QSGAGSRK--------GRSGARQDTKD------------DWK------------------
--------------------------------------------ARIRAQRARLKE----
------------------------------------------------------------
-------------------------------------------LRDDEDVLD--------
------------------------------------------------------------
------------------------------------------------------------
------------------------------------------------------------
--------------------------ASEYR-------------TLYNK-----------
--------------------------ASGGD-------------------FEDVARLEAF
IETQYGYEVTD-------------------------------------------------
------
>lcl|36556_1780 unnamed protein product
------------------------------------------------------------
---MSD--------------------------------------LKAQK-----------
---------------------RLAAD----------------------------------
---------------------ELDVGKGR-------------------------------
------------------------------------------------------------
--------------------------------------------------------VWLD
P---------------------------EAQEE--IEDAITR--EDV-------------
---------------------------------------RELIEQGTIRAKDAKTNS---
------------RGRARERADKRS------------------------------------
-------------------------------------------Y----------------
G----------------------------------------------------------H
QSGAGSRK--------GRSGARQDTKD------------DWK------------------
--------------------------------------------ARIRAQRARLKE----
------------------------------------------------------------
-------------------------------------------LRDDEDVLD--------
------------------------------------------------------------
------------------------------------------------------------
------------------------------------------------------------
--------------------------ASEYR-------------TLYNK-----------
--------------------------ASGGD-------------------FEDVARLEAF
IETQYGYEVTD-------------------------------------------------
------
>lcl|36557_307 unnamed protein product
------------------------------------------------------------
---MSD--------------------------------------LKAQK-----------
---------------------RLAAD----------------------------------
---------------------ELDVGKGR-------------------------------
------------------------------------------------------------
--------------------------------------------------------VWLD
P---------------------------EAQEE--IEDAITR--EDV-------------
---------------------------------------RELIEQGTIRAKDAKTNS---
------------RGRARERADKRS------------------------------------
-------------------------------------------Y----------------
G----------------------------------------------------------H
QSGAGSRK--------GRSGARQDTKD------------DWK------------------
--------------------------------------------ARIRAQRARLKE----
------------------------------------------------------------
-------------------------------------------LRDDEDVLD--------
------------------------------------------------------------
------------------------------------------------------------
------------------------------------------------------------
--------------------------ASEYR-------------TLYNK-----------
--------------------------ASGGD-------------------FEDVARLEAF
IETQYGYEVTD-------------------------------------------------
------
>lcl|18175_1635 unnamed protein product
------------------------------------------------------------
---MSD--------------------------------------LKAQK-----------
---------------------RLAAD----------------------------------
---------------------ELDVGKGR-------------------------------
------------------------------------------------------------
--------------------------------------------------------VWLD
P---------------------------DAQEE--IADAITR--EDV-------------
---------------------------------------RELIDQGTIRAKDAKTNS---
------------RGRARERADKRS------------------------------------
-------------------------------------------Y----------------
G----------------------------------------------------------H
QSGAGSRK--------GRSGARQNTKD------------DWK------------------
--------------------------------------------ARIRAQRARLKE----
------------------------------------------------------------
-------------------------------------------LRDEEDVLD--------
------------------------------------------------------------
------------------------------------------------------------
------------------------------------------------------------
--------------------------ASEYR-------------TLYNK-----------
--------------------------ASGGD-------------------FEDVARLEAF
IETQYGYEVTD-------------------------------------------------
------
>lcl|18176_1171 unnamed protein product
------------------------------------------------------------
---MSD--------------------------------------LKAQK-----------
---------------------RLAAD----------------------------------
---------------------ELDVGKGR-------------------------------
------------------------------------------------------------
--------------------------------------------------------VWLD
P---------------------------DAQEE--IADAITR--EDV-------------
---------------------------------------RELIDQGTIRAKDAKTNS---
------------RGRARERADKRS------------------------------------
-------------------------------------------Y----------------
G----------------------------------------------------------H
QSGAGSRK--------GRSGARQNTKD------------DWK------------------
--------------------------------------------ARIRAQRARLKE----
------------------------------------------------------------
-------------------------------------------LRDEEDVLD--------
------------------------------------------------------------
------------------------------------------------------------
------------------------------------------------------------
--------------------------ASEYR-------------TLYNK-----------
--------------------------ASGGD-------------------FEDVARLEAF
IETQYGYEVTD-------------------------------------------------
------
>lcl|36548_1125 unnamed protein product
------------------------------------------------------------
------------------------------------------------------------
------------------------------------------------------------
------------------------------------------------------------
------------------------------------------------------------
------------------------------------------------------------
------------------------------------------------------------
------------------------------------------------------------
------------------------------------------------------------
------------------------------------------------------------
------------------------------------------------------------
------------------------------------------------------------
------------------------------------------------------------
------------------------------------------------------------
-------------------------------------------------MLD--------
------------------------------------------------------------
------------------------------------------------------------
------------------------------------------------------------
--------------------------ASEYR-------------TLYNK-----------
--------------------------ASGGD-------------------FEDVARLEAF
IETQYGYEVTD-------------------------------------------------
------
>lcl|18174_1380 unnamed protein product
------------------------------------------------------------
---MSD--------------------------------------LKAQK-----------
---------------------RLAAD----------------------------------
---------------------ELDVGKGR-------------------------------
------------------------------------------------------------
--------------------------------------------------------VWLD
P---------------------------DAQEE--IADAITR--EDV-------------
---------------------------------------RELIEQGTIRAKDEKTNS---
------------RGRARERADKRS------------------------------------
-------------------------------------------Y----------------
G----------------------------------------------------------H
QSGAGSRK--------GRSGARQDTKD------------DWK------------------
--------------------------------------------ARIRAQRARLKE----
------------------------------------------------------------
-------------------------------------------LRDEEDVLD--------
------------------------------------------------------------
------------------------------------------------------------
------------------------------------------------------------
--------------------------ASEYR-------------TLYNK-----------
--------------------------ASGGD-------------------FEDIARLEAY
IRTQYGYEVTD-------------------------------------------------
------
>lcl|18178_850 unnamed protein product
------------------------------------------------------------
---MSD--------------------------------------LKAQK-----------
---------------------RLAAD----------------------------------
---------------------ELDVGKGR-------------------------------
------------------------------------------------------------
--------------------------------------------------------VWLD
P---------------------------DAQEE--IADAITR--EDV-------------
---------------------------------------RELIEQGTIRAKDEKTNS---
------------RGRARERADKRS------------------------------------
-------------------------------------------Y----------------
G----------------------------------------------------------H
QSGAGSRK--------GRSGARQDTKD------------DWK------------------
--------------------------------------------ARIRAQRARLKE----
------------------------------------------------------------
-------------------------------------------LRDEEDVLD--------
------------------------------------------------------------
------------------------------------------------------------
------------------------------------------------------------
--------------------------ASEYR-------------TLYNK-----------
--------------------------ASGGN-------------------FEDVARLEAY
IRTQYGYEVTD-------------------------------------------------
------
>gi|515913235|ref|WP_017343818.1| 50S ribosomal protein L19 [Halorubrum sp. T3]
------------------------------------------------------------
---MSD--------------------------------------LKAQK-----------
---------------------RLAAD----------------------------------
---------------------ELDVGKRR-------------------------------
------------------------------------------------------------
--------------------------------------------------------VWLD
P---------------------------DAQEE--IEDAITR--EDV-------------
---------------------------------------RELIEQGTIRAKDEKTNS---
------------RGRARERAEKRS------------------------------------
-------------------------------------------Y----------------
G----------------------------------------------------------H
QSGAGTRK--------GRSGARQDTKD------------DWK------------------
--------------------------------------------ARIRAQRARLKE----
------------------------------------------------------------
-------------------------------------------LRDEEDVLD--------
------------------------------------------------------------
------------------------------------------------------------
------------------------------------------------------------
--------------------------ASEYR-------------TLYNK-----------
--------------------------ASGGD-------------------FEDVARLEAF
IETQYGYEVTD-------------------------------------------------
------
>gi|448484352|ref|ZP_21606059.1| 50S ribosomal protein L19e [Halorubrum arcis JCM 13916]
------------------------------------------------------------
---MSD--------------------------------------LKAQK-----------
---------------------RLAAD----------------------------------
---------------------ELDVGKGR-------------------------------
------------------------------------------------------------
--------------------------------------------------------VWLD
P---------------------------DAQEE--IEDAITR--EDV-------------
---------------------------------------RELIEQGTIRAKDEKTNS---
------------RGRARERAEKRS------------------------------------
-------------------------------------------Y----------------
G----------------------------------------------------------H
QSGAGTRK--------GRSGARQDTKD------------DWK------------------
--------------------------------------------ARIRAQRARLKE----
------------------------------------------------------------
-------------------------------------------LRDEEDVLD--------
------------------------------------------------------------
------------------------------------------------------------
------------------------------------------------------------
--------------------------ASEYR-------------TLYNK-----------
--------------------------ASGGD-------------------FEDVARLEAF
IETQYGYEVTD-------------------------------------------------
------
>lcl|36547_69 unnamed protein product
------------------------------------------------------------
---MSD--------------------------------------LKAQK-----------
---------------------RLAAD----------------------------------
---------------------ELDVGKGR-------------------------------
------------------------------------------------------------
--------------------------------------------------------VWLD
P---------------------------DAQEE--IEDAITR--EDV-------------
---------------------------------------RELIEQGTIRAKDEKTNS---
------------RGRARERAEKRS------------------------------------
-------------------------------------------Y----------------
G----------------------------------------------------------H
QSGAGTRK--------GRSGARQDTKD------------DWK------------------
--------------------------------------------ARIRAQRARLKE----
------------------------------------------------------------
-------------------------------------------LRDEEDVLD--------
------------------------------------------------------------
------------------------------------------------------------
------------------------------------------------------------
--------------------------ASEYR-------------TLYNK-----------
--------------------------ASGGD-------------------FEDVARLEAF
IETQYGYEVTD-------------------------------------------------
------
>gi|448517707|ref|ZP_21617281.1| 50S ribosomal protein L19e [Halorubrum distributum JCM 10118]
------------------------------------------------------------
---MSD--------------------------------------LKAQK-----------
---------------------RLAAD----------------------------------
---------------------ELDVGKGR-------------------------------
------------------------------------------------------------
--------------------------------------------------------VWLD
P---------------------------DAQEE--IEDAITR--EDV-------------
---------------------------------------RELIEQGTIRAKDEKTNS---
------------RGRARERAEKRS------------------------------------
-------------------------------------------Y----------------
G----------------------------------------------------------H
QSGAGTRK--------GRSGARQDTKD------------DWK------------------
--------------------------------------------ARIRAQRARLKE----
------------------------------------------------------------
-------------------------------------------LRDEEDVLD--------
------------------------------------------------------------
------------------------------------------------------------
------------------------------------------------------------
--------------------------ASEYR-------------TLYNK-----------
--------------------------ASGGD-------------------FEDVARLEAF
IETQYGYEVTD-------------------------------------------------
------
>lcl|36549_638 unnamed protein product
------------------------------------------------------------
---MSD--------------------------------------LKAQK-----------
---------------------RLAAD----------------------------------
---------------------ELDVGKGR-------------------------------
------------------------------------------------------------
--------------------------------------------------------VWLD
P---------------------------DAQEE--IEDAITR--EDV-------------
---------------------------------------RELIEQGTIRAKDEKTNS---
------------RGRARERAEKRS------------------------------------
-------------------------------------------Y----------------
G----------------------------------------------------------H
QSGAGTRK--------GRSGARQDTKD------------DWK------------------
--------------------------------------------ARIRAQRARLKE----
------------------------------------------------------------
-------------------------------------------LRDEEDVLD--------
------------------------------------------------------------
------------------------------------------------------------
------------------------------------------------------------
--------------------------ASEYR-------------TLYNK-----------
--------------------------ASGGD-------------------FEDVARLEAF
IETQYGYEVTD-------------------------------------------------
------
>gi|448452140|ref|ZP_21593160.1| 50S ribosomal protein L19e [Halorubrum litoreum JCM 13561]
------------------------------------------------------------
---MSD--------------------------------------LKAQK-----------
---------------------RLAAD----------------------------------
---------------------ELDVGKGR-------------------------------
------------------------------------------------------------
--------------------------------------------------------VWLD
P---------------------------DAQEE--IEDAITR--EDV-------------
---------------------------------------RELIEQGTIRAKDEKTNS---
------------RGRARERAEKRS------------------------------------
-------------------------------------------Y----------------
G----------------------------------------------------------H
QSGAGTRK--------GRSGARQDTKD------------DWK------------------
--------------------------------------------ARIRAQRARLKE----
------------------------------------------------------------
-------------------------------------------LRDEEDVLD--------
------------------------------------------------------------
------------------------------------------------------------
------------------------------------------------------------
--------------------------ASEYR-------------TLYNK-----------
--------------------------ASGGD-------------------FEDVARLEAF
IETQYGYEVTD-------------------------------------------------
------
>gi|448426489|ref|ZP_21583338.1| 50S ribosomal protein L19e [Halorubrum terrestre JCM 10247]
------------------------------------------------------------
---MSD--------------------------------------LKAQK-----------
---------------------RLAAD----------------------------------
---------------------ELDVGKGR-------------------------------
------------------------------------------------------------
--------------------------------------------------------VWLD
P---------------------------DAQEE--IEDAITR--EDV-------------
---------------------------------------RELIEQGTIRAKDEKTNS---
------------RGRARERAEKRS------------------------------------
-------------------------------------------Y----------------
G----------------------------------------------------------H
QSGAGTRK--------GRSGARQDTKD------------DWK------------------
--------------------------------------------ARIRAQRARLKE----
------------------------------------------------------------
-------------------------------------------LRDEEDVLD--------
------------------------------------------------------------
------------------------------------------------------------
------------------------------------------------------------
--------------------------ASEYR-------------TLYNK-----------
--------------------------ASGGD-------------------FEDVARLEAF
IETQYGYEVTD-------------------------------------------------
------
>gi|495716534|ref|WP_008441113.1| 50S ribosomal protein L19e [Halorubrum californiense]
------------------------------------------------------------
---MSD--------------------------------------LKAQK-----------
---------------------RLAAD----------------------------------
---------------------ELDVGKRR-------------------------------
------------------------------------------------------------
--------------------------------------------------------VWLD
P---------------------------DAQEE--IEDAITR--EDV-------------
---------------------------------------RELIEQGTIRAKDEKTNS---
------------RGRARERAEKRS------------------------------------
-------------------------------------------Y----------------
G----------------------------------------------------------H
QSGAGTRK--------GRSGARQDTKD------------DWK------------------
--------------------------------------------ARIRAQRARLKE----
------------------------------------------------------------
-------------------------------------------LRDEEDVLD--------
------------------------------------------------------------
------------------------------------------------------------
------------------------------------------------------------
--------------------------ASEYR-------------TLYNK-----------
--------------------------ASGGD-------------------FEDVARLEAY
IRTQYGYEVTD-------------------------------------------------
------
>lcl|39407_853 unnamed protein product
------------------------------------------------------------
---MSD--------------------------------------LKAQK-----------
---------------------RLAAD----------------------------------
---------------------ELDVGKGR-------------------------------
------------------------------------------------------------
--------------------------------------------------------VWLD
P---------------------------DAQEE--IEDAITR--EDV-------------
---------------------------------------RELIEQGTIRAKDEKTNS---
------------RGRARERAEKRS------------------------------------
-------------------------------------------Y----------------
G----------------------------------------------------------H
QSGAGTRK--------GRSGARQDTKD------------DWK------------------
--------------------------------------------ARIRAQRARLKE----
------------------------------------------------------------
-------------------------------------------LRDEEDVLD--------
------------------------------------------------------------
------------------------------------------------------------
------------------------------------------------------------
--------------------------ASEYR-------------TLYNK-----------
--------------------------ASGGD-------------------FEDVARLEAY
IRTQYGYEVTD-------------------------------------------------
------
>lcl|38016_1421 unnamed protein product
------------------------------------------------------------
---MSD--------------------------------------LKAQK-----------
---------------------RLAAD----------------------------------
---------------------ELDVGKGR-------------------------------
------------------------------------------------------------
--------------------------------------------------------VWLD
P---------------------------DAQEE--IEDAITR--EDV-------------
---------------------------------------RELIEQGTIRAKDEKTNS---
------------RGRARERAEKRS------------------------------------
-------------------------------------------Y----------------
G----------------------------------------------------------H
QSGAGTRK--------GRSGARQDTKD------------DWK------------------
--------------------------------------------ARIRAQRARLKE----
------------------------------------------------------------
-------------------------------------------LRDEEDVLD--------
------------------------------------------------------------
------------------------------------------------------------
------------------------------------------------------------
--------------------------ASEYR-------------TLYNK-----------
--------------------------ASGGD-------------------FEDVARLEAY
IRTQYGYEVTD-------------------------------------------------
------
>gi|222480839|ref|YP_002567076.1| 50S ribosomal protein L19e [Halorubrum lacusprofundi ATCC 49239]
------------------------------------------------------------
---MSD--------------------------------------LKAQK-----------
---------------------RLAAD----------------------------------
---------------------ELDVGKGR-------------------------------
------------------------------------------------------------
--------------------------------------------------------IWLD
P---------------------------EAQEE--IEDAITR--EDV-------------
---------------------------------------RDLIDQGTIRAKDAKTNS---
------------RGRARERAEKRS------------------------------------
-------------------------------------------Y----------------
G----------------------------------------------------------H
QSGAGTRK--------GKSGARQNTKD------------DWK------------------
--------------------------------------------ARIRAQRARLKE----
------------------------------------------------------------
-------------------------------------------LRDEEDVLD--------
------------------------------------------------------------
------------------------------------------------------------
------------------------------------------------------------
--------------------------ASEYR-------------TLYNK-----------
--------------------------SSGGE-------------------FEDVARLEAY
IQTQYGYEVTD-------------------------------------------------
------
>gi|448535690|ref|ZP_21622210.1| 50S ribosomal protein L19e [Halorubrum hochstenium ATCC 700873]
------------------------------------------------------------
---MSD--------------------------------------LKAQK-----------
---------------------RLAAD----------------------------------
---------------------ELDVGKGR-------------------------------
------------------------------------------------------------
--------------------------------------------------------VWLD
P---------------------------EAQEE--IADAITR--EDV-------------
---------------------------------------RELIEQGTIRAKDAKTNS---
------------RGRARERAEKRS------------------------------------
-------------------------------------------Y----------------
G----------------------------------------------------------H
QSGAGTRK--------GKSGARQDTKD------------DWK------------------
--------------------------------------------VRIRAQRARLKE----
------------------------------------------------------------
-------------------------------------------LRDEEDVLD--------
------------------------------------------------------------
------------------------------------------------------------
------------------------------------------------------------
--------------------------ASEYR-------------TLYNK-----------
--------------------------ASGGD-------------------FEDVARLEAY
IRTQYGYEVTD-------------------------------------------------
------
>gi|448436270|ref|ZP_21587071.1| 50S ribosomal protein L19e [Halorubrum tebenquichense DSM 14210]
------------------------------------------------------------
---MSD--------------------------------------LKAQK-----------
---------------------RLAAD----------------------------------
---------------------ELDVGKGR-------------------------------
------------------------------------------------------------
--------------------------------------------------------VWLD
P---------------------------EAQEE--IADAITR--EDV-------------
---------------------------------------RELIEQGTIRAKDAKTNS---
------------RGRARERAEKRS------------------------------------
-------------------------------------------Y----------------
G----------------------------------------------------------H
QSGAGTRK--------GKSGARQDTKD------------DWK------------------
--------------------------------------------VRIRAQRARLKE----
------------------------------------------------------------
-------------------------------------------LRDEEDVLD--------
------------------------------------------------------------
------------------------------------------------------------
------------------------------------------------------------
--------------------------APEYR-------------TLYNK-----------
--------------------------ASGGD-------------------FEDVARLEAY
IRTQYGYEVTD-------------------------------------------------
------
>gi|448460059|ref|ZP_21596979.1| 50S ribosomal protein L19e [Halorubrum lipolyticum DSM 21995]
------------------------------------------------------------
---MSD--------------------------------------LKAQK-----------
---------------------RLAAD----------------------------------
---------------------ELDVGKGR-------------------------------
------------------------------------------------------------
--------------------------------------------------------VWLD
P---------------------------EAQEE--IEDAITR--EDV-------------
---------------------------------------RELIEQGTIRATDAKTNS---
------------RGRARERAEKRS------------------------------------
-------------------------------------------Y----------------
G----------------------------------------------------------H
QSGAGTRK--------GKAGARQNTKD------------DWK------------------
--------------------------------------------ARIRAQRARLKE----
------------------------------------------------------------
-------------------------------------------LRDEADVLD--------
------------------------------------------------------------
------------------------------------------------------------
------------------------------------------------------------
--------------------------ASEYR-------------TLYNK-----------
--------------------------ASGGE-------------------FEDVARLEAY
IQTQYGYEVTD-------------------------------------------------
------
>gi|448463248|ref|ZP_21598026.1| 50S ribosomal protein L19e [Halorubrum kocurii JCM 14978]
------------------------------------------------------------
---MSD--------------------------------------LKAQK-----------
---------------------RLAAD----------------------------------
---------------------ELDVGKGR-------------------------------
------------------------------------------------------------
--------------------------------------------------------VWLD
P---------------------------EAQEE--IEDAITR--EDV-------------
---------------------------------------RELIEQGTIRAKDAKTNS---
------------RGRARERAEKRS------------------------------------
-------------------------------------------Y----------------
G----------------------------------------------------------H
QSGAGTRK--------GKSGARQNTKD------------DWK------------------
--------------------------------------------ARIRAQRARLKE----
------------------------------------------------------------
-------------------------------------------LRDEEDVLD--------
------------------------------------------------------------
------------------------------------------------------------
------------------------------------------------------------
--------------------------ASEYR-------------TLYNK-----------
--------------------------ASGGD-------------------FEDVARLEAY
IQTQYGYEVTD-------------------------------------------------
------
>gi|448441431|ref|ZP_21589094.1| 50S ribosomal protein L19e [Halorubrum saccharovorum DSM 1137]
------------------------------------------------------------
---MSD--------------------------------------LKAQK-----------
---------------------RLAAD----------------------------------
---------------------ELDVGKGR-------------------------------
------------------------------------------------------------
--------------------------------------------------------VWLD
P---------------------------EAQEE--IEDAITR--EDV-------------
---------------------------------------RELIEQGTIRAKDAKTNS---
------------RGQARERAEKRS------------------------------------
-------------------------------------------Y----------------
G----------------------------------------------------------H
QSGAGTRK--------GKAGARQNTKD------------DWK------------------
--------------------------------------------ARIRAQRARLKE----
------------------------------------------------------------
-------------------------------------------LRDDEDVLD--------
------------------------------------------------------------
------------------------------------------------------------
------------------------------------------------------------
--------------------------ASEYR-------------TLYNK-----------
--------------------------ASGGD-------------------FEDVARLEAY
IQTQYGYEVTD-------------------------------------------------
------
>lcl|38017_2454 unnamed protein product
------------------------------------------------------------
---MSD--------------------------------------LKAQK-----------
---------------------RLAAD----------------------------------
---------------------ELDVGKGR-------------------------------
------------------------------------------------------------
--------------------------------------------------------VWLD
P---------------------------EAQEE--IEDAITR--EDV-------------
---------------------------------------RELIDQGTIRAKDAKTNS---
------------RGQARERAEKRS------------------------------------
-------------------------------------------Y----------------
G----------------------------------------------------------H
KSGAGTRK--------GKAGARQNTKD------------DWK------------------
--------------------------------------------ARIRAQRARLKE----
------------------------------------------------------------
-------------------------------------------LRDDEDVLD--------
------------------------------------------------------------
------------------------------------------------------------
------------------------------------------------------------
--------------------------ATEYR-------------TLYNK-----------
--------------------------ASGGD-------------------FEDVARLEAY
IQTQYGYEVTD-------------------------------------------------
------
>gi|541199351|gb|ERH07514.1| ribosomal protein L19E [Halonotius sp. J07HN4]
------------------------------------------------------------
---MTD--------------------------------------LKAQK-----------
---------------------RLAAD----------------------------------
---------------------ILDVGENR-------------------------------
------------------------------------------------------------
--------------------------------------------------------VWLD
P---------------------------GEQEE--IAEAITR--DDI-------------
---------------------------------------RELVDAGTIRAKDAKTNS---
------------RGRARERAEKRS------------------------------------
-------------------------------------------Y----------------
G----------------------------------------------------------H
QTGAGSRK--------GKAGARQAEKD------------DWI------------------
--------------------------------------------ERIRAQRARLKE----
------------------------------------------------------------
-------------------------------------------LREN-GTID--------
------------------------------------------------------------
------------------------------------------------------------
------------------------------------------------------------
--------------------------RTQYR-------------ELYNK-----------
--------------------------ASGGE-------------------FDSVDRLEAY
VRTNYGIEVNA-------------------------------------------------
------
>gi|541192119|gb|ERH00468.1| ribosomal protein L19E [Halonotius sp. J07HN6]
------------------------------------------------------------
---MTD--------------------------------------LGSQK-----------
---------------------RLAAD----------------------------------
---------------------VLDVGEGR-------------------------------
------------------------------------------------------------
--------------------------------------------------------VWLD
P---------------------------DEQEE--IAEAITR--EDI-------------
---------------------------------------RDLVDQGIIRSKDAKSNS---
------------RGRARERADKRS------------------------------------
-------------------------------------------Y----------------
G----------------------------------------------------------H
QKGQGSRK--------GKSGAREARKD------------DWV------------------
--------------------------------------------SRIRAQRARLKE----
------------------------------------------------------------
-------------------------------------------LRDE-GTID--------
------------------------------------------------------------
------------------------------------------------------------
------------------------------------------------------------
--------------------------RTQYR-------------ELYNK-----------
--------------------------ASGGE-------------------FESVDRLEAY
VRTNYGIEVTA-------------------------------------------------
------
>gi|448294718|ref|ZP_21484796.1| 50S ribosomal protein L19e [Halalkalicoccus jeotgali B3]
------------------------------------------------------------
---MSD--------------------------------------LKAQK-----------
---------------------RLASD----------------------------------
---------------------VLDVGKNR-------------------------------
------------------------------------------------------------
--------------------------------------------------------VWFD
P---------------------------EAQGE--IADAITR--EEI-------------
---------------------------------------RELVSQGLIQSKEARSNS---
------------RGRAREREEKRA------------------------------------
-------------------------------------------Y----------------
G----------------------------------------------------------H
QKGAGKRR--------GKAGARQNEKD------------QWK------------------
--------------------------------------------DQIRAQRRKLRE----
------------------------------------------------------------
-------------------------------------------LRDE-GEID--------
------------------------------------------------------------
------------------------------------------------------------
------------------------------------------------------------
--------------------------STQYR-------------ELYNK-----------
--------------------------SGGGE-------------------FRSIRYMTNY
IDSEYGDE----------------------------------------------------
------
>gi|409731006|ref|ZP_11272556.1| 50S ribosomal protein L19e, partial [Halococcus hamelinensis 100A6]
------------------------------------------------------------
---MSD--------------------------------------LSAQR-----------
---------------------RLAAD----------------------------------
---------------------VLDVGENR-------------------------------
------------------------------------------------------------
--------------------------------------------------------VWFD
P---------------------------ENQDE--IAEAITR--EDV-------------
---------------------------------------RELVADGTIESKNAKTNS---
------------RGRARERDAQRA------------------------------------
-------------------------------------------A----------------
G----------------------------------------------------------H
RSGP--------------------------------------------------------
------------------------------------------------------------
------------------------------------------------------------
------------------------------------------------------------
------------------------------------------------------------
------------------------------------------------------------
------------------------------------------------------------
------------------------------------------------------------
------------------------------------------------------------
------------------------------------------------------------
------
>gi|448735116|ref|ZP_21717334.1| 50S ribosomal protein L19e [Halococcus salifodinae DSM 8989]
------------------------------------------------------------
---MTD--------------------------------------LTAQR-----------
---------------------RLAAD----------------------------------
---------------------VLDCGENR-------------------------------
------------------------------------------------------------
--------------------------------------------------------VWFD
P---------------------------EAQGE--IAEAITR--EDI-------------
---------------------------------------REQVANGTIESKAAKSNS---
------------RGRARERDKKRA------------------------------------
-------------------------------------------A----------------
G----------------------------------------------------------H
RSGPGTRK--------GTAGARENSKD------------AWV------------------
--------------------------------------------SRIRAQRRRLKE----
------------------------------------------------------------
-------------------------------------------LRAD-GTLD--------
------------------------------------------------------------
------------------------------------------------------------
------------------------------------------------------------
--------------------------RTQYR-------------ALYDK-----------
--------------------------AGGGE-------------------FDSVDRLETF
ATNEYDVTIEDE------------------------------------------------
------
>gi|448730395|ref|ZP_21712703.1| 50S ribosomal protein L19e [Halococcus saccharolyticus DSM 5350]
------------------------------------------------------------
---MTD--------------------------------------LSAQR-----------
---------------------RLAAD----------------------------------
---------------------VLDVGKNR-------------------------------
------------------------------------------------------------
--------------------------------------------------------VWFD
P---------------------------EAQGE--IAEAITR--EDI-------------
---------------------------------------RELVANGTVESKAAKSNS---
------------RGRAREREEKRA------------------------------------
-------------------------------------------A----------------
G----------------------------------------------------------H
RKGPGTRK--------GTAGARENRKD------------AWV------------------
--------------------------------------------SRIRAQRRRLKE----
------------------------------------------------------------
-------------------------------------------LRAD-GTLD--------
------------------------------------------------------------
------------------------------------------------------------
------------------------------------------------------------
--------------------------RTQYR-------------ALYDK-----------
--------------------------AGGGE-------------------FDSVDRLETF
ATNEYDVTIEDE------------------------------------------------
------
>gi|448726776|ref|ZP_21709168.1| 50S ribosomal protein L19e [Halococcus morrhuae DSM 1307]
------------------------------------------------------------
---MSD--------------------------------------LTAQR-----------
---------------------RLAAD----------------------------------
---------------------VLDVGKNR-------------------------------
------------------------------------------------------------
--------------------------------------------------------VWFD
P---------------------------EQQEE--IAEAITR--EDI-------------
---------------------------------------RELVTEGTVDAKAAKSNS---
------------RGRARKRNSQRA------------------------------------
-------------------------------------------A----------------
G----------------------------------------------------------H
RKGPGSRK--------GTAGARENSKD------------AWV------------------
--------------------------------------------SRIRAQRRRLKE----
------------------------------------------------------------
-------------------------------------------LRAE-GTID--------
------------------------------------------------------------
------------------------------------------------------------
------------------------------------------------------------
--------------------------RTQYR-------------TLYDK-----------
--------------------------AGGGE-------------------FDSVDRLESF
AVDEFDIELEDE------------------------------------------------
------
>gi|448737880|ref|ZP_21719913.1| 50S ribosomal protein L19e [Halococcus thailandensis JCM 13552]
------------------------------------------------------------
---MSD--------------------------------------LSAQR-----------
---------------------RLAAD----------------------------------
---------------------VLDVGKNR-------------------------------
------------------------------------------------------------
--------------------------------------------------------VWFD
P---------------------------EAQEE--IAEAITR--EDI-------------
---------------------------------------RELVTEGTVDAKAAKSNS---
------------RGRARERNQKRA------------------------------------
-------------------------------------------A----------------
G----------------------------------------------------------H
RKGTGTRK--------GTAGARENSKD------------AWV------------------
--------------------------------------------SRIRAQRRRLKE----
------------------------------------------------------------
-------------------------------------------LRAE-GTID--------
------------------------------------------------------------
------------------------------------------------------------
------------------------------------------------------------
--------------------------RTQYR-------------TLYDK-----------
--------------------------AGGGE-------------------FDSVDRLESF
AENEFDIELEDE------------------------------------------------
------
>gi|322372150|ref|ZP_08046691.1| 50S ribosomal protein L19e [Haladaptatus paucihalophilus DX253]
------------------------------------------------------------
---MSD--------------------------------------LSAQK-----------
---------------------RLAAD----------------------------------
---------------------VLDVGKNR-------------------------------
------------------------------------------------------------
--------------------------------------------------------VWFD
P---------------------------DAQGA--IADAITR--EDI-------------
---------------------------------------RELVDDGSIQSKDAKSNS---
------------RGRARERNEKRA------------------------------------
-------------------------------------------Y----------------
G----------------------------------------------------------H
RTGPGTRK--------GKKGGRKDSKE------------EWT------------------
--------------------------------------------NQIRAQRRKLRE----
------------------------------------------------------------
-------------------------------------------LRAE-GEIT--------
------------------------------------------------------------
------------------------------------------------------------
------------------------------------------------------------
--------------------------RTQYR-------------ALYDK-----------
--------------------------AKGGE-------------------FRSVQYLLNY
IENNY-------------------------------------------------------
------
>gi|448377824|ref|ZP_21560520.1| 50S ribosomal protein L19e [Halovivax asiaticus JCM 14624]
------------------------------------------------------------
---MTD--------------------------------------LSAQK-----------
---------------------RLAAD----------------------------------
---------------------VLDVGKNR-------------------------------
------------------------------------------------------------
--------------------------------------------------------IWFD
P---------------------------DAQGE--ISQAITR--EEI-------------
---------------------------------------RELVDDGTIRAEDARGNS---
------------RGRARERNAKRA------------------------------------
-------------------------------------------Y----------------
G----------------------------------------------------------H
QKGPGKRR--------GKAGARQDSKE------------QWR------------------
--------------------------------------------NQIRAQRRKLRE----
------------------------------------------------------------
-------------------------------------------LRDS-DELT--------
------------------------------------------------------------
------------------------------------------------------------
------------------------------------------------------------
--------------------------PTEYR-------------ELYRK-----------
--------------------------AGGGE-------------------FRSVRYMLTF
IENEYGDE----------------------------------------------------
------
>gi|433638915|ref|YP_007284675.1| ribosomal protein L19E [Halovivax ruber XH-70]
------------------------------------------------------------
---MTD--------------------------------------LSAQK-----------
---------------------RLAAD----------------------------------
---------------------VLDVGKNR-------------------------------
------------------------------------------------------------
--------------------------------------------------------IWFD
P---------------------------DAQGE--ISQAITR--EEI-------------
---------------------------------------RELVDDGTIRAEDARGNS---
------------RGRARERNAKRA------------------------------------
-------------------------------------------Y----------------
G----------------------------------------------------------H
QKGPGKRR--------GKAGARQDSKE------------QWR------------------
--------------------------------------------NQIRAQRRKLRE----
------------------------------------------------------------
-------------------------------------------LRDS-DELT--------
------------------------------------------------------------
------------------------------------------------------------
------------------------------------------------------------
--------------------------PTEYR-------------ELYRK-----------
--------------------------AGGGE-------------------FRSVRYMLTF
IENEYGDE----------------------------------------------------
------
>gi|448323145|ref|ZP_21512609.1| 50S ribosomal protein L19e [Natronococcus amylolyticus DSM 10524]
------------------------------------------------------------
---MTD--------------------------------------LSAQK-----------
---------------------RLAAD----------------------------------
---------------------VLDVGKNR-------------------------------
------------------------------------------------------------
--------------------------------------------------------VWID
P---------------------------DAQGD--IAEAITR--DEI-------------
---------------------------------------RELVEDGRIQAKTARGNS---
------------RGRARERNAKRA------------------------------------
-------------------------------------------Y----------------
G----------------------------------------------------------H
RKGQGKRK--------GKKGARQSQKD------------EWQ------------------
--------------------------------------------DKIRAQRRKLRE----
------------------------------------------------------------
-------------------------------------------LRDK-GEIT--------
------------------------------------------------------------
------------------------------------------------------------
------------------------------------------------------------
--------------------------PTQYR-------------ELYKK-----------
--------------------------AGGGE-------------------FRSVRYLLNY
IDENYGDQ----------------------------------------------------
------
>gi|448315131|ref|ZP_21504783.1| 50S ribosomal protein L19e, partial [Natronococcus jeotgali DSM 18795]
---------------------------------------------------------KSR
WNPMTD--------------------------------------LSAQK-----------
---------------------RLAAD----------------------------------
---------------------VLDVGKNR-------------------------------
------------------------------------------------------------
--------------------------------------------------------VWID
P---------------------------DAQGE--IAEAITR--DEI-------------
---------------------------------------RDLVDEGSIRAKDARGNS---
------------RGRARERNAKRA------------------------------------
-------------------------------------------Y----------------
G----------------------------------------------------------H
RKGQGKRK--------GKKGARQSQKE------------EWQ------------------
--------------------------------------------DKIRAQRRKLRE----
------------------------------------------------------------
-------------------------------------------LRDK-GEIT--------
------------------------------------------------------------
------------------------------------------------------------
------------------------------------------------------------
--------------------------PTQYR-------------ELYKK-----------
--------------------------AGGGE-------------------FRSVRYLLNY
IDDNYGDQ----------------------------------------------------
------
>gi|435848730|ref|YP_007310980.1| ribosomal protein L19E [Natronococcus occultus SP4]
------------------------------------------------------------
---MTD--------------------------------------LTAQK-----------
---------------------RLAAD----------------------------------
---------------------VLDVGKNR-------------------------------
------------------------------------------------------------
--------------------------------------------------------VWID
P---------------------------DAQGE--IAEAITR--DEI-------------
---------------------------------------RDLVDEGRIQAKDARGNS---
------------RGRARERNAKRA------------------------------------
-------------------------------------------Y----------------
G----------------------------------------------------------H
RKGQGKRK--------GKKGGRQSQKD------------EWQ------------------
--------------------------------------------DKIRAQRRKLRE----
------------------------------------------------------------
-------------------------------------------LRDK-GEIT--------
------------------------------------------------------------
------------------------------------------------------------
------------------------------------------------------------
--------------------------PTQYR-------------ELYKK-----------
--------------------------AGGGE-------------------FRSVRYLLNY
IDENYGDQ----------------------------------------------------
------
>gi|448311962|ref|ZP_21501715.1| 50S ribosomal protein L19e [Natronolimnobius innermongolicus JCM 12255]
------------------------------------------------------------
---MTD--------------------------------------LSAQK-----------
---------------------RLAAD----------------------------------
---------------------VLDVGKNR-------------------------------
------------------------------------------------------------
--------------------------------------------------------VWLD
P---------------------------DAQAD--IAEAITR--DEI-------------
---------------------------------------RELVEEGRIQAEDAKGNS---
------------RGRARERNQKRA------------------------------------
-------------------------------------------Y----------------
G----------------------------------------------------------H
QKGPGKRK--------GKKGARQNEKE------------QWQ------------------
--------------------------------------------NQIRAQRRKLRE----
------------------------------------------------------------
-------------------------------------------LRDQ-DEIT--------
------------------------------------------------------------
------------------------------------------------------------
------------------------------------------------------------
--------------------------VQQYR-------------ELYNK-----------
--------------------------AGGGE-------------------FRSVRYLLNY
IDDNYGDQ----------------------------------------------------
------
>gi|448298483|ref|ZP_21488512.1| 50S ribosomal protein L19e [Natronorubrum tibetense GA33]
------------------------------------------------------------
---MTD--------------------------------------LSAQK-----------
---------------------RLAAD----------------------------------
---------------------VLDVGQNR-------------------------------
------------------------------------------------------------
--------------------------------------------------------VWLD
P---------------------------DAQSE--IAEAITR--DEI-------------
---------------------------------------RDLVDEGRIQADDASGNS---
------------RGRARERNKKRA------------------------------------
-------------------------------------------Y----------------
G----------------------------------------------------------H
QKGPGKRR--------GKKGARQNEKD------------QWQ------------------
--------------------------------------------NKIRAQRRKLRE----
------------------------------------------------------------
-------------------------------------------LRDS-GELT--------
------------------------------------------------------------
------------------------------------------------------------
------------------------------------------------------------
--------------------------PTQYR-------------QLYKK-----------
--------------------------AGGGE-------------------FRSVQYLLNY
IDETYGDQ----------------------------------------------------
------
>gi|336252422|ref|YP_004595529.1| 50S ribosomal protein L19e [Halopiger xanaduensis SH-6]
------------------------------------------------------------
---MTD--------------------------------------LSAQK-----------
---------------------RLAAD----------------------------------
---------------------VLDVGENR-------------------------------
------------------------------------------------------------
--------------------------------------------------------IWLD
P---------------------------DAQGD--IAEAITR--DEI-------------
---------------------------------------RELVEEGRIQAEDAKGNS---
------------RGRARERNAKRS------------------------------------
-------------------------------------------Y----------------
G----------------------------------------------------------H
QKGPGKRR--------GKKGARQNEKE------------EWE------------------
--------------------------------------------SKIRAQRRKLRE----
------------------------------------------------------------
-------------------------------------------LRDK-GELT--------
------------------------------------------------------------
------------------------------------------------------------
------------------------------------------------------------
--------------------------PTQYR-------------ELYKK-----------
--------------------------AGGGE-------------------FRSVRYLLNY
IDDNYGDQ----------------------------------------------------
------
>gi|448399328|ref|ZP_21570630.1| 50S ribosomal protein L19e [Haloterrigena limicola JCM 13563]
------------------------------------------------------------
---MTD--------------------------------------LSAQK-----------
---------------------RLAAD----------------------------------
---------------------VLDVGENR-------------------------------
------------------------------------------------------------
--------------------------------------------------------VWLD
P---------------------------EAQGD--IAEAITR--DEI-------------
---------------------------------------RELVDDGRIQADEPSGNS---
------------RGRARERNAKRS------------------------------------
-------------------------------------------Y----------------
G----------------------------------------------------------H
QKGHGKRR--------GKKGARQNEKE------------DWQ------------------
--------------------------------------------NKIRAQRRKLRE----
------------------------------------------------------------
-------------------------------------------LRDK-GELT--------
------------------------------------------------------------
------------------------------------------------------------
------------------------------------------------------------
--------------------------PTQYR-------------ELYKK-----------
--------------------------AGGGE-------------------FRSVRYLLNY
IDDNYGDQ----------------------------------------------------
------
>gi|448329377|ref|ZP_21518677.1| 50S ribosomal protein L19e [Natrinema versiforme JCM 10478]
------------------------------------------------------------
---MTD--------------------------------------LTAQK-----------
---------------------RLAAD----------------------------------
---------------------VLDVGQNR-------------------------------
------------------------------------------------------------
--------------------------------------------------------VWLD
P---------------------------DAQGD--IAEAITR--DEI-------------
---------------------------------------RELVEDGRIQAADAKGNS---
------------RGRARERNAKRA------------------------------------
-------------------------------------------Y----------------
G----------------------------------------------------------H
QNGQGKRR--------GKKGARQDEKD------------EWQ------------------
--------------------------------------------NKIRAQRRKLRE----
------------------------------------------------------------
-------------------------------------------LRDK-GELT--------
------------------------------------------------------------
------------------------------------------------------------
------------------------------------------------------------
--------------------------PTQYR-------------ELYKK-----------
--------------------------AGGGE-------------------FRSVRYLLNY
IDENYGDQ----------------------------------------------------
------
>lcl|38023_3518 unnamed protein product
------------------------------------------------------------
---MTD--------------------------------------LTAQK-----------
---------------------RLAAD----------------------------------
---------------------VLDVGENR-------------------------------
------------------------------------------------------------
--------------------------------------------------------VWLD
P---------------------------DAQGD--IAEAITR--DEI-------------
---------------------------------------RELVDEGRIQADDPSGNS---
------------RGRARERNAKRA------------------------------------
-------------------------------------------Y----------------
G----------------------------------------------------------H
QNGQGKRR--------GKKGARQNEKD------------EWQ------------------
--------------------------------------------NKIRAQRRKLRE----
------------------------------------------------------------
-------------------------------------------LRDK-GELT--------
------------------------------------------------------------
------------------------------------------------------------
------------------------------------------------------------
--------------------------PTQYR-------------ELYKK-----------
--------------------------AGGGE-------------------FRSVRYLLNY
IDETYGDQ----------------------------------------------------
------
>gi|448345603|ref|ZP_21534492.1| 50S ribosomal protein L19e [Natrinema altunense JCM 12890]
------------------------------------------------------------
---MTD--------------------------------------LTAQK-----------
---------------------RLAAD----------------------------------
---------------------VLDVGENR-------------------------------
------------------------------------------------------------
--------------------------------------------------------VWLD
P---------------------------DAQGD--IAEAITR--DEI-------------
---------------------------------------RELVDEGRIQADDPSGNS---
------------RGRARERNAKRA------------------------------------
-------------------------------------------Y----------------
G----------------------------------------------------------H
QNGQGKRR--------GKKGARQNEKD------------EWQ------------------
--------------------------------------------NKIRAQRRKLRE----
------------------------------------------------------------
-------------------------------------------LRDK-GELT--------
------------------------------------------------------------
------------------------------------------------------------
------------------------------------------------------------
--------------------------PTQYR-------------ELYKK-----------
--------------------------AGGGE-------------------FRSVRYLLNY
IDETYGDQ----------------------------------------------------
------
>gi|448341372|ref|ZP_21530333.1| 50S ribosomal protein L19e [Natrinema gari JCM 14663]
------------------------------------------------------------
---MTD--------------------------------------LTAQK-----------
---------------------RLAAD----------------------------------
---------------------VLDVGENR-------------------------------
------------------------------------------------------------
--------------------------------------------------------VWLD
P---------------------------DAQGD--IAEAITR--DEI-------------
---------------------------------------RELVDEGRIQADDPSGNS---
------------RGRARERNAKRA------------------------------------
-------------------------------------------Y----------------
G----------------------------------------------------------H
QNGQGKRR--------GKKGARQNEKD------------EWQ------------------
--------------------------------------------NKIRAQRRKLRE----
------------------------------------------------------------
-------------------------------------------LRDK-GELT--------
------------------------------------------------------------
------------------------------------------------------------
------------------------------------------------------------
--------------------------PTQYR-------------ELYKK-----------
--------------------------AGGGE-------------------FRSVRYLLNY
IDETYGDQ----------------------------------------------------
------
>gi|397773825|ref|YP_006541371.1| Ribosomal protein L19e [Natrinema sp. J7-2]
------------------------------------------------------------
---MTD--------------------------------------LTAQK-----------
---------------------RLAAD----------------------------------
---------------------VLDVGENR-------------------------------
------------------------------------------------------------
--------------------------------------------------------VWLD
P---------------------------DAQGD--IAEAITR--DEI-------------
---------------------------------------RELVDEGRIQADDPSGNS---
------------RGRARERNAKRA------------------------------------
-------------------------------------------Y----------------
G----------------------------------------------------------H
QNGQGKRR--------GKKGARQNEKD------------EWQ------------------
--------------------------------------------NKIRAQRRKLRE----
------------------------------------------------------------
-------------------------------------------LRDK-GELT--------
------------------------------------------------------------
------------------------------------------------------------
------------------------------------------------------------
--------------------------PTQYR-------------ELYKK-----------
--------------------------AGGGE-------------------FRSVRYLLNY
IDETYGDQ----------------------------------------------------
------
>gi|448338116|ref|ZP_21527168.1| 50S ribosomal protein L19e [Natrinema pallidum DSM 3751]
------------------------------------------------------------
---MTD--------------------------------------LTAQK-----------
---------------------RLAAD----------------------------------
---------------------VLDVGENR-------------------------------
------------------------------------------------------------
--------------------------------------------------------VWLD
P---------------------------DAQGD--IAEAITR--DEI-------------
---------------------------------------RELVDEGRIQADDPSGNS---
------------RGRARERNAKRA------------------------------------
-------------------------------------------Y----------------
G----------------------------------------------------------H
QNGQGKRR--------GKKGARQNEKD------------EWQ------------------
--------------------------------------------NKIRAQRRKLRE----
------------------------------------------------------------
-------------------------------------------LRDK-GELT--------
------------------------------------------------------------
------------------------------------------------------------
------------------------------------------------------------
--------------------------PTQYR-------------ELYKK-----------
--------------------------AGGGE-------------------FRSVRYLLNY
IDETYGDQ----------------------------------------------------
------
>gi|448386107|ref|ZP_21564315.1| 50S ribosomal protein L19e [Haloterrigena thermotolerans DSM 11522]
------------------------------------------------------------
---MTD--------------------------------------LSAQK-----------
---------------------RLAAD----------------------------------
---------------------VLDVGENR-------------------------------
------------------------------------------------------------
--------------------------------------------------------VWLD
P---------------------------DAQGD--IAEAITR--DEI-------------
---------------------------------------RELVDEGRIQADDPSGNS---
------------RGRARERNAKRA------------------------------------
-------------------------------------------Y----------------
G----------------------------------------------------------H
QKGQGKRR--------GKKGARQNEKD------------EWQ------------------
--------------------------------------------DKIRAQRRKLRE----
------------------------------------------------------------
-------------------------------------------LRDK-GELS--------
------------------------------------------------------------
------------------------------------------------------------
------------------------------------------------------------
--------------------------PTQYR-------------ELYKK-----------
--------------------------AGGGE-------------------FRSVRYLLNY
IDDNYGDQ----------------------------------------------------
------
>gi|448332382|ref|ZP_21521626.1| 50S ribosomal protein L19e [Natrinema pellirubrum DSM 15624]
------------------------------------------------------------
---MTD--------------------------------------LSAQK-----------
---------------------RLAAD----------------------------------
---------------------VLDVGENR-------------------------------
------------------------------------------------------------
--------------------------------------------------------VWLD
P---------------------------DAQGD--IAEAITR--DEI-------------
---------------------------------------RELVDEGRIQADEPSGNS---
------------RGRARERNAKRA------------------------------------
-------------------------------------------Y----------------
G----------------------------------------------------------H
QKGQGKRR--------GKKGARQNEKD------------EWQ------------------
--------------------------------------------DKIRAQRRKLRE----
------------------------------------------------------------
-------------------------------------------LRDK-GELS--------
------------------------------------------------------------
------------------------------------------------------------
------------------------------------------------------------
--------------------------PTQYR-------------ELYKK-----------
--------------------------AGGGE-------------------FRSVRYLLNY
IDDNYGDQ----------------------------------------------------
------
>gi|448302884|ref|ZP_21492834.1| 50S ribosomal protein L19e [Natronorubrum sulfidifaciens JCM 14089]
------------------------------------------------------------
---MTD--------------------------------------LSAQK-----------
---------------------RLAAD----------------------------------
---------------------VLDVGQNR-------------------------------
------------------------------------------------------------
--------------------------------------------------------VWLD
P---------------------------DAQAD--IAEAITR--DEI-------------
---------------------------------------RELVEDGRIQAADASGNS---
------------RGRARERNAKRA------------------------------------
-------------------------------------------Y----------------
G----------------------------------------------------------H
QNGPGKRR--------GKKGARQNEKE------------EWQ------------------
--------------------------------------------SKIRAQRRKLRE----
------------------------------------------------------------
-------------------------------------------LRDK-GELT--------
------------------------------------------------------------
------------------------------------------------------------
------------------------------------------------------------
--------------------------PTQYR-------------QLYKK-----------
--------------------------AGGGE-------------------FRSVRYLLNY
IDDTYGDQ----------------------------------------------------
------
>gi|429190326|ref|YP_007176004.1| ribosomal protein L19E [Natronobacterium gregoryi SP2]
------------------------------------------------------------
---MTD--------------------------------------LSAQK-----------
---------------------RLAAD----------------------------------
---------------------VLDVGKNR-------------------------------
------------------------------------------------------------
--------------------------------------------------------VWLD
P---------------------------DAQAD--IAEAITR--DEI-------------
---------------------------------------RELVDEGRIQAEDASGNS---
------------RGLARERNAKRA------------------------------------
-------------------------------------------Y----------------
G----------------------------------------------------------H
QKGPGKRK--------GKKGARQNEKE------------DWQ------------------
--------------------------------------------NKIRAQRRKLRE----
------------------------------------------------------------
-------------------------------------------LRDE-GEIT--------
------------------------------------------------------------
------------------------------------------------------------
------------------------------------------------------------
--------------------------PTQYR-------------QLYKK-----------
--------------------------AGGGE-------------------FRSVRYLLNY
IDENYGDQ----------------------------------------------------
------
>gi|448352617|ref|ZP_21541398.1| 50S ribosomal protein L19e [Natrialba hulunbeirensis JCM 10989]
------------------------------------------------------------
---MTD--------------------------------------LSAQK-----------
---------------------RLAAD----------------------------------
---------------------VLDVGQNR-------------------------------
------------------------------------------------------------
--------------------------------------------------------VWFD
P---------------------------DSQAD--IAEAITR--DEI-------------
---------------------------------------RELVQDGRIQAKDATGNS---
------------RGRARERNAKRA------------------------------------
-------------------------------------------Y----------------
G----------------------------------------------------------H
KKGPGKRR--------GKKGARQNEKD------------DWQ------------------
--------------------------------------------NKIRAQRRKLRE----
------------------------------------------------------------
-------------------------------------------LRDK-GELT--------
------------------------------------------------------------
------------------------------------------------------------
------------------------------------------------------------
--------------------------PTQYR-------------ELYKK-----------
--------------------------AGGGE-------------------FRSVRYLLNY
IDENYGDQ----------------------------------------------------
------
>gi|448358822|ref|ZP_21547496.1| 50S ribosomal protein L19e [Natrialba chahannaoensis JCM 10990]
------------------------------------------------------------
---MTD--------------------------------------LSAQK-----------
---------------------RLAAD----------------------------------
---------------------VLDVGKNR-------------------------------
------------------------------------------------------------
--------------------------------------------------------VWFD
P---------------------------ESQAD--IAEAITR--DEI-------------
---------------------------------------RELVQDGRIQAKDAKGNS---
------------RGRARERNAKRA------------------------------------
-------------------------------------------Y----------------
G----------------------------------------------------------H
KKGPGKRR--------GKKGARQNEKD------------DWQ------------------
--------------------------------------------NKIRAQRRKLRE----
------------------------------------------------------------
-------------------------------------------LRDK-GELT--------
------------------------------------------------------------
------------------------------------------------------------
------------------------------------------------------------
--------------------------PTQYR-------------ELYKK-----------
--------------------------AGGGE-------------------FRSVRYLLNY
IDENYGDQ----------------------------------------------------
------
>gi|289579916|ref|YP_003478382.1| 50S ribosomal protein L19e [Natrialba magadii ATCC 43099]
------------------------------------------------------------
---MTD--------------------------------------LSAQK-----------
---------------------RLAAD----------------------------------
---------------------VLDVGKNR-------------------------------
------------------------------------------------------------
--------------------------------------------------------VWFD
P---------------------------ESQAD--IAEAITR--DEI-------------
---------------------------------------RELVQDGRIQAKDAKGNS---
------------RGRARERNAKRA------------------------------------
-------------------------------------------Y----------------
G----------------------------------------------------------H
KKGPGKRR--------GKKGARQNEKD------------DWQ------------------
--------------------------------------------NKIRAQRRKLRE----
------------------------------------------------------------
-------------------------------------------LRDK-GELT--------
------------------------------------------------------------
------------------------------------------------------------
------------------------------------------------------------
--------------------------PTQYR-------------ELYKK-----------
--------------------------AGGGE-------------------FRSVRYLLNY
IDDNYGDQ----------------------------------------------------
------
>gi|448697483|ref|ZP_21698523.1| 50S ribosomal protein L19e [Halobiforma lacisalsi AJ5]
------------------------------------------------------------
---MTD--------------------------------------LSAQK-----------
---------------------RLAAD----------------------------------
---------------------VLDVGENR-------------------------------
------------------------------------------------------------
--------------------------------------------------------VWFD
P---------------------------DAQAD--IAEAITR--DEI-------------
---------------------------------------RELVEDGRIQAEDATGNS---
------------RGRARERNEKRA------------------------------------
-------------------------------------------Y----------------
G----------------------------------------------------------H
QKGPGKRK--------GKKGARQNEKE------------EWQ------------------
--------------------------------------------NKIRAQRRKLRE----
------------------------------------------------------------
-------------------------------------------LRDK-GEIT--------
------------------------------------------------------------
------------------------------------------------------------
------------------------------------------------------------
--------------------------PTQYR-------------ELYKK-----------
--------------------------AGGGE-------------------FRSVRYLLNY
IDENYGDQ----------------------------------------------------
------
>gi|448704277|ref|ZP_21700616.1| 50S ribosomal protein L19e [Halobiforma nitratireducens JCM 10879]
------------------------------------------------------------
---MTD--------------------------------------LSAQK-----------
---------------------RLAAD----------------------------------
---------------------VLDVGENR-------------------------------
------------------------------------------------------------
--------------------------------------------------------VWLD
P---------------------------DAQAD--IAEAITR--DEI-------------
---------------------------------------RELVEEGRIQAEDATANS---
------------RGRARERNEKRA------------------------------------
-------------------------------------------Y----------------
G----------------------------------------------------------H
QKGPGKRK--------GKKGARQNEKD------------EWQ------------------
--------------------------------------------NKIRAQRRKLRE----
------------------------------------------------------------
-------------------------------------------LRDK-GEIT--------
------------------------------------------------------------
------------------------------------------------------------
------------------------------------------------------------
--------------------------PTQYR-------------ELYKK-----------
--------------------------AGGGE-------------------FRSVRYLLNY
IDENYGDQ----------------------------------------------------
------
>gi|448309712|ref|ZP_21499568.1| 50S ribosomal protein L19e [Natronorubrum bangense JCM 10635]
------------------------------------------------------------
---MTD--------------------------------------LSAQK-----------
---------------------RLAAD----------------------------------
---------------------VLDVGQNR-------------------------------
------------------------------------------------------------
--------------------------------------------------------IWLD
P---------------------------EAQAD--IAEAITR--DEI-------------
---------------------------------------RELVDEGRIQAEDAKGNS---
------------RGRARERNAKRA------------------------------------
-------------------------------------------Y----------------
G----------------------------------------------------------H
QNGPGKRR--------GKKGARQNKKE------------EWQ------------------
--------------------------------------------NKIRAQRRKLRE----
------------------------------------------------------------
-------------------------------------------LRDK-GELT--------
------------------------------------------------------------
------------------------------------------------------------
------------------------------------------------------------
--------------------------PTQYR-------------ELYKK-----------
--------------------------AGGGE-------------------FRSVRYLLNY
IDETYGDQ----------------------------------------------------
------
>gi|448362286|ref|ZP_21550897.1| 50S ribosomal protein L19e [Natrialba asiatica DSM 12278]
------------------------------------------------------------
---MTD--------------------------------------LSAQK-----------
---------------------RLAAD----------------------------------
---------------------VLDVGKNR-------------------------------
------------------------------------------------------------
--------------------------------------------------------VWLD
P---------------------------EAQAD--IAEAITR--DEI-------------
---------------------------------------RELVEDGRIQADDAKGNS---
------------RGRARERNEKRA------------------------------------
-------------------------------------------Y----------------
G----------------------------------------------------------H
QKGPGKRR--------GKKGARQNEKE------------EWQ------------------
--------------------------------------------NQIRAQRRKLRE----
------------------------------------------------------------
-------------------------------------------LRDK-GELT--------
------------------------------------------------------------
------------------------------------------------------------
------------------------------------------------------------
--------------------------PTQYR-------------ELYKK-----------
--------------------------AGGGE-------------------FRSVRYLLNY
IDENYGDQ----------------------------------------------------
------
>gi|448369921|ref|ZP_21556374.1| 50S ribosomal protein L19e [Natrialba aegyptia DSM 13077]
------------------------------------------------------------
---MTD--------------------------------------LSAQK-----------
---------------------RLAAD----------------------------------
---------------------VLDVGKNR-------------------------------
------------------------------------------------------------
--------------------------------------------------------VWLD
P---------------------------EAQAD--IAEAITR--DEI-------------
---------------------------------------RELVDEGRIQADDAKGNS---
------------RGRARERNEKRA------------------------------------
-------------------------------------------Y----------------
G----------------------------------------------------------H
QKGPGKRR--------GKKGARQNEKE------------EWQ------------------
--------------------------------------------NQIRAQRRKLRE----
------------------------------------------------------------
-------------------------------------------LRDK-GELT--------
------------------------------------------------------------
------------------------------------------------------------
------------------------------------------------------------
--------------------------PTQYR-------------ELYKK-----------
--------------------------AGGGE-------------------FRSVRYLLNY
IDENYGDQ----------------------------------------------------
------
>gi|448350199|ref|ZP_21539018.1| 50S ribosomal protein L19e [Natrialba taiwanensis DSM 12281]
------------------------------------------------------------
---MTD--------------------------------------LSAQK-----------
---------------------RLAAD----------------------------------
---------------------VLDVGKNR-------------------------------
------------------------------------------------------------
--------------------------------------------------------VWLD
P---------------------------EAQAD--IAEAITR--DEI-------------
---------------------------------------RELVDEGRIQADDAKGNS---
------------RGRARERNEKRA------------------------------------
-------------------------------------------Y----------------
G----------------------------------------------------------H
QKGPGKRR--------GKKGARQNEKE------------EWQ------------------
--------------------------------------------NQIRAQRRKLRE----
------------------------------------------------------------
-------------------------------------------LRDK-GELT--------
------------------------------------------------------------
------------------------------------------------------------
------------------------------------------------------------
--------------------------PTQYR-------------ELYKK-----------
--------------------------AGGGE-------------------FRSVRYLLNY
VDENYGDQ----------------------------------------------------
------
>gi|448392343|ref|ZP_21567117.1| 50S ribosomal protein L19e [Haloterrigena salina JCM 13891]
------------------------------------------------------------
---MTD--------------------------------------LSAQK-----------
---------------------RLAAD----------------------------------
---------------------VLDVGENR-------------------------------
------------------------------------------------------------
--------------------------------------------------------VWLD
P---------------------------EAQSD--IAEAITR--DEI-------------
---------------------------------------RELVDEGRIQADDAKGNS---
------------RGRARERNEKRA------------------------------------
-------------------------------------------Y----------------
G----------------------------------------------------------H
RKGPGKRR--------GKKGARQNEKE------------EWQ------------------
--------------------------------------------DKIRAQRRKLRD----
------------------------------------------------------------
-------------------------------------------LRDK-GEIT--------
------------------------------------------------------------
------------------------------------------------------------
------------------------------------------------------------
--------------------------PTQYR-------------ELYKK-----------
--------------------------AGGGE-------------------FRSVRYLMNY
IDDNYGDQ----------------------------------------------------
------
>gi|284165510|ref|YP_003403789.1| 50S ribosomal protein L19e [Haloterrigena turkmenica DSM 5511]
------------------------------------------------------------
---MTD--------------------------------------LSAQK-----------
---------------------RLAAD----------------------------------
---------------------VLDVGENR-------------------------------
------------------------------------------------------------
--------------------------------------------------------VWLD
P---------------------------EAQSD--IAEAITR--DEI-------------
---------------------------------------RELVDEGRIQADDAKGNS---
------------RGRARERNEKRA------------------------------------
-------------------------------------------Y----------------
G----------------------------------------------------------H
RKGPGKRR--------GKKGARQNEKE------------EWQ------------------
--------------------------------------------DKIRAQRRKLRD----
------------------------------------------------------------
-------------------------------------------LRDK-GELT--------
------------------------------------------------------------
------------------------------------------------------------
------------------------------------------------------------
--------------------------PTQYR-------------ELYKK-----------
--------------------------AGGGE-------------------FRSVRYLMNY
IDENYGDQ----------------------------------------------------
------
>gi|452206430|ref|YP_007486552.1| 50S ribosomal protein L19e [Natronomonas moolapensis 8.8.11]
------------------------------------------------------------
---MTD--------------------------------------LKAQK-----------
---------------------RLAAD----------------------------------
---------------------ILDVGENR-------------------------------
------------------------------------------------------------
--------------------------------------------------------VRFD
P---------------------------DEQAE--IADAITR--DDV-------------
---------------------------------------RELIDSGIIEAETATGNS---
------------RGRARKRQEKRA------------------------------------
-------------------------------------------Y----------------
G----------------------------------------------------------H
QTGHGSRK--------GRSGGRQNDKE------------DWQ------------------
--------------------------------------------SRIRAQRRELRE----
------------------------------------------------------------
-------------------------------------------LRDD-GEID--------
------------------------------------------------------------
------------------------------------------------------------
------------------------------------------------------------
--------------------------RSQYR-------------ELYDQ-----------
--------------------------ASGGE-------------------FDSVADLNRY
ITETYGEQ----------------------------------------------------
------
>gi|76803075|ref|YP_331170.1| 50S ribosomal protein L19e [Natronomonas pharaonis DSM 2160]
------------------------------------------------------------
---MTD--------------------------------------LKAQK-----------
---------------------RLAAD----------------------------------
---------------------ILDVGENR-------------------------------
------------------------------------------------------------
--------------------------------------------------------VRFD
P---------------------------DAQAE--IADAITR--EDI-------------
---------------------------------------RELIEDGTIEAKTAKGNS---
------------RGRARKRQQKRA------------------------------------
-------------------------------------------Y----------------
G----------------------------------------------------------H
KKGHGSRK--------GRSGGRQNEKE------------DWQ------------------
--------------------------------------------SRIRAQRRELRE----
------------------------------------------------------------
-------------------------------------------LRDA-GDIS--------
------------------------------------------------------------
------------------------------------------------------------
------------------------------------------------------------
--------------------------REQYR-------------ELYDM-----------
--------------------------ASGGE-------------------FDSVADLNRY
IDDKHGEQ----------------------------------------------------
------
>gi|335438891|ref|ZP_08561622.1| 50S ribosomal protein L19e [Halorhabdus tiamatea SARL4B]
------------------------------------------------------------
---MTD--------------------------------------LSAQK-----------
---------------------RLAAD----------------------------------
---------------------VLDVGKNR-------------------------------
------------------------------------------------------------
--------------------------------------------------------VWFD
P---------------------------EAQGE--IADAITR--EDV-------------
---------------------------------------RDLIEQGVVREKDKQGNS---
------------RGQARERAEKRA------------------------------------
-------------------------------------------Y----------------
G----------------------------------------------------------H
QKGHGSRK--------GAAGARQNEKD------------DWV------------------
--------------------------------------------SRIRAQRERLRE----
------------------------------------------------------------
-------------------------------------------LRDS-GELS--------
------------------------------------------------------------
------------------------------------------------------------
------------------------------------------------------------
--------------------------PTEYR-------------ELYDQ-----------
--------------------------ASGGE-------------------FDDVGDLDRY
IDDQYGDQ----------------------------------------------------
------
>gi|257053377|ref|YP_003131210.1| 50S ribosomal protein L19e [Halorhabdus utahensis DSM 12940]
------------------------------------------------------------
---MTD--------------------------------------LSAQK-----------
---------------------RLAAD----------------------------------
---------------------VLDIGKNR-------------------------------
------------------------------------------------------------
--------------------------------------------------------VWFD
P---------------------------DAQGE--IADAITR--EDV-------------
---------------------------------------RDLIDQGIVREQETQGNS---
------------RSQARERQQKRA------------------------------------
-------------------------------------------Y----------------
G----------------------------------------------------------H
QKGHGSRK--------GSAGARQNEKD------------DWA------------------
--------------------------------------------SRIRAQRERLRE----
------------------------------------------------------------
-------------------------------------------LRG--DELS--------
------------------------------------------------------------
------------------------------------------------------------
------------------------------------------------------------
--------------------------ASEYR-------------ELYDQ-----------
--------------------------ASGGE-------------------FDDVGDLNRY
IDDQYGDQ----------------------------------------------------
------
>gi|257387894|ref|YP_003177667.1| 50S ribosomal protein L19e [Halomicrobium mukohataei DSM 12286]
------------------------------------------------------------
---MTD--------------------------------------LTAQK-----------
---------------------RLAAD----------------------------------
---------------------ILDVGENK-------------------------------
------------------------------------------------------------
--------------------------------------------------------VWFD
P---------------------------ERQSD--LADAITR--DDV-------------
---------------------------------------REMIDEGAIQAKDAQGNS---
------------RGQARARQEKRA------------------------------------
-------------------------------------------Y----------------
G----------------------------------------------------------H
QKGAGSRK--------GKAGARQNEKK------------DWS------------------
--------------------------------------------SRIRAQRNWLKE----
------------------------------------------------------------
-------------------------------------------QRDD-GQLD--------
------------------------------------------------------------
------------------------------------------------------------
------------------------------------------------------------
--------------------------SSQYR-------------DLYDQ-----------
--------------------------AAGGE-------------------FDSVADLQRY
VEANYGDE----------------------------------------------------
------
>gi|344212395|ref|YP_004796715.1| 50S ribosomal protein L19e [Haloarcula hispanica ATCC 33960]
------------------------------------------------------------
---MTD--------------------------------------LSAQK-----------
---------------------RLASD----------------------------------
---------------------VLDVGKNR-------------------------------
------------------------------------------------------------
--------------------------------------------------------VWFD
P---------------------------ERQGD--IADAITR--EDV-------------
---------------------------------------RELVDEGAIQAKDKKGNS---
------------RGRARERQKKRA------------------------------------
-------------------------------------------Y----------------
G----------------------------------------------------------H
QKGAGSRK--------GKAGARQNSKE------------DWE------------------
--------------------------------------------SRIRAQRTKLRE----
------------------------------------------------------------
-------------------------------------------LRDE-GTLS--------
------------------------------------------------------------
------------------------------------------------------------
------------------------------------------------------------
--------------------------SSQYR-------------DLYDK-----------
--------------------------AGGGE-------------------FDSVADLERY
IDANHGDA----------------------------------------------------
------
>gi|448681481|ref|ZP_21691572.1| 50S ribosomal protein L19e [Haloarcula argentinensis DSM 12282]
------------------------------------------------------------
---MTD--------------------------------------LSAQK-----------
---------------------RLAAD----------------------------------
---------------------VLDVGKNR-------------------------------
------------------------------------------------------------
--------------------------------------------------------VWFN
P---------------------------ERQGD--IADAITR--EDV-------------
---------------------------------------RELVDEGAIQAKDKKGNS---
------------RGRARERQKKRA------------------------------------
-------------------------------------------Y----------------
G----------------------------------------------------------H
QKGAGSRK--------GKAGARQNSKE------------DWE------------------
--------------------------------------------SRIRAQRTKLRE----
------------------------------------------------------------
-------------------------------------------LRDE-GTLS--------
------------------------------------------------------------
------------------------------------------------------------
------------------------------------------------------------
--------------------------SSQYR-------------DLYDK-----------
--------------------------AGGGE-------------------FDSVADLERY
IDANHGDA----------------------------------------------------
------
>gi|448648003|ref|ZP_21679481.1| 50S ribosomal protein L19e [Haloarcula californiae ATCC 33799]
------------------------------------------------------------
---MTD--------------------------------------LSAQK-----------
---------------------RLAAD----------------------------------
---------------------VLDVGKNR-------------------------------
------------------------------------------------------------
--------------------------------------------------------VWFN
P---------------------------ERQGD--IADAITR--EDV-------------
---------------------------------------RELVDEGAIQAKDKKGNS---
------------RGRARERQKKRA------------------------------------
-------------------------------------------Y----------------
G----------------------------------------------------------H
QKGAGSRK--------GKAGARQNSKE------------DWE------------------
--------------------------------------------SRIRAQRTKLRE----
------------------------------------------------------------
-------------------------------------------LRDE-GTLS--------
------------------------------------------------------------
------------------------------------------------------------
------------------------------------------------------------
--------------------------SSQYR-------------DLYDK-----------
--------------------------AGGGE-------------------FDSVADLERY
IDANHGDA----------------------------------------------------
------
>gi|448685278|ref|ZP_21693270.1| 50S ribosomal protein L19e [Haloarcula japonica DSM 6131]
------------------------------------------------------------
---MTD--------------------------------------LSAQK-----------
---------------------RLAAD----------------------------------
---------------------VLDVGKNR-------------------------------
------------------------------------------------------------
--------------------------------------------------------VWFN
P---------------------------ERQGD--IADAITR--EDV-------------
---------------------------------------RELVDEGAIQAKDKKGNS---
------------RGRARERQKKRA------------------------------------
-------------------------------------------Y----------------
G----------------------------------------------------------H
QKGAGSRK--------GKAGARQNSKE------------DWE------------------
--------------------------------------------SRIRAQRTKLRE----
------------------------------------------------------------
-------------------------------------------LRDE-GTLS--------
------------------------------------------------------------
------------------------------------------------------------
------------------------------------------------------------
--------------------------SSQYR-------------DLYDK-----------
--------------------------AGGGE-------------------FDSVADLERY
IDANHGDA----------------------------------------------------
------
>gi|55378368|ref|YP_136218.1| 50S ribosomal protein L19 [Haloarcula marismortui ATCC 43049]
------------------------------------------------------------
---MTD--------------------------------------LSAQK-----------
---------------------RLAAD----------------------------------
---------------------VLDVGKNR-------------------------------
------------------------------------------------------------
--------------------------------------------------------VWFN
P---------------------------ERQGD--IADAITR--EDV-------------
---------------------------------------RELVDEGAIQAKDKKGNS---
------------RGRARERQKKRA------------------------------------
-------------------------------------------Y----------------
G----------------------------------------------------------H
QKGAGSRK--------GKAGARQNSKE------------DWE------------------
--------------------------------------------SRIRAQRTKLRE----
------------------------------------------------------------
-------------------------------------------LRDE-GTLS--------
------------------------------------------------------------
------------------------------------------------------------
------------------------------------------------------------
--------------------------SSQYR-------------DLYDK-----------
--------------------------AGGGE-------------------FDSVADLERY
IDANHGDA----------------------------------------------------
------
>gi|448636969|ref|ZP_21675417.1| 50S ribosomal protein L19e [Haloarcula sinaiiensis ATCC 33800]
------------------------------------------------------------
---MTD--------------------------------------LSAQK-----------
---------------------RLAAD----------------------------------
---------------------VLDVGKNR-------------------------------
------------------------------------------------------------
--------------------------------------------------------VWFN
P---------------------------ERQGD--IADAITR--EDV-------------
---------------------------------------RELVDEGAIQAKDKKGNS---
------------RGRARERQKKRA------------------------------------
-------------------------------------------Y----------------
G----------------------------------------------------------H
QKGAGSRK--------GKAGARQNSKE------------DWE------------------
--------------------------------------------SRIRAQRTKLRE----
------------------------------------------------------------
-------------------------------------------LRDE-GTLS--------
------------------------------------------------------------
------------------------------------------------------------
------------------------------------------------------------
--------------------------SSQYR-------------DLYDK-----------
--------------------------AGGGE-------------------FDSVADLERY
IDANHGDA----------------------------------------------------
------
>gi|448630832|ref|ZP_21673287.1| 50S ribosomal protein L19e [Haloarcula vallismortis ATCC 29715]
------------------------------------------------------------
---MTD--------------------------------------LSAQK-----------
---------------------RLAAD----------------------------------
---------------------VLDVGKNR-------------------------------
------------------------------------------------------------
--------------------------------------------------------VWFN
P---------------------------ERQGD--IADAITR--EDV-------------
---------------------------------------RELVDEGAIQAKDKKGNS---
------------RGRARERQKKRA------------------------------------
-------------------------------------------Y----------------
G----------------------------------------------------------H
QKGAGSRK--------GKAGARQNSKE------------DWE------------------
--------------------------------------------SRIRAQRTKLRE----
------------------------------------------------------------
-------------------------------------------LRDE-GTLS--------
------------------------------------------------------------
------------------------------------------------------------
------------------------------------------------------------
--------------------------SSQYR-------------DLYDK-----------
--------------------------AGGGE-------------------FDSVADLERY
IDANHGDA----------------------------------------------------
------
>gi|448671533|ref|ZP_21687438.1| 50S ribosomal protein L19e [Haloarcula amylolytica JCM 13557]
------------------------------------------------------------
---MTD--------------------------------------LSAQK-----------
---------------------RLAAD----------------------------------
---------------------VLDVGKNR-------------------------------
------------------------------------------------------------
--------------------------------------------------------VWFD
P---------------------------ERQGD--IADAITR--EDV-------------
---------------------------------------RELVDEGAVQAKDKKGNS---
------------RGRARERQKKRA------------------------------------
-------------------------------------------Y----------------
G----------------------------------------------------------H
QKGAGSRK--------GKAGARQNSKE------------DWE------------------
--------------------------------------------SRIRAQRTKLRE----
------------------------------------------------------------
-------------------------------------------LRDE-GTLS--------
------------------------------------------------------------
------------------------------------------------------------
------------------------------------------------------------
--------------------------SSQYR-------------DLYDK-----------
--------------------------AGGGE-------------------FDSVADLERY
IDANHGDA----------------------------------------------------
------
>lcl|38015_2760 unnamed protein product
------------------------------------------------------------
---MTD--------------------------------------LSAQK-----------
---------------------RLAAD----------------------------------
---------------------VLDVGKNR-------------------------------
------------------------------------------------------------
--------------------------------------------------------VWFD
P---------------------------ERQGD--IADAITR--EDV-------------
---------------------------------------RELVDEGAIQAKDKKGNS---
------------RGRARERQKKRA------------------------------------
-------------------------------------------Y----------------
G----------------------------------------------------------H
QKGAGSRK--------GKAGARQNSKE------------DWE------------------
--------------------------------------------SRIRAQRTKLRE----
------------------------------------------------------------
-------------------------------------------LRDE-GTLS--------
------------------------------------------------------------
------------------------------------------------------------
------------------------------------------------------------
--------------------------SSQYR-------------DLYDK-----------
--------------------------AGGGE-------------------FDSVADLERY
IDANHGDA----------------------------------------------------
------
