# Supplementary material for: Inteins as indicators of gene flow in the halobacteria
Source: Front Microbiol. 2014 Jun 26;5:299. doi: 10.3389/fmicb.2014.00299 (PMC4071816; doi:10.3389/fmicb.2014.00299)
Supplement: Supplementary file 1 [file DataSheet1.ZIP › data_file1/reference_tree_alignment/L1e_L4p-nog.aln]

>lcl|36549_77 unnamed protein product
MRPRAPNPPYAFAALQPVTSE---ANSTTAGTTVSPNSVALYPSSARSHPGPMRPVRSES
PQRTASA---------PAGAVDP------TSSRGERG-----------------------
-RRERGSA-------EDRPESEPTARPDPRRTGRGRAHGAPDRSERDRGDDPRAGLGRGV
DEPEPRGHPEADDRRAEREQQRSERDRQPDAGDGGVENGTVTHDGLAP---------PSD
AVDFAGAVTYPLDDLDGFRED--------------------------VEAIVDAAGT---
-------------------EAVAFGCMDEWALSYAEA-----------------------
------------------DPDGVRL--PFAGSDTL----------D--------------
DVLN----KSELYATCERLGVPAAAVSAKRYVPG
>gi|541179431|gb|ERG88028.1| hypothetical protein J07HX5_00169 [halophilic archaeon J07HX5]
--------------MNIGGHD---IDTEQVAGVEIP---ATCRDRIDDDV-LKAAVEILD
AHQMTDY---------TVSPVGG------LKIRV--------------------------
-G-------------VHRPNT---------------------------------------
----AYVALRDEL-------------HTLDA-----PVT---------------------
------EHGVS-DGVRR---------------------------------LRLGLTS---
-------------------------ETDE-------------------------------
---------------------------TAASSTQN----------D--------------
----------------------------------
>lcl|18175_3375 unnamed protein product
--------------MDPVTKKREYRDDYDDKTLFIP-----GPTEVRDDV-IEAMAEPMF
GHRMDRMTDLYTTIVEDTKEFLGTDNEVVI-LTGSGTEFWEATTLNLVDEHVLVPTCGAF
SERYANVAERL-GKTVHRL---------------------------------EYEWGEAV
KPEDVRDAIESA---DVHYDMVAGVMNESST-GVRNPIE-------EIGEVLKEYPDTYF
AVDAVSSLGGDYVDIDEHGIDVIFASTQKAFAMPPGLAVCVVSDAAYDREVEKGDSSWYG
GFRRTIDYYDRKGQTHSTPAIPIMLAYRTQMKRMLDEGHRARDERHREMMEYVHDWADEH
FAMFPEAGYESQTVACIENTRGIDVAATIEEVNEEYDMAFSNGYGDLGEETFRIGHMGEH
TVESVKSLTDAIEDVADL----------------
>gi|339757052|gb|EGQ40635.1| ribosomal protein L4 [Candidatus Nanosalinarum sp. J07AB56]
--------------------------------MNLP---PQFSERIRPDI-VKRAFLSTM
SKRRENY---------GADPEAGSRHVTYFKKRSDTYRSQKGKGMSRTPRKIMLGRGMQL
VGEGAEAPNARGGRRAHQPKS-------------------------------DRKFDEQI
NDKERRKAIRSAIAATA-SDKVYER-HRYDG---ELPIV--------VED-IQKIERTQA
LIETLEQNGLG-DELDR-CRE---------------------------RTVRGGKGR---
----------NRGRKYETKVGPLVVVDRD--------DGVLSAAS---------------
------------------NIPGIDA-TEVDQLSAE----------DLAPGA----KPGRL
TVYS----ENALKKLEAEELFYG-----------
>gi|541190023|gb|ERG98411.1| 50S ribosomal protein L4P [Haloquadratum sp. J07HQX50]
--------------METTVYN---VDGKEAESTTLP---DIFNTPYRPDL-IQRAVVAAQ
ANRKQPY---------GADPYAG--------MRTPAESFGSGRGMAHVPRES--------
-GRARRVPQTVKGRKAHPPKA-------------------------------EKNQGKDI
NDKERQLAIRSAIAATANPEIVEDRGHDFET-EASFPIV--------ITDEFESLNKTRE
VVDLLETLGLH-SDIER-ADE--------------------------NTTIRAGRGK---
----------TRGRKYKTPNSVLFVTADE----------PSRAAR---------------
------------------NLAGADV-VTADNLGAE----------ELAPGT----HAGRL
TVYS----KAAITELKSR----------------
>gi|541202912|gb|ERH10977.1| LSU ribosomal protein L4P [halophilic archaeon J07HX64]
--------------MQATVHT---VDGEDDGEISLP---GVFETPFRPDL-IRRAVVAAQ
ANRKQDY---------GADEYAG--------LRTPAESFGSGRGQAHVPREG--------
-GQARRVPQTVGGRPAHPPKT-------------------------------EKDRSVDI
NDKERKKAIRSAIAATADTEVVRERGHEFDD-DVELPLV--------LTDEFEELKKTQE
VVDTLEAVGID-ADIER-ADE---------------------------TTVRAGQGT---
----------TRGRKYRRATSILFVTTDD----------PSRAAR---------------
------------------NLAGAGV-TTADEVNAE----------ELAPGT----HPGRL
TVWT----ESSIEAVSDR----------------
>gi|385804240|ref|YP_005840640.1| 50S ribosomal protein L4 [Haloquadratum walsbyi C23]
--------------METTIHN---LNGDKADTLELP---AVFETPYRPDV-IERAVVAAQ
ANRKQPY---------GADPYAG--------MRTPAESFGSGRGMAHVPREN--------
-GQARRVPQAVSGRKAHPPKA-------------------------------EKDQSKSV
NTKERKLAFQSAVAATADPSQVEERGHQFEN-DVELPLV--------VSDEFEELIKTQE
VVDVLESLGVH-ADIVR-SDE--------------------------NKSIRAGRGK---
----------TRGRKYRRPKSILFITSDE----------PSKAAR---------------
------------------NLAGADV-VTAANVSAE----------DLAPGT----QPGRL
TVYT----ESAIKEVADR----------------
>gi|110668740|ref|YP_658551.1| 50S ribosomal protein L4P [Haloquadratum walsbyi DSM 16790]
--------------METTIHN---LNGDKADTLELP---AVFETPYRPDV-IERAVVAAQ
ANRKQPY---------GADPYAG--------MRTPAESFGSGRGMAHVPREN--------
-GQARRVPQAVSGRKAHPPKA-------------------------------EKDQSKSV
NTKERKLAFQSAVAATADPSQVEERGHQFEN-DVELPLV--------VSDEFEELIKTQE
VVDVLESLGVH-ADIVR-SDE--------------------------NKSIRAGRGK---
----------TRGRKYRRPKSILFITSDE----------PSKAAR---------------
------------------NLAGADV-VTAANVSAE----------DLAPGT----QPGRL
TVYT----ESAIKEVADR----------------
>gi|541195436|gb|ERH03693.1| 50S ribosomal protein L4P [Halorubrum sp. J07HR59]
--------------METHIHD---LDGGETGSVELP---AIFETPYRPDL-IQRAVSAAQ
ANRKQPY---------GADEYAG--------LRTPAESFGSGRGMAHVPREN--------
-GQAQRVPQTVGGRKAHPPKA-------------------------------AKDQGKKV
NDKERQLAIQSAIAATADDEVVADRGHEFDS-DLDLPLV--------VDDSFEDLQKTQE
VVALLESLDVY-TDIER-AEE--------------------------GKSIRAGRGT---
----------TRGRKYKTPKSLLFVTSEE----------PSRAAR---------------
------------------NLAGADV-TTAHDVDAE----------DLAPGT----HPGRL
TVWT----ESSLQEVADR----------------
>gi|448294700|ref|ZP_21484779.1| 50S ribosomal protein L4P [Halalkalicoccus jeotgali B3]
--------------MQATTLD---LDGEEAGEIDLP---EVFETTFRPDL-IKRAVLAAQ
ANRQQDY---------GADPFSG--------KRTSAESLGTGRGMARVPRSN--------
-GQGKRVPQAVGGRRAHPPKA-------------------------------EKDRTLDI
NTKERKLATRSAIAATTDTDLVAERGHRFGE-DVSLPLV--------VSDEFEELIKTKE
VLSFLESVGIA-DDIER-AED--------------------------GRSVRAGRGK---
----------TRGRKYKQPKSILFVTSSE--------AGPSKAAR---------------
------------------NLAGVDV-ATAREVSAE----------DLAPGT----HAGRL
TVWT----ESAIEEVAGR----------------
>gi|15790633|ref|NP_280457.1| 50S ribosomal protein L4 [Halobacterium sp. NRC-1]
--------------MQVTVRD---LDGDDAGTLDLP---RVFEEPVRPDL-VKRAVLAAQ
ANRTQEY---------GADEYAG--------LRTTAESQGSGRGMAHVPKAN--------
-GQGARVPQTVGGRKAHPPKA-------------------------------EKDHGLDV
NDKERKAAVRAAVAATTDSELVADRGHNFDD-DVEFPLV--------VSDDFEDLVKTQD
VVSLLEALGVH-ADIER-ADE--------------------------GRTVRAGQGT---
----------LRGRKYQEPTSILFVTASE--------SGPSTAAR---------------
------------------NLAGVDV-ATGREVNAE----------DLAPGA----EPGRL
TVWT----ESAVEEVAQR----------------
>gi|169236372|ref|YP_001689572.1| 50S ribosomal protein L4P [Halobacterium salinarum R1]
--------------MQVTVRD---LDGDDAGTLDLP---RVFEEPVRPDL-VKRAVLAAQ
ANRTQEY---------GADEYAG--------LRTTAESQGSGRGMAHVPKAN--------
-GQGARVPQTVGGRKAHPPKA-------------------------------EKDHGLDV
NDKERKAAVRAAVAATTDSELVADRGHNFDD-DVEFPLV--------VSDDFEDLVKTQD
VVSLLEALGVH-ADIER-ADE--------------------------GRTVRAGQGT---
----------LRGRKYQEPTSILFVTASE--------SGPSTAAR---------------
------------------NLAGVDV-ATGREVNAE----------DLAPGA----EPGRL
TVWT----ESAVEEVAQR----------------
>gi|354610536|ref|ZP_09028492.1| 50S ribosomal protein L4P [Halobacterium sp. DL1]
--------------MQATVRD---LNGDDAGTLDLP---DVFTEPVRADL-IKRAVLAAQ
ANRTQET---------GADEYAG--------LRTSAESQGSGRGMAHVPRTN--------
-GRGARVPQAVGGRPAHPPKA-------------------------------EKDHSLDL
NDKERKSATRSAIAATTDGDLVAERGHRFDE-DTELPLV--------VSDEFEDLVKTKE
VVEFLEAVGVH-TDVER-ADE--------------------------GRTVRAGQGK---
----------LRGRKYREPSSLLVVTSSE--------SGPSKAAR---------------
------------------NLAGVDV-ATGREVNTE----------DLAPGT----DPGRL
TLWT----ESALEEVADR----------------
>gi|452206447|ref|YP_007486569.1| 50S ribosomal protein L4 [Natronomonas moolapensis 8.8.11]
--------------MQATVRD---LEGDDAGEVELP---DVFETTFRPDL-IKRAVLAAQ
ANRQQDA---------GTDEYAG--------LRTPAESQGSGRGMAHVPRQN--------
-GRAREVPQAVSGRPAHPPKA-------------------------------EKDRGLDI
NTKERKLATRSAIAATADAELVAERGHDFDG-ELELPLV--------VSDEFEELVKTKE
AVAVLETLGVY-ADVER-AED--------------------------GKTVRAGRGT---
----------TRGRKYTQPKSVLVVTSGE----------PSLAAR---------------
------------------NLAGADV-ATAAEVSTE----------DLAPGT----DAGRL
TLWT----ESALEEVAER----------------
>gi|76803058|ref|YP_331153.1| 50S ribosomal protein L4P [Natronomonas pharaonis DSM 2160]
--------------MKATVRD---LDGDDAGEVELP---AVFETDYRPDL-IKRAVLAAQ
ANRIQDT---------GTDEYAG--------LRTPAESPGSGRGMAHVPRQN--------
-GRAREVPQAVSGRPAHPPKA-------------------------------EKDRGLDI
NTKERKLATRSAIAATANADRVEERGHEFDE-ETDLPLV--------VSDEFEDLVKTQE
AVDVLEALGVY-DDIER-AED--------------------------GKTVRAGRGT---
----------TRGRKYTEPKSVLVVTSDD----------QSLAAR---------------
------------------NLAGSDV-ATADEVNVE----------DLAPGT----QAGRL
TLWT----ESALAEVAER----------------
>gi|399577347|ref|ZP_10771100.1| LSU ribosomal protein l4p [Halogranum salarium B-1]
--------------MQATIRD---LNGDDAGTLELP---EVFETHYRPDL-IKRAVLAAQ
ANRKQAY---------GADKLAG--------MRTPAESLGSGRGMSHDPREN--------
-GVARRVPHAVSGRKAHPPKV-------------------------------EKELGKKI
NDKERKLAVRSAIAATANPELVSERGHQFDD-DLELPLV--------VSDDFEDLLKTQE
VVDLLQTLGVY-ADVER-SDE--------------------------NKKVKAGRGK---
----------TRGRKYTRPKSILFVTSEK----------PSRAAR---------------
------------------NLAGADV-ATAADVSAE----------DLAPGT----HAGRL
TIFT----ESALEEVADR----------------
>gi|448592780|ref|ZP_21651827.1| 50S ribosomal protein L4P [Haloferax elongans ATCC BAA-1513]
--------------MQATIRN---LNGEDAGSVELP---EVFETDYRPDL-IKRAVVAAQ
ANRKQPY---------GSDPYAG--------MRTPAESMGSGRGMSHDPRQN--------
-GVARRVPHAVSGRRAHPPKA-------------------------------EKDQGKEI
NTKERKLAVRSALAATTNPEIVRERGHEFED-DLELPLV--------VSDDFDDLVKTKE
VVDLLQSLGVY-GDIER-SEE--------------------------NKKVKSGQGK---
----------LRGRKYTRPKSILFVTAEE----------PSKAAR---------------
------------------NLAGVDV-ATAANVSAE----------DLAPGT----HAGRL
TIFT----ESALEEVAER----------------
>gi|448578200|ref|ZP_21643635.1| 50S ribosomal protein L4P [Haloferax larsenii JCM 13917]
--------------MQATIRN---LNGEDAGSVELP---EVFETDYRPDL-IKRAVVAAQ
ANRKQPY---------GSDPYAG--------MRTPAESMGSGRGMSHDPRQN--------
-GVARRVPHAVSGRRAHPPKA-------------------------------EKDQGKEI
NTKERKLAVRSALAATTNPELVRERGHEFED-DLELPLV--------VSDDFDDLVKTKE
VVDLLQSLGVY-GDIER-SEE--------------------------NKKVKSGQGK---
----------LRGRKYTRPKSILFVTAEE----------PSKAAR---------------
------------------NLAGVDV-ATAANVSAE----------DLAPGT----HAGRL
TIFT----ESALEEVAER----------------
>gi|448611746|ref|ZP_21662176.1| 50S ribosomal protein L4P [Haloferax mucosum ATCC BAA-1512]
--------------MQATIRD---LNGDDAGSIDLP---EVFETAYRPDL-IKRAVIAAQ
ANRKQPY---------GADPYAG--------LRTPAESMGSGRGMSHDPRQN--------
-GVARRVPHAVSGRRAHPPKA-------------------------------EKDQGKEI
NTKERKLAVRSALAATTEPELVAERGHRFDD-DLELPLV--------VSDDFEDLVKTKE
VVDLLQTLGVY-DDIER-SED--------------------------NKKVKGGQGK---
----------LRGRKYTRPKSILFVTSEG----------PSKAAR---------------
------------------NLAGVDV-ATAANVSAE----------DLAPGT----HAGRL
TLFT----ESAIEEVAER----------------
>gi|448618113|ref|ZP_21666458.1| 50S ribosomal protein L4P [Haloferax mediterranei ATCC 33500]
--------------MQATIRD---LNGDDAGSIDLP---EVFETAYRPDL-IKRAVIAAQ
ANRKQPY---------GADPYAG--------LRTPAESMGSGRGMSHDPRQN--------
-GVARRVPHAVSGRRAHPPKA-------------------------------EKDQGKEI
NTKERKLAVRSALAATTDSELVAERGHRFDD-DLELPLV--------VSDDFEDLVKTKE
VVDLLQTLGVY-DDIER-SED--------------------------NKKVKGGQGK---
----------LRGRKYTRPKSILFVTAEE----------PSKAAR---------------
------------------NLAGVDV-ATAANVSAE----------DLAPGT----HAGRL
TLFT----ESAIEEVAER----------------
>gi|448557082|ref|ZP_21632517.1| 50S ribosomal protein L4P [Haloferax sp. ATCC BAA-644]
--------------MQATIRD---LNGDDAGSIDLP---EVFETAYRPDL-IKRAVIAAQ
ANRKQPY---------GADPYAG--------LRTPAESMGSGRGMSHDPRQN--------
-GVARRVPHAVSGRRAHPPKA-------------------------------EKDQGKEI
NTKERKLAVRSALAATTDTELVAERGHRFDD-DVELPLV--------VSDDFEDLVKTQE
VVDLLQSLGVY-DDIER-SEE--------------------------NKKVKSGQGK---
----------LRGRKYTRPKSILFVTAEE----------PSKAAR---------------
------------------NLAGVDV-ATAANVSAE----------DLAPGT----HAGRL
TLFT----ESALEEVADR----------------
>gi|448548059|ref|ZP_21627403.1| 50S ribosomal protein L4P [Haloferax sp. ATCC BAA-645]
--------------MQATIRD---LNGDDAGSIDLP---EVFETAYRPDL-IKRAVIAAQ
ANRKQPY---------GADPYAG--------LRTPAESMGSGRGMSHDPRQN--------
-GVARRVPHAVSGRRAHPPKA-------------------------------EKDQGKEI
NTKERKLAVRSALAATTDTELVAERGHRFDD-DVELPLV--------VSDDFEDLVKTQE
VVDLLQSLGVY-DDIER-SEE--------------------------NKKVKSGQGK---
----------LRGRKYTRPKSILFVTAEE----------PSKAAR---------------
------------------NLAGVDV-ATAANVSAE----------DLAPGT----HAGRL
TLFT----ESALEEVADR----------------
>gi|448545985|ref|ZP_21626312.1| 50S ribosomal protein L4P [Haloferax sp. ATCC BAA-646]
--------------MQATIRD---LNGDDAGSIDLP---EVFETAYRPDL-IKRAVIAAQ
ANRKQPY---------GADPYAG--------LRTPAESMGSGRGMSHDPRQN--------
-GVARRVPHAVSGRRAHPPKA-------------------------------EKDQGKEI
NTKERKLAVRSALAATTDTELVAERGHRFDD-DVELPLV--------VSDDFEDLVKTQE
VVDLLQSLGVY-DDIER-SEE--------------------------NKKVKSGQGK---
----------LRGRKYTRPKSILFVTAEE----------PSKAAR---------------
------------------NLAGVDV-ATAANVSAE----------DLAPGT----HAGRL
TLFT----ESALEEVADR----------------
>gi|448565516|ref|ZP_21636383.1| 50S ribosomal protein L4P [Haloferax prahovense DSM 18310]
--------------MQATIRD---LNGDDAGSIDLP---EVFETAYRPDL-IKRAVIAAQ
ANRKQPY---------GADPYAG--------LRTPAESMGSGRGMSHDPRQN--------
-GVARRVPHAVSGRRAHPPKA-------------------------------EKDQGKEI
NTKERKLAVRSALAATTDSELVAERGHRFDD-DVELPLV--------VSDDFEDLVKTKE
VVDLLQSLGVY-DDIER-SEE--------------------------NKKVKGGQGK---
----------LRGRKYTRPKSILFVTAEE----------PSKAAR---------------
------------------NLAGVDV-ATAANVSAE----------DLAPGT----HAGRL
TLFT----ESALEEVAER----------------
>gi|448623081|ref|ZP_21669730.1| 50S ribosomal protein L4P [Haloferax denitrificans ATCC 35960]
--------------MQATIRD---LNGDDAGSIDLP---EVFETAYRPDL-IKRAVIAAQ
ANRKQPY---------GADPYAG--------LRTPAESMGSGRGMSHDPRQN--------
-GVARRVPHAVSGRRAHPPKA-------------------------------EKDQGKEI
NTKERKLAVRSALAATTDPELVAERGHRFDD-DVELPLV--------VSDDFEDLVKTKE
VVDLLQSLGVY-DDIER-SEE--------------------------NKKVKGGQGK---
----------LRGRKYTRPKSILFVTADE----------PSKAAR---------------
------------------NLAGVDV-ATAANVSAE----------DLAPGT----HAGRL
TLFT----ESALEEVAER----------------
>gi|448583471|ref|ZP_21646827.1| 50S ribosomal protein L4P [Haloferax gibbonsii ATCC 33959]
--------------MQATIRD---LNGDDAGSIDLP---EVFETAYRPDL-IKRAVIAAQ
ANRKQPY---------GADPYAG--------LRTPAESMGSGRGMSHDPRQN--------
-GVARRVPHAVSGRRAHPPKA-------------------------------EKDQGKEI
NTKERKLAVRSALAATTDPELVAERGHRFDD-DVELPLV--------VSDDFEDLVKTKE
VVDLLQSLGVY-DDIER-SEE--------------------------NKKVKGGQGK---
----------LRGRKYTRPKSILFVTAEE----------PSKAAR---------------
------------------NLAGVDV-ATAANVSAE----------DLAPGT----HAGRL
TLFT----ESALEEVAER----------------
>gi|448290688|ref|ZP_21481834.1| 50S ribosomal protein L4P [Haloferax volcanii DS2]
--------------MQATIRD---LNGDDAGSIDLP---EVFETAYRPDL-IKRAVIAAQ
ANRKQPY---------GADPYAR--------LRTPAESMGSGRGMSHDPRQN--------
-GVARRVPHAVSGRRAHPPKA-------------------------------EKDQGKEI
NTKERKLAVRSALAATTDPELVAERGHRFDD-DVELPLV--------VSDDFEDLVKTQE
VVDLLQSLGVS-DDIER-SEE--------------------------NKKVKSGQGK---
----------LRGRKYTRPKSILFVTADE----------PSKAAR---------------
------------------NLAGVDV-ATAANVSAE----------DLAPGT----HAGRL
TLFT----ESALEEVAER----------------
>gi|448600510|ref|ZP_21656006.1| 50S ribosomal protein L4P [Haloferax alexandrinus JCM 10717]
--------------MQATIRD---LNGDDAGSIDLP---EVFETAYRPDL-IKRAVIAAQ
ANRKQPY---------GADPYAG--------LRTPAESMGSGRGMSHDPRQN--------
-GVARRVPHAVSGRRAHPPKA-------------------------------EKDQGKEI
NTKERKLAVRSALAATTDPELVAERGHRFDD-DVELPLV--------VSDDFEDLVKTQE
VVDLLQSLGVY-DDIER-SED--------------------------NKKVKSGQGK---
----------LRGRKYTRPKSILFVTADE----------PSKAAR---------------
------------------NLAGVDV-ATAANVSAE----------DLAPGT----HAGRL
TLFT----ESALEEVAER----------------
>gi|433420036|ref|ZP_20405422.1| 50S ribosomal protein L4P [Haloferax sp. BAB2207]
--------------MQATIRD---LNGDDAGSIDLP---EVFETAYRPDL-IKRAVIAAQ
ANRKQPY---------GADPYAG--------LRTPAESMGSGRGMSHDPRQN--------
-GVARRVPHAVSGRRAHPPKA-------------------------------EKDQGKEI
NTKERKLAVRSALAATTDPELVAERGHRFDD-DVELPLV--------VSDDFEDLVKTQE
VVDLLQSLGVY-DDIER-SED--------------------------NKKVKSGQGK---
----------LRGRKYTRPKSILFVTADE----------PSKAAR---------------
------------------NLAGVDV-ATAANVSAE----------DLAPGT----HAGRL
TLFT----ESALEEVAER----------------
>gi|448569071|ref|ZP_21638483.1| 50S ribosomal protein L4P [Haloferax lucentense DSM 14919]
--------------MQATIRD---LNGDDAGSIDLP---EVFETAYRPDL-IKRAVIAAQ
ANRKQPY---------GADPYAG--------LRTPAESMGSGRGMSHDPRQN--------
-GVARRVPHAVSGRRAHPPKA-------------------------------EKDQGKEI
NTKERKLAVRSALAATTDPELVAERGHRFDD-DVELPLV--------VSDDFEDLVKTQE
VVDLLQSLGVY-DDIER-SED--------------------------NKKVKSGQGK---
----------LRGRKYTRPKSILFVTADE----------PSKAAR---------------
------------------NLAGVDV-ATAANVSAE----------DLAPGT----HAGRL
TLFT----ESALEEVAER----------------
>gi|448285630|ref|ZP_21476871.1| 50S ribosomal protein L4P [Halogeometricum borinquense DSM 11551]
--------------MQATIRD---LNGDDAGTLDLP---EVFETAYRPDL-IKRAVLAAQ
ANRKQAY---------GADPYAG--------MRTPAESLGSGRGMSHDPREN--------
-GRARRVPHAVSGRKAHPPKA-------------------------------EKDQGKEI
NKKERKLAVRSALAATTDAELVAERGHRFDE-DLDLPLV--------VSDDFEDLVKTKE
VVSLLESLGVH-ADVEH-SED--------------------------NKKVRAGQGK---
----------ARGRKYKRPKSILFVTSEE----------PSKAAR---------------
------------------NLAGVDV-ATASNVNAE----------DLAPGT----HAGRL
TIFT----ESAVEEVADR----------------
>gi|448415418|ref|ZP_21578218.1| 50S ribosomal protein L4P [Halosarcina pallida JCM 14848]
--------------MQATIRD---LNGDDAGTLDLP---EVFETAYRPDL-IKRAVLAAQ
ANRKQAY---------GADPYAG--------MRTPAESLGSGRGMSHDPREN--------
-GRARRVPHAVSGRKAHPPKA-------------------------------SKEQGKNI
NDKERKLAVRSAIAATADPELVAERGHRFDE-DLELPLV--------VSDDFEDLVKTKE
VVSLLEALGVH-ADVEH-SED--------------------------NRRVRSGQGK---
----------ARGRKYTRPKSILFVTASE----------PSKAAR---------------
------------------NLAGVDV-ATAANVGAE----------ELAPGT----HAGRL
TLFT----ESAIEEVADR----------------
>lcl|38015_957 unnamed protein product
--------------MQATIYD---LDGNTDGEVDLP---DVFETPVRSDL-IGKAVRAAQ
ANRKQDY---------GSDEYAG--------LRTPAESFGSGRGQAHVPKQD--------
-GRARRVPQAVKGRSAHPPKA-------------------------------EKDRSLDL
NDKERQLAVRSALAATADADLV-----EYHA----------------GADTYRWV-----
------------GEVER-------------------------------------------
------------------------------------------------------------
------------------------------------------------------------
----------------------------------
>gi|448671481|ref|ZP_21687420.1| 50S ribosomal protein L4P [Haloarcula amylolytica JCM 13557]
--------------MQATIYD---LDGNTDGEVDLP---DVFETPVRTDL-IGKAVRAAQ
ANRKQDY---------GSDEYAG--------LRTPAESFGSGRGQAHVPKQD--------
-GRARRVPQAVKGRRAHPPKA-------------------------------EKDRSLDL
NDKERQLAVRSALAATADADLVADRGHEFDR--DEVPVV--------VSDDFEDLVKTQE
VVSLLEALDVD-ADIDR-ADD---------------------------TKIKAGQGS---
----------ARGRKYRRPASILFVTSDE----------PSTAAR---------------
------------------NLAGADV-ATASEVNTE----------DLAPGG----EPGRL
TVFT----ESALAEVAER----------------
>gi|448685261|ref|ZP_21693253.1| 50S ribosomal protein L4P [Haloarcula japonica DSM 6131]
--------------MQATIYD---LDGNTDGEVDLP---DVFETPVRTDL-IGKAVRAAQ
ANRKQDY---------GSDEYAG--------LRTPAESFGSGRGQAHIPKQD--------
-GRARRVPQAVKGRSAHPPKT-------------------------------EKDRSLDL
NDKERQLAVRSALAATADADLVADRGHEFDR--DEVPVV--------VSDDFEDLVKTQE
VVSLLEALDVH-ADIDR-ADE---------------------------TKIKAGQGS---
----------ARGRKYRRPASILFVTSNE----------PSKAAR---------------
------------------NLAGADV-ATASEVNTE----------DLAPGG----APGRL
TVFT----ESALAEVAER----------------
>gi|448630849|ref|ZP_21673304.1| 50S ribosomal protein L4P [Haloarcula vallismortis ATCC 29715]
--------------MQATIYD---LDGNTDGEVDLP---DVFETPVRSDL-IGKAVRAAQ
ANRKQDY---------GSDEYAG--------LRTPAESFGSGRGQAHVPKQD--------
-GRARRVPQAVKGRSAHPPKA-------------------------------EKDRSLDL
NDKERQLAVRSALAATADADLVADRGHEFDR--DEVPVV--------VSDDFEDLVKTQE
VVSLLEALDVD-ADIER-ADE---------------------------TKIKAGQGS---
----------ARGRKYRRPASILFVTSDE----------PSTAAR---------------
------------------NLAGADV-ATASEVNSE----------DLAPGG----VPGRL
TVFT----ESALAEVAER----------------
>gi|344212412|ref|YP_004796732.1| 50S ribosomal protein L4P [Haloarcula hispanica ATCC 33960]
--------------MQATIYD---LDGNTDGEVDLP---DVFETPVRSDL-IGKAVRAAQ
ANRKQDY---------GSDEYAG--------LRTPAESFGSGRGQAHVPKQD--------
-GRARRVPQAVKGRSAHPPKA-------------------------------EKDRSLDL
NDKERQLAVRSALAATADADLVADRGHEFDR--DEVPVV--------VSDDFEDLVKTQE
VVSLLEALDVD-ADIDR-ADE---------------------------TKIKAGQGS---
----------ARGRKYRRPASILFVTSDE----------PSTAAR---------------
------------------NLAGADV-ATASEVNTE----------DLAPGG----APGRL
TVFT----ESALAEVAER----------------
>gi|448648020|ref|ZP_21679498.1| 50S ribosomal protein L4P [Haloarcula californiae ATCC 33799]
--------------MQATIYD---LDGNTDGEVDLP---DVFETPVRTDL-IGKAVRAAQ
ANRKQDY---------GSDEYAG--------LRTPAESFGSGRGQAHVPKQD--------
-GRARRVPQAVKGRSAHPPKT-------------------------------EKDRSLDL
NDKERQLAVRSALAATADADLVADRGHEFDR--DEVPVV--------VSDDFEDLVKTQE
VVSLLEALDVH-ADIDR-ADE---------------------------TKIKAGQGS---
----------ARGRKYRRPASILFVTSDE----------PSTAAR---------------
------------------NLAGADV-ATASEVNTE----------DLAPGG----APGRL
TVFT----ESALAEVAER----------------
>gi|448681422|ref|ZP_21691555.1| 50S ribosomal protein L4P [Haloarcula argentinensis DSM 12282]
--------------MQATIYD---LDGNTDGEVDLP---DVFETPVRSDL-IGKAVRAAQ
ANRKQDY---------GSDEYAG--------LRTPAESFGSGRGQAHIPKQD--------
-GRARRVPQAVKGRSAHPPKT-------------------------------EKDRSLDL
NDKERQLAVRSALAATADADLVADRGHEFDR--DEVPVV--------VSDDFEDLVKTQE
VVSLLEALDVH-ADIDR-ADE---------------------------TKIKAGQGS---
----------ARGRKYRRPASILFVTSDE----------PSTAAR---------------
------------------NLAGADV-ATASEVNTE----------DLAPGG----APGRL
TVFT----ESALAEVAER----------------
>gi|55378383|ref|YP_136233.1| 50S ribosomal protein L4 [Haloarcula marismortui ATCC 43049]
--------------MQATIYD---LDGNTDGEVDLP---DVFETPVRSDL-IGKAVRAAQ
ANRKQDY---------GSDEYAG--------LRTPAESFGSGRGQAHVPKQD--------
-GRARRVPQAVKGRSAHPPKT-------------------------------EKDRSLDL
NDKERQLAVRSALAATADADLVADRGHEFDR--DEVPVV--------VSDDFEDLVKTQE
VVSLLEALDVH-ADIDR-ADE---------------------------TKIKAGQGS---
----------ARGRKYRRPASILFVTSDE----------PSTAAR---------------
------------------NLAGADV-ATASEVNTE----------DLAPGG----APGRL
TVFT----ESALAEVAER----------------
>gi|448636986|ref|ZP_21675434.1| 50S ribosomal protein L4P [Haloarcula sinaiiensis ATCC 33800]
--------------MQATIYD---LDGNTDGEVDLP---DVFETPVRSDL-IGKAVRAAQ
ANRKQDY---------GSDEYAG--------LRTPAESFGSGRGQAHVPKQD--------
-GRARRVPQAVKGRSAHPPKT-------------------------------EKDRSLDL
NDKERQLAVRSALAATADADLVADRGHEFDR--DEVPVV--------VSDDFEDLVKTQE
VVSLLEALDVH-ADIDR-ADE---------------------------TKIKAGQGS---
----------ARGRKYRRPASILFVTSDE----------PSTAAR---------------
------------------NLAGADV-ATASEVNTE----------DLAPGG----APGRL
TVFT----ESALAEVAER----------------
>gi|541199335|gb|ERH07498.1| 50S ribosomal protein L4P [Halonotius sp. J07HN4]
--------------MQATVRD---LNGDDAGSVELP---DVFETHFRPDL-IQQAVVAAQ
ANRKQAY---------GADEFAG--------LRTPAESMGSGRGMSHDPRQD--------
-GVVKRVPHAVGGRRAHPPKA-------------------------------EKEQGKSI
NKQTRQLATRSALAATTDADRVADRGHEFDD-DTELPLV--------VDDEFEDLVKTQE
VVSLLEALGVA-DDIER-ADE--------------------------GKTIRAGQGT---
----------TRGRKYQEPKSILFVTSEE----------PSKAAR---------------
------------------NLAGADV-ATAHDVNVE----------DLAPGT----HPGRL
TIYT----ESAIAEVAER----------------
>gi|541192136|gb|ERH00485.1| 50S ribosomal protein L4P [Halonotius sp. J07HN6]
--------------MQATVRD---LDGDDAGSIDLP---EVFETPLRPDL-IKRAVVAAQ
ANRKQDY---------GADEFAG--------LRTPAESMGSGRGMSHDPRQD--------
-GVVKRVPHAVGGRRAHPPKP-------------------------------EKDRGKSI
NQKERQLATQSAIAATTDAETVADRGHAFDD-DLELPLV--------VSDEFEDLVKTQE
VVGLLESLGVA-DDIER-ADE--------------------------GKTVRAGQGT---
----------TRGRKYQQPKSILFVTGDE----------PSKAAR---------------
------------------NLAGADV-ATAEEVNVE----------DLAPGT----HPGRL
TIFT----ESAIEEVADR----------------
>gi|544640220|ref|WP_021074759.1| 50S ribosomal protein L4 [haloarchaeon 3A1_DGR]
--------------MKATVRD---LDGEDAGSLELP---AVFETAFRPDL-IRRAVSVAQ
ANRKQAY---------GADEFAG--------LRTPAESPGSGRGMAHIPQEN--------
-GQARRVPSAVSGRRAHPPKA-------------------------------EKDQSKDL
NDKERKLAVRSAIAATADAETVAERGHAFDE-DLELPLV--------VADEFEDLEKTQE
ALAFLEAVGAD-ADVER-AEE--------------------------GRSVRAGRGK---
----------TRGRKYKQPKSLLVVTAEE----------PSRAAR---------------
------------------NLAGVDV-ATAATVSAE----------DLAPGT----HPGRL
TVWT----ESAIAEVADR----------------
>gi|448535707|ref|ZP_21622227.1| 50S ribosomal protein L4P [Halorubrum hochstenium ATCC 700873]
--------------MNATVHD---LDGDEAGTIDLP---DVFETAFRPDL-IGRAIGAAQ
ANRKQAY---------GADEFAG--------LRTPAESFGSGRGLAHVPRSE--------
-NVARRVPHAVSGRAAHPPKA-------------------------------EKDQTKKL
NDKERQLAIRSAIAATTDAELVAERGHAFDE-DLDLPLV--------VSDEFEDLQKTQE
ALSVLEAVGVD-ADIER-SEE--------------------------GRSVRAGQGK---
----------ARGRKYRQPKSVLVVTSEE----------PSRAAR---------------
------------------NLAGVDV-ATADEVNAE----------DLAPGA----HPGRL
TLWT----ESAVSEVADR----------------
>gi|448436253|ref|ZP_21587054.1| 50S ribosomal protein L4P [Halorubrum tebenquichense DSM 14210]
--------------MNATVHD---LDGDEAGTIDLP---DVFETAFRPDL-IGRAVGAAQ
ANRKQAY---------GADEFAG--------LRTPAESFGSGRGLAHVPRSE--------
-NVARRVPHAVSGRAAHPPKA-------------------------------EKDQTKKL
NDKERQLAIRSAIAATTDAELVAERGHAFDD-DLELPLV--------VSDEFEDLQKTQE
ALSVLEAVGVD-ADIER-SEE--------------------------GRSVRAGQGK---
----------ARGRKYRQPKSVLVVTSEE----------PSRAAR---------------
------------------NLAGVDV-ATADEVNAE----------DLAPGA----HPGRL
TLWT----ESAVSEVADR----------------
>gi|495716515|ref|WP_008441094.1| 50S ribosomal protein L4P [Halorubrum californiense]
--------------MNATVHN---LDGDEAGSVELP---AVFDTAFRPDL-IGRAVGAAQ
ANRKQAY---------GADEFAG--------LRTPAESFGSGRGLAHVPRSE--------
-NVARRVPHAVSGRAAHPPKA-------------------------------EKDQTKKL
NNKERQFAIRSAIAATTDAELVAERGHAFDD-DLDLPLV--------VSDEFEDLQKTQE
ALGVLEAVGVD-ADIAR-AEE--------------------------GRSVRAGQGK---
----------ARGRKYRQPKSVLVVTSEE----------PSRAAR---------------
------------------NLAGVDV-ATADEVNAE----------DLAPGA----HPGRL
TLWT----ESAVEEVADR----------------
>lcl|39407_836 unnamed protein product
--------------MNATVHD---LDGDEAGSVELP---AVFDTAFRPDL-IGRAVGAAQ
ANRKQAY---------GADEFAG--------LRTPAESFGSGRGLAHVPRSE--------
-NVARRVPHAVSGRAAHPPKA-------------------------------EKDQTKSL
NDKERQLAIRSAIAATTDAELVAERGHAFDD-DLDLPLV--------VSDEFEDLQKTQE
ALGVLEAVGID-ADIER-SEE--------------------------GRSVRAGQGK---
----------ARGRKYRQPKSVLVVTSEE----------PSRAAR---------------
------------------NLAGVDV-ATAREVNAE----------DLAPGA----HPGRL
TLWT----ESAVAEVADR----------------
>lcl|38016_1438 unnamed protein product
--------------MNATVHD---LDGDEAGSVELP---AVFDTAFRPDL-IGRAVGAAQ
ANRKQAY---------GADEFAG--------LRTPAESFGSGRGLAHVPRSE--------
-NVARRVPHAVSGRAAHPPKA-------------------------------EKDQTKSL
NDKERQLAIRSAIAATTDAELVAERGHAFDD-DLDLPLV--------VSDEFEDLQKTQE
ALGVLEAVGID-ADIER-SEE--------------------------GRSVRAGQGK---
----------ARGRKYRQPKSVLVVTSEE----------PSRAAR---------------
------------------NLAGVDV-ATAREVNAE----------DLAPGA----HPGRL
TLWT----ESAVAEVADR----------------
>lcl|18174_1363 unnamed protein product
--------------MNATVHD---LDGDEAGSVELP---AVFDTAFRPDL-IGRAVGAAQ
ANRKQAY---------GADEFAG--------LRTPAESFGSGRGLAHVPRSE--------
-NVARRVPHAVSGRAAHPPKA-------------------------------EKDQTKKL
NDKERQLAIRSAIAATTDAELVAERGHAFDE-DLDLPLV--------VSDEFESLEKTQE
ALGVLEAVGVD-ADIER-SEE--------------------------GRSVRAGQGK---
----------ARGRKYRQPKSVLVVTSEE----------PSRAAR---------------
------------------NLAGVDV-ATAGEVNAE----------DLAPGA----HPGRL
TLWT----ESAVEEVADR----------------
>lcl|18178_833 unnamed protein product
--------------MNATVHD---LDGDEAGSVELP---AVFDTAFRPDL-IGRAVGAAQ
ANRKQAY---------GADEFAG--------LRTPAESFGSGRGLAHVPRSE--------
-NVARRVPHAVSGRAAHPPKA-------------------------------EKDQTKKL
NDKERQLAIRSAIAATTDAELVAERGHAFDE-DLDLPLV--------VSDEFESLEKTQE
ALGVLEAVGVD-ADIER-SEE--------------------------GRSVRAGQGK---
----------ARGRKYRQPKSVLVVTSEE----------PSRAAR---------------
------------------NLAGVDV-ATAGEVNAE----------DLAPGA----HPGRL
TLWT----ESAVEEVADR----------------
>lcl|38025_475 unnamed protein product
--------------MNATVHD---LDGEEAGSVELP---AVFETAFRPDL-IGRAVDAAQ
ANRKQAY---------GADEFAG--------LRTPAESFGSGRGLAHVPRSE--------
-NVARRVPHAVSGRAAHPPKA-------------------------------EKDQSKQL
NDKERQLAIRSAIAATTDAELVAERGHAFDE-DLDLPLV--------VSDEFEXXLRPR-
-----------------------------------------------------GQGK---
----------ARGRKYRQPKSVLVVTSEE----------PSRAAR---------------
------------------NLAGVDV-ATAREVNAE----------DLAPGA----HPGRL
TLWT----ESAVSEVADR----------------
>lcl|18176_1154 unnamed protein product
--------------MNATVHD---LDGDEAGSIELP---AVFETAFRPDL-IGRAVGAAQ
ANRKQAY---------GADEFAG--------LRTPAESFGSGRGLAHVPRQE--------
-NVARRVPHAVSGRAAHPPKA-------------------------------EKDQSKQL
NDKERQLAIRSAIAATTDAELVAERGHAFDE-DLDLPLV--------VSDEFEDLKKTQE
ALGVLEAVGVD-ADIER-AEE--------------------------GRSVRAGQGK---
----------ARGRKYRQPKSVLVVTSEE----------PSRAAR---------------
------------------NLAGVDV-ATAREVNAE----------DLAPGA----HPGRL
TLWT----ESAVAEVADR----------------
>gi|515913225|ref|WP_017343808.1| 50S ribosomal protein L4 [Halorubrum sp. T3]
--------------MNATVHD---LDGDEAGSIELP---AVFDTAFRPDL-IGRAVGAAQ
ANRKQAY---------GADEFAG--------LRTPAESFGSGRGLAHVPRSE--------
-NVARRVPHAVSGRAAHPPKA-------------------------------EKDQTKSL
NDKERQFAIRSAIAATTDAELVAERGHAFDE-DLDLPLV--------VSDEFEDLKKTQE
ALGVLEAVGVD-ADIAR-AEE--------------------------GRSVRAGQGK---
----------ARGRKYRQPKSVLVVTSEE----------PSRAAR---------------
------------------NLAGVDV-ATAREVNAE----------DLAPGA----HPGRL
TLWT----ESAVAEVADR----------------
>gi|448484335|ref|ZP_21606042.1| 50S ribosomal protein L4P [Halorubrum arcis JCM 13916]
--------------MNATVHN---LDGDEAGSIDLP---AVFETAFRPDL-IGRAVGAAQ
ANRKQAY---------GADEFAG--------LRTPAESFGSGRGLAHVPRSE--------
-NVARRVPHAVSGRAAHPPKA-------------------------------EKDQTKKL
NDKERQLAIQSAIAATTDAELVAERGHAFDE-DLDLPLV--------VSDEFEDLEKTQD
ALGVLEAVGAD-ADIER-AEE--------------------------GRSVRAGQGK---
----------ARGRKYRQPKSVLVVTSEE----------PSRAAR---------------
------------------NLAGVDV-ATAREVNAE----------DLAPGA----HPGRL
TLWT----ESAVEEVADR----------------
>gi|448426506|ref|ZP_21583355.1| 50S ribosomal protein L4P [Halorubrum terrestre JCM 10247]
--------------MNATVHD---LDGDEAGSIDLP---AVFETAFRPDL-IGRAVGAAQ
ANRKQAY---------GADEFAG--------LRTPAESFGSGRGLAHVPRSE--------
-NVARRVPHAVSGRAAHPPKA-------------------------------EKDQTKSL
NDKERQFAIRSAIAATTDAELVAERGHAFDE-DLDLPLV--------VSDEFEDLEKTQD
ALGVLEAVGAD-ADIER-AEE--------------------------GRSVRAGQGK---
----------ARGRKYRQPKSVLVVTSEE----------PSRAAR---------------
------------------NLAGVDV-ATAREVNAE----------DLAPGA----HPGRL
TLWT----ESAVEEVADR----------------
>lcl|36548_3904 unnamed protein product
--------------MNATVHD---LDGDEAGSVELP---AVFETAFRPDL-IGRAVGAAQ
ANRKQAY---------GADEFAG--------LRTPAESFGSGRGLAHVPRSE--------
-NVARRVPHAVSGRAAHPPKA-------------------------------EKDQTKSL
NDKERQFAIRSAIAATTDAELVAERGHAFDE-DLDLPLV--------VSDEFEELEKTQE
ALGVLEAVGVD-ADITR-AEE--------------------------GRSVRAGQGK---
----------ARGRKYRQPKSVLVVTSEE----------PSRAAR---------------
------------------NLAGVDV-ATAREVNAE----------DLAPGA----HPGRL
TLWT----ESAVEEVADR----------------
>gi|448517690|ref|ZP_21617264.1| 50S ribosomal protein L4P [Halorubrum distributum JCM 10118]
--------------MNATVHN---LDGDEAGSIDLP---AVFETAFRPDL-IGRAVGAAQ
ANRKQAY---------GADEFAG--------LRTPAESFGSGRGLAHVPRSE--------
-NVARRVPHAVSGRAAHPPKA-------------------------------EKDQTKSL
NDKERQFAIRSAIAATTDAELVAERGHAFDE-DLDLPLV--------VSDEFEELEKTQE
ALGVLEAVGVD-ADITR-AEE--------------------------GRSVRAGQGK---
----------ARGRKYRQPKSVLVVTSEE----------PSRAAR---------------
------------------NLAGVDV-ATAREVNAE----------DLAPGA----HPGRL
TLWT----ESAVEEVADR----------------
>lcl|36556_6143 unnamed protein product
--------------MNATVHD---LDGDEAGSIDLP---AVFETAFRPDL-IGRAVGAAQ
ANRKQAY---------GADEFAG--------LRTPAESFGSGRGLAHVPRSE--------
-NVARRVPHAVSGRAAHPPKA-------------------------------EKDQTKSL
NDKERQFAIRSAIAATTDAELVAERGHAFDE-DLDLPLV--------VSDEFEELEKTQE
ALGVLEAVGVD-ADITR-AEE--------------------------GRSVRAGQGK---
----------ARGRKYRQPKSVLVVTSEE----------PSRAAR---------------
------------------NLAGVDV-ATAREVNAE----------DLAPGA----HPGRL
TLWT----ESAVEEVADR----------------
>lcl|36557_4004 unnamed protein product
--------------MNATVHD---LDGDEAGSIDLP---AVFETAFRPDL-IGRAVGAAQ
ANRKQAY---------GADEFAG--------LRTPAESFGSGRGLAHVPRSE--------
-NVARRVPHAVSGRAAHPPKA-------------------------------EKDQTKSL
NDKERQFAIRSAIAATTDAELVAERGHAFDE-DLDLPLV--------VSDEFEELEKTQE
ALGVLEAVGVD-ADITR-AEE--------------------------GRSVRAGQGK---
----------ARGRKYRQPKSVLVVTSEE----------PSRAAR---------------
------------------NLAGVDV-ATAREVNAE----------DLAPGA----HPGRL
TLWT----ESAVEEVADR----------------
>gi|448452124|ref|ZP_21593144.1| 50S ribosomal protein L4P [Halorubrum litoreum JCM 13561]
--------------MNATVHD---LDGDEAGSIDLP---AVFETAFRPDL-IGRAVGAAQ
ANRKQAY---------GADEFAG--------LRTPAESFGSGRGLAHVPRSE--------
-NVARRVPHAVSGRAAHPPKA-------------------------------EKDQTKSL
NDKERQFAIRSAIAATTDAELVAERGHAFDE-DLDLPLV--------VSDEFEELEKTQE
ALGVLEAVGVD-ADITR-AEE--------------------------GRSVRAGQGK---
----------ARGRKYRQPKSVLVVTSEE----------PSRAAR---------------
------------------NLAGVDV-ATAREVNAE----------DLAPGA----HPGRL
TLWT----ESAVEEVADR----------------
>gi|448503711|ref|ZP_21613340.1| 50S ribosomal protein L4P [Halorubrum coriense DSM 10284]
--------------MNATVHD---LDGEEAGSVELP---AVFETAFRPDL-IGRAVDAAQ
ANRKQAY---------GADEFAG--------LRTPAESFGSGRGLAHVPRSE--------
-NVARRVPHAVSGRAAHPPKA-------------------------------EKDQTKKL
NDKERQLAIQSAIAATTEAELVAERGHAFDE-ALDLPLV--------VSDEFEDLDKTQD
ALGVLEAVGAD-ADIER-AEE--------------------------GRSVRAGQGK---
----------ARGRKYRQPKSVLVVTSEE----------PSRAAR---------------
------------------NLAGVDV-ATAREVNAE----------DLAPGA----HPGRL
TLWT----ESAVAEVADR----------------
>lcl|36547_837 unnamed protein product
--------------MNATVHD---LDGEEAGSVELP---AVFETAFRPDL-IGRAVEAAQ
ANRKQAY---------GADEFAG--------LRTPAESFGSGRGLAHVPRSE--------
-NVARRVPHAVSGRAAHPPKA-------------------------------EKDQTKKL
NDKERQLAIQSAIAATTDAELVAERGHAFDE-DLDLPLV--------VSDEFEDLEKTQD
ALGVLEAVGAD-ADIER-AEE--------------------------GRSVRAGQGK---
----------ARGRKYRQPKSVLVVTSEE----------PSRAAR---------------
------------------NLAGVDV-ATAREVNAE----------DLAPGA----HPGRL
TLWT----ESAVEEVADR----------------
>lcl|38020_984 unnamed protein product
--------------MNATVHD---LDGEEAGSVELP---AVFETAFRPDL-IGRAVDAAQ
ANRKQAY---------GADEFAG--------LRTPAESFGSGRGLAHVPRSE--------
-NVARRVPHAVSGRAAHPPKA-------------------------------EKDQSKQL
NDKERQLAIRSAIAATTDAELVAERGHAFDE-DLDLPLV--------VSDEFEDLEKTQD
ALGVLEAVGAD-ADIER-AEE--------------------------GRSVRAGQGK---
----------ARGRKYRQPKSVLVVTSEE----------PSRAAR---------------
------------------NLAGVDV-ATAREVNAE----------DLAPGA----HPGRL
TLWT----ESAVEEVADR----------------
>lcl|38022_5 unnamed protein product
--------------MNATVHD---LDGEEAGSVELP---AVFETAFRPDL-IGRAVDAAQ
ANRKQAY---------GADEFAG--------LRTPAESFGSGRGLAHVPRSE--------
-NVARRVPHAVSGRAAHPPKA-------------------------------EKDQSKQL
NDKERQLAIRSAIAATTDAGLVAERGHAFDE-DLDLPLV--------VSDEFEDLEKTQD
ALGVLEAVGAD-ADIER-AEE--------------------------GRSVRAGQGK---
----------ARGRKYRQPKSVLVVTSEE----------PSRAAR---------------
------------------NLAGVDV-ATAREVNAE----------DLAPGA----HPGRL
TLWT----ESAVSEVADR----------------
>lcl|36546_1993 unnamed protein product
--------------MNATVHD---LDGEEAGSVELP---AVFETAFRPDL-IGRAVDAAQ
ANRKQAY---------GADEFAG--------LRTPAESFGSGRGLAHVPRSE--------
-NVARRVPHAVSGRAAHPPKA-------------------------------EKDQSKQL
NDKERQLAIRSAIAATTDAELVAERGHAFDE-DLDLPLV--------VSDEFEDLEKTQD
ALGVLEAVGAD-ADIER-AEE--------------------------GRSVRAGQGK---
----------ARGRKYRQPKSVLVVTSEE----------PSRAAR---------------
------------------NLAGVDV-ATAREVNAE----------DLAPGA----HPGRL
TLWT----ESAVSEVADR----------------
>lcl|38021_2143 unnamed protein product
--------------MNATVHD---LDGEEAGSVELP---AVFETAFRPDL-IGRAVDAAQ
ANRKQAY---------GADEFAG--------LRTPAESFGSGRGLAHVPRSE--------
-NVARRVPHAVSGRAAHPPKA-------------------------------EKDQSKQL
NDKERQLAIRSAIAATTDAELVAERGHAFDE-DLDLPLV--------VSDEFEDLEKTQD
ALGVLEAVGAD-ADIER-AEE--------------------------GRSVRAGQGK---
----------ARGRKYRQPKSVLVVTSEE----------PSRAAR---------------
------------------NLAGVDV-ATAREVNAE----------DLAPGA----HPGRL
TLWT----ESAVSEVADR----------------
>lcl|23591_2505 unnamed protein product
--------------MNATVHD---LDGEEAGSVELP---AVFETAFRPDL-IGRAVDAAQ
ANRKQAY---------GADEFAG--------LRTPAESFGSGRGLAHVPRSE--------
-NVARRVPHAVSGRAAHPPKA-------------------------------EKDQSKQL
NDKERQLAIRSAIAATTDAELVAERGHAFDE-DLDLPLV--------VSDEFEDLEKTQD
ALGVLEAVGAD-ADIER-AEE--------------------------GRSVRAGQGK---
----------ARGRKYRQPKSVLVVTSEE----------PSRAAR---------------
------------------NLAGVDV-ATAREVNAE----------DLAPGA----HPGRL
TLWT----ESAVSEVADR----------------
>lcl|36553_2270 unnamed protein product
--------------MNATVHD---LDGEEAGSVELP---AVFETAFRPDL-IGRAVDAAQ
ANRKQAY---------GADEFAG--------LRTPAESFGSGRGLAHVPRSE--------
-NVARRVPHAVSGRAAHPPKA-------------------------------EKDQSKQL
NDKERQLAIRSAIAATTDAELVAERGHAFDE-DLDLPLV--------VSDEFEDLEKTQD
ALGVLEAVGAD-ADIER-AEE--------------------------GRSVRAGQGK---
----------ARGRKYRQPKSVLVVTSEE----------PSRAAR---------------
------------------NLAGVDV-ATAREVNAE----------DLAPGA----HPGRL
TLWT----ESAVSEVADR----------------
>lcl|38024_1989 unnamed protein product
--------------MNATVHD---LDGEEAGSVELP---AVFETAFRPDL-IGRAVDAAQ
ANRKQAY---------GADEFAG--------LRTPAESFGSGRGLAHVPRSE--------
-NVARRVPHAVSGRAAHPPKA-------------------------------EKDQSKQL
NDKERQLAIRSAIAATTDAELVAERGHAFDE-DLDLPLV--------VSDEFEDLEKTQD
ALGVLEAVGAD-ADIER-AEE--------------------------GRSVRAGQGK---
----------ARGRKYRQPKSVLVVTSEE----------PSRAAR---------------
------------------NLAGVDV-ATAREVNAE----------DLAPGA----HPGRL
TLWT----ESAVSEVADR----------------
>lcl|38019_2902 unnamed protein product
--------------MNTTVHD---LDGGDAGSVELP---AIFETAFRPDL-IGRAVSAAQ
ANRKQAY---------GADEFAG--------LRTPAESFGSGRGLAHVPRSE--------
-NVARRVPHAVSGRAAHPPKA-------------------------------EKDQTKKL
NDKERQLAVRSAIAATADAELVAERGHAFDE-DLELPLV--------VSDEFEDLEKTQE
ALGVLEAVGVD-ADVDR-ADE--------------------------GRSVRSGRGK---
----------TRGRKYSQPKSVLVVTSEE----------TSRAAR---------------
------------------NLAGVDV-ATAGEVNAE----------DLAPGA----HPGRL
TLWT----ESAIEEVADR----------------
>gi|448475309|ref|ZP_21603027.1| 50S ribosomal protein L4P [Halorubrum aidingense JCM 13560]
--------------MNATVHD---LDGGDAGSVELP---AIFETAFRPDL-IGRAVSAAQ
ANRKQAY---------GADEFAG--------LRTPAESFGSGRGLAHIPRSE--------
-NVARRVPSAVSGRRAHPPKA-------------------------------EKDQTKKL
NDKERQLAVRSAIAATADAELVAERGHAFDE-DLALPLV--------VSDEFEDLEKTQE
ALGVLEAVGVA-ADIER-AEE--------------------------GRSVRAGQGK---
----------ARGRKYSQPKSVLVVTSEE----------PSRAAR---------------
------------------NLSGVDV-ATAGEVNAE----------DLAPGT----HPGRL
TLWT----ESAIAEVADR----------------
>lcl|36550_1706 unnamed protein product
--------------MNATVHD---LDGGDAGSVELP---AIFETAFRPDL-IGRAVSAAQ
ANRKQAY---------GADEFAG--------LRTPAESFGSGRGLAHIPRSE--------
-NVARRVPSAVSGRAAHPPKA-------------------------------EKDQTKKL
NDKERQLAIRSAVAATTDAELVAERGHAFDD-DLALPLV--------VSDEFEDLQKTQE
ALGVLEAVGAD-ADIER-AEE--------------------------GRSVRSGRGK---
----------TRGRKYSQPKSVLVVTSEE----------PSRAAR---------------
------------------NLSGVDV-ATAGEVNAE----------DLAPGG----HPGRL
TLWT----ESAIEEVADR----------------
>lcl|36551_2370 unnamed protein product
--------------MNATVHD---LDGGDAGSVELP---AIFETAFRPDL-IGRAVSAAQ
ANRKQAY---------GADEFAG--------LRTPAESFGSGRGLAHIPRSE--------
-NVARRVPSAVSGRAAHPPKA-------------------------------EKDQTKKL
NDKERQLAIRSAVAATTDAELVAERGHAFDD-DLALPLV--------VSDEFEDLQKTQE
ALGVLEAVGAD-ADIER-AEE--------------------------GRSVRSGRGK---
----------TRGRKYSQPKSVLVVTSEE----------PSRAAR---------------
------------------NLSGVDV-ATAGEVNAE----------DLAPGG----HPGRL
TLWT----ESAIEEVADR----------------
>lcl|36552_1179 unnamed protein product
--------------MNATVHD---LDGGDAGSVELP---AIFETAFRPDL-IGRAVSAAQ
ANRKQAY---------GADEFAG--------LRTPAESFGSGRGLAHIPRSE--------
-NVARRVPSAVSGRAAHPPKA-------------------------------EKDQTKKL
NDKERQLAIRSAVAATTDAELVAERGHAFDD-DLALPLV--------VSDEFEDLQKTQE
ALGVLEAVGAD-ADIER-AEE--------------------------GRSVRSGRGK---
----------TRGRKYSQPKSVLVVTSEE----------PSRAAR---------------
------------------NLSGVDV-ATAGEVNAE----------DLAPGG----HPGRL
TLWT----ESAIEEVADR----------------
>lcl|36554_2664 unnamed protein product
--------------MNATVHD---LDGGDAGSVELP---AIFETAFRPDL-IGRAVSAAQ
ANRKQAY---------GADEFAG--------LRTPAESFGSGRGLAHIPRSE--------
-NVARRVPSAVSGRAAHPPKA-------------------------------EKDQTKKL
NDKERQLAIRSAVAATTDAELVAERGHAFDD-DLALPLV--------VSDEFEDLQKTQE
ALGVLEAVGAD-ADIER-AEE--------------------------GRSVRSGRGK---
----------TRGRKYSQPKSVLVVTSEE----------PSRAAR---------------
------------------NLSGVDV-ATAGEVNAE----------DLAPGG----HPGRL
TLWT----ESAIEEVADR----------------
>lcl|36555_1207 unnamed protein product
--------------MNATVHD---LDGGDAGSVELP---AIFETAFRPDL-IGRAVSAAQ
ANRKQAY---------GADEFAG--------LRTPAESFGSGRGLAHIPRSE--------
-NVARRVPSAVSGRAAHPPKA-------------------------------EKDQTKKL
NDKERQLAIRSAVAATTDAELVAERGHAFDD-DLALPLV--------VSDEFEDLQKTQE
ALGVLEAVGAD-ADIER-AEE--------------------------GRSVRSGRGK---
----------TRGRKYSQPKSVLVVTSEE----------PSRAAR---------------
------------------NLSGVDV-ATAGEVNAE----------DLAPGG----HPGRL
TLWT----ESAIEEVADR----------------
>gi|448463231|ref|ZP_21598009.1| 50S ribosomal protein L4P [Halorubrum kocurii JCM 14978]
--------------MNATVHD---LDGGDAGSVELP---AIFETAFRPDL-IGRAVSAAQ
ANRKQAY---------GADEFAG--------LRTPAESFGSGRGLAHVPRSE--------
-NVARRVPHAVSGRAAHPPKA-------------------------------EKDQTKSL
NDKERQLAIRSAIAATADAELVAERGHAFDE-DLDLPLI--------VSDEFEDLEKTQE
ALGVLESVGVD-ADIER-AEE--------------------------GRSVRAGRGK---
----------TRGRKYSQPKSVLVVTSEE----------PSRAAR---------------
------------------NLSGVDV-ATAREVNAE----------DLAPGA----HPGRL
TLWT----ESAVEEVADR----------------
>gi|448460076|ref|ZP_21596996.1| 50S ribosomal protein L4P [Halorubrum lipolyticum DSM 21995]
--------------MNATVHD---LDGGDAGSIELP---AIFETAFRPDL-IGRAVSAAQ
ANRKQAY---------GADEFAG--------LRTPAESFGSGRGLAHIPRSE--------
-NVARRVPNAVSGRAAHPPKA-------------------------------EKDQTKSL
NDKERQLAIRSAIAATADPELVAERGHAFDE-DLDLPLV--------VSDEFENLEKTQE
ALGVLEAVGAD-ADIER-AEE--------------------------GRSVRAGRGK---
----------TRGRKYSQPKSVLVVTSEE----------PSRAAR---------------
------------------NLSGVDV-ATAREVNAE----------DLAPGA----HPGRL
TLWT----ESAVEEVADR----------------
>gi|222480856|ref|YP_002567093.1| 50S ribosomal protein L4P [Halorubrum lacusprofundi ATCC 49239]
--------------MNATVHD---LDGGDAGSVELP---AIFETAFRPDL-IGRAVSAAQ
ANRKQAY---------GADEFAG--------LRTPAESFGSGRGLAHIPRSE--------
-NVARRVPNAVSGRAAHPPKA-------------------------------EKDQTKSL
NDKERQLAIRSAIAATADAETVAERGHAFDE-DLDLPLV--------VSDEFEDLNKTQE
ALGVLEAVGAD-ADIER-AEE--------------------------GRSVRAGRGK---
----------TRGRKYSQPKSVLVVTSEE----------PSRAAR---------------
------------------NLSGVDV-ATAREVNAE----------DLAPGA----HPGRL
TLWT----ESAIEEVADR----------------
>gi|448441448|ref|ZP_21589111.1| 50S ribosomal protein L4P [Halorubrum saccharovorum DSM 1137]
--------------MNATVHD---LDGGDAGSVELP---AIFKTAFRPDL-IGRAVSAAQ
ANRKQAY---------GADEFAG--------LRTPAESFGSGRGLAHIPRSE--------
-NVARRVPNAVSGRAAHPPKA-------------------------------EKDQTKSL
NDKERQLAIRSAIAATADAELVAERGHAFDE-DLDLPLV--------VSDEFEDLKKTQE
ALGVLEAVGVD-ADIER-AEE--------------------------GRSVRAGRGK---
----------TRGRKYSQPKSVLVVTSEE----------PSRAAR---------------
------------------NLSGVDV-ATAREVNAE----------DLAPGA----HPGRL
TLWT----ESAVEEVADR----------------
>lcl|38017_2437 unnamed protein product
--------------MNATVHD---LDGGDAGSVELP---AIFETAFRPDL-IGRAVSAAQ
ANRKQAY---------GADEFAG--------LRTPAESFGSGRGLAHIPRSE--------
-NVARRVPNAVSGRAAHPPKA-------------------------------EKDQTKSL
NDKERQFAIRSAIAATADAELVAERGHAFDE-DLDLPLV--------VSDEFEDLQKTQE
ALGVLEAVGVD-ADIER-AEE--------------------------GRSVRAGRGK---
----------TRGRKYSQPKSVLVVTSEE----------PSRAAR---------------
------------------NLSGVDV-ATAQEVNAE----------DLAPGA----HPGRL
TLWT----ESAVEEVADR----------------
>gi|448377807|ref|ZP_21560503.1| 50S ribosomal protein L4P [Halovivax asiaticus JCM 14624]
--------------MQATVHD---LDGADADTVELP---AIFETEYRPDL-ISRAVRVAQ
ANRTQAY---------GADEFAG--------KRTSAESPGSGRGMAHVPQQG--------
-GRARRVPQAVGGRKAHPPKP-------------------------------EADRTESI
NTNERKLATRSAIAATADADRVAERGHEFDD-DLDLPLV--------VDDEFEDLEKTRE
VVSFLEATGLD-ADIER-ADE--------------------------GRSVRAGRGK---
----------TRGRKYKQPKSILFVTGSE--------AGPSRAAR---------------
------------------NLAGADV-ATAAEVNAE----------DLAPGA----HPGRL
TVWT----EAALAEVSDR----------------
>gi|433638932|ref|YP_007284692.1| 50S ribosomal protein L4P [Halovivax ruber XH-70]
--------------MQATVHD---LDGAEADTVELP---AIFETEYRPDL-ISRAVRVAQ
ANRTQAY---------GADEFAG--------KRTSAESPGSGRGMAHVPQQG--------
-GRARRVPQAVGGRKAHPPKA-------------------------------EADRTESI
NTNERKLATRSAIAATADAERVAERGHEFDD-DLELPLV--------VDDEFEDLEKTRE
VVSFLEGTGLD-ADIER-ADE--------------------------GRSVRAGRGK---
----------TRGRKYKQPKSILFVTSSE--------AGPSRAAR---------------
------------------NLAGADV-ATAAEVNAE----------DLAPGT----HPGRL
TVWT----EAALAEVSDR----------------
>lcl|36174_3849 unnamed protein product
--------------MQATVRD---LDGADAGEIELP---AVFDTQFRPDL-IARAVRTSQ
ANRKQDY---------GADEFAG--------MRTPAESFGSGRGMAHVPREN--------
-GRARRVPQAVSGRKAHPPKA-------------------------------EKDQTESI
NTKEKKLAVRSAIAATTDAELVAERGHQFDD-DAELPLV--------VSDEFEDLVKTKE
VVSFLEEVGID-ADIER-ADE--------------------------GRNVRSGRGT---
----------TRGRKYDTPKSILFVTSSE--------TGPSRAAR---------------
------------------NLAGADV-ATAAEVNAE----------DLAPGT----QPGRL
TVWT----ESALEEVAER----------------
>gi|429190343|ref|YP_007176021.1| 50S ribosomal protein L4P [Natronobacterium gregoryi SP2]
--------------MEATVYD---LDGSDAGSVDLP---DIFETQYRPDL-IGRAVRAAQ
ANRKQDY---------GADEFAG--------LRTPAESFGSGRGMAHVPRQD--------
-GRARRVPQSIKGRKAHPPKA-------------------------------EKDWTESI
NTKEKKLAVRSAIAATTDAELVADRGHEFDE-DAELPVV--------VDDEFEDLTKTKE
VVEFLEGAGLH-ADVER-ADE--------------------------GRSVRSGRGK---
----------TRGRKYKQPKSLLFVTTSE--------TGPSRAAR---------------
------------------NLAGADV-TTAAEVNAE----------DLAPGA----QPGRL
TVWT----ESALEEVADR----------------
>gi|448697500|ref|ZP_21698540.1| 50S ribosomal protein L4P [Halobiforma lacisalsi AJ5]
--------------MEATVYD---LDGSDADSVDLP---AVFETQYRPDL-IARAVQAAQ
ANRKQDY---------GADEFAG--------LRTPAESFGSGRGMAHVPRQD--------
-GRARRVPQSVKGRKAHPPKA-------------------------------EKDWTESM
NTKERKLAVRSAIAATTDAELVAERGHEFDE-DLELPVV--------VDDEFEDLVKTRE
VVEFLEAAGLE-ADIER-ADE--------------------------GRGVRSGRGK---
----------TRGRKYQEPTSILFVTSSE--------TGPSRAAR---------------
------------------NLAGADV-ATAAEVNAE----------DLAPGA----QPGRL
TVWT----ESALEEVAER----------------
>gi|448704117|ref|ZP_21700598.1| 50S ribosomal protein L4P [Halobiforma nitratireducens JCM 10879]
--------------MEATVYD---LDGSDAGSVDLP---EIFETQYRPDL-IGRAVRAAQ
ANRKQDY---------GADEFAG--------LRTPAESFGSGRGMAHVPRQD--------
-GRARRVPQSIKGRKAHPPKA-------------------------------EKDWTESI
NTKEKKLAVRSAIAATTDAELVADRGHEFDE-DLELPVV--------VDDEFEDLVKTRE
VVDFLEAAGLE-ADVER-ADE--------------------------GRGVRSGRGK---
----------TRGRKYQEPTSILFVTSSE--------TGPSRAAR---------------
------------------NLAGADV-ATAAEVNAE----------DLAPGA----QPGRL
TVWT----ESALEEVADR----------------
>gi|448323162|ref|ZP_21512626.1| 50S ribosomal protein L4P [Natronococcus amylolyticus DSM 10524]
--------------MDATVRN---LDGSDADTIELP---AVFETQYRPDL-IARAVRAAQ
ANRKQDY---------GADEFAG--------LRTPAESFGSGRGMAHVPRQN--------
-GRARRVPQTVKGRKGHPPKA-------------------------------EKDWTESI
NTKEKKLAVRSAIAATTDAELVADRGHEFDA-DVEAPIV--------VSDEFEDLQKTKE
VVEFLEAAGLA-DDVER-ADE--------------------------GRSVRSGRGK---
----------TRGRKYKQPKSILFVTSSE--------SGPSRAAR---------------
------------------NLAGADV-TTAAEVNAE----------DLAPGT----QPGRL
TVWT----ESALEEVADR----------------
>gi|448315113|ref|ZP_21504766.1| 50S ribosomal protein L4P [Natronococcus jeotgali DSM 18795]
--------------MDATVRN---LDGSDADSIELP---AVFETQYRPDL-IARAVRAAQ
ANRKQDY---------GADEFAG--------LRTPAESFGSGRGMAHVPRQN--------
-GRGRRVPQTVSGRKAHPPKA-------------------------------EKDWTESI
NTKEKKLAVRSAIAATTDAELVAERGHEFDD-DLETPVV--------VSDEFEDLEKTKE
VVSFLEDAGLA-ADVER-ADE--------------------------GRSVRSGRGT---
----------TRGRKYKQPKSILFVTASE--------TGPSRAAR---------------
------------------NLAGADV-TTAAEVNAE----------DLAPGA----QPGRL
TVWT----ESALEEVADR----------------
>gi|435848747|ref|YP_007310997.1| 50S ribosomal protein L4P [Natronococcus occultus SP4]
--------------MEATVRN---LDGSDADSIELP---AVFETQYRPDL-IARAVRAAQ
ANRKQDY---------GADEFAG--------LRTPAESFGSGRGMAHVPRQN--------
-GRGRRVPQTVSGRKAHPPKA-------------------------------EKDWTESI
NTKEKKLAVRSAIAATTDPELVAERGHEFDE-DVETPVV--------VSDEFEELQKTKE
VVEFLEDAGLA-ADVER-ADE--------------------------GRSVRSGRGT---
----------TRGRKYKQPKSILFVTSSE--------TGPSRAAR---------------
------------------NLAGADV-TTAAEVNAE----------DLAPGA----QPGRL
TVWT----ESALEEVADR----------------
>gi|448298466|ref|ZP_21488495.1| 50S ribosomal protein L4P [Natronorubrum tibetense GA33]
--------------MEATVRD---LDGDDAGSIELP---AVFETTYRPDL-IARAVRVAQ
ANRKQAY---------GADEFAG--------MRTPAESFGSGRGMAHVPRQD--------
-GRARRVPQAIKGRKSHPPKA-------------------------------EKDQSDSI
NTKAKKLAVRSAIAATTDADLVAERGHQFDD-DAEIPVV--------VSDEFEDLQKTKE
VVSFLEAAGLA-DDIER-ADE--------------------------GRSVRSGQGK---
----------ARGRKYKTPTSILFVTASE--------SGPSRAAR---------------
------------------NLAGADV-TTAAEVNAE----------ELAPGA----QPGRL
TVWT----ESALEEVADR----------------
>gi|448309695|ref|ZP_21499551.1| 50S ribosomal protein L4P [Natronorubrum bangense JCM 10635]
--------------MEATVRD---LNGDETGSVELP---AVFETTYRPDL-IARAVRVAQ
ANRKQDY---------GADEFAG--------KRTPAESFGSGRGMAHVPRQD--------
-GRARRVPQAIKGRKAHPPKA-------------------------------EKDQSESI
NTKEKKLAVRSAIAATTDAEIVADRGHEFDE-DAEIPVV--------VDDEFEDLQKTKE
VVSFLEAAGLE-ADIER-ADE--------------------------GRSVRSGQGK---
----------ARGRKYKTPTSILFVTSSE--------SGPSRAAR---------------
------------------NLAGADV-TTAAEVNAE----------ALAPGA----QPGRL
TVWT----ESALEEVADR----------------
>gi|448302867|ref|ZP_21492817.1| 50S ribosomal protein L4P [Natronorubrum sulfidifaciens JCM 14089]
--------------MEATVRD---LDGDETGSVELP---AVFETTYRPDL-IARAVRVAQ
ANRKQDY---------GADEFAG--------MRTPAESFGSGRGMAHVPRQD--------
-GRARRVPQAVKGRKAHPPKA-------------------------------EKDQSESI
NTKEKKLAVRSAIAATTDAELVAERGHEFDD-DAEIPVV--------VADEFEDLQKTKE
VVEFLEAAGLE-ADIER-ADE--------------------------GRSVRAGRGK---
----------TRGRKYKTPTSILFVTSSE--------SGPSRAAR---------------
------------------NLAGVDV-TTAAEVNAE----------DLAPGT----QPGRL
TVWT----ESALEEVADR----------------
>gi|448369938|ref|ZP_21556391.1| 50S ribosomal protein L4P [Natrialba aegyptia DSM 13077]
--------------MDATVRN---LDGSDAGSVDLP---AVFETQYRPDL-IARAVNVAQ
ANRKQDY---------GADEFAG--------MRTPAESFGSGRGMAHVPKQD--------
-GRGRRVPQTVKGRKAHPPKA-------------------------------EKDQSESI
NTKAKKLAVRSAIAATTDAELVAERGHAFDD-DAEIPVV--------VTDEFEDLQKTKE
VVEFLEAAGLA-EDIQR-ADE--------------------------GRNVRSGRGK---
----------TRGRKYKTPTSILFVTSSE--------TGPSRAAR---------------
------------------NLAGADV-ATAAEVNAE----------DLAPGA----QPGRL
TVWT----ESALEEVADR----------------
>gi|448362303|ref|ZP_21550914.1| 50S ribosomal protein L4P [Natrialba asiatica DSM 12278]
--------------MDATVRN---LDGSDAGSVDLP---AVFETQYRPDL-IARAVNVAQ
ANRKQDY---------GADEFAG--------MRTPAESFGSGRGMAHVPKQD--------
-GRGRRVPQTVKGRKAHPPKA-------------------------------EKDQSESI
NTKAKKLAVRSAIAATTDAELVAERGHAFDD-DAEIPVV--------VADEFEDLQKTKE
VVEFLEAAGLA-EDIQR-ADE--------------------------GRNVRSGRGK---
----------TRGRKYKTPTSILFVTSSE--------TGPSRAAR---------------
------------------NLAGADV-ATAAEVNAE----------DLAPGA----QPGRL
TVWT----ESALEEVADR----------------
>gi|448350182|ref|ZP_21539001.1| 50S ribosomal protein L4P [Natrialba taiwanensis DSM 12281]
--------------MDATVRN---LDGSDAGSVDLP---AVFETQYRPDL-IARAVNVAQ
ANRKQDY---------GADEFAG--------MRTPAESFGSGRGMAHVPKQD--------
-GRGRRVPQTVKGRKAHPPKA-------------------------------EKDQSESI
NTKAKKLAVRSAIAATTDAELVAERGHAFDD-DAEIPVV--------VADEFEDLQKTKE
VVEFLEAAGLA-EDIQR-ADE--------------------------GRNVRSGRGK---
----------TRGRKYKTPTSILFVTSSE--------TGPSRAAR---------------
------------------NLAGADV-ATAAEVNAE----------DLAPGA----QPGRL
TVWT----ESALEEVADR----------------
>gi|448311979|ref|ZP_21501732.1| 50S ribosomal protein L4P [Natronolimnobius innermongolicus JCM 12255]
--------------MEATVRD---LDGSDAGSTELP---AVFETTYRPDL-IARAVRVAQ
ANRKQDY---------GADEFAG--------MRTPAESFGSGRGMAHVPRQE--------
-GRGRRVPQTIKGRKAHPPKA-------------------------------EKDQSESI
NTKEKKLAVRSAIAATTDAELVADRGHQFDD-DAEIPVV--------VSDEFEDLVKTKE
VVEFLEAAGLE-ADVER-ADE--------------------------GRSIRSGRGK---
----------TRGRKYKQPKSILFVTSSE--------SGPSRAAR---------------
------------------NLAGADV-TTAAEVNAE----------DLAPGA----QAGRL
TVWT----ESALEEVADR----------------
>gi|448358805|ref|ZP_21547479.1| 50S ribosomal protein L4P [Natrialba chahannaoensis JCM 10990]
--------------MEATVRD---LDGSDAGSVDLP---AVFDTQYRPDL-IARAVRVAQ
ANRKQDY---------GADEFAG--------KRTPAESFGSGRGMAHVPRQD--------
-GRARRVPQAVKGRKAHPPKA-------------------------------EKDWSESI
NTKEKKLAVRSAIAATTDAEIVAERGHAFDD-DAEIPVV--------VSDEFEDLHKTQE
VVEFLEAAGLD-ADIER-ADE--------------------------GRSVRAGQGK---
----------ARGRKYKTPTSILFVTSSE--------TGPSRAAR---------------
------------------NLAGADV-ATAAEVNAE----------DLAPGA----QPGRL
TVWT----ESALEEVADR----------------
>gi|289579899|ref|YP_003478365.1| 50S ribosomal protein L4P [Natrialba magadii ATCC 43099]
--------------MEATVRD---LDGSDAGSVDLP---AVFDTQYRPDL-IARAVRVAQ
ANRKQDY---------GADEFAG--------KRTPAESFGSGRGMAHVPRQD--------
-GRARRVPQAVKGRKAHPPKA-------------------------------EKDWSESI
NTKEKKLAVRSAIAATTDAEIVAERGHAFDD-DAEIPVV--------VSDEFEDLHKTQE
VVEFLEAAGLE-DDIKR-ADE--------------------------GRSVRAGQGK---
----------ARGRKYKTPTSILFVTSSE--------TGPSRAAR---------------
------------------NLAGADV-ATAAEVNAE----------DLAPGA----QPGRL
TVWT----ESALEEVADR----------------
>gi|448352598|ref|ZP_21541380.1| 50S ribosomal protein L4P [Natrialba hulunbeirensis JCM 10989]
--------------MEATVRD---LDGSDAGSVDLP---AVFDTQYRPDL-IARAVRVAQ
ANRKQDY---------GADEFAG--------KRTPAESFGSGRGMAHVPRQD--------
-GRARRVPQAVKGRKAHPPKA-------------------------------EKDWSESI
NTKEKKLAVRSAIAATTDAEIVAERGHAFDD-DAEIPVV--------VSDEFEDLHKTQE
VVEFLEAAGLA-DDIER-ADE--------------------------GRSVRAGQGK---
----------ARGRKYKTPTSILFVTSSE--------TGPSRAAR---------------
------------------NLAGADV-ATAAEVNAE----------DLAPGA----QPGRL
TVWT----ESALEEVADR----------------
>gi|448392360|ref|ZP_21567134.1| 50S ribosomal protein L4P [Haloterrigena salina JCM 13891]
--------------MEATVRD---LDGAEAGSVELP---AVFETNYRPDL-IARAVRVAQ
ANRKQDY---------GADEFAG--------LRTPAESFGSGRGMAHVPRQE--------
-GRGRRVPQTVKGRKAHPPKA-------------------------------EKDQSESI
NTKAKKLAVRSAIAATTDAELVAERGHEFDG-DLELPVV--------VDDEFEDLQKTRE
VVDFLEATGLA-DDIER-ADE--------------------------GRSVRSGQGK---
----------ARGRKYKTPTSILFVTSSE--------TGPSRAAR---------------
------------------NLAGADV-TTSAEVNAE----------DLAPGA----QPGRL
TVWT----ESALEEVADR----------------
>gi|284165493|ref|YP_003403772.1| 50S ribosomal protein L4P [Haloterrigena turkmenica DSM 5511]
--------------MEATVRD---LDGAEAGSVELP---AVFETNYRPDL-IARAVRVAQ
ANRKQDY---------GADEFAG--------LRTPAESFGSGRGMAHVPRQE--------
-GRGRRVPQTVKGRKAHPPKA-------------------------------EKDQSESI
NTKAKKLAVRSAIAATTDAEIVAERGHEFDG-DLELPVV--------VDDEFEDLQKTRE
VVDFLEATGLA-DDIER-ADE--------------------------GRSVRSGQGK---
----------ARGRKYKTPTSILFVTSSE--------TGPSRAAR---------------
------------------NLAGADV-TTAAEVNAE----------DLAPGA----QPGRL
TVWT----ESALEEVADR----------------
>gi|336252439|ref|YP_004595546.1| 50S ribosomal protein L4P [Halopiger xanaduensis SH-6]
--------------MEATVRD---LDGADAGSVELP---AVFETNYRPDL-IARAVRAAQ
ANRKQDY---------GADEFAG--------LRTPAESFGSGRGMAHVPRQD--------
-GRGRRVPQTVKGRKAHPPKA-------------------------------EKDWTESI
NTKEKKLAVRSAIAATTDDELVAERGHEFDD-DAEIPVV--------VDDEFEDLVKTKE
VVSFLEAAGLA-DDIER-ADE--------------------------GRSIRSGRGK---
----------TRGRKYKTPKSILFVTSSE--------SGPSRAAR---------------
------------------NLAGADV-TTAAEVNAE----------DLAPGA----QPGRL
TVWT----ESALEEVADR----------------
>gi|448399311|ref|ZP_21570613.1| 50S ribosomal protein L4P [Haloterrigena limicola JCM 13563]
--------------MDATVRD---LDGSEAGTVELP---AVFETTYRPDL-IGRAVRAAQ
ANRKQDY---------GADEFAG--------LRTPAESFGSGRGMAHVPRQE--------
-GRGRRVPQTVKGRKAHPPKA-------------------------------EKDWTESI
NTKEKKLAVRSAIAATTDAELVAERGHEFDD-DAEIPVV--------VSDEFEDLHKTKE
VVEFLEAAGLA-DDIER-ADE--------------------------GRSVRSGQGK---
----------ARGRKYKTPTSILFVTSSE--------TGPSRAAR---------------
------------------NLAGADV-TTAAEVNAE----------DLAPGA----QPGRL
TVWT----ESALEEVADR----------------
>gi|448329360|ref|ZP_21518660.1| 50S ribosomal protein L4P [Natrinema versiforme JCM 10478]
--------------MDATVRN---LDGSDAGTVELP---AVFETNYRPDL-IGRAVRAAQ
ANRKQDY---------GSDEFAG--------LRTPAESFGSGRGMAHVPRQE--------
-GRARRVPQAVKGRKAHPPKA-------------------------------EKDQSESI
NTKAKKLAVRSAIAATTDAELVAERGHEFDE-DVETPVV--------VDDEFEDLHKTQE
VVEFLEAAGLE-DDIER-ADE--------------------------GRSVRSGQGK---
----------ARGRKYKTPTSILFVTSSE--------TGPSRAAR---------------
------------------NLAGADV-TTAAEVNAE----------DLAPGA----QPGRL
TVWT----ESALEEVADR----------------
>gi|448386090|ref|ZP_21564298.1| 50S ribosomal protein L4P [Haloterrigena thermotolerans DSM 11522]
--------------MDATVRN---LDGSDADTIELP---AVFETQYRPDL-IARAVRAAQ
ANRKQDY---------GSDEFAG--------LRTPAESFGSGRGMAHVPRQE--------
-GRARRVPQAVKGRKAHPPKA-------------------------------EKDQSESI
NTKAKKLAVRSAIAATTDAELVAERGHEFDE-DAEIPVV--------VDDEFEDLQKTRE
VVDFLEAAGLA-DDIER-ADE--------------------------GRSVRSGQGK---
----------ARGRKYKTPTSILFVTSSE--------TGPSRAAR---------------
------------------NLAGADV-TTAAEVNAE----------DLAPGA----QPGRL
TVWT----ESALEEVAER----------------
>gi|448332399|ref|ZP_21521643.1| 50S ribosomal protein L4P [Natrinema pellirubrum DSM 15624]
--------------MDATVRN---LDGSDADTIELP---AVFETQYRPDL-IARAVRAAQ
ANRKQDY---------GSDEFAG--------LRTPAESFGSGRGMAHVPRQE--------
-GRARRVPQAVKGRKAHPPKA-------------------------------EKDQSESI
NTKAKKLAVRSAIAATTDAELVAERGHEFDE-DAEIPVV--------VDDEFEDLQKTRE
VVDFLEAAGLA-DDIER-ADE--------------------------GRSVRSGQGK---
----------ARGRKYKTPTSILFVTSSE--------TGPSRAAR---------------
------------------NLAGADV-TTAAEVNAE----------DLAPGA----QPGRL
TVWT----ESALEEVAER----------------
>gi|448341389|ref|ZP_21530350.1| 50S ribosomal protein L4P [Natrinema gari JCM 14663]
--------------MDATVRN---LDGSDADTIELP---AVFETQYRPDL-IARAVRAAQ
ANRKQDY---------GADEFAG--------LRTPAESFGSGRGMAHVPRQE--------
-GRARRVPQAVKGRKAHPPKA-------------------------------EKDQSASI
NTKAKKLAVRSAVAATTDAELVAERGHEFDA-DAEIPVV--------VDDEFEDLQKTRA
VVDFLEAAGLA-DDIER-ADE--------------------------GRSVRSGQGK---
----------ARGRKYKTPTSILFVTSSE--------AGPSRAAR---------------
------------------NLAGADV-TTAAEVNAE----------DLAPGA----QPGRL
TVWT----ESALEEVADR----------------
>gi|397773842|ref|YP_006541388.1| 50S ribosomal protein L4P [Natrinema sp. J7-2]
--------------MDATVRN---LDGSDADTIELP---AVFETQYRPDL-IARAVRAAQ
ANRKQDY---------GADEFAG--------LRTPAESFGSGRGMAHVPRQE--------
-GRARRVPQAVKGRKAHPPKA-------------------------------EKDQSASI
NTKAKKLAVRSAVAATTDAELVAERGHEFDA-DAEIPVV--------VDDEFEDLQKTRA
VVDFLEAAGLA-DDIER-ADE--------------------------GRSVRSGQGK---
----------ARGRKYKTPTSILFVTSSE--------AGPSRAAR---------------
------------------NLAGADV-TTAAEVNAE----------DLAPGA----QPGRL
TVWT----ESALEEVADR----------------
>lcl|38023_3535 unnamed protein product
--------------MDATVRN---LDGSDADTIELP---AVFETQYRPDL-IARAVRAAQ
ANRKQDY---------GADEFAG--------LRTPAESFGSGRGMAHVPRQE--------
-GRARRVPQAVKGRKAHPPKA-------------------------------EKDQSASI
NTKAKKLAVRSAVAATTDAELVAERGHEFDE-DAEIPVV--------VDDEFEDLQKTRE
VVDFLEAAGLA-DDIER-ADE--------------------------GRSVRSGQGK---
----------ARGRKYKTPTSILFVTSSE--------AGPSRAAR---------------
------------------NLAGADV-TTAAEVNAE----------DLAPGA----QPGRL
TVWT----ESALEEVADR----------------
>gi|448345586|ref|ZP_21534475.1| 50S ribosomal protein L4P [Natrinema altunense JCM 12890]
--------------MDATVRN---LDGSDADTIELP---AVFETQYRPDL-IARAVRAAQ
ANRKQDY---------GADEFAG--------LRTPAESFGSGRGMAHVPRQE--------
-GRARRVPQAVKGRKAHPPKA-------------------------------EKDQSASI
NTKAKKLAVRSAVAATTDAELVAERGHEFDE-DAEIPVV--------VDDEFEDLQKTRE
VVDFLEAAGLA-DDIER-ADE--------------------------GRSVRSGQGK---
----------ARGRKYKTPTSILFVTSSE--------AGPSRAAR---------------
------------------NLAGADV-TTAAEVNAE----------DLAPGA----QPGRL
TVWT----ESALEEVADR----------------
>gi|448338133|ref|ZP_21527185.1| 50S ribosomal protein L4P [Natrinema pallidum DSM 3751]
--------------MDATVRN---LDGSDADTIELP---AVFETQYRPDL-IARAVRAAQ
ANRKQDY---------GADEFAG--------LRTPAESFGSGRGMAHVPRQE--------
-GRARRVPQAVKGRKAHPPKA-------------------------------EKDQSASI
NTKAKKLAVRSAVAATTDAELVAERGHEFDE-DAEIPVV--------VDDEFEDLQKTRE
VVDFLEAAGLA-DDIER-ADE--------------------------GRSVRSGQGK---
----------ARGRKYKTPTSILFVTSSE--------TGPSRAAR---------------
------------------NLAGADV-TTAAEVNAE----------DLAPGA----QPGRL
TVWT----ESALEEVADR----------------
>gi|541204062|gb|ERH12042.1| 50S ribosomal protein L4P [halophilic archaeon J07HB67]
--------------MTTTVYD---LDGEASGETELP---AVFETTFRPDV-IRRAVLAAQ
ANRKQAY---------GADEFAG--------LRTPAESQGSGRGMAHVPREG--------
-GQGRRVPQTVSGRTAHPPKA-------------------------------EKDQGKQI
NDKERKLAVRSALAATTDTELVADRGHEFDD-DLDLPLV--------VDDEFEDLVKTRD
VAGLLESLGVH-ADIER-ADE--------------------------GRQIKAGQGS---
----------TRGRKYREPSSILFVTSEE----------PSRAAR---------------
------------------NLAGVDV-TTAAEVNAE----------ELAPGT----HPGRL
TLFT----ESALAEVGDR----------------
>gi|448730378|ref|ZP_21712686.1| 50S ribosomal protein L4P [Halococcus saccharolyticus DSM 5350]
--------------MNATVYD---TDGGEAGEVDLP---AVFETPYRPDL-IGDAVRAAQ
ANRTQAT---------GADDYAG--------MRTPAESQGSGRGMAHVPRSN--------
-GQGRRVPQTVGGRKAHPPKE-------------------------------EKDSSKSI
NTKERKLATRSAIAATADAERVVDRGHDFDD--LELPLV--------VSDEFEDLVKTQE
VVSLLESLGVH-DDIER-AED---------------------------KRVRAGRGT---
----------TRGRKYKRPSSILFVTSDE----------PSRAAR---------------
------------------NLAGADV-ATAREVNTE----------DLAPGA----QGGRL
TIWT----ESAIEEVADR----------------
>gi|448735134|ref|ZP_21717351.1| 50S ribosomal protein L4P [Halococcus salifodinae DSM 8989]
--------------MNATVYD---TDGGEAGEVDLP---AIFETPYRPDL-IGDAVRAAQ
ANRTQAT---------GADDYAG--------MRTPAESQGSGRGMAHVPRSN--------
-GQGRRVPQTVGGRKAHPPKE-------------------------------EKDSSKQI
NTKERKLATQSAIAATTDAERVADRGHQFED--RDLPLV--------VSDEFEDLVKTQE
VVSLLEALGVH-DDIER-AED---------------------------KTIRAGRGT---
----------TRGRKYKRASSILFVTSDE----------PSRAAR---------------
------------------NLAGADV-ATAREVNTE----------DLAPGA----QGGRL
TIWT----ESAIEEVADR----------------
>gi|448726793|ref|ZP_21709185.1| 50S ribosomal protein L4P [Halococcus morrhuae DSM 1307]
---------------MTTVYD---TDGTEAGDVELP---DVFETPHRPEL-IGQAVRTAQ
ANRAQPY---------GSDDYAG--------MRTPAESFGSGRGMAHVPRSN--------
-GQGRRVPQTVGGRPAHPPKE-------------------------------ENDRSLKL
NDNERKLATRSAIAATSDRERVSERGHEVAAFDGEFPIV--------VDDEFEEFVKTQD
VVSLLEALGVD-EDIER-AED---------------------------KTVRAGRGT---
----------TRGRKYKRPTSILFVTSDE----------PSRAAR---------------
------------------NLAGADV-ATAREVNTE----------DLAPGT----QSGRL
TIWT----ESAIEEVEDR----------------
>gi|448737863|ref|ZP_21719896.1| 50S ribosomal protein L4P [Halococcus thailandensis JCM 13552]
---------------MTTVYD---TDGTEAGDVELP---DVFETPHRPEL-IGRAVRTAQ
ANRAQPY---------GADDYAG--------MRTPAESFGSGRGMAHVPRSN--------
-GQGRRVPQTVGGRPAHPPKE-------------------------------ENDRSIKL
NDNERKLATRSAIAATADAERVSERGHEVAEFDGELPIV--------VDDEFEELVKTQD
VVSLLESLGVH-GDIER-AED---------------------------RTVRAGRGT---
----------TRGRKYKRPTSILFVTSGE----------PSRAAR---------------
------------------NLAGADV-ATASEVNTE----------DLAPGT----QSGRL
TIWT----ESAIEEVEDR----------------
>gi|409731023|ref|ZP_11272573.1| 50S ribosomal protein L4P [Halococcus hamelinensis 100A6]
--------------MSVTKFD---TDGEDAGEVDLP---EVFETPYRPDL-IARSVRAAQ
ANRSQAH---------GADDYAG--------MRTPAESMGSGRGMAHVPQSN--------
-GQARRVPQAVSGRAAHPPKE-------------------------------EQDRSQKV
NTKERKLATQSAIAATADPELVEERGHVFEG---DLPLV--------VSDEFEEFEKTRE
VADLLDALGVA-GDIER-AED---------------------------RTVRAGRGT---
----------TRGRKYKRAKSILFVTSDE----------PSRAAR---------------
------------------NLAGADV-ATAQEVNAE----------DLAPGT----QAGRL
TIWT----ESAIEEVADR----------------
>gi|257387877|ref|YP_003177650.1| 50S ribosomal protein L4 [Halomicrobium mukohataei DSM 12286]
--------------MQATIYD---LDGNAGDEVDLP---AVFETTVRPDL-IATAVRAQQ
ANRKQDY---------GSDEYAG--------LRTPAESFGSGRGMAHVPREG--------
-GQARRVPQAVGGRPAHPPKA-------------------------------EKDRSLTI
NDKERKLATRSAIAATADSELVAERGHEFDD-DLELPLV--------VDDSFEDLQKTQA
VVDTLESLGVH-ADIER-ADD---------------------------TKIKAGKGS---
----------ARGRKYRRPSSILFVTSEE----------PSKAAR---------------
------------------NLAGADV-TTAREVNAE----------DLAPGT----APGRL
TIWT----ESALAEVSER----------------
>gi|322372167|ref|ZP_08046708.1| 50S ribosomal protein L4P [Haladaptatus paucihalophilus DX253]
--------------MQATVRD---LNGEDADTVDLP---DVFDTTVRTDL-IKRAVLAAQ
ANRKQDY---------GTDPHAG--------MRTSAESPGSGRGMAHIPRTN--------
-GRAARVPSAVGGRPAHPPKA-------------------------------EKDRSLSI
NKKERKLAVRSAIAATADAELVAERGHDFDE-ETELPLV--------VSDDFEDLVKTQE
VVSFLEAVGID-ADIER-AEE--------------------------NKKVRAGRGK---
----------TRGRKYKTPKSILFVTSEE----------PSRAAR---------------
------------------NLAGADV-ATAREVNAE----------DLAPGT----QAGRL
TVWT----ESALEEVADR----------------
>gi|335437511|ref|ZP_08560287.1| 50S ribosomal protein L4P [Halorhabdus tiamatea SARL4B]
------------------------------------------------------------
------------------------------------------------------------
------------------------------------------------------------
------------------------------------------------------------
---MLEALGVD-ADIER-ADD---------------------------RTVRAGQGT---
----------TRGRKYRTPKSILFVTSEE----------PSKAAR---------------
------------------NLAGADV-TTAREVNAE----------DLAPGT----DAGRL
TLWT----ESALAEVADR----------------
>gi|257053360|ref|YP_003131193.1| 50S ribosomal protein L4P [Halorhabdus utahensis DSM 12940]
--------------MQATLHD---LDGDAADEIELP---DVFETPYRPDL-IKNAVLAAQ
ANRKQDH---------GADEYAG--------MRTPAESQGSGRGQAHVPQQD--------
-GRSRRVPQTVGGRRAHPPKA-------------------------------EADPAPAL
NDKERKLATRSAIAATADAELVDARGHAFDD-ETDLPLV--------VSDDFEDLVKTQA
VVDVLEALGVD-ADIER-ADD---------------------------RTVRAGQGT---
----------TRGRKYRTPKSVLFVTSEE----------PSKAAR---------------
------------------NLAGADV-TTAREVNAE----------DLAPGT----DAGRL
TLWT----ESAIAEVADR----------------
