# Supplementary material for: Inteins as indicators of gene flow in the halobacteria
Source: Front Microbiol. 2014 Jun 26;5:299. doi: 10.3389/fmicb.2014.00299 (PMC4071816; doi:10.3389/fmicb.2014.00299)
Supplement: Supplementary file 1 [file DataSheet1.ZIP › data_file1/reference_tree_alignment/L1e_L4p.aln]

>lcl|36549_1117 unnamed protein product
MTHSRTVELEGHIIDSGTMQRCFGAVMD---LGGSFDVEQFDVGKHETEESYCR------
LTVSADDPET--LRDILHELHQNGAVLEDPSEVDLVAAPADKVVPPNFYSTTNHPTEVLY
DGEWIDVERIEMDCALVVDPGGDSGESPRAYTKTLNAVDEGDLVATDQSGIRVNPPERPR
SGGGAFGFMQGGVSAERPSESTIREVAEELRAVKEDGGN---------VMVVAGPAVIHS
GAGDALADLVAAGYVDALSAGNGFATHDLERSIYGTSLGMNVETLEHPRKGHKHHIWTIS
EIIRAGGIEAAVDEGIVTEGVMYECVVNDVDTVLAGSIRDDGPLPDTVTDAVEAQNAIRE
QAHDADLVIMLATLLHSVAVGNCLPSTTKTVCVDINPATVTQLLDRGSAQAIGMVTDIGT
FVPTLAEFVLEGDA--------------
>lcl|18175_2971 unnamed protein product
-MA-------GEEPSESDLR---------DAVNHAADAVEFVDRIESDTE----------
LQEVYDEYSV--------VARI--------------------------------------
-----------------------------------------DESRIVGDIDRLLVTPDAF
-------------H-------------------------IIDYKTNDLSAT---------
-TSGELAEHYRPQMLAYAL--------ALLQHNRNRD-----------------------
--VRAS---------------------------LRFTDA---------------------
-----------------------------------------------GVEERFHWVSDQM
AE----------IESELRPMMDLVK---
>gi|541179431|gb|ERG88028.1| hypothetical protein J07HX5_00169 [halophilic archaeon J07HX5]
-MNIGGHDIDTEQVAGVEIPATCRDRIDDDVLKAAVEILDAHQMTDYTVSPVGG------
LKIRV-------G---VHRPNT--------------------------------------
---------------------------------------------------AYVALRDEL
-------------H-------------------------TLDA-----PVT---------
--------------------EHGVSD-GVRR-----------------------------
--LRLG-----------------------------LTSET--------------------
-----------------------------------------------DETAASSTQND--
----------------------------
>gi|339757052|gb|EGQ40635.1| ribosomal protein L4 [Candidatus Nanosalinarum sp. J07AB56]
----------------MNLPPQFSERIRPDIVKRAFLSTMSKRRENYGADPEAGSRHVTY
FKKRSDTYRSQKGKGMSRTPRK--------------------------------------
---------IMLGRGMQLVGEGAEAPNARGGRRAHQPKSDRKFDEQINDKERRKAIRSAI
AATA-SDKVYER-H-------------------------RYDG---ELPIV---------
-VED-IQKIERTQALIETLEQNGLGD-ELDRCRE-RT-----------------------
--VRGG------------KGRNRGRKYETKVGPLVVVDRDDGVLSAASNIPGI-------
-----------------------------------------------DATEVDQLSAEDL
APGAKPGRLTVYSENALKKLEAEELFYG
>gi|541190023|gb|ERG98411.1| 50S ribosomal protein L4P [Haloquadratum sp. J07HQX50]
-METTVYNVDGKEAESTTLPDIFNTPYRPDLIQRAVVAAQANRKQPYGADPYAG------
MRTPAESFGS--GRGMAHVPRE--------------------------------------
------------------SGRARRVPQTVKGRKAHPPKAEKNQGKDINDKERQLAIRSAI
AATANPEIVEDRGH-------------------------DFET-EASFPIV---------
-ITDEFESLNKTREVVDLLETLGLHS-DIERADENTT-----------------------
--IRAG------------RGKTRGRKYKTPNSVLFVTADE--PSRAARNLAGA-------
-----------------------------------------------DVVTADNLGAEEL
APGTHAGRLTVYSKAAITELKSR-----
>gi|541202912|gb|ERH10977.1| LSU ribosomal protein L4P [halophilic archaeon J07HX64]
-MQATVHTVDGEDDGEISLPGVFETPFRPDLIRRAVVAAQANRKQDYGADEYAG------
LRTPAESFGS--GRGQAHVPRE--------------------------------------
------------------GGQARRVPQTVGGRPAHPPKTEKDRSVDINDKERKKAIRSAI
AATADTEVVRERGH-------------------------EFDD-DVELPLV---------
-LTDEFEELKKTQEVVDTLEAVGIDA-DIERADE-TT-----------------------
--VRAG------------QGTTRGRKYRRATSILFVTTDD--PSRAARNLAGA-------
-----------------------------------------------GVTTADEVNAEEL
APGTHPGRLTVWTESSIEAVSDR-----
>gi|385804240|ref|YP_005840640.1| 50S ribosomal protein L4 [Haloquadratum walsbyi C23]
-METTIHNLNGDKADTLELPAVFETPYRPDVIERAVVAAQANRKQPYGADPYAG------
MRTPAESFGS--GRGMAHVPRE--------------------------------------
------------------NGQARRVPQAVSGRKAHPPKAEKDQSKSVNTKERKLAFQSAV
AATADPSQVEERGH-------------------------QFEN-DVELPLV---------
-VSDEFEELIKTQEVVDVLESLGVHA-DIVRSDENKS-----------------------
--IRAG------------RGKTRGRKYRRPKSILFITSDE--PSKAARNLAGA-------
-----------------------------------------------DVVTAANVSAEDL
APGTQPGRLTVYTESAIKEVADR-----
>gi|110668740|ref|YP_658551.1| 50S ribosomal protein L4P [Haloquadratum walsbyi DSM 16790]
-METTIHNLNGDKADTLELPAVFETPYRPDVIERAVVAAQANRKQPYGADPYAG------
MRTPAESFGS--GRGMAHVPRE--------------------------------------
------------------NGQARRVPQAVSGRKAHPPKAEKDQSKSVNTKERKLAFQSAV
AATADPSQVEERGH-------------------------QFEN-DVELPLV---------
-VSDEFEELIKTQEVVDVLESLGVHA-DIVRSDENKS-----------------------
--IRAG------------RGKTRGRKYRRPKSILFITSDE--PSKAARNLAGA-------
-----------------------------------------------DVVTAANVSAEDL
APGTQPGRLTVYTESAIKEVADR-----
>gi|541195436|gb|ERH03693.1| 50S ribosomal protein L4P [Halorubrum sp. J07HR59]
-METHIHDLDGGETGSVELPAIFETPYRPDLIQRAVSAAQANRKQPYGADEYAG------
LRTPAESFGS--GRGMAHVPRE--------------------------------------
------------------NGQAQRVPQTVGGRKAHPPKAAKDQGKKVNDKERQLAIQSAI
AATADDEVVADRGH-------------------------EFDS-DLDLPLV---------
-VDDSFEDLQKTQEVVALLESLDVYT-DIERAEEGKS-----------------------
--IRAG------------RGTTRGRKYKTPKSLLFVTSEE--PSRAARNLAGA-------
-----------------------------------------------DVTTAHDVDAEDL
APGTHPGRLTVWTESSLQEVADR-----
>gi|448294700|ref|ZP_21484779.1| 50S ribosomal protein L4P [Halalkalicoccus jeotgali B3]
-MQATTLDLDGEEAGEIDLPEVFETTFRPDLIKRAVLAAQANRQQDYGADPFSG------
KRTSAESLGT--GRGMARVPRS--------------------------------------
------------------NGQGKRVPQAVGGRRAHPPKAEKDRTLDINTKERKLATRSAI
AATTDTDLVAERGH-------------------------RFGE-DVSLPLV---------
-VSDEFEELIKTKEVLSFLESVGIAD-DIERAEDGRS-----------------------
--VRAG------------RGKTRGRKYKQPKSILFVTSSEAGPSKAARNLAGV-------
-----------------------------------------------DVATAREVSAEDL
APGTHAGRLTVWTESAIEEVAGR-----
>gi|15790633|ref|NP_280457.1| 50S ribosomal protein L4 [Halobacterium sp. NRC-1]
-MQVTVRDLDGDDAGTLDLPRVFEEPVRPDLVKRAVLAAQANRTQEYGADEYAG------
LRTTAESQGS--GRGMAHVPKA--------------------------------------
------------------NGQGARVPQTVGGRKAHPPKAEKDHGLDVNDKERKAAVRAAV
AATTDSELVADRGH-------------------------NFDD-DVEFPLV---------
-VSDDFEDLVKTQDVVSLLEALGVHA-DIERADEGRT-----------------------
--VRAG------------QGTLRGRKYQEPTSILFVTASESGPSTAARNLAGV-------
-----------------------------------------------DVATGREVNAEDL
APGAEPGRLTVWTESAVEEVAQR-----
>gi|169236372|ref|YP_001689572.1| 50S ribosomal protein L4P [Halobacterium salinarum R1]
-MQVTVRDLDGDDAGTLDLPRVFEEPVRPDLVKRAVLAAQANRTQEYGADEYAG------
LRTTAESQGS--GRGMAHVPKA--------------------------------------
------------------NGQGARVPQTVGGRKAHPPKAEKDHGLDVNDKERKAAVRAAV
AATTDSELVADRGH-------------------------NFDD-DVEFPLV---------
-VSDDFEDLVKTQDVVSLLEALGVHA-DIERADEGRT-----------------------
--VRAG------------QGTLRGRKYQEPTSILFVTASESGPSTAARNLAGV-------
-----------------------------------------------DVATGREVNAEDL
APGAEPGRLTVWTESAVEEVAQR-----
>gi|354610536|ref|ZP_09028492.1| 50S ribosomal protein L4P [Halobacterium sp. DL1]
-MQATVRDLNGDDAGTLDLPDVFTEPVRADLIKRAVLAAQANRTQETGADEYAG------
LRTSAESQGS--GRGMAHVPRT--------------------------------------
------------------NGRGARVPQAVGGRPAHPPKAEKDHSLDLNDKERKSATRSAI
AATTDGDLVAERGH-------------------------RFDE-DTELPLV---------
-VSDEFEDLVKTKEVVEFLEAVGVHT-DVERADEGRT-----------------------
--VRAG------------QGKLRGRKYREPSSLLVVTSSESGPSKAARNLAGV-------
-----------------------------------------------DVATGREVNTEDL
APGTDPGRLTLWTESALEEVADR-----
>gi|452206447|ref|YP_007486569.1| 50S ribosomal protein L4 [Natronomonas moolapensis 8.8.11]
-MQATVRDLEGDDAGEVELPDVFETTFRPDLIKRAVLAAQANRQQDAGTDEYAG------
LRTPAESQGS--GRGMAHVPRQ--------------------------------------
------------------NGRAREVPQAVSGRPAHPPKAEKDRGLDINTKERKLATRSAI
AATADAELVAERGH-------------------------DFDG-ELELPLV---------
-VSDEFEELVKTKEAVAVLETLGVYA-DVERAEDGKT-----------------------
--VRAG------------RGTTRGRKYTQPKSVLVVTSGE--PSLAARNLAGA-------
-----------------------------------------------DVATAAEVSTEDL
APGTDAGRLTLWTESALEEVAER-----
>gi|76803058|ref|YP_331153.1| 50S ribosomal protein L4P [Natronomonas pharaonis DSM 2160]
-MKATVRDLDGDDAGEVELPAVFETDYRPDLIKRAVLAAQANRIQDTGTDEYAG------
LRTPAESPGS--GRGMAHVPRQ--------------------------------------
------------------NGRAREVPQAVSGRPAHPPKAEKDRGLDINTKERKLATRSAI
AATANADRVEERGH-------------------------EFDE-ETDLPLV---------
-VSDEFEDLVKTQEAVDVLEALGVYD-DIERAEDGKT-----------------------
--VRAG------------RGTTRGRKYTEPKSVLVVTSDD--QSLAARNLAGS-------
-----------------------------------------------DVATADEVNVEDL
APGTQAGRLTLWTESALAEVAER-----
>gi|399577347|ref|ZP_10771100.1| LSU ribosomal protein l4p [Halogranum salarium B-1]
-MQATIRDLNGDDAGTLELPEVFETHYRPDLIKRAVLAAQANRKQAYGADKLAG------
MRTPAESLGS--GRGMSHDPRE--------------------------------------
------------------NGVARRVPHAVSGRKAHPPKVEKELGKKINDKERKLAVRSAI
AATANPELVSERGH-------------------------QFDD-DLELPLV---------
-VSDDFEDLLKTQEVVDLLQTLGVYA-DVERSDENKK-----------------------
--VKAG------------RGKTRGRKYTRPKSILFVTSEK--PSRAARNLAGA-------
-----------------------------------------------DVATAADVSAEDL
APGTHAGRLTIFTESALEEVADR-----
>gi|448592780|ref|ZP_21651827.1| 50S ribosomal protein L4P [Haloferax elongans ATCC BAA-1513]
-MQATIRNLNGEDAGSVELPEVFETDYRPDLIKRAVVAAQANRKQPYGSDPYAG------
MRTPAESMGS--GRGMSHDPRQ--------------------------------------
------------------NGVARRVPHAVSGRRAHPPKAEKDQGKEINTKERKLAVRSAL
AATTNPEIVRERGH-------------------------EFED-DLELPLV---------
-VSDDFDDLVKTKEVVDLLQSLGVYG-DIERSEENKK-----------------------
--VKSG------------QGKLRGRKYTRPKSILFVTAEE--PSKAARNLAGV-------
-----------------------------------------------DVATAANVSAEDL
APGTHAGRLTIFTESALEEVAER-----
>gi|448578200|ref|ZP_21643635.1| 50S ribosomal protein L4P [Haloferax larsenii JCM 13917]
-MQATIRNLNGEDAGSVELPEVFETDYRPDLIKRAVVAAQANRKQPYGSDPYAG------
MRTPAESMGS--GRGMSHDPRQ--------------------------------------
------------------NGVARRVPHAVSGRRAHPPKAEKDQGKEINTKERKLAVRSAL
AATTNPELVRERGH-------------------------EFED-DLELPLV---------
-VSDDFDDLVKTKEVVDLLQSLGVYG-DIERSEENKK-----------------------
--VKSG------------QGKLRGRKYTRPKSILFVTAEE--PSKAARNLAGV-------
-----------------------------------------------DVATAANVSAEDL
APGTHAGRLTIFTESALEEVAER-----
>gi|448611746|ref|ZP_21662176.1| 50S ribosomal protein L4P [Haloferax mucosum ATCC BAA-1512]
-MQATIRDLNGDDAGSIDLPEVFETAYRPDLIKRAVIAAQANRKQPYGADPYAG------
LRTPAESMGS--GRGMSHDPRQ--------------------------------------
------------------NGVARRVPHAVSGRRAHPPKAEKDQGKEINTKERKLAVRSAL
AATTEPELVAERGH-------------------------RFDD-DLELPLV---------
-VSDDFEDLVKTKEVVDLLQTLGVYD-DIERSEDNKK-----------------------
--VKGG------------QGKLRGRKYTRPKSILFVTSEG--PSKAARNLAGV-------
-----------------------------------------------DVATAANVSAEDL
APGTHAGRLTLFTESAIEEVAER-----
>gi|448618113|ref|ZP_21666458.1| 50S ribosomal protein L4P [Haloferax mediterranei ATCC 33500]
-MQATIRDLNGDDAGSIDLPEVFETAYRPDLIKRAVIAAQANRKQPYGADPYAG------
LRTPAESMGS--GRGMSHDPRQ--------------------------------------
------------------NGVARRVPHAVSGRRAHPPKAEKDQGKEINTKERKLAVRSAL
AATTDSELVAERGH-------------------------RFDD-DLELPLV---------
-VSDDFEDLVKTKEVVDLLQTLGVYD-DIERSEDNKK-----------------------
--VKGG------------QGKLRGRKYTRPKSILFVTAEE--PSKAARNLAGV-------
-----------------------------------------------DVATAANVSAEDL
APGTHAGRLTLFTESAIEEVAER-----
>gi|448557082|ref|ZP_21632517.1| 50S ribosomal protein L4P [Haloferax sp. ATCC BAA-644]
-MQATIRDLNGDDAGSIDLPEVFETAYRPDLIKRAVIAAQANRKQPYGADPYAG------
LRTPAESMGS--GRGMSHDPRQ--------------------------------------
------------------NGVARRVPHAVSGRRAHPPKAEKDQGKEINTKERKLAVRSAL
AATTDTELVAERGH-------------------------RFDD-DVELPLV---------
-VSDDFEDLVKTQEVVDLLQSLGVYD-DIERSEENKK-----------------------
--VKSG------------QGKLRGRKYTRPKSILFVTAEE--PSKAARNLAGV-------
-----------------------------------------------DVATAANVSAEDL
APGTHAGRLTLFTESALEEVADR-----
>gi|448548059|ref|ZP_21627403.1| 50S ribosomal protein L4P [Haloferax sp. ATCC BAA-645]
-MQATIRDLNGDDAGSIDLPEVFETAYRPDLIKRAVIAAQANRKQPYGADPYAG------
LRTPAESMGS--GRGMSHDPRQ--------------------------------------
------------------NGVARRVPHAVSGRRAHPPKAEKDQGKEINTKERKLAVRSAL
AATTDTELVAERGH-------------------------RFDD-DVELPLV---------
-VSDDFEDLVKTQEVVDLLQSLGVYD-DIERSEENKK-----------------------
--VKSG------------QGKLRGRKYTRPKSILFVTAEE--PSKAARNLAGV-------
-----------------------------------------------DVATAANVSAEDL
APGTHAGRLTLFTESALEEVADR-----
>gi|448545985|ref|ZP_21626312.1| 50S ribosomal protein L4P [Haloferax sp. ATCC BAA-646]
-MQATIRDLNGDDAGSIDLPEVFETAYRPDLIKRAVIAAQANRKQPYGADPYAG------
LRTPAESMGS--GRGMSHDPRQ--------------------------------------
------------------NGVARRVPHAVSGRRAHPPKAEKDQGKEINTKERKLAVRSAL
AATTDTELVAERGH-------------------------RFDD-DVELPLV---------
-VSDDFEDLVKTQEVVDLLQSLGVYD-DIERSEENKK-----------------------
--VKSG------------QGKLRGRKYTRPKSILFVTAEE--PSKAARNLAGV-------
-----------------------------------------------DVATAANVSAEDL
APGTHAGRLTLFTESALEEVADR-----
>gi|448565516|ref|ZP_21636383.1| 50S ribosomal protein L4P [Haloferax prahovense DSM 18310]
-MQATIRDLNGDDAGSIDLPEVFETAYRPDLIKRAVIAAQANRKQPYGADPYAG------
LRTPAESMGS--GRGMSHDPRQ--------------------------------------
------------------NGVARRVPHAVSGRRAHPPKAEKDQGKEINTKERKLAVRSAL
AATTDSELVAERGH-------------------------RFDD-DVELPLV---------
-VSDDFEDLVKTKEVVDLLQSLGVYD-DIERSEENKK-----------------------
--VKGG------------QGKLRGRKYTRPKSILFVTAEE--PSKAARNLAGV-------
-----------------------------------------------DVATAANVSAEDL
APGTHAGRLTLFTESALEEVAER-----
>gi|448623081|ref|ZP_21669730.1| 50S ribosomal protein L4P [Haloferax denitrificans ATCC 35960]
-MQATIRDLNGDDAGSIDLPEVFETAYRPDLIKRAVIAAQANRKQPYGADPYAG------
LRTPAESMGS--GRGMSHDPRQ--------------------------------------
------------------NGVARRVPHAVSGRRAHPPKAEKDQGKEINTKERKLAVRSAL
AATTDPELVAERGH-------------------------RFDD-DVELPLV---------
-VSDDFEDLVKTKEVVDLLQSLGVYD-DIERSEENKK-----------------------
--VKGG------------QGKLRGRKYTRPKSILFVTADE--PSKAARNLAGV-------
-----------------------------------------------DVATAANVSAEDL
APGTHAGRLTLFTESALEEVAER-----
>gi|448583471|ref|ZP_21646827.1| 50S ribosomal protein L4P [Haloferax gibbonsii ATCC 33959]
-MQATIRDLNGDDAGSIDLPEVFETAYRPDLIKRAVIAAQANRKQPYGADPYAG------
LRTPAESMGS--GRGMSHDPRQ--------------------------------------
------------------NGVARRVPHAVSGRRAHPPKAEKDQGKEINTKERKLAVRSAL
AATTDPELVAERGH-------------------------RFDD-DVELPLV---------
-VSDDFEDLVKTKEVVDLLQSLGVYD-DIERSEENKK-----------------------
--VKGG------------QGKLRGRKYTRPKSILFVTAEE--PSKAARNLAGV-------
-----------------------------------------------DVATAANVSAEDL
APGTHAGRLTLFTESALEEVAER-----
>gi|448290688|ref|ZP_21481834.1| 50S ribosomal protein L4P [Haloferax volcanii DS2]
-MQATIRDLNGDDAGSIDLPEVFETAYRPDLIKRAVIAAQANRKQPYGADPYAR------
LRTPAESMGS--GRGMSHDPRQ--------------------------------------
------------------NGVARRVPHAVSGRRAHPPKAEKDQGKEINTKERKLAVRSAL
AATTDPELVAERGH-------------------------RFDD-DVELPLV---------
-VSDDFEDLVKTQEVVDLLQSLGVSD-DIERSEENKK-----------------------
--VKSG------------QGKLRGRKYTRPKSILFVTADE--PSKAARNLAGV-------
-----------------------------------------------DVATAANVSAEDL
APGTHAGRLTLFTESALEEVAER-----
>gi|448600510|ref|ZP_21656006.1| 50S ribosomal protein L4P [Haloferax alexandrinus JCM 10717]
-MQATIRDLNGDDAGSIDLPEVFETAYRPDLIKRAVIAAQANRKQPYGADPYAG------
LRTPAESMGS--GRGMSHDPRQ--------------------------------------
------------------NGVARRVPHAVSGRRAHPPKAEKDQGKEINTKERKLAVRSAL
AATTDPELVAERGH-------------------------RFDD-DVELPLV---------
-VSDDFEDLVKTQEVVDLLQSLGVYD-DIERSEDNKK-----------------------
--VKSG------------QGKLRGRKYTRPKSILFVTADE--PSKAARNLAGV-------
-----------------------------------------------DVATAANVSAEDL
APGTHAGRLTLFTESALEEVAER-----
>gi|433420036|ref|ZP_20405422.1| 50S ribosomal protein L4P [Haloferax sp. BAB2207]
-MQATIRDLNGDDAGSIDLPEVFETAYRPDLIKRAVIAAQANRKQPYGADPYAG------
LRTPAESMGS--GRGMSHDPRQ--------------------------------------
------------------NGVARRVPHAVSGRRAHPPKAEKDQGKEINTKERKLAVRSAL
AATTDPELVAERGH-------------------------RFDD-DVELPLV---------
-VSDDFEDLVKTQEVVDLLQSLGVYD-DIERSEDNKK-----------------------
--VKSG------------QGKLRGRKYTRPKSILFVTADE--PSKAARNLAGV-------
-----------------------------------------------DVATAANVSAEDL
APGTHAGRLTLFTESALEEVAER-----
>gi|448569071|ref|ZP_21638483.1| 50S ribosomal protein L4P [Haloferax lucentense DSM 14919]
-MQATIRDLNGDDAGSIDLPEVFETAYRPDLIKRAVIAAQANRKQPYGADPYAG------
LRTPAESMGS--GRGMSHDPRQ--------------------------------------
------------------NGVARRVPHAVSGRRAHPPKAEKDQGKEINTKERKLAVRSAL
AATTDPELVAERGH-------------------------RFDD-DVELPLV---------
-VSDDFEDLVKTQEVVDLLQSLGVYD-DIERSEDNKK-----------------------
--VKSG------------QGKLRGRKYTRPKSILFVTADE--PSKAARNLAGV-------
-----------------------------------------------DVATAANVSAEDL
APGTHAGRLTLFTESALEEVAER-----
>gi|448285630|ref|ZP_21476871.1| 50S ribosomal protein L4P [Halogeometricum borinquense DSM 11551]
-MQATIRDLNGDDAGTLDLPEVFETAYRPDLIKRAVLAAQANRKQAYGADPYAG------
MRTPAESLGS--GRGMSHDPRE--------------------------------------
------------------NGRARRVPHAVSGRKAHPPKAEKDQGKEINKKERKLAVRSAL
AATTDAELVAERGH-------------------------RFDE-DLDLPLV---------
-VSDDFEDLVKTKEVVSLLESLGVHA-DVEHSEDNKK-----------------------
--VRAG------------QGKARGRKYKRPKSILFVTSEE--PSKAARNLAGV-------
-----------------------------------------------DVATASNVNAEDL
APGTHAGRLTIFTESAVEEVADR-----
>gi|448415418|ref|ZP_21578218.1| 50S ribosomal protein L4P [Halosarcina pallida JCM 14848]
-MQATIRDLNGDDAGTLDLPEVFETAYRPDLIKRAVLAAQANRKQAYGADPYAG------
MRTPAESLGS--GRGMSHDPRE--------------------------------------
------------------NGRARRVPHAVSGRKAHPPKASKEQGKNINDKERKLAVRSAI
AATADPELVAERGH-------------------------RFDE-DLELPLV---------
-VSDDFEDLVKTKEVVSLLEALGVHA-DVEHSEDNRR-----------------------
--VRSG------------QGKARGRKYTRPKSILFVTASE--PSKAARNLAGV-------
-----------------------------------------------DVATAANVGAEEL
APGTHAGRLTLFTESAIEEVADR-----
>lcl|38015_957 unnamed protein product
-MQATIYDLDGNTDGEVDLPDVFETPVRSDLIGKAVRAAQANRKQDYGSDEYAG------
LRTPAESFGS--GRGQAHVPKQ--------------------------------------
------------------DGRARRVPQAVKGRSAHPPKAEKDRSLDLNDKERQLAVRSAL
AATADADLV------------------------------EYHA-----------------
-GADTYRWVG-----------------EVER-----------------------------
------------------------------------------------------------
------------------------------------------------------------
----------------------------
>gi|448671481|ref|ZP_21687420.1| 50S ribosomal protein L4P [Haloarcula amylolytica JCM 13557]
-MQATIYDLDGNTDGEVDLPDVFETPVRTDLIGKAVRAAQANRKQDYGSDEYAG------
LRTPAESFGS--GRGQAHVPKQ--------------------------------------
------------------DGRARRVPQAVKGRRAHPPKAEKDRSLDLNDKERQLAVRSAL
AATADADLVADRGH-------------------------EFDR--DEVPVV---------
-VSDDFEDLVKTQEVVSLLEALDVDA-DIDRADDTK------------------------
--IKAG------------QGSARGRKYRRPASILFVTSDE--PSTAARNLAGA-------
-----------------------------------------------DVATASEVNTEDL
APGGEPGRLTVFTESALAEVAER-----
>gi|448685261|ref|ZP_21693253.1| 50S ribosomal protein L4P [Haloarcula japonica DSM 6131]
-MQATIYDLDGNTDGEVDLPDVFETPVRTDLIGKAVRAAQANRKQDYGSDEYAG------
LRTPAESFGS--GRGQAHIPKQ--------------------------------------
------------------DGRARRVPQAVKGRSAHPPKTEKDRSLDLNDKERQLAVRSAL
AATADADLVADRGH-------------------------EFDR--DEVPVV---------
-VSDDFEDLVKTQEVVSLLEALDVHA-DIDRADETK------------------------
--IKAG------------QGSARGRKYRRPASILFVTSNE--PSKAARNLAGA-------
-----------------------------------------------DVATASEVNTEDL
APGGAPGRLTVFTESALAEVAER-----
>gi|448630849|ref|ZP_21673304.1| 50S ribosomal protein L4P [Haloarcula vallismortis ATCC 29715]
-MQATIYDLDGNTDGEVDLPDVFETPVRSDLIGKAVRAAQANRKQDYGSDEYAG------
LRTPAESFGS--GRGQAHVPKQ--------------------------------------
------------------DGRARRVPQAVKGRSAHPPKAEKDRSLDLNDKERQLAVRSAL
AATADADLVADRGH-------------------------EFDR--DEVPVV---------
-VSDDFEDLVKTQEVVSLLEALDVDA-DIERADETK------------------------
--IKAG------------QGSARGRKYRRPASILFVTSDE--PSTAARNLAGA-------
-----------------------------------------------DVATASEVNSEDL
APGGVPGRLTVFTESALAEVAER-----
>gi|344212412|ref|YP_004796732.1| 50S ribosomal protein L4P [Haloarcula hispanica ATCC 33960]
-MQATIYDLDGNTDGEVDLPDVFETPVRSDLIGKAVRAAQANRKQDYGSDEYAG------
LRTPAESFGS--GRGQAHVPKQ--------------------------------------
------------------DGRARRVPQAVKGRSAHPPKAEKDRSLDLNDKERQLAVRSAL
AATADADLVADRGH-------------------------EFDR--DEVPVV---------
-VSDDFEDLVKTQEVVSLLEALDVDA-DIDRADETK------------------------
--IKAG------------QGSARGRKYRRPASILFVTSDE--PSTAARNLAGA-------
-----------------------------------------------DVATASEVNTEDL
APGGAPGRLTVFTESALAEVAER-----
>gi|448648020|ref|ZP_21679498.1| 50S ribosomal protein L4P [Haloarcula californiae ATCC 33799]
-MQATIYDLDGNTDGEVDLPDVFETPVRTDLIGKAVRAAQANRKQDYGSDEYAG------
LRTPAESFGS--GRGQAHVPKQ--------------------------------------
------------------DGRARRVPQAVKGRSAHPPKTEKDRSLDLNDKERQLAVRSAL
AATADADLVADRGH-------------------------EFDR-D-EVPVV---------
-VSDDFEDLVKTQEVVSLLEALDVHA-DIDRADETK------------------------
--IKAG------------QGSARGRKYRRPASILFVTSDE--PSTAARNLAGA-------
-----------------------------------------------DVATASEVNTEDL
APGGAPGRLTVFTESALAEVAER-----
>gi|448681422|ref|ZP_21691555.1| 50S ribosomal protein L4P [Haloarcula argentinensis DSM 12282]
-MQATIYDLDGNTDGEVDLPDVFETPVRSDLIGKAVRAAQANRKQDYGSDEYAG------
LRTPAESFGS--GRGQAHIPKQ--------------------------------------
------------------DGRARRVPQAVKGRSAHPPKTEKDRSLDLNDKERQLAVRSAL
AATADADLVADRGH-------------------------EFDR-D-EVPVV---------
-VSDDFEDLVKTQEVVSLLEALDVHA-DIDRADETK------------------------
--IKAG------------QGSARGRKYRRPASILFVTSDE--PSTAARNLAGA-------
-----------------------------------------------DVATASEVNTEDL
APGGAPGRLTVFTESALAEVAER-----
>gi|55378383|ref|YP_136233.1| 50S ribosomal protein L4 [Haloarcula marismortui ATCC 43049]
-MQATIYDLDGNTDGEVDLPDVFETPVRSDLIGKAVRAAQANRKQDYGSDEYAG------
LRTPAESFGS--GRGQAHVPKQ--------------------------------------
------------------DGRARRVPQAVKGRSAHPPKTEKDRSLDLNDKERQLAVRSAL
AATADADLVADRGH-------------------------EFDR-D-EVPVV---------
-VSDDFEDLVKTQEVVSLLEALDVHA-DIDRADETK------------------------
--IKAG------------QGSARGRKYRRPASILFVTSDE--PSTAARNLAGA-------
-----------------------------------------------DVATASEVNTEDL
APGGAPGRLTVFTESALAEVAER-----
>gi|448636986|ref|ZP_21675434.1| 50S ribosomal protein L4P [Haloarcula sinaiiensis ATCC 33800]
-MQATIYDLDGNTDGEVDLPDVFETPVRSDLIGKAVRAAQANRKQDYGSDEYAG------
LRTPAESFGS--GRGQAHVPKQ--------------------------------------
------------------DGRARRVPQAVKGRSAHPPKTEKDRSLDLNDKERQLAVRSAL
AATADADLVADRGH-------------------------EFDR-D-EVPVV---------
-VSDDFEDLVKTQEVVSLLEALDVHA-DIDRADETK------------------------
--IKAG------------QGSARGRKYRRPASILFVTSDE--PSTAARNLAGA-------
-----------------------------------------------DVATASEVNTEDL
APGGAPGRLTVFTESALAEVAER-----
>gi|541199335|gb|ERH07498.1| 50S ribosomal protein L4P [Halonotius sp. J07HN4]
-MQATVRDLNGDDAGSVELPDVFETHFRPDLIQQAVVAAQANRKQAYGADEFAG------
LRTPAESMGS--GRGMSHDPRQ--------------------------------------
------------------DGVVKRVPHAVGGRRAHPPKAEKEQGKSINKQTRQLATRSAL
AATTDADRVADRGH-------------------------EFDD-DTELPLV---------
-VDDEFEDLVKTQEVVSLLEALGVAD-DIERADEGKT-----------------------
--IRAG------------QGTTRGRKYQEPKSILFVTSEE--PSKAARNLAGA-------
-----------------------------------------------DVATAHDVNVEDL
APGTHPGRLTIYTESAIAEVAER-----
>gi|541192136|gb|ERH00485.1| 50S ribosomal protein L4P [Halonotius sp. J07HN6]
-MQATVRDLDGDDAGSIDLPEVFETPLRPDLIKRAVVAAQANRKQDYGADEFAG------
LRTPAESMGS--GRGMSHDPRQ--------------------------------------
------------------DGVVKRVPHAVGGRRAHPPKPEKDRGKSINQKERQLATQSAI
AATTDAETVADRGH-------------------------AFDD-DLELPLV---------
-VSDEFEDLVKTQEVVGLLESLGVAD-DIERADEGKT-----------------------
--VRAG------------QGTTRGRKYQQPKSILFVTGDE--PSKAARNLAGA-------
-----------------------------------------------DVATAEEVNVEDL
APGTHPGRLTIFTESAIEEVADR-----
>gi|544640220|ref|WP_021074759.1| 50S ribosomal protein L4 [haloarchaeon 3A1_DGR]
-MKATVRDLDGEDAGSLELPAVFETAFRPDLIRRAVSVAQANRKQAYGADEFAG------
LRTPAESPGS--GRGMAHIPQE--------------------------------------
------------------NGQARRVPSAVSGRRAHPPKAEKDQSKDLNDKERKLAVRSAI
AATADAETVAERGH-------------------------AFDE-DLELPLV---------
-VADEFEDLEKTQEALAFLEAVGADA-DVERAEEGRS-----------------------
--VRAG------------RGKTRGRKYKQPKSLLVVTAEE--PSRAARNLAGV-------
-----------------------------------------------DVATAATVSAEDL
APGTHPGRLTVWTESAIAEVADR-----
>gi|448535707|ref|ZP_21622227.1| 50S ribosomal protein L4P [Halorubrum hochstenium ATCC 700873]
-MNATVHDLDGDEAGTIDLPDVFETAFRPDLIGRAIGAAQANRKQAYGADEFAG------
LRTPAESFGS--GRGLAHVPRS--------------------------------------
------------------ENVARRVPHAVSGRAAHPPKAEKDQTKKLNDKERQLAIRSAI
AATTDAELVAERGH-------------------------AFDE-DLDLPLV---------
-VSDEFEDLQKTQEALSVLEAVGVDA-DIERSEEGRS-----------------------
--VRAG------------QGKARGRKYRQPKSVLVVTSEE--PSRAARNLAGV-------
-----------------------------------------------DVATADEVNAEDL
APGAHPGRLTLWTESAVSEVADR-----
>gi|448436253|ref|ZP_21587054.1| 50S ribosomal protein L4P [Halorubrum tebenquichense DSM 14210]
-MNATVHDLDGDEAGTIDLPDVFETAFRPDLIGRAVGAAQANRKQAYGADEFAG------
LRTPAESFGS--GRGLAHVPRS--------------------------------------
------------------ENVARRVPHAVSGRAAHPPKAEKDQTKKLNDKERQLAIRSAI
AATTDAELVAERGH-------------------------AFDD-DLELPLV---------
-VSDEFEDLQKTQEALSVLEAVGVDA-DIERSEEGRS-----------------------
--VRAG------------QGKARGRKYRQPKSVLVVTSEE--PSRAARNLAGV-------
-----------------------------------------------DVATADEVNAEDL
APGAHPGRLTLWTESAVSEVADR-----
>gi|495716515|ref|WP_008441094.1| 50S ribosomal protein L4P [Halorubrum californiense]
-MNATVHNLDGDEAGSVELPAVFDTAFRPDLIGRAVGAAQANRKQAYGADEFAG------
LRTPAESFGS--GRGLAHVPRS--------------------------------------
------------------ENVARRVPHAVSGRAAHPPKAEKDQTKKLNNKERQFAIRSAI
AATTDAELVAERGH-------------------------AFDD-DLDLPLV---------
-VSDEFEDLQKTQEALGVLEAVGVDA-DIARAEEGRS-----------------------
--VRAG------------QGKARGRKYRQPKSVLVVTSEE--PSRAARNLAGV-------
-----------------------------------------------DVATADEVNAEDL
APGAHPGRLTLWTESAVEEVADR-----
>lcl|39407_836 unnamed protein product
-MNATVHDLDGDEAGSVELPAVFDTAFRPDLIGRAVGAAQANRKQAYGADEFAG------
LRTPAESFGS--GRGLAHVPRS--------------------------------------
------------------ENVARRVPHAVSGRAAHPPKAEKDQTKSLNDKERQLAIRSAI
AATTDAELVAERGH-------------------------AFDD-DLDLPLV---------
-VSDEFEDLQKTQEALGVLEAVGIDA-DIERSEEGRS-----------------------
--VRAG------------QGKARGRKYRQPKSVLVVTSEE--PSRAARNLAGV-------
-----------------------------------------------DVATAREVNAEDL
APGAHPGRLTLWTESAVAEVADR-----
>lcl|38016_1438 unnamed protein product
-MNATVHDLDGDEAGSVELPAVFDTAFRPDLIGRAVGAAQANRKQAYGADEFAG------
LRTPAESFGS--GRGLAHVPRS--------------------------------------
------------------ENVARRVPHAVSGRAAHPPKAEKDQTKSLNDKERQLAIRSAI
AATTDAELVAERGH-------------------------AFDD-DLDLPLV---------
-VSDEFEDLQKTQEALGVLEAVGIDA-DIERSEEGRS-----------------------
--VRAG------------QGKARGRKYRQPKSVLVVTSEE--PSRAARNLAGV-------
-----------------------------------------------DVATAREVNAEDL
APGAHPGRLTLWTESAVAEVADR-----
>lcl|18174_1363 unnamed protein product
-MNATVHDLDGDEAGSVELPAVFDTAFRPDLIGRAVGAAQANRKQAYGADEFAG------
LRTPAESFGS--GRGLAHVPRS--------------------------------------
------------------ENVARRVPHAVSGRAAHPPKAEKDQTKKLNDKERQLAIRSAI
AATTDAELVAERGH-------------------------AFDE-DLDLPLV---------
-VSDEFESLEKTQEALGVLEAVGVDA-DIERSEEGRS-----------------------
--VRAG------------QGKARGRKYRQPKSVLVVTSEE--PSRAARNLAGV-------
-----------------------------------------------DVATAGEVNAEDL
APGAHPGRLTLWTESAVEEVADR-----
>lcl|18178_833 unnamed protein product
-MNATVHDLDGDEAGSVELPAVFDTAFRPDLIGRAVGAAQANRKQAYGADEFAG------
LRTPAESFGS--GRGLAHVPRS--------------------------------------
------------------ENVARRVPHAVSGRAAHPPKAEKDQTKKLNDKERQLAIRSAI
AATTDAELVAERGH-------------------------AFDE-DLDLPLV---------
-VSDEFESLEKTQEALGVLEAVGVDA-DIERSEEGRS-----------------------
--VRAG------------QGKARGRKYRQPKSVLVVTSEE--PSRAARNLAGV-------
-----------------------------------------------DVATAGEVNAEDL
APGAHPGRLTLWTESAVEEVADR-----
>lcl|38025_475 unnamed protein product
-MNATVHDLDGEEAGSVELPAVFETAFRPDLIGRAVDAAQANRKQAYGADEFAG------
LRTPAESFGS--GRGLAHVPRS--------------------------------------
------------------ENVARRVPHAVSGRAAHPPKAEKDQSKQLNDKERQLAIRSAI
AATTDAELVAERGH-------------------------AFDE-DLDLPLV---------
-VSDEFEXXLRPR-----------------------------------------------
-----G------------QGKARGRKYRQPKSVLVVTSEE--PSRAARNLAGV-------
-----------------------------------------------DVATAREVNAEDL
APGAHPGRLTLWTESAVSEVADR-----
>lcl|18176_1154 unnamed protein product
-MNATVHDLDGDEAGSIELPAVFETAFRPDLIGRAVGAAQANRKQAYGADEFAG------
LRTPAESFGS--GRGLAHVPRQ--------------------------------------
------------------ENVARRVPHAVSGRAAHPPKAEKDQSKQLNDKERQLAIRSAI
AATTDAELVAERGH-------------------------AFDE-DLDLPLV---------
-VSDEFEDLKKTQEALGVLEAVGVDA-DIERAEEGRS-----------------------
--VRAG------------QGKARGRKYRQPKSVLVVTSEE--PSRAARNLAGV-------
-----------------------------------------------DVATAREVNAEDL
APGAHPGRLTLWTESAVAEVADR-----
>gi|515913225|ref|WP_017343808.1| 50S ribosomal protein L4 [Halorubrum sp. T3]
-MNATVHDLDGDEAGSIELPAVFDTAFRPDLIGRAVGAAQANRKQAYGADEFAG------
LRTPAESFGS--GRGLAHVPRS--------------------------------------
------------------ENVARRVPHAVSGRAAHPPKAEKDQTKSLNDKERQFAIRSAI
AATTDAELVAERGH-------------------------AFDE-DLDLPLV---------
-VSDEFEDLKKTQEALGVLEAVGVDA-DIARAEEGRS-----------------------
--VRAG------------QGKARGRKYRQPKSVLVVTSEE--PSRAARNLAGV-------
-----------------------------------------------DVATAREVNAEDL
APGAHPGRLTLWTESAVAEVADR-----
>gi|448484335|ref|ZP_21606042.1| 50S ribosomal protein L4P [Halorubrum arcis JCM 13916]
-MNATVHNLDGDEAGSIDLPAVFETAFRPDLIGRAVGAAQANRKQAYGADEFAG------
LRTPAESFGS--GRGLAHVPRS--------------------------------------
------------------ENVARRVPHAVSGRAAHPPKAEKDQTKKLNDKERQLAIQSAI
AATTDAELVAERGH-------------------------AFDE-DLDLPLV---------
-VSDEFEDLEKTQDALGVLEAVGADA-DIERAEEGRS-----------------------
--VRAG------------QGKARGRKYRQPKSVLVVTSEE--PSRAARNLAGV-------
-----------------------------------------------DVATAREVNAEDL
APGAHPGRLTLWTESAVEEVADR-----
>gi|448426506|ref|ZP_21583355.1| 50S ribosomal protein L4P [Halorubrum terrestre JCM 10247]
-MNATVHDLDGDEAGSIDLPAVFETAFRPDLIGRAVGAAQANRKQAYGADEFAG------
LRTPAESFGS--GRGLAHVPRS--------------------------------------
------------------ENVARRVPHAVSGRAAHPPKAEKDQTKSLNDKERQFAIRSAI
AATTDAELVAERGH-------------------------AFDE-DLDLPLV---------
-VSDEFEDLEKTQDALGVLEAVGADA-DIERAEEGRS-----------------------
--VRAG------------QGKARGRKYRQPKSVLVVTSEE--PSRAARNLAGV-------
-----------------------------------------------DVATAREVNAEDL
APGAHPGRLTLWTESAVEEVADR-----
>lcl|36548_3904 unnamed protein product
-MNATVHDLDGDEAGSVELPAVFETAFRPDLIGRAVGAAQANRKQAYGADEFAG------
LRTPAESFGS--GRGLAHVPRS--------------------------------------
------------------ENVARRVPHAVSGRAAHPPKAEKDQTKSLNDKERQFAIRSAI
AATTDAELVAERGH-------------------------AFDE-DLDLPLV---------
-VSDEFEELEKTQEALGVLEAVGVDA-DITRAEEGRS-----------------------
--VRAG------------QGKARGRKYRQPKSVLVVTSEE--PSRAARNLAGV-------
-----------------------------------------------DVATAREVNAEDL
APGAHPGRLTLWTESAVEEVADR-----
>gi|448517690|ref|ZP_21617264.1| 50S ribosomal protein L4P [Halorubrum distributum JCM 10118]
-MNATVHNLDGDEAGSIDLPAVFETAFRPDLIGRAVGAAQANRKQAYGADEFAG------
LRTPAESFGS--GRGLAHVPRS--------------------------------------
------------------ENVARRVPHAVSGRAAHPPKAEKDQTKSLNDKERQFAIRSAI
AATTDAELVAERGH-------------------------AFDE-DLDLPLV---------
-VSDEFEELEKTQEALGVLEAVGVDA-DITRAEEGRS-----------------------
--VRAG------------QGKARGRKYRQPKSVLVVTSEE--PSRAARNLAGV-------
-----------------------------------------------DVATAREVNAEDL
APGAHPGRLTLWTESAVEEVADR-----
>gi|448452124|ref|ZP_21593144.1| 50S ribosomal protein L4P [Halorubrum litoreum JCM 13561]
-MNATVHDLDGDEAGSIDLPAVFETAFRPDLIGRAVGAAQANRKQAYGADEFAG------
LRTPAESFGS--GRGLAHVPRS--------------------------------------
------------------ENVARRVPHAVSGRAAHPPKAEKDQTKSLNDKERQFAIRSAI
AATTDAELVAERGH-------------------------AFDE-DLDLPLV---------
-VSDEFEELEKTQEALGVLEAVGVDA-DITRAEEGRS-----------------------
--VRAG------------QGKARGRKYRQPKSVLVVTSEE--PSRAARNLAGV-------
-----------------------------------------------DVATAREVNAEDL
APGAHPGRLTLWTESAVEEVADR-----
>gi|448503711|ref|ZP_21613340.1| 50S ribosomal protein L4P [Halorubrum coriense DSM 10284]
-MNATVHDLDGEEAGSVELPAVFETAFRPDLIGRAVDAAQANRKQAYGADEFAG------
LRTPAESFGS--GRGLAHVPRS--------------------------------------
------------------ENVARRVPHAVSGRAAHPPKAEKDQTKKLNDKERQLAIQSAI
AATTEAELVAERGH-------------------------AFDE-ALDLPLV---------
-VSDEFEDLDKTQDALGVLEAVGADA-DIERAEEGRS-----------------------
--VRAG------------QGKARGRKYRQPKSVLVVTSEE--PSRAARNLAGV-------
-----------------------------------------------DVATAREVNAEDL
APGAHPGRLTLWTESAVAEVADR-----
>lcl|36547_837 unnamed protein product
-MNATVHDLDGEEAGSVELPAVFETAFRPDLIGRAVEAAQANRKQAYGADEFAG------
LRTPAESFGS--GRGLAHVPRS--------------------------------------
------------------ENVARRVPHAVSGRAAHPPKAEKDQTKKLNDKERQLAIQSAI
AATTDAELVAERGH-------------------------AFDE-DLDLPLV---------
-VSDEFEDLEKTQDALGVLEAVGADA-DIERAEEGRS-----------------------
--VRAG------------QGKARGRKYRQPKSVLVVTSEE--PSRAARNLAGV-------
-----------------------------------------------DVATAREVNAEDL
APGAHPGRLTLWTESAVEEVADR-----
>lcl|38020_984 unnamed protein product
-MNATVHDLDGEEAGSVELPAVFETAFRPDLIGRAVDAAQANRKQAYGADEFAG------
LRTPAESFGS--GRGLAHVPRS--------------------------------------
------------------ENVARRVPHAVSGRAAHPPKAEKDQSKQLNDKERQLAIRSAI
AATTDAELVAERGH-------------------------AFDE-DLDLPLV---------
-VSDEFEDLEKTQDALGVLEAVGADA-DIERAEEGRS-----------------------
--VRAG------------QGKARGRKYRQPKSVLVVTSEE--PSRAARNLAGV-------
-----------------------------------------------DVATAREVNAEDL
APGAHPGRLTLWTESAVEEVADR-----
>lcl|38022_5 unnamed protein product
-MNATVHDLDGEEAGSVELPAVFETAFRPDLIGRAVDAAQANRKQAYGADEFAG------
LRTPAESFGS--GRGLAHVPRS--------------------------------------
------------------ENVARRVPHAVSGRAAHPPKAEKDQSKQLNDKERQLAIRSAI
AATTDAGLVAERGH-------------------------AFDE-DLDLPLV---------
-VSDEFEDLEKTQDALGVLEAVGADA-DIERAEEGRS-----------------------
--VRAG------------QGKARGRKYRQPKSVLVVTSEE--PSRAARNLAGV-------
-----------------------------------------------DVATAREVNAEDL
APGAHPGRLTLWTESAVSEVADR-----
>lcl|36546_1993 unnamed protein product
-MNATVHDLDGEEAGSVELPAVFETAFRPDLIGRAVDAAQANRKQAYGADEFAG------
LRTPAESFGS--GRGLAHVPRS--------------------------------------
------------------ENVARRVPHAVSGRAAHPPKAEKDQSKQLNDKERQLAIRSAI
AATTDAELVAERGH-------------------------AFDE-DLDLPLV---------
-VSDEFEDLEKTQDALGVLEAVGADA-DIERAEEGRS-----------------------
--VRAG------------QGKARGRKYRQPKSVLVVTSEE--PSRAARNLAGV-------
-----------------------------------------------DVATAREVNAEDL
APGAHPGRLTLWTESAVSEVADR-----
>lcl|38021_2143 unnamed protein product
-MNATVHDLDGEEAGSVELPAVFETAFRPDLIGRAVDAAQANRKQAYGADEFAG------
LRTPAESFGS--GRGLAHVPRS--------------------------------------
------------------ENVARRVPHAVSGRAAHPPKAEKDQSKQLNDKERQLAIRSAI
AATTDAELVAERGH-------------------------AFDE-DLDLPLV---------
-VSDEFEDLEKTQDALGVLEAVGADA-DIERAEEGRS-----------------------
--VRAG------------QGKARGRKYRQPKSVLVVTSEE--PSRAARNLAGV-------
-----------------------------------------------DVATAREVNAEDL
APGAHPGRLTLWTESAVSEVADR-----
>lcl|23591_2505 unnamed protein product
-MNATVHDLDGEEAGSVELPAVFETAFRPDLIGRAVDAAQANRKQAYGADEFAG------
LRTPAESFGS--GRGLAHVPRS--------------------------------------
------------------ENVARRVPHAVSGRAAHPPKAEKDQSKQLNDKERQLAIRSAI
AATTDAELVAERGH-------------------------AFDE-DLDLPLV---------
-VSDEFEDLEKTQDALGVLEAVGADA-DIERAEEGRS-----------------------
--VRAG------------QGKARGRKYRQPKSVLVVTSEE--PSRAARNLAGV-------
-----------------------------------------------DVATAREVNAEDL
APGAHPGRLTLWTESAVSEVADR-----
>lcl|36553_2270 unnamed protein product
-MNATVHDLDGEEAGSVELPAVFETAFRPDLIGRAVDAAQANRKQAYGADEFAG------
LRTPAESFGS--GRGLAHVPRS--------------------------------------
------------------ENVARRVPHAVSGRAAHPPKAEKDQSKQLNDKERQLAIRSAI
AATTDAELVAERGH-------------------------AFDE-DLDLPLV---------
-VSDEFEDLEKTQDALGVLEAVGADA-DIERAEEGRS-----------------------
--VRAG------------QGKARGRKYRQPKSVLVVTSEE--PSRAARNLAGV-------
-----------------------------------------------DVATAREVNAEDL
APGAHPGRLTLWTESAVSEVADR-----
>lcl|38024_1989 unnamed protein product
-MNATVHDLDGEEAGSVELPAVFETAFRPDLIGRAVDAAQANRKQAYGADEFAG------
LRTPAESFGS--GRGLAHVPRS--------------------------------------
------------------ENVARRVPHAVSGRAAHPPKAEKDQSKQLNDKERQLAIRSAI
AATTDAELVAERGH-------------------------AFDE-DLDLPLV---------
-VSDEFEDLEKTQDALGVLEAVGADA-DIERAEEGRS-----------------------
--VRAG------------QGKARGRKYRQPKSVLVVTSEE--PSRAARNLAGV-------
-----------------------------------------------DVATAREVNAEDL
APGAHPGRLTLWTESAVSEVADR-----
>lcl|36556_6146 unnamed protein product
-MNATVHDLDGEEAGSVELPAVFETAFRPDLIGRAVDAAQANRKQAYGADEFAG------
LRTPAESFGS--GRGLAHVPRS--------------------------------------
------------------ENVARRVPHAVSGRAAHPPKAEKDQSKQLNDKERQLAIRSAI
AATTDAELVAERGH-------------------------AFDE-DLDLPLV---------
-VSDEFEDLEKTQDALGVLEAVGADA-DIERAEEGRS-----------------------
--VRAG------------QGKARGRKYRQPKSVLVVTSEE--PSRAARNLAGV-------
-----------------------------------------------DVATAREVNAEDL
APGAHPGRLTLWTESAVSEVADR-----
>lcl|36557_4105 unnamed protein product
-MNATVHDLDGEEAGSVELPAVFETAFRPDLIGRAVDAAQANRKQAYGADEFAG------
LRTPAESFGS--GRGLAHVPRS--------------------------------------
------------------ENVARRVPHAVSGRAAHPPKAEKDQSKQLNDKERQLAIRSAI
AATTDAELVAERGH-------------------------AFDE-DLDLPLV---------
-VSDEFEDLEKTQDALGVLEAVGADA-DIERAEEGRS-----------------------
--VRAG------------QGKARGRKYRQPKSVLVVTSEE--PSRAARNLAGV-------
-----------------------------------------------DVATAREVNAEDL
APGAHPGRLTLWTESAVSEVADR-----
>lcl|38019_2902 unnamed protein product
-MNTTVHDLDGGDAGSVELPAIFETAFRPDLIGRAVSAAQANRKQAYGADEFAG------
LRTPAESFGS--GRGLAHVPRS--------------------------------------
------------------ENVARRVPHAVSGRAAHPPKAEKDQTKKLNDKERQLAVRSAI
AATADAELVAERGH-------------------------AFDE-DLELPLV---------
-VSDEFEDLEKTQEALGVLEAVGVDA-DVDRADEGRS-----------------------
--VRSG------------RGKTRGRKYSQPKSVLVVTSEE--TSRAARNLAGV-------
-----------------------------------------------DVATAGEVNAEDL
APGAHPGRLTLWTESAIEEVADR-----
>gi|448475309|ref|ZP_21603027.1| 50S ribosomal protein L4P [Halorubrum aidingense JCM 13560]
-MNATVHDLDGGDAGSVELPAIFETAFRPDLIGRAVSAAQANRKQAYGADEFAG------
LRTPAESFGS--GRGLAHIPRS--------------------------------------
------------------ENVARRVPSAVSGRRAHPPKAEKDQTKKLNDKERQLAVRSAI
AATADAELVAERGH-------------------------AFDE-DLALPLV---------
-VSDEFEDLEKTQEALGVLEAVGVAA-DIERAEEGRS-----------------------
--VRAG------------QGKARGRKYSQPKSVLVVTSEE--PSRAARNLSGV-------
-----------------------------------------------DVATAGEVNAEDL
APGTHPGRLTLWTESAIAEVADR-----
>lcl|36550_1706 unnamed protein product
-MNATVHDLDGGDAGSVELPAIFETAFRPDLIGRAVSAAQANRKQAYGADEFAG------
LRTPAESFGS--GRGLAHIPRS--------------------------------------
------------------ENVARRVPSAVSGRAAHPPKAEKDQTKKLNDKERQLAIRSAV
AATTDAELVAERGH-------------------------AFDD-DLALPLV---------
-VSDEFEDLQKTQEALGVLEAVGADA-DIERAEEGRS-----------------------
--VRSG------------RGKTRGRKYSQPKSVLVVTSEE--PSRAARNLSGV-------
-----------------------------------------------DVATAGEVNAEDL
APGGHPGRLTLWTESAIEEVADR-----
>lcl|36551_2370 unnamed protein product
-MNATVHDLDGGDAGSVELPAIFETAFRPDLIGRAVSAAQANRKQAYGADEFAG------
LRTPAESFGS--GRGLAHIPRS--------------------------------------
------------------ENVARRVPSAVSGRAAHPPKAEKDQTKKLNDKERQLAIRSAV
AATTDAELVAERGH-------------------------AFDD-DLALPLV---------
-VSDEFEDLQKTQEALGVLEAVGADA-DIERAEEGRS-----------------------
--VRSG------------RGKTRGRKYSQPKSVLVVTSEE--PSRAARNLSGV-------
-----------------------------------------------DVATAGEVNAEDL
APGGHPGRLTLWTESAIEEVADR-----
>lcl|36552_1179 unnamed protein product
-MNATVHDLDGGDAGSVELPAIFETAFRPDLIGRAVSAAQANRKQAYGADEFAG------
LRTPAESFGS--GRGLAHIPRS--------------------------------------
------------------ENVARRVPSAVSGRAAHPPKAEKDQTKKLNDKERQLAIRSAV
AATTDAELVAERGH-------------------------AFDD-DLALPLV---------
-VSDEFEDLQKTQEALGVLEAVGADA-DIERAEEGRS-----------------------
--VRSG------------RGKTRGRKYSQPKSVLVVTSEE--PSRAARNLSGV-------
-----------------------------------------------DVATAGEVNAEDL
APGGHPGRLTLWTESAIEEVADR-----
>lcl|36554_2664 unnamed protein product
-MNATVHDLDGGDAGSVELPAIFETAFRPDLIGRAVSAAQANRKQAYGADEFAG------
LRTPAESFGS--GRGLAHIPRS--------------------------------------
------------------ENVARRVPSAVSGRAAHPPKAEKDQTKKLNDKERQLAIRSAV
AATTDAELVAERGH-------------------------AFDD-DLALPLV---------
-VSDEFEDLQKTQEALGVLEAVGADA-DIERAEEGRS-----------------------
--VRSG------------RGKTRGRKYSQPKSVLVVTSEE--PSRAARNLSGV-------
-----------------------------------------------DVATAGEVNAEDL
APGGHPGRLTLWTESAIEEVADR-----
>lcl|36555_1207 unnamed protein product
-MNATVHDLDGGDAGSVELPAIFETAFRPDLIGRAVSAAQANRKQAYGADEFAG------
LRTPAESFGS--GRGLAHIPRS--------------------------------------
------------------ENVARRVPSAVSGRAAHPPKAEKDQTKKLNDKERQLAIRSAV
AATTDAELVAERGH-------------------------AFDD-DLALPLV---------
-VSDEFEDLQKTQEALGVLEAVGADA-DIERAEEGRS-----------------------
--VRSG------------RGKTRGRKYSQPKSVLVVTSEE--PSRAARNLSGV-------
-----------------------------------------------DVATAGEVNAEDL
APGGHPGRLTLWTESAIEEVADR-----
>gi|448463231|ref|ZP_21598009.1| 50S ribosomal protein L4P [Halorubrum kocurii JCM 14978]
-MNATVHDLDGGDAGSVELPAIFETAFRPDLIGRAVSAAQANRKQAYGADEFAG------
LRTPAESFGS--GRGLAHVPRS--------------------------------------
------------------ENVARRVPHAVSGRAAHPPKAEKDQTKSLNDKERQLAIRSAI
AATADAELVAERGH-------------------------AFDE-DLDLPLI---------
-VSDEFEDLEKTQEALGVLESVGVDA-DIERAEEGRS-----------------------
--VRAG------------RGKTRGRKYSQPKSVLVVTSEE--PSRAARNLSGV-------
-----------------------------------------------DVATAREVNAEDL
APGAHPGRLTLWTESAVEEVADR-----
>gi|448460076|ref|ZP_21596996.1| 50S ribosomal protein L4P [Halorubrum lipolyticum DSM 21995]
-MNATVHDLDGGDAGSIELPAIFETAFRPDLIGRAVSAAQANRKQAYGADEFAG------
LRTPAESFGS--GRGLAHIPRS--------------------------------------
------------------ENVARRVPNAVSGRAAHPPKAEKDQTKSLNDKERQLAIRSAI
AATADPELVAERGH-------------------------AFDE-DLDLPLV---------
-VSDEFENLEKTQEALGVLEAVGADA-DIERAEEGRS-----------------------
--VRAG------------RGKTRGRKYSQPKSVLVVTSEE--PSRAARNLSGV-------
-----------------------------------------------DVATAREVNAEDL
APGAHPGRLTLWTESAVEEVADR-----
>gi|222480856|ref|YP_002567093.1| 50S ribosomal protein L4P [Halorubrum lacusprofundi ATCC 49239]
-MNATVHDLDGGDAGSVELPAIFETAFRPDLIGRAVSAAQANRKQAYGADEFAG------
LRTPAESFGS--GRGLAHIPRS--------------------------------------
------------------ENVARRVPNAVSGRAAHPPKAEKDQTKSLNDKERQLAIRSAI
AATADAETVAERGH-------------------------AFDE-DLDLPLV---------
-VSDEFEDLNKTQEALGVLEAVGADA-DIERAEEGRS-----------------------
--VRAG------------RGKTRGRKYSQPKSVLVVTSEE--PSRAARNLSGV-------
-----------------------------------------------DVATAREVNAEDL
APGAHPGRLTLWTESAIEEVADR-----
>gi|448441448|ref|ZP_21589111.1| 50S ribosomal protein L4P [Halorubrum saccharovorum DSM 1137]
-MNATVHDLDGGDAGSVELPAIFKTAFRPDLIGRAVSAAQANRKQAYGADEFAG------
LRTPAESFGS--GRGLAHIPRS--------------------------------------
------------------ENVARRVPNAVSGRAAHPPKAEKDQTKSLNDKERQLAIRSAI
AATADAELVAERGH-------------------------AFDE-DLDLPLV---------
-VSDEFEDLKKTQEALGVLEAVGVDA-DIERAEEGRS-----------------------
--VRAG------------RGKTRGRKYSQPKSVLVVTSEE--PSRAARNLSGV-------
-----------------------------------------------DVATAREVNAEDL
APGAHPGRLTLWTESAVEEVADR-----
>lcl|38017_2437 unnamed protein product
-MNATVHDLDGGDAGSVELPAIFETAFRPDLIGRAVSAAQANRKQAYGADEFAG------
LRTPAESFGS--GRGLAHIPRS--------------------------------------
------------------ENVARRVPNAVSGRAAHPPKAEKDQTKSLNDKERQFAIRSAI
AATADAELVAERGH-------------------------AFDE-DLDLPLV---------
-VSDEFEDLQKTQEALGVLEAVGVDA-DIERAEEGRS-----------------------
--VRAG------------RGKTRGRKYSQPKSVLVVTSEE--PSRAARNLSGV-------
-----------------------------------------------DVATAQEVNAEDL
APGAHPGRLTLWTESAVEEVADR-----
>gi|448377807|ref|ZP_21560503.1| 50S ribosomal protein L4P [Halovivax asiaticus JCM 14624]
-MQATVHDLDGADADTVELPAIFETEYRPDLISRAVRVAQANRTQAYGADEFAG------
KRTSAESPGS--GRGMAHVPQQ--------------------------------------
------------------GGRARRVPQAVGGRKAHPPKPEADRTESINTNERKLATRSAI
AATADADRVAERGH-------------------------EFDD-DLDLPLV---------
-VDDEFEDLEKTREVVSFLEATGLDA-DIERADEGRS-----------------------
--VRAG------------RGKTRGRKYKQPKSILFVTGSEAGPSRAARNLAGA-------
-----------------------------------------------DVATAAEVNAEDL
APGAHPGRLTVWTEAALAEVSDR-----
>gi|433638932|ref|YP_007284692.1| 50S ribosomal protein L4P [Halovivax ruber XH-70]
-MQATVHDLDGAEADTVELPAIFETEYRPDLISRAVRVAQANRTQAYGADEFAG------
KRTSAESPGS--GRGMAHVPQQ--------------------------------------
------------------GGRARRVPQAVGGRKAHPPKAEADRTESINTNERKLATRSAI
AATADAERVAERGH-------------------------EFDD-DLELPLV---------
-VDDEFEDLEKTREVVSFLEGTGLDA-DIERADEGRS-----------------------
--VRAG------------RGKTRGRKYKQPKSILFVTSSEAGPSRAARNLAGA-------
-----------------------------------------------DVATAAEVNAEDL
APGTHPGRLTVWTEAALAEVSDR-----
>lcl|36174_3849 unnamed protein product
-MQATVRDLDGADAGEIELPAVFDTQFRPDLIARAVRTSQANRKQDYGADEFAG------
MRTPAESFGS--GRGMAHVPRE--------------------------------------
------------------NGRARRVPQAVSGRKAHPPKAEKDQTESINTKEKKLAVRSAI
AATTDAELVAERGH-------------------------QFDD-DAELPLV---------
-VSDEFEDLVKTKEVVSFLEEVGIDA-DIERADEGRN-----------------------
--VRSG------------RGTTRGRKYDTPKSILFVTSSETGPSRAARNLAGA-------
-----------------------------------------------DVATAAEVNAEDL
APGTQPGRLTVWTESALEEVAER-----
>gi|429190343|ref|YP_007176021.1| 50S ribosomal protein L4P [Natronobacterium gregoryi SP2]
-MEATVYDLDGSDAGSVDLPDIFETQYRPDLIGRAVRAAQANRKQDYGADEFAG------
LRTPAESFGS--GRGMAHVPRQ--------------------------------------
------------------DGRARRVPQSIKGRKAHPPKAEKDWTESINTKEKKLAVRSAI
AATTDAELVADRGH-------------------------EFDE-DAELPVV---------
-VDDEFEDLTKTKEVVEFLEGAGLHA-DVERADEGRS-----------------------
--VRSG------------RGKTRGRKYKQPKSLLFVTTSETGPSRAARNLAGA-------
-----------------------------------------------DVTTAAEVNAEDL
APGAQPGRLTVWTESALEEVADR-----
>gi|448697500|ref|ZP_21698540.1| 50S ribosomal protein L4P [Halobiforma lacisalsi AJ5]
-MEATVYDLDGSDADSVDLPAVFETQYRPDLIARAVQAAQANRKQDYGADEFAG------
LRTPAESFGS--GRGMAHVPRQ--------------------------------------
------------------DGRARRVPQSVKGRKAHPPKAEKDWTESMNTKERKLAVRSAI
AATTDAELVAERGH-------------------------EFDE-DLELPVV---------
-VDDEFEDLVKTREVVEFLEAAGLEA-DIERADEGRG-----------------------
--VRSG------------RGKTRGRKYQEPTSILFVTSSETGPSRAARNLAGA-------
-----------------------------------------------DVATAAEVNAEDL
APGAQPGRLTVWTESALEEVAER-----
>gi|448704117|ref|ZP_21700598.1| 50S ribosomal protein L4P [Halobiforma nitratireducens JCM 10879]
-MEATVYDLDGSDAGSVDLPEIFETQYRPDLIGRAVRAAQANRKQDYGADEFAG------
LRTPAESFGS--GRGMAHVPRQ--------------------------------------
------------------DGRARRVPQSIKGRKAHPPKAEKDWTESINTKEKKLAVRSAI
AATTDAELVADRGH-------------------------EFDE-DLELPVV---------
-VDDEFEDLVKTREVVDFLEAAGLEA-DVERADEGRG-----------------------
--VRSG------------RGKTRGRKYQEPTSILFVTSSETGPSRAARNLAGA-------
-----------------------------------------------DVATAAEVNAEDL
APGAQPGRLTVWTESALEEVADR-----
>gi|448323162|ref|ZP_21512626.1| 50S ribosomal protein L4P [Natronococcus amylolyticus DSM 10524]
-MDATVRNLDGSDADTIELPAVFETQYRPDLIARAVRAAQANRKQDYGADEFAG------
LRTPAESFGS--GRGMAHVPRQ--------------------------------------
------------------NGRARRVPQTVKGRKGHPPKAEKDWTESINTKEKKLAVRSAI
AATTDAELVADRGH-------------------------EFDA-DVEAPIV---------
-VSDEFEDLQKTKEVVEFLEAAGLAD-DVERADEGRS-----------------------
--VRSG------------RGKTRGRKYKQPKSILFVTSSESGPSRAARNLAGA-------
-----------------------------------------------DVTTAAEVNAEDL
APGTQPGRLTVWTESALEEVADR-----
>gi|448315113|ref|ZP_21504766.1| 50S ribosomal protein L4P [Natronococcus jeotgali DSM 18795]
-MDATVRNLDGSDADSIELPAVFETQYRPDLIARAVRAAQANRKQDYGADEFAG------
LRTPAESFGS--GRGMAHVPRQ--------------------------------------
------------------NGRGRRVPQTVSGRKAHPPKAEKDWTESINTKEKKLAVRSAI
AATTDAELVAERGH-------------------------EFDD-DLETPVV---------
-VSDEFEDLEKTKEVVSFLEDAGLAA-DVERADEGRS-----------------------
--VRSG------------RGTTRGRKYKQPKSILFVTASETGPSRAARNLAGA-------
-----------------------------------------------DVTTAAEVNAEDL
APGAQPGRLTVWTESALEEVADR-----
>gi|435848747|ref|YP_007310997.1| 50S ribosomal protein L4P [Natronococcus occultus SP4]
-MEATVRNLDGSDADSIELPAVFETQYRPDLIARAVRAAQANRKQDYGADEFAG------
LRTPAESFGS--GRGMAHVPRQ--------------------------------------
------------------NGRGRRVPQTVSGRKAHPPKAEKDWTESINTKEKKLAVRSAI
AATTDPELVAERGH-------------------------EFDE-DVETPVV---------
-VSDEFEELQKTKEVVEFLEDAGLAA-DVERADEGRS-----------------------
--VRSG------------RGTTRGRKYKQPKSILFVTSSETGPSRAARNLAGA-------
-----------------------------------------------DVTTAAEVNAEDL
APGAQPGRLTVWTESALEEVADR-----
>gi|448298466|ref|ZP_21488495.1| 50S ribosomal protein L4P [Natronorubrum tibetense GA33]
-MEATVRDLDGDDAGSIELPAVFETTYRPDLIARAVRVAQANRKQAYGADEFAG------
MRTPAESFGS--GRGMAHVPRQ--------------------------------------
------------------DGRARRVPQAIKGRKSHPPKAEKDQSDSINTKAKKLAVRSAI
AATTDADLVAERGH-------------------------QFDD-DAEIPVV---------
-VSDEFEDLQKTKEVVSFLEAAGLAD-DIERADEGRS-----------------------
--VRSG------------QGKARGRKYKTPTSILFVTASESGPSRAARNLAGA-------
-----------------------------------------------DVTTAAEVNAEEL
APGAQPGRLTVWTESALEEVADR-----
>gi|448309695|ref|ZP_21499551.1| 50S ribosomal protein L4P [Natronorubrum bangense JCM 10635]
-MEATVRDLNGDETGSVELPAVFETTYRPDLIARAVRVAQANRKQDYGADEFAG------
KRTPAESFGS--GRGMAHVPRQ--------------------------------------
------------------DGRARRVPQAIKGRKAHPPKAEKDQSESINTKEKKLAVRSAI
AATTDAEIVADRGH-------------------------EFDE-DAEIPVV---------
-VDDEFEDLQKTKEVVSFLEAAGLEA-DIERADEGRS-----------------------
--VRSG------------QGKARGRKYKTPTSILFVTSSESGPSRAARNLAGA-------
-----------------------------------------------DVTTAAEVNAEAL
APGAQPGRLTVWTESALEEVADR-----
>gi|448302867|ref|ZP_21492817.1| 50S ribosomal protein L4P [Natronorubrum sulfidifaciens JCM 14089]
-MEATVRDLDGDETGSVELPAVFETTYRPDLIARAVRVAQANRKQDYGADEFAG------
MRTPAESFGS--GRGMAHVPRQ--------------------------------------
------------------DGRARRVPQAVKGRKAHPPKAEKDQSESINTKEKKLAVRSAI
AATTDAELVAERGH-------------------------EFDD-DAEIPVV---------
-VADEFEDLQKTKEVVEFLEAAGLEA-DIERADEGRS-----------------------
--VRAG------------RGKTRGRKYKTPTSILFVTSSESGPSRAARNLAGV-------
-----------------------------------------------DVTTAAEVNAEDL
APGTQPGRLTVWTESALEEVADR-----
>gi|448369938|ref|ZP_21556391.1| 50S ribosomal protein L4P [Natrialba aegyptia DSM 13077]
-MDATVRNLDGSDAGSVDLPAVFETQYRPDLIARAVNVAQANRKQDYGADEFAG------
MRTPAESFGS--GRGMAHVPKQ--------------------------------------
------------------DGRGRRVPQTVKGRKAHPPKAEKDQSESINTKAKKLAVRSAI
AATTDAELVAERGH-------------------------AFDD-DAEIPVV---------
-VTDEFEDLQKTKEVVEFLEAAGLAE-DIQRADEGRN-----------------------
--VRSG------------RGKTRGRKYKTPTSILFVTSSETGPSRAARNLAGA-------
-----------------------------------------------DVATAAEVNAEDL
APGAQPGRLTVWTESALEEVADR-----
>gi|448362303|ref|ZP_21550914.1| 50S ribosomal protein L4P [Natrialba asiatica DSM 12278]
-MDATVRNLDGSDAGSVDLPAVFETQYRPDLIARAVNVAQANRKQDYGADEFAG------
MRTPAESFGS--GRGMAHVPKQ--------------------------------------
------------------DGRGRRVPQTVKGRKAHPPKAEKDQSESINTKAKKLAVRSAI
AATTDAELVAERGH-------------------------AFDD-DAEIPVV---------
-VADEFEDLQKTKEVVEFLEAAGLAE-DIQRADEGRN-----------------------
--VRSG------------RGKTRGRKYKTPTSILFVTSSETGPSRAARNLAGA-------
-----------------------------------------------DVATAAEVNAEDL
APGAQPGRLTVWTESALEEVADR-----
>gi|448350182|ref|ZP_21539001.1| 50S ribosomal protein L4P [Natrialba taiwanensis DSM 12281]
-MDATVRNLDGSDAGSVDLPAVFETQYRPDLIARAVNVAQANRKQDYGADEFAG------
MRTPAESFGS--GRGMAHVPKQ--------------------------------------
------------------DGRGRRVPQTVKGRKAHPPKAEKDQSESINTKAKKLAVRSAI
AATTDAELVAERGH-------------------------AFDD-DAEIPVV---------
-VADEFEDLQKTKEVVEFLEAAGLAE-DIQRADEGRN-----------------------
--VRSG------------RGKTRGRKYKTPTSILFVTSSETGPSRAARNLAGA-------
-----------------------------------------------DVATAAEVNAEDL
APGAQPGRLTVWTESALEEVADR-----
>gi|448311979|ref|ZP_21501732.1| 50S ribosomal protein L4P [Natronolimnobius innermongolicus JCM 12255]
-MEATVRDLDGSDAGSTELPAVFETTYRPDLIARAVRVAQANRKQDYGADEFAG------
MRTPAESFGS--GRGMAHVPRQ--------------------------------------
------------------EGRGRRVPQTIKGRKAHPPKAEKDQSESINTKEKKLAVRSAI
AATTDAELVADRGH-------------------------QFDD-DAEIPVV---------
-VSDEFEDLVKTKEVVEFLEAAGLEA-DVERADEGRS-----------------------
--IRSG------------RGKTRGRKYKQPKSILFVTSSESGPSRAARNLAGA-------
-----------------------------------------------DVTTAAEVNAEDL
APGAQAGRLTVWTESALEEVADR-----
>gi|448358805|ref|ZP_21547479.1| 50S ribosomal protein L4P [Natrialba chahannaoensis JCM 10990]
-MEATVRDLDGSDAGSVDLPAVFDTQYRPDLIARAVRVAQANRKQDYGADEFAG------
KRTPAESFGS--GRGMAHVPRQ--------------------------------------
------------------DGRARRVPQAVKGRKAHPPKAEKDWSESINTKEKKLAVRSAI
AATTDAEIVAERGH-------------------------AFDD-DAEIPVV---------
-VSDEFEDLHKTQEVVEFLEAAGLDA-DIERADEGRS-----------------------
--VRAG------------QGKARGRKYKTPTSILFVTSSETGPSRAARNLAGA-------
-----------------------------------------------DVATAAEVNAEDL
APGAQPGRLTVWTESALEEVADR-----
>gi|289579899|ref|YP_003478365.1| 50S ribosomal protein L4P [Natrialba magadii ATCC 43099]
-MEATVRDLDGSDAGSVDLPAVFDTQYRPDLIARAVRVAQANRKQDYGADEFAG------
KRTPAESFGS--GRGMAHVPRQ--------------------------------------
------------------DGRARRVPQAVKGRKAHPPKAEKDWSESINTKEKKLAVRSAI
AATTDAEIVAERGH-------------------------AFDD-DAEIPVV---------
-VSDEFEDLHKTQEVVEFLEAAGLED-DIKRADEGRS-----------------------
--VRAG------------QGKARGRKYKTPTSILFVTSSETGPSRAARNLAGA-------
-----------------------------------------------DVATAAEVNAEDL
APGAQPGRLTVWTESALEEVADR-----
>gi|448352598|ref|ZP_21541380.1| 50S ribosomal protein L4P [Natrialba hulunbeirensis JCM 10989]
-MEATVRDLDGSDAGSVDLPAVFDTQYRPDLIARAVRVAQANRKQDYGADEFAG------
KRTPAESFGS--GRGMAHVPRQ--------------------------------------
------------------DGRARRVPQAVKGRKAHPPKAEKDWSESINTKEKKLAVRSAI
AATTDAEIVAERGH-------------------------AFDD-DAEIPVV---------
-VSDEFEDLHKTQEVVEFLEAAGLAD-DIERADEGRS-----------------------
--VRAG------------QGKARGRKYKTPTSILFVTSSETGPSRAARNLAGA-------
-----------------------------------------------DVATAAEVNAEDL
APGAQPGRLTVWTESALEEVADR-----
>gi|448392360|ref|ZP_21567134.1| 50S ribosomal protein L4P [Haloterrigena salina JCM 13891]
-MEATVRDLDGAEAGSVELPAVFETNYRPDLIARAVRVAQANRKQDYGADEFAG------
LRTPAESFGS--GRGMAHVPRQ--------------------------------------
------------------EGRGRRVPQTVKGRKAHPPKAEKDQSESINTKAKKLAVRSAI
AATTDAELVAERGH-------------------------EFDG-DLELPVV---------
-VDDEFEDLQKTREVVDFLEATGLAD-DIERADEGRS-----------------------
--VRSG------------QGKARGRKYKTPTSILFVTSSETGPSRAARNLAGA-------
-----------------------------------------------DVTTSAEVNAEDL
APGAQPGRLTVWTESALEEVADR-----
>gi|284165493|ref|YP_003403772.1| 50S ribosomal protein L4P [Haloterrigena turkmenica DSM 5511]
-MEATVRDLDGAEAGSVELPAVFETNYRPDLIARAVRVAQANRKQDYGADEFAG------
LRTPAESFGS--GRGMAHVPRQ--------------------------------------
------------------EGRGRRVPQTVKGRKAHPPKAEKDQSESINTKAKKLAVRSAI
AATTDAEIVAERGH-------------------------EFDG-DLELPVV---------
-VDDEFEDLQKTREVVDFLEATGLAD-DIERADEGRS-----------------------
--VRSG------------QGKARGRKYKTPTSILFVTSSETGPSRAARNLAGA-------
-----------------------------------------------DVTTAAEVNAEDL
APGAQPGRLTVWTESALEEVADR-----
>gi|336252439|ref|YP_004595546.1| 50S ribosomal protein L4P [Halopiger xanaduensis SH-6]
-MEATVRDLDGADAGSVELPAVFETNYRPDLIARAVRAAQANRKQDYGADEFAG------
LRTPAESFGS--GRGMAHVPRQ--------------------------------------
------------------DGRGRRVPQTVKGRKAHPPKAEKDWTESINTKEKKLAVRSAI
AATTDDELVAERGH-------------------------EFDD-DAEIPVV---------
-VDDEFEDLVKTKEVVSFLEAAGLAD-DIERADEGRS-----------------------
--IRSG------------RGKTRGRKYKTPKSILFVTSSESGPSRAARNLAGA-------
-----------------------------------------------DVTTAAEVNAEDL
APGAQPGRLTVWTESALEEVADR-----
>gi|448399311|ref|ZP_21570613.1| 50S ribosomal protein L4P [Haloterrigena limicola JCM 13563]
-MDATVRDLDGSEAGTVELPAVFETTYRPDLIGRAVRAAQANRKQDYGADEFAG------
LRTPAESFGS--GRGMAHVPRQ--------------------------------------
------------------EGRGRRVPQTVKGRKAHPPKAEKDWTESINTKEKKLAVRSAI
AATTDAELVAERGH-------------------------EFDD-DAEIPVV---------
-VSDEFEDLHKTKEVVEFLEAAGLAD-DIERADEGRS-----------------------
--VRSG------------QGKARGRKYKTPTSILFVTSSETGPSRAARNLAGA-------
-----------------------------------------------DVTTAAEVNAEDL
APGAQPGRLTVWTESALEEVADR-----
>gi|448329360|ref|ZP_21518660.1| 50S ribosomal protein L4P [Natrinema versiforme JCM 10478]
-MDATVRNLDGSDAGTVELPAVFETNYRPDLIGRAVRAAQANRKQDYGSDEFAG------
LRTPAESFGS--GRGMAHVPRQ--------------------------------------
------------------EGRARRVPQAVKGRKAHPPKAEKDQSESINTKAKKLAVRSAI
AATTDAELVAERGH-------------------------EFDE-DVETPVV---------
-VDDEFEDLHKTQEVVEFLEAAGLED-DIERADEGRS-----------------------
--VRSG------------QGKARGRKYKTPTSILFVTSSETGPSRAARNLAGA-------
-----------------------------------------------DVTTAAEVNAEDL
APGAQPGRLTVWTESALEEVADR-----
>gi|448386090|ref|ZP_21564298.1| 50S ribosomal protein L4P [Haloterrigena thermotolerans DSM 11522]
-MDATVRNLDGSDADTIELPAVFETQYRPDLIARAVRAAQANRKQDYGSDEFAG------
LRTPAESFGS--GRGMAHVPRQ--------------------------------------
------------------EGRARRVPQAVKGRKAHPPKAEKDQSESINTKAKKLAVRSAI
AATTDAELVAERGH-------------------------EFDE-DAEIPVV---------
-VDDEFEDLQKTREVVDFLEAAGLAD-DIERADEGRS-----------------------
--VRSG------------QGKARGRKYKTPTSILFVTSSETGPSRAARNLAGA-------
-----------------------------------------------DVTTAAEVNAEDL
APGAQPGRLTVWTESALEEVAER-----
>gi|448332399|ref|ZP_21521643.1| 50S ribosomal protein L4P [Natrinema pellirubrum DSM 15624]
-MDATVRNLDGSDADTIELPAVFETQYRPDLIARAVRAAQANRKQDYGSDEFAG------
LRTPAESFGS--GRGMAHVPRQ--------------------------------------
------------------EGRARRVPQAVKGRKAHPPKAEKDQSESINTKAKKLAVRSAI
AATTDAELVAERGH-------------------------EFDE-DAEIPVV---------
-VDDEFEDLQKTREVVDFLEAAGLAD-DIERADEGRS-----------------------
--VRSG------------QGKARGRKYKTPTSILFVTSSETGPSRAARNLAGA-------
-----------------------------------------------DVTTAAEVNAEDL
APGAQPGRLTVWTESALEEVAER-----
>gi|448341389|ref|ZP_21530350.1| 50S ribosomal protein L4P [Natrinema gari JCM 14663]
-MDATVRNLDGSDADTIELPAVFETQYRPDLIARAVRAAQANRKQDYGADEFAG------
LRTPAESFGS--GRGMAHVPRQ--------------------------------------
------------------EGRARRVPQAVKGRKAHPPKAEKDQSASINTKAKKLAVRSAV
AATTDAELVAERGH-------------------------EFDA-DAEIPVV---------
-VDDEFEDLQKTRAVVDFLEAAGLAD-DIERADEGRS-----------------------
--VRSG------------QGKARGRKYKTPTSILFVTSSEAGPSRAARNLAGA-------
-----------------------------------------------DVTTAAEVNAEDL
APGAQPGRLTVWTESALEEVADR-----
>gi|397773842|ref|YP_006541388.1| 50S ribosomal protein L4P [Natrinema sp. J7-2]
-MDATVRNLDGSDADTIELPAVFETQYRPDLIARAVRAAQANRKQDYGADEFAG------
LRTPAESFGS--GRGMAHVPRQ--------------------------------------
------------------EGRARRVPQAVKGRKAHPPKAEKDQSASINTKAKKLAVRSAV
AATTDAELVAERGH-------------------------EFDA-DAEIPVV---------
-VDDEFEDLQKTRAVVDFLEAAGLAD-DIERADEGRS-----------------------
--VRSG------------QGKARGRKYKTPTSILFVTSSEAGPSRAARNLAGA-------
-----------------------------------------------DVTTAAEVNAEDL
APGAQPGRLTVWTESALEEVADR-----
>lcl|38023_3535 unnamed protein product
-MDATVRNLDGSDADTIELPAVFETQYRPDLIARAVRAAQANRKQDYGADEFAG------
LRTPAESFGS--GRGMAHVPRQ--------------------------------------
------------------EGRARRVPQAVKGRKAHPPKAEKDQSASINTKAKKLAVRSAV
AATTDAELVAERGH-------------------------EFDE-DAEIPVV---------
-VDDEFEDLQKTREVVDFLEAAGLAD-DIERADEGRS-----------------------
--VRSG------------QGKARGRKYKTPTSILFVTSSEAGPSRAARNLAGA-------
-----------------------------------------------DVTTAAEVNAEDL
APGAQPGRLTVWTESALEEVADR-----
>gi|448345586|ref|ZP_21534475.1| 50S ribosomal protein L4P [Natrinema altunense JCM 12890]
-MDATVRNLDGSDADTIELPAVFETQYRPDLIARAVRAAQANRKQDYGADEFAG------
LRTPAESFGS--GRGMAHVPRQ--------------------------------------
------------------EGRARRVPQAVKGRKAHPPKAEKDQSASINTKAKKLAVRSAV
AATTDAELVAERGH-------------------------EFDE-DAEIPVV---------
-VDDEFEDLQKTREVVDFLEAAGLAD-DIERADEGRS-----------------------
--VRSG------------QGKARGRKYKTPTSILFVTSSEAGPSRAARNLAGA-------
-----------------------------------------------DVTTAAEVNAEDL
APGAQPGRLTVWTESALEEVADR-----
>gi|448338133|ref|ZP_21527185.1| 50S ribosomal protein L4P [Natrinema pallidum DSM 3751]
-MDATVRNLDGSDADTIELPAVFETQYRPDLIARAVRAAQANRKQDYGADEFAG------
LRTPAESFGS--GRGMAHVPRQ--------------------------------------
------------------EGRARRVPQAVKGRKAHPPKAEKDQSASINTKAKKLAVRSAV
AATTDAELVAERGH-------------------------EFDE-DAEIPVV---------
-VDDEFEDLQKTREVVDFLEAAGLAD-DIERADEGRS-----------------------
--VRSG------------QGKARGRKYKTPTSILFVTSSETGPSRAARNLAGA-------
-----------------------------------------------DVTTAAEVNAEDL
APGAQPGRLTVWTESALEEVADR-----
>gi|541204062|gb|ERH12042.1| 50S ribosomal protein L4P [halophilic archaeon J07HB67]
-MTTTVYDLDGEASGETELPAVFETTFRPDVIRRAVLAAQANRKQAYGADEFAG------
LRTPAESQGS--GRGMAHVPRE--------------------------------------
------------------GGQGRRVPQTVSGRTAHPPKAEKDQGKQINDKERKLAVRSAL
AATTDTELVADRGH-------------------------EFDD-DLDLPLV---------
-VDDEFEDLVKTRDVAGLLESLGVHA-DIERADEGRQ-----------------------
--IKAG------------QGSTRGRKYREPSSILFVTSEE--PSRAARNLAGV-------
-----------------------------------------------DVTTAAEVNAEEL
APGTHPGRLTLFTESALAEVGDR-----
>gi|448730378|ref|ZP_21712686.1| 50S ribosomal protein L4P [Halococcus saccharolyticus DSM 5350]
-MNATVYDTDGGEAGEVDLPAVFETPYRPDLIGDAVRAAQANRTQATGADDYAG------
MRTPAESQGS--GRGMAHVPRS--------------------------------------
------------------NGQGRRVPQTVGGRKAHPPKEEKDSSKSINTKERKLATRSAI
AATADAERVVDRGH-------------------------DFDD--LELPLV---------
-VSDEFEDLVKTQEVVSLLESLGVHD-DIERAEDKR------------------------
--VRAG------------RGTTRGRKYKRPSSILFVTSDE--PSRAARNLAGA-------
-----------------------------------------------DVATAREVNTEDL
APGAQGGRLTIWTESAIEEVADR-----
>gi|448735134|ref|ZP_21717351.1| 50S ribosomal protein L4P [Halococcus salifodinae DSM 8989]
-MNATVYDTDGGEAGEVDLPAIFETPYRPDLIGDAVRAAQANRTQATGADDYAG------
MRTPAESQGS--GRGMAHVPRS--------------------------------------
------------------NGQGRRVPQTVGGRKAHPPKEEKDSSKQINTKERKLATQSAI
AATTDAERVADRGH-------------------------QFED--RDLPLV---------
-VSDEFEDLVKTQEVVSLLEALGVHD-DIERAED-KT-----------------------
--IRAG------------RGTTRGRKYKRASSILFVTSDE--PSRAARNLAGA-------
-----------------------------------------------DVATAREVNTEDL
APGAQGGRLTIWTESAIEEVADR-----
>gi|448726793|ref|ZP_21709185.1| 50S ribosomal protein L4P [Halococcus morrhuae DSM 1307]
--MTTVYDTDGTEAGDVELPDVFETPHRPELIGQAVRTAQANRAQPYGSDDYAG------
MRTPAESFGS--GRGMAHVPRS--------------------------------------
------------------NGQGRRVPQTVGGRPAHPPKEENDRSLKLNDNERKLATRSAI
AATSDRERVSERGH-------------------------EVAAFDGEFPIV---------
-VDDEFEEFVKTQDVVSLLEALGVDE-DIERAED-KT-----------------------
--VRAG------------RGTTRGRKYKRPTSILFVTSDE--PSRAARNLAGA-------
-----------------------------------------------DVATAREVNTEDL
APGTQSGRLTIWTESAIEEVEDR-----
>gi|448737863|ref|ZP_21719896.1| 50S ribosomal protein L4P [Halococcus thailandensis JCM 13552]
--MTTVYDTDGTEAGDVELPDVFETPHRPELIGRAVRTAQANRAQPYGADDYAG------
MRTPAESFGS--GRGMAHVPRS--------------------------------------
------------------NGQGRRVPQTVGGRPAHPPKEENDRSIKLNDNERKLATRSAI
AATADAERVSERGH-------------------------EVAEFDGELPIV---------
-VDDEFEELVKTQDVVSLLESLGVHG-DIERAED-RT-----------------------
--VRAG------------RGTTRGRKYKRPTSILFVTSGE--PSRAARNLAGA-------
-----------------------------------------------DVATASEVNTEDL
APGTQSGRLTIWTESAIEEVEDR-----
>gi|409731023|ref|ZP_11272573.1| 50S ribosomal protein L4P [Halococcus hamelinensis 100A6]
-MSVTKFDTDGEDAGEVDLPEVFETPYRPDLIARSVRAAQANRSQAHGADDYAG------
MRTPAESMGS--GRGMAHVPQS--------------------------------------
------------------NGQARRVPQAVSGRAAHPPKEEQDRSQKVNTKERKLATQSAI
AATADPELVEERGH-------------------------VFEG---DLPLV---------
-VSDEFEEFEKTREVADLLDALGVAG-DIERAED-RT-----------------------
--VRAG------------RGTTRGRKYKRAKSILFVTSDE--PSRAARNLAGA-------
-----------------------------------------------DVATAQEVNAEDL
APGTQAGRLTIWTESAIEEVADR-----
>gi|257387877|ref|YP_003177650.1| 50S ribosomal protein L4 [Halomicrobium mukohataei DSM 12286]
-MQATIYDLDGNAGDEVDLPAVFETTVRPDLIATAVRAQQANRKQDYGSDEYAG------
LRTPAESFGS--GRGMAHVPRE--------------------------------------
------------------GGQARRVPQAVGGRPAHPPKAEKDRSLTINDKERKLATRSAI
AATADSELVAERGH-------------------------EFDD-DLELPLV---------
-VDDSFEDLQKTQAVVDTLESLGVHA-DIERADD-TK-----------------------
--IKAG------------KGSARGRKYRRPSSILFVTSEE--PSKAARNLAGA-------
-----------------------------------------------DVTTAREVNAEDL
APGTAPGRLTIWTESALAEVSER-----
>gi|322372167|ref|ZP_08046708.1| 50S ribosomal protein L4P [Haladaptatus paucihalophilus DX253]
-MQATVRDLNGEDADTVDLPDVFDTTVRTDLIKRAVLAAQANRKQDYGTDPHAG------
MRTSAESPGS--GRGMAHIPRT--------------------------------------
------------------NGRAARVPSAVGGRPAHPPKAEKDRSLSINKKERKLAVRSAI
AATADAELVAERGH-------------------------DFDE-ETELPLV---------
-VSDDFEDLVKTQEVVSFLEAVGIDA-DIERAEENKK-----------------------
--VRAG------------RGKTRGRKYKTPKSILFVTSEE--PSRAARNLAGA-------
-----------------------------------------------DVATAREVNAEDL
APGTQAGRLTVWTESALEEVADR-----
>gi|335437511|ref|ZP_08560287.1| 50S ribosomal protein L4P [Halorhabdus tiamatea SARL4B]
------------------------------------------------------------
------------------------------------------------------------
------------------------------------------------------------
------------------------------------------------------------
-----------------MLEALGVDA-DIERADD-RT-----------------------
--VRAG------------QGTTRGRKYRTPKSILFVTSEE--PSKAARNLAGA-------
-----------------------------------------------DVTTAREVNAEDL
APGTDAGRLTLWTESALAEVADR-----
>gi|257053360|ref|YP_003131193.1| 50S ribosomal protein L4P [Halorhabdus utahensis DSM 12940]
-MQATLHDLDGDAADEIELPDVFETPYRPDLIKNAVLAAQANRKQDHGADEYAG------
MRTPAESQGS--GRGQAHVPQQ--------------------------------------
------------------DGRSRRVPQTVGGRRAHPPKAEADPAPALNDKERKLATRSAI
AATADAELVDARGH-------------------------AFDD-ETDLPLV---------
-VSDDFEDLVKTQAVVDVLEALGVDA-DIERADD-RT-----------------------
--VRAG------------QGTTRGRKYRTPKSVLFVTSEE--PSKAARNLAGA-------
-----------------------------------------------DVTTAREVNAEDL
APGTDAGRLTLWTESAIAEVADR-----
