# Supplementary material for: Inteins as indicators of gene flow in the halobacteria
Source: Front Microbiol. 2014 Jun 26;5:299. doi: 10.3389/fmicb.2014.00299 (PMC4071816; doi:10.3389/fmicb.2014.00299)
Supplement: Supplementary file 1 [file DataSheet1.ZIP › data_file1/reference_tree_alignment/L1e_L4p.fasta]

>candidatus_nanosalinarum_J07AB56
---------------MNLPPQFSERIRPDIVKRAFLSTMSKRRENYGADPEAGSRHVTYF
KKRSDTYRSQKGKGMSRTPRKIMLGRGMQLVGEGAEAPNARGGRRAHQPKSDRKFDEQIN
DKERRKAIRSAIAATA-SDKVYER-HRYDG---ELPIVVED-IQKIERTQALIETLEQNG
LGDELDRCRE-RTVRGGKGRNRGRKYETKVGPLVVVDRDDGVLSAASNIPGIDATEVDQL
SAEDLAPGAKPGRLTVYSENALKKLEAEELFYG
>hqr_J07HQX50
METTVYNVDGKEAESTTLPDIFNTPYRPDLIQRAVVAAQANRKQPYGADPYAG------M
RTPAESFGS--GRGMAHVPRE---------SGRARRVPQTVKGRKAHPPKAEKNQGKDIN
DKERQLAIRSAIAATANPEIVEDRGHDFET-EASFPIVITDEFESLNKTREVVDLLETLG
LHSDIERADENTTIRAGRGKTRGRKYKTPNSVLFVTADE--PSRAARNLAGADVVTADNL
GAEELAPGTHAGRLTVYSKAAITELKSR-----
>halophilic_archaeon_J07HX64
MQATVHTVDGEDDGEISLPGVFETPFRPDLIRRAVVAAQANRKQDYGADEYAG------L
RTPAESFGS--GRGQAHVPRE---------GGQARRVPQTVGGRPAHPPKTEKDRSVDIN
DKERKKAIRSAIAATADTEVVRERGHEFDD-DVELPLVLTDEFEELKKTQEVVDTLEAVG
IDADIERADE-TTVRAGQGTTRGRKYRRATSILFVTTDD--PSRAARNLAGAGVTTADEV
NAEELAPGTHPGRLTVWTESSIEAVSDR-----
>hqr_walsbyi_C23
METTIHNLNGDKADTLELPAVFETPYRPDVIERAVVAAQANRKQPYGADPYAG------M
RTPAESFGS--GRGMAHVPRE---------NGQARRVPQAVSGRKAHPPKAEKDQSKSVN
TKERKLAFQSAVAATADPSQVEERGHQFEN-DVELPLVVSDEFEELIKTQEVVDVLESLG
VHADIVRSDENKSIRAGRGKTRGRKYRRPKSILFITSDE--PSKAARNLAGADVVTAANV
SAEDLAPGTQPGRLTVYTESAIKEVADR-----
>hqr_walsbyi_DSM_16790
METTIHNLNGDKADTLELPAVFETPYRPDVIERAVVAAQANRKQPYGADPYAG------M
RTPAESFGS--GRGMAHVPRE---------NGQARRVPQAVSGRKAHPPKAEKDQSKSVN
TKERKLAFQSAVAATADPSQVEERGHQFEN-DVELPLVVSDEFEELIKTQEVVDVLESLG
VHADIVRSDENKSIRAGRGKTRGRKYRRPKSILFITSDE--PSKAARNLAGADVVTAANV
SAEDLAPGTQPGRLTVYTESAIKEVADR-----
>hrr_J07HR59
METHIHDLDGGETGSVELPAIFETPYRPDLIQRAVSAAQANRKQPYGADEYAG------L
RTPAESFGS--GRGMAHVPRE---------NGQAQRVPQTVGGRKAHPPKAAKDQGKKVN
DKERQLAIQSAIAATADDEVVADRGHEFDS-DLDLPLVVDDSFEDLQKTQEVVALLESLD
VYTDIERAEEGKSIRAGRGTTRGRKYKTPKSLLFVTSEE--PSRAARNLAGADVTTAHDV
DAEDLAPGTHPGRLTVWTESSLQEVADR-----
>hac_jeotgali_B3
MQATTLDLDGEEAGEIDLPEVFETTFRPDLIKRAVLAAQANRQQDYGADPFSG------K
RTSAESLGT--GRGMARVPRS---------NGQGKRVPQAVGGRRAHPPKAEKDRTLDIN
TKERKLATRSAIAATTDTDLVAERGHRFGE-DVSLPLVVSDEFEELIKTKEVLSFLESVG
IADDIERAEDGRSVRAGRGKTRGRKYKQPKSILFVTSSEAGPSKAARNLAGVDVATAREV
SAEDLAPGTHAGRLTVWTESAIEEVAGR-----
>hbt_sp_NRC_1
MQVTVRDLDGDDAGTLDLPRVFEEPVRPDLVKRAVLAAQANRTQEYGADEYAG------L
RTTAESQGS--GRGMAHVPKA---------NGQGARVPQTVGGRKAHPPKAEKDHGLDVN
DKERKAAVRAAVAATTDSELVADRGHNFDD-DVEFPLVVSDDFEDLVKTQDVVSLLEALG
VHADIERADEGRTVRAGQGTLRGRKYQEPTSILFVTASESGPSTAARNLAGVDVATGREV
NAEDLAPGAEPGRLTVWTESAVEEVAQR-----
>hbt_salinarum_R_1
MQVTVRDLDGDDAGTLDLPRVFEEPVRPDLVKRAVLAAQANRTQEYGADEYAG------L
RTTAESQGS--GRGMAHVPKA---------NGQGARVPQTVGGRKAHPPKAEKDHGLDVN
DKERKAAVRAAVAATTDSELVADRGHNFDD-DVEFPLVVSDDFEDLVKTQDVVSLLEALG
VHADIERADEGRTVRAGQGTLRGRKYQEPTSILFVTASESGPSTAARNLAGVDVATGREV
NAEDLAPGAEPGRLTVWTESAVEEVAQR-----
>hbt_sp_DL_1
MQATVRDLNGDDAGTLDLPDVFTEPVRADLIKRAVLAAQANRTQETGADEYAG------L
RTSAESQGS--GRGMAHVPRT---------NGRGARVPQAVGGRPAHPPKAEKDHSLDLN
DKERKSATRSAIAATTDGDLVAERGHRFDE-DTELPLVVSDEFEDLVKTKEVVEFLEAVG
VHTDVERADEGRTVRAGQGKLRGRKYREPSSLLVVTSSESGPSKAARNLAGVDVATGREV
NTEDLAPGTDPGRLTLWTESALEEVADR-----
>nmn_moolapensis_8_8_11
MQATVRDLEGDDAGEVELPDVFETTFRPDLIKRAVLAAQANRQQDAGTDEYAG------L
RTPAESQGS--GRGMAHVPRQ---------NGRAREVPQAVSGRPAHPPKAEKDRGLDIN
TKERKLATRSAIAATADAELVAERGHDFDG-ELELPLVVSDEFEELVKTKEAVAVLETLG
VYADVERAEDGKTVRAGRGTTRGRKYTQPKSVLVVTSGE--PSLAARNLAGADVATAAEV
STEDLAPGTDAGRLTLWTESALEEVAER-----
>nmn_pharaonis_DSM_2160
MKATVRDLDGDDAGEVELPAVFETDYRPDLIKRAVLAAQANRIQDTGTDEYAG------L
RTPAESPGS--GRGMAHVPRQ---------NGRAREVPQAVSGRPAHPPKAEKDRGLDIN
TKERKLATRSAIAATANADRVEERGHEFDE-ETDLPLVVSDEFEDLVKTQEAVDVLEALG
VYDDIERAEDGKTVRAGRGTTRGRKYTEPKSVLVVTSDD--QSLAARNLAGSDVATADEV
NVEDLAPGTQAGRLTLWTESALAEVAER-----
>hgn_salarium_B_1
MQATIRDLNGDDAGTLELPEVFETHYRPDLIKRAVLAAQANRKQAYGADKLAG------M
RTPAESLGS--GRGMSHDPRE---------NGVARRVPHAVSGRKAHPPKVEKELGKKIN
DKERKLAVRSAIAATANPELVSERGHQFDD-DLELPLVVSDDFEDLLKTQEVVDLLQTLG
VYADVERSDENKKVKAGRGKTRGRKYTRPKSILFVTSEK--PSRAARNLAGADVATAADV
SAEDLAPGTHAGRLTIFTESALEEVADR-----
>hfx_elongans_ATCC_BAA_1513
MQATIRNLNGEDAGSVELPEVFETDYRPDLIKRAVVAAQANRKQPYGSDPYAG------M
RTPAESMGS--GRGMSHDPRQ---------NGVARRVPHAVSGRRAHPPKAEKDQGKEIN
TKERKLAVRSALAATTNPEIVRERGHEFED-DLELPLVVSDDFDDLVKTKEVVDLLQSLG
VYGDIERSEENKKVKSGQGKLRGRKYTRPKSILFVTAEE--PSKAARNLAGVDVATAANV
SAEDLAPGTHAGRLTIFTESALEEVAER-----
>hfx_larsenii_JCM_13917
MQATIRNLNGEDAGSVELPEVFETDYRPDLIKRAVVAAQANRKQPYGSDPYAG------M
RTPAESMGS--GRGMSHDPRQ---------NGVARRVPHAVSGRRAHPPKAEKDQGKEIN
TKERKLAVRSALAATTNPELVRERGHEFED-DLELPLVVSDDFDDLVKTKEVVDLLQSLG
VYGDIERSEENKKVKSGQGKLRGRKYTRPKSILFVTAEE--PSKAARNLAGVDVATAANV
SAEDLAPGTHAGRLTIFTESALEEVAER-----
>hfx_mucosum_ATCC_BAA_1512
MQATIRDLNGDDAGSIDLPEVFETAYRPDLIKRAVIAAQANRKQPYGADPYAG------L
RTPAESMGS--GRGMSHDPRQ---------NGVARRVPHAVSGRRAHPPKAEKDQGKEIN
TKERKLAVRSALAATTEPELVAERGHRFDD-DLELPLVVSDDFEDLVKTKEVVDLLQTLG
VYDDIERSEDNKKVKGGQGKLRGRKYTRPKSILFVTSEG--PSKAARNLAGVDVATAANV
SAEDLAPGTHAGRLTLFTESAIEEVAER-----
>hfx_mediterranei_ATCC_33500
MQATIRDLNGDDAGSIDLPEVFETAYRPDLIKRAVIAAQANRKQPYGADPYAG------L
RTPAESMGS--GRGMSHDPRQ---------NGVARRVPHAVSGRRAHPPKAEKDQGKEIN
TKERKLAVRSALAATTDSELVAERGHRFDD-DLELPLVVSDDFEDLVKTKEVVDLLQTLG
VYDDIERSEDNKKVKGGQGKLRGRKYTRPKSILFVTAEE--PSKAARNLAGVDVATAANV
SAEDLAPGTHAGRLTLFTESAIEEVAER-----
>hfx_ATCC_BAA-644
MQATIRDLNGDDAGSIDLPEVFETAYRPDLIKRAVIAAQANRKQPYGADPYAG------L
RTPAESMGS--GRGMSHDPRQ---------NGVARRVPHAVSGRRAHPPKAEKDQGKEIN
TKERKLAVRSALAATTDTELVAERGHRFDD-DVELPLVVSDDFEDLVKTQEVVDLLQSLG
VYDDIERSEENKKVKSGQGKLRGRKYTRPKSILFVTAEE--PSKAARNLAGVDVATAANV
SAEDLAPGTHAGRLTLFTESALEEVADR-----
>hfx_ATCC_BAA-645
MQATIRDLNGDDAGSIDLPEVFETAYRPDLIKRAVIAAQANRKQPYGADPYAG------L
RTPAESMGS--GRGMSHDPRQ---------NGVARRVPHAVSGRRAHPPKAEKDQGKEIN
TKERKLAVRSALAATTDTELVAERGHRFDD-DVELPLVVSDDFEDLVKTQEVVDLLQSLG
VYDDIERSEENKKVKSGQGKLRGRKYTRPKSILFVTAEE--PSKAARNLAGVDVATAANV
SAEDLAPGTHAGRLTLFTESALEEVADR-----
>hfx_ATCC_BAA-646
MQATIRDLNGDDAGSIDLPEVFETAYRPDLIKRAVIAAQANRKQPYGADPYAG------L
RTPAESMGS--GRGMSHDPRQ---------NGVARRVPHAVSGRRAHPPKAEKDQGKEIN
TKERKLAVRSALAATTDTELVAERGHRFDD-DVELPLVVSDDFEDLVKTQEVVDLLQSLG
VYDDIERSEENKKVKSGQGKLRGRKYTRPKSILFVTAEE--PSKAARNLAGVDVATAANV
SAEDLAPGTHAGRLTLFTESALEEVADR-----
>hfx_prahovense_DSM_18310
MQATIRDLNGDDAGSIDLPEVFETAYRPDLIKRAVIAAQANRKQPYGADPYAG------L
RTPAESMGS--GRGMSHDPRQ---------NGVARRVPHAVSGRRAHPPKAEKDQGKEIN
TKERKLAVRSALAATTDSELVAERGHRFDD-DVELPLVVSDDFEDLVKTKEVVDLLQSLG
VYDDIERSEENKKVKGGQGKLRGRKYTRPKSILFVTAEE--PSKAARNLAGVDVATAANV
SAEDLAPGTHAGRLTLFTESALEEVAER-----
>hfx_denitrificans_ATCC_35960
MQATIRDLNGDDAGSIDLPEVFETAYRPDLIKRAVIAAQANRKQPYGADPYAG------L
RTPAESMGS--GRGMSHDPRQ---------NGVARRVPHAVSGRRAHPPKAEKDQGKEIN
TKERKLAVRSALAATTDPELVAERGHRFDD-DVELPLVVSDDFEDLVKTKEVVDLLQSLG
VYDDIERSEENKKVKGGQGKLRGRKYTRPKSILFVTADE--PSKAARNLAGVDVATAANV
SAEDLAPGTHAGRLTLFTESALEEVAER-----
>hfx_gobbonsii_ATCC_33959
MQATIRDLNGDDAGSIDLPEVFETAYRPDLIKRAVIAAQANRKQPYGADPYAG------L
RTPAESMGS--GRGMSHDPRQ---------NGVARRVPHAVSGRRAHPPKAEKDQGKEIN
TKERKLAVRSALAATTDPELVAERGHRFDD-DVELPLVVSDDFEDLVKTKEVVDLLQSLG
VYDDIERSEENKKVKGGQGKLRGRKYTRPKSILFVTAEE--PSKAARNLAGVDVATAANV
SAEDLAPGTHAGRLTLFTESALEEVAER-----
>hfx_volcanii_DS2
MQATIRDLNGDDAGSIDLPEVFETAYRPDLIKRAVIAAQANRKQPYGADPYAR------L
RTPAESMGS--GRGMSHDPRQ---------NGVARRVPHAVSGRRAHPPKAEKDQGKEIN
TKERKLAVRSALAATTDPELVAERGHRFDD-DVELPLVVSDDFEDLVKTQEVVDLLQSLG
VSDDIERSEENKKVKSGQGKLRGRKYTRPKSILFVTADE--PSKAARNLAGVDVATAANV
SAEDLAPGTHAGRLTLFTESALEEVAER-----
>hfx_alexandrinus_JCM_10717
MQATIRDLNGDDAGSIDLPEVFETAYRPDLIKRAVIAAQANRKQPYGADPYAG------L
RTPAESMGS--GRGMSHDPRQ---------NGVARRVPHAVSGRRAHPPKAEKDQGKEIN
TKERKLAVRSALAATTDPELVAERGHRFDD-DVELPLVVSDDFEDLVKTQEVVDLLQSLG
VYDDIERSEDNKKVKSGQGKLRGRKYTRPKSILFVTADE--PSKAARNLAGVDVATAANV
SAEDLAPGTHAGRLTLFTESALEEVAER-----
>hfx_BAB-2207
MQATIRDLNGDDAGSIDLPEVFETAYRPDLIKRAVIAAQANRKQPYGADPYAG------L
RTPAESMGS--GRGMSHDPRQ---------NGVARRVPHAVSGRRAHPPKAEKDQGKEIN
TKERKLAVRSALAATTDPELVAERGHRFDD-DVELPLVVSDDFEDLVKTQEVVDLLQSLG
VYDDIERSEDNKKVKSGQGKLRGRKYTRPKSILFVTADE--PSKAARNLAGVDVATAANV
SAEDLAPGTHAGRLTLFTESALEEVAER-----
>hfx_lucentense_DSM_14919
MQATIRDLNGDDAGSIDLPEVFETAYRPDLIKRAVIAAQANRKQPYGADPYAG------L
RTPAESMGS--GRGMSHDPRQ---------NGVARRVPHAVSGRRAHPPKAEKDQGKEIN
TKERKLAVRSALAATTDPELVAERGHRFDD-DVELPLVVSDDFEDLVKTQEVVDLLQSLG
VYDDIERSEDNKKVKSGQGKLRGRKYTRPKSILFVTADE--PSKAARNLAGVDVATAANV
SAEDLAPGTHAGRLTLFTESALEEVAER-----
>hgm_borinquense_DSM_11551
MQATIRDLNGDDAGTLDLPEVFETAYRPDLIKRAVLAAQANRKQAYGADPYAG------M
RTPAESLGS--GRGMSHDPRE---------NGRARRVPHAVSGRKAHPPKAEKDQGKEIN
KKERKLAVRSALAATTDAELVAERGHRFDE-DLDLPLVVSDDFEDLVKTKEVVSLLESLG
VHADVEHSEDNKKVRAGQGKARGRKYKRPKSILFVTSEE--PSKAARNLAGVDVATASNV
NAEDLAPGTHAGRLTIFTESAVEEVADR-----
>hsn_pallida_JCM_14848
MQATIRDLNGDDAGTLDLPEVFETAYRPDLIKRAVLAAQANRKQAYGADPYAG------M
RTPAESLGS--GRGMSHDPRE---------NGRARRVPHAVSGRKAHPPKASKEQGKNIN
DKERKLAVRSAIAATADPELVAERGHRFDE-DLELPLVVSDDFEDLVKTKEVVSLLEALG
VHADVEHSEDNRRVRSGQGKARGRKYTRPKSILFVTASE--PSKAARNLAGVDVATAANV
GAEELAPGTHAGRLTLFTESAIEEVADR-----
>hrr_92
MQATIYDLDGNTDGEVDLPDVFETPVRSDLIGKAVRAAQANRKQDYGSDEYAG------L
RTPAESFGS--GRGQAHVPKQ---------DGRARRVPQAVKGRSAHPPKAEKDRSLDLN
DKERQLAVRSALAATADADLV-----EYHA-----------------------------G
ADT----------------------YR---------------------------------
----------------WVGEV-----ER-----
>har_amylolytica_JCM_13557
MQATIYDLDGNTDGEVDLPDVFETPVRTDLIGKAVRAAQANRKQDYGSDEYAG------L
RTPAESFGS--GRGQAHVPKQ---------DGRARRVPQAVKGRRAHPPKAEKDRSLDLN
DKERQLAVRSALAATADADLVADRGHEFDR-D-EVPVVVSDDFEDLVKTQEVVSLLEALD
VDADIDRADD-TKIKAGQGSARGRKYRRPASILFVTSDE--PSTAARNLAGADVATASEV
NTEDLAPGGEPGRLTVFTESALAEVAER-----
>har_japonica_DSM_6131
MQATIYDLDGNTDGEVDLPDVFETPVRTDLIGKAVRAAQANRKQDYGSDEYAG------L
RTPAESFGS--GRGQAHIPKQ---------DGRARRVPQAVKGRSAHPPKTEKDRSLDLN
DKERQLAVRSALAATADADLVADRGHEFDR-D-EVPVVVSDDFEDLVKTQEVVSLLEALD
VHADIDRADE-TKIKAGQGSARGRKYRRPASILFVTSNE--PSKAARNLAGADVATASEV
NTEDLAPGGAPGRLTVFTESALAEVAER-----
>har_vallismortis_ATCC_29715
MQATIYDLDGNTDGEVDLPDVFETPVRSDLIGKAVRAAQANRKQDYGSDEYAG------L
RTPAESFGS--GRGQAHVPKQ---------DGRARRVPQAVKGRSAHPPKAEKDRSLDLN
DKERQLAVRSALAATADADLVADRGHEFDR-D-EVPVVVSDDFEDLVKTQEVVSLLEALD
VDADIERADE-TKIKAGQGSARGRKYRRPASILFVTSDE--PSTAARNLAGADVATASEV
NSEDLAPGGVPGRLTVFTESALAEVAER-----
>har_hispanica_ATCC_33960
MQATIYDLDGNTDGEVDLPDVFETPVRSDLIGKAVRAAQANRKQDYGSDEYAG------L
RTPAESFGS--GRGQAHVPKQ---------DGRARRVPQAVKGRSAHPPKAEKDRSLDLN
DKERQLAVRSALAATADADLVADRGHEFDR-D-EVPVVVSDDFEDLVKTQEVVSLLEALD
VDADIDRADE-TKIKAGQGSARGRKYRRPASILFVTSDE--PSTAARNLAGADVATASEV
NTEDLAPGGAPGRLTVFTESALAEVAER-----
>har_californiae_ATCC_3379
MQATIYDLDGNTDGEVDLPDVFETPVRTDLIGKAVRAAQANRKQDYGSDEYAG------L
RTPAESFGS--GRGQAHVPKQ---------DGRARRVPQAVKGRSAHPPKTEKDRSLDLN
DKERQLAVRSALAATADADLVADRGHEFDR-D-EVPVVVSDDFEDLVKTQEVVSLLEALD
VHADIDRADE-TKIKAGQGSARGRKYRRPASILFVTSDE--PSTAARNLAGADVATASEV
NTEDLAPGGAPGRLTVFTESALAEVAER-----
>har_argentinensis_DSM_12282
MQATIYDLDGNTDGEVDLPDVFETPVRSDLIGKAVRAAQANRKQDYGSDEYAG------L
RTPAESFGS--GRGQAHIPKQ---------DGRARRVPQAVKGRSAHPPKTEKDRSLDLN
DKERQLAVRSALAATADADLVADRGHEFDR-D-EVPVVVSDDFEDLVKTQEVVSLLEALD
VHADIDRADE-TKIKAGQGSARGRKYRRPASILFVTSDE--PSTAARNLAGADVATASEV
NTEDLAPGGAPGRLTVFTESALAEVAER-----
>har_marismortui_ATCC_43049
MQATIYDLDGNTDGEVDLPDVFETPVRSDLIGKAVRAAQANRKQDYGSDEYAG------L
RTPAESFGS--GRGQAHVPKQ---------DGRARRVPQAVKGRSAHPPKTEKDRSLDLN
DKERQLAVRSALAATADADLVADRGHEFDR-D-EVPVVVSDDFEDLVKTQEVVSLLEALD
VHADIDRADE-TKIKAGQGSARGRKYRRPASILFVTSDE--PSTAARNLAGADVATASEV
NTEDLAPGGAPGRLTVFTESALAEVAER-----
>har_sinaiiensis_ATCC_33800
MQATIYDLDGNTDGEVDLPDVFETPVRSDLIGKAVRAAQANRKQDYGSDEYAG------L
RTPAESFGS--GRGQAHVPKQ---------DGRARRVPQAVKGRSAHPPKTEKDRSLDLN
DKERQLAVRSALAATADADLVADRGHEFDR-D-EVPVVVSDDFEDLVKTQEVVSLLEALD
VHADIDRADE-TKIKAGQGSARGRKYRRPASILFVTSDE--PSTAARNLAGADVATASEV
NTEDLAPGGAPGRLTVFTESALAEVAER-----
>hns_J07HN4
MQATVRDLNGDDAGSVELPDVFETHFRPDLIQQAVVAAQANRKQAYGADEFAG------L
RTPAESMGS--GRGMSHDPRQ---------DGVVKRVPHAVGGRRAHPPKAEKEQGKSIN
KQTRQLATRSALAATTDADRVADRGHEFDD-DTELPLVVDDEFEDLVKTQEVVSLLEALG
VADDIERADEGKTIRAGQGTTRGRKYQEPKSILFVTSEE--PSKAARNLAGADVATAHDV
NVEDLAPGTHPGRLTIYTESAIAEVAER-----
>hns_J07HN6
MQATVRDLDGDDAGSIDLPEVFETPLRPDLIKRAVVAAQANRKQDYGADEFAG------L
RTPAESMGS--GRGMSHDPRQ---------DGVVKRVPHAVGGRRAHPPKPEKDRGKSIN
QKERQLATQSAIAATTDAETVADRGHAFDD-DLELPLVVSDEFEDLVKTQEVVGLLESLG
VADDIERADEGKTVRAGQGTTRGRKYQQPKSILFVTGDE--PSKAARNLAGADVATAEEV
NVEDLAPGTHPGRLTIFTESAIEEVADR-----
>haloarchaeon_3A1_DGR
MKATVRDLDGEDAGSLELPAVFETAFRPDLIRRAVSVAQANRKQAYGADEFAG------L
RTPAESPGS--GRGMAHIPQE---------NGQARRVPSAVSGRRAHPPKAEKDQSKDLN
DKERKLAVRSAIAATADAETVAERGHAFDE-DLELPLVVADEFEDLEKTQEALAFLEAVG
ADADVERAEEGRSVRAGRGKTRGRKYKQPKSLLVVTAEE--PSRAARNLAGVDVATAATV
SAEDLAPGTHPGRLTVWTESAIAEVADR-----
>hrr_hochstenium_ATCC_700873
MNATVHDLDGDEAGTIDLPDVFETAFRPDLIGRAIGAAQANRKQAYGADEFAG------L
RTPAESFGS--GRGLAHVPRS---------ENVARRVPHAVSGRAAHPPKAEKDQTKKLN
DKERQLAIRSAIAATTDAELVAERGHAFDE-DLDLPLVVSDEFEDLQKTQEALSVLEAVG
VDADIERSEEGRSVRAGQGKARGRKYRQPKSVLVVTSEE--PSRAARNLAGVDVATADEV
NAEDLAPGAHPGRLTLWTESAVSEVADR-----
>hrr_tebenquichense_DSM_14210
MNATVHDLDGDEAGTIDLPDVFETAFRPDLIGRAVGAAQANRKQAYGADEFAG------L
RTPAESFGS--GRGLAHVPRS---------ENVARRVPHAVSGRAAHPPKAEKDQTKKLN
DKERQLAIRSAIAATTDAELVAERGHAFDD-DLELPLVVSDEFEDLQKTQEALSVLEAVG
VDADIERSEEGRSVRAGQGKARGRKYRQPKSVLVVTSEE--PSRAARNLAGVDVATADEV
NAEDLAPGAHPGRLTLWTESAVSEVADR-----
>hrr_californiensis_DSM_19288
MNATVHNLDGDEAGSVELPAVFDTAFRPDLIGRAVGAAQANRKQAYGADEFAG------L
RTPAESFGS--GRGLAHVPRS---------ENVARRVPHAVSGRAAHPPKAEKDQTKKLN
NKERQFAIRSAIAATTDAELVAERGHAFDD-DLDLPLVVSDEFEDLQKTQEALGVLEAVG
VDADIARAEEGRSVRAGQGKARGRKYRQPKSVLVVTSEE--PSRAARNLAGVDVATADEV
NAEDLAPGAHPGRLTLWTESAVEEVADR-----
>hrr_167
MNATVHDLDGDEAGSVELPAVFDTAFRPDLIGRAVGAAQANRKQAYGADEFAG------L
RTPAESFGS--GRGLAHVPRS---------ENVARRVPHAVSGRAAHPPKAEKDQTKSLN
DKERQLAIRSAIAATTDAELVAERGHAFDD-DLDLPLVVSDEFEDLQKTQEALGVLEAVG
IDADIERSEEGRSVRAGQGKARGRKYRQPKSVLVVTSEE--PSRAARNLAGVDVATAREV
NAEDLAPGAHPGRLTLWTESAVAEVADR-----
>hrr_C2_b
MNATVHDLDGDEAGSVELPAVFDTAFRPDLIGRAVGAAQANRKQAYGADEFAG------L
RTPAESFGS--GRGLAHVPRS---------ENVARRVPHAVSGRAAHPPKAEKDQTKSLN
DKERQLAIRSAIAATTDAELVAERGHAFDD-DLDLPLVVSDEFEDLQKTQEALGVLEAVG
IDADIERSEEGRSVRAGQGKARGRKYRQPKSVLVVTSEE--PSRAARNLAGVDVATAREV
NAEDLAPGAHPGRLTLWTESAVAEVADR-----
>hrr_SP3
MNATVHDLDGDEAGSVELPAVFDTAFRPDLIGRAVGAAQANRKQAYGADEFAG------L
RTPAESFGS--GRGLAHVPRS---------ENVARRVPHAVSGRAAHPPKAEKDQTKKLN
DKERQLAIRSAIAATTDAELVAERGHAFDE-DLDLPLVVSDEFESLEKTQEALGVLEAVG
VDADIERSEEGRSVRAGQGKARGRKYRQPKSVLVVTSEE--PSRAARNLAGVDVATAGEV
NAEDLAPGAHPGRLTLWTESAVEEVADR-----
>hrr_SP9
MNATVHDLDGDEAGSVELPAVFDTAFRPDLIGRAVGAAQANRKQAYGADEFAG------L
RTPAESFGS--GRGLAHVPRS---------ENVARRVPHAVSGRAAHPPKAEKDQTKKLN
DKERQLAIRSAIAATTDAELVAERGHAFDE-DLDLPLVVSDEFESLEKTQEALGVLEAVG
VDADIERSEEGRSVRAGQGKARGRKYRQPKSVLVVTSEE--PSRAARNLAGVDVATAGEV
NAEDLAPGAHPGRLTLWTESAVEEVADR-----
>hrr_LG1
MNATVHDLDGEEAGSVELPAVFETAFRPDLIGRAVDAAQANRKQAYGADEFAG------L
RTPAESFGS--GRGLAHVPRS---------ENVARRVPHAVSGRAAHPPKAEKDQSKQLN
DKERQLAIRSAIAATTDAELVAERGHAFDE-DLDLPLVVSDEFEXXLRPR----------
----------------GQGKARGRKYRQPKSVLVVTSEE--PSRAARNLAGVDVATAREV
NAEDLAPGAHPGRLTLWTESAVSEVADR-----
>hrr_SP7
MNATVHDLDGDEAGSIELPAVFETAFRPDLIGRAVGAAQANRKQAYGADEFAG------L
RTPAESFGS--GRGLAHVPRQ---------ENVARRVPHAVSGRAAHPPKAEKDQSKQLN
DKERQLAIRSAIAATTDAELVAERGHAFDE-DLDLPLVVSDEFEDLKKTQEALGVLEAVG
VDADIERAEEGRSVRAGQGKARGRKYRQPKSVLVVTSEE--PSRAARNLAGVDVATAREV
NAEDLAPGAHPGRLTLWTESAVAEVADR-----
>hrr_T3cd
MNATVHDLDGDEAGSIELPAVFDTAFRPDLIGRAVGAAQANRKQAYGADEFAG------L
RTPAESFGS--GRGLAHVPRS---------ENVARRVPHAVSGRAAHPPKAEKDQTKSLN
DKERQFAIRSAIAATTDAELVAERGHAFDE-DLDLPLVVSDEFEDLKKTQEALGVLEAVG
VDADIARAEEGRSVRAGQGKARGRKYRQPKSVLVVTSEE--PSRAARNLAGVDVATAREV
NAEDLAPGAHPGRLTLWTESAVAEVADR-----
>hrr_arcis_JCM_13916
MNATVHNLDGDEAGSIDLPAVFETAFRPDLIGRAVGAAQANRKQAYGADEFAG------L
RTPAESFGS--GRGLAHVPRS---------ENVARRVPHAVSGRAAHPPKAEKDQTKKLN
DKERQLAIQSAIAATTDAELVAERGHAFDE-DLDLPLVVSDEFEDLEKTQDALGVLEAVG
ADADIERAEEGRSVRAGQGKARGRKYRQPKSVLVVTSEE--PSRAARNLAGVDVATAREV
NAEDLAPGAHPGRLTLWTESAVEEVADR-----
>hrr_terrestre_JCM_10247
MNATVHDLDGDEAGSIDLPAVFETAFRPDLIGRAVGAAQANRKQAYGADEFAG------L
RTPAESFGS--GRGLAHVPRS---------ENVARRVPHAVSGRAAHPPKAEKDQTKSLN
DKERQFAIRSAIAATTDAELVAERGHAFDE-DLDLPLVVSDEFEDLEKTQDALGVLEAVG
ADADIERAEEGRSVRAGQGKARGRKYRQPKSVLVVTSEE--PSRAARNLAGVDVATAREV
NAEDLAPGAHPGRLTLWTESAVEEVADR-----
>hrr_E3
MNATVHDLDGDEAGSVELPAVFETAFRPDLIGRAVGAAQANRKQAYGADEFAG------L
RTPAESFGS--GRGLAHVPRS---------ENVARRVPHAVSGRAAHPPKAEKDQTKSLN
DKERQFAIRSAIAATTDAELVAERGHAFDE-DLDLPLVVSDEFEELEKTQEALGVLEAVG
VDADITRAEEGRSVRAGQGKARGRKYRQPKSVLVVTSEE--PSRAARNLAGVDVATAREV
NAEDLAPGAHPGRLTLWTESAVEEVADR-----
>hrr_distributum_JCM_10118
MNATVHNLDGDEAGSIDLPAVFETAFRPDLIGRAVGAAQANRKQAYGADEFAG------L
RTPAESFGS--GRGLAHVPRS---------ENVARRVPHAVSGRAAHPPKAEKDQTKSLN
DKERQFAIRSAIAATTDAELVAERGHAFDE-DLDLPLVVSDEFEELEKTQEALGVLEAVG
VDADITRAEEGRSVRAGQGKARGRKYRQPKSVLVVTSEE--PSRAARNLAGVDVATAREV
NAEDLAPGAHPGRLTLWTESAVEEVADR-----
>hrr_litoreum_JCM_13561
MNATVHDLDGDEAGSIDLPAVFETAFRPDLIGRAVGAAQANRKQAYGADEFAG------L
RTPAESFGS--GRGLAHVPRS---------ENVARRVPHAVSGRAAHPPKAEKDQTKSLN
DKERQFAIRSAIAATTDAELVAERGHAFDE-DLDLPLVVSDEFEELEKTQEALGVLEAVG
VDADITRAEEGRSVRAGQGKARGRKYRQPKSVLVVTSEE--PSRAARNLAGVDVATAREV
NAEDLAPGAHPGRLTLWTESAVEEVADR-----
>hrr_coriense_DSM_10284
MNATVHDLDGEEAGSVELPAVFETAFRPDLIGRAVDAAQANRKQAYGADEFAG------L
RTPAESFGS--GRGLAHVPRS---------ENVARRVPHAVSGRAAHPPKAEKDQTKKLN
DKERQLAIQSAIAATTEAELVAERGHAFDE-ALDLPLVVSDEFEDLDKTQDALGVLEAVG
ADADIERAEEGRSVRAGQGKARGRKYRQPKSVLVVTSEE--PSRAARNLAGVDVATAREV
NAEDLAPGAHPGRLTLWTESAVAEVADR-----
>hrr_C3
MNATVHDLDGEEAGSVELPAVFETAFRPDLIGRAVEAAQANRKQAYGADEFAG------L
RTPAESFGS--GRGLAHVPRS---------ENVARRVPHAVSGRAAHPPKAEKDQTKKLN
DKERQLAIQSAIAATTDAELVAERGHAFDE-DLDLPLVVSDEFEDLEKTQDALGVLEAVG
ADADIERAEEGRSVRAGQGKARGRKYRQPKSVLVVTSEE--PSRAARNLAGVDVATAREV
NAEDLAPGAHPGRLTLWTESAVEEVADR-----
>hrr_Ec15
MNATVHDLDGEEAGSVELPAVFETAFRPDLIGRAVDAAQANRKQAYGADEFAG------L
RTPAESFGS--GRGLAHVPRS---------ENVARRVPHAVSGRAAHPPKAEKDQSKQLN
DKERQLAIRSAIAATTDAELVAERGHAFDE-DLDLPLVVSDEFEDLEKTQDALGVLEAVG
ADADIERAEEGRSVRAGQGKARGRKYRQPKSVLVVTSEE--PSRAARNLAGVDVATAREV
NAEDLAPGAHPGRLTLWTESAVEEVADR-----
>hrr_G37
MNATVHDLDGEEAGSVELPAVFETAFRPDLIGRAVDAAQANRKQAYGADEFAG------L
RTPAESFGS--GRGLAHVPRS---------ENVARRVPHAVSGRAAHPPKAEKDQSKQLN
DKERQLAIRSAIAATTDAGLVAERGHAFDE-DLDLPLVVSDEFEDLEKTQDALGVLEAVG
ADADIERAEEGRSVRAGQGKARGRKYRQPKSVLVVTSEE--PSRAARNLAGVDVATAREV
NAEDLAPGAHPGRLTLWTESAVSEVADR-----
>hrr_C2_a
MNATVHDLDGEEAGSVELPAVFETAFRPDLIGRAVDAAQANRKQAYGADEFAG------L
RTPAESFGS--GRGLAHVPRS---------ENVARRVPHAVSGRAAHPPKAEKDQSKQLN
DKERQLAIRSAIAATTDAELVAERGHAFDE-DLDLPLVVSDEFEDLEKTQDALGVLEAVG
ADADIERAEEGRSVRAGQGKARGRKYRQPKSVLVVTSEE--PSRAARNLAGVDVATAREV
NAEDLAPGAHPGRLTLWTESAVSEVADR-----
>hrr_Fb21
MNATVHDLDGEEAGSVELPAVFETAFRPDLIGRAVDAAQANRKQAYGADEFAG------L
RTPAESFGS--GRGLAHVPRS---------ENVARRVPHAVSGRAAHPPKAEKDQSKQLN
DKERQLAIRSAIAATTDAELVAERGHAFDE-DLDLPLVVSDEFEDLEKTQDALGVLEAVG
ADADIERAEEGRSVRAGQGKARGRKYRQPKSVLVVTSEE--PSRAARNLAGVDVATAREV
NAEDLAPGAHPGRLTLWTESAVSEVADR-----
>hrr_Ga2p
MNATVHDLDGEEAGSVELPAVFETAFRPDLIGRAVDAAQANRKQAYGADEFAG------L
RTPAESFGS--GRGLAHVPRS---------ENVARRVPHAVSGRAAHPPKAEKDQSKQLN
DKERQLAIRSAIAATTDAELVAERGHAFDE-DLDLPLVVSDEFEDLEKTQDALGVLEAVG
ADADIERAEEGRSVRAGQGKARGRKYRQPKSVLVVTSEE--PSRAARNLAGVDVATAREV
NAEDLAPGAHPGRLTLWTESAVSEVADR-----
>hrr_Ga36
MNATVHDLDGEEAGSVELPAVFETAFRPDLIGRAVDAAQANRKQAYGADEFAG------L
RTPAESFGS--GRGLAHVPRS---------ENVARRVPHAVSGRAAHPPKAEKDQSKQLN
DKERQLAIRSAIAATTDAELVAERGHAFDE-DLDLPLVVSDEFEDLEKTQDALGVLEAVG
ADADIERAEEGRSVRAGQGKARGRKYRQPKSVLVVTSEE--PSRAARNLAGVDVATAREV
NAEDLAPGAHPGRLTLWTESAVSEVADR-----
>hrr_LD3
MNATVHDLDGEEAGSVELPAVFETAFRPDLIGRAVDAAQANRKQAYGADEFAG------L
RTPAESFGS--GRGLAHVPRS---------ENVARRVPHAVSGRAAHPPKAEKDQSKQLN
DKERQLAIRSAIAATTDAELVAERGHAFDE-DLDLPLVVSDEFEDLEKTQDALGVLEAVG
ADADIERAEEGRSVRAGQGKARGRKYRQPKSVLVVTSEE--PSRAARNLAGVDVATAREV
NAEDLAPGAHPGRLTLWTESAVSEVADR-----
>hrr_LG2
MNATVHDLDGEEAGSVELPAVFETAFRPDLIGRAVDAAQANRKQAYGADEFAG------L
RTPAESFGS--GRGLAHVPRS---------ENVARRVPHAVSGRAAHPPKAEKDQSKQLN
DKERQLAIRSAIAATTDAELVAERGHAFDE-DLDLPLVVSDEFEDLEKTQDALGVLEAVG
ADADIERAEEGRSVRAGQGKARGRKYRQPKSVLVVTSEE--PSRAARNLAGVDVATAREV
NAEDLAPGAHPGRLTLWTESAVSEVADR-----
>hrr_LG3
MNATVHDLDGEEAGSVELPAVFETAFRPDLIGRAVDAAQANRKQAYGADEFAG------L
RTPAESFGS--GRGLAHVPRS---------ENVARRVPHAVSGRAAHPPKAEKDQSKQLN
DKERQLAIRSAIAATTDAELVAERGHAFDE-DLDLPLVVSDEFEDLEKTQDALGVLEAVG
ADADIERAEEGRSVRAGQGKARGRKYRQPKSVLVVTSEE--PSRAARNLAGVDVATAREV
NAEDLAPGAHPGRLTLWTESAVSEVADR-----
>hrr_Cb34
MNTTVHDLDGGDAGSVELPAIFETAFRPDLIGRAVSAAQANRKQAYGADEFAG------L
RTPAESFGS--GRGLAHVPRS---------ENVARRVPHAVSGRAAHPPKAEKDQTKKLN
DKERQLAVRSAIAATADAELVAERGHAFDE-DLELPLVVSDEFEDLEKTQEALGVLEAVG
VDADVDRADEGRSVRSGRGKTRGRKYSQPKSVLVVTSEE--TSRAARNLAGVDVATAGEV
NAEDLAPGAHPGRLTLWTESAIEEVADR-----
>hrr_aidingense_JCM_13916
MNATVHDLDGGDAGSVELPAIFETAFRPDLIGRAVSAAQANRKQAYGADEFAG------L
RTPAESFGS--GRGLAHIPRS---------ENVARRVPSAVSGRRAHPPKAEKDQTKKLN
DKERQLAVRSAIAATADAELVAERGHAFDE-DLALPLVVSDEFEDLEKTQEALGVLEAVG
VAADIERAEEGRSVRAGQGKARGRKYSQPKSVLVVTSEE--PSRAARNLSGVDVATAGEV
NAEDLAPGTHPGRLTLWTESAIAEVADR-----
>hrr_Ea1
MNATVHDLDGGDAGSVELPAIFETAFRPDLIGRAVSAAQANRKQAYGADEFAG------L
RTPAESFGS--GRGLAHIPRS---------ENVARRVPSAVSGRAAHPPKAEKDQTKKLN
DKERQLAIRSAVAATTDAELVAERGHAFDD-DLALPLVVSDEFEDLQKTQEALGVLEAVG
ADADIERAEEGRSVRSGRGKTRGRKYSQPKSVLVVTSEE--PSRAARNLSGVDVATAGEV
NAEDLAPGGHPGRLTLWTESAIEEVADR-----
>hrr_Ea8
MNATVHDLDGGDAGSVELPAIFETAFRPDLIGRAVSAAQANRKQAYGADEFAG------L
RTPAESFGS--GRGLAHIPRS---------ENVARRVPSAVSGRAAHPPKAEKDQTKKLN
DKERQLAIRSAVAATTDAELVAERGHAFDD-DLALPLVVSDEFEDLQKTQEALGVLEAVG
ADADIERAEEGRSVRSGRGKTRGRKYSQPKSVLVVTSEE--PSRAARNLSGVDVATAGEV
NAEDLAPGGHPGRLTLWTESAIEEVADR-----
>hrr_Eb13
MNATVHDLDGGDAGSVELPAIFETAFRPDLIGRAVSAAQANRKQAYGADEFAG------L
RTPAESFGS--GRGLAHIPRS---------ENVARRVPSAVSGRAAHPPKAEKDQTKKLN
DKERQLAIRSAVAATTDAELVAERGHAFDD-DLALPLVVSDEFEDLQKTQEALGVLEAVG
ADADIERAEEGRSVRSGRGKTRGRKYSQPKSVLVVTSEE--PSRAARNLSGVDVATAGEV
NAEDLAPGGHPGRLTLWTESAIEEVADR-----
>hrr_hd13
MNATVHDLDGGDAGSVELPAIFETAFRPDLIGRAVSAAQANRKQAYGADEFAG------L
RTPAESFGS--GRGLAHIPRS---------ENVARRVPSAVSGRAAHPPKAEKDQTKKLN
DKERQLAIRSAVAATTDAELVAERGHAFDD-DLALPLVVSDEFEDLQKTQEALGVLEAVG
ADADIERAEEGRSVRSGRGKTRGRKYSQPKSVLVVTSEE--PSRAARNLSGVDVATAGEV
NAEDLAPGGHPGRLTLWTESAIEEVADR-----
>hrr_IB24
MNATVHDLDGGDAGSVELPAIFETAFRPDLIGRAVSAAQANRKQAYGADEFAG------L
RTPAESFGS--GRGLAHIPRS---------ENVARRVPSAVSGRAAHPPKAEKDQTKKLN
DKERQLAIRSAVAATTDAELVAERGHAFDD-DLALPLVVSDEFEDLQKTQEALGVLEAVG
ADADIERAEEGRSVRSGRGKTRGRKYSQPKSVLVVTSEE--PSRAARNLSGVDVATAGEV
NAEDLAPGGHPGRLTLWTESAIEEVADR-----
>hrr_kocurii_JCM_14978
MNATVHDLDGGDAGSVELPAIFETAFRPDLIGRAVSAAQANRKQAYGADEFAG------L
RTPAESFGS--GRGLAHVPRS---------ENVARRVPHAVSGRAAHPPKAEKDQTKSLN
DKERQLAIRSAIAATADAELVAERGHAFDE-DLDLPLIVSDEFEDLEKTQEALGVLESVG
VDADIERAEEGRSVRAGRGKTRGRKYSQPKSVLVVTSEE--PSRAARNLSGVDVATAREV
NAEDLAPGAHPGRLTLWTESAVEEVADR-----
>hrr_lipolyticum_DSM_21995
MNATVHDLDGGDAGSIELPAIFETAFRPDLIGRAVSAAQANRKQAYGADEFAG------L
RTPAESFGS--GRGLAHIPRS---------ENVARRVPNAVSGRAAHPPKAEKDQTKSLN
DKERQLAIRSAIAATADPELVAERGHAFDE-DLDLPLVVSDEFENLEKTQEALGVLEAVG
ADADIERAEEGRSVRAGRGKTRGRKYSQPKSVLVVTSEE--PSRAARNLSGVDVATAREV
NAEDLAPGAHPGRLTLWTESAVEEVADR-----
>hrr_lacusprofundi_ATCC_49239
MNATVHDLDGGDAGSVELPAIFETAFRPDLIGRAVSAAQANRKQAYGADEFAG------L
RTPAESFGS--GRGLAHIPRS---------ENVARRVPNAVSGRAAHPPKAEKDQTKSLN
DKERQLAIRSAIAATADAETVAERGHAFDE-DLDLPLVVSDEFEDLNKTQEALGVLEAVG
ADADIERAEEGRSVRAGRGKTRGRKYSQPKSVLVVTSEE--PSRAARNLSGVDVATAREV
NAEDLAPGAHPGRLTLWTESAIEEVADR-----
>hrr_saccharovorum_DSM_1137
MNATVHDLDGGDAGSVELPAIFKTAFRPDLIGRAVSAAQANRKQAYGADEFAG------L
RTPAESFGS--GRGLAHIPRS---------ENVARRVPNAVSGRAAHPPKAEKDQTKSLN
DKERQLAIRSAIAATADAELVAERGHAFDE-DLDLPLVVSDEFEDLKKTQEALGVLEAVG
VDADIERAEEGRSVRAGRGKTRGRKYSQPKSVLVVTSEE--PSRAARNLSGVDVATAREV
NAEDLAPGAHPGRLTLWTESAVEEVADR-----
>hrr_C49
MNATVHDLDGGDAGSVELPAIFETAFRPDLIGRAVSAAQANRKQAYGADEFAG------L
RTPAESFGS--GRGLAHIPRS---------ENVARRVPNAVSGRAAHPPKAEKDQTKSLN
DKERQFAIRSAIAATADAELVAERGHAFDE-DLDLPLVVSDEFEDLQKTQEALGVLEAVG
VDADIERAEEGRSVRAGRGKTRGRKYSQPKSVLVVTSEE--PSRAARNLSGVDVATAQEV
NAEDLAPGAHPGRLTLWTESAVEEVADR-----
>hvx_asiaticus_JCM_14624
MQATVHDLDGADADTVELPAIFETEYRPDLISRAVRVAQANRTQAYGADEFAG------K
RTSAESPGS--GRGMAHVPQQ---------GGRARRVPQAVGGRKAHPPKPEADRTESIN
TNERKLATRSAIAATADADRVAERGHEFDD-DLDLPLVVDDEFEDLEKTREVVSFLEATG
LDADIERADEGRSVRAGRGKTRGRKYKQPKSILFVTGSEAGPSRAARNLAGADVATAAEV
NAEDLAPGAHPGRLTVWTEAALAEVSDR-----
>hvx_ruber_XH_70
MQATVHDLDGAEADTVELPAIFETEYRPDLISRAVRVAQANRTQAYGADEFAG------K
RTSAESPGS--GRGMAHVPQQ---------GGRARRVPQAVGGRKAHPPKAEADRTESIN
TNERKLATRSAIAATADAERVAERGHEFDD-DLELPLVVDDEFEDLEKTREVVSFLEGTG
LDADIERADEGRSVRAGRGKTRGRKYKQPKSILFVTSSEAGPSRAARNLAGADVATAAEV
NAEDLAPGTHPGRLTVWTEAALAEVSDR-----
>hrr_chaoviator_HaloG
MQATVRDLDGADAGEIELPAVFDTQFRPDLIARAVRTSQANRKQDYGADEFAG------M
RTPAESFGS--GRGMAHVPRE---------NGRARRVPQAVSGRKAHPPKAEKDQTESIN
TKEKKLAVRSAIAATTDAELVAERGHQFDD-DAELPLVVSDEFEDLVKTKEVVSFLEEVG
IDADIERADEGRNVRSGRGTTRGRKYDTPKSILFVTSSETGPSRAARNLAGADVATAAEV
NAEDLAPGTQPGRLTVWTESALEEVAER-----
>nbt_gregoryi_SP2
MEATVYDLDGSDAGSVDLPDIFETQYRPDLIGRAVRAAQANRKQDYGADEFAG------L
RTPAESFGS--GRGMAHVPRQ---------DGRARRVPQSIKGRKAHPPKAEKDWTESIN
TKEKKLAVRSAIAATTDAELVADRGHEFDE-DAELPVVVDDEFEDLTKTKEVVEFLEGAG
LHADVERADEGRSVRSGRGKTRGRKYKQPKSLLFVTTSETGPSRAARNLAGADVTTAAEV
NAEDLAPGAQPGRLTVWTESALEEVADR-----
>hbi_lacisalsi_AJ5
MEATVYDLDGSDADSVDLPAVFETQYRPDLIARAVQAAQANRKQDYGADEFAG------L
RTPAESFGS--GRGMAHVPRQ---------DGRARRVPQSVKGRKAHPPKAEKDWTESMN
TKERKLAVRSAIAATTDAELVAERGHEFDE-DLELPVVVDDEFEDLVKTREVVEFLEAAG
LEADIERADEGRGVRSGRGKTRGRKYQEPTSILFVTSSETGPSRAARNLAGADVATAAEV
NAEDLAPGAQPGRLTVWTESALEEVAER-----
>hbi_nitrareducens_JCM_10879
MEATVYDLDGSDAGSVDLPEIFETQYRPDLIGRAVRAAQANRKQDYGADEFAG------L
RTPAESFGS--GRGMAHVPRQ---------DGRARRVPQSIKGRKAHPPKAEKDWTESIN
TKEKKLAVRSAIAATTDAELVADRGHEFDE-DLELPVVVDDEFEDLVKTREVVDFLEAAG
LEADVERADEGRGVRSGRGKTRGRKYQEPTSILFVTSSETGPSRAARNLAGADVATAAEV
NAEDLAPGAQPGRLTVWTESALEEVADR-----
>ncc_amylolyticus_DSM_10524
MDATVRNLDGSDADTIELPAVFETQYRPDLIARAVRAAQANRKQDYGADEFAG------L
RTPAESFGS--GRGMAHVPRQ---------NGRARRVPQTVKGRKGHPPKAEKDWTESIN
TKEKKLAVRSAIAATTDAELVADRGHEFDA-DVEAPIVVSDEFEDLQKTKEVVEFLEAAG
LADDVERADEGRSVRSGRGKTRGRKYKQPKSILFVTSSESGPSRAARNLAGADVTTAAEV
NAEDLAPGTQPGRLTVWTESALEEVADR-----
>ncc_jeotgali_DSM_18795
MDATVRNLDGSDADSIELPAVFETQYRPDLIARAVRAAQANRKQDYGADEFAG------L
RTPAESFGS--GRGMAHVPRQ---------NGRGRRVPQTVSGRKAHPPKAEKDWTESIN
TKEKKLAVRSAIAATTDAELVAERGHEFDD-DLETPVVVSDEFEDLEKTKEVVSFLEDAG
LAADVERADEGRSVRSGRGTTRGRKYKQPKSILFVTASETGPSRAARNLAGADVTTAAEV
NAEDLAPGAQPGRLTVWTESALEEVADR-----
>ncc_occultus_SP4
MEATVRNLDGSDADSIELPAVFETQYRPDLIARAVRAAQANRKQDYGADEFAG------L
RTPAESFGS--GRGMAHVPRQ---------NGRGRRVPQTVSGRKAHPPKAEKDWTESIN
TKEKKLAVRSAIAATTDPELVAERGHEFDE-DVETPVVVSDEFEELQKTKEVVEFLEDAG
LAADVERADEGRSVRSGRGTTRGRKYKQPKSILFVTSSETGPSRAARNLAGADVTTAAEV
NAEDLAPGAQPGRLTVWTESALEEVADR-----
>nrr_tibetense_GA33
MEATVRDLDGDDAGSIELPAVFETTYRPDLIARAVRVAQANRKQAYGADEFAG------M
RTPAESFGS--GRGMAHVPRQ---------DGRARRVPQAIKGRKSHPPKAEKDQSDSIN
TKAKKLAVRSAIAATTDADLVAERGHQFDD-DAEIPVVVSDEFEDLQKTKEVVSFLEAAG
LADDIERADEGRSVRSGQGKARGRKYKTPTSILFVTASESGPSRAARNLAGADVTTAAEV
NAEELAPGAQPGRLTVWTESALEEVADR-----
>nrr_bangense_JCM_10635
MEATVRDLNGDETGSVELPAVFETTYRPDLIARAVRVAQANRKQDYGADEFAG------K
RTPAESFGS--GRGMAHVPRQ---------DGRARRVPQAIKGRKAHPPKAEKDQSESIN
TKEKKLAVRSAIAATTDAEIVADRGHEFDE-DAEIPVVVDDEFEDLQKTKEVVSFLEAAG
LEADIERADEGRSVRSGQGKARGRKYKTPTSILFVTSSESGPSRAARNLAGADVTTAAEV
NAEALAPGAQPGRLTVWTESALEEVADR-----
>nrr_sulfidifaciens_JCM_14089
MEATVRDLDGDETGSVELPAVFETTYRPDLIARAVRVAQANRKQDYGADEFAG------M
RTPAESFGS--GRGMAHVPRQ---------DGRARRVPQAVKGRKAHPPKAEKDQSESIN
TKEKKLAVRSAIAATTDAELVAERGHEFDD-DAEIPVVVADEFEDLQKTKEVVEFLEAAG
LEADIERADEGRSVRAGRGKTRGRKYKTPTSILFVTSSESGPSRAARNLAGVDVTTAAEV
NAEDLAPGTQPGRLTVWTESALEEVADR-----
>nab_aegyptia_DSM_13077
MDATVRNLDGSDAGSVDLPAVFETQYRPDLIARAVNVAQANRKQDYGADEFAG------M
RTPAESFGS--GRGMAHVPKQ---------DGRGRRVPQTVKGRKAHPPKAEKDQSESIN
TKAKKLAVRSAIAATTDAELVAERGHAFDD-DAEIPVVVTDEFEDLQKTKEVVEFLEAAG
LAEDIQRADEGRNVRSGRGKTRGRKYKTPTSILFVTSSETGPSRAARNLAGADVATAAEV
NAEDLAPGAQPGRLTVWTESALEEVADR-----
>nab_asiatica_DSM_12278
MDATVRNLDGSDAGSVDLPAVFETQYRPDLIARAVNVAQANRKQDYGADEFAG------M
RTPAESFGS--GRGMAHVPKQ---------DGRGRRVPQTVKGRKAHPPKAEKDQSESIN
TKAKKLAVRSAIAATTDAELVAERGHAFDD-DAEIPVVVADEFEDLQKTKEVVEFLEAAG
LAEDIQRADEGRNVRSGRGKTRGRKYKTPTSILFVTSSETGPSRAARNLAGADVATAAEV
NAEDLAPGAQPGRLTVWTESALEEVADR-----
>nab_taiwanensis_DSM_12281
MDATVRNLDGSDAGSVDLPAVFETQYRPDLIARAVNVAQANRKQDYGADEFAG------M
RTPAESFGS--GRGMAHVPKQ---------DGRGRRVPQTVKGRKAHPPKAEKDQSESIN
TKAKKLAVRSAIAATTDAELVAERGHAFDD-DAEIPVVVADEFEDLQKTKEVVEFLEAAG
LAEDIQRADEGRNVRSGRGKTRGRKYKTPTSILFVTSSETGPSRAARNLAGADVATAAEV
NAEDLAPGAQPGRLTVWTESALEEVADR-----
>nln_innermongolicus_JCM_12255
MEATVRDLDGSDAGSTELPAVFETTYRPDLIARAVRVAQANRKQDYGADEFAG------M
RTPAESFGS--GRGMAHVPRQ---------EGRGRRVPQTIKGRKAHPPKAEKDQSESIN
TKEKKLAVRSAIAATTDAELVADRGHQFDD-DAEIPVVVSDEFEDLVKTKEVVEFLEAAG
LEADVERADEGRSIRSGRGKTRGRKYKQPKSILFVTSSESGPSRAARNLAGADVTTAAEV
NAEDLAPGAQAGRLTVWTESALEEVADR-----
>nab_chahannaoensis_JCM_10990
MEATVRDLDGSDAGSVDLPAVFDTQYRPDLIARAVRVAQANRKQDYGADEFAG------K
RTPAESFGS--GRGMAHVPRQ---------DGRARRVPQAVKGRKAHPPKAEKDWSESIN
TKEKKLAVRSAIAATTDAEIVAERGHAFDD-DAEIPVVVSDEFEDLHKTQEVVEFLEAAG
LDADIERADEGRSVRAGQGKARGRKYKTPTSILFVTSSETGPSRAARNLAGADVATAAEV
NAEDLAPGAQPGRLTVWTESALEEVADR-----
>nab_magadii_ATCC_43099
MEATVRDLDGSDAGSVDLPAVFDTQYRPDLIARAVRVAQANRKQDYGADEFAG------K
RTPAESFGS--GRGMAHVPRQ---------DGRARRVPQAVKGRKAHPPKAEKDWSESIN
TKEKKLAVRSAIAATTDAEIVAERGHAFDD-DAEIPVVVSDEFEDLHKTQEVVEFLEAAG
LEDDIKRADEGRSVRAGQGKARGRKYKTPTSILFVTSSETGPSRAARNLAGADVATAAEV
NAEDLAPGAQPGRLTVWTESALEEVADR-----
>nab_hulunbeirensis_JCM_10989
MEATVRDLDGSDAGSVDLPAVFDTQYRPDLIARAVRVAQANRKQDYGADEFAG------K
RTPAESFGS--GRGMAHVPRQ---------DGRARRVPQAVKGRKAHPPKAEKDWSESIN
TKEKKLAVRSAIAATTDAEIVAERGHAFDD-DAEIPVVVSDEFEDLHKTQEVVEFLEAAG
LADDIERADEGRSVRAGQGKARGRKYKTPTSILFVTSSETGPSRAARNLAGADVATAAEV
NAEDLAPGAQPGRLTVWTESALEEVADR-----
>htg_salina_JCM_13891
MEATVRDLDGAEAGSVELPAVFETNYRPDLIARAVRVAQANRKQDYGADEFAG------L
RTPAESFGS--GRGMAHVPRQ---------EGRGRRVPQTVKGRKAHPPKAEKDQSESIN
TKAKKLAVRSAIAATTDAELVAERGHEFDG-DLELPVVVDDEFEDLQKTREVVDFLEATG
LADDIERADEGRSVRSGQGKARGRKYKTPTSILFVTSSETGPSRAARNLAGADVTTSAEV
NAEDLAPGAQPGRLTVWTESALEEVADR-----
>htg_turkmenica_DSM_5511
MEATVRDLDGAEAGSVELPAVFETNYRPDLIARAVRVAQANRKQDYGADEFAG------L
RTPAESFGS--GRGMAHVPRQ---------EGRGRRVPQTVKGRKAHPPKAEKDQSESIN
TKAKKLAVRSAIAATTDAEIVAERGHEFDG-DLELPVVVDDEFEDLQKTREVVDFLEATG
LADDIERADEGRSVRSGQGKARGRKYKTPTSILFVTSSETGPSRAARNLAGADVTTAAEV
NAEDLAPGAQPGRLTVWTESALEEVADR-----
>hpg_xanaduensis_SH_6
MEATVRDLDGADAGSVELPAVFETNYRPDLIARAVRAAQANRKQDYGADEFAG------L
RTPAESFGS--GRGMAHVPRQ---------DGRGRRVPQTVKGRKAHPPKAEKDWTESIN
TKEKKLAVRSAIAATTDDELVAERGHEFDD-DAEIPVVVDDEFEDLVKTKEVVSFLEAAG
LADDIERADEGRSIRSGRGKTRGRKYKTPKSILFVTSSESGPSRAARNLAGADVTTAAEV
NAEDLAPGAQPGRLTVWTESALEEVADR-----
>htg_limicola_JCM_13563
MDATVRDLDGSEAGTVELPAVFETTYRPDLIGRAVRAAQANRKQDYGADEFAG------L
RTPAESFGS--GRGMAHVPRQ---------EGRGRRVPQTVKGRKAHPPKAEKDWTESIN
TKEKKLAVRSAIAATTDAELVAERGHEFDD-DAEIPVVVSDEFEDLHKTKEVVEFLEAAG
LADDIERADEGRSVRSGQGKARGRKYKTPTSILFVTSSETGPSRAARNLAGADVTTAAEV
NAEDLAPGAQPGRLTVWTESALEEVADR-----
>nnm_versiforme_JCM_10478
MDATVRNLDGSDAGTVELPAVFETNYRPDLIGRAVRAAQANRKQDYGSDEFAG------L
RTPAESFGS--GRGMAHVPRQ---------EGRARRVPQAVKGRKAHPPKAEKDQSESIN
TKAKKLAVRSAIAATTDAELVAERGHEFDE-DVETPVVVDDEFEDLHKTQEVVEFLEAAG
LEDDIERADEGRSVRSGQGKARGRKYKTPTSILFVTSSETGPSRAARNLAGADVTTAAEV
NAEDLAPGAQPGRLTVWTESALEEVADR-----
>htg_thermotolerans_DSM_11522
MDATVRNLDGSDADTIELPAVFETQYRPDLIARAVRAAQANRKQDYGSDEFAG------L
RTPAESFGS--GRGMAHVPRQ---------EGRARRVPQAVKGRKAHPPKAEKDQSESIN
TKAKKLAVRSAIAATTDAELVAERGHEFDE-DAEIPVVVDDEFEDLQKTREVVDFLEAAG
LADDIERADEGRSVRSGQGKARGRKYKTPTSILFVTSSETGPSRAARNLAGADVTTAAEV
NAEDLAPGAQPGRLTVWTESALEEVAER-----
>nnm_pellirubrum_DSM_15624
MDATVRNLDGSDADTIELPAVFETQYRPDLIARAVRAAQANRKQDYGSDEFAG------L
RTPAESFGS--GRGMAHVPRQ---------EGRARRVPQAVKGRKAHPPKAEKDQSESIN
TKAKKLAVRSAIAATTDAELVAERGHEFDE-DAEIPVVVDDEFEDLQKTREVVDFLEAAG
LADDIERADEGRSVRSGQGKARGRKYKTPTSILFVTSSETGPSRAARNLAGADVTTAAEV
NAEDLAPGAQPGRLTVWTESALEEVAER-----
>nnm_gari_JCM_14663
MDATVRNLDGSDADTIELPAVFETQYRPDLIARAVRAAQANRKQDYGADEFAG------L
RTPAESFGS--GRGMAHVPRQ---------EGRARRVPQAVKGRKAHPPKAEKDQSASIN
TKAKKLAVRSAVAATTDAELVAERGHEFDA-DAEIPVVVDDEFEDLQKTRAVVDFLEAAG
LADDIERADEGRSVRSGQGKARGRKYKTPTSILFVTSSEAGPSRAARNLAGADVTTAAEV
NAEDLAPGAQPGRLTVWTESALEEVADR-----
>nnm_sp_J7_2
MDATVRNLDGSDADTIELPAVFETQYRPDLIARAVRAAQANRKQDYGADEFAG------L
RTPAESFGS--GRGMAHVPRQ---------EGRARRVPQAVKGRKAHPPKAEKDQSASIN
TKAKKLAVRSAVAATTDAELVAERGHEFDA-DAEIPVVVDDEFEDLQKTRAVVDFLEAAG
LADDIERADEGRSVRSGQGKARGRKYKTPTSILFVTSSEAGPSRAARNLAGADVTTAAEV
NAEDLAPGAQPGRLTVWTESALEEVADR-----
>hrr_LB1
MDATVRNLDGSDADTIELPAVFETQYRPDLIARAVRAAQANRKQDYGADEFAG------L
RTPAESFGS--GRGMAHVPRQ---------EGRARRVPQAVKGRKAHPPKAEKDQSASIN
TKAKKLAVRSAVAATTDAELVAERGHEFDE-DAEIPVVVDDEFEDLQKTREVVDFLEAAG
LADDIERADEGRSVRSGQGKARGRKYKTPTSILFVTSSEAGPSRAARNLAGADVTTAAEV
NAEDLAPGAQPGRLTVWTESALEEVADR-----
>nnm_altunense_JCM_14663
MDATVRNLDGSDADTIELPAVFETQYRPDLIARAVRAAQANRKQDYGADEFAG------L
RTPAESFGS--GRGMAHVPRQ---------EGRARRVPQAVKGRKAHPPKAEKDQSASIN
TKAKKLAVRSAVAATTDAELVAERGHEFDE-DAEIPVVVDDEFEDLQKTREVVDFLEAAG
LADDIERADEGRSVRSGQGKARGRKYKTPTSILFVTSSEAGPSRAARNLAGADVTTAAEV
NAEDLAPGAQPGRLTVWTESALEEVADR-----
>nnm_pallidum_DSM_3751
MDATVRNLDGSDADTIELPAVFETQYRPDLIARAVRAAQANRKQDYGADEFAG------L
RTPAESFGS--GRGMAHVPRQ---------EGRARRVPQAVKGRKAHPPKAEKDQSASIN
TKAKKLAVRSAVAATTDAELVAERGHEFDE-DAEIPVVVDDEFEDLQKTREVVDFLEAAG
LADDIERADEGRSVRSGQGKARGRKYKTPTSILFVTSSETGPSRAARNLAGADVTTAAEV
NAEDLAPGAQPGRLTVWTESALEEVADR-----
>halophilic_archaeon_J07HB67
MTTTVYDLDGEASGETELPAVFETTFRPDVIRRAVLAAQANRKQAYGADEFAG------L
RTPAESQGS--GRGMAHVPRE---------GGQGRRVPQTVSGRTAHPPKAEKDQGKQIN
DKERKLAVRSALAATTDTELVADRGHEFDD-DLDLPLVVDDEFEDLVKTRDVAGLLESLG
VHADIERADEGRQIKAGQGSTRGRKYREPSSILFVTSEE--PSRAARNLAGVDVTTAAEV
NAEELAPGTHPGRLTLFTESALAEVGDR-----
>hcc_saccharolyticus_DSM_5350
MNATVYDTDGGEAGEVDLPAVFETPYRPDLIGDAVRAAQANRTQATGADDYAG------M
RTPAESQGS--GRGMAHVPRS---------NGQGRRVPQTVGGRKAHPPKEEKDSSKSIN
TKERKLATRSAIAATADAERVVDRGHDFD--DLELPLVVSDEFEDLVKTQEVVSLLESLG
VHDDIERAED-KRVRAGRGTTRGRKYKRPSSILFVTSDE--PSRAARNLAGADVATAREV
NTEDLAPGAQGGRLTIWTESAIEEVADR-----
>hcc_salifodinae_DSM_8989
MNATVYDTDGGEAGEVDLPAIFETPYRPDLIGDAVRAAQANRTQATGADDYAG------M
RTPAESQGS--GRGMAHVPRS---------NGQGRRVPQTVGGRKAHPPKEEKDSSKQIN
TKERKLATQSAIAATTDAERVADRGHQFE--DRDLPLVVSDEFEDLVKTQEVVSLLEALG
VHDDIERAED-KTIRAGRGTTRGRKYKRASSILFVTSDE--PSRAARNLAGADVATAREV
NTEDLAPGAQGGRLTIWTESAIEEVADR-----
>hcc_morrhuae_DSM_1307
-MTTVYDTDGTEAGDVELPDVFETPHRPELIGQAVRTAQANRAQPYGSDDYAG------M
RTPAESFGS--GRGMAHVPRS---------NGQGRRVPQTVGGRPAHPPKEENDRSLKLN
DNERKLATRSAIAATSDRERVSERGHEVAAFDGEFPIVVDDEFEEFVKTQDVVSLLEALG
VDEDIERAED-KTVRAGRGTTRGRKYKRPTSILFVTSDE--PSRAARNLAGADVATAREV
NTEDLAPGTQSGRLTIWTESAIEEVEDR-----
>hcc_thailandensis_JCM_13552
-MTTVYDTDGTEAGDVELPDVFETPHRPELIGRAVRTAQANRAQPYGADDYAG------M
RTPAESFGS--GRGMAHVPRS---------NGQGRRVPQTVGGRPAHPPKEENDRSIKLN
DNERKLATRSAIAATADAERVSERGHEVAEFDGELPIVVDDEFEELVKTQDVVSLLESLG
VHGDIERAED-RTVRAGRGTTRGRKYKRPTSILFVTSGE--PSRAARNLAGADVATASEV
NTEDLAPGTQSGRLTIWTESAIEEVEDR-----
>hcc_hamelinensis_100A6
MSVTKFDTDGEDAGEVDLPEVFETPYRPDLIARSVRAAQANRSQAHGADDYAG------M
RTPAESMGS--GRGMAHVPQS---------NGQARRVPQAVSGRAAHPPKEEQDRSQKVN
TKERKLATQSAIAATADPELVEERGHVFEG---DLPLVVSDEFEEFEKTREVADLLDALG
VAGDIERAED-RTVRAGRGTTRGRKYKRAKSILFVTSDE--PSRAARNLAGADVATAQEV
NAEDLAPGTQAGRLTIWTESAIEEVADR-----
>hmc_mukohataei_DSM_12286
MQATIYDLDGNAGDEVDLPAVFETTVRPDLIATAVRAQQANRKQDYGSDEYAG------L
RTPAESFGS--GRGMAHVPRE---------GGQARRVPQAVGGRPAHPPKAEKDRSLTIN
DKERKLATRSAIAATADSELVAERGHEFDD-DLELPLVVDDSFEDLQKTQAVVDTLESLG
VHADIERADD-TKIKAGKGSARGRKYRRPSSILFVTSEE--PSKAARNLAGADVTTAREV
NAEDLAPGTAPGRLTIWTESALAEVSER-----
>hap_paucihalophilus_DX253
MQATVRDLNGEDADTVDLPDVFDTTVRTDLIKRAVLAAQANRKQDYGTDPHAG------M
RTSAESPGS--GRGMAHIPRT---------NGRAARVPSAVGGRPAHPPKAEKDRSLSIN
KKERKLAVRSAIAATADAELVAERGHDFDE-ETELPLVVSDDFEDLVKTQEVVSFLEAVG
IDADIERAEENKKVRAGRGKTRGRKYKTPKSILFVTSEE--PSRAARNLAGADVATAREV
NAEDLAPGTQAGRLTVWTESALEEVADR-----
>hrd_tiamatea_SARL4B
------------------------------------------------------------
------------------------------------------------------------
------------------------------------------------------MLEALG
VDADIERADD-RTVRAGQGTTRGRKYRTPKSILFVTSEE--PSKAARNLAGADVTTAREV
NAEDLAPGTDAGRLTLWTESALAEVADR-----
>hrd_utahensis_DSM_12940
MQATLHDLDGDAADEIELPDVFETPYRPDLIKNAVLAAQANRKQDHGADEYAG------M
RTPAESQGS--GRGQAHVPQQ---------DGRSRRVPQTVGGRRAHPPKAEADPAPALN
DKERKLATRSAIAATADAELVDARGHAFDD-ETDLPLVVSDDFEDLVKTQAVVDVLEALG
VDADIERADD-RTVRAGQGTTRGRKYRTPKSVLFVTSEE--PSKAARNLAGADVTTAREV
NAEDLAPGTDAGRLTLWTESAIAEVADR-----
