# Supplementary material for: Inteins as indicators of gene flow in the halobacteria
Source: Front Microbiol. 2014 Jun 26;5:299. doi: 10.3389/fmicb.2014.00299 (PMC4071816; doi:10.3389/fmicb.2014.00299)
Supplement: Supplementary file 1 [file DataSheet1.ZIP › data_file1/reference_tree_alignment/L21e.aln]

>gi|541180076|gb|ERG88673.1| methylase involved in ubiquinone/menaquinone biosynthesis [halophilic archaeon J07HX5]
------------------------------------------------------MRAERV
KGEEWYQADDVAEA----------------------YDEKR-------------------
-FSR----------------GGRLIDRR----------------------E--KR-----
AVIDALSPLDNKQIL------------------------------EIACGTGRFTTLLAD
RGANIVGVDI-----SDPML-----------------------------------QQARE
RAQMTGVADNLTYFRGDAARLPFDDGQ-FDAV----------------------------
------------------------------------------------------------
----------LAMRFFHLCDTPVEFMTELSRVSRGQVVFDTFNRFS--------------
--------TRSLYNWALPMGSRLY---GQQ----QVSKLLEAAG----------------
--LEL------------------ADAEHDWMLPYGFYRKLPTTAASAFRR----------
------------------------------------------------------------
------------------------------------------------------------
------------------------------------------------------------
------------------------------------------------------------
----LETGLDAAPAT----------SYLASV-----------------------------
-SYWNAQRQPELASNS--------------------------------------------
------------------------------------------------------------
--------------------
>lcl|36556_6660 unnamed protein product
------------------------------------------------------------
--------MAGARR----------------------RRSLR-------------------
-VGIGVGLPLVAAVALAALLFRLF--PT----------------------D--AA-----
G--RWGLS-PAVVAG------------------------------GCWAGQL--------
-----WYVGFRLDPER--------------------------------------------
-----------------------LAGR-FWRR----------------------------
------------------------------------------------------LFGLAN
AITIARGALYAVVAGFAVVPSGTSLAWAPALCYGTGVALDRLDGIL--------------
-------------------ARTV----GRETEIG------RRLD----------------
--MAFDTFGFVAAPLVAVLWGLLPVWYLSISAARYVFRGAVWLRRVRGLP----------
------------------------------------------------------------
------------------------------------------------------------
------------------------------------------------------------
------------------------------------------------------------
----VGDLPDSDLGKYLAGVQMVFVTLALVPPVPTELVWTVAPVVLLPSLAVFTRDYLYV
SGHLSDRR----------------------------------------------------
------------------------------------------------------------
--------------------
>lcl|18175_1384 unnamed protein product
------------------------------------------MSRPARLATAALAVAAVS
ALLVGVSLAGAAAP----------------------SAGGS-------------------
-PAD----------------SAAL--SG----------------------G--PTADGVV
A--QTSDP-TARQIRGSPVLEVFASQRTVPAGAESTVTLDIVNTGEMEIGNQ--------
-----LDSRV------TTAR-------------------GLTVEVDDGGVPIDVEDGEIP
VGDVSTAASPVAVPLDVTVPEDVPDGR-YEVE----------------------------
-----------------------------ATLRYRYTFEIIPEFNDHKDRRGIDDFDVTI
VVDDGARFAVLETDTDAQVGGSGDVTVTLANVGDETARDAVVSGST--------------
----------------TAPGVTL----GQG-------------GGQSFVGDWAPGENRTV
TFDSSVGQSFAGGAYALSSTVDYRDPNGLDETAAPARAGVVPLREQSFSLDD--------
------------------------------VSGTLEVGYSGTVTGTITNEGPRTVENAVL
IADSGSNRVSLGESRYALPRIPPGESAEFTFDADVSGSADPGPRQFRFTTEYESGDATLT
AEQTRRVEVAPRQPEFELAVENATIRAGETRRINATITNRRPETLSSINAGLYADSPLTA
VNDEAFVDELEPGESARIWFEVAAAGSASVEDHPVELDFRYEDARGNDRISDITQVPVTV
TESVDDGGPPL--------------GLVAVA--------------------ALLVVAAVG
GAVWYRRR----------------------------------------------------
------------------------------------------------------------
--------------------
>lcl|38025_3827 unnamed protein product
------------------------------------------------------------
-MDDRGPRLGEPVDLGVVDVDAVREEVVRAERVDLGGVRDRPLAALLDDRLHLVGRLVRV
EVDR---------------------NPRLARLGDALAQELLADRRQRVRHE--RG-----
-----ADP-PVRGAV------------------------------ELARDRE--------
-----ALLDV------RPGVRLALPDRDDAVSESRAQPRAVXXDASSVSAAAPPIASSTS
LGDPTARIVPSSRSTATSARSTRPSGRSTRPP---------------------------V
TRRWFMSARSARRTKRLRFLVPARRPRPSTDTLVEALLHERYDFICRSKRTGMALNRIVS
ALTAGKLRIAVVGLLVVAAAVGGAFALGVVGVPSVAAVNNSFGDVTNETTVVETDLVVSN
PNPIGVGLDGVSIDYTVSMNDVEMASGGRE-------------G----------------
------------------------------------VSVASGNSSIAFETDL--------
------------------------------------------------------------
------------------------------------------------------------
---ENDAIPPWWTSHVENDERTTVAIDATVTSDLLGRSANLTRTRQVETDLIGAFTSDET
RPVNADAPLVDDPVLYVNETRGRWGTVSKEETPIEMEFDAYNPNLEPYVVSEIGYDVTMN
GVEMGSGSTDE--------------EYVIPS---------------------YGSETVEL
SAALRNERLDEWWVTHLNESVNGHQVSDLRIEFYAVVELPSGEELTVPLDALTYEETVET
DIFDEGLDRGEGSDTGDSTDAEGSDDGGSASDDGGATDDGENISDDGGSTSADDNTTDDG
NTSDDDSGDDGGLLPLAADR
>lcl|36548_3190 unnamed protein product
MAEAHRLDLQAGLVVRPPGVDRALRVLLCDRRAAGQLLGQLAGPLVELVVGDDLVDEVVV
GHRLGVVAVGGEDD----------------------LLRAP-------------------
-LAD---------------------DPG----------------------EALRA-----
-----APP-RQEAEV------------------------------ELGLAEL--------
-----GALRG------DPHV----------------------------------------
-----------------------RRGRELHPAAEAVAVDGGDHGLVRLLELAERLLSLSG
ELDGVDRVGAAGGHALDVRARGEGAVAGAGQEDRPDLVVGVEPVDRLGELVEHLAADGVH
PVRAVDLDVADSAVDLHVQHLVVGAALGVARVARGAPEPAGFGGLTEVVGRLVACLAGLL
GERVERLDERVEPLLVRELGRAV----GEA-------------GAELDGLVDVVGVGHVV
ADEAGRLVGHHREQAAADVGVDRVAGYLGAVAVLVVVEALPGLLAEVFRLDLLAEQGARA
VGVAEDLVHVLQHVVPHVDADLVGELERAHRQAHVELRRGVDRLHRRVAGLDDPRRLVHQ
RDEDTVDDETGAVLPDADRGLPHRLREPLDQFEGVLARVLPGDDLDEVHPHRRVEEVHAA
EALGAVGDLGELGDGEAGGVGDEDGLVGRVLDDLVVHVLLDRHLLGNDLDDHVGAVERVL
EVDERVDAVERGLGLVVADPVLLGELVERPLDLVVAVLYELLFDVPQRHVVARERRHLRD
AVPHVSGAENRYALDVFELHTLTVGTIMVER-----------------------------
-FHLPNGKRTVSLLGQATPDRPASGNGTERTRACGPVSRTWTTTSRRRCARTRRWRRWST
GTARSTSRPPTTSSVGSVPRS---------------------------------------
--------------------
>gi|339756153|gb|EGQ39736.1| ribosomal protein L21E [Candidatus Nanosalinarum sp. J07AB56]
------------------------------------------------------------
----MAQKSSGPQH----------------------GARQK-------------------
-ISR----------------------DR----------------------N--QN-----
-----LSV-NDR-IE------------------------------SFDEGQK--------
-----VVLRI------HPSE----------------------------------------
-----------------------PEGR-FHAR----------------------------
------------------------------------------------------------
-----------------------------------------FHGSR--------------
-------------------GEVT----GKT-------------G----------------
------------------------------------------------------------
------------------------------------------------------------
------------------------------------------------------------
------------------------------------------------------------
------------------------------------------------------------
------------------------------------------------------------
------------------------------------------------------------
------------------------------------------------------------
--------------------
>gi|541200619|gb|ERH08684.1| LSU ribosomal protein L21E [halophilic archaeon J07HX64]
------------------------------------------------------------
-----MPNSNGPQQ----------------------GTRHK-------------------
-LQN---------------------DTR----------------------E--GG-----
-----TSP-PQRVVR------------------------------EFDVGDT--------
-----VHLTI------DPSV----------------------------------------
-----------------------EDGR-YHPR----------------------------
------------------------------------------------------------
-----------------------------------------FNGET--------------
-------------------GTIV----GEQ-------------G----------------
---------------------------------------------RAYQVEI--------
------------------------------------------------------------
------------------------------------------------------------
------------------------------------------------------------
------------------------------------------------------------
----TDGDLEK--------------KLISLP-----------------------------
-AHLTLQK----------------------------------------------------
------------------------------------------------------------
--------------------
>gi|541204038|gb|ERH12018.1| ribosomal protein L21E [halophilic archaeon J07HB67]
------------------------------------------------------------
-----MPNSNGPLS----------------------NTKGK-------------------
-LEN---------------------DPR----------------------D--AG-----
-----TSP-PQRAIA------------------------------EFEAGQT--------
-----VHLAL------DPSV----------------------------------------
-----------------------EDGR-FHAR----------------------------
------------------------------------------------------------
-----------------------------------------FNGQT--------------
-------------------GTVV----GEQ-------------G----------------
---------------------------------------------DAYQVQI--------
------------------------------------------------------------
------------------------------------------------------------
------------------------------------------------------------
------------------------------------------------------------
----TDDTVEK--------------TIIAKA-----------------------------
-AHLKLQEE---------------------------------------------------
------------------------------------------------------------
--------------------
>gi|15790243|ref|NP_280067.1| 50S ribosomal protein L21 [Halobacterium sp. NRC-1]
------------------------------------------------------------
-----MPNSNGPLS----------------------NSGGK-------------------
-LQN---------------------DPR----------------------D--RG-----
-----TSP-PQRAIA------------------------------DYDDGES--------
-----VHLTL------DPSV----------------------------------------
-----------------------QDGR-FHPR----------------------------
------------------------------------------------------------
-----------------------------------------FSGLT--------------
-------------------GTVV----GTQ-------------G----------------
---------------------------------------------DAFKVEV--------
------------------------------------------------------------
------------------------------------------------------------
------------------------------------------------------------
------------------------------------------------------------
----NDGGMDK--------------TLIVGA-----------------------------
-AHLRTQRQEE-------------------------------------------------
------------------------------------------------------------
--------------------
>gi|169235972|ref|YP_001689172.1| 50S ribosomal protein L21e [Halobacterium salinarum R1]
------------------------------------------------------------
-----MPNSNGPLS----------------------NSGGK-------------------
-LQN---------------------DPR----------------------D--RG-----
-----TSP-PQRAIA------------------------------DYDDGES--------
-----VHLTL------DPSV----------------------------------------
-----------------------QDGR-FHPR----------------------------
------------------------------------------------------------
-----------------------------------------FSGLT--------------
-------------------GTVV----GTQ-------------G----------------
---------------------------------------------DAFKVEV--------
------------------------------------------------------------
------------------------------------------------------------
------------------------------------------------------------
------------------------------------------------------------
----NDGGMDK--------------TLIVGA-----------------------------
-AHLRTQRQEE-------------------------------------------------
------------------------------------------------------------
--------------------
>gi|452207474|ref|YP_007487596.1| 50S ribosomal protein L21e [Natronomonas moolapensis 8.8.11]
------------------------------------------------------------
-----MPSSNGPRQ----------------------ATRNK-------------------
-LKN---------------------DAR----------------------D--RG-----
-----ASP-PQRSVE------------------------------EFDDGEK--------
-----VHLKL------DPSV----------------------------------------
-----------------------PNGQ-FHPR----------------------------
------------------------------------------------------------
-----------------------------------------FNGRT--------------
-------------------GTVA----GKQ-------------G----------------
---------------------------------------------RAFKVEI--------
------------------------------------------------------------
------------------------------------------------------------
------------------------------------------------------------
------------------------------------------------------------
----EDGSVTK--------------TLIAAP-----------------------------
-AHLRRQQA---------------------------------------------------
------------------------------------------------------------
--------------------
>gi|76802478|ref|YP_327486.1| 50S ribosomal protein L21e [Natronomonas pharaonis DSM 2160]
------------------------------------------------------------
-----MPSSNGPRQ----------------------ATRNK-------------------
-LKN---------------------DAR----------------------E--RG-----
-----TSP-PQRSIE------------------------------EYDDGEK--------
-----VHLKL------DPSV----------------------------------------
-----------------------PNGQ-FHPR----------------------------
------------------------------------------------------------
-----------------------------------------FNGRT--------------
-------------------GTVV----GEQ-------------G----------------
---------------------------------------------DAFKVEI--------
------------------------------------------------------------
------------------------------------------------------------
------------------------------------------------------------
------------------------------------------------------------
----EDGNVTK--------------TVIAAP-----------------------------
-AHLRRQQA---------------------------------------------------
------------------------------------------------------------
--------------------
>gi|448728191|ref|ZP_21710522.1| 50S ribosomal protein L21e [Halococcus saccharolyticus DSM 5350]
------------------------------------------------------------
-----MPNSKGPLK----------------------KTRNK-------------------
-LSN---------------------DPR----------------------E--RG-----
-----TSP-PQRAIE------------------------------NFDEGDH--------
-----VHLSL------DPSV----------------------------------------
-----------------------TDGR-FHPR----------------------------
------------------------------------------------------------
-----------------------------------------FNGHT--------------
-------------------GEVL----GSQ-------------G----------------
---------------------------------------------RAYQVAI--------
------------------------------------------------------------
------------------------------------------------------------
------------------------------------------------------------
------------------------------------------------------------
----VDGDTEK--------------TLIVTP-----------------------------
-EHLSRQE----------------------------------------------------
------------------------------------------------------------
--------------------
>gi|448735323|ref|ZP_21717539.1| 50S ribosomal protein L21e [Halococcus salifodinae DSM 8989]
------------------------------------------------------------
-----MPNSKGPLK----------------------KTRHK-------------------
-LSN---------------------DPR----------------------E--RG-----
-----TSP-PQRAIE------------------------------DFDEGDR--------
-----VHLNL------DPSV----------------------------------------
-----------------------PDGR-FHPR----------------------------
------------------------------------------------------------
-----------------------------------------FNGHT--------------
-------------------GEVL----GSQ-------------G----------------
---------------------------------------------RAYQVEI--------
------------------------------------------------------------
------------------------------------------------------------
------------------------------------------------------------
------------------------------------------------------------
----VDGDTAK--------------TLIVTP-----------------------------
-EHLSRQE----------------------------------------------------
------------------------------------------------------------
--------------------
>gi|409722693|ref|ZP_11270113.1| 50S ribosomal protein L21e [Halococcus hamelinensis 100A6]
------------------------------------------------------------
-----MPNSKGPLK----------------------KTRNK-------------------
-LSN---------------------DPR----------------------E--RG-----
-----TSP-PQRAIE------------------------------DFDEGEH--------
-----VHLRL------DPSV----------------------------------------
-----------------------PDGR-FHPR----------------------------
------------------------------------------------------------
-----------------------------------------FNGHT--------------
-------------------GEVL----GRQ-------------G----------------
---------------------------------------------RAYRVRI--------
------------------------------------------------------------
------------------------------------------------------------
------------------------------------------------------------
------------------------------------------------------------
----NDGGKDK--------------TLIAIP-----------------------------
-AHLRRQE----------------------------------------------------
------------------------------------------------------------
--------------------
>gi|448725970|ref|ZP_21708397.1| 50S ribosomal protein L21e [Halococcus morrhuae DSM 1307]
------------------------------------------------------------
-----MPNSKGPLK----------------------KTRNK-------------------
-LSN---------------------DPR----------------------E--RG-----
-----TSP-PQRAIE------------------------------EFDAGDR--------
-----VHLSL------DPSV----------------------------------------
-----------------------PDGR-FHPR----------------------------
------------------------------------------------------------
-----------------------------------------FNGHT--------------
-------------------GEVL----DEQ-------------G----------------
---------------------------------------------RAYRVRI--------
------------------------------------------------------------
------------------------------------------------------------
------------------------------------------------------------
------------------------------------------------------------
----TDGEKDK--------------TIIVTA-----------------------------
-AHLRRQE----------------------------------------------------
------------------------------------------------------------
--------------------
>gi|448739718|ref|ZP_21721730.1| 50S ribosomal protein L21e [Halococcus thailandensis JCM 13552]
------------------------------------------------------------
-----MPNSKGPLK----------------------KTRNK-------------------
-LSN---------------------DPR----------------------E--RG-----
-----TSP-PQRAIE------------------------------EFDAGDR--------
-----VHLSL------DPSV----------------------------------------
-----------------------PDGR-FHPR----------------------------
------------------------------------------------------------
-----------------------------------------FDGHT--------------
-------------------GEVL----DEQ-------------G----------------
---------------------------------------------RAYRVRI--------
------------------------------------------------------------
------------------------------------------------------------
------------------------------------------------------------
------------------------------------------------------------
----TDGGKEK--------------TIIVTA-----------------------------
-AHLRRQE----------------------------------------------------
------------------------------------------------------------
--------------------
>gi|257388714|ref|YP_003178487.1| 50S ribosomal protein L21e [Halomicrobium mukohataei DSM 12286]
------------------------------------------------------------
-----MPSSDGPLK----------------------GTRNK-------------------
-LKN---------------------KPR----------------------E--RG-----
-----TSP-PQRAVE------------------------------QYEEGDT--------
-----VHLKI------DPSV----------------------------------------
-----------------------NDGR-FHPR----------------------------
------------------------------------------------------------
-----------------------------------------FDGST--------------
-------------------GVVL----GQQ-------------G----------------
---------------------------------------------EAYKVEI--------
------------------------------------------------------------
------------------------------------------------------------
------------------------------------------------------------
------------------------------------------------------------
----NDNGKDK--------------TIIVTP-----------------------------
-AHLRRQE----------------------------------------------------
------------------------------------------------------------
--------------------
>gi|541195268|gb|ERH03525.1| ribosomal protein L21E [Halorubrum sp. J07HR59]
------------------------------------------------------------
-----MPSSNGPQK----------------------GTRGK-------------------
-LSN---------------------DAR----------------------D--AG-----
-----TSP-PQRAIQ------------------------------EFDEGDR--------
-----VHMDI------DPSV----------------------------------------
-----------------------RKGR-FHPR----------------------------
------------------------------------------------------------
-----------------------------------------FNGHT--------------
-------------------GVVS----GKQ-------------G----------------
---------------------------------------------DAFTVEI--------
------------------------------------------------------------
------------------------------------------------------------
------------------------------------------------------------
------------------------------------------------------------
----TDGGKEK--------------TIIVTA-----------------------------
-AHLRLQEE---------------------------------------------------
------------------------------------------------------------
--------------------
>gi|448296820|ref|ZP_21486870.1| 50S ribosomal protein L21e [Halalkalicoccus jeotgali B3]
------------------------------------------------------------
-----MPSSNGPLN----------------------GTRKK-------------------
-LSN---------------------HPR----------------------E--RG-----
-----TSP-PQRAVT------------------------------RFEEGQR--------
-----VHLKI------DPSV----------------------------------------
-----------------------PDGR-FHPR----------------------------
------------------------------------------------------------
-----------------------------------------FNGHT--------------
-------------------GVVA----GEQ-------------G----------------
---------------------------------------------TAYKVEI--------
------------------------------------------------------------
------------------------------------------------------------
------------------------------------------------------------
------------------------------------------------------------
----TDGGKRK--------------TLIAKP-----------------------------
-AHLRAQE----------------------------------------------------
------------------------------------------------------------
--------------------
>gi|448630301|ref|ZP_21672956.1| 50S ribosomal protein L21e [Haloarcula vallismortis ATCC 29715]
------------------------------------------------------------
-----MPSSNGPLE----------------------GTRDK-------------------
-LKN---------------------KPR----------------------D--RG-----
-----TSP-PQRAVE------------------------------EFDDGEK--------
-----VHLKI------DPSV----------------------------------------
-----------------------PNGR-FHPR----------------------------
------------------------------------------------------------
-----------------------------------------FDGRT--------------
-------------------GTVE----GTQ-------------G----------------
---------------------------------------------DAYKVDI--------
------------------------------------------------------------
------------------------------------------------------------
------------------------------------------------------------
------------------------------------------------------------
----VDGGKEK--------------TIIVTA-----------------------------
-AHLRRQE----------------------------------------------------
------------------------------------------------------------
--------------------
>gi|448667313|ref|ZP_21685855.1| 50S ribosomal protein L21e [Haloarcula amylolytica JCM 13557]
------------------------------------------------------------
-----MPSSNGPLE----------------------GTRDK-------------------
-LKN---------------------KPR----------------------D--RG-----
-----TSP-PQRAVE------------------------------EFDDGEK--------
-----VHLKI------DPSV----------------------------------------
-----------------------PNGR-FHPR----------------------------
------------------------------------------------------------
-----------------------------------------FDGQT--------------
-------------------GTVE----GKQ-------------G----------------
---------------------------------------------DAYKVDI--------
------------------------------------------------------------
------------------------------------------------------------
------------------------------------------------------------
------------------------------------------------------------
----VDGGKAK--------------TIIVTA-----------------------------
-AHLRRQE----------------------------------------------------
------------------------------------------------------------
--------------------
>gi|344211290|ref|YP_004795610.1| 50S ribosomal protein L21e [Haloarcula hispanica ATCC 33960]
------------------------------------------------------------
-----MPSSNGPLE----------------------GTRDK-------------------
-LKN---------------------KPR----------------------D--RG-----
-----TSP-PQRAVE------------------------------EFDDGEK--------
-----VHLKI------DPSV----------------------------------------
-----------------------PNGR-FHPR----------------------------
------------------------------------------------------------
-----------------------------------------FDGQT--------------
-------------------GTVE----GKQ-------------G----------------
---------------------------------------------DAYKVDI--------
------------------------------------------------------------
------------------------------------------------------------
------------------------------------------------------------
------------------------------------------------------------
----VDGGKAK--------------TIIVTA-----------------------------
-AHLRRQE----------------------------------------------------
------------------------------------------------------------
--------------------
>gi|448688949|ref|ZP_21694686.1| 50S ribosomal protein L21e [Haloarcula japonica DSM 6131]
------------------------------------------------------------
-----MPSSNGPLE----------------------GTRDK-------------------
-LKN---------------------KPR----------------------D--RG-----
-----TSP-PQRAVE------------------------------EFDDGEK--------
-----VHLKI------DPSV----------------------------------------
-----------------------PNGR-FHPR----------------------------
------------------------------------------------------------
-----------------------------------------FDGQT--------------
-------------------GTVE----GKQ-------------G----------------
---------------------------------------------DAYKVDI--------
------------------------------------------------------------
------------------------------------------------------------
------------------------------------------------------------
------------------------------------------------------------
----VDGGKAK--------------TIIVTA-----------------------------
-AHLRRQE----------------------------------------------------
------------------------------------------------------------
--------------------
>gi|448651419|ref|ZP_21680488.1| 50S ribosomal protein L21e [Haloarcula californiae ATCC 33799]
------------------------------------------------------------
-----MPSSNGPLE----------------------GTRGK-------------------
-LKN---------------------KPR----------------------D--RG-----
-----TSP-PQRAVE------------------------------EFDDGEK--------
-----VHLKI------DPSV----------------------------------------
-----------------------PNGR-FHPR----------------------------
------------------------------------------------------------
-----------------------------------------FDGQT--------------
-------------------GTVE----GKQ-------------G----------------
---------------------------------------------DAYKVDI--------
------------------------------------------------------------
------------------------------------------------------------
------------------------------------------------------------
------------------------------------------------------------
----VDGGKEK--------------TIIVTA-----------------------------
-AHLRRQE----------------------------------------------------
------------------------------------------------------------
--------------------
>gi|55377173|ref|YP_135023.1| 50S ribosomal protein L21 [Haloarcula marismortui ATCC 43049]
------------------------------------------------------------
-----MPSSNGPLE----------------------GTRGK-------------------
-LKN---------------------KPR----------------------D--RG-----
-----TSP-PQRAVE------------------------------EFDDGEK--------
-----VHLKI------DPSV----------------------------------------
-----------------------PNGR-FHPR----------------------------
------------------------------------------------------------
-----------------------------------------FDGQT--------------
-------------------GTVE----GKQ-------------G----------------
---------------------------------------------DAYKVDI--------
------------------------------------------------------------
------------------------------------------------------------
------------------------------------------------------------
------------------------------------------------------------
----VDGGKEK--------------TIIVTA-----------------------------
-AHLRRQE----------------------------------------------------
------------------------------------------------------------
--------------------
>gi|448640553|ref|ZP_21677456.1| 50S ribosomal protein L21e [Haloarcula sinaiiensis ATCC 33800]
------------------------------------------------------------
-----MPSSNGPLE----------------------GTRGK-------------------
-LKN---------------------KPR----------------------D--RG-----
-----TSP-PQRAVE------------------------------EFDDGEK--------
-----VHLKI------DPSV----------------------------------------
-----------------------PNGR-FHPR----------------------------
------------------------------------------------------------
-----------------------------------------FDGQT--------------
-------------------GTVE----GKQ-------------G----------------
---------------------------------------------DAYKVDI--------
------------------------------------------------------------
------------------------------------------------------------
------------------------------------------------------------
------------------------------------------------------------
----VDGGKEK--------------TIIVTA-----------------------------
-AHLRRQE----------------------------------------------------
------------------------------------------------------------
--------------------
>gi|448678520|ref|ZP_21689527.1| 50S ribosomal protein L21e [Haloarcula argentinensis DSM 12282]
------------------------------------------------------------
-----MPSSNGPLE----------------------GTRDK-------------------
-LKN---------------------KPR----------------------D--RG-----
-----TSP-PQRAVE------------------------------EFDDGEK--------
-----VHLKI------DPSV----------------------------------------
-----------------------PNGR-FHPR----------------------------
------------------------------------------------------------
-----------------------------------------FDGQT--------------
-------------------GTVE----GKQ-------------G----------------
---------------------------------------------DAYKVDI--------
------------------------------------------------------------
------------------------------------------------------------
------------------------------------------------------------
------------------------------------------------------------
----VDGGKEK--------------TIIVTA-----------------------------
-AHLRRQE----------------------------------------------------
------------------------------------------------------------
--------------------
>gi|335436252|ref|ZP_08559052.1| 50S ribosomal protein L21e [Halorhabdus tiamatea SARL4B]
------------------------------------------------------------
-----MPSSNGPLE----------------------GTRNK-------------------
-LKN---------------------DPR----------------------D--RG-----
-----TSP-PQRAIQ------------------------------EFDVGTT--------
-----VHLDI------DPSV----------------------------------------
-----------------------ADGR-FHPR----------------------------
------------------------------------------------------------
-----------------------------------------FSGHT--------------
-------------------GEVI----GEQ-------------G----------------
---------------------------------------------TAYKVQI--------
------------------------------------------------------------
------------------------------------------------------------
------------------------------------------------------------
------------------------------------------------------------
----NDGGKDK--------------TIIVKP-----------------------------
-AHLREQTEE--------------------------------------------------
------------------------------------------------------------
--------------------
>gi|257051711|ref|YP_003129544.1| 50S ribosomal protein L21e [Halorhabdus utahensis DSM 12940]
------------------------------------------------------------
-----MPSSNGPLE----------------------GTRNK-------------------
-LKN---------------------DPR----------------------D--RG-----
-----TSP-PQRAIQ------------------------------EFDVGTS--------
-----VHLDI------DPSV----------------------------------------
-----------------------ADGR-FHPR----------------------------
------------------------------------------------------------
-----------------------------------------FSGHT--------------
-------------------GEVI----GEQ-------------G----------------
---------------------------------------------TAYKVQI--------
------------------------------------------------------------
------------------------------------------------------------
------------------------------------------------------------
------------------------------------------------------------
----NDGGKDK--------------TIIVKP-----------------------------
-AHLREQTEE--------------------------------------------------
------------------------------------------------------------
--------------------
>gi|354610819|ref|ZP_09028775.1| 50S ribosomal protein L21e [Halobacterium sp. DL1]
------------------------------------------------------------
-----MPSSNGPLN----------------------STRKK-------------------
-LSN---------------------SPR----------------------D--RG-----
-----TSP-PQRAIA------------------------------EFDEGQK--------
-----VHLKT------DPSV----------------------------------------
-----------------------SDGR-FHPR----------------------------
------------------------------------------------------------
-----------------------------------------FDGLT--------------
-------------------GTVT----GKQ-------------G----------------
---------------------------------------------RAFKVAI--------
------------------------------------------------------------
------------------------------------------------------------
------------------------------------------------------------
------------------------------------------------------------
----NDGGKDK--------------TVIAKA-----------------------------
-AHLRAQDD---------------------------------------------------
------------------------------------------------------------
--------------------
>gi|541193074|gb|ERH01422.1| ribosomal protein L21E [Halonotius sp. J07HN6]
------------------------------------------------------------
-----MPNSNGPLS----------------------GTRGK-------------------
-LSN---------------------DPR----------------------D--GG-----
-----TSP-PQQSVE------------------------------SFETGQK--------
-----VHLDI------DPSV----------------------------------------
-----------------------SEGR-FHPR----------------------------
------------------------------------------------------------
-----------------------------------------FNGHT--------------
-------------------GEVT----GTQ-------------G----------------
---------------------------------------------SAYTVSI--------
------------------------------------------------------------
------------------------------------------------------------
------------------------------------------------------------
------------------------------------------------------------
----VDGGKEK--------------TVIARP-----------------------------
-AHLHAQQ----------------------------------------------------
------------------------------------------------------------
--------------------
>lcl|38019_1881 unnamed protein product
------------------------------------------------------------
-----MPSSNGPQK----------------------ATRDK-------------------
-LSN---------------------KPR----------------------D--RG-----
-----TSP-PQRAIQ------------------------------EFEEGTQ--------
-----VHLKI------DPSV----------------------------------------
-----------------------QEGR-FHPR----------------------------
------------------------------------------------------------
-----------------------------------------FDGRT--------------
-------------------GTVT----GKQ-------------G----------------
---------------------------------------------AAFTVEI--------
------------------------------------------------------------
------------------------------------------------------------
------------------------------------------------------------
------------------------------------------------------------
----TDGGKTK--------------TLIVRA-----------------------------
-AHMSRQQ----------------------------------------------------
------------------------------------------------------------
--------------------
>gi|448475152|ref|ZP_21602870.1| 50S ribosomal protein L21e [Halorubrum aidingense JCM 13560]
------------------------------------------------------------
-----MPSSNGPQK----------------------ATRDK-------------------
-LSN---------------------KPR----------------------D--RG-----
-----TSP-PQRAIQ------------------------------EFEADTQ--------
-----VHLKI------DPSV----------------------------------------
-----------------------QEGR-FHPR----------------------------
------------------------------------------------------------
-----------------------------------------FDGRT--------------
-------------------GTVT----GKQ-------------G----------------
---------------------------------------------AAFKVEI--------
------------------------------------------------------------
------------------------------------------------------------
------------------------------------------------------------
------------------------------------------------------------
----PDGGKTK--------------TLIVRA-----------------------------
-AHMSAQKN---------------------------------------------------
------------------------------------------------------------
--------------------
>gi|445694306|gb|ELZ46437.1| 50S ribosomal protein L21e [Halorubrum californiensis DSM 19288]
------------------------------------------------------------
-----MPSSNGPQK----------------------ATRDK-------------------
-LSN---------------------KPR----------------------N--RG-----
-----TSP-PQRAIQ------------------------------EFDEGSQ--------
-----VHLKI------DPSV----------------------------------------
-----------------------PNGR-FHPR----------------------------
------------------------------------------------------------
-----------------------------------------FDGRT--------------
-------------------GTVV----GKQ-------------G----------------
---------------------------------------------SAFKVEI--------
------------------------------------------------------------
------------------------------------------------------------
------------------------------------------------------------
------------------------------------------------------------
----PDGGKTK--------------TLIVTA-----------------------------
-AHMRAQQN---------------------------------------------------
------------------------------------------------------------
--------------------
>gi|448535393|ref|ZP_21622066.1| 50S ribosomal protein L21e [Halorubrum hochstenium ATCC 700873]
------------------------------------------------------------
-----MPSSNGPQK----------------------ATRDK-------------------
-LSN---------------------KPR----------------------N--RG-----
-----TSP-PQRAIQ------------------------------EFDEGSQ--------
-----VHLKI------DPSV----------------------------------------
-----------------------PNGR-FHPR----------------------------
------------------------------------------------------------
-----------------------------------------FDGRT--------------
-------------------GTVV----GKQ-------------G----------------
---------------------------------------------SAFKVEI--------
------------------------------------------------------------
------------------------------------------------------------
------------------------------------------------------------
------------------------------------------------------------
----PDGGKTK--------------TLIVTA-----------------------------
-AHMRAQQN---------------------------------------------------
------------------------------------------------------------
--------------------
>lcl|18176_551 unnamed protein product
------------------------------------------------------------
-----MPSSNGPQK----------------------ATRDK-------------------
-LSN---------------------KPR----------------------N--RG-----
-----TSP-PQRAIQ------------------------------EFDEGSQ--------
-----VHLKI------DPSV----------------------------------------
-----------------------PNGR-FHPR----------------------------
------------------------------------------------------------
-----------------------------------------FDGRT--------------
-------------------GTVV----GKQ-------------G----------------
---------------------------------------------SAFKVEI--------
------------------------------------------------------------
------------------------------------------------------------
------------------------------------------------------------
------------------------------------------------------------
----PDGGKTK--------------TLIVTA-----------------------------
-AHMRAQQN---------------------------------------------------
------------------------------------------------------------
--------------------
>gi|448500507|ref|ZP_21611814.1| 50S ribosomal protein L21e [Halorubrum coriense DSM 10284]
------------------------------------------------------------
-----MPSSNGPQK----------------------ATRDK-------------------
-LSN---------------------KPR----------------------N--RG-----
-----TSP-PQRAIQ------------------------------EFDEGSQ--------
-----VHLKI------DPSV----------------------------------------
-----------------------PKGR-FHPR----------------------------
------------------------------------------------------------
-----------------------------------------FDGRT--------------
-------------------GTVV----GKQ-------------G----------------
---------------------------------------------SAFKVEI--------
------------------------------------------------------------
------------------------------------------------------------
------------------------------------------------------------
------------------------------------------------------------
----PDGGKTK--------------TLIVTA-----------------------------
-AHMRAQQN---------------------------------------------------
------------------------------------------------------------
--------------------
>lcl|18174_2704 unnamed protein product
------------------------------------------------------------
-----MPSSNGPQK----------------------ATRDK-------------------
-LSN---------------------KPR----------------------N--RG-----
-----TSP-PQRAIQ------------------------------EFDEGSQ--------
-----VHLKI------DPSV----------------------------------------
-----------------------PKGR-FHPR----------------------------
------------------------------------------------------------
-----------------------------------------FDGRT--------------
-------------------GTVV----GKQ-------------G----------------
---------------------------------------------SAFKVEI--------
------------------------------------------------------------
------------------------------------------------------------
------------------------------------------------------------
------------------------------------------------------------
----PDGGKTK--------------TLIVTA-----------------------------
-AHMRAQQN---------------------------------------------------
------------------------------------------------------------
--------------------
>lcl|18178_226 unnamed protein product
------------------------------------------------------------
-----MPSSNGPQK----------------------ATRDK-------------------
-LSN---------------------KPR----------------------N--RG-----
-----TSP-PQRAIQ------------------------------EFDEGSQ--------
-----VHLKI------DPSV----------------------------------------
-----------------------PKGR-FHPR----------------------------
------------------------------------------------------------
-----------------------------------------FDGRT--------------
-------------------GTVV----GKQ-------------G----------------
---------------------------------------------SAFKVEI--------
------------------------------------------------------------
------------------------------------------------------------
------------------------------------------------------------
------------------------------------------------------------
----PDGGKTK--------------TLIVTA-----------------------------
-AHMRAQQN---------------------------------------------------
------------------------------------------------------------
--------------------
>gi|448437050|ref|ZP_21587273.1| 50S ribosomal protein L21e [Halorubrum tebenquichense DSM 14210]
------------------------------------------------------------
-----MPSSNGPQK----------------------ATRDK-------------------
-LSN---------------------KPR----------------------N--RG-----
-----TSP-PQRAIQ------------------------------EFDEGSQ--------
-----VHLKI------DPSV----------------------------------------
-----------------------PKGR-FHPR----------------------------
------------------------------------------------------------
-----------------------------------------FDGRT--------------
-------------------GTVV----GKQ-------------G----------------
---------------------------------------------SAFKVEI--------
------------------------------------------------------------
------------------------------------------------------------
------------------------------------------------------------
------------------------------------------------------------
----PDGGKTK--------------TLIVTA-----------------------------
-AHMRAQQN---------------------------------------------------
------------------------------------------------------------
--------------------
>lcl|38015_3204 unnamed protein product
------------------------------------------------------------
-----MPSSNGPQK----------------------ATRDK-------------------
-LSN---------------------KPR----------------------N--RG-----
-----TSP-PQRAIQ------------------------------EFEEGSQ--------
-----VHLKI------DPSV----------------------------------------
-----------------------PKGR-FHPR----------------------------
------------------------------------------------------------
-----------------------------------------FDGRT--------------
-------------------GTVI----GKQ-------------G----------------
---------------------------------------------SAFKVEI--------
------------------------------------------------------------
------------------------------------------------------------
------------------------------------------------------------
------------------------------------------------------------
----PDGGKTK--------------TLTVTA-----------------------------
-AHMRAQQN---------------------------------------------------
------------------------------------------------------------
--------------------
>lcl|36546_261 unnamed protein product
------------------------------------------------------------
-----MPSSNGPQK----------------------ATRDK-------------------
-LSN---------------------KPR----------------------N--RG-----
-----TSP-PQRAIQ------------------------------EFEEGSQ--------
-----VHLKI------DPSV----------------------------------------
-----------------------PKGR-FHPR----------------------------
------------------------------------------------------------
-----------------------------------------FDGRT--------------
-------------------GTVI----GKQ-------------G----------------
---------------------------------------------SAFKVEI--------
------------------------------------------------------------
------------------------------------------------------------
------------------------------------------------------------
------------------------------------------------------------
----PDGGKTK--------------TLIVTA-----------------------------
-AHMRAQQN---------------------------------------------------
------------------------------------------------------------
--------------------
>lcl|38020_3185 unnamed protein product
------------------------------------------------------------
-----MPSSNGPQK----------------------ATRDK-------------------
-LSN---------------------KPR----------------------N--RG-----
-----TSP-PQRAIQ------------------------------EFEEGSQ--------
-----VHLKI------DPSV----------------------------------------
-----------------------PKGR-FHPR----------------------------
------------------------------------------------------------
-----------------------------------------FDGRT--------------
-------------------GTVI----GKQ-------------G----------------
---------------------------------------------SAFKVEI--------
------------------------------------------------------------
------------------------------------------------------------
------------------------------------------------------------
------------------------------------------------------------
----PDGGKTK--------------TLIVTA-----------------------------
-AHMRAQQN---------------------------------------------------
------------------------------------------------------------
--------------------
>lcl|38021_1140 unnamed protein product
------------------------------------------------------------
-----MPSSNGPQK----------------------ATRDK-------------------
-LSN---------------------KPR----------------------N--RG-----
-----TSP-PQRAIQ------------------------------EFEEGSQ--------
-----VHLKI------DPSV----------------------------------------
-----------------------PKGR-FHPR----------------------------
------------------------------------------------------------
-----------------------------------------FDGRT--------------
-------------------GTVI----GKQ-------------G----------------
---------------------------------------------SAFKVEI--------
------------------------------------------------------------
------------------------------------------------------------
------------------------------------------------------------
------------------------------------------------------------
----PDGGKTK--------------TLIVTA-----------------------------
-AHMRAQQN---------------------------------------------------
------------------------------------------------------------
--------------------
>lcl|38022_974 unnamed protein product
------------------------------------------------------------
-----MPSSNGPQK----------------------ATRDK-------------------
-LSN---------------------KPR----------------------N--RG-----
-----TSP-PQRAIQ------------------------------EFEEGSQ--------
-----VHLKI------DPSV----------------------------------------
-----------------------PKGR-FHPR----------------------------
------------------------------------------------------------
-----------------------------------------FDGRT--------------
-------------------GTVI----GKQ-------------G----------------
---------------------------------------------SAFKVEI--------
------------------------------------------------------------
------------------------------------------------------------
------------------------------------------------------------
------------------------------------------------------------
----PDGGKTK--------------TLIVTA-----------------------------
-AHMRAQQN---------------------------------------------------
------------------------------------------------------------
--------------------
>lcl|23591_2949 unnamed protein product
------------------------------------------------------------
-----MPSSNGPQK----------------------ATRDK-------------------
-LSN---------------------KPR----------------------N--RG-----
-----TSP-PQRAIQ------------------------------EFEEGSQ--------
-----VHLKI------DPSV----------------------------------------
-----------------------PKGR-FHPR----------------------------
------------------------------------------------------------
-----------------------------------------FDGRT--------------
-------------------GTVI----GKQ-------------G----------------
---------------------------------------------SAFKVEI--------
------------------------------------------------------------
------------------------------------------------------------
------------------------------------------------------------
------------------------------------------------------------
----PDGGKTK--------------TLIVTA-----------------------------
-AHMRAQQN---------------------------------------------------
------------------------------------------------------------
--------------------
>lcl|36553_2413 unnamed protein product
------------------------------------------------------------
-----MPSSNGPQK----------------------ATRDK-------------------
-LSN---------------------KPR----------------------N--RG-----
-----TSP-PQRAIQ------------------------------EFEEGSQ--------
-----VHLKI------DPSV----------------------------------------
-----------------------PKGR-FHPR----------------------------
------------------------------------------------------------
-----------------------------------------FDGRT--------------
-------------------GTVI----GKQ-------------G----------------
---------------------------------------------SAFKVEI--------
------------------------------------------------------------
------------------------------------------------------------
------------------------------------------------------------
------------------------------------------------------------
----PDGGKTK--------------TLIVTA-----------------------------
-AHMRAQQN---------------------------------------------------
------------------------------------------------------------
--------------------
>lcl|38024_2748 unnamed protein product
------------------------------------------------------------
-----MPSSNGPQK----------------------ATRDK-------------------
-LSN---------------------KPR----------------------N--RG-----
-----TSP-PQRAIQ------------------------------EFEEGSQ--------
-----VHLKI------DPSV----------------------------------------
-----------------------PKGR-FHPR----------------------------
------------------------------------------------------------
-----------------------------------------FDGRT--------------
-------------------GTVI----GKQ-------------G----------------
---------------------------------------------SAFKVEI--------
------------------------------------------------------------
------------------------------------------------------------
------------------------------------------------------------
------------------------------------------------------------
----PDGGKTK--------------TLIVTA-----------------------------
-AHMRAQQN---------------------------------------------------
------------------------------------------------------------
--------------------
>lcl|36557_4186 unnamed protein product
------------------------------------------------------------
-----MPSSNGPQK----------------------ATRDK-------------------
-LSN---------------------KPR----------------------N--RG-----
-----TSP-PQRAIQ------------------------------EFEEGSQ--------
-----VHLKI------DPSV----------------------------------------
-----------------------PKGR-FHPR----------------------------
------------------------------------------------------------
-----------------------------------------FDGRT--------------
-------------------GTVI----GKQ-------------G----------------
---------------------------------------------SAFKVEI--------
------------------------------------------------------------
------------------------------------------------------------
------------------------------------------------------------
------------------------------------------------------------
----PDGGKTK--------------TLIVTA-----------------------------
-AHMRAQQN---------------------------------------------------
------------------------------------------------------------
--------------------
>gi|515913378|ref|WP_017343961.1| 50S ribosomal protein L21 [Halorubrum sp. T3]
------------------------------------------------------------
-----MPSSNGPQK----------------------ATRDK-------------------
-LSN---------------------KPR----------------------N--RG-----
-----PSP-PQRAIQ------------------------------EFEEGSQ--------
-----VHLKI------DPSV----------------------------------------
-----------------------PKGR-FHPR----------------------------
------------------------------------------------------------
-----------------------------------------FDGRT--------------
-------------------GTVV----GKQ-------------G----------------
---------------------------------------------SAFKVEI--------
------------------------------------------------------------
------------------------------------------------------------
------------------------------------------------------------
------------------------------------------------------------
----PDGGKTK--------------TLIVTA-----------------------------
-AHMSAQQN---------------------------------------------------
------------------------------------------------------------
--------------------
>lcl|39407_3157 unnamed protein product
------------------------------------------------------------
-----MPSSNGPQK----------------------ATRDK-------------------
-LSN---------------------KPR----------------------N--RG-----
-----TSP-PQRAIQ------------------------------EFEEGSQ--------
-----VHLKI------DPSV----------------------------------------
-----------------------PKGR-FHPR----------------------------
------------------------------------------------------------
-----------------------------------------FDGRT--------------
-------------------GTVV----GKQ-------------G----------------
---------------------------------------------SAFKIEI--------
------------------------------------------------------------
------------------------------------------------------------
------------------------------------------------------------
------------------------------------------------------------
----PDGGKTK--------------TLIVTA-----------------------------
-AHMSAQQN---------------------------------------------------
------------------------------------------------------------
--------------------
>lcl|38016_2137 unnamed protein product
------------------------------------------------------------
-----MPSSNGPQK----------------------ATRDK-------------------
-LSN---------------------KPR----------------------N--RG-----
-----TSP-PQRAIQ------------------------------EFEEGSQ--------
-----VHLKI------DPSV----------------------------------------
-----------------------PKGR-FHPR----------------------------
------------------------------------------------------------
-----------------------------------------FDGRT--------------
-------------------GTVV----GKQ-------------G----------------
---------------------------------------------SAFKIEI--------
------------------------------------------------------------
------------------------------------------------------------
------------------------------------------------------------
------------------------------------------------------------
----PDGGKTK--------------TLIVTA-----------------------------
-AHMSAQQN---------------------------------------------------
------------------------------------------------------------
--------------------
>gi|448484800|ref|ZP_21606217.1| 50S ribosomal protein L21e [Halorubrum arcis JCM 13916]
------------------------------------------------------------
-----MPSSNGPQK----------------------ATRDK-------------------
-LSN---------------------KPR----------------------N--RG-----
-----TSP-PQRAIQ------------------------------EFEEGSQ--------
-----VHLKI------DPSV----------------------------------------
-----------------------PKGR-FHPR----------------------------
------------------------------------------------------------
-----------------------------------------FDGRT--------------
-------------------GTVV----GKQ-------------G----------------
---------------------------------------------SAFKVEI--------
------------------------------------------------------------
------------------------------------------------------------
------------------------------------------------------------
------------------------------------------------------------
----PDGGKTK--------------TLIVTA-----------------------------
-AHMSAQQN---------------------------------------------------
------------------------------------------------------------
--------------------
>lcl|36547_1095 unnamed protein product
------------------------------------------------------------
-----MPSSNGPQK----------------------ATRDK-------------------
-LSN---------------------KPR----------------------N--RG-----
-----TSP-PQRAIQ------------------------------EFEEGSQ--------
-----VHLKI------DPSV----------------------------------------
-----------------------PKGR-FHPR----------------------------
------------------------------------------------------------
-----------------------------------------FDGRT--------------
-------------------GTVV----GKQ-------------G----------------
---------------------------------------------SAFKVEI--------
------------------------------------------------------------
------------------------------------------------------------
------------------------------------------------------------
------------------------------------------------------------
----PDGGKTK--------------TLIVTA-----------------------------
-AHMSAQQN---------------------------------------------------
------------------------------------------------------------
--------------------
>gi|448518351|ref|ZP_21617444.1| 50S ribosomal protein L21e [Halorubrum distributum JCM 10118]
------------------------------------------------------------
-----MPSSNGPQK----------------------ATRDK-------------------
-LSN---------------------KPR----------------------N--RG-----
-----TSP-PQRAIQ------------------------------EFEEGSQ--------
-----VHLKI------DPSV----------------------------------------
-----------------------PKGR-FHPR----------------------------
------------------------------------------------------------
-----------------------------------------FDGRT--------------
-------------------GTVV----GKQ-------------G----------------
---------------------------------------------SAFKVEI--------
------------------------------------------------------------
------------------------------------------------------------
------------------------------------------------------------
------------------------------------------------------------
----PDGGKTK--------------TLIVTA-----------------------------
-AHMSAQQN---------------------------------------------------
------------------------------------------------------------
--------------------
>lcl|36549_2091 unnamed protein product
------------------------------------------------------------
-----MPSSNGPQK----------------------ATRDK-------------------
-LSN---------------------KPR----------------------N--RG-----
-----TSP-PQRAIQ------------------------------EFEEGSQ--------
-----VHLKI------DPSV----------------------------------------
-----------------------PKGR-FHPR----------------------------
------------------------------------------------------------
-----------------------------------------FDGRT--------------
-------------------GTVV----GKQ-------------G----------------
---------------------------------------------SAFKVEI--------
------------------------------------------------------------
------------------------------------------------------------
------------------------------------------------------------
------------------------------------------------------------
----PDGGKTK--------------TLIVTA-----------------------------
-AHMSAQQN---------------------------------------------------
------------------------------------------------------------
--------------------
>gi|448452405|ref|ZP_21593318.1| 50S ribosomal protein L21e [Halorubrum litoreum JCM 13561]
------------------------------------------------------------
-----MPSSNGPQK----------------------ATRDK-------------------
-LSN---------------------KPR----------------------N--RG-----
-----TSP-PQRAIQ------------------------------EFEEGSQ--------
-----VHLKI------DPSV----------------------------------------
-----------------------PKGR-FHPR----------------------------
------------------------------------------------------------
-----------------------------------------FDGRT--------------
-------------------GTVV----GKQ-------------G----------------
---------------------------------------------SAFKVEI--------
------------------------------------------------------------
------------------------------------------------------------
------------------------------------------------------------
------------------------------------------------------------
----PDGGKTK--------------TLIVTA-----------------------------
-AHMSAQQN---------------------------------------------------
------------------------------------------------------------
--------------------
>gi|448426244|ref|ZP_21583190.1| 50S ribosomal protein L21e [Halorubrum terrestre JCM 10247]
------------------------------------------------------------
-----MPSSNGPQK----------------------ATRDK-------------------
-LSN---------------------KPR----------------------N--RG-----
-----TSP-PQRAIQ------------------------------EFEEGSQ--------
-----VHLKI------DPSV----------------------------------------
-----------------------PKGR-FHPR----------------------------
------------------------------------------------------------
-----------------------------------------FDGRT--------------
-------------------GTVV----GKQ-------------G----------------
---------------------------------------------SAFKVEI--------
------------------------------------------------------------
------------------------------------------------------------
------------------------------------------------------------
------------------------------------------------------------
----PDGGKTK--------------TLIVTA-----------------------------
-AHMSAQQN---------------------------------------------------
------------------------------------------------------------
--------------------
>lcl|36550_3239 unnamed protein product
------------------------------------------------------------
-----MPSSNGPQK----------------------ATRDK-------------------
-LSN---------------------KPR----------------------D--RG-----
-----TSP-PQRAIQ------------------------------EFESGSQ--------
-----VHLKI------DPSV----------------------------------------
-----------------------QEGR-FHPR----------------------------
------------------------------------------------------------
-----------------------------------------FDGRT--------------
-------------------GTVV----GKQ-------------G----------------
---------------------------------------------AAFKVEI--------
------------------------------------------------------------
------------------------------------------------------------
------------------------------------------------------------
------------------------------------------------------------
----SDGGKTK--------------TLIVRA-----------------------------
-AHMSAQQN---------------------------------------------------
------------------------------------------------------------
--------------------
>lcl|36551_1072 unnamed protein product
------------------------------------------------------------
-----MPSSNGPQK----------------------ATRDK-------------------
-LSN---------------------KPR----------------------D--RG-----
-----TSP-PQRAIQ------------------------------EFESGSQ--------
-----VHLKI------DPSV----------------------------------------
-----------------------QEGR-FHPR----------------------------
------------------------------------------------------------
-----------------------------------------FDGRT--------------
-------------------GTVV----GKQ-------------G----------------
---------------------------------------------AAFKVEI--------
------------------------------------------------------------
------------------------------------------------------------
------------------------------------------------------------
------------------------------------------------------------
----SDGGKTK--------------TLIVRA-----------------------------
-AHMSAQQN---------------------------------------------------
------------------------------------------------------------
--------------------
>lcl|36552_3210 unnamed protein product
------------------------------------------------------------
-----MPSSNGPQK----------------------ATRDK-------------------
-LSN---------------------KPR----------------------D--RG-----
-----TSP-PQRAIQ------------------------------EFESGSQ--------
-----VHLKI------DPSV----------------------------------------
-----------------------QEGR-FHPR----------------------------
------------------------------------------------------------
-----------------------------------------FDGRT--------------
-------------------GTVV----GKQ-------------G----------------
---------------------------------------------AAFKVEI--------
------------------------------------------------------------
------------------------------------------------------------
------------------------------------------------------------
------------------------------------------------------------
----SDGGKTK--------------TLIVRA-----------------------------
-AHMSAQQN---------------------------------------------------
------------------------------------------------------------
--------------------
>lcl|36554_3545 unnamed protein product
------------------------------------------------------------
-----MPSSNGPQK----------------------ATRDK-------------------
-LSN---------------------KPR----------------------D--RG-----
-----TSP-PQRAIQ------------------------------EFESGSQ--------
-----VHLKI------DPSV----------------------------------------
-----------------------QEGR-FHPR----------------------------
------------------------------------------------------------
-----------------------------------------FDGRT--------------
-------------------GTVV----GKQ-------------G----------------
---------------------------------------------AAFKVEI--------
------------------------------------------------------------
------------------------------------------------------------
------------------------------------------------------------
------------------------------------------------------------
----SDGGKTK--------------TLIVRA-----------------------------
-AHMSAQQN---------------------------------------------------
------------------------------------------------------------
--------------------
>lcl|36555_1035 unnamed protein product
------------------------------------------------------------
-----MPSSNGPQK----------------------ATRDK-------------------
-LSN---------------------KPR----------------------D--RG-----
-----TSP-PQRAIQ------------------------------EFESGSQ--------
-----VHLKI------DPSV----------------------------------------
-----------------------QEGR-FHPR----------------------------
------------------------------------------------------------
-----------------------------------------FDGRT--------------
-------------------GTVV----GKQ-------------G----------------
---------------------------------------------AAFKVEI--------
------------------------------------------------------------
------------------------------------------------------------
------------------------------------------------------------
------------------------------------------------------------
----SDGGKTK--------------TLIVRA-----------------------------
-AHMSAQQN---------------------------------------------------
------------------------------------------------------------
--------------------
>gi|222480686|ref|YP_002566923.1| 50S ribosomal protein L21e [Halorubrum lacusprofundi ATCC 49239]
------------------------------------------------------------
-MPKTMPSSNGPQK----------------------ATRDK-------------------
-LSN---------------------KPR----------------------D--RG-----
-----TSP-PQRAIQ------------------------------EFDEGSQ--------
-----VHLKI------DPSV----------------------------------------
-----------------------QKGR-FHPR----------------------------
------------------------------------------------------------
-----------------------------------------FDGRT--------------
-------------------GTVL----GKQ-------------G----------------
---------------------------------------------AAFKVEI--------
------------------------------------------------------------
------------------------------------------------------------
------------------------------------------------------------
------------------------------------------------------------
----PDGGKTK--------------TLIVTA-----------------------------
-AHMSAQQN---------------------------------------------------
------------------------------------------------------------
--------------------
>gi|448463776|ref|ZP_21598186.1| 50S ribosomal protein L21e [Halorubrum kocurii JCM 14978]
------------------------------------------------------------
-----MPSSNGPQK----------------------ATRDK-------------------
-LSN---------------------KPR----------------------D--RG-----
-----TSP-PQRAIQ------------------------------EFDEGSQ--------
-----VHLKI------DPSV----------------------------------------
-----------------------QKGR-FHPR----------------------------
------------------------------------------------------------
-----------------------------------------FDGRT--------------
-------------------GTVV----GKQ-------------G----------------
---------------------------------------------SAFKVEI--------
------------------------------------------------------------
------------------------------------------------------------
------------------------------------------------------------
------------------------------------------------------------
----SDGGKTK--------------TLIVAA-----------------------------
-AHMSAQHN---------------------------------------------------
------------------------------------------------------------
--------------------
>gi|448459214|ref|ZP_21596592.1| 50S ribosomal protein L21e [Halorubrum lipolyticum DSM 21995]
------------------------------------------------------------
-----MPSSNGPQK----------------------ATRDK-------------------
-LSN---------------------KPR----------------------D--RG-----
-----TSP-PQRAIQ------------------------------EFDEGSQ--------
-----VHLKI------DPSV----------------------------------------
-----------------------QKGR-FHPR----------------------------
------------------------------------------------------------
-----------------------------------------FDGRT--------------
-------------------GTVV----GKQ-------------G----------------
---------------------------------------------AAFKVEI--------
------------------------------------------------------------
------------------------------------------------------------
------------------------------------------------------------
------------------------------------------------------------
----PDGGKTK--------------TLIVTA-----------------------------
-AHMSAQHN---------------------------------------------------
------------------------------------------------------------
--------------------
>lcl|38017_790 unnamed protein product
------------------------------------------------------------
-----MPSSNGPQK----------------------ATRDK-------------------
-LSN---------------------KPR----------------------D--RG-----
-----TSP-PQRAIQ------------------------------EFDEGSQ--------
-----VHLKI------DPSV----------------------------------------
-----------------------QKGR-FHPR----------------------------
------------------------------------------------------------
-----------------------------------------FDGRT--------------
-------------------GTVV----GKQ-------------G----------------
---------------------------------------------AAFKVEI--------
------------------------------------------------------------
------------------------------------------------------------
------------------------------------------------------------
------------------------------------------------------------
----PDGGKTK--------------TLIVAA-----------------------------
-AHMSAQQN---------------------------------------------------
------------------------------------------------------------
--------------------
>gi|448441050|ref|ZP_21588902.1| 50S ribosomal protein L21e [Halorubrum saccharovorum DSM 1137]
------------------------------------------------------------
-----MPSSNGPQK----------------------ATRDK-------------------
-LSN---------------------KPR----------------------D--RG-----
-----TSP-PQRAIQ------------------------------EFDEGSQ--------
-----VHLKI------DPSV----------------------------------------
-----------------------QKGR-FHPR----------------------------
------------------------------------------------------------
-----------------------------------------FDGRT--------------
-------------------GTVV----GKQ-------------G----------------
---------------------------------------------AAFKVEI--------
------------------------------------------------------------
------------------------------------------------------------
------------------------------------------------------------
------------------------------------------------------------
----PDGGKTK--------------TLIVAA-----------------------------
-AHMSAQQN---------------------------------------------------
------------------------------------------------------------
--------------------
>gi|322369469|ref|ZP_08044034.1| 50S ribosomal protein L21e [Haladaptatus paucihalophilus DX253]
------------------------------------------------------------
-----MPSSNGPYN----------------------TTREK-------------------
-LSN---------------------NPR----------------------E--RG-----
-----TSP-PQRAVQ------------------------------QYENGQK--------
-----VHLKI------DPSV----------------------------------------
-----------------------RKGR-FHPR----------------------------
------------------------------------------------------------
-----------------------------------------FNGRT--------------
-------------------GEVV----GKQ-------------G----------------
---------------------------------------------KAYKVII--------
------------------------------------------------------------
------------------------------------------------------------
------------------------------------------------------------
------------------------------------------------------------
----NDGGKDK--------------TLITQP-----------------------------
-AHLREQK----------------------------------------------------
------------------------------------------------------------
--------------------
>gi|541199877|gb|ERH08038.1| ribosomal protein L21E [Halonotius sp. J07HN4]
------------------------------------------------------------
-----MPSSNGPLN----------------------TTRGK-------------------
-LSN---------------------SPR----------------------E--SG-----
-----TSP-PQRAIQ------------------------------EFDTGQK--------
-----VHLTL------DPSV----------------------------------------
-----------------------PEGR-FHPR----------------------------
------------------------------------------------------------
-----------------------------------------FNGHT--------------
-------------------GEVT----GTQ-------------G----------------
---------------------------------------------SAYTVSI--------
------------------------------------------------------------
------------------------------------------------------------
------------------------------------------------------------
------------------------------------------------------------
----TDGGKEK--------------TIIARP-----------------------------
-AHLRAQEE---------------------------------------------------
------------------------------------------------------------
--------------------
>gi|541190003|gb|ERG98391.1| ribosomal protein L21E [Haloquadratum sp. J07HQX50]
---------------------------------------------------MSFITISTV
QYNITMPSSNGPLQ----------------------GTRGK-------------------
-LSN---------------------SPR----------------------D--RG-----
-----TSP-PQRAIQ------------------------------EYEVGQK--------
-----VHLTI------DPST----------------------------------------
-----------------------QAGR-FHPR----------------------------
------------------------------------------------------------
-----------------------------------------FNGHT--------------
-------------------GEVI----GTQ-------------G----------------
---------------------------------------------RAYKIEI--------
------------------------------------------------------------
------------------------------------------------------------
------------------------------------------------------------
------------------------------------------------------------
----VDGGKEK--------------ILIARP-----------------------------
-AHLRAQQ----------------------------------------------------
------------------------------------------------------------
--------------------
>gi|385804300|ref|YP_005840700.1| 50S ribosomal protein L21 [Haloquadratum walsbyi C23]
------------------------------------------------------------
-----MPSSNGPMT----------------------GTRDK-------------------
-LSN---------------------SPR----------------------E--RG-----
-----MSP-PQRAIQ------------------------------EYDEGQK--------
-----VHLRI------DPSV----------------------------------------
-----------------------REGR-FHPR----------------------------
------------------------------------------------------------
-----------------------------------------FNGHT--------------
-------------------GEVT----GKQ-------------G----------------
---------------------------------------------RAFKVKI--------
------------------------------------------------------------
------------------------------------------------------------
------------------------------------------------------------
------------------------------------------------------------
----IDGGKEK--------------TLIARP-----------------------------
-AHLRAQE----------------------------------------------------
------------------------------------------------------------
--------------------
>gi|110668793|ref|YP_658604.1| 50S ribosomal protein L21e [Haloquadratum walsbyi DSM 16790]
------------------------------------------------------------
-----MPSSNGPMT----------------------GTRDK-------------------
-LSN---------------------SPR----------------------E--RG-----
-----MSP-PQRAIQ------------------------------EYDEGQK--------
-----VHLRI------DPSV----------------------------------------
-----------------------REGR-FHPR----------------------------
------------------------------------------------------------
-----------------------------------------FNGHT--------------
-------------------GEVT----GKQ-------------G----------------
---------------------------------------------RAFKIKI--------
------------------------------------------------------------
------------------------------------------------------------
------------------------------------------------------------
------------------------------------------------------------
----IDGGKEK--------------TLIARP-----------------------------
-AHLRAQE----------------------------------------------------
------------------------------------------------------------
--------------------
>gi|448618392|ref|ZP_21666629.1| 50S ribosomal protein L21e [Haloferax mediterranei ATCC 33500]
------------------------------------------------------------
-----MPSSNGPMK----------------------GTRGK-------------------
-LSN---------------------KPR----------------------E--RG-----
-----TSP-PQRAIA------------------------------EFEEGQK--------
-----VHLNL------DPSV----------------------------------------
-----------------------RDGR-FHPR----------------------------
------------------------------------------------------------
-----------------------------------------FNGLT--------------
-------------------GEVV----GKQ-------------G----------------
---------------------------------------------RAFKVQI--------
------------------------------------------------------------
------------------------------------------------------------
------------------------------------------------------------
------------------------------------------------------------
----NDGGKEK--------------MVIARP-----------------------------
-AHLRAQQ----------------------------------------------------
------------------------------------------------------------
--------------------
>gi|448592510|ref|ZP_21651617.1| 50S ribosomal protein L21e [Haloferax elongans ATCC BAA-1513]
------------------------------------------------------------
-----MPSSNGPMK----------------------GTRGK-------------------
-LSN---------------------KPR----------------------E--RG-----
-----TSP-PQRSIA------------------------------EFDEGQK--------
-----VHLNL------DPSV----------------------------------------
-----------------------REGR-FHPR----------------------------
------------------------------------------------------------
-----------------------------------------FNGLT--------------
-------------------GEVV----GKQ-------------G----------------
---------------------------------------------RAFKVQI--------
------------------------------------------------------------
------------------------------------------------------------
------------------------------------------------------------
------------------------------------------------------------
----NDGGKKK--------------TVIVRP-----------------------------
-AHLRAQQ----------------------------------------------------
------------------------------------------------------------
--------------------
>gi|448578420|ref|ZP_21643855.1| 50S ribosomal protein L21e [Haloferax larsenii JCM 13917]
------------------------------------------------------------
-----MPSSNGPMK----------------------GTRGK-------------------
-LSN---------------------KPR----------------------E--RG-----
-----TSP-PQRSIA------------------------------EFDEGQK--------
-----VHLNL------DPSV----------------------------------------
-----------------------REGR-FHPR----------------------------
------------------------------------------------------------
-----------------------------------------FNGLT--------------
-------------------GEVV----GKQ-------------G----------------
---------------------------------------------RAFKVQI--------
------------------------------------------------------------
------------------------------------------------------------
------------------------------------------------------------
------------------------------------------------------------
----NDGGKEK--------------TVIVRP-----------------------------
-AHLRAQQ----------------------------------------------------
------------------------------------------------------------
--------------------
>gi|448611921|ref|ZP_21662351.1| 50S ribosomal protein L21e [Haloferax mucosum ATCC BAA-1512]
------------------------------------------------------------
-----MPSSNGPMK----------------------GTRGK-------------------
-LSN---------------------KPR----------------------E--RG-----
-----TSP-PQRAIA------------------------------EFEEGQK--------
-----VHLNI------DPSV----------------------------------------
-----------------------RKGR-FHPR----------------------------
------------------------------------------------------------
-----------------------------------------FNGLT--------------
-------------------GEVV----GKQ-------------G----------------
---------------------------------------------RAFKVQI--------
------------------------------------------------------------
------------------------------------------------------------
------------------------------------------------------------
------------------------------------------------------------
----TDGGKEK--------------TVIVRP-----------------------------
-AHLRAQQ----------------------------------------------------
------------------------------------------------------------
--------------------
>gi|448583288|ref|ZP_21646644.1| 50S ribosomal protein L21e [Haloferax gibbonsii ATCC 33959]
------------------------------------------------------------
-----MPSSNGPMK----------------------GTRGK-------------------
-LSN---------------------KPR----------------------E--RG-----
-----TSP-PQRAIA------------------------------EFEEGQK--------
-----VHLNI------DPSV----------------------------------------
-----------------------REGR-FHPR----------------------------
------------------------------------------------------------
-----------------------------------------FNGLT--------------
-------------------GEVL----GKQ-------------G----------------
---------------------------------------------RAFKVQI--------
------------------------------------------------------------
------------------------------------------------------------
------------------------------------------------------------
------------------------------------------------------------
----NDGGKEK--------------TVIVRP-----------------------------
-AHLRAQQ----------------------------------------------------
------------------------------------------------------------
--------------------
>gi|448600808|ref|ZP_21656187.1| 50S ribosomal protein L21e [Haloferax alexandrinus JCM 10717]
------------------------------------------------------------
-----MPSSNGPMK----------------------GTRGK-------------------
-LSN---------------------KPR----------------------E--RG-----
-----TSP-PQRAIA------------------------------EFEEGQK--------
-----VHLNI------DPSV----------------------------------------
-----------------------REGR-FHPR----------------------------
------------------------------------------------------------
-----------------------------------------FNGLT--------------
-------------------GEVT----GKQ-------------G----------------
---------------------------------------------RAFKVQI--------
------------------------------------------------------------
------------------------------------------------------------
------------------------------------------------------------
------------------------------------------------------------
----NDGGKEK--------------TVIVRP-----------------------------
-AHLRAQQ----------------------------------------------------
------------------------------------------------------------
--------------------
>gi|448557510|ref|ZP_21632699.1| 50S ribosomal protein L21e [Haloferax sp. ATCC BAA-644]
------------------------------------------------------------
-----MPSSNGPMK----------------------GTRGK-------------------
-LSN---------------------KPR----------------------E--RG-----
-----TSP-PQRAIA------------------------------EFEEGQK--------
-----VHLNI------DPSV----------------------------------------
-----------------------REGR-FHPR----------------------------
------------------------------------------------------------
-----------------------------------------FNGLT--------------
-------------------GEVT----GKQ-------------G----------------
---------------------------------------------RAFKVQI--------
------------------------------------------------------------
------------------------------------------------------------
------------------------------------------------------------
------------------------------------------------------------
----NDGGKEK--------------TVIVRP-----------------------------
-AHLRAQQ----------------------------------------------------
------------------------------------------------------------
--------------------
>gi|448548316|ref|ZP_21627583.1| 50S ribosomal protein L21e [Haloferax sp. ATCC BAA-645]
------------------------------------------------------------
-----MPSSNGPMK----------------------GTRGK-------------------
-LSN---------------------KPR----------------------E--RG-----
-----TSP-PQRAIA------------------------------EFEEGQK--------
-----VHLNI------DPSV----------------------------------------
-----------------------REGR-FHPR----------------------------
------------------------------------------------------------
-----------------------------------------FNGLT--------------
-------------------GEVT----GKQ-------------G----------------
---------------------------------------------RAFKVQI--------
------------------------------------------------------------
------------------------------------------------------------
------------------------------------------------------------
------------------------------------------------------------
----NDGGKEK--------------TVIVRP-----------------------------
-AHLRAQQ----------------------------------------------------
------------------------------------------------------------
--------------------
>gi|448546329|ref|ZP_21626493.1| 50S ribosomal protein L21e [Haloferax sp. ATCC BAA-646]
------------------------------------------------------------
-----MPSSNGPMK----------------------GTRGK-------------------
-LSN---------------------KPR----------------------E--RG-----
-----TSP-PQRAIA------------------------------EFEEGQK--------
-----VHLNI------DPSV----------------------------------------
-----------------------REGR-FHPR----------------------------
------------------------------------------------------------
-----------------------------------------FNGLT--------------
-------------------GEVT----GKQ-------------G----------------
---------------------------------------------RAFKVQI--------
------------------------------------------------------------
------------------------------------------------------------
------------------------------------------------------------
------------------------------------------------------------
----NDGGKEK--------------TVIVRP-----------------------------
-AHLRAQQ----------------------------------------------------
------------------------------------------------------------
--------------------
>gi|433430735|ref|ZP_20407534.1| 50S ribosomal protein L21e [Haloferax sp. BAB2207]
------------------------------------------------------------
-----MPSSNGPMK----------------------GTRGK-------------------
-LSN---------------------KPR----------------------E--RG-----
-----TSP-PQRAIA------------------------------EFEEGQK--------
-----VHLNI------DPSV----------------------------------------
-----------------------REGR-FHPR----------------------------
------------------------------------------------------------
-----------------------------------------FNGLT--------------
-------------------GEVT----GKQ-------------G----------------
---------------------------------------------RAFKVQI--------
------------------------------------------------------------
------------------------------------------------------------
------------------------------------------------------------
------------------------------------------------------------
----NDGGKEK--------------TVIVRP-----------------------------
-AHLRAQQ----------------------------------------------------
------------------------------------------------------------
--------------------
>gi|448622892|ref|ZP_21669541.1| 50S ribosomal protein L21e [Haloferax denitrificans ATCC 35960]
------------------------------------------------------------
-----MPSSNGPMK----------------------GTRGK-------------------
-LSN---------------------KPR----------------------E--RG-----
-----TSP-PQRAIA------------------------------EFEEGQK--------
-----VHLNI------DPSV----------------------------------------
-----------------------REGR-FHPR----------------------------
------------------------------------------------------------
-----------------------------------------FNGLT--------------
-------------------GEVT----GKQ-------------G----------------
---------------------------------------------RAFKVQI--------
------------------------------------------------------------
------------------------------------------------------------
------------------------------------------------------------
------------------------------------------------------------
----NDGGKEK--------------TVIVRP-----------------------------
-AHLRAQQ----------------------------------------------------
------------------------------------------------------------
--------------------
>gi|448568251|ref|ZP_21637828.1| 50S ribosomal protein L21e [Haloferax lucentense DSM 14919]
------------------------------------------------------------
-----MPSSNGPMK----------------------GTRGK-------------------
-LSN---------------------KPR----------------------E--RG-----
-----TSP-PQRAIA------------------------------EFEEGQK--------
-----VHLNI------DPSV----------------------------------------
-----------------------REGR-FHPR----------------------------
------------------------------------------------------------
-----------------------------------------FNGLT--------------
-------------------GEVT----GKQ-------------G----------------
---------------------------------------------RAFKVQI--------
------------------------------------------------------------
------------------------------------------------------------
------------------------------------------------------------
------------------------------------------------------------
----NDGGKEK--------------TVIVRP-----------------------------
-AHLRAQQ----------------------------------------------------
------------------------------------------------------------
--------------------
>gi|448565338|ref|ZP_21636205.1| 50S ribosomal protein L21e [Haloferax prahovense DSM 18310]
------------------------------------------------------------
-----MPSSNGPMK----------------------GTRGK-------------------
-LSN---------------------KPR----------------------E--RG-----
-----TSP-PQRAIA------------------------------EFEEGQK--------
-----VHLNI------DPSV----------------------------------------
-----------------------REGR-FHPR----------------------------
------------------------------------------------------------
-----------------------------------------FNGLT--------------
-------------------GEVT----GKQ-------------G----------------
---------------------------------------------RAFKVQI--------
------------------------------------------------------------
------------------------------------------------------------
------------------------------------------------------------
------------------------------------------------------------
----NDGGKEK--------------TVIVRP-----------------------------
-AHLRAQQ----------------------------------------------------
------------------------------------------------------------
--------------------
>gi|448290868|ref|ZP_21482013.1| 50S ribosomal protein L21e [Haloferax volcanii DS2]
------------------------------------------------------------
-----MPSSNGPMK----------------------GTRGK-------------------
-LSN---------------------KPR----------------------E--RG-----
-----TSP-PQRAIA------------------------------EFEEGQK--------
-----VHLNL------DPSV----------------------------------------
-----------------------REGR-FHPR----------------------------
------------------------------------------------------------
-----------------------------------------FNGLT--------------
-------------------GEVT----GKQ-------------G----------------
---------------------------------------------RAFKVQI--------
------------------------------------------------------------
------------------------------------------------------------
------------------------------------------------------------
------------------------------------------------------------
----NDGGKEK--------------TVIVRP-----------------------------
-AHLRAQQ----------------------------------------------------
------------------------------------------------------------
--------------------
>gi|399576677|ref|ZP_10770432.1| LSU ribosomal protein l21e [Halogranum salarium B-1]
------------------------------------------------------------
------------MK----------------------GTRGK-------------------
-LSN---------------------KPR----------------------N--RG-----
-----TSP-PQRAIQ------------------------------EYEEGQK--------
-----VHLRL------DPSV----------------------------------------
-----------------------RKGR-FHPR----------------------------
------------------------------------------------------------
-----------------------------------------FNGHT--------------
-------------------GEVM----GKQ-------------G----------------
---------------------------------------------RAFKVQI--------
------------------------------------------------------------
------------------------------------------------------------
------------------------------------------------------------
------------------------------------------------------------
----NDGGKDK--------------TLLVRP-----------------------------
-AHLRAQK----------------------------------------------------
------------------------------------------------------------
--------------------
>gi|448414169|ref|ZP_21577308.1| 50S ribosomal protein L21e [Halosarcina pallida JCM 14848]
------------------------------------------------------------
-----MPSSNGPLH----------------------GTRGK-------------------
-LSN---------------------NPR----------------------E--RG-----
-----TSP-PQRAIQ------------------------------EYDDGQK--------
-----VHLKI------DPSV----------------------------------------
-----------------------RKGR-FHPR----------------------------
------------------------------------------------------------
-----------------------------------------FNGHT--------------
-------------------GEVV----GKQ-------------G----------------
---------------------------------------------RAFKVEI--------
------------------------------------------------------------
------------------------------------------------------------
------------------------------------------------------------
------------------------------------------------------------
----NDGGKDK--------------ILVVRP-----------------------------
-AHLRAQQ----------------------------------------------------
------------------------------------------------------------
--------------------
>gi|448285821|ref|ZP_21477060.1| 50S ribosomal protein L21e [Halogeometricum borinquense DSM 11551]
------------------------------------------------------------
-----MPSSNGPLH----------------------GTRGK-------------------
-LSN---------------------KPR----------------------E--RG-----
-----TSP-PQRAIQ------------------------------EYDEGQK--------
-----VHLKI------DPSV----------------------------------------
-----------------------RKGR-FHPR----------------------------
------------------------------------------------------------
-----------------------------------------FNGHT--------------
-------------------GEVI----GKQ-------------G----------------
---------------------------------------------RAFKVQI--------
------------------------------------------------------------
------------------------------------------------------------
------------------------------------------------------------
------------------------------------------------------------
----NDGGKDK--------------TLIVRP-----------------------------
-AHLRAQQ----------------------------------------------------
------------------------------------------------------------
--------------------
>gi|544638166|ref|WP_021072739.1| 50S ribosomal protein L21 [haloarchaeon 3A1_DGR]
------------------------------------------------------------
-----MPSSNGPNK----------------------ATRNK-------------------
-LSN---------------------TPR----------------------E--RG-----
-----TSP-PQRAIQ------------------------------EYEPGQK--------
-----VHLKI------DPSV----------------------------------------
-----------------------RSGR-FHPR----------------------------
------------------------------------------------------------
-----------------------------------------FDGHT--------------
-------------------GTVT----GKQ-------------G----------------
---------------------------------------------SAFTVEI--------
------------------------------------------------------------
------------------------------------------------------------
------------------------------------------------------------
------------------------------------------------------------
----TDGGKEK--------------TLIVSA-----------------------------
-AHLRAQN----------------------------------------------------
------------------------------------------------------------
--------------------
>gi|448374044|ref|ZP_21557929.1| 50S ribosomal protein L21e [Halovivax asiaticus JCM 14624]
------------------------------------------------------------
-----MPKSNGPRQ----------------------GTRNK-------------------
-LRN---------------------KPR----------------------E--RG-----
-----TSP-PQRAIQ------------------------------DYDEGQK--------
-----VHLKI------DPSV----------------------------------------
-----------------------TKGR-FHPR----------------------------
------------------------------------------------------------
-----------------------------------------FDGRT--------------
-------------------GEVV----GTQ-------------G----------------
---------------------------------------------DAFKVRV--------
------------------------------------------------------------
------------------------------------------------------------
------------------------------------------------------------
------------------------------------------------------------
----SDGGSSK--------------TLIVTA-----------------------------
-AHLRAQNE---------------------------------------------------
------------------------------------------------------------
--------------------
>gi|433638369|ref|YP_007284129.1| ribosomal protein L21E [Halovivax ruber XH-70]
------------------------------------------------------------
-----MPKSNGPRQ----------------------GTRNK-------------------
-LRN---------------------KPR----------------------E--RG-----
-----TSP-PQRAIQ------------------------------DYDEGQK--------
-----VHLKI------DPSV----------------------------------------
-----------------------TNGR-FHPR----------------------------
------------------------------------------------------------
-----------------------------------------FDGRT--------------
-------------------GEVV----GTQ-------------G----------------
---------------------------------------------DAFKVRV--------
------------------------------------------------------------
------------------------------------------------------------
------------------------------------------------------------
------------------------------------------------------------
----SDGGSSK--------------TLIVTA-----------------------------
-AHLRAQNE---------------------------------------------------
------------------------------------------------------------
--------------------
>gi|448317448|ref|ZP_21507004.1| 50S ribosomal protein L21e [Natronococcus jeotgali DSM 18795]
------------------------------------------------------------
-----MPNSNGPRQ----------------------GTRDK-------------------
-LSN---------------------DPR----------------------S--RG-----
-----ASP-PQRAIQ------------------------------QYDEGQK--------
-----VHLKI------DPSI----------------------------------------
-----------------------QNGR-FHPR----------------------------
------------------------------------------------------------
-----------------------------------------FDGHT--------------
-------------------GEVV----GKQ-------------G----------------
---------------------------------------------TAFKVQI--------
------------------------------------------------------------
------------------------------------------------------------
------------------------------------------------------------
------------------------------------------------------------
----DDGGKDK--------------TLIVTA-----------------------------
-AHLRAQDQDEVSV----------------------------------------------
------------------------------------------------------------
--------------------
>gi|448323606|ref|ZP_21513064.1| 50S ribosomal protein L21e [Natronococcus amylolyticus DSM 10524]
------------------------------------------------------------
-----MPNSNGPRQ----------------------GTRDK-------------------
-LSN---------------------NPR----------------------D--RG-----
-----ASP-PQRAIQ------------------------------QYDEGQK--------
-----VHLKI------DPSV----------------------------------------
-----------------------QNGR-FHPR----------------------------
------------------------------------------------------------
-----------------------------------------FDGLT--------------
-------------------GEVL----GKQ-------------G----------------
---------------------------------------------NAFKVQI--------
------------------------------------------------------------
------------------------------------------------------------
------------------------------------------------------------
------------------------------------------------------------
----TDGGKDK--------------TVIVTA-----------------------------
-AHLRAQDQDEVQV----------------------------------------------
------------------------------------------------------------
--------------------
>gi|435847895|ref|YP_007310145.1| ribosomal protein L21E [Natronococcus occultus SP4]
------------------------------------------------------------
-----MPNSNGPRQ----------------------GTRDK-------------------
-LSN---------------------NPR----------------------D--RG-----
-----ASP-PQRAIQ------------------------------QYDEGQK--------
-----VHLKI------DPSV----------------------------------------
-----------------------QDGR-FHPR----------------------------
------------------------------------------------------------
-----------------------------------------FDGLT--------------
-------------------GEVL----GKQ-------------G----------------
---------------------------------------------NAFKVQI--------
------------------------------------------------------------
------------------------------------------------------------
------------------------------------------------------------
------------------------------------------------------------
----NDGGKEK--------------TVIVTA-----------------------------
-AHLRAQDQDEVSV----------------------------------------------
------------------------------------------------------------
--------------------
>gi|448368908|ref|ZP_21555675.1| 50S ribosomal protein L21e [Natrialba aegyptia DSM 13077]
------------------------------------------------------------
-----MPKSNGPRQ----------------------GTRNK-------------------
-LSN---------------------DPR----------------------D--RG-----
-----ASP-PQRAIQ------------------------------DYEVGEK--------
-----VHLKI------DPSI----------------------------------------
-----------------------HKGR-FHPR----------------------------
------------------------------------------------------------
-----------------------------------------FDGHT--------------
-------------------GEVV----GTQ-------------G----------------
---------------------------------------------DAFKVEI--------
------------------------------------------------------------
------------------------------------------------------------
------------------------------------------------------------
------------------------------------------------------------
----NDGGKNK--------------TLIVTA-----------------------------
-AHMRAQDRSEERV----------------------------------------------
------------------------------------------------------------
--------------------
>gi|448361797|ref|ZP_21550410.1| 50S ribosomal protein L21e [Natrialba asiatica DSM 12278]
------------------------------------------------------------
-----MPKSNGPRQ----------------------GTRNK-------------------
-LSN---------------------DPR----------------------D--RG-----
-----ASP-PQRAIQ------------------------------DYEVGEK--------
-----VHLKI------DPSI----------------------------------------
-----------------------HKGR-FHPR----------------------------
------------------------------------------------------------
-----------------------------------------FDGHT--------------
-------------------GEVV----GTQ-------------G----------------
---------------------------------------------DAFKVEI--------
------------------------------------------------------------
------------------------------------------------------------
------------------------------------------------------------
------------------------------------------------------------
----NDGGKNK--------------TLIVTA-----------------------------
-AHMRAQDRSEERV----------------------------------------------
------------------------------------------------------------
--------------------
>gi|448348692|ref|ZP_21537540.1| 50S ribosomal protein L21e [Natrialba taiwanensis DSM 12281]
------------------------------------------------------------
-----MPKSNGPRQ----------------------GTRNK-------------------
-LSN---------------------DPR----------------------D--RG-----
-----ASP-PQRAIQ------------------------------DYEVGEK--------
-----VHLKI------DPSI----------------------------------------
-----------------------HKGR-FHPR----------------------------
------------------------------------------------------------
-----------------------------------------FDGHT--------------
-------------------GEVV----GTQ-------------G----------------
---------------------------------------------DAFKVEI--------
------------------------------------------------------------
------------------------------------------------------------
------------------------------------------------------------
------------------------------------------------------------
----NDGGKNK--------------TLIVTA-----------------------------
-AHMRAQDRSEERV----------------------------------------------
------------------------------------------------------------
--------------------
>gi|448353213|ref|ZP_21541990.1| 50S ribosomal protein L21e [Natrialba hulunbeirensis JCM 10989]
------------------------------------------------------------
-----MPKSNGPRQ----------------------GTRNK-------------------
-LSN---------------------SPR----------------------D--RG-----
-----ASP-PQRAIQ------------------------------QYEVGEK--------
-----VHLKI------DPSV----------------------------------------
-----------------------HKGR-FHPR----------------------------
------------------------------------------------------------
-----------------------------------------FDGHT--------------
-------------------GEVI----GTQ-------------G----------------
---------------------------------------------DAFKVEI--------
------------------------------------------------------------
------------------------------------------------------------
------------------------------------------------------------
------------------------------------------------------------
----NDGGKDK--------------TLIVTA-----------------------------
-AHMRAQDRSEERV----------------------------------------------
------------------------------------------------------------
--------------------
>gi|448356617|ref|ZP_21545344.1| 50S ribosomal protein L21e [Natrialba chahannaoensis JCM 10990]
------------------------------------------------------------
-----MPKSNGPRQ----------------------GTRNK-------------------
-LSN---------------------SPR----------------------D--RG-----
-----SSP-PQRAIQ------------------------------QYEVGEK--------
-----VHLKI------DPSV----------------------------------------
-----------------------HKGR-FHPR----------------------------
------------------------------------------------------------
-----------------------------------------FDGHT--------------
-------------------GEVI----GTQ-------------G----------------
---------------------------------------------DAFKVEI--------
------------------------------------------------------------
------------------------------------------------------------
------------------------------------------------------------
------------------------------------------------------------
----NDGGKDK--------------TLIVTA-----------------------------
-AHLRAQDRSEERV----------------------------------------------
------------------------------------------------------------
--------------------
>gi|289580778|ref|YP_003479244.1| 50S ribosomal protein L21e [Natrialba magadii ATCC 43099]
------------------------------------------------------------
-----MPKSNGPRQ----------------------GTRNK-------------------
-LSN---------------------SPR----------------------D--RG-----
-----SSP-PQRAIQ------------------------------QYEVGEK--------
-----VHLKI------DPSV----------------------------------------
-----------------------HKGR-YHPR----------------------------
------------------------------------------------------------
-----------------------------------------FDGHT--------------
-------------------GEVI----GTQ-------------G----------------
---------------------------------------------DAFKVEI--------
------------------------------------------------------------
------------------------------------------------------------
------------------------------------------------------------
------------------------------------------------------------
----NDGGKDK--------------TLIVTA-----------------------------
-AHLRAQDRSEERV----------------------------------------------
------------------------------------------------------------
--------------------
>gi|336255451|ref|YP_004598558.1| 50S ribosomal protein L21e [Halopiger xanaduensis SH-6]
------------------------------------------------------------
-----MPNSNGPRQ----------------------GTRGK-------------------
-LSN---------------------DPR----------------------D--RG-----
-----SSP-PQRAIQ------------------------------EYEEGEK--------
-----VHLKI------DPSV----------------------------------------
-----------------------HKGR-FHPR----------------------------
------------------------------------------------------------
-----------------------------------------FDGHT--------------
-------------------GEVV----GKQ-------------G----------------
---------------------------------------------DAFKVRI--------
------------------------------------------------------------
------------------------------------------------------------
------------------------------------------------------------
------------------------------------------------------------
----NDGGKDK--------------TLIVTA-----------------------------
-AHMRAQDRSEDRV----------------------------------------------
------------------------------------------------------------
--------------------
>gi|429192100|ref|YP_007177778.1| ribosomal protein L21E [Natronobacterium gregoryi SP2]
------------------------------------------------------------
-----MPNSNGPRQ----------------------GTRNK-------------------
-LSN---------------------DPR----------------------E--RG-----
-----ASP-PQRAIQ------------------------------EYEEGEK--------
-----VHLKI------DPSI----------------------------------------
-----------------------HKGR-FHPR----------------------------
------------------------------------------------------------
-----------------------------------------FDGLT--------------
-------------------GEVV----GKQ-------------G----------------
---------------------------------------------NAFKVQV--------
------------------------------------------------------------
------------------------------------------------------------
------------------------------------------------------------
------------------------------------------------------------
----NDGGKDK--------------TLIVTA-----------------------------
-AHMRAQDRAADRV----------------------------------------------
------------------------------------------------------------
--------------------
>gi|448712342|ref|ZP_21701740.1| 50S ribosomal protein L21e [Halobiforma nitratireducens JCM 10879]
------------------------------------------------------------
-----MPNSNGPRQ----------------------GTRNK-------------------
-LSN---------------------DPR----------------------E--RG-----
-----SSP-PQRAIQ------------------------------DYEEGEK--------
-----VHLKI------DPSV----------------------------------------
-----------------------HDGR-FHPR----------------------------
------------------------------------------------------------
-----------------------------------------FDGLT--------------
-------------------GEVV----GKQ-------------G----------------
---------------------------------------------DAFKVQV--------
------------------------------------------------------------
------------------------------------------------------------
------------------------------------------------------------
------------------------------------------------------------
----NDGGKDK--------------TLIVTA-----------------------------
-AHMRAQERAEDRV----------------------------------------------
------------------------------------------------------------
--------------------
>gi|448702547|ref|ZP_21699980.1| 50S ribosomal protein L21e [Halobiforma lacisalsi AJ5]
------------------------------------------------------------
-----MPNSNGPRQ----------------------GTRNK-------------------
-LSN---------------------DPR----------------------E--RG-----
-----ASP-PQRAIQ------------------------------EYEEGEK--------
-----VHLKI------DPSV----------------------------------------
-----------------------HKGR-FHPR----------------------------
------------------------------------------------------------
-----------------------------------------FDGLT--------------
-------------------GEVV----GKQ-------------G----------------
---------------------------------------------DAFKVQI--------
------------------------------------------------------------
------------------------------------------------------------
------------------------------------------------------------
------------------------------------------------------------
----NDGGKDK--------------TLIVTA-----------------------------
-AHMRAQERAEDRV----------------------------------------------
------------------------------------------------------------
--------------------
>lcl|36174_849 unnamed protein product
------------------------------------------------------------
-----MPKSNGPRQ----------------------GTRRK-------------------
-LAN---------------------DPR----------------------D--RG-----
-----TSP-PQRAIQ------------------------------DYDDGQK--------
-----VHLKI------DPSI----------------------------------------
-----------------------PDGR-FHPR----------------------------
------------------------------------------------------------
-----------------------------------------FDGQT--------------
-------------------GRVV----GKQ-------------G----------------
---------------------------------------------SAFKVQI--------
------------------------------------------------------------
------------------------------------------------------------
------------------------------------------------------------
------------------------------------------------------------
----NDGGKDK--------------TVLVSA-----------------------------
-AHMSAQE----------------------------------------------------
------------------------------------------------------------
--------------------
>gi|448313716|ref|ZP_21503429.1| 50S ribosomal protein L21e [Natronolimnobius innermongolicus JCM 12255]
------------------------------------------------------------
-----MPHSNGPRQ----------------------GTRGK-------------------
-LSN---------------------DPR----------------------E--RG-----
-----TSP-PQRAIQ------------------------------EYEEGEK--------
-----VHLKI------DPSV----------------------------------------
-----------------------HKGR-FHPR----------------------------
------------------------------------------------------------
-----------------------------------------FDGQT--------------
-------------------GEVV----GKQ-------------G----------------
---------------------------------------------AAFKVQI--------
------------------------------------------------------------
------------------------------------------------------------
------------------------------------------------------------
------------------------------------------------------------
----TDGGKEK--------------TLIVTA-----------------------------
-AHLRAQNQEKSRI----------------------------------------------
------------------------------------------------------------
--------------------
>gi|448391858|ref|ZP_21566953.1| 50S ribosomal protein L21e [Haloterrigena salina JCM 13891]
------------------------------------------------------------
-----MPNSNGPRQ----------------------GSRRK-------------------
-LSN---------------------EPR----------------------N--RG-----
-----TSS-PQRAIQ------------------------------EYEEGEK--------
-----VHLKI------DPSV----------------------------------------
-----------------------PNGR-FHPR----------------------------
------------------------------------------------------------
-----------------------------------------FDGQT--------------
-------------------GEVV----GKQ-------------G----------------
---------------------------------------------DAFKVQI--------
------------------------------------------------------------
------------------------------------------------------------
------------------------------------------------------------
------------------------------------------------------------
----SDRGKEK--------------TLIVTA-----------------------------
-AHMRAQNQEKTRI----------------------------------------------
------------------------------------------------------------
--------------------
>gi|284165660|ref|YP_003403939.1| 50S ribosomal protein L21e [Haloterrigena turkmenica DSM 5511]
------------------------------------------------------------
-----MPNSNGPRQ----------------------GSRRK-------------------
-LSN---------------------EPR----------------------N--RG-----
-----TSS-PQRAIQ------------------------------EYEEGEK--------
-----VHLKI------DPSV----------------------------------------
-----------------------PNGR-FHPR----------------------------
------------------------------------------------------------
-----------------------------------------FDGQT--------------
-------------------GEVV----GKQ-------------G----------------
---------------------------------------------DAFKVQI--------
------------------------------------------------------------
------------------------------------------------------------
------------------------------------------------------------
------------------------------------------------------------
----SDRGKEK--------------TLIVTA-----------------------------
-AHMRAQNQEKSRI----------------------------------------------
------------------------------------------------------------
--------------------
>gi|448300552|ref|ZP_21490551.1| 50S ribosomal protein L21e [Natronorubrum tibetense GA33]
------------------------------------------------------------
-----MPHSNGPRQ----------------------GTRRK-------------------
-LAN---------------------APR----------------------D--RG-----
-----TSP-PQRAIQ------------------------------EYENGEK--------
-----VHLKI------DPSV----------------------------------------
-----------------------PNGR-YHPR----------------------------
------------------------------------------------------------
-----------------------------------------FDGQT--------------
-------------------GEVV----GKQ-------------G----------------
---------------------------------------------DAFKVQI--------
------------------------------------------------------------
------------------------------------------------------------
------------------------------------------------------------
------------------------------------------------------------
----SDRGKEK--------------TLIVTA-----------------------------
-AHMRAQNQDKNRI----------------------------------------------
------------------------------------------------------------
--------------------
>gi|448309397|ref|ZP_21499258.1| 50S ribosomal protein L21e [Natronorubrum bangense JCM 10635]
------------------------------------------------------------
-----MPNSNGPRQ----------------------GSRRK-------------------
-LAN---------------------APR----------------------D--RG-----
-----SSP-PQRAIQ------------------------------EYEEGEK--------
-----VHLKI------DPSV----------------------------------------
-----------------------PNGR-YHPR----------------------------
------------------------------------------------------------
-----------------------------------------FDGRT--------------
-------------------GEVV----GKQ-------------G----------------
---------------------------------------------DAFKVQI--------
------------------------------------------------------------
------------------------------------------------------------
------------------------------------------------------------
------------------------------------------------------------
----NDRGKEK--------------TLIVTA-----------------------------
-AHMRAQNQEKSRI----------------------------------------------
------------------------------------------------------------
--------------------
>gi|448303161|ref|ZP_21493111.1| 50S ribosomal protein L21e [Natronorubrum sulfidifaciens JCM 14089]
------------------------------------------------------------
-----MPNSNGPRQ----------------------GSRRK-------------------
-LAN---------------------KPR----------------------D--RG-----
-----SSP-PQRAIQ------------------------------EYEAGEK--------
-----VHLKI------DPSV----------------------------------------
-----------------------PDGR-YHPR----------------------------
------------------------------------------------------------
-----------------------------------------FDGRT--------------
-------------------GEVV----GKQ-------------G----------------
---------------------------------------------DAFKVQI--------
------------------------------------------------------------
------------------------------------------------------------
------------------------------------------------------------
------------------------------------------------------------
----NDRGKEK--------------TLIVTA-----------------------------
-AHLRAQNQEKSRI----------------------------------------------
------------------------------------------------------------
--------------------
>lcl|38023_3777 unnamed protein product
------------------------------------------------------------
-----MPKSNGPRQ----------------------GTRRK-------------------
-LAN---------------------DPR----------------------D--RG-----
-----TSP-PQRAIQ------------------------------EYEEGEK--------
-----VHLKI------DPST----------------------------------------
-----------------------PNGR-FHPR----------------------------
------------------------------------------------------------
-----------------------------------------FDGRT--------------
-------------------GEVV----GKQ-------------G----------------
---------------------------------------------DAFKVEI--------
------------------------------------------------------------
------------------------------------------------------------
------------------------------------------------------------
------------------------------------------------------------
----VDGGKEK--------------TLLVTA-----------------------------
-AHMRAQNQEKSRI----------------------------------------------
------------------------------------------------------------
--------------------
>gi|448346242|ref|ZP_21535129.1| 50S ribosomal protein L21e [Natrinema altunense JCM 12890]
------------------------------------------------------------
-----MPKSNGPRQ----------------------GTRRK-------------------
-LAN---------------------DPR----------------------D--RG-----
-----TSP-PQRAIQ------------------------------EYEEGEK--------
-----VHLKI------DPST----------------------------------------
-----------------------PNGR-FHPR----------------------------
------------------------------------------------------------
-----------------------------------------FDGRT--------------
-------------------GEVV----GKQ-------------G----------------
---------------------------------------------DAFKVEI--------
------------------------------------------------------------
------------------------------------------------------------
------------------------------------------------------------
------------------------------------------------------------
----VDGGKEK--------------TLLVTA-----------------------------
-AHMRAQNQEKSRI----------------------------------------------
------------------------------------------------------------
--------------------
>gi|448340620|ref|ZP_21529591.1| 50S ribosomal protein L21e [Natrinema gari JCM 14663]
------------------------------------------------------------
-----MPKSNGPRQ----------------------GTRRK-------------------
-LAN---------------------DPR----------------------D--RG-----
-----TSP-PQRAIQ------------------------------EYEEGEK--------
-----VHLKI------DPST----------------------------------------
-----------------------PNGR-FHPR----------------------------
------------------------------------------------------------
-----------------------------------------FDGRT--------------
-------------------GEVV----GKQ-------------G----------------
---------------------------------------------DAFKVEI--------
------------------------------------------------------------
------------------------------------------------------------
------------------------------------------------------------
------------------------------------------------------------
----VDGGKEK--------------TLLVTA-----------------------------
-AHMRAQNQEKSRI----------------------------------------------
------------------------------------------------------------
--------------------
>gi|397772944|ref|YP_006540490.1| Ribosomal protein L21e [Natrinema sp. J7-2]
------------------------------------------------------------
-----MPKSNGPRQ----------------------GTRRK-------------------
-LAN---------------------DPR----------------------D--RG-----
-----TSP-PQRAIQ------------------------------EYEEGEK--------
-----VHLKI------DPST----------------------------------------
-----------------------PNGR-FHPR----------------------------
------------------------------------------------------------
-----------------------------------------FDGRT--------------
-------------------GEVV----GKQ-------------G----------------
---------------------------------------------DAFKVEI--------
------------------------------------------------------------
------------------------------------------------------------
------------------------------------------------------------
------------------------------------------------------------
----VDGGKEK--------------TLLVTA-----------------------------
-AHMRAQNQEKSRI----------------------------------------------
------------------------------------------------------------
--------------------
>gi|448337104|ref|ZP_21526186.1| 50S ribosomal protein L21e [Natrinema pallidum DSM 3751]
------------------------------------------------------------
-----MPKSNGPRQ----------------------GTRRK-------------------
-LAN---------------------DPR----------------------D--RG-----
-----TSP-PQRAIQ------------------------------EYEEGEK--------
-----VHLKI------DPST----------------------------------------
-----------------------PDGR-FHPR----------------------------
------------------------------------------------------------
-----------------------------------------FDGRT--------------
-------------------GEVV----GKQ-------------G----------------
---------------------------------------------DAFKVEI--------
------------------------------------------------------------
------------------------------------------------------------
------------------------------------------------------------
------------------------------------------------------------
----VDGGKEK--------------TLLVTA-----------------------------
-AHMRAQNQEKSRI----------------------------------------------
------------------------------------------------------------
--------------------
>gi|448329920|ref|ZP_21519214.1| 50S ribosomal protein L21e [Natrinema versiforme JCM 10478]
------------------------------------------------------------
-----MPKSNGPRQ----------------------GTRRK-------------------
-LAN---------------------DPR----------------------D--RG-----
-----GSP-PQRAIQ------------------------------EYEEGEK--------
-----VHLKI------DPSV----------------------------------------
-----------------------PDGR-FHPR----------------------------
------------------------------------------------------------
-----------------------------------------FDGHT--------------
-------------------GEVV----GKQ-------------G----------------
---------------------------------------------SAFKVEI--------
------------------------------------------------------------
------------------------------------------------------------
------------------------------------------------------------
------------------------------------------------------------
----NDGGKDK--------------TLLVTA-----------------------------
-AHMRAQNQDKNRI----------------------------------------------
------------------------------------------------------------
--------------------
>gi|448399675|ref|ZP_21570935.1| 50S ribosomal protein L21e [Haloterrigena limicola JCM 13563]
------------------------------------------------------------
-----MPKSNGPRQ----------------------GTRRK-------------------
-LAN---------------------DPR----------------------D--RG-----
-----TSP-PQRAIQ------------------------------EYEEGEK--------
-----VHLKI------DPSV----------------------------------------
-----------------------SDGR-FHPR----------------------------
------------------------------------------------------------
-----------------------------------------FDGLT--------------
-------------------GEVV----GKQ-------------G----------------
---------------------------------------------SVFKVEI--------
------------------------------------------------------------
------------------------------------------------------------
------------------------------------------------------------
------------------------------------------------------------
----NDGGKDK--------------TLLVAA-----------------------------
-AHMRAQNQEKSRI----------------------------------------------
------------------------------------------------------------
--------------------
>gi|448385114|ref|ZP_21563693.1| 50S ribosomal protein L21e [Haloterrigena thermotolerans DSM 11522]
------------------------------------------------------------
-----MPKSNGPRQ----------------------GTRKK-------------------
-LAN---------------------DPR----------------------D--RG-----
-----TSP-PQRAIQ------------------------------EYEEGEK--------
-----VHLKI------DPSV----------------------------------------
-----------------------ADGR-FHPR----------------------------
------------------------------------------------------------
-----------------------------------------FDGRT--------------
-------------------GEVV----GKQ-------------G----------------
---------------------------------------------SVFKVAI--------
------------------------------------------------------------
------------------------------------------------------------
------------------------------------------------------------
------------------------------------------------------------
----NDGGKDK--------------TLLVAA-----------------------------
-AHMRAQNQEKSRI----------------------------------------------
------------------------------------------------------------
--------------------
>gi|448331867|ref|ZP_21521117.1| 50S ribosomal protein L21e [Natrinema pellirubrum DSM 15624]
------------------------------------------------------------
-----MPKSNGPRQ----------------------GTRKK-------------------
-LAN---------------------DPR----------------------D--RG-----
-----TSP-PQRAIQ------------------------------EYEEGEK--------
-----VHLKI------DPSV----------------------------------------
-----------------------ADGR-FHPR----------------------------
------------------------------------------------------------
-----------------------------------------FDGRT--------------
-------------------GEVV----GKQ-------------G----------------
---------------------------------------------SVFKVAI--------
------------------------------------------------------------
------------------------------------------------------------
------------------------------------------------------------
------------------------------------------------------------
----NDGGKDK--------------TLLVAA-----------------------------
-AHMRAQNQEKSRI----------------------------------------------
------------------------------------------------------------
--------------------
