# Supplementary material for: Inteins as indicators of gene flow in the halobacteria
Source: Front Microbiol. 2014 Jun 26;5:299. doi: 10.3389/fmicb.2014.00299 (PMC4071816; doi:10.3389/fmicb.2014.00299)
Supplement: Supplementary file 1 [file DataSheet1.ZIP › data_file1/reference_tree_alignment/L21e.fasta]

>candidatus_nanosalinarum_J07AB56
-------------MAQKSSGPQHGARQKISRD-RNQNLSVNDR-IESFDEGQKVVLRIHP
SEPEGRFHARFHGSRGEVTGKTG---------------------------------
>halophilic_archaeon_J07HX64
--------------MPNSNGPQQGTRHKLQNDTREGGTSPPQRVVREFDVGDTVHLTIDP
SVEDGRYHPRFNGETGTIVGEQGRAYQVEITDGDLEKKLISLPAHLTLQK------
>halophilic_archaeon_J07HB67
--------------MPNSNGPLSNTKGKLENDPRDAGTSPPQRAIAEFEAGQTVHLALDP
SVEDGRFHARFNGQTGTVVGEQGDAYQVQITDDTVEKTIIAKAAHLKLQEE-----
>hbt_sp_NRC_1
--------------MPNSNGPLSNSGGKLQNDPRDRGTSPPQRAIADYDDGESVHLTLDP
SVQDGRFHPRFSGLTGTVVGTQGDAFKVEVNDGGMDKTLIVGAAHLRTQRQEE---
>hbt_salinarum_R_1
--------------MPNSNGPLSNSGGKLQNDPRDRGTSPPQRAIADYDDGESVHLTLDP
SVQDGRFHPRFSGLTGTVVGTQGDAFKVEVNDGGMDKTLIVGAAHLRTQRQEE---
>nmn_moolapensis_8_8_11
--------------MPSSNGPRQATRNKLKNDARDRGASPPQRSVEEFDDGEKVHLKLDP
SVPNGQFHPRFNGRTGTVAGKQGRAFKVEIEDGSVTKTLIAAPAHLRRQQA-----
>nmn_pharaonis_DSM_2160
--------------MPSSNGPRQATRNKLKNDARERGTSPPQRSIEEYDDGEKVHLKLDP
SVPNGQFHPRFNGRTGTVVGEQGDAFKVEIEDGNVTKTVIAAPAHLRRQQA-----
>hcc_saccharolyticus_DSM_5350
--------------MPNSKGPLKKTRNKLSNDPRERGTSPPQRAIENFDEGDHVHLSLDP
SVTDGRFHPRFNGHTGEVLGSQGRAYQVAIVDGDTEKTLIVTPEHLSRQE------
>hcc_salifodinae_DSM_8989
--------------MPNSKGPLKKTRHKLSNDPRERGTSPPQRAIEDFDEGDRVHLNLDP
SVPDGRFHPRFNGHTGEVLGSQGRAYQVEIVDGDTAKTLIVTPEHLSRQE------
>hcc_hamelinensis_100A6
--------------MPNSKGPLKKTRNKLSNDPRERGTSPPQRAIEDFDEGEHVHLRLDP
SVPDGRFHPRFNGHTGEVLGRQGRAYRVRINDGGKDKTLIAIPAHLRRQE------
>hcc_morrhuae_DSM_1307
--------------MPNSKGPLKKTRNKLSNDPRERGTSPPQRAIEEFDAGDRVHLSLDP
SVPDGRFHPRFNGHTGEVLDEQGRAYRVRITDGEKDKTIIVTAAHLRRQE------
>hcc_thailandensis_JCM_13552
--------------MPNSKGPLKKTRNKLSNDPRERGTSPPQRAIEEFDAGDRVHLSLDP
SVPDGRFHPRFDGHTGEVLDEQGRAYRVRITDGGKEKTIIVTAAHLRRQE------
>hmc_mukohataei_DSM_12286
--------------MPSSDGPLKGTRNKLKNKPRERGTSPPQRAVEQYEEGDTVHLKIDP
SVNDGRFHPRFDGSTGVVLGQQGEAYKVEINDNGKDKTIIVTPAHLRRQE------
>hrr_J07HR59
--------------MPSSNGPQKGTRGKLSNDARDAGTSPPQRAIQEFDEGDRVHMDIDP
SVRKGRFHPRFNGHTGVVSGKQGDAFTVEITDGGKEKTIIVTAAHLRLQEE-----
>hac_jeotgali_B3
--------------MPSSNGPLNGTRKKLSNHPRERGTSPPQRAVTRFEEGQRVHLKIDP
SVPDGRFHPRFNGHTGVVAGEQGTAYKVEITDGGKRKTLIAKPAHLRAQE------
>har_vallismortis_ATCC_29715
--------------MPSSNGPLEGTRDKLKNKPRDRGTSPPQRAVEEFDDGEKVHLKIDP
SVPNGRFHPRFDGRTGTVEGTQGDAYKVDIVDGGKEKTIIVTAAHLRRQE------
>har_amylolytica_JCM_13557
--------------MPSSNGPLEGTRDKLKNKPRDRGTSPPQRAVEEFDDGEKVHLKIDP
SVPNGRFHPRFDGQTGTVEGKQGDAYKVDIVDGGKAKTIIVTAAHLRRQE------
>har_hispanica_ATCC_33960
--------------MPSSNGPLEGTRDKLKNKPRDRGTSPPQRAVEEFDDGEKVHLKIDP
SVPNGRFHPRFDGQTGTVEGKQGDAYKVDIVDGGKAKTIIVTAAHLRRQE------
>har_japonica_DSM_6131
--------------MPSSNGPLEGTRDKLKNKPRDRGTSPPQRAVEEFDDGEKVHLKIDP
SVPNGRFHPRFDGQTGTVEGKQGDAYKVDIVDGGKAKTIIVTAAHLRRQE------
>har_californiae_ATCC_3379
--------------MPSSNGPLEGTRGKLKNKPRDRGTSPPQRAVEEFDDGEKVHLKIDP
SVPNGRFHPRFDGQTGTVEGKQGDAYKVDIVDGGKEKTIIVTAAHLRRQE------
>har_marismortui_ATCC_43049
--------------MPSSNGPLEGTRGKLKNKPRDRGTSPPQRAVEEFDDGEKVHLKIDP
SVPNGRFHPRFDGQTGTVEGKQGDAYKVDIVDGGKEKTIIVTAAHLRRQE------
>har_sinaiiensis_ATCC_33800
--------------MPSSNGPLEGTRGKLKNKPRDRGTSPPQRAVEEFDDGEKVHLKIDP
SVPNGRFHPRFDGQTGTVEGKQGDAYKVDIVDGGKEKTIIVTAAHLRRQE------
>har_argentinensis_DSM_12282
--------------MPSSNGPLEGTRDKLKNKPRDRGTSPPQRAVEEFDDGEKVHLKIDP
SVPNGRFHPRFDGQTGTVEGKQGDAYKVDIVDGGKEKTIIVTAAHLRRQE------
>hrd_tiamatea_SARL4B
--------------MPSSNGPLEGTRNKLKNDPRDRGTSPPQRAIQEFDVGTTVHLDIDP
SVADGRFHPRFSGHTGEVIGEQGTAYKVQINDGGKDKTIIVKPAHLREQTEE----
>hrd_utahensis_DSM_12940
--------------MPSSNGPLEGTRNKLKNDPRDRGTSPPQRAIQEFDVGTSVHLDIDP
SVADGRFHPRFSGHTGEVIGEQGTAYKVQINDGGKDKTIIVKPAHLREQTEE----
>hbt_sp_DL_1
--------------MPSSNGPLNSTRKKLSNSPRDRGTSPPQRAIAEFDEGQKVHLKTDP
SVSDGRFHPRFDGLTGTVTGKQGRAFKVAINDGGKDKTVIAKAAHLRAQDD-----
>hns_J07HN6
--------------MPNSNGPLSGTRGKLSNDPRDGGTSPPQQSVESFETGQKVHLDIDP
SVSEGRFHPRFNGHTGEVTGTQGSAYTVSIVDGGKEKTVIARPAHLHAQQ------
>hrr_Cb34
--------------MPSSNGPQKATRDKLSNKPRDRGTSPPQRAIQEFEEGTQVHLKIDP
SVQEGRFHPRFDGRTGTVTGKQGAAFTVEITDGGKTKTLIVRAAHMSRQQ------
>hrr_aidingense_JCM_13916
--------------MPSSNGPQKATRDKLSNKPRDRGTSPPQRAIQEFEADTQVHLKIDP
SVQEGRFHPRFDGRTGTVTGKQGAAFKVEIPDGGKTKTLIVRAAHMSAQKN-----
>hrr_californiensis_DSM_19288
--------------MPSSNGPQKATRDKLSNKPRNRGTSPPQRAIQEFDEGSQVHLKIDP
SVPNGRFHPRFDGRTGTVVGKQGSAFKVEIPDGGKTKTLIVTAAHMRAQQN-----
>hrr_hochstenium_ATCC_700873
--------------MPSSNGPQKATRDKLSNKPRNRGTSPPQRAIQEFDEGSQVHLKIDP
SVPNGRFHPRFDGRTGTVVGKQGSAFKVEIPDGGKTKTLIVTAAHMRAQQN-----
>hrr_SP7
--------------MPSSNGPQKATRDKLSNKPRNRGTSPPQRAIQEFDEGSQVHLKIDP
SVPNGRFHPRFDGRTGTVVGKQGSAFKVEIPDGGKTKTLIVTAAHMRAQQN-----
>hrr_coriense_DSM_10284
--------------MPSSNGPQKATRDKLSNKPRNRGTSPPQRAIQEFDEGSQVHLKIDP
SVPKGRFHPRFDGRTGTVVGKQGSAFKVEIPDGGKTKTLIVTAAHMRAQQN-----
>hrr_SP3
--------------MPSSNGPQKATRDKLSNKPRNRGTSPPQRAIQEFDEGSQVHLKIDP
SVPKGRFHPRFDGRTGTVVGKQGSAFKVEIPDGGKTKTLIVTAAHMRAQQN-----
>hrr_SP9
--------------MPSSNGPQKATRDKLSNKPRNRGTSPPQRAIQEFDEGSQVHLKIDP
SVPKGRFHPRFDGRTGTVVGKQGSAFKVEIPDGGKTKTLIVTAAHMRAQQN-----
>hrr_tebenquichense_DSM_14210
--------------MPSSNGPQKATRDKLSNKPRNRGTSPPQRAIQEFDEGSQVHLKIDP
SVPKGRFHPRFDGRTGTVVGKQGSAFKVEIPDGGKTKTLIVTAAHMRAQQN-----
>hrr_92
--------------MPSSNGPQKATRDKLSNKPRNRGTSPPQRAIQEFEEGSQVHLKIDP
SVPKGRFHPRFDGRTGTVIGKQGSAFKVEIPDGGKTKTLTVTAAHMRAQQN-----
>hrr_C2_a
--------------MPSSNGPQKATRDKLSNKPRNRGTSPPQRAIQEFEEGSQVHLKIDP
SVPKGRFHPRFDGRTGTVIGKQGSAFKVEIPDGGKTKTLIVTAAHMRAQQN-----
>hrr_Ec15
--------------MPSSNGPQKATRDKLSNKPRNRGTSPPQRAIQEFEEGSQVHLKIDP
SVPKGRFHPRFDGRTGTVIGKQGSAFKVEIPDGGKTKTLIVTAAHMRAQQN-----
>hrr_Fb21
--------------MPSSNGPQKATRDKLSNKPRNRGTSPPQRAIQEFEEGSQVHLKIDP
SVPKGRFHPRFDGRTGTVIGKQGSAFKVEIPDGGKTKTLIVTAAHMRAQQN-----
>hrr_G37
--------------MPSSNGPQKATRDKLSNKPRNRGTSPPQRAIQEFEEGSQVHLKIDP
SVPKGRFHPRFDGRTGTVIGKQGSAFKVEIPDGGKTKTLIVTAAHMRAQQN-----
>hrr_Ga2p
--------------MPSSNGPQKATRDKLSNKPRNRGTSPPQRAIQEFEEGSQVHLKIDP
SVPKGRFHPRFDGRTGTVIGKQGSAFKVEIPDGGKTKTLIVTAAHMRAQQN-----
>hrr_Ga36
--------------MPSSNGPQKATRDKLSNKPRNRGTSPPQRAIQEFEEGSQVHLKIDP
SVPKGRFHPRFDGRTGTVIGKQGSAFKVEIPDGGKTKTLIVTAAHMRAQQN-----
>hrr_LD3
--------------MPSSNGPQKATRDKLSNKPRNRGTSPPQRAIQEFEEGSQVHLKIDP
SVPKGRFHPRFDGRTGTVIGKQGSAFKVEIPDGGKTKTLIVTAAHMRAQQN-----
>hrr_LG3
--------------MPSSNGPQKATRDKLSNKPRNRGTSPPQRAIQEFEEGSQVHLKIDP
SVPKGRFHPRFDGRTGTVIGKQGSAFKVEIPDGGKTKTLIVTAAHMRAQQN-----
>hrr_T3cd
--------------MPSSNGPQKATRDKLSNKPRNRGPSPPQRAIQEFEEGSQVHLKIDP
SVPKGRFHPRFDGRTGTVVGKQGSAFKVEIPDGGKTKTLIVTAAHMSAQQN-----
>hrr_167
--------------MPSSNGPQKATRDKLSNKPRNRGTSPPQRAIQEFEEGSQVHLKIDP
SVPKGRFHPRFDGRTGTVVGKQGSAFKIEIPDGGKTKTLIVTAAHMSAQQN-----
>hrr_C2_b
--------------MPSSNGPQKATRDKLSNKPRNRGTSPPQRAIQEFEEGSQVHLKIDP
SVPKGRFHPRFDGRTGTVVGKQGSAFKIEIPDGGKTKTLIVTAAHMSAQQN-----
>hrr_arcis_JCM_13916
--------------MPSSNGPQKATRDKLSNKPRNRGTSPPQRAIQEFEEGSQVHLKIDP
SVPKGRFHPRFDGRTGTVVGKQGSAFKVEIPDGGKTKTLIVTAAHMSAQQN-----
>hrr_C3
--------------MPSSNGPQKATRDKLSNKPRNRGTSPPQRAIQEFEEGSQVHLKIDP
SVPKGRFHPRFDGRTGTVVGKQGSAFKVEIPDGGKTKTLIVTAAHMSAQQN-----
>hrr_distributum_JCM_10118
--------------MPSSNGPQKATRDKLSNKPRNRGTSPPQRAIQEFEEGSQVHLKIDP
SVPKGRFHPRFDGRTGTVVGKQGSAFKVEIPDGGKTKTLIVTAAHMSAQQN-----
>hrr_E8
--------------MPSSNGPQKATRDKLSNKPRNRGTSPPQRAIQEFEEGSQVHLKIDP
SVPKGRFHPRFDGRTGTVVGKQGSAFKVEIPDGGKTKTLIVTAAHMSAQQN-----
>hrr_litoreum_JCM_13561
--------------MPSSNGPQKATRDKLSNKPRNRGTSPPQRAIQEFEEGSQVHLKIDP
SVPKGRFHPRFDGRTGTVVGKQGSAFKVEIPDGGKTKTLIVTAAHMSAQQN-----
>hrr_terrestre_JCM_10247
--------------MPSSNGPQKATRDKLSNKPRNRGTSPPQRAIQEFEEGSQVHLKIDP
SVPKGRFHPRFDGRTGTVVGKQGSAFKVEIPDGGKTKTLIVTAAHMSAQQN-----
>hrr_Ea1
--------------MPSSNGPQKATRDKLSNKPRDRGTSPPQRAIQEFESGSQVHLKIDP
SVQEGRFHPRFDGRTGTVVGKQGAAFKVEISDGGKTKTLIVRAAHMSAQQN-----
>hrr_Ea8
--------------MPSSNGPQKATRDKLSNKPRDRGTSPPQRAIQEFESGSQVHLKIDP
SVQEGRFHPRFDGRTGTVVGKQGAAFKVEISDGGKTKTLIVRAAHMSAQQN-----
>hrr_Eb13
--------------MPSSNGPQKATRDKLSNKPRDRGTSPPQRAIQEFESGSQVHLKIDP
SVQEGRFHPRFDGRTGTVVGKQGAAFKVEISDGGKTKTLIVRAAHMSAQQN-----
>hrr_hd13
--------------MPSSNGPQKATRDKLSNKPRDRGTSPPQRAIQEFESGSQVHLKIDP
SVQEGRFHPRFDGRTGTVVGKQGAAFKVEISDGGKTKTLIVRAAHMSAQQN-----
>hrr_IB24
--------------MPSSNGPQKATRDKLSNKPRDRGTSPPQRAIQEFESGSQVHLKIDP
SVQEGRFHPRFDGRTGTVVGKQGAAFKVEISDGGKTKTLIVRAAHMSAQQN-----
>hrr_lacusprofundi_ATCC_49239
----------MPKTMPSSNGPQKATRDKLSNKPRDRGTSPPQRAIQEFDEGSQVHLKIDP
SVQKGRFHPRFDGRTGTVLGKQGAAFKVEIPDGGKTKTLIVTAAHMSAQQN-----
>hrr_kocurii_JCM_14978
--------------MPSSNGPQKATRDKLSNKPRDRGTSPPQRAIQEFDEGSQVHLKIDP
SVQKGRFHPRFDGRTGTVVGKQGSAFKVEISDGGKTKTLIVAAAHMSAQHN-----
>hrr_lipolyticum_DSM_21995
--------------MPSSNGPQKATRDKLSNKPRDRGTSPPQRAIQEFDEGSQVHLKIDP
SVQKGRFHPRFDGRTGTVVGKQGAAFKVEIPDGGKTKTLIVTAAHMSAQHN-----
>hrr_C49
--------------MPSSNGPQKATRDKLSNKPRDRGTSPPQRAIQEFDEGSQVHLKIDP
SVQKGRFHPRFDGRTGTVVGKQGAAFKVEIPDGGKTKTLIVAAAHMSAQQN-----
>hrr_saccharovorum_DSM_1137
--------------MPSSNGPQKATRDKLSNKPRDRGTSPPQRAIQEFDEGSQVHLKIDP
SVQKGRFHPRFDGRTGTVVGKQGAAFKVEIPDGGKTKTLIVAAAHMSAQQN-----
>hap_paucihalophilus_DX253
--------------MPSSNGPYNTTREKLSNNPRERGTSPPQRAVQQYENGQKVHLKIDP
SVRKGRFHPRFNGRTGEVVGKQGKAYKVIINDGGKDKTLITQPAHLREQK------
>hns_J07HN4
--------------MPSSNGPLNTTRGKLSNSPRESGTSPPQRAIQEFDTGQKVHLTLDP
SVPEGRFHPRFNGHTGEVTGTQGSAYTVSITDGGKEKTIIARPAHLRAQEE-----
>hqr_J07HQX50
MSFITISTVQYNITMPSSNGPLQGTRGKLSNSPRDRGTSPPQRAIQEYEVGQKVHLTIDP
STQAGRFHPRFNGHTGEVIGTQGRAYKIEIVDGGKEKILIARPAHLRAQQ------
>hqr_walsbyi_C23
--------------MPSSNGPMTGTRDKLSNSPRERGMSPPQRAIQEYDEGQKVHLRIDP
SVREGRFHPRFNGHTGEVTGKQGRAFKVKIIDGGKEKTLIARPAHLRAQE------
>hqr_walsbyi_DSM_16790
--------------MPSSNGPMTGTRDKLSNSPRERGMSPPQRAIQEYDEGQKVHLRIDP
SVREGRFHPRFNGHTGEVTGKQGRAFKIKIIDGGKEKTLIARPAHLRAQE------
>hfx_mediterranei_ATCC_33500
--------------MPSSNGPMKGTRGKLSNKPRERGTSPPQRAIAEFEEGQKVHLNLDP
SVRDGRFHPRFNGLTGEVVGKQGRAFKVQINDGGKEKMVIARPAHLRAQQ------
>hfx_elongans_ATCC_BAA_1513
--------------MPSSNGPMKGTRGKLSNKPRERGTSPPQRSIAEFDEGQKVHLNLDP
SVREGRFHPRFNGLTGEVVGKQGRAFKVQINDGGKKKTVIVRPAHLRAQQ------
>hfx_larsenii_JCM_13917
--------------MPSSNGPMKGTRGKLSNKPRERGTSPPQRSIAEFDEGQKVHLNLDP
SVREGRFHPRFNGLTGEVVGKQGRAFKVQINDGGKEKTVIVRPAHLRAQQ------
>hfx_mucosum_ATCC_BAA_1512
--------------MPSSNGPMKGTRGKLSNKPRERGTSPPQRAIAEFEEGQKVHLNIDP
SVRKGRFHPRFNGLTGEVVGKQGRAFKVQITDGGKEKTVIVRPAHLRAQQ------
>hfx_gobbonsii_ATCC_33959
--------------MPSSNGPMKGTRGKLSNKPRERGTSPPQRAIAEFEEGQKVHLNIDP
SVREGRFHPRFNGLTGEVLGKQGRAFKVQINDGGKEKTVIVRPAHLRAQQ------
>hfx_alexandrinus_JCM_10717
--------------MPSSNGPMKGTRGKLSNKPRERGTSPPQRAIAEFEEGQKVHLNIDP
SVREGRFHPRFNGLTGEVTGKQGRAFKVQINDGGKEKTVIVRPAHLRAQQ------
>hfx_ATCC_BAA-644
--------------MPSSNGPMKGTRGKLSNKPRERGTSPPQRAIAEFEEGQKVHLNIDP
SVREGRFHPRFNGLTGEVTGKQGRAFKVQINDGGKEKTVIVRPAHLRAQQ------
>hfx_ATCC_BAA-645
--------------MPSSNGPMKGTRGKLSNKPRERGTSPPQRAIAEFEEGQKVHLNIDP
SVREGRFHPRFNGLTGEVTGKQGRAFKVQINDGGKEKTVIVRPAHLRAQQ------
>hfx_ATCC_BAA-646
--------------MPSSNGPMKGTRGKLSNKPRERGTSPPQRAIAEFEEGQKVHLNIDP
SVREGRFHPRFNGLTGEVTGKQGRAFKVQINDGGKEKTVIVRPAHLRAQQ------
>hfx_BAB-2207
--------------MPSSNGPMKGTRGKLSNKPRERGTSPPQRAIAEFEEGQKVHLNIDP
SVREGRFHPRFNGLTGEVTGKQGRAFKVQINDGGKEKTVIVRPAHLRAQQ------
>hfx_denitrificans_ATCC_35960
--------------MPSSNGPMKGTRGKLSNKPRERGTSPPQRAIAEFEEGQKVHLNIDP
SVREGRFHPRFNGLTGEVTGKQGRAFKVQINDGGKEKTVIVRPAHLRAQQ------
>hfx_lucentense_DSM_14919
--------------MPSSNGPMKGTRGKLSNKPRERGTSPPQRAIAEFEEGQKVHLNIDP
SVREGRFHPRFNGLTGEVTGKQGRAFKVQINDGGKEKTVIVRPAHLRAQQ------
>hfx_prahovense_DSM_18310
--------------MPSSNGPMKGTRGKLSNKPRERGTSPPQRAIAEFEEGQKVHLNIDP
SVREGRFHPRFNGLTGEVTGKQGRAFKVQINDGGKEKTVIVRPAHLRAQQ------
>hfx_volcanii_DS2
--------------MPSSNGPMKGTRGKLSNKPRERGTSPPQRAIAEFEEGQKVHLNLDP
SVREGRFHPRFNGLTGEVTGKQGRAFKVQINDGGKEKTVIVRPAHLRAQQ------
>hgn_salarium_B_1
---------------------MKGTRGKLSNKPRNRGTSPPQRAIQEYEEGQKVHLRLDP
SVRKGRFHPRFNGHTGEVMGKQGRAFKVQINDGGKDKTLLVRPAHLRAQK------
>hsn_pallida_JCM_14848
--------------MPSSNGPLHGTRGKLSNNPRERGTSPPQRAIQEYDDGQKVHLKIDP
SVRKGRFHPRFNGHTGEVVGKQGRAFKVEINDGGKDKILVVRPAHLRAQQ------
>hgm_borinquense_DSM_11551
--------------MPSSNGPLHGTRGKLSNKPRERGTSPPQRAIQEYDEGQKVHLKIDP
SVRKGRFHPRFNGHTGEVIGKQGRAFKVQINDGGKDKTLIVRPAHLRAQQ------
>haloarchaeon_3A1_DGR
--------------MPSSNGPNKATRNKLSNTPRERGTSPPQRAIQEYEPGQKVHLKIDP
SVRSGRFHPRFDGHTGTVTGKQGSAFTVEITDGGKEKTLIVSAAHLRAQN------
>hvx_asiaticus_JCM_14624
--------------MPKSNGPRQGTRNKLRNKPRERGTSPPQRAIQDYDEGQKVHLKIDP
SVTKGRFHPRFDGRTGEVVGTQGDAFKVRVSDGGSSKTLIVTAAHLRAQNE-----
>hvx_ruber_XH_70
--------------MPKSNGPRQGTRNKLRNKPRERGTSPPQRAIQDYDEGQKVHLKIDP
SVTNGRFHPRFDGRTGEVVGTQGDAFKVRVSDGGSSKTLIVTAAHLRAQNE-----
>ncc_jeotgali_DSM_18795
--------------MPNSNGPRQGTRDKLSNDPRSRGASPPQRAIQQYDEGQKVHLKIDP
SIQNGRFHPRFDGHTGEVVGKQGTAFKVQIDDGGKDKTLIVTAAHLRAQDQDEVSV
>ncc_amylolyticus_DSM_10524
--------------MPNSNGPRQGTRDKLSNNPRDRGASPPQRAIQQYDEGQKVHLKIDP
SVQNGRFHPRFDGLTGEVLGKQGNAFKVQITDGGKDKTVIVTAAHLRAQDQDEVQV
>ncc_occultus_SP4
--------------MPNSNGPRQGTRDKLSNNPRDRGASPPQRAIQQYDEGQKVHLKIDP
SVQDGRFHPRFDGLTGEVLGKQGNAFKVQINDGGKEKTVIVTAAHLRAQDQDEVSV
>nab_aegyptia_DSM_13077
--------------MPKSNGPRQGTRNKLSNDPRDRGASPPQRAIQDYEVGEKVHLKIDP
SIHKGRFHPRFDGHTGEVVGTQGDAFKVEINDGGKNKTLIVTAAHMRAQDRSEERV
>nab_asiatica_DSM_12278
--------------MPKSNGPRQGTRNKLSNDPRDRGASPPQRAIQDYEVGEKVHLKIDP
SIHKGRFHPRFDGHTGEVVGTQGDAFKVEINDGGKNKTLIVTAAHMRAQDRSEERV
>nab_taiwanensis_DSM_12281
--------------MPKSNGPRQGTRNKLSNDPRDRGASPPQRAIQDYEVGEKVHLKIDP
SIHKGRFHPRFDGHTGEVVGTQGDAFKVEINDGGKNKTLIVTAAHMRAQDRSEERV
>nab_hulunbeirensis_JCM_10989
--------------MPKSNGPRQGTRNKLSNSPRDRGASPPQRAIQQYEVGEKVHLKIDP
SVHKGRFHPRFDGHTGEVIGTQGDAFKVEINDGGKDKTLIVTAAHMRAQDRSEERV
>nab_chahannaoensis_JCM_10990
--------------MPKSNGPRQGTRNKLSNSPRDRGSSPPQRAIQQYEVGEKVHLKIDP
SVHKGRFHPRFDGHTGEVIGTQGDAFKVEINDGGKDKTLIVTAAHLRAQDRSEERV
>nab_magadii_ATCC_43099
--------------MPKSNGPRQGTRNKLSNSPRDRGSSPPQRAIQQYEVGEKVHLKIDP
SVHKGRYHPRFDGHTGEVIGTQGDAFKVEINDGGKDKTLIVTAAHLRAQDRSEERV
>hpg_xanaduensis_SH_6
--------------MPNSNGPRQGTRGKLSNDPRDRGSSPPQRAIQEYEEGEKVHLKIDP
SVHKGRFHPRFDGHTGEVVGKQGDAFKVRINDGGKDKTLIVTAAHMRAQDRSEDRV
>nbt_gregoryi_SP2
--------------MPNSNGPRQGTRNKLSNDPRERGASPPQRAIQEYEEGEKVHLKIDP
SIHKGRFHPRFDGLTGEVVGKQGNAFKVQVNDGGKDKTLIVTAAHMRAQDRAADRV
>hbi_nitrareducens_JCM_10879
--------------MPNSNGPRQGTRNKLSNDPRERGSSPPQRAIQDYEEGEKVHLKIDP
SVHDGRFHPRFDGLTGEVVGKQGDAFKVQVNDGGKDKTLIVTAAHMRAQERAEDRV
>hbi_lacisalsi_AJ5
--------------MPNSNGPRQGTRNKLSNDPRERGASPPQRAIQEYEEGEKVHLKIDP
SVHKGRFHPRFDGLTGEVVGKQGDAFKVQINDGGKDKTLIVTAAHMRAQERAEDRV
>hrr_chaoviator_HaloG
--------------MPKSNGPRQGTRRKLANDPRDRGTSPPQRAIQDYDDGQKVHLKIDP
SIPDGRFHPRFDGQTGRVVGKQGSAFKVQINDGGKDKTVLVSAAHMSAQE------
>nln_innermongolicus_JCM_12255
--------------MPHSNGPRQGTRGKLSNDPRERGTSPPQRAIQEYEEGEKVHLKIDP
SVHKGRFHPRFDGQTGEVVGKQGAAFKVQITDGGKEKTLIVTAAHLRAQNQEKSRI
>htg_salina_JCM_13891
--------------MPNSNGPRQGSRRKLSNEPRNRGTSSPQRAIQEYEEGEKVHLKIDP
SVPNGRFHPRFDGQTGEVVGKQGDAFKVQISDRGKEKTLIVTAAHMRAQNQEKTRI
>htg_turkmenica_DSM_5511
--------------MPNSNGPRQGSRRKLSNEPRNRGTSSPQRAIQEYEEGEKVHLKIDP
SVPNGRFHPRFDGQTGEVVGKQGDAFKVQISDRGKEKTLIVTAAHMRAQNQEKSRI
>nrr_tibetense_GA33
--------------MPHSNGPRQGTRRKLANAPRDRGTSPPQRAIQEYENGEKVHLKIDP
SVPNGRYHPRFDGQTGEVVGKQGDAFKVQISDRGKEKTLIVTAAHMRAQNQDKNRI
>nrr_bangense_JCM_10635
--------------MPNSNGPRQGSRRKLANAPRDRGSSPPQRAIQEYEEGEKVHLKIDP
SVPNGRYHPRFDGRTGEVVGKQGDAFKVQINDRGKEKTLIVTAAHMRAQNQEKSRI
>nrr_sulfidifaciens_JCM_14089
--------------MPNSNGPRQGSRRKLANKPRDRGSSPPQRAIQEYEAGEKVHLKIDP
SVPDGRYHPRFDGRTGEVVGKQGDAFKVQINDRGKEKTLIVTAAHLRAQNQEKSRI
>hrr_LB1
--------------MPKSNGPRQGTRRKLANDPRDRGTSPPQRAIQEYEEGEKVHLKIDP
STPNGRFHPRFDGRTGEVVGKQGDAFKVEIVDGGKEKTLLVTAAHMRAQNQEKSRI
>nnm_altunense_JCM_14663
--------------MPKSNGPRQGTRRKLANDPRDRGTSPPQRAIQEYEEGEKVHLKIDP
STPNGRFHPRFDGRTGEVVGKQGDAFKVEIVDGGKEKTLLVTAAHMRAQNQEKSRI
>nnm_gari_JCM_14663
--------------MPKSNGPRQGTRRKLANDPRDRGTSPPQRAIQEYEEGEKVHLKIDP
STPNGRFHPRFDGRTGEVVGKQGDAFKVEIVDGGKEKTLLVTAAHMRAQNQEKSRI
>nnm_sp_J7_2
--------------MPKSNGPRQGTRRKLANDPRDRGTSPPQRAIQEYEEGEKVHLKIDP
STPNGRFHPRFDGRTGEVVGKQGDAFKVEIVDGGKEKTLLVTAAHMRAQNQEKSRI
>nnm_pallidum_DSM_3751
--------------MPKSNGPRQGTRRKLANDPRDRGTSPPQRAIQEYEEGEKVHLKIDP
STPDGRFHPRFDGRTGEVVGKQGDAFKVEIVDGGKEKTLLVTAAHMRAQNQEKSRI
>nnm_versiforme_JCM_10478
--------------MPKSNGPRQGTRRKLANDPRDRGGSPPQRAIQEYEEGEKVHLKIDP
SVPDGRFHPRFDGHTGEVVGKQGSAFKVEINDGGKDKTLLVTAAHMRAQNQDKNRI
>htg_limicola_JCM_13563
--------------MPKSNGPRQGTRRKLANDPRDRGTSPPQRAIQEYEEGEKVHLKIDP
SVSDGRFHPRFDGLTGEVVGKQGSVFKVEINDGGKDKTLLVAAAHMRAQNQEKSRI
>htg_thermotolerans_DSM_11522
--------------MPKSNGPRQGTRKKLANDPRDRGTSPPQRAIQEYEEGEKVHLKIDP
SVADGRFHPRFDGRTGEVVGKQGSVFKVAINDGGKDKTLLVAAAHMRAQNQEKSRI
>nnm_pellirubrum_DSM_15624
--------------MPKSNGPRQGTRKKLANDPRDRGTSPPQRAIQEYEEGEKVHLKIDP
SVADGRFHPRFDGRTGEVVGKQGSVFKVAINDGGKDKTLLVAAAHMRAQNQEKSRI
