# Supplementary material for: Inteins as indicators of gene flow in the halobacteria
Source: Front Microbiol. 2014 Jun 26;5:299. doi: 10.3389/fmicb.2014.00299 (PMC4071816; doi:10.3389/fmicb.2014.00299)
Supplement: Supplementary file 1 [file DataSheet1.ZIP › data_file1/reference_tree_alignment/L23Ae_L23p.aln]

>gi|541180582|gb|ERG89179.1| transposase, IS605 OrfB family, central region [halophilic archaeon J07HX5]
------------------------------------------------------------
------------------------------------------MIAFEDLTDIRERTGVSW
GHEWAFNRLYEYVEYKAEEYGITVEQVDPANTS---------------------------
---------------------------------RRCSECGFT------------------
------------------------------------------------------------
HP----------------------------------------------------------
--------DNRESEWFDCLKCGYEN----------------------HADYNAAKNIGLR
YLRR--------------------NQTGGDEGAPVGVRLNSG----------------MV
NVNGEFSPAEVSART-GVHAESPPL-----------------------------------
-----------------------------------------------------
>gi|515912638|ref|WP_017343221.1| oxidoreductase [Halorubrum sp. T3]
------------------------------------------------------------
---------------------MASNTTSGSETFDIGGDLTVNRLGFGAMRITGEEIIGRP
EDEADAEDVLRRAVDLGVDFVDTADSYGPGVSERLIGEALGDPDDVVVASKAGLLRNREG
DWLPHGDPDFLKNQVLCSLDRLGTDTIDLYQYHRPDPDTDFEDSVHAFA-----------
------------------------------------------------------------
EMKDAGQVAHVGLSNVTVEQLETATDIVDIATVQNRYNVGHRDDEDVLAACEEKGVGFIP
WGPMYAVDDEDAGEVLDEVAERRDA---------------------------TPQQVSLA
WLLD-------HSDVTLPIPGTSSVDHLESNLAAADLSLTDE------------------
-------DRAALNAV-DPQ-----------------------------------------
-----------------------------------------------------
>lcl|38025_4459 unnamed protein product
-----------------------------------------------------------M
SEATDSNQLLRYYRRYIGDPDRTVDVYAGFGLFFVGLVAGAVSVVVFLYSATLPAASSSS
YAIREVAGVASAVGF-------------PALLL---------------------------
---------------------------------GIVVLLPVDKRMLYVAAAGSVIDLVAV
GLFVWAYPQDWNVTVPPDYSAQVIALYSVGIALVVAATGAALVAHRVERAVDETGEAEAT
EA----------------------------------------------------------
--------DAEETETVSDEQVRSDIDSALDDAELSWGGVSRTETRRLNLDTSAIDDIDSE
NLPDSGIETRTSDGNVSDAVSQLQGLQGGEVETASGEGTDDQ-----AAALRELREQQRE
EEEAEAAGEGLIDRIRGLF-----------------------------------------
-----------------------------------------------------
>lcl|36549_2010 unnamed protein product
MLMAWRNLGRNRTRTALAVLGIVVGVIAIASLGMAGVALEQQATSSLGGLTDQATISPGE
DIDTDGITDAQAETIRDLLPGVTVIPQKTNFTELSARNGEEANVQVTGLTNPAPLYDLSV
GTEPTRLETGALISE-STAQTLGLEIGDPIEYE---------------------------
-----GQLFRIRGFIASQSGFGSDGGGELVLPLSALNQQDDYNSVTIIA-----------
------------------------------------------------------------
ED----------------------------------------------------------
--------GDAATEAATTIEEHFNE---------------------------DDDEVLSV
TTYA------------------------SVQENISSFTDTLELALLGIGSISLFVASVAI
LNVMLMSTIERRGEI-GVLRAVGVRRGEILRMILAEAAFLGVVGGLVGAAGSLVVGVVIF
NVLAGDPALALAWSSSRYLLYGFIFALVASILSGIYPAWKAANESPVDALRGS
>gi|339757053|gb|EGQ40636.1| LSU ribosomal protein L23P [Candidatus Nanosalinarum sp. J07AB56]
------------------------------------------------------------
------------------------------------------------------------
---MDRTKALDVIEN-------------PHMTE---------------------------
---------------------------------QAMDAVDRENKLVLMV-----------
------------------------------------------------------------
DL----------------------------------------------------------
--------EADKNQVGDAVEQLFDV---------------------------TVENVNTS
ITPQ------------------------AQKKAFINLSERDD------------------
-------AMDVATQL-GMM-----------------------------------------
-----------------------------------------------------
>gi|541202913|gb|ERH10978.1| LSU ribosomal protein L23P [halophilic archaeon J07HX64]
------------------------------------------------------------
------------------------------------------------------------
--------MTEYIKY-------------PRVTE---------------------------
---------------------------------KSVDKMDFENKLVFIC-----------
------------------------------------------------------------
HV----------------------------------------------------------
--------DSKKGQIAEEIEQRYDV---------------------------TVEGVSAM
VTPR------------------------GEKKAEVQLSDDHD------------------
-------AQEIASRI-GVF-----------------------------------------
-----------------------------------------------------
>gi|541195435|gb|ERH03692.1| archaeal ribosomal protein L23 [Halorubrum sp. J07HR59]
------------------------------------------------------------
------------------------------------------------------------
--------MSLVIQH-------------PLVTE---------------------------
---------------------------------KAMNEMDFENKLIFIV-----------
------------------------------------------------------------
AR----------------------------------------------------------
--------DADKSTIAESVSDRYDV---------------------------EVIDVNTQ
LTAD------------------------GEKKATVELGADDD------------------
-------ATDIASRI-GVF-----------------------------------------
-----------------------------------------------------
>gi|335438907|ref|ZP_08561638.1| 50S ribosomal protein L23P [Halorhabdus tiamatea SARL4B]
------------------------------------------------------------
------------------------------------------------------------
-----MTDPIDVIDH-------------PHVTE---------------------------
---------------------------------KAMDKMDFQNKLQFIV-----------
------------------------------------------------------------
KT----------------------------------------------------------
--------DATKADVRDAVEQQFDV---------------------------TVENVNAQ
VTMN------------------------GNKKAEVTLSADDD------------------
-------AEEVASRI-GVF-----------------------------------------
-----------------------------------------------------
>gi|257053361|ref|YP_003131194.1| 50S ribosomal protein L23P [Halorhabdus utahensis DSM 12940]
------------------------------------------------------------
------------------------------------------------------------
-----MTDPIDVIDH-------------PHVTE---------------------------
---------------------------------KAMDKMDFQNKLQFIV-----------
------------------------------------------------------------
KI----------------------------------------------------------
--------DATKDDIREAVEQQFDV---------------------------TVDNVNAQ
VTMN------------------------GNKKAEVTLSADDD------------------
-------AEEVASRI-GVF-----------------------------------------
-----------------------------------------------------
>gi|257387878|ref|YP_003177651.1| 50S ribosomal protein L23 [Halomicrobium mukohataei DSM 12286]
------------------------------------------------------------
------------------------------------------------------------
-------MTWDVIKY-------------PHVTE---------------------------
---------------------------------KAMNDMDFQNKLQFAV-----------
------------------------------------------------------------
DS----------------------------------------------------------
--------AASKPEVADAVEQQYDV---------------------------TVEAVTTQ
NTMD------------------------GEKKAVVRLSEDDD------------------
-------AQEVASRI-GVF-----------------------------------------
-----------------------------------------------------
>gi|448630848|ref|ZP_21673303.1| 50S ribosomal protein L23P [Haloarcula vallismortis ATCC 29715]
------------------------------------------------------------
------------------------------------------------------------
-------MSWDVIKH-------------PHVTE---------------------------
---------------------------------KAMNDMDFQNKLQFAV-----------
------------------------------------------------------------
DD----------------------------------------------------------
--------RASKGEVIDAVEEQYDV---------------------------TVVKVNTQ
NTMD------------------------GEKKAVVRLSEDDD------------------
-------AQEVASRI-GVF-----------------------------------------
-----------------------------------------------------
>gi|448671482|ref|ZP_21687421.1| 50S ribosomal protein L23P [Haloarcula amylolytica JCM 13557]
------------------------------------------------------------
------------------------------------------------------------
-------MSWDVIKH-------------PHVTE---------------------------
---------------------------------KAMNDMDFQNKLQFAV-----------
------------------------------------------------------------
DD----------------------------------------------------------
--------RASKGEVADAVEEQYDV---------------------------TVEQVNTQ
NTMD------------------------GEKKAVVRLSEDDD------------------
-------AQEVASRI-GVF-----------------------------------------
-----------------------------------------------------
>gi|448648019|ref|ZP_21679497.1| 50S ribosomal protein L23P [Haloarcula californiae ATCC 33799]
------------------------------------------------------------
------------------------------------------------------------
-------MSWDVIKH-------------PHVTE---------------------------
---------------------------------KAMNDMDFQNKLQFAV-----------
------------------------------------------------------------
DD----------------------------------------------------------
--------RASKGEVADAVEEQYDV---------------------------TVEQVNTQ
NTMD------------------------GEKKAVVRLSEDDD------------------
-------AQEVASRI-GVF-----------------------------------------
-----------------------------------------------------
>gi|344212411|ref|YP_004796731.1| 50S ribosomal protein L23 [Haloarcula hispanica ATCC 33960]
------------------------------------------------------------
------------------------------------------------------------
-------MSWDVIKH-------------PHVTE---------------------------
---------------------------------KAMNDMDFQNKLQFAV-----------
------------------------------------------------------------
DD----------------------------------------------------------
--------RASKGEVADAVEEQYDV---------------------------TVEQVNTQ
NTMD------------------------GEKKAVVRLSEDDD------------------
-------AQEVASRI-GVF-----------------------------------------
-----------------------------------------------------
>gi|448685262|ref|ZP_21693254.1| 50S ribosomal protein L23P [Haloarcula japonica DSM 6131]
------------------------------------------------------------
------------------------------------------------------------
-------MSWDVIKH-------------PHVTE---------------------------
---------------------------------KAMNDMDFQNKLQFAV-----------
------------------------------------------------------------
DD----------------------------------------------------------
--------RASKGEVADAVEEQYDV---------------------------TVEQVNTQ
NTMD------------------------GEKKAVVRLSEDDD------------------
-------AQEVASRI-GVF-----------------------------------------
-----------------------------------------------------
>gi|55378382|ref|YP_136232.1| 50S ribosomal protein L23 [Haloarcula marismortui ATCC 43049]
------------------------------------------------------------
------------------------------------------------------------
-------MSWDVIKH-------------PHVTE---------------------------
---------------------------------KAMNDMDFQNKLQFAV-----------
------------------------------------------------------------
DD----------------------------------------------------------
--------RASKGEVADAVEEQYDV---------------------------TVEQVNTQ
NTMD------------------------GEKKAVVRLSEDDD------------------
-------AQEVASRI-GVF-----------------------------------------
-----------------------------------------------------
>gi|448636985|ref|ZP_21675433.1| 50S ribosomal protein L23P [Haloarcula sinaiiensis ATCC 33800]
------------------------------------------------------------
------------------------------------------------------------
-------MSWDVIKH-------------PHVTE---------------------------
---------------------------------KAMNDMDFQNKLQFAV-----------
------------------------------------------------------------
DD----------------------------------------------------------
--------RASKGEVADAVEEQYDV---------------------------TVEQVNTQ
NTMD------------------------GEKKAVVRLSEDDD------------------
-------AQEVASRI-GVF-----------------------------------------
-----------------------------------------------------
>lcl|38015_3216 unnamed protein product
------------------------------------------------------------
------------------------------------------------------------
-------MSWDVIKH-------------PHVTE---------------------------
---------------------------------KAMNDMDFQNKLQFAV-----------
------------------------------------------------------------
DD----------------------------------------------------------
--------RASKGEVADAVEEQYDV---------------------------TVEQVNTQ
NTMD------------------------GEKKAVVRLSEDDD------------------
-------AQEVASRI-GVF-----------------------------------------
-----------------------------------------------------
>gi|448681423|ref|ZP_21691556.1| 50S ribosomal protein L23P [Haloarcula argentinensis DSM 12282]
------------------------------------------------------------
------------------------------------------------------------
-------MSWDVIKH-------------PHVTE---------------------------
---------------------------------KAMNDMDFQNKLQFAV-----------
------------------------------------------------------------
DD----------------------------------------------------------
--------RASKGEVADAVEGQYDV---------------------------TVEQVNTQ
NTMD------------------------GEKKAVVRLSEDDD------------------
-------AQEVASRI-GVF-----------------------------------------
-----------------------------------------------------
>gi|541204061|gb|ERH12041.1| archaeal ribosomal protein L23 [halophilic archaeon J07HB67]
------------------------------------------------------------
------------------------------------------------------------
---------MSVVHH-------------PLVTE---------------------------
---------------------------------KAMDEMDFANKLQFVV-----------
------------------------------------------------------------
DT----------------------------------------------------------
--------DADKDEIATEVGDRFDV---------------------------TVVDVNTQ
VTPQ------------------------GQKKATVRLSDDDE------------------
-------AQDVASRI-GVF-----------------------------------------
-----------------------------------------------------
>gi|409731022|ref|ZP_11272572.1| 50S ribosomal protein L23P [Halococcus hamelinensis 100A6]
------------------------------------------------------------
------------------------------------------------------------
------------MKY-------------PYVTE---------------------------
---------------------------------KAMNEMDYRNKLQFVV-----------
------------------------------------------------------------
AT----------------------------------------------------------
--------DATKADVKSDLEEQFDV---------------------------AITKVTTQ
VTPR------------------------GQKKATVTLSEDDD------------------
-------AQDVASRL-GVF-----------------------------------------
-----------------------------------------------------
>gi|448726792|ref|ZP_21709184.1| 50S ribosomal protein L23P [Halococcus morrhuae DSM 1307]
------------------------------------------------------------
------------------------------------------------------------
---------MSDVKY-------------PYVTE---------------------------
---------------------------------KAMNDMDYRNTLQFIV-----------
------------------------------------------------------------
AS----------------------------------------------------------
--------DAAKPGIREEVEERFDV---------------------------AITNVRTQ
VTPQ------------------------GEKKATVTLSEDDD------------------
-------AQDVASRI-GVF-----------------------------------------
-----------------------------------------------------
>gi|448737864|ref|ZP_21719897.1| 50S ribosomal protein L23P [Halococcus thailandensis JCM 13552]
------------------------------------------------------------
------------------------------------------------------------
---------MSDVKY-------------PYVTE---------------------------
---------------------------------KAMNDMDYRNTLQFIV-----------
------------------------------------------------------------
AS----------------------------------------------------------
--------DAAKPGIREEVEERFDV---------------------------AITNVRTQ
VTPQ------------------------GEKKATVTLSEDDD------------------
-------AQDVASRI-GVF-----------------------------------------
-----------------------------------------------------
>gi|448730379|ref|ZP_21712687.1| 50S ribosomal protein L23P [Halococcus saccharolyticus DSM 5350]
------------------------------------------------------------
------------------------------------------------------------
---------MSSIRY-------------PHVTE---------------------------
---------------------------------KAMNEMDYRNKLQFIV-----------
------------------------------------------------------------
AL----------------------------------------------------------
--------DATKPEIAEEIEERFDV---------------------------SIVDVTTQ
VTPN------------------------GEKKATVKLSEDDD------------------
-------ADEVASRI-GVF-----------------------------------------
-----------------------------------------------------
>gi|448735133|ref|ZP_21717350.1| 50S ribosomal protein L23P [Halococcus salifodinae DSM 8989]
------------------------------------------------------------
------------------------------------------------------------
---------MSSIRY-------------PHVTE---------------------------
---------------------------------KAMNEMDYRNKLQFMV-----------
------------------------------------------------------------
SL----------------------------------------------------------
--------DATKPEIAEEIEERFDV---------------------------SIVDVTTQ
VTPN------------------------GEKKATVKLSEDDD------------------
-------ADEVASRI-GVF-----------------------------------------
-----------------------------------------------------
>gi|385804239|ref|YP_005840639.1| 50S ribosomal protein L23 [Haloquadratum walsbyi C23]
------------------------------------------------------------
------------------------------------------------------------
--------MSSLIEY-------------PLVTE---------------------------
---------------------------------KAMDEMDFDNKLQFIV-----------
------------------------------------------------------------
DT----------------------------------------------------------
--------DATKDEIENEIESRYEI---------------------------TIIDTKTQ
ITPR------------------------AKKKATVRLSDDDD------------------
-------AQDIASRI-GVF-----------------------------------------
-----------------------------------------------------
>gi|110668739|ref|YP_658550.1| 50S ribosomal protein L23P [Haloquadratum walsbyi DSM 16790]
------------------------------------------------------------
------------------------------------------------------------
--------MSSLIEY-------------PLVTE---------------------------
---------------------------------KAMDEMDFDNKLQFIV-----------
------------------------------------------------------------
DT----------------------------------------------------------
--------DATKDEIENEIESRYEI---------------------------TIIDTKTQ
ITPR------------------------AKKKATVRLSDDDD------------------
-------AQDIASRI-GVF-----------------------------------------
-----------------------------------------------------
>gi|541190024|gb|ERG98412.1| archaeal ribosomal protein L23 [Haloquadratum sp. J07HQX50]
------------------------------------------------------------
------------------------------------------------------------
--------MSSLIDH-------------PLVTE---------------------------
---------------------------------KAMDEMDFENKLQFIV-----------
------------------------------------------------------------
DV----------------------------------------------------------
--------DAAKPEIKSEVESRYEV---------------------------DITHINTQ
ITPQ------------------------AKKKATVRLSSDDD------------------
-------AQEVASRI-GVF-----------------------------------------
-----------------------------------------------------
>gi|541199336|gb|ERH07499.1| archaeal ribosomal protein L23 [Halonotius sp. J07HN4]
------------------------------------------------------------
------------------------------------------------------------
--------MNSVLEH-------------PLVTE---------------------------
---------------------------------KAMDEMDFDNKLQFIT-----------
------------------------------------------------------------
HI----------------------------------------------------------
--------DANKPAIRTEIEERYDV---------------------------TVIDINTQ
ITPN------------------------AQKKATITLSDEDD------------------
-------ATEIASRI-GVF-----------------------------------------
-----------------------------------------------------
>gi|541192135|gb|ERH00484.1| archaeal ribosomal protein L23 [Halonotius sp. J07HN6]
------------------------------------------------------------
------------------------------------------------------------
--------MNSILKH-------------PLVTE---------------------------
---------------------------------KAMDEMDFQNKLQFIA-----------
------------------------------------------------------------
HI----------------------------------------------------------
--------DADKPEISNEVEERYDV---------------------------TVVNINTQ
ITPD------------------------AEKKATITLSEEDD------------------
-------ATDVASRI-GVF-----------------------------------------
-----------------------------------------------------
>gi|15790634|ref|NP_280458.1| 50S ribosomal protein L23 [Halobacterium sp. NRC-1]
------------------------------------------------------------
------------------------------------------------------------
--------MSSIIDY-------------PLVTE---------------------------
---------------------------------KAMDEMDFQNKLQFIV-----------
------------------------------------------------------------
DI----------------------------------------------------------
--------DAAKPEIRDVVESEYDV---------------------------TVVDVNTQ
ITPE------------------------AEKKATVKLSAEDD------------------
-------AQDVASRI-GVF-----------------------------------------
-----------------------------------------------------
>gi|169236373|ref|YP_001689573.1| 50S ribosomal protein L23P [Halobacterium salinarum R1]
------------------------------------------------------------
------------------------------------------------------------
--------MSSIIDY-------------PLVTE---------------------------
---------------------------------KAMDEMDFQNKLQFIV-----------
------------------------------------------------------------
DI----------------------------------------------------------
--------DAAKPEIRDVVESEYDV---------------------------TVVDVNTQ
ITPE------------------------AEKKATVKLSAEDD------------------
-------AQDVASRI-GVF-----------------------------------------
-----------------------------------------------------
>gi|354610535|ref|ZP_09028491.1| ribosomal protein L23 [Halobacterium sp. DL1]
------------------------------------------------------------
------------------------------------------------------------
--------MSGIIDY-------------PLVTE---------------------------
---------------------------------KAMDEMDFDNKLLFIV-----------
------------------------------------------------------------
DL----------------------------------------------------------
--------DAHKPEIRDAIQDQYDV---------------------------TVTNVNTQ
ITPQ------------------------GEKKATVTLSEDDD------------------
-------AQDVASRI-GVF-----------------------------------------
-----------------------------------------------------
>gi|452206446|ref|YP_007486568.1| 50S ribosomal protein L23 [Natronomonas moolapensis 8.8.11]
------------------------------------------------------------
------------------------------------------------------------
----------MTIKH-------------PLVTE---------------------------
---------------------------------KAMNDMDFENKLQFVC-----------
------------------------------------------------------------
HA----------------------------------------------------------
--------EASKPEIAEAVESQFDV---------------------------SVDSVNTQ
VRTQ------------------------GDKKATVTLSADDD------------------
-------AQEVASRI-GVF-----------------------------------------
-----------------------------------------------------
>gi|76803059|ref|YP_331154.1| 50S ribosomal protein L23P [Natronomonas pharaonis DSM 2160]
------------------------------------------------------------
------------------------------------------------------------
----------MTIKH-------------PLVTE---------------------------
---------------------------------KAMNDMDFENKLQFVC-----------
------------------------------------------------------------
HP----------------------------------------------------------
--------EATKGDIAAAVESQFDV---------------------------EVDSINTQ
VRMD------------------------GDKKAIVELSADDD------------------
-------AQEVASRI-GVF-----------------------------------------
-----------------------------------------------------
>gi|544640219|ref|WP_021074758.1| 50S ribosomal protein L23 [haloarchaeon 3A1_DGR]
------------------------------------------------------------
------------------------------------------------------------
--------MSTIIEH-------------PIVTE---------------------------
---------------------------------KAMDEMDFDNKLQFLV-----------
------------------------------------------------------------
HI----------------------------------------------------------
--------DATKGDVRDSVEDRYDV---------------------------TVTNVNTQ
ITPK------------------------GTKKATVTLSAEDD------------------
-------ATEVASRI-GVF-----------------------------------------
-----------------------------------------------------
>lcl|38019_2903 unnamed protein product
------------------------------------------------------------
------------------------------------------------------------
--------MSSIIEH-------------PIVTE---------------------------
---------------------------------QAMNEMDFKNKLLFLV-----------
------------------------------------------------------------
DI----------------------------------------------------------
--------DATKPEIRDEVAERYDV---------------------------TVVDVNTQ
VTPK------------------------GKKKATVSLSADDD------------------
-------ATDVASRI-GVF-----------------------------------------
-----------------------------------------------------
>gi|448535706|ref|ZP_21622226.1| 50S ribosomal protein L23P [Halorubrum hochstenium ATCC 700873]
------------------------------------------------------------
------------------------------------------------------------
--------MNSVIEH-------------PIVTE---------------------------
---------------------------------QAMNEMDFNNKLLFLV-----------
------------------------------------------------------------
DV----------------------------------------------------------
--------DATKPEISSEVAERYDV---------------------------GVVGVNTQ
VTPQ------------------------GEKKAIVTLSEDDD------------------
-------ATEIASRI-GVF-----------------------------------------
-----------------------------------------------------
>gi|448503710|ref|ZP_21613339.1| 50S ribosomal protein L23P [Halorubrum coriense DSM 10284]
------------------------------------------------------------
------------------------------------------------------------
--------MNSIIEH-------------PIVTE---------------------------
---------------------------------QAMNEMDFNNKLLFLV-----------
------------------------------------------------------------
DV----------------------------------------------------------
--------DAAKPEIRSEVAERYDV---------------------------GVVDVNTQ
VTPQ------------------------GEKKAIVTLSEDDD------------------
-------ATEIASRI-GVF-----------------------------------------
-----------------------------------------------------
>lcl|18175_1650 unnamed protein product
------------------------------------------------------------
--------------------------------------------------------MDRK
RRRGGGRPMNSIIEH-------------PIVTE---------------------------
---------------------------------QAMNEMDFNNKLLFLV-----------
------------------------------------------------------------
DV----------------------------------------------------------
--------DATKPEITSEVAERYDV---------------------------GVANVNTQ
VTPQ------------------------GEKKAIVTLSEDDD------------------
-------ATEIASRI-GVF-----------------------------------------
-----------------------------------------------------
>lcl|18176_1155 unnamed protein product
------------------------------------------------------------
------------------------------------------------------------
--------MNSIIEH-------------PIVTE---------------------------
---------------------------------QAMNEMDFNNKLLFLV-----------
------------------------------------------------------------
DV----------------------------------------------------------
--------DATKPEITSEVAERYDV---------------------------GVANVNTQ
VTPQ------------------------GEKKAIVTLSEDDD------------------
-------ATEIASRI-GVF-----------------------------------------
-----------------------------------------------------
>gi|448436254|ref|ZP_21587055.1| 50S ribosomal protein L23P [Halorubrum tebenquichense DSM 14210]
------------------------------------------------------------
------------------------------------------------------------
--------MNSIIEH-------------PIVTE---------------------------
---------------------------------QAMNEMDFNNKLLFLV-----------
------------------------------------------------------------
DV----------------------------------------------------------
--------DATKPEISSEVADRYDV---------------------------GVTDVNTQ
VTPQ------------------------GEKKAIVTLSEDDD------------------
-------ATEIASRI-GVF-----------------------------------------
-----------------------------------------------------
>lcl|18174_1364 unnamed protein product
------------------------------------------------------------
------------------------------------------------------------
--------MNSIIEH-------------PIVTE---------------------------
---------------------------------QAMNEMDFNNKLLFLV-----------
------------------------------------------------------------
DV----------------------------------------------------------
--------DATKPEIESEVADRYDV---------------------------GVVDVNTQ
VTPQ------------------------GEKKAIVTLSADDD------------------
-------ATEIASRI-GVF-----------------------------------------
-----------------------------------------------------
>lcl|18178_834 unnamed protein product
------------------------------------------------------------
------------------------------------------------------------
--------MNSIIEH-------------PIVTE---------------------------
---------------------------------QAMNEMDFNNKLLFLV-----------
------------------------------------------------------------
DV----------------------------------------------------------
--------DATKPEIESEVADRYDV---------------------------GVVDVNTQ
VTPQ------------------------GEKKAIVTLSADDD------------------
-------ATEIASRI-GVF-----------------------------------------
-----------------------------------------------------
>lcl|39407_837 unnamed protein product
------------------------------------------------------------
--------------------------------------------------------MDRE
RRRRGGRPMNSIIEH-------------PIVTE---------------------------
---------------------------------QAMNEMDFNNKLLFLV-----------
------------------------------------------------------------
DV----------------------------------------------------------
--------DATKPEIRSEVAERYDV---------------------------GVVNVNTQ
VTPQ------------------------GEKKAVVTLSADDD------------------
-------ATEIASRI-GVF-----------------------------------------
-----------------------------------------------------
>lcl|38016_1437 unnamed protein product
------------------------------------------------------------
--------------------------------------------------------MDRE
RRRRGGRPMNSIIEH-------------PIVTE---------------------------
---------------------------------QAMNEMDFNNKLLFLV-----------
------------------------------------------------------------
DV----------------------------------------------------------
--------DATKPEIRSEVAERYDV---------------------------GVVNVNTQ
VTPQ------------------------GEKKAVVTLSADDD------------------
-------ATEIASRI-GVF-----------------------------------------
-----------------------------------------------------
>gi|448484336|ref|ZP_21606043.1| 50S ribosomal protein L23P [Halorubrum arcis JCM 13916]
------------------------------------------------------------
------------------------------------------------------------
--------MNSIIEH-------------PIVTE---------------------------
---------------------------------QAMNEMDFNNKLLFLV-----------
------------------------------------------------------------
DV----------------------------------------------------------
--------DATKPEIESEVAERYDV---------------------------GVVNVNTQ
VTPQ------------------------GEKKAIVTLSADDD------------------
-------ATEIASRI-GVF-----------------------------------------
-----------------------------------------------------
>lcl|36547_838 unnamed protein product
------------------------------------------------------------
------------------------------------------------------------
--------MNSIIEH-------------PIVTE---------------------------
---------------------------------QAMNEMDFNNKLLFLV-----------
------------------------------------------------------------
DV----------------------------------------------------------
--------DATKPEIESEVAERYDV---------------------------GVVNVNTQ
VTPQ------------------------GEKKAIVTLSADDD------------------
-------ATEIASRI-GVF-----------------------------------------
-----------------------------------------------------
>gi|448517691|ref|ZP_21617265.1| 50S ribosomal protein L23P [Halorubrum distributum JCM 10118]
------------------------------------------------------------
------------------------------------------------------------
--------MNSIIEH-------------PIVTE---------------------------
---------------------------------QAMNEMDFNNKLLFLV-----------
------------------------------------------------------------
DV----------------------------------------------------------
--------DATKPEIESEVAERYDV---------------------------GVVNVNTQ
VTPQ------------------------GEKKAIVTLSADDD------------------
-------ATEIASRI-GVF-----------------------------------------
-----------------------------------------------------
>lcl|36548_3905 unnamed protein product
------------------------------------------------------------
------------------------------------------------------------
--------MNSIIEH-------------PIVTE---------------------------
---------------------------------QAMNEMDFNNKLLFLV-----------
------------------------------------------------------------
DV----------------------------------------------------------
--------DATKPEIESEVAERYDV---------------------------GVVNVNTQ
VTPQ------------------------GEKKAIVTLSADDD------------------
-------ATEIASRI-GVF-----------------------------------------
-----------------------------------------------------
>lcl|36556_6144 unnamed protein product
------------------------------------------------------------
------------------------------------------------------------
--------MNSIIEH-------------PIVTE---------------------------
---------------------------------QAMNEMDFNNKLLFLV-----------
------------------------------------------------------------
DV----------------------------------------------------------
--------DATKPEIESEVAERYDV---------------------------GVVNVNTQ
VTPQ------------------------GEKKAIVTLSADDD------------------
-------ATEIASRI-GVF-----------------------------------------
-----------------------------------------------------
>lcl|36557_4005 unnamed protein product
------------------------------------------------------------
------------------------------------------------------------
--------MNSIIEH-------------PIVTE---------------------------
---------------------------------QAMNEMDFNNKLLFLV-----------
------------------------------------------------------------
DV----------------------------------------------------------
--------DATKPEIESEVAERYDV---------------------------GVVNVNTQ
VTPQ------------------------GEKKAIVTLSADDD------------------
-------ATEIASRI-GVF-----------------------------------------
-----------------------------------------------------
>gi|448452125|ref|ZP_21593145.1| 50S ribosomal protein L23P [Halorubrum litoreum JCM 13561]
------------------------------------------------------------
------------------------------------------------------------
--------MNSIIEH-------------PIVTE---------------------------
---------------------------------QAMNEMDFNNKLLFLV-----------
------------------------------------------------------------
DV----------------------------------------------------------
--------DATKPEIESEVAERYDV---------------------------GVVNVNTQ
VTPQ------------------------GEKKAIVTLSADDD------------------
-------ATEIASRI-GVF-----------------------------------------
-----------------------------------------------------
>gi|448426505|ref|ZP_21583354.1| 50S ribosomal protein L23P [Halorubrum terrestre JCM 10247]
------------------------------------------------------------
------------------------------------------------------------
--------MNSIIEH-------------PIVTE---------------------------
---------------------------------QAMNEMDFNNKLLFLV-----------
------------------------------------------------------------
DV----------------------------------------------------------
--------DATKPEIESEVAERYDV---------------------------GVVNVNTQ
VTPQ------------------------GEKKAIVTLSADDD------------------
-------ATEIASRI-GVF-----------------------------------------
-----------------------------------------------------
>gi|495716517|ref|WP_008441096.1| 50S ribosomal protein L23P [Halorubrum californiense]
------------------------------------------------------------
------------------------------------------------------------
--------MNSIIEH-------------PIVTE---------------------------
---------------------------------QAMNEMDFNNKLLFLV-----------
------------------------------------------------------------
DV----------------------------------------------------------
--------DATKPEIESEVAERYDV---------------------------GVDNVNTQ
VTPQ------------------------GEKKAIVTLSADDD------------------
-------ATEIASRI-GVF-----------------------------------------
-----------------------------------------------------
>lcl|38020_985 unnamed protein product
------------------------------------------------------------
--------------------------------------------------------MDRK
RRRGGGRPMNSIIEH-------------PIVTE---------------------------
---------------------------------QAMNEMDFNNKLLFLV-----------
------------------------------------------------------------
DV----------------------------------------------------------
--------DATKPEIESEVAERYDV---------------------------GVVNVNTQ
VTPQ------------------------GEKKAVVTLSADDD------------------
-------ATEIASRI-GVF-----------------------------------------
-----------------------------------------------------
>lcl|36546_1992 unnamed protein product
------------------------------------------------------------
--------------------------------------------------------MDRE
RRLGGGRPMNSIIEH-------------PIVTE---------------------------
---------------------------------QAMNEMDFNNKLLFLV-----------
------------------------------------------------------------
DV----------------------------------------------------------
--------DATKPEIESEVAERYDV---------------------------GVVNVNTQ
VTPQ------------------------GEKKAVVTLSADDD------------------
-------ATEIASRI-GVF-----------------------------------------
-----------------------------------------------------
>lcl|38021_2142 unnamed protein product
------------------------------------------------------------
--------------------------------------------------------MDRE
RRLGGGRPMNSIIEH-------------PIVTE---------------------------
---------------------------------QAMNEMDFNNKLLFLV-----------
------------------------------------------------------------
DV----------------------------------------------------------
--------DATKPEIESEVAERYDV---------------------------GVVNVNTQ
VTPQ------------------------GEKKAVVTLSADDD------------------
-------ATEIASRI-GVF-----------------------------------------
-----------------------------------------------------
>lcl|23591_2506 unnamed protein product
------------------------------------------------------------
--------------------------------------------------------MDRE
RRLGGGRPMNSIIEH-------------PIVTE---------------------------
---------------------------------QAMNEMDFNNKLLFLV-----------
------------------------------------------------------------
DV----------------------------------------------------------
--------DATKPEIESEVAERYDV---------------------------GVVNVNTQ
VTPQ------------------------GEKKAVVTLSADDD------------------
-------ATEIASRI-GVF-----------------------------------------
-----------------------------------------------------
>lcl|36553_2269 unnamed protein product
------------------------------------------------------------
--------------------------------------------------------MDRE
RRLGGGRPMNSIIEH-------------PIVTE---------------------------
---------------------------------QAMNEMDFNNKLLFLV-----------
------------------------------------------------------------
DV----------------------------------------------------------
--------DATKPEIESEVAERYDV---------------------------GVVNVNTQ
VTPQ------------------------GEKKAVVTLSADDD------------------
-------ATEIASRI-GVF-----------------------------------------
-----------------------------------------------------
>lcl|38024_1990 unnamed protein product
------------------------------------------------------------
--------------------------------------------------------MDRE
RRLGGGRPMNSIIEH-------------PIVTE---------------------------
---------------------------------QAMNEMDFNNKLLFLV-----------
------------------------------------------------------------
DV----------------------------------------------------------
--------DATKPEIESEVAERYDV---------------------------GVVNVNTQ
VTPQ------------------------GEKKAVVTLSADDD------------------
-------ATEIASRI-GVF-----------------------------------------
-----------------------------------------------------
>lcl|38022_6 unnamed protein product
------------------------------------------------------------
------------------------------------------------------------
--------MNSIIEH-------------PIVTE---------------------------
---------------------------------QAMNEMDFNNKLLFLV-----------
------------------------------------------------------------
DV----------------------------------------------------------
--------DATKPEIESEVAERYDV---------------------------GVVNVNTQ
VTPQ------------------------GEKKAVVTLSADDD------------------
-------ATEIASRI-GVF-----------------------------------------
-----------------------------------------------------
>gi|448475308|ref|ZP_21603026.1| 50S ribosomal protein L23P [Halorubrum aidingense JCM 13560]
------------------------------------------------------------
------------------------------------------------------------
--------MNSIIEH-------------PLVTE---------------------------
---------------------------------QAMNEMDFKNKLLFIV-----------
------------------------------------------------------------
DV----------------------------------------------------------
--------DATKPEIRDEVQERYDV---------------------------VVDDVNTQ
VTSK------------------------GKKKATVTLSADDD------------------
-------ATEIASRI-GVF-----------------------------------------
-----------------------------------------------------
>lcl|36550_1707 unnamed protein product
------------------------------------------------------------
------------------------------------------------------------
--------MNSIIEH-------------PLVTE---------------------------
---------------------------------QAMNEMDFKNKLLFLV-----------
------------------------------------------------------------
DI----------------------------------------------------------
--------DATKPEVREEVQDRYDV---------------------------TVTDVNTQ
VTSK------------------------GKKKATVTLSEDDD------------------
-------ATEIASRI-GVF-----------------------------------------
-----------------------------------------------------
>lcl|36551_2371 unnamed protein product
------------------------------------------------------------
------------------------------------------------------------
--------MNSIIEH-------------PLVTE---------------------------
---------------------------------QAMNEMDFKNKLLFLV-----------
------------------------------------------------------------
DI----------------------------------------------------------
--------DATKPEVREEVQDRYDV---------------------------TVTDVNTQ
VTSK------------------------GKKKATVTLSEDDD------------------
-------ATEIASRI-GVF-----------------------------------------
-----------------------------------------------------
>lcl|36552_1180 unnamed protein product
------------------------------------------------------------
------------------------------------------------------------
--------MNSIIEH-------------PLVTE---------------------------
---------------------------------QAMNEMDFKNKLLFLV-----------
------------------------------------------------------------
DI----------------------------------------------------------
--------DATKPEVREEVQDRYDV---------------------------TVTDVNTQ
VTSK------------------------GKKKATVTLSEDDD------------------
-------ATEIASRI-GVF-----------------------------------------
-----------------------------------------------------
>lcl|36554_2663 unnamed protein product
------------------------------------------------------------
------------------------------------------------------------
--------MNSIIEH-------------PLVTE---------------------------
---------------------------------QAMNEMDFKNKLLFLV-----------
------------------------------------------------------------
DI----------------------------------------------------------
--------DATKPEVREEVQDRYDV---------------------------TVTDVNTQ
VTSK------------------------GKKKATVTLSEDDD------------------
-------ATEIASRI-GVF-----------------------------------------
-----------------------------------------------------
>lcl|36555_1206 unnamed protein product
------------------------------------------------------------
------------------------------------------------------------
--------MNSIIEH-------------PLVTE---------------------------
---------------------------------QAMNEMDFKNKLLFLV-----------
------------------------------------------------------------
DI----------------------------------------------------------
--------DATKPEVREEVQDRYDV---------------------------TVTDVNTQ
VTSK------------------------GKKKATVTLSEDDD------------------
-------ATEIASRI-GVF-----------------------------------------
-----------------------------------------------------
>gi|222480855|ref|YP_002567092.1| 50S ribosomal protein L23P [Halorubrum lacusprofundi ATCC 49239]
------------------------------------------------------------
------------------------------------------------------------
--------MNSIIEH-------------PIVTE---------------------------
---------------------------------QAMNEMDFKNKLLFLV-----------
------------------------------------------------------------
DI----------------------------------------------------------
--------DATKPEVREEVQDRYDV---------------------------SVVDVNTQ
VTPQ------------------------GGKKAIVTLSEDDD------------------
-------ATEIASRI-GVF-----------------------------------------
-----------------------------------------------------
>gi|448441447|ref|ZP_21589110.1| 50S ribosomal protein L23P [Halorubrum saccharovorum DSM 1137]
------------------------------------------------------------
------------------------------------------------------------
--------MNSIIEH-------------PIVTE---------------------------
---------------------------------QAMNEMDFKNKLLFLV-----------
------------------------------------------------------------
DI----------------------------------------------------------
--------DATKPEVREEVQDRYDV---------------------------SVVDVNTQ
VTPQ------------------------GAKKATVTLSDDDD------------------
-------ATEIASRI-GVF-----------------------------------------
-----------------------------------------------------
>gi|448463232|ref|ZP_21598010.1| 50S ribosomal protein L23P [Halorubrum kocurii JCM 14978]
------------------------------------------------------------
------------------------------------------------------------
--------MNSIIEH-------------PIVTE---------------------------
---------------------------------QAMNEMDFKNKLLFLV-----------
------------------------------------------------------------
DV----------------------------------------------------------
--------DATKPEVREEVQDRYDV---------------------------SVVDVNTQ
VTPQ------------------------GAKKATVTLSEDDD------------------
-------ATEIASRI-GVF-----------------------------------------
-----------------------------------------------------
>gi|448460075|ref|ZP_21596995.1| 50S ribosomal protein L23P [Halorubrum lipolyticum DSM 21995]
------------------------------------------------------------
------------------------------------------------------------
--------MNSIIEH-------------PIVTE---------------------------
---------------------------------QAMNEMDFKNKLLFLV-----------
------------------------------------------------------------
DV----------------------------------------------------------
--------DATKPEVREEVQDRYDV---------------------------SVVDVNTQ
VTPQ------------------------GAKKATVTLSEDDD------------------
-------ATEIASRI-GVF-----------------------------------------
-----------------------------------------------------
>lcl|38017_2438 unnamed protein product
------------------------------------------------------------
------------------------------------------------------------
--------MNSIIEH-------------PIVTE---------------------------
---------------------------------QAMNEMDFKNKLLFLV-----------
------------------------------------------------------------
DV----------------------------------------------------------
--------DATKPEVREEVQDRYDV---------------------------SVTDVNTQ
VTPQ------------------------GAKKATVTLSEDDD------------------
-------ATEIASRI-GVF-----------------------------------------
-----------------------------------------------------
>gi|448294701|ref|ZP_21484780.1| 50S ribosomal protein L23P [Halalkalicoccus jeotgali B3]
------------------------------------------------------------
------------------------------------------------------------
----------MTIQH-------------PLITE---------------------------
---------------------------------KAMNDMDFENKLQFIV-----------
------------------------------------------------------------
DM----------------------------------------------------------
--------DATKPQIREAIGEQYDV---------------------------AVTKVNTQ
VTMN------------------------GTKKATVRLSEDDD------------------
-------AQEVASRI-GVF-----------------------------------------
-----------------------------------------------------
>gi|448323161|ref|ZP_21512625.1| 50S ribosomal protein L23P [Natronococcus amylolyticus DSM 10524]
------------------------------------------------------------
------------------------------------------------------------
--------MSGAIDH-------------PLVTE---------------------------
---------------------------------KAMNDMDFENKLQFVA-----------
------------------------------------------------------------
NP----------------------------------------------------------
--------DATKPEIREEVERRFEV---------------------------SVDSVNTQ
MTMN------------------------GKKKATVKLSEDDD------------------
-------AQEVASRI-GVF-----------------------------------------
-----------------------------------------------------
>gi|448392359|ref|ZP_21567133.1| 50S ribosomal protein L23P [Haloterrigena salina JCM 13891]
------------------------------------------------------------
------------------------------------------------------------
--------MSSVIEH-------------PLVTE---------------------------
---------------------------------KAMNDMDFENKLQFVV-----------
------------------------------------------------------------
NP----------------------------------------------------------
--------DASKPEIRDEIEERFEI---------------------------SVQDINTQ
VTMK------------------------GKKKAIVRLDEEDD------------------
-------AQEVASRI-GVF-----------------------------------------
-----------------------------------------------------
>gi|284165494|ref|YP_003403773.1| 50S ribosomal protein L23 [Haloterrigena turkmenica DSM 5511]
------------------------------------------------------------
------------------------------------------------------------
--------MSSIIEH-------------PLVTE---------------------------
---------------------------------KAMNDMDFENKLQFVV-----------
------------------------------------------------------------
NP----------------------------------------------------------
--------DASKPEIRDEIEERFEI---------------------------SVQDINTQ
VTMK------------------------GKKKAVVRLDEEDD------------------
-------AQEVASRI-GVF-----------------------------------------
-----------------------------------------------------
>lcl|38023_3534 unnamed protein product
------------------------------------------------------------
------------------------------------------------------------
--------MSSVIEH-------------PLVTE---------------------------
---------------------------------KAMNDMDFENKLQFVV-----------
------------------------------------------------------------
NT----------------------------------------------------------
--------DATKPEIRDEVEERFEI---------------------------SVRNVNTQ
VTMK------------------------GKKKAIVRLSEEDD------------------
-------AQEVASRI-GVF-----------------------------------------
-----------------------------------------------------
>gi|448345587|ref|ZP_21534476.1| 50S ribosomal protein L23P [Natrinema altunense JCM 12890]
------------------------------------------------------------
------------------------------------------------------------
--------MSSVIEH-------------PLVTE---------------------------
---------------------------------KAMNDMDFENKLQFVV-----------
------------------------------------------------------------
NT----------------------------------------------------------
--------DATKPEIRDEVEERFEI---------------------------SVRNVNTQ
VTMK------------------------GKKKAIVRLSEEDD------------------
-------AQEVASRI-GVF-----------------------------------------
-----------------------------------------------------
>gi|448338132|ref|ZP_21527184.1| 50S ribosomal protein L23P [Natrinema pallidum DSM 3751]
------------------------------------------------------------
------------------------------------------------------------
--------MSSVIEH-------------PLVTE---------------------------
---------------------------------KAMNDMDFENKLQFVV-----------
------------------------------------------------------------
NT----------------------------------------------------------
--------DATKPEIRDEVEERFEI---------------------------SVRNVNTQ
VTMK------------------------GKKKAIVRLSEEDD------------------
-------AQEVASRI-GVF-----------------------------------------
-----------------------------------------------------
>gi|448341388|ref|ZP_21530349.1| 50S ribosomal protein L23P [Natrinema gari JCM 14663]
------------------------------------------------------------
------------------------------------------------------------
--------MSSVIEH-------------PLVTE---------------------------
---------------------------------KAMNDMDFENKLQFVV-----------
------------------------------------------------------------
NT----------------------------------------------------------
--------DATKPEIRDEVEERFEI---------------------------SVRDINTQ
VTMK------------------------GQKKAIVRLSEEDD------------------
-------AQEVASRI-GVF-----------------------------------------
-----------------------------------------------------
>gi|397773841|ref|YP_006541387.1| ribosomal protein L23 [Natrinema sp. J7-2]
------------------------------------------------------------
------------------------------------------------------------
--------MSSVIEH-------------PLVTE---------------------------
---------------------------------KAMNDMDFENKLQFVV-----------
------------------------------------------------------------
NT----------------------------------------------------------
--------DATKPEIRDEVEERFEI---------------------------SVRDINTQ
VTMK------------------------GQKKAIVRLSEEDD------------------
-------AQEVASRI-GVF-----------------------------------------
-----------------------------------------------------
>gi|448399312|ref|ZP_21570614.1| 50S ribosomal protein L23P [Haloterrigena limicola JCM 13563]
------------------------------------------------------------
------------------------------------------------------------
--------MSSIIEH-------------PLVTE---------------------------
---------------------------------KAMDDMDFENKLQFVV-----------
------------------------------------------------------------
NP----------------------------------------------------------
--------DATKPEIRDEVEERFEI---------------------------SVENVNTQ
VTMN------------------------GKKKAVVRLSEDDD------------------
-------AQEVASRI-GVF-----------------------------------------
-----------------------------------------------------
>gi|448332398|ref|ZP_21521642.1| 50S ribosomal protein L23P [Natrinema pellirubrum DSM 15624]
------------------------------------------------------------
------------------------------------------------------------
--------MSSAIEH-------------PLVTE---------------------------
---------------------------------KAMNDMDFENKLQFVV-----------
------------------------------------------------------------
NP----------------------------------------------------------
--------DATKPEIRDEVEERFEI---------------------------SVENINTQ
VTMN------------------------GKKKAIVRLAEEDD------------------
-------AQEVASRI-GVF-----------------------------------------
-----------------------------------------------------
>gi|448329361|ref|ZP_21518661.1| 50S ribosomal protein L23P [Natrinema versiforme JCM 10478]
------------------------------------------------------------
------------------------------------------------------------
--------MSSAIEH-------------PLVTE---------------------------
---------------------------------KAMNDMDFENKLQFVV-----------
------------------------------------------------------------
NP----------------------------------------------------------
--------DATKPEIRDEVEERFEI---------------------------SVENINTQ
VTMN------------------------GKKKAIVRLAEEDD------------------
-------AQEVASRI-GVF-----------------------------------------
-----------------------------------------------------
>gi|448386091|ref|ZP_21564299.1| 50S ribosomal protein L23P [Haloterrigena thermotolerans DSM 11522]
------------------------------------------------------------
------------------------------------------------------------
--------MSSAIEH-------------PLVTE---------------------------
---------------------------------KAMNDMDFENKLQFVV-----------
------------------------------------------------------------
NP----------------------------------------------------------
--------DATKPEIRDEVEERFEI---------------------------SVENINTQ
VTMN------------------------GKKKAIVRLSEEDD------------------
-------AQEVASRI-GVF-----------------------------------------
-----------------------------------------------------
>gi|448369937|ref|ZP_21556390.1| 50S ribosomal protein L23P [Natrialba aegyptia DSM 13077]
------------------------------------------------------------
------------------------------------------------------------
--------MSSVIEH-------------PLVTE---------------------------
---------------------------------KAMNDMDFENKLQFVV-----------
------------------------------------------------------------
NP----------------------------------------------------------
--------DAAKPEIRDEVEERFEV---------------------------SVTDINTQ
VTMK------------------------GKKKATVKLSEDND------------------
-------AQEVASRI-GVF-----------------------------------------
-----------------------------------------------------
>gi|448362302|ref|ZP_21550913.1| 50S ribosomal protein L23P [Natrialba asiatica DSM 12278]
------------------------------------------------------------
------------------------------------------------------------
--------MSSVIEH-------------PLVTE---------------------------
---------------------------------KAMNDMDFENKLQFVV-----------
------------------------------------------------------------
NP----------------------------------------------------------
--------DAAKPEIRDEVEERFEV---------------------------SVTDINTQ
VTMK------------------------GKKKATVKLSEDND------------------
-------AQEVASRI-GVF-----------------------------------------
-----------------------------------------------------
>gi|448350183|ref|ZP_21539002.1| 50S ribosomal protein L23P [Natrialba taiwanensis DSM 12281]
------------------------------------------------------------
------------------------------------------------------------
--------MSSVIEH-------------PLVTE---------------------------
---------------------------------KAMNDMDFENKLQFVV-----------
------------------------------------------------------------
NP----------------------------------------------------------
--------DAAKPEIRDEVEERFEV---------------------------SVTDINTQ
VTMK------------------------GKKKATVKLSEDND------------------
-------AQEVASRI-GVF-----------------------------------------
-----------------------------------------------------
>gi|448697499|ref|ZP_21698539.1| 50S ribosomal protein L23P [Halobiforma lacisalsi AJ5]
------------------------------------------------------------
------------------------------------------------------------
--------MSTVIEH-------------PLVTE---------------------------
---------------------------------KAMNDMDFENKLQFVV-----------
------------------------------------------------------------
SP----------------------------------------------------------
--------DAAKPEIRDEVEERFEV---------------------------SVDDINTQ
VTMN------------------------GKKKATVRLSEDDD------------------
-------AQEVASRI-GVF-----------------------------------------
-----------------------------------------------------
>gi|429190342|ref|YP_007176020.1| 50S ribosomal protein L23 [Natronobacterium gregoryi SP2]
------------------------------------------------------------
------------------------------------------------------------
--------MSTVIEH-------------PLVTE---------------------------
---------------------------------KAMNDMDYENKLQFVV-----------
------------------------------------------------------------
NP----------------------------------------------------------
--------DAAKPEIRNVVEERFQV---------------------------TVDDINTQ
VTMN------------------------GKKKATVRLSEDDD------------------
-------AQEVASRI-GVF-----------------------------------------
-----------------------------------------------------
>gi|448309696|ref|ZP_21499552.1| 50S ribosomal protein L23P [Natronorubrum bangense JCM 10635]
------------------------------------------------------------
------------------------------------------------------------
--------MSSIIEH-------------PLVTE---------------------------
---------------------------------KAMNDMDYENKLQFVV-----------
------------------------------------------------------------
NP----------------------------------------------------------
--------DATKPEIRDEVEARFDI---------------------------SVADVNTQ
VTMK------------------------GKKKATIKLSEDDD------------------
-------AQEVASRI-GVF-----------------------------------------
-----------------------------------------------------
>gi|448302868|ref|ZP_21492818.1| 50S ribosomal protein L23P [Natronorubrum sulfidifaciens JCM 14089]
------------------------------------------------------------
------------------------------------------------------------
--------MSSIIEH-------------PLVTE---------------------------
---------------------------------KAMNDMDYENKLQFVV-----------
------------------------------------------------------------
NP----------------------------------------------------------
--------DATKPEIRDEVESRFDI---------------------------SVADINTQ
VTMK------------------------GKKKATIKLSEDDD------------------
-------AQEVASRI-GVF-----------------------------------------
-----------------------------------------------------
>gi|448315114|ref|ZP_21504767.1| 50S ribosomal protein L23P [Natronococcus jeotgali DSM 18795]
------------------------------------------------------------
------------------------------------------------------------
--------MSRQIEH-------------PLVTE---------------------------
---------------------------------KAMNDMDFENKLQFVV-----------
------------------------------------------------------------
NP----------------------------------------------------------
--------DATKPEIRDEVEERFEV---------------------------TVDDVNTQ
VTMK------------------------GKKKASVKLSEDDD------------------
-------AQEVASRI-GVF-----------------------------------------
-----------------------------------------------------
>gi|435848746|ref|YP_007310996.1| archaeal ribosomal protein L23 [Natronococcus occultus SP4]
------------------------------------------------------------
------------------------------------------------------------
--------MSHQIEH-------------PLVTE---------------------------
---------------------------------KAMNDMDFENKLQFVV-----------
------------------------------------------------------------
NP----------------------------------------------------------
--------DATKPEIRDEVEERFEV---------------------------TVDDVNTQ
VTMK------------------------GKKKATVKLSEDDD------------------
-------AQEVASRI-GVF-----------------------------------------
-----------------------------------------------------
>gi|448298467|ref|ZP_21488496.1| 50S ribosomal protein L23P [Natronorubrum tibetense GA33]
------------------------------------------------------------
------------------------------------------------------------
--------MSSIIEH-------------PLVTE---------------------------
---------------------------------KAMNDMDFENKLQFIC-----------
------------------------------------------------------------
NP----------------------------------------------------------
--------DATKPEIRDVVEERFDV---------------------------GVADINTQ
VTMK------------------------GKKKAIIKLSEDDD------------------
-------AQEVASRI-GVF-----------------------------------------
-----------------------------------------------------
>gi|448358806|ref|ZP_21547480.1| 50S ribosomal protein L23P [Natrialba chahannaoensis JCM 10990]
------------------------------------------------------------
------------------------------------------------------------
--------MSTLIEH-------------PLVTE---------------------------
---------------------------------KAMNDMDFENKLQFVV-----------
------------------------------------------------------------
NP----------------------------------------------------------
--------DATKPEIRDEVEERFEV---------------------------SVTDINTQ
VTMK------------------------GKKKAIVKLAEDDD------------------
-------AQEVASRI-GVF-----------------------------------------
-----------------------------------------------------
>gi|448352599|ref|ZP_21541381.1| 50S ribosomal protein L23P [Natrialba hulunbeirensis JCM 10989]
------------------------------------------------------------
------------------------------------------------------------
--------MSTLIEH-------------PLVTE---------------------------
---------------------------------KAMNDMDFENKLQFVV-----------
------------------------------------------------------------
NP----------------------------------------------------------
--------DATKPEIRDEVEERFEV---------------------------SVTDINTQ
VTMK------------------------GKKKAIVKLAEDDD------------------
-------AQEVASRI-GVF-----------------------------------------
-----------------------------------------------------
>gi|289579900|ref|YP_003478366.1| 50S ribosomal protein L23 [Natrialba magadii ATCC 43099]
------------------------------------------------------------
------------------------------------------------------------
--------MSTLIEH-------------PLVTE---------------------------
---------------------------------KAMNDMDFENKLQFVV-----------
------------------------------------------------------------
NP----------------------------------------------------------
--------DATKPEIRDEVEERFEV---------------------------SVTDINTQ
VTMK------------------------GKKKAIVKLAEDDD------------------
-------AQEVASRI-GVF-----------------------------------------
-----------------------------------------------------
>gi|448704118|ref|ZP_21700599.1| 50S ribosomal protein L23P [Halobiforma nitratireducens JCM 10879]
------------------------------------------------------------
------------------------------------------------------------
--------MSTIIEH-------------PLVTE---------------------------
---------------------------------KAMNDMDFENKLQFVV-----------
------------------------------------------------------------
NP----------------------------------------------------------
--------DATKPEIRDEVESRFEV---------------------------SVNDINTQ
VTMK------------------------GKKKATVKLSEDDD------------------
-------AQEVASRI-GVF-----------------------------------------
-----------------------------------------------------
>gi|448311978|ref|ZP_21501731.1| 50S ribosomal protein L23P [Natronolimnobius innermongolicus JCM 12255]
------------------------------------------------------------
------------------------------------------------------------
--------MSSIIEH-------------PLVTE---------------------------
---------------------------------KAMNDMDFENKLQFVV-----------
------------------------------------------------------------
NP----------------------------------------------------------
--------DATKPEIRDVVEERFEV---------------------------SVDDINTQ
VTMK------------------------GKKKAIVKLSEDDD------------------
-------AQEVASRI-GVF-----------------------------------------
-----------------------------------------------------
>gi|336252438|ref|YP_004595545.1| 50S ribosomal protein L23 [Halopiger xanaduensis SH-6]
------------------------------------------------------------
------------------------------------------------------------
--------MSSIIEH-------------PLVTE---------------------------
---------------------------------KAMNDMDFENKLQFVV-----------
------------------------------------------------------------
NP----------------------------------------------------------
--------DATKPEIRDVVEERFDV---------------------------SVDNVNTQ
VTMK------------------------GKKKATVRLSEDDD------------------
-------AQEVASRI-GVF-----------------------------------------
-----------------------------------------------------
>lcl|36174_3848 unnamed protein product
------------------------------------------------------------
------------------------------------------------------------
--------MKSIIDY-------------PLVTE---------------------------
---------------------------------KAMNDMDFENKLQFVV-----------
------------------------------------------------------------
NV----------------------------------------------------------
--------DATKPEIEDVVEERFDV---------------------------GVTDVNTQ
ITMN------------------------GTKKAIVKLSEDDD------------------
-------AQEVASRI-GVF-----------------------------------------
-----------------------------------------------------
>gi|448377808|ref|ZP_21560504.1| 50S ribosomal protein L23P [Halovivax asiaticus JCM 14624]
------------------------------------------------------------
------------------------------------------------------------
--------MSSIIDY-------------PLVTE---------------------------
---------------------------------KAMNDMDFENKLQFVV-----------
------------------------------------------------------------
DV----------------------------------------------------------
--------DAAKPEIREVVQSRFDV---------------------------TVTDVNTQ
VQMD------------------------GTKKAIVTLSEDDD------------------
-------AQEVASRI-GVF-----------------------------------------
-----------------------------------------------------
>gi|433638931|ref|YP_007284691.1| archaeal ribosomal protein L23 [Halovivax ruber XH-70]
------------------------------------------------------------
------------------------------------------------------------
--------MSSIIDY-------------PLVTE---------------------------
---------------------------------KAMNDMDFENKLQFVV-----------
------------------------------------------------------------
DV----------------------------------------------------------
--------DAAKPEIREVVQSRFDV---------------------------TVTDVNTQ
IQMD------------------------GKKKAIVTLSEDDD------------------
-------AQEVASRI-GVF-----------------------------------------
-----------------------------------------------------
>gi|322372166|ref|ZP_08046707.1| 50S ribosomal protein L23P [Haladaptatus paucihalophilus DX253]
------------------------------------------------------------
------------------------------------------------------------
---------MSVVEY-------------PWVTE---------------------------
---------------------------------KAMNEMDFDNKLQFIV-----------
------------------------------------------------------------
SL----------------------------------------------------------
--------DATKPEIRDEIEDRYDV---------------------------TIEKINTQ
VTMN------------------------GNKKATVSLSDDDD------------------
-------AQDVASRI-GVF-----------------------------------------
-----------------------------------------------------
>gi|448592781|ref|ZP_21651828.1| 50S ribosomal protein L23P [Haloferax elongans ATCC BAA-1513]
------------------------------------------------------------
------------------------------------------------------------
---------MSIIEH-------------PLVTE---------------------------
---------------------------------KAMNAMDFDNKLQFIV-----------
------------------------------------------------------------
HV----------------------------------------------------------
--------DATKSDIKDEIESRYDV---------------------------TIDKVNTQ
VTMK------------------------GKKKATVRLTEDDD------------------
-------AQEVASRI-GVF-----------------------------------------
-----------------------------------------------------
>gi|448578199|ref|ZP_21643634.1| 50S ribosomal protein L23P [Haloferax larsenii JCM 13917]
------------------------------------------------------------
------------------------------------------------------------
---------MSIIEH-------------PLVTE---------------------------
---------------------------------KAMNAMDFDNKLQFIV-----------
------------------------------------------------------------
HV----------------------------------------------------------
--------DATKSDIKDEIESRYDV---------------------------TIDKVNTQ
VTMK------------------------GKKKATVRLTEDDD------------------
-------AQEVASRI-GVF-----------------------------------------
-----------------------------------------------------
>gi|448583472|ref|ZP_21646828.1| 50S ribosomal protein L23P [Haloferax gibbonsii ATCC 33959]
------------------------------------------------------------
------------------------------------------------------------
---------MSIIEH-------------PLVTE---------------------------
---------------------------------KAMNQMDFDNKLQFIV-----------
------------------------------------------------------------
HI----------------------------------------------------------
--------DSTKSDVKDEVQSRYDV---------------------------TVEKVNTQ
VTMK------------------------GKKKATVRLSEDDD------------------
-------AQEVASRI-GVF-----------------------------------------
-----------------------------------------------------
>gi|448565517|ref|ZP_21636384.1| 50S ribosomal protein L23P [Haloferax prahovense DSM 18310]
------------------------------------------------------------
------------------------------------------------------------
---------MSIIEH-------------PLVTE---------------------------
---------------------------------KAMNQMDFDNKLQFIV-----------
------------------------------------------------------------
HI----------------------------------------------------------
--------DSTKSDVKDEVQSRYDV---------------------------TVEKVNTQ
VTMK------------------------GKKKATVRLSEDDD------------------
-------AQEVASRI-GVF-----------------------------------------
-----------------------------------------------------
>gi|448600509|ref|ZP_21656005.1| 50S ribosomal protein L23P [Haloferax alexandrinus JCM 10717]
------------------------------------------------------------
------------------------------------------------------------
---------MSIIEH-------------PLVTE---------------------------
---------------------------------KAMNQMDFDNKLQFIV-----------
------------------------------------------------------------
HI----------------------------------------------------------
--------DSTKSDVKSEVESRYDV---------------------------TVEKVNTQ
VTMK------------------------GKKKATVRLSEDDD------------------
-------AQEVASRI-GVF-----------------------------------------
-----------------------------------------------------
>gi|433420035|ref|ZP_20405421.1| 50S ribosomal protein L23P [Haloferax sp. BAB2207]
------------------------------------------------------------
------------------------------------------------------------
---------MSIIEH-------------PLVTE---------------------------
---------------------------------KAMNQMDFDNKLQFIV-----------
------------------------------------------------------------
HI----------------------------------------------------------
--------DSTKSDVKSEVESRYDV---------------------------TVEKVNTQ
VTMK------------------------GKKKATVRLSEDDD------------------
-------AQEVASRI-GVF-----------------------------------------
-----------------------------------------------------
>gi|448623082|ref|ZP_21669731.1| 50S ribosomal protein L23P [Haloferax denitrificans ATCC 35960]
------------------------------------------------------------
------------------------------------------------------------
---------MSIIEH-------------PLVTE---------------------------
---------------------------------KAMNQMDFDNKLQFIV-----------
------------------------------------------------------------
HI----------------------------------------------------------
--------DSTKSDVKSEVESRYDV---------------------------TVEKVNTQ
VTMK------------------------GKKKATVRLSEDDD------------------
-------AQEVASRI-GVF-----------------------------------------
-----------------------------------------------------
>gi|448569072|ref|ZP_21638484.1| 50S ribosomal protein L23P [Haloferax lucentense DSM 14919]
------------------------------------------------------------
------------------------------------------------------------
---------MSIIEH-------------PLVTE---------------------------
---------------------------------KAMNQMDFDNKLQFIV-----------
------------------------------------------------------------
HI----------------------------------------------------------
--------DSTKSDVKSEVESRYDV---------------------------TVEKVNTQ
VTMK------------------------GKKKATVRLSEDDD------------------
-------AQEVASRI-GVF-----------------------------------------
-----------------------------------------------------
>gi|448290687|ref|ZP_21481833.1| 50S ribosomal protein L23P [Haloferax volcanii DS2]
------------------------------------------------------------
------------------------------------------------------------
---------MSIIEH-------------PLVTE---------------------------
---------------------------------KAMNQMDFDNKLQFIV-----------
------------------------------------------------------------
HI----------------------------------------------------------
--------DSTKSDVKSEVESRYDV---------------------------TVEKVNTQ
VTMK------------------------GKKKATVRLSEDDD------------------
-------AQEVASRI-GVF-----------------------------------------
-----------------------------------------------------
>gi|448557081|ref|ZP_21632516.1| 50S ribosomal protein L23P [Haloferax sp. ATCC BAA-644]
------------------------------------------------------------
------------------------------------------------------------
---------MSIIEH-------------PLVTE---------------------------
---------------------------------KAMNQMDFDNKLQFIV-----------
------------------------------------------------------------
HI----------------------------------------------------------
--------DSTKSDVKSEVESRYDV---------------------------AVEKVNTQ
VTMK------------------------GKKKATVRLSEDDD------------------
-------AQEVASRI-GVF-----------------------------------------
-----------------------------------------------------
>gi|448548058|ref|ZP_21627402.1| 50S ribosomal protein L23P [Haloferax sp. ATCC BAA-645]
------------------------------------------------------------
------------------------------------------------------------
---------MSIIEH-------------PLVTE---------------------------
---------------------------------KAMNQMDFDNKLQFIV-----------
------------------------------------------------------------
HI----------------------------------------------------------
--------DSTKSDVKSEVESRYDV---------------------------AVEKVNTQ
VTMK------------------------GKKKATVRLSEDDD------------------
-------AQEVASRI-GVF-----------------------------------------
-----------------------------------------------------
>gi|448545984|ref|ZP_21626311.1| 50S ribosomal protein L23P [Haloferax sp. ATCC BAA-646]
------------------------------------------------------------
------------------------------------------------------------
---------MSIIEH-------------PLVTE---------------------------
---------------------------------KAMNQMDFDNKLQFIV-----------
------------------------------------------------------------
HI----------------------------------------------------------
--------DSTKSDVKSEVESRYDV---------------------------AVEKVNTQ
VTMK------------------------GKKKATVRLSEDDD------------------
-------AQEVASRI-GVF-----------------------------------------
-----------------------------------------------------
>gi|448618112|ref|ZP_21666457.1| 50S ribosomal protein L23P [Haloferax mediterranei ATCC 33500]
------------------------------------------------------------
------------------------------------------------------------
---------MSIIEH-------------PLVTE---------------------------
---------------------------------KAMNQMDFQNKLQFIV-----------
------------------------------------------------------------
HV----------------------------------------------------------
--------DSSKADVKDEVESRYDV---------------------------TVEKVNTQ
VTMK------------------------GKKKATVRLSEDDD------------------
-------AQEVASRI-GVF-----------------------------------------
-----------------------------------------------------
>gi|448611745|ref|ZP_21662175.1| 50S ribosomal protein L23P [Haloferax mucosum ATCC BAA-1512]
------------------------------------------------------------
------------------------------------------------------------
---------MSIIEH-------------PLVTE---------------------------
---------------------------------KAMNQMDFQNKLQFIV-----------
------------------------------------------------------------
HV----------------------------------------------------------
--------DSTKSDVKDEVESRYDV---------------------------TVEKVNTQ
VTMK------------------------GKKKATVRLSEDDD------------------
-------AQEVASRI-GVF-----------------------------------------
-----------------------------------------------------
>gi|399577348|ref|ZP_10771101.1| LSU ribosomal protein l23p [Halogranum salarium B-1]
------------------------------------------------------------
------------------------------------------------------------
---------MSVIEH-------------PLVTE---------------------------
---------------------------------KAMNQMDFDNKLQFIV-----------
------------------------------------------------------------
HI----------------------------------------------------------
--------DAHKGEIVDEIESRYEV---------------------------AVQKVNTQ
VTPK------------------------GKKKATVTLGEDDD------------------
-------AQEVASRI-GVF-----------------------------------------
-----------------------------------------------------
>gi|448285631|ref|ZP_21476872.1| 50S ribosomal protein L23P [Halogeometricum borinquense DSM 11551]
------------------------------------------------------------
------------------------------------------------------------
---------MSVVHH-------------PLVTE---------------------------
---------------------------------KAMNEMDFDNKLQFIV-----------
------------------------------------------------------------
DL----------------------------------------------------------
--------DAAKPEIVEEIESRYEV---------------------------SIEKVNTQ
VTPK------------------------GTKKATVRLSEDDD------------------
-------AQEVASRI-GVF-----------------------------------------
-----------------------------------------------------
>gi|448415417|ref|ZP_21578217.1| 50S ribosomal protein L23P [Halosarcina pallida JCM 14848]
------------------------------------------------------------
------------------------------------------------------------
--------MSSVVRH-------------PLVTE---------------------------
---------------------------------KAMNEMDFDNKLQFVV-----------
------------------------------------------------------------
DL----------------------------------------------------------
--------SATKPEIVEELQSRYEV---------------------------SIENVNTQ
ITPK------------------------GTKKATVRLSEDDD------------------
-------AQEVASRI-GVF-----------------------------------------
-----------------------------------------------------
