# Supplementary material for: Inteins as indicators of gene flow in the halobacteria
Source: Front Microbiol. 2014 Jun 26;5:299. doi: 10.3389/fmicb.2014.00299 (PMC4071816; doi:10.3389/fmicb.2014.00299)
Supplement: Supplementary file 1 [file DataSheet1.ZIP › data_file1/reference_tree_alignment/L23Ae_L23p.fasta]

>candidatus_nanosalinarum_J07AB56
-------MDRTKALDVIENPHMTEQAMDAVDRENKLVLMVDLEADKNQVGDAVEQLFDVT
VENVNTSITPQAQKKAFINLSERDDAMDVATQLGMM
>halophilic_archaeon_J07HX64
------------MTEYIKYPRVTEKSVDKMDFENKLVFICHVDSKKGQIAEEIEQRYDVT
VEGVSAMVTPRGEKKAEVQLSDDHDAQEIASRIGVF
>hrr_J07HR59
------------MSLVIQHPLVTEKAMNEMDFENKLIFIVARDADKSTIAESVSDRYDVE
VIDVNTQLTADGEKKATVELGADDDATDIASRIGVF
>hrd_tiamatea_SARL4B
---------MTDPIDVIDHPHVTEKAMDKMDFQNKLQFIVKTDATKADVRDAVEQQFDVT
VENVNAQVTMNGNKKAEVTLSADDDAEEVASRIGVF
>hrd_utahensis_DSM_12940
---------MTDPIDVIDHPHVTEKAMDKMDFQNKLQFIVKIDATKDDIREAVEQQFDVT
VDNVNAQVTMNGNKKAEVTLSADDDAEEVASRIGVF
>hmc_mukohataei_DSM_12286
-----------MTWDVIKYPHVTEKAMNDMDFQNKLQFAVDSAASKPEVADAVEQQYDVT
VEAVTTQNTMDGEKKAVVRLSEDDDAQEVASRIGVF
>har_vallismortis_ATCC_29715
-----------MSWDVIKHPHVTEKAMNDMDFQNKLQFAVDDRASKGEVIDAVEEQYDVT
VVKVNTQNTMDGEKKAVVRLSEDDDAQEVASRIGVF
>har_amylolytica_JCM_13557
-----------MSWDVIKHPHVTEKAMNDMDFQNKLQFAVDDRASKGEVADAVEEQYDVT
VEQVNTQNTMDGEKKAVVRLSEDDDAQEVASRIGVF
>har_californiae_ATCC_3379
-----------MSWDVIKHPHVTEKAMNDMDFQNKLQFAVDDRASKGEVADAVEEQYDVT
VEQVNTQNTMDGEKKAVVRLSEDDDAQEVASRIGVF
>har_hispanica_ATCC_33960
-----------MSWDVIKHPHVTEKAMNDMDFQNKLQFAVDDRASKGEVADAVEEQYDVT
VEQVNTQNTMDGEKKAVVRLSEDDDAQEVASRIGVF
>har_japonica_DSM_6131
-----------MSWDVIKHPHVTEKAMNDMDFQNKLQFAVDDRASKGEVADAVEEQYDVT
VEQVNTQNTMDGEKKAVVRLSEDDDAQEVASRIGVF
>har_marismortui_ATCC_43049
-----------MSWDVIKHPHVTEKAMNDMDFQNKLQFAVDDRASKGEVADAVEEQYDVT
VEQVNTQNTMDGEKKAVVRLSEDDDAQEVASRIGVF
>har_sinaiiensis_ATCC_33800
-----------MSWDVIKHPHVTEKAMNDMDFQNKLQFAVDDRASKGEVADAVEEQYDVT
VEQVNTQNTMDGEKKAVVRLSEDDDAQEVASRIGVF
>hrr_92
-----------MSWDVIKHPHVTEKAMNDMDFQNKLQFAVDDRASKGEVADAVEEQYDVT
VEQVNTQNTMDGEKKAVVRLSEDDDAQEVASRIGVF
>har_argentinensis_DSM_12282
-----------MSWDVIKHPHVTEKAMNDMDFQNKLQFAVDDRASKGEVADAVEGQYDVT
VEQVNTQNTMDGEKKAVVRLSEDDDAQEVASRIGVF
>halophilic_archaeon_J07HB67
-------------MSVVHHPLVTEKAMDEMDFANKLQFVVDTDADKDEIATEVGDRFDVT
VVDVNTQVTPQGQKKATVRLSDDDEAQDVASRIGVF
>hcc_hamelinensis_100A6
----------------MKYPYVTEKAMNEMDYRNKLQFVVATDATKADVKSDLEEQFDVA
ITKVTTQVTPRGQKKATVTLSEDDDAQDVASRLGVF
>hcc_morrhuae_DSM_1307
-------------MSDVKYPYVTEKAMNDMDYRNTLQFIVASDAAKPGIREEVEERFDVA
ITNVRTQVTPQGEKKATVTLSEDDDAQDVASRIGVF
>hcc_thailandensis_JCM_13552
-------------MSDVKYPYVTEKAMNDMDYRNTLQFIVASDAAKPGIREEVEERFDVA
ITNVRTQVTPQGEKKATVTLSEDDDAQDVASRIGVF
>hcc_saccharolyticus_DSM_5350
-------------MSSIRYPHVTEKAMNEMDYRNKLQFIVALDATKPEIAEEIEERFDVS
IVDVTTQVTPNGEKKATVKLSEDDDADEVASRIGVF
>hcc_salifodinae_DSM_8989
-------------MSSIRYPHVTEKAMNEMDYRNKLQFMVSLDATKPEIAEEIEERFDVS
IVDVTTQVTPNGEKKATVKLSEDDDADEVASRIGVF
>hqr_walsbyi_C23
------------MSSLIEYPLVTEKAMDEMDFDNKLQFIVDTDATKDEIENEIESRYEIT
IIDTKTQITPRAKKKATVRLSDDDDAQDIASRIGVF
>hqr_walsbyi_DSM_16790
------------MSSLIEYPLVTEKAMDEMDFDNKLQFIVDTDATKDEIENEIESRYEIT
IIDTKTQITPRAKKKATVRLSDDDDAQDIASRIGVF
>hqr_J07HQX50
------------MSSLIDHPLVTEKAMDEMDFENKLQFIVDVDAAKPEIKSEVESRYEVD
ITHINTQITPQAKKKATVRLSSDDDAQEVASRIGVF
>hns_J07HN4
------------MNSVLEHPLVTEKAMDEMDFDNKLQFITHIDANKPAIRTEIEERYDVT
VIDINTQITPNAQKKATITLSDEDDATEIASRIGVF
>hns_J07HN6
------------MNSILKHPLVTEKAMDEMDFQNKLQFIAHIDADKPEISNEVEERYDVT
VVNINTQITPDAEKKATITLSEEDDATDVASRIGVF
>hbt_sp_NRC_1
------------MSSIIDYPLVTEKAMDEMDFQNKLQFIVDIDAAKPEIRDVVESEYDVT
VVDVNTQITPEAEKKATVKLSAEDDAQDVASRIGVF
>hbt_salinarum_R_1
------------MSSIIDYPLVTEKAMDEMDFQNKLQFIVDIDAAKPEIRDVVESEYDVT
VVDVNTQITPEAEKKATVKLSAEDDAQDVASRIGVF
>hbt_sp_DL_1
------------MSGIIDYPLVTEKAMDEMDFDNKLLFIVDLDAHKPEIRDAIQDQYDVT
VTNVNTQITPQGEKKATVTLSEDDDAQDVASRIGVF
>nmn_moolapensis_8_8_11
--------------MTIKHPLVTEKAMNDMDFENKLQFVCHAEASKPEIAEAVESQFDVS
VDSVNTQVRTQGDKKATVTLSADDDAQEVASRIGVF
>nmn_pharaonis_DSM_2160
--------------MTIKHPLVTEKAMNDMDFENKLQFVCHPEATKGDIAAAVESQFDVE
VDSINTQVRMDGDKKAIVELSADDDAQEVASRIGVF
>haloarchaeon_3A1_DGR
------------MSTIIEHPIVTEKAMDEMDFDNKLQFLVHIDATKGDVRDSVEDRYDVT
VTNVNTQITPKGTKKATVTLSAEDDATEVASRIGVF
>hrr_Cb34
------------MSSIIEHPIVTEQAMNEMDFKNKLLFLVDIDATKPEIRDEVAERYDVT
VVDVNTQVTPKGKKKATVSLSADDDATDVASRIGVF
>hrr_hochstenium_ATCC_700873
------------MNSVIEHPIVTEQAMNEMDFNNKLLFLVDVDATKPEISSEVAERYDVG
VVGVNTQVTPQGEKKAIVTLSEDDDATEIASRIGVF
>hrr_coriense_DSM_10284
------------MNSIIEHPIVTEQAMNEMDFNNKLLFLVDVDAAKPEIRSEVAERYDVG
VVDVNTQVTPQGEKKAIVTLSEDDDATEIASRIGVF
>hrr_SP5
MDRKRRRGGGRPMNSIIEHPIVTEQAMNEMDFNNKLLFLVDVDATKPEITSEVAERYDVG
VANVNTQVTPQGEKKAIVTLSEDDDATEIASRIGVF
>hrr_SP7
------------MNSIIEHPIVTEQAMNEMDFNNKLLFLVDVDATKPEITSEVAERYDVG
VANVNTQVTPQGEKKAIVTLSEDDDATEIASRIGVF
>hrr_tebenquichense_DSM_14210
------------MNSIIEHPIVTEQAMNEMDFNNKLLFLVDVDATKPEISSEVADRYDVG
VTDVNTQVTPQGEKKAIVTLSEDDDATEIASRIGVF
>hrr_SP3
------------MNSIIEHPIVTEQAMNEMDFNNKLLFLVDVDATKPEIESEVADRYDVG
VVDVNTQVTPQGEKKAIVTLSADDDATEIASRIGVF
>hrr_SP9
------------MNSIIEHPIVTEQAMNEMDFNNKLLFLVDVDATKPEIESEVADRYDVG
VVDVNTQVTPQGEKKAIVTLSADDDATEIASRIGVF
>hrr_167
MDRERRRRGGRPMNSIIEHPIVTEQAMNEMDFNNKLLFLVDVDATKPEIRSEVAERYDVG
VVNVNTQVTPQGEKKAVVTLSADDDATEIASRIGVF
>hrr_C2_b
MDRERRRRGGRPMNSIIEHPIVTEQAMNEMDFNNKLLFLVDVDATKPEIRSEVAERYDVG
VVNVNTQVTPQGEKKAVVTLSADDDATEIASRIGVF
>hrr_arcis_JCM_13916
------------MNSIIEHPIVTEQAMNEMDFNNKLLFLVDVDATKPEIESEVAERYDVG
VVNVNTQVTPQGEKKAIVTLSADDDATEIASRIGVF
>hrr_C3
------------MNSIIEHPIVTEQAMNEMDFNNKLLFLVDVDATKPEIESEVAERYDVG
VVNVNTQVTPQGEKKAIVTLSADDDATEIASRIGVF
>hrr_distributum_JCM_10118
------------MNSIIEHPIVTEQAMNEMDFNNKLLFLVDVDATKPEIESEVAERYDVG
VVNVNTQVTPQGEKKAIVTLSADDDATEIASRIGVF
>hrr_E3
------------MNSIIEHPIVTEQAMNEMDFNNKLLFLVDVDATKPEIESEVAERYDVG
VVNVNTQVTPQGEKKAIVTLSADDDATEIASRIGVF
>hrr_LG2
------------MNSIIEHPIVTEQAMNEMDFNNKLLFLVDVDATKPEIESEVAERYDVG
VVNVNTQVTPQGEKKAIVTLSADDDATEIASRIGVF
>hrr_LG3
------------MNSIIEHPIVTEQAMNEMDFNNKLLFLVDVDATKPEIESEVAERYDVG
VVNVNTQVTPQGEKKAIVTLSADDDATEIASRIGVF
>hrr_litoreum_JCM_13561
------------MNSIIEHPIVTEQAMNEMDFNNKLLFLVDVDATKPEIESEVAERYDVG
VVNVNTQVTPQGEKKAIVTLSADDDATEIASRIGVF
>hrr_terrestre_JCM_10247
------------MNSIIEHPIVTEQAMNEMDFNNKLLFLVDVDATKPEIESEVAERYDVG
VVNVNTQVTPQGEKKAIVTLSADDDATEIASRIGVF
>hrr_californiensis_DSM_19288
------------MNSIIEHPIVTEQAMNEMDFNNKLLFLVDVDATKPEIESEVAERYDVG
VDNVNTQVTPQGEKKAIVTLSADDDATEIASRIGVF
>hrr_Ec15
MDRKRRRGGGRPMNSIIEHPIVTEQAMNEMDFNNKLLFLVDVDATKPEIESEVAERYDVG
VVNVNTQVTPQGEKKAVVTLSADDDATEIASRIGVF
>hrr_C2_a
MDRERRLGGGRPMNSIIEHPIVTEQAMNEMDFNNKLLFLVDVDATKPEIESEVAERYDVG
VVNVNTQVTPQGEKKAVVTLSADDDATEIASRIGVF
>hrr_Fb21
MDRERRLGGGRPMNSIIEHPIVTEQAMNEMDFNNKLLFLVDVDATKPEIESEVAERYDVG
VVNVNTQVTPQGEKKAVVTLSADDDATEIASRIGVF
>hrr_Ga2p
MDRERRLGGGRPMNSIIEHPIVTEQAMNEMDFNNKLLFLVDVDATKPEIESEVAERYDVG
VVNVNTQVTPQGEKKAVVTLSADDDATEIASRIGVF
>hrr_Ga36
MDRERRLGGGRPMNSIIEHPIVTEQAMNEMDFNNKLLFLVDVDATKPEIESEVAERYDVG
VVNVNTQVTPQGEKKAVVTLSADDDATEIASRIGVF
>hrr_LD3
MDRERRLGGGRPMNSIIEHPIVTEQAMNEMDFNNKLLFLVDVDATKPEIESEVAERYDVG
VVNVNTQVTPQGEKKAVVTLSADDDATEIASRIGVF
>hrr_G37
------------MNSIIEHPIVTEQAMNEMDFNNKLLFLVDVDATKPEIESEVAERYDVG
VVNVNTQVTPQGEKKAVVTLSADDDATEIASRIGVF
>hrr_aidingense_JCM_13916
------------MNSIIEHPLVTEQAMNEMDFKNKLLFIVDVDATKPEIRDEVQERYDVV
VDDVNTQVTSKGKKKATVTLSADDDATEIASRIGVF
>hrr_Ea1
------------MNSIIEHPLVTEQAMNEMDFKNKLLFLVDIDATKPEVREEVQDRYDVT
VTDVNTQVTSKGKKKATVTLSEDDDATEIASRIGVF
>hrr_Ea8
------------MNSIIEHPLVTEQAMNEMDFKNKLLFLVDIDATKPEVREEVQDRYDVT
VTDVNTQVTSKGKKKATVTLSEDDDATEIASRIGVF
>hrr_Eb13
------------MNSIIEHPLVTEQAMNEMDFKNKLLFLVDIDATKPEVREEVQDRYDVT
VTDVNTQVTSKGKKKATVTLSEDDDATEIASRIGVF
>hrr_hd13
------------MNSIIEHPLVTEQAMNEMDFKNKLLFLVDIDATKPEVREEVQDRYDVT
VTDVNTQVTSKGKKKATVTLSEDDDATEIASRIGVF
>hrr_IB24
------------MNSIIEHPLVTEQAMNEMDFKNKLLFLVDIDATKPEVREEVQDRYDVT
VTDVNTQVTSKGKKKATVTLSEDDDATEIASRIGVF
>hrr_lacusprofundi_ATCC_49239
------------MNSIIEHPIVTEQAMNEMDFKNKLLFLVDIDATKPEVREEVQDRYDVS
VVDVNTQVTPQGGKKAIVTLSEDDDATEIASRIGVF
>hrr_saccharovorum_DSM_1137
------------MNSIIEHPIVTEQAMNEMDFKNKLLFLVDIDATKPEVREEVQDRYDVS
VVDVNTQVTPQGAKKATVTLSDDDDATEIASRIGVF
>hrr_kocurii_JCM_14978
------------MNSIIEHPIVTEQAMNEMDFKNKLLFLVDVDATKPEVREEVQDRYDVS
VVDVNTQVTPQGAKKATVTLSEDDDATEIASRIGVF
>hrr_lipolyticum_DSM_21995
------------MNSIIEHPIVTEQAMNEMDFKNKLLFLVDVDATKPEVREEVQDRYDVS
VVDVNTQVTPQGAKKATVTLSEDDDATEIASRIGVF
>hrr_C49
------------MNSIIEHPIVTEQAMNEMDFKNKLLFLVDVDATKPEVREEVQDRYDVS
VTDVNTQVTPQGAKKATVTLSEDDDATEIASRIGVF
>hac_jeotgali_B3
--------------MTIQHPLITEKAMNDMDFENKLQFIVDMDATKPQIREAIGEQYDVA
VTKVNTQVTMNGTKKATVRLSEDDDAQEVASRIGVF
>ncc_amylolyticus_DSM_10524
------------MSGAIDHPLVTEKAMNDMDFENKLQFVANPDATKPEIREEVERRFEVS
VDSVNTQMTMNGKKKATVKLSEDDDAQEVASRIGVF
>htg_salina_JCM_13891
------------MSSVIEHPLVTEKAMNDMDFENKLQFVVNPDASKPEIRDEIEERFEIS
VQDINTQVTMKGKKKAIVRLDEEDDAQEVASRIGVF
>htg_turkmenica_DSM_5511
------------MSSIIEHPLVTEKAMNDMDFENKLQFVVNPDASKPEIRDEIEERFEIS
VQDINTQVTMKGKKKAVVRLDEEDDAQEVASRIGVF
>hrr_LB1
------------MSSVIEHPLVTEKAMNDMDFENKLQFVVNTDATKPEIRDEVEERFEIS
VRNVNTQVTMKGKKKAIVRLSEEDDAQEVASRIGVF
>nnm_altunense_JCM_14663
------------MSSVIEHPLVTEKAMNDMDFENKLQFVVNTDATKPEIRDEVEERFEIS
VRNVNTQVTMKGKKKAIVRLSEEDDAQEVASRIGVF
>nnm_pallidum_DSM_3751
------------MSSVIEHPLVTEKAMNDMDFENKLQFVVNTDATKPEIRDEVEERFEIS
VRNVNTQVTMKGKKKAIVRLSEEDDAQEVASRIGVF
>nnm_gari_JCM_14663
------------MSSVIEHPLVTEKAMNDMDFENKLQFVVNTDATKPEIRDEVEERFEIS
VRDINTQVTMKGQKKAIVRLSEEDDAQEVASRIGVF
>nnm_sp_J7_2
------------MSSVIEHPLVTEKAMNDMDFENKLQFVVNTDATKPEIRDEVEERFEIS
VRDINTQVTMKGQKKAIVRLSEEDDAQEVASRIGVF
>htg_limicola_JCM_13563
------------MSSIIEHPLVTEKAMDDMDFENKLQFVVNPDATKPEIRDEVEERFEIS
VENVNTQVTMNGKKKAVVRLSEDDDAQEVASRIGVF
>nnm_pellirubrum_DSM_15624
------------MSSAIEHPLVTEKAMNDMDFENKLQFVVNPDATKPEIRDEVEERFEIS
VENINTQVTMNGKKKAIVRLAEEDDAQEVASRIGVF
>nnm_versiforme_JCM_10478
------------MSSAIEHPLVTEKAMNDMDFENKLQFVVNPDATKPEIRDEVEERFEIS
VENINTQVTMNGKKKAIVRLAEEDDAQEVASRIGVF
>htg_thermotolerans_DSM_11522
------------MSSAIEHPLVTEKAMNDMDFENKLQFVVNPDATKPEIRDEVEERFEIS
VENINTQVTMNGKKKAIVRLSEEDDAQEVASRIGVF
>nab_aegyptia_DSM_13077
------------MSSVIEHPLVTEKAMNDMDFENKLQFVVNPDAAKPEIRDEVEERFEVS
VTDINTQVTMKGKKKATVKLSEDNDAQEVASRIGVF
>nab_asiatica_DSM_12278
------------MSSVIEHPLVTEKAMNDMDFENKLQFVVNPDAAKPEIRDEVEERFEVS
VTDINTQVTMKGKKKATVKLSEDNDAQEVASRIGVF
>nab_taiwanensis_DSM_12281
------------MSSVIEHPLVTEKAMNDMDFENKLQFVVNPDAAKPEIRDEVEERFEVS
VTDINTQVTMKGKKKATVKLSEDNDAQEVASRIGVF
>hbi_lacisalsi_AJ5
------------MSTVIEHPLVTEKAMNDMDFENKLQFVVSPDAAKPEIRDEVEERFEVS
VDDINTQVTMNGKKKATVRLSEDDDAQEVASRIGVF
>nbt_gregoryi_SP2
------------MSTVIEHPLVTEKAMNDMDYENKLQFVVNPDAAKPEIRNVVEERFQVT
VDDINTQVTMNGKKKATVRLSEDDDAQEVASRIGVF
>nrr_bangense_JCM_10635
------------MSSIIEHPLVTEKAMNDMDYENKLQFVVNPDATKPEIRDEVEARFDIS
VADVNTQVTMKGKKKATIKLSEDDDAQEVASRIGVF
>nrr_sulfidifaciens_JCM_14089
------------MSSIIEHPLVTEKAMNDMDYENKLQFVVNPDATKPEIRDEVESRFDIS
VADINTQVTMKGKKKATIKLSEDDDAQEVASRIGVF
>ncc_jeotgali_DSM_18795
------------MSRQIEHPLVTEKAMNDMDFENKLQFVVNPDATKPEIRDEVEERFEVT
VDDVNTQVTMKGKKKASVKLSEDDDAQEVASRIGVF
>ncc_occultus_SP4
------------MSHQIEHPLVTEKAMNDMDFENKLQFVVNPDATKPEIRDEVEERFEVT
VDDVNTQVTMKGKKKATVKLSEDDDAQEVASRIGVF
>nrr_tibetense_GA33
------------MSSIIEHPLVTEKAMNDMDFENKLQFICNPDATKPEIRDVVEERFDVG
VADINTQVTMKGKKKAIIKLSEDDDAQEVASRIGVF
>nab_chahannaoensis_JCM_10990
------------MSTLIEHPLVTEKAMNDMDFENKLQFVVNPDATKPEIRDEVEERFEVS
VTDINTQVTMKGKKKAIVKLAEDDDAQEVASRIGVF
>nab_hulunbeirensis_JCM_10989
------------MSTLIEHPLVTEKAMNDMDFENKLQFVVNPDATKPEIRDEVEERFEVS
VTDINTQVTMKGKKKAIVKLAEDDDAQEVASRIGVF
>nab_magadii_ATCC_43099
------------MSTLIEHPLVTEKAMNDMDFENKLQFVVNPDATKPEIRDEVEERFEVS
VTDINTQVTMKGKKKAIVKLAEDDDAQEVASRIGVF
>hbi_nitrareducens_JCM_10879
------------MSTIIEHPLVTEKAMNDMDFENKLQFVVNPDATKPEIRDEVESRFEVS
VNDINTQVTMKGKKKATVKLSEDDDAQEVASRIGVF
>nln_innermongolicus_JCM_12255
------------MSSIIEHPLVTEKAMNDMDFENKLQFVVNPDATKPEIRDVVEERFEVS
VDDINTQVTMKGKKKAIVKLSEDDDAQEVASRIGVF
>hpg_xanaduensis_SH_6
------------MSSIIEHPLVTEKAMNDMDFENKLQFVVNPDATKPEIRDVVEERFDVS
VDNVNTQVTMKGKKKATVRLSEDDDAQEVASRIGVF
>hrr_chaoviator_HaloG
------------MKSIIDYPLVTEKAMNDMDFENKLQFVVNVDATKPEIEDVVEERFDVG
VTDVNTQITMNGTKKAIVKLSEDDDAQEVASRIGVF
>hvx_asiaticus_JCM_14624
------------MSSIIDYPLVTEKAMNDMDFENKLQFVVDVDAAKPEIREVVQSRFDVT
VTDVNTQVQMDGTKKAIVTLSEDDDAQEVASRIGVF
>hvx_ruber_XH_70
------------MSSIIDYPLVTEKAMNDMDFENKLQFVVDVDAAKPEIREVVQSRFDVT
VTDVNTQIQMDGKKKAIVTLSEDDDAQEVASRIGVF
>hap_paucihalophilus_DX253
-------------MSVVEYPWVTEKAMNEMDFDNKLQFIVSLDATKPEIRDEIEDRYDVT
IEKINTQVTMNGNKKATVSLSDDDDAQDVASRIGVF
>hfx_elongans_ATCC_BAA_1513
-------------MSIIEHPLVTEKAMNAMDFDNKLQFIVHVDATKSDIKDEIESRYDVT
IDKVNTQVTMKGKKKATVRLTEDDDAQEVASRIGVF
>hfx_larsenii_JCM_13917
-------------MSIIEHPLVTEKAMNAMDFDNKLQFIVHVDATKSDIKDEIESRYDVT
IDKVNTQVTMKGKKKATVRLTEDDDAQEVASRIGVF
>hfx_gobbonsii_ATCC_33959
-------------MSIIEHPLVTEKAMNQMDFDNKLQFIVHIDSTKSDVKDEVQSRYDVT
VEKVNTQVTMKGKKKATVRLSEDDDAQEVASRIGVF
>hfx_prahovense_DSM_18310
-------------MSIIEHPLVTEKAMNQMDFDNKLQFIVHIDSTKSDVKDEVQSRYDVT
VEKVNTQVTMKGKKKATVRLSEDDDAQEVASRIGVF
>hfx_alexandrinus_JCM_10717
-------------MSIIEHPLVTEKAMNQMDFDNKLQFIVHIDSTKSDVKSEVESRYDVT
VEKVNTQVTMKGKKKATVRLSEDDDAQEVASRIGVF
>hfx_BAB-2207
-------------MSIIEHPLVTEKAMNQMDFDNKLQFIVHIDSTKSDVKSEVESRYDVT
VEKVNTQVTMKGKKKATVRLSEDDDAQEVASRIGVF
>hfx_denitrificans_ATCC_35960
-------------MSIIEHPLVTEKAMNQMDFDNKLQFIVHIDSTKSDVKSEVESRYDVT
VEKVNTQVTMKGKKKATVRLSEDDDAQEVASRIGVF
>hfx_lucentense_DSM_14919
-------------MSIIEHPLVTEKAMNQMDFDNKLQFIVHIDSTKSDVKSEVESRYDVT
VEKVNTQVTMKGKKKATVRLSEDDDAQEVASRIGVF
>hfx_volcanii_DS2
-------------MSIIEHPLVTEKAMNQMDFDNKLQFIVHIDSTKSDVKSEVESRYDVT
VEKVNTQVTMKGKKKATVRLSEDDDAQEVASRIGVF
>hfx_ATCC_BAA-644
-------------MSIIEHPLVTEKAMNQMDFDNKLQFIVHIDSTKSDVKSEVESRYDVA
VEKVNTQVTMKGKKKATVRLSEDDDAQEVASRIGVF
>hfx_ATCC_BAA-645
-------------MSIIEHPLVTEKAMNQMDFDNKLQFIVHIDSTKSDVKSEVESRYDVA
VEKVNTQVTMKGKKKATVRLSEDDDAQEVASRIGVF
>hfx_ATCC_BAA-646
-------------MSIIEHPLVTEKAMNQMDFDNKLQFIVHIDSTKSDVKSEVESRYDVA
VEKVNTQVTMKGKKKATVRLSEDDDAQEVASRIGVF
>hfx_mediterranei_ATCC_33500
-------------MSIIEHPLVTEKAMNQMDFQNKLQFIVHVDSSKADVKDEVESRYDVT
VEKVNTQVTMKGKKKATVRLSEDDDAQEVASRIGVF
>hfx_mucosum_ATCC_BAA_1512
-------------MSIIEHPLVTEKAMNQMDFQNKLQFIVHVDSTKSDVKDEVESRYDVT
VEKVNTQVTMKGKKKATVRLSEDDDAQEVASRIGVF
>hgn_salarium_B_1
-------------MSVIEHPLVTEKAMNQMDFDNKLQFIVHIDAHKGEIVDEIESRYEVA
VQKVNTQVTPKGKKKATVTLGEDDDAQEVASRIGVF
>hgm_borinquense_DSM_11551
-------------MSVVHHPLVTEKAMNEMDFDNKLQFIVDLDAAKPEIVEEIESRYEVS
IEKVNTQVTPKGTKKATVRLSEDDDAQEVASRIGVF
>hsn_pallida_JCM_14848
------------MSSVVRHPLVTEKAMNEMDFDNKLQFVVDLSATKPEIVEELQSRYEVS
IENVNTQITPKGTKKATVRLSEDDDAQEVASRIGVF
