# Supplementary material for: Inteins as indicators of gene flow in the halobacteria
Source: Front Microbiol. 2014 Jun 26;5:299. doi: 10.3389/fmicb.2014.00299 (PMC4071816; doi:10.3389/fmicb.2014.00299)
Supplement: Supplementary file 1 [file DataSheet1.ZIP › data_file1/reference_tree_alignment/L23e_L14p.aln]

>gi|541179680|gb|ERG88277.1| lon-related putative ATP-dependent protease [halophilic archaeon J07HX5]
MSNDTHSDETSESAPKQADDPDEIASGSVSESNSGSEEPIGDPTNGIDGNGSDPLDPDTE
TDTDLEQESSQDLDGEDDDLLEEALGSDVDDQMAIDETAEEDDLLGGLKVDTSAEIDVPD
RLVDQVIGQDHARETVLKAAKQRRHVMMIGSP----------------------------
------------------------------------------------------------
--------------------------------------------------------GTGK
SMLAKAMSQLLPKEDLQDVLVYHNPDDGNEPKVR------------------TVPS----
GKGEQIVDAHKEEARKRNQMRTFIMWIVIALVLGYALIFAQSLLIGILAAGVIYIAFRYM
SRGNDAMVPNLLVDTANQQTAPFEDATGAHAGALLGDVRHDPFQSGGMETPSHDRVEAGG
IHKANKGVLYVDEINTLDIRSQQKLMTAIQEGEFSITGQSERSSGAMVQTEPVPCDFIMV
AAGNMDAMENMHPALRSRIKG--------YGYEVYMDDTIDDTPEMRRKYARFVAQEVEK
DGRLPHFTREAMEE----------------------------------------------
-----------LI----LEAQRRAGRKEHLTLKLRNLGGLVRVAGDIAR----------A
QDKDNTEREDVLEAKDRSRSIEQQLADEYIERRKEYDLTVAEGGMTGRVNGLAVMGEDSG
IVLPVMA-----------------------EVAPSQGAGKVIATGQLQEMAEEAVENVSA
IIKKFSDEDISEKDIHIQFVQAGQGGGVDGDSASVTVATAVISALENIPIKQNVAMTGSL
SVRGDVLPVGGVTHKIEAAAKSGIETIIIPAANKQDVMIEDEFEDQIEIITVTHLSEVLD
VALAGEPEKDSLVDRLRSITGRALDPEVDVDTGGPSPQPQ
>lcl|38015_2905 unnamed protein product
------------------------------------------------------------
-----------------MAIVAEILLADETL----------------------PLVGVAD
S----------------IPSGELSISNAVGLE----------------------------
------------------------------------------------------------
--------------------------------------------DGRLLLTVSVDAGS--
-------------------------------RDAFERELDA-----------RPQITDAA
DIGQTADGWFY-------------------------KV----------------------
------------------------------------------------------------
------------------------------------------------------------
----------------VVDNA----------------------PDLIASHDP--------
----EEFEGVAMDA----------------------------------------------
-----------TVTGDGIREQKVFSDYD-AFSAL---------RDRCAVNDIPLELLHIA
SDPENP-------------------------------------------GERDQFG----
---LTDRQYRAMSVALSSGYYDSPRRCSTAELADKLDV----------------------
-----------------------------------------------------SAAAASD
LLRRAEKQLISSTVGPDQFRNALAQ-----------------------------------
----------------------------------------
>lcl|36546_2077 unnamed protein product
------------------------------------------------------------
---------------MDVVPDIDGVAGESVVVIGGGFGGLSTACYLADAGADVTLLEKNE
Q----------------LGGRASR-LEVDGFQFDMGPSWYLMPDVFERFFGHFGRSPDEF
YELERLDPHYRVFWKDGDKVDVLPDRDANREIFESYEPGAGEAFDAYLEESKRTYEIGME
HFVYEDRPRLRDYVDTDVMRYSWGLSLLGKMQGHVEDYFDHPKLQQLMQYTLVFLGGS--
-------------------------------PTNTPALYNLMSHVDYNMGVYYPDG----
GIGAVVDGIVELAEDLGVDFVTDAEVTGIEGRYGAFAV----------------------
------------------------------------------------------------
------------------------------------------------------------
----------------DTENGERYLADRVVSDADYAHTEQELLPERK-------------
--------RQYTEEYWESRTYAPSAFLLYLGVEGDVPNLEHHTLVLPTDWDEHFEQIFDD
PEWPDDPAYYLCV----PSKTDDTVAPEGHSNLFALVPIAPGIRDTPEIRNRYRDL--VI
DDIAEN-------------------------------------------TGTDLRG----
---RVVV----------------EETFSVDDFADRYNS----------------------
-----------------------------------------------------YAGSALG
LAHTLTQTSLLRPGHTSDAVDGLYFTGSTTTPGIGVPMCLISGGLTAEAMAGDDV-----
----------------------------------------
>gi|515913906|ref|WP_017344489.1| phytoene dehydrogenase [Halorubrum sp. T3]
------------------------------------------------------------
---------------MDVVPDIDGVAGESVVVIGGGFGGLSTACYLADAGADVTLLEKNE
Q----------------LGGRASR-LEVDGFSFDMGPSWYLMPDVFERFFGHFGREPSEF
YDLERLDPHYRVFWKDGDQVDVLPDREKNKEIFESYEPGAGEAFDAYLEESKRTYEIGME
HFVYEDRPRLRDYVDKDVLRYSWGLSLLGKMQGHVEEYFDHPKLQQLMQYTLVFLGGS--
-------------------------------PTNTPALYNLMSHVDYNMGVYYPDG----
GIGAVVDGIVELAEELGVEFVTDAEVTGIEGRYGAFAV----------------------
------------------------------------------------------------
------------------------------------------------------------
----------------DTENGERYLADRVVSDADYAHTEQELLPEHK-------------
--------RQYTEEYWESRTYAPSAFLLYLGVEGDVPNLEHHTLVLPTDWDGHFAQIFDD
PEWPDDPAYYLCV----PSKTDDSVAPEGHSNLFALVPIAPGLADTPEIRNRYRDL--VI
DDIAEN-------------------------------------------TGTDLRG----
---RIVV----------------EETFSVDDFADRYNS----------------------
-----------------------------------------------------YAGSALG
LAHTLTQTSLLRPPHVSDAVDGLYFTGSTTTPGIGVPMCLISGGLTAEAMADDDV-----
----------------------------------------
>gi|339757062|gb|EGQ40645.1| LSU ribosomal protein L14P [Candidatus Nanosalinarum sp. J07AB56]
------------------------------------------------------------
---------------------MKPVGGSITKTLDRG-----------------AQLTCAD
N----------------SGAKQLEIISVDSTN----------------------------
------------------------------------------------------------
--------------------------------------------------------SR--
-------------------------------RGR------------------RATA----
GVGDKV------------------------------RV----------------------
------------------------------------------------------------
------------------------------------------------------------
----------------KVLRG---------------------DQEVK-------------
--------GQVHQA----------------------------------------------
-----------VV----VRQAKEYRRPTGLRVEF---------EDNAAV---------LI
EENGLP-------------------------------------------KGNVTRG----
---PIAK-----------------------EVVERFSA----------------------
-----------------------------------------------------IGKIASK
VV----------------------------------------------------------
----------------------------------------
>gi|448294709|ref|ZP_21484788.1| 50S ribosomal protein L14P [Halalkalicoccus jeotgali B3]
------------------------------------------------------------
---------------------MEALKADVTKGLSKG-----------------ALINCAD
N----------------SGARELKLLSVSGYS----------------------------
------------------------------------------------------------
--------------------------------------------------------GV--
-------------------------------KNR------------------QPQA----
GVGDKV------------------------------TV----------------------
------------------------------------------------------------
------------------------------------------------------------
----------------SVTKG---------------------TPEMR-------------
--------RQVLEA----------------------------------------------
-----------VV----IRQRKSIRRPDGTRVKF---------EDNAAV---------IV
DDAEDP-------------------------------------------RGTEIKG----
---PIAR-----------------------EVAERFGS----------------------
-----------------------------------------------------VASTATM
IV----------------------------------------------------------
----------------------------------------
>gi|15790642|ref|NP_280466.1| 50S ribosomal protein L14 [Halobacterium sp. NRC-1]
------------------------------------------------------------
---------------------MEAIKADITQGLEKG-----------------SLITCAD
N----------------TGARELKITSVMGYQ----------------------------
------------------------------------------------------------
--------------------------------------------------------GR--
-------------------------------KNR------------------HPKA----
GLGDTI------------------------------TV----------------------
------------------------------------------------------------
------------------------------------------------------------
----------------SVTKG---------------------TPEMR-------------
--------RQVLEA----------------------------------------------
-----------VV----VRQRKPIRRPDGTRVKF---------EDNAAV---------II
DDLGEP-------------------------------------------RGTEIKG----
---PISR-----------------------EVAERYGT----------------------
-----------------------------------------------------IASTATM
IV----------------------------------------------------------
----------------------------------------
>gi|169236381|ref|YP_001689581.1| 50S ribosomal protein L14P [Halobacterium salinarum R1]
------------------------------------------------------------
---------------------MEAIKADITQGLEKG-----------------SLITCAD
N----------------TGARELKITSVMGYQ----------------------------
------------------------------------------------------------
--------------------------------------------------------GR--
-------------------------------KNR------------------HPKA----
GLGDTI------------------------------TV----------------------
------------------------------------------------------------
------------------------------------------------------------
----------------SVTKG---------------------TPEMR-------------
--------RQVLEA----------------------------------------------
-----------VV----VRQRKPIRRPDGTRVKF---------EDNAAV---------II
DDLGEP-------------------------------------------RGTEIKG----
---PISR-----------------------EVAERYGT----------------------
-----------------------------------------------------IASTATM
IV----------------------------------------------------------
----------------------------------------
>gi|354610527|ref|ZP_09028483.1| 50S ribosomal protein L14P [Halobacterium sp. DL1]
------------------------------------------------------------
---------------------MEAIKADVTQGLEKG-----------------SLIKCAD
N----------------TGARELKITSVSGYQ----------------------------
------------------------------------------------------------
--------------------------------------------------------GT--
-------------------------------KNR------------------HPKA----
GLGDTI------------------------------TV----------------------
------------------------------------------------------------
------------------------------------------------------------
----------------SVTKG---------------------TPEMR-------------
--------RQVLEA----------------------------------------------
-----------VV----VRQRKAIRRPDGTRVKF---------EDNAAV---------II
DDLGEP-------------------------------------------RGTEIKG----
---PISR-----------------------EVAERYGT----------------------
-----------------------------------------------------IASTATM
IV----------------------------------------------------------
----------------------------------------
>gi|541202918|gb|ERH10983.1| ribosomal protein L14 [halophilic archaeon J07HX64]
------------------------------------------------------------
------------------------------------------------------------
------------------------------------------------------------
------------------------------------------------------------
------------------------------------------------------------
------------------------------------------------------------
-------------------------------------M----------------------
------------------------------------------------------------
------------------------------------------------------------
----------------SVTKG---------------------TPEMR-------------
--------RQVLNA----------------------------------------------
-----------VV----VRQRKEIRRPDGTRLSF---------EDNAAV---------VV
DENDDP-------------------------------------------RGTEIKG----
---PIAR-----------------------EVAERFGA----------------------
-----------------------------------------------------IASTATM
IV----------------------------------------------------------
----------------------------------------
>gi|322372158|ref|ZP_08046699.1| 50S ribosomal protein L14P [Haladaptatus paucihalophilus DX253]
------------------------------------------------------------
---------------------MEALKADVTQGVEKG-----------------SLLNCAD
N----------------TGARELKVISVSGYH----------------------------
------------------------------------------------------------
--------------------------------------------------------GT--
-------------------------------KSR------------------HPKA----
GIGDKI------------------------------TV----------------------
------------------------------------------------------------
------------------------------------------------------------
----------------SVTKG---------------------TPEMR-------------
--------RQVLEA----------------------------------------------
-----------VI----VRQRKSIRRPDGTRVKF---------EDNAAV---------VI
DDVEEP-------------------------------------------RGTEIKG----
---PIAQ-----------------------EVAERFGS----------------------
-----------------------------------------------------IASTATM
IV----------------------------------------------------------
----------------------------------------
>gi|448726784|ref|ZP_21709176.1| 50S ribosomal protein L14P [Halococcus morrhuae DSM 1307]
------------------------------------------------------------
---------------------MEALSADVTQGLEKG-----------------SLVTCAD
N----------------TGARELKVISVAGYS----------------------------
------------------------------------------------------------
--------------------------------------------------------GV--
-------------------------------KSR------------------HPKA----
GLGDKI------------------------------TV----------------------
------------------------------------------------------------
------------------------------------------------------------
----------------SVTKG---------------------TPEMR-------------
--------RQVLEA----------------------------------------------
-----------VV----IRQRKPIRRPDGTRVTF---------EDNAAV---------VV
DDNEDP-------------------------------------------RGTELRG----
---PVAR-----------------------EVAERFGS----------------------
-----------------------------------------------------IASAATM
IV----------------------------------------------------------
----------------------------------------
>gi|448737872|ref|ZP_21719905.1| 50S ribosomal protein L14P [Halococcus thailandensis JCM 13552]
------------------------------------------------------------
---------------------MEALSADVTQGLEKG-----------------SLVTCAD
N----------------TGARELKVVSVAGYS----------------------------
------------------------------------------------------------
--------------------------------------------------------GV--
-------------------------------KSR------------------HPKA----
GLGDKV------------------------------TV----------------------
------------------------------------------------------------
------------------------------------------------------------
----------------SVTKG---------------------TPEMR-------------
--------RQILEA----------------------------------------------
-----------VV----IRQRKPIRRPDGTRVTF---------EDNAAV---------VV
DDNEDP-------------------------------------------RGTELRG----
---PVAR-----------------------EVAERFGS----------------------
-----------------------------------------------------IASAATM
IV----------------------------------------------------------
----------------------------------------
>gi|409731014|ref|ZP_11272564.1| 50S ribosomal protein L14P [Halococcus hamelinensis 100A6]
------------------------------------------------------------
---------------------MEALSADVTQGLEKG-----------------SLVTCAD
N----------------TGARQLRVISVSGYH----------------------------
------------------------------------------------------------
--------------------------------------------------------GT--
-------------------------------KNR------------------HPKA----
GIGDKI------------------------------TV----------------------
------------------------------------------------------------
------------------------------------------------------------
----------------SVTKG---------------------TPEMR-------------
--------RQVLEA----------------------------------------------
-----------VV----IRQRKPIRRPDGTRLKF---------EDNAAV---------IV
DENEDP-------------------------------------------RGTELRG----
---PIAR-----------------------EVAERFGS----------------------
-----------------------------------------------------IASAATM
IV----------------------------------------------------------
----------------------------------------
>gi|76803067|ref|YP_331162.1| 50S ribosomal protein L14P [Natronomonas pharaonis DSM 2160]
------------------------------------------------------------
---------------------MEALNADVTQGLEKG-----------------SLITCAD
N----------------TGARELKVTSISGYS----------------------------
------------------------------------------------------------
--------------------------------------------------------GT--
-------------------------------KNR------------------HPKA----
GLGDKI------------------------------TV----------------------
------------------------------------------------------------
------------------------------------------------------------
----------------SVTKG---------------------TPEMR-------------
--------RQVLEA----------------------------------------------
-----------VV----IRQRKPIRRPDGTRVKF---------EDNAAV---------IV
DENEDP-------------------------------------------RGTELKG----
---PIAR-----------------------EVAERFGS----------------------
-----------------------------------------------------IASTATI
IV----------------------------------------------------------
----------------------------------------
>gi|452206438|ref|YP_007486560.1| 50S ribosomal protein L14 [Natronomonas moolapensis 8.8.11]
------------------------------------------------------------
---------------------MEALNADVTQGLEKG-----------------SLITCAD
N----------------TGARELRVVSTAGYS----------------------------
------------------------------------------------------------
--------------------------------------------------------GT--
-------------------------------KNR------------------HPKA----
GLGDKV------------------------------TV----------------------
------------------------------------------------------------
------------------------------------------------------------
----------------SVTKG---------------------TPEMR-------------
--------RQVLEA----------------------------------------------
-----------VV----IRQRKPIRRPDGTRVKF---------EDNAAV---------IV
DENEDP-------------------------------------------RGTELKG----
---PIAR-----------------------EVAERFGS----------------------
-----------------------------------------------------IASTATM
IV----------------------------------------------------------
----------------------------------------
>gi|448730387|ref|ZP_21712695.1| 50S ribosomal protein L14P [Halococcus saccharolyticus DSM 5350]
------------------------------------------------------------
---------------------MEALAADVTQGLEKG-----------------SLVTCAD
N----------------TGARELKVISVSGYS----------------------------
------------------------------------------------------------
--------------------------------------------------------GT--
-------------------------------KNR------------------HPKA----
GLGDKV------------------------------SV----------------------
------------------------------------------------------------
------------------------------------------------------------
----------------SVTKG---------------------TPEMR-------------
--------RQVLEA----------------------------------------------
-----------VI----VRQRKPIRRPDGTRVKF---------EDNAAV---------VV
DENEDP-------------------------------------------RGTELRG----
---PVAR-----------------------EVAERFGS----------------------
-----------------------------------------------------IASAATM
IV----------------------------------------------------------
----------------------------------------
>gi|448735125|ref|ZP_21717342.1| 50S ribosomal protein L14P [Halococcus salifodinae DSM 8989]
------------------------------------------------------------
---------------------MEALAADVTQGLEKG-----------------SLVTCAD
N----------------TGARELRVISVSGYS----------------------------
------------------------------------------------------------
--------------------------------------------------------GT--
-------------------------------KNR------------------HPKA----
GLGDKV------------------------------SV----------------------
------------------------------------------------------------
------------------------------------------------------------
----------------SVTKG---------------------TPEMR-------------
--------RQVLEA----------------------------------------------
-----------VI----VRQRKPIRRPDGTRVKF---------EDNAAV---------VV
DENEDP-------------------------------------------RGTELRG----
---PVAR-----------------------EVAERFGS----------------------
-----------------------------------------------------IASAATM
IV----------------------------------------------------------
----------------------------------------
>gi|448671525|ref|ZP_21687430.1| 50S ribosomal protein L14P [Haloarcula amylolytica JCM 13557]
------------------------------------------------------------
---------------------MEALGADVTQGLEKG-----------------SLITCAD
N----------------TGARELKVISVHGYS----------------------------
------------------------------------------------------------
--------------------------------------------------------GT--
-------------------------------KNR------------------HPKA----
GLGDKI------------------------------TV----------------------
------------------------------------------------------------
------------------------------------------------------------
----------------SVTKG---------------------TPEMR-------------
--------RQVLEA----------------------------------------------
-----------VV----VRQRKPIRRPDGTRVKF---------EDNAAV---------IV
DENEDP-------------------------------------------RGTELKG----
---PIAR-----------------------EVAQRFGS----------------------
-----------------------------------------------------VASAATM
IV----------------------------------------------------------
----------------------------------------
>gi|448681473|ref|ZP_21691564.1| 50S ribosomal protein L14P [Haloarcula argentinensis DSM 12282]
------------------------------------------------------------
---------------------MEALGADVTQGLEKG-----------------SLITCAD
N----------------TGARELKVISVHGYS----------------------------
------------------------------------------------------------
--------------------------------------------------------GT--
-------------------------------KNR------------------HPKA----
GLGDKI------------------------------TV----------------------
------------------------------------------------------------
------------------------------------------------------------
----------------SVTKG---------------------TPEMR-------------
--------RQVLEA----------------------------------------------
-----------VV----VRQRKPIRRPDGTRVKF---------EDNAAV---------IV
DENEDP-------------------------------------------RGTELKG----
---PIAR-----------------------EVAQRFGS----------------------
-----------------------------------------------------VASAATM
IV----------------------------------------------------------
----------------------------------------
>gi|448648011|ref|ZP_21679489.1| 50S ribosomal protein L14P [Haloarcula californiae ATCC 33799]
------------------------------------------------------------
---------------------MEALGADVTQGLEKG-----------------SLITCAD
N----------------TGARELKVISVHGYS----------------------------
------------------------------------------------------------
--------------------------------------------------------GT--
-------------------------------KNR------------------HPKA----
GLGDKI------------------------------TV----------------------
------------------------------------------------------------
------------------------------------------------------------
----------------SVTKG---------------------TPEMR-------------
--------RQVLEA----------------------------------------------
-----------VV----VRQRKPIRRPDGTRVKF---------EDNAAV---------IV
DENEDP-------------------------------------------RGTELKG----
---PIAR-----------------------EVAQRFGS----------------------
-----------------------------------------------------VASAATM
IV----------------------------------------------------------
----------------------------------------
>gi|344212403|ref|YP_004796723.1| 50S ribosomal protein L14P [Haloarcula hispanica ATCC 33960]
------------------------------------------------------------
---------------------MEALGADVTQGLEKG-----------------SLITCAD
N----------------TGARELKVISVHGYS----------------------------
------------------------------------------------------------
--------------------------------------------------------GT--
-------------------------------KNR------------------HPKA----
GLGDKI------------------------------TV----------------------
------------------------------------------------------------
------------------------------------------------------------
----------------SVTKG---------------------TPEMR-------------
--------RQVLEA----------------------------------------------
-----------VV----VRQRKPIRRPDGTRVKF---------EDNAAV---------IV
DENEDP-------------------------------------------RGTELKG----
---PIAR-----------------------EVAQRFGS----------------------
-----------------------------------------------------VASAATM
IV----------------------------------------------------------
----------------------------------------
>gi|448685270|ref|ZP_21693262.1| 50S ribosomal protein L14P [Haloarcula japonica DSM 6131]
------------------------------------------------------------
---------------------MEALGADVTQGLEKG-----------------SLITCAD
N----------------TGARELKVISVHGYS----------------------------
------------------------------------------------------------
--------------------------------------------------------GT--
-------------------------------KNR------------------HPKA----
GLGDKI------------------------------TV----------------------
------------------------------------------------------------
------------------------------------------------------------
----------------SVTKG---------------------TPEMR-------------
--------RQVLEA----------------------------------------------
-----------VV----VRQRKPIRRPDGTRVKF---------EDNAAV---------IV
DENEDP-------------------------------------------RGTELKG----
---PIAR-----------------------EVAQRFGS----------------------
-----------------------------------------------------VASAATM
IV----------------------------------------------------------
----------------------------------------
>gi|55378375|ref|YP_136225.1| 50S ribosomal protein L14 [Haloarcula marismortui ATCC 43049]
------------------------------------------------------------
---------------------MEALGADVTQGLEKG-----------------SLITCAD
N----------------TGARELKVISVHGYS----------------------------
------------------------------------------------------------
--------------------------------------------------------GT--
-------------------------------KNR------------------HPKA----
GLGDKI------------------------------TV----------------------
------------------------------------------------------------
------------------------------------------------------------
----------------SVTKG---------------------TPEMR-------------
--------RQVLEA----------------------------------------------
-----------VV----VRQRKPIRRPDGTRVKF---------EDNAAV---------IV
DENEDP-------------------------------------------RGTELKG----
---PIAR-----------------------EVAQRFGS----------------------
-----------------------------------------------------VASAATM
IV----------------------------------------------------------
----------------------------------------
>gi|448636977|ref|ZP_21675425.1| 50S ribosomal protein L14P [Haloarcula sinaiiensis ATCC 33800]
------------------------------------------------------------
---------------------MEALGADVTQGLEKG-----------------SLITCAD
N----------------TGARELKVISVHGYS----------------------------
------------------------------------------------------------
--------------------------------------------------------GT--
-------------------------------KNR------------------HPKA----
GLGDKI------------------------------TV----------------------
------------------------------------------------------------
------------------------------------------------------------
----------------SVTKG---------------------TPEMR-------------
--------RQVLEA----------------------------------------------
-----------VV----VRQRKPIRRPDGTRVKF---------EDNAAV---------IV
DENEDP-------------------------------------------RGTELKG----
---PIAR-----------------------EVAQRFGS----------------------
-----------------------------------------------------VASAATM
IV----------------------------------------------------------
----------------------------------------
>gi|448630840|ref|ZP_21673295.1| 50S ribosomal protein L14P [Haloarcula vallismortis ATCC 29715]
------------------------------------------------------------
---------------------MEALGADVTQGLEKG-----------------SLITCAD
N----------------TGARELKVISVHGYS----------------------------
------------------------------------------------------------
--------------------------------------------------------GT--
-------------------------------KNR------------------HPKA----
GLGDKI------------------------------TV----------------------
------------------------------------------------------------
------------------------------------------------------------
----------------SVTKG---------------------TPEMR-------------
--------RQVLEA----------------------------------------------
-----------VV----VRQRKPIRRPDGTRVKF---------EDNAAV---------IV
DENEDP-------------------------------------------RGTELKG----
---PIAR-----------------------EVAQRFGS----------------------
-----------------------------------------------------VASAATM
IV----------------------------------------------------------
----------------------------------------
>gi|335438899|ref|ZP_08561630.1| 50S ribosomal protein L14P [Halorhabdus tiamatea SARL4B]
------------------------------------------------------------
---------------------MEALNADVTQGLEKG-----------------SLVTCAD
N----------------SGARELKVISVAGYS----------------------------
------------------------------------------------------------
--------------------------------------------------------GT--
-------------------------------KNR------------------HPKA----
GLGDKI------------------------------TV----------------------
------------------------------------------------------------
------------------------------------------------------------
----------------SVTKG---------------------TPEMR-------------
--------RQVLEA----------------------------------------------
-----------VV----VRQRKPIRRPDGTRVKF---------EDNAAV---------IV
DENEDP-------------------------------------------RGTELRG----
---PIAR-----------------------EVAERFGS----------------------
-----------------------------------------------------IASAATM
IV----------------------------------------------------------
----------------------------------------
>gi|257053369|ref|YP_003131202.1| 50S ribosomal protein L14P [Halorhabdus utahensis DSM 12940]
------------------------------------------------------------
---------------------MEALNADVTQGLEKG-----------------SLVTCAD
N----------------SGARELKVISVAGYS----------------------------
------------------------------------------------------------
--------------------------------------------------------GT--
-------------------------------KNR------------------HPKA----
GLGDKI------------------------------TV----------------------
------------------------------------------------------------
------------------------------------------------------------
----------------SVTKG---------------------TPEMR-------------
--------RQVLEA----------------------------------------------
-----------VV----VRQRKPIRRPDGTRVKF---------EDNAAV---------IV
DENEDP-------------------------------------------RGTELRG----
---PIAR-----------------------EVAERFGS----------------------
-----------------------------------------------------IASAATM
IV----------------------------------------------------------
----------------------------------------
>gi|541204032|gb|ERH12012.1| 50S ribosomal protein L14P [halophilic archaeon J07HB67]
------------------------------------------------------------
---------------------MQALKADVTQGLEKG-----------------SLITCAD
N----------------TGARELKVISVSGYG----------------------------
------------------------------------------------------------
--------------------------------------------------------GT--
-------------------------------KNR------------------HPKA----
GVGDKV------------------------------TV----------------------
------------------------------------------------------------
------------------------------------------------------------
----------------SVTKG---------------------TPEMR-------------
--------RQVLEA----------------------------------------------
-----------VV----VRQRKPIRRPAGTRVKF---------ADNAAV---------VV
DDAEEP-------------------------------------------RGTEIKG----
---PIAR-----------------------EVAERFGS----------------------
-----------------------------------------------------IASTATQ
IV----------------------------------------------------------
----------------------------------------
>gi|448377816|ref|ZP_21560512.1| 50S ribosomal protein L14P [Halovivax asiaticus JCM 14624]
------------------------------------------------------------
---------------------MEAIKADVTQGLKKG-----------------SLVTCAD
N----------------TGARELKVISVAGYH----------------------------
------------------------------------------------------------
--------------------------------------------------------GT--
-------------------------------KNR------------------QPKA----
GLGDKV------------------------------TV----------------------
------------------------------------------------------------
------------------------------------------------------------
----------------SVTKG---------------------TPEMR-------------
--------RQVLEA----------------------------------------------
-----------VV----VRQRQTVRRPDGTRMKF---------EDNAAV---------IV
DENEEP-------------------------------------------RGTEIKG----
---PIAR-----------------------EVAERFGA----------------------
-----------------------------------------------------IASTATM
IV----------------------------------------------------------
----------------------------------------
>gi|433638923|ref|YP_007284683.1| 50S ribosomal protein L14P [Halovivax ruber XH-70]
------------------------------------------------------------
---------------------MEAIKADVTQGLKKG-----------------SLVTCAD
N----------------TGARELKVISVAGYH----------------------------
------------------------------------------------------------
--------------------------------------------------------GT--
-------------------------------KNR------------------QPKA----
GLGDKV------------------------------TV----------------------
------------------------------------------------------------
------------------------------------------------------------
----------------SVTKG---------------------TPEMR-------------
--------RQVLEA----------------------------------------------
-----------VV----VRQRQTVRRPDGTRMKF---------EDNAAV---------IV
DENEEP-------------------------------------------RGTEIKG----
---PIAR-----------------------EVAERFGA----------------------
-----------------------------------------------------IASTATM
IV----------------------------------------------------------
----------------------------------------
>gi|448311970|ref|ZP_21501723.1| 50S ribosomal protein L14P [Natronolimnobius innermongolicus JCM 12255]
------------------------------------------------------------
---------------------MEAMKADVTQGLKKG-----------------SLVTCAD
N----------------TGARELKIISVAGYQ----------------------------
------------------------------------------------------------
--------------------------------------------------------GT--
-------------------------------KNR------------------QPKA----
GLGDKV------------------------------TV----------------------
------------------------------------------------------------
------------------------------------------------------------
----------------SVTKG---------------------TPEMR-------------
--------RQVLEA----------------------------------------------
-----------VV----VRQRKSIRRPDGTRLKF---------EDNAAV---------II
DENEEP-------------------------------------------RGTEIKG----
---PIAR-----------------------EVAERFGA----------------------
-----------------------------------------------------IASTATM
IV----------------------------------------------------------
----------------------------------------
>gi|448298475|ref|ZP_21488504.1| 50S ribosomal protein L14P [Natronorubrum tibetense GA33]
------------------------------------------------------------
---------------------MEALKADVTQGLKKG-----------------SLVTCAD
N----------------TGARELKVISVAGYH----------------------------
------------------------------------------------------------
--------------------------------------------------------GT--
-------------------------------KNR------------------QPKA----
GIGDKV------------------------------TV----------------------
------------------------------------------------------------
------------------------------------------------------------
----------------SVTKG---------------------TPEMR-------------
--------RQVLEA----------------------------------------------
-----------VV----VRQRQSIRRPDGTRLKF---------EDNAAV---------II
DENEEP-------------------------------------------RGTEIKG----
---PIAR-----------------------EVAERFGA----------------------
-----------------------------------------------------IASTATM
IV----------------------------------------------------------
----------------------------------------
>lcl|38023_3526 unnamed protein product
------------------------------------------------------------
---------------------MEAMKADVTQGLKKG-----------------SLVTCAD
N----------------TGARELKVISVAGYH----------------------------
------------------------------------------------------------
--------------------------------------------------------GT--
-------------------------------KNR------------------QPKA----
GIGDKV------------------------------TV----------------------
------------------------------------------------------------
------------------------------------------------------------
----------------SVTKG---------------------TPEMR-------------
--------RQVLEA----------------------------------------------
-----------VV----VRQRKSIRRPDGTRLKF---------EDNAAV---------II
DENEEP-------------------------------------------RGTEIKG----
---PIAR-----------------------EVAERFGA----------------------
-----------------------------------------------------IASTATM
IV----------------------------------------------------------
----------------------------------------
>gi|448386099|ref|ZP_21564307.1| 50S ribosomal protein L14P [Haloterrigena thermotolerans DSM 11522]
------------------------------------------------------------
---------------------MEAMKADVTQGLKKG-----------------SLVTCAD
N----------------TGARELKVISVAGYH----------------------------
------------------------------------------------------------
--------------------------------------------------------GT--
-------------------------------KNR------------------QPKA----
GIGDKV------------------------------TV----------------------
------------------------------------------------------------
------------------------------------------------------------
----------------SVTKG---------------------TPEMR-------------
--------RQVLEA----------------------------------------------
-----------VV----VRQRKSIRRPDGTRLKF---------EDNAAV---------II
DENEEP-------------------------------------------RGTEIKG----
---PIAR-----------------------EVAERFGA----------------------
-----------------------------------------------------IASTATM
IV----------------------------------------------------------
----------------------------------------
>gi|448345595|ref|ZP_21534484.1| 50S ribosomal protein L14P [Natrinema altunense JCM 12890]
------------------------------------------------------------
---------------------MEAMKADVTQGLKKG-----------------SLVTCAD
N----------------TGARELKVISVAGYH----------------------------
------------------------------------------------------------
--------------------------------------------------------GT--
-------------------------------KNR------------------QPKA----
GIGDKV------------------------------TV----------------------
------------------------------------------------------------
------------------------------------------------------------
----------------SVTKG---------------------TPEMR-------------
--------RQVLEA----------------------------------------------
-----------VV----VRQRKSIRRPDGTRLKF---------EDNAAV---------II
DENEEP-------------------------------------------RGTEIKG----
---PIAR-----------------------EVAERFGA----------------------
-----------------------------------------------------IASTATM
IV----------------------------------------------------------
----------------------------------------
>gi|448341380|ref|ZP_21530341.1| 50S ribosomal protein L14P [Natrinema gari JCM 14663]
------------------------------------------------------------
---------------------MEAMKADVTQGLKKG-----------------SLVTCAD
N----------------TGARELKVISVAGYH----------------------------
------------------------------------------------------------
--------------------------------------------------------GT--
-------------------------------KNR------------------QPKA----
GIGDKV------------------------------TV----------------------
------------------------------------------------------------
------------------------------------------------------------
----------------SVTKG---------------------TPEMR-------------
--------RQVLEA----------------------------------------------
-----------VV----VRQRKSIRRPDGTRLKF---------EDNAAV---------II
DENEEP-------------------------------------------RGTEIKG----
---PIAR-----------------------EVAERFGA----------------------
-----------------------------------------------------IASTATM
IV----------------------------------------------------------
----------------------------------------
>gi|397773833|ref|YP_006541379.1| 50S ribosomal protein L14P [Natrinema sp. J7-2]
------------------------------------------------------------
---------------------MEAMKADVTQGLKKG-----------------SLVTCAD
N----------------TGARELKVISVAGYH----------------------------
------------------------------------------------------------
--------------------------------------------------------GT--
-------------------------------KNR------------------QPKA----
GIGDKV------------------------------TV----------------------
------------------------------------------------------------
------------------------------------------------------------
----------------SVTKG---------------------TPEMR-------------
--------RQVLEA----------------------------------------------
-----------VV----VRQRKSIRRPDGTRLKF---------EDNAAV---------II
DENEEP-------------------------------------------RGTEIKG----
---PIAR-----------------------EVAERFGA----------------------
-----------------------------------------------------IASTATM
IV----------------------------------------------------------
----------------------------------------
>gi|448338124|ref|ZP_21527176.1| 50S ribosomal protein L14P [Natrinema pallidum DSM 3751]
------------------------------------------------------------
---------------------MEAMKADVTQGLKKG-----------------SLVTCAD
N----------------TGARELKVISVAGYH----------------------------
------------------------------------------------------------
--------------------------------------------------------GT--
-------------------------------KNR------------------QPKA----
GIGDKV------------------------------TV----------------------
------------------------------------------------------------
------------------------------------------------------------
----------------SVTKG---------------------TPEMR-------------
--------RQVLEA----------------------------------------------
-----------VV----VRQRKSIRRPDGTRLKF---------EDNAAV---------II
DENEEP-------------------------------------------RGTEIKG----
---PIAR-----------------------EVAERFGA----------------------
-----------------------------------------------------IASTATM
IV----------------------------------------------------------
----------------------------------------
>gi|448332390|ref|ZP_21521634.1| 50S ribosomal protein L14P [Natrinema pellirubrum DSM 15624]
------------------------------------------------------------
---------------------MEAMKADVTQGLKKG-----------------SLVTCAD
N----------------TGARELKVISVAGYH----------------------------
------------------------------------------------------------
--------------------------------------------------------GT--
-------------------------------KNR------------------QPKA----
GIGDKV------------------------------TV----------------------
------------------------------------------------------------
------------------------------------------------------------
----------------SVTKG---------------------TPEMR-------------
--------RQVLEA----------------------------------------------
-----------VV----VRQRKSIRRPDGTRLKF---------EDNAAV---------II
DENEEP-------------------------------------------RGTEIKG----
---PIAR-----------------------EVAERFGA----------------------
-----------------------------------------------------IASTATM
IV----------------------------------------------------------
----------------------------------------
>gi|448329369|ref|ZP_21518669.1| 50S ribosomal protein L14P [Natrinema versiforme JCM 10478]
------------------------------------------------------------
---------------------MEAMKADVTQGLKKG-----------------SLITCAD
N----------------TGARELKVISVAGYH----------------------------
------------------------------------------------------------
--------------------------------------------------------GT--
-------------------------------KNR------------------QPKA----
GIGDKV------------------------------TV----------------------
------------------------------------------------------------
------------------------------------------------------------
----------------SVTKG---------------------TPEMR-------------
--------RQVLEA----------------------------------------------
-----------VV----VRQRKSIRRPDGTRLKF---------EDNAAV---------II
DENEEP-------------------------------------------RGTEIKG----
---PIAR-----------------------EVAERFGA----------------------
-----------------------------------------------------IASTATM
IV----------------------------------------------------------
----------------------------------------
>gi|448362294|ref|ZP_21550905.1| 50S ribosomal protein L14P [Natrialba asiatica DSM 12278]
------------------------------------------------------------
---------------------MEALKADVTQGLKKG-----------------SLITCAD
N----------------SGARELKIISVSGYH----------------------------
------------------------------------------------------------
--------------------------------------------------------GT--
-------------------------------KNR------------------QPKA----
GLGDKV------------------------------TV----------------------
------------------------------------------------------------
------------------------------------------------------------
----------------SVTKG---------------------TPEMR-------------
--------RQVLEA----------------------------------------------
-----------VI----VRQRKSIRRPDGTRLKF---------EDNAAV---------II
DENEEP-------------------------------------------RGTEIKG----
---PIAR-----------------------EVAERFGA----------------------
-----------------------------------------------------IASTATM
IV----------------------------------------------------------
----------------------------------------
>gi|448369929|ref|ZP_21556382.1| 50S ribosomal protein L14P [Natrialba aegyptia DSM 13077]
------------------------------------------------------------
---------------------MEALKADVTQGLKKG-----------------SLVTCAD
N----------------SGARELKVISVSGYH----------------------------
------------------------------------------------------------
--------------------------------------------------------GT--
-------------------------------KNR------------------QPKA----
GLGDKV------------------------------TV----------------------
------------------------------------------------------------
------------------------------------------------------------
----------------SVTKG---------------------TPEMR-------------
--------RQVLEA----------------------------------------------
-----------VI----VRQRKSIRRPDGTRLKF---------EDNAAV---------II
DENEEP-------------------------------------------RGTEIKG----
---PIAR-----------------------EVAERFGA----------------------
-----------------------------------------------------IASTATM
IV----------------------------------------------------------
----------------------------------------
>gi|448350191|ref|ZP_21539010.1| 50S ribosomal protein L14P [Natrialba taiwanensis DSM 12281]
------------------------------------------------------------
---------------------MEALKADVTQGLKKG-----------------SLITCAD
N----------------SGARELKVISVSGYH----------------------------
------------------------------------------------------------
--------------------------------------------------------GT--
-------------------------------KNR------------------QPKA----
GLGDKV------------------------------TV----------------------
------------------------------------------------------------
------------------------------------------------------------
----------------SVTKG---------------------TPEMR-------------
--------RQVLEA----------------------------------------------
-----------VI----VRQRKSIRRPDGTRLKF---------EDNAAV---------II
DENEEP-------------------------------------------RGTEIKG----
---PIAR-----------------------EVAERFGA----------------------
-----------------------------------------------------IASTATM
IV----------------------------------------------------------
----------------------------------------
>gi|448697491|ref|ZP_21698531.1| 50S ribosomal protein L14P [Halobiforma lacisalsi AJ5]
------------------------------------------------------------
---------------------MEAMKADVTQGLKKG-----------------SLVTCAD
N----------------TGARELKVVSVSGYH----------------------------
------------------------------------------------------------
--------------------------------------------------------GT--
-------------------------------KNR------------------QPKA----
GIGDKV------------------------------TV----------------------
------------------------------------------------------------
------------------------------------------------------------
----------------SVTKG---------------------TPEMR-------------
--------RQVLEA----------------------------------------------
-----------VI----VRQRKSIRRPDGTRLKF---------EDNAAV---------II
DENEEP-------------------------------------------RGTEIKG----
---PIAR-----------------------EVAERFGA----------------------
-----------------------------------------------------IASTATM
IV----------------------------------------------------------
----------------------------------------
>gi|448704126|ref|ZP_21700607.1| 50S ribosomal protein L14P [Halobiforma nitratireducens JCM 10879]
------------------------------------------------------------
---------------------MEAMKADVTQGLKKG-----------------SLVTCAD
N----------------TGARELKVVSVSGYH----------------------------
------------------------------------------------------------
--------------------------------------------------------GT--
-------------------------------KNR------------------QPKA----
GIGDKV------------------------------TV----------------------
------------------------------------------------------------
------------------------------------------------------------
----------------SVTKG---------------------TPEMR-------------
--------RQVLEA----------------------------------------------
-----------VI----VRQRKSIRRPDGTRLKF---------EDNAAV---------II
DENEEP-------------------------------------------RGTEIKG----
---PIAR-----------------------EVAERFGA----------------------
-----------------------------------------------------IASTATM
IV----------------------------------------------------------
----------------------------------------
>gi|448323153|ref|ZP_21512617.1| 50S ribosomal protein L14P [Natronococcus amylolyticus DSM 10524]
------------------------------------------------------------
---------------------MEAMKADVTQGLKKG-----------------SLVTCAD
N----------------TGARELKVISVSGYQ----------------------------
------------------------------------------------------------
--------------------------------------------------------GT--
-------------------------------KNR------------------QPKA----
GLGDKV------------------------------TV----------------------
------------------------------------------------------------
------------------------------------------------------------
----------------SVTKG---------------------TPEMR-------------
--------RQVLEA----------------------------------------------
-----------VI----VRQRKSIRRPDGTRVKF---------EDNAAV---------II
DENEEP-------------------------------------------RGTEIKG----
---PIAR-----------------------EVAERFGA----------------------
-----------------------------------------------------IASTATM
IV----------------------------------------------------------
----------------------------------------
>gi|435848738|ref|YP_007310988.1| LSU ribosomal protein L14P [Natronococcus occultus SP4]
------------------------------------------------------------
---------------------MEAMKADVTQGLKKG-----------------SLVTCAD
N----------------TGARELKVISVSGYQ----------------------------
------------------------------------------------------------
--------------------------------------------------------GT--
-------------------------------KNR------------------QPKA----
GLGDKV------------------------------TV----------------------
------------------------------------------------------------
------------------------------------------------------------
----------------SVTKG---------------------TPEMR-------------
--------RQVLEA----------------------------------------------
-----------VI----VRQRKSIRRPDGTRVKF---------EDNAAV---------II
DENEEP-------------------------------------------RGTEIKG----
---PIAR-----------------------EVAERFGA----------------------
-----------------------------------------------------IASTATM
IV----------------------------------------------------------
----------------------------------------
>gi|448315122|ref|ZP_21504775.1| 50S ribosomal protein L14P [Natronococcus jeotgali DSM 18795]
------------------------------------------------------------
---------------------MEAMKADVTQGLKKG-----------------SLVTCAD
N----------------TGARELKVISVSGYQ----------------------------
------------------------------------------------------------
--------------------------------------------------------GT--
-------------------------------KNR------------------QPKA----
GLGDKV------------------------------TV----------------------
------------------------------------------------------------
------------------------------------------------------------
----------------SVTKG---------------------TPEMR-------------
--------RQVLEA----------------------------------------------
-----------VI----VRQRKSIRRPDGTRLKF---------EDNAAV---------II
DENEEP-------------------------------------------RGTEIKG----
---PIAR-----------------------EVAERFGA----------------------
-----------------------------------------------------IASTATM
IV----------------------------------------------------------
----------------------------------------
>gi|448302876|ref|ZP_21492826.1| 50S ribosomal protein L14P [Natronorubrum sulfidifaciens JCM 14089]
------------------------------------------------------------
---------------------MEAMKADVTQGLKKG-----------------SLVTCAD
N----------------SGARELKVISVAGYH----------------------------
------------------------------------------------------------
--------------------------------------------------------GT--
-------------------------------KNR------------------QPKA----
GLGDKV------------------------------TV----------------------
------------------------------------------------------------
------------------------------------------------------------
----------------SVTKG---------------------TPEMR-------------
--------RQVLEA----------------------------------------------
-----------VI----VRQRKSIRRPDGTRLKF---------EDNAAV---------II
DENEEP-------------------------------------------RGTEIKG----
---PIAR-----------------------EVAERFGA----------------------
-----------------------------------------------------IASTATM
IV----------------------------------------------------------
----------------------------------------
>gi|448309704|ref|ZP_21499560.1| 50S ribosomal protein L14P [Natronorubrum bangense JCM 10635]
------------------------------------------------------------
---------------------MEAMKADVTQGLKKG-----------------SLVTCAD
N----------------TGARELKVLSVAGYH----------------------------
------------------------------------------------------------
--------------------------------------------------------GT--
-------------------------------KNR------------------QPKA----
GLGDKV------------------------------TV----------------------
------------------------------------------------------------
------------------------------------------------------------
----------------SVTKG---------------------TPEMR-------------
--------RQVLEA----------------------------------------------
-----------VI----VRQRKSIRRPDGTRLKF---------EDNAAV---------II
DENEEP-------------------------------------------RGTEIKG----
---PIAR-----------------------EVAERFGA----------------------
-----------------------------------------------------IASTATM
IV----------------------------------------------------------
----------------------------------------
>gi|336252430|ref|YP_004595537.1| 50S ribosomal protein L14P [Halopiger xanaduensis SH-6]
------------------------------------------------------------
---------------------MEAMKADVTQGLKKG-----------------SLVTCAD
N----------------TGARELKVISVAGYH----------------------------
------------------------------------------------------------
--------------------------------------------------------GT--
-------------------------------KNR------------------QPKA----
GLGDKV------------------------------TV----------------------
------------------------------------------------------------
------------------------------------------------------------
----------------SVTKG---------------------TPEMR-------------
--------RQVLEA----------------------------------------------
-----------VI----VRQRKSIRRPDGTRLKF---------EDNAAV---------II
DENEEP-------------------------------------------RGTEIKG----
---PIAR-----------------------EVAERFGA----------------------
-----------------------------------------------------IASTATM
IV----------------------------------------------------------
----------------------------------------
>gi|448358814|ref|ZP_21547488.1| 50S ribosomal protein L14P [Natrialba chahannaoensis JCM 10990]
------------------------------------------------------------
---------------------MEAMKADVTQGLKKG-----------------SLVTCAD
N----------------TGARELKVISVSGYH----------------------------
------------------------------------------------------------
--------------------------------------------------------GT--
-------------------------------KNR------------------QPKA----
GLGDKV------------------------------TV----------------------
------------------------------------------------------------
------------------------------------------------------------
----------------SVTKG---------------------TPEMR-------------
--------RQVLEA----------------------------------------------
-----------VI----VRQRKSIRRPDGTRLKF---------EDNAAV---------II
DENEEP-------------------------------------------RGTEIKG----
---PIAR-----------------------EVAERFGA----------------------
-----------------------------------------------------IASTATM
IV----------------------------------------------------------
----------------------------------------
>gi|448352607|ref|ZP_21541389.1| 50S ribosomal protein L14P [Natrialba hulunbeirensis JCM 10989]
------------------------------------------------------------
---------------------MEAMKADVTQGLKKG-----------------SLVTCAD
N----------------TGARELKVISVSGYH----------------------------
------------------------------------------------------------
--------------------------------------------------------GT--
-------------------------------KNR------------------QPKA----
GLGDKV------------------------------TV----------------------
------------------------------------------------------------
------------------------------------------------------------
----------------SVTKG---------------------TPEMR-------------
--------RQVLEA----------------------------------------------
-----------VI----VRQRKSIRRPDGTRLKF---------EDNAAV---------II
DENEEP-------------------------------------------RGTEIKG----
---PIAR-----------------------EVAERFGA----------------------
-----------------------------------------------------IASTATM
IV----------------------------------------------------------
----------------------------------------
>gi|289579908|ref|YP_003478374.1| 50S ribosomal protein L14 [Natrialba magadii ATCC 43099]
------------------------------------------------------------
---------------------MEAMKADVTQGLKKG-----------------SLVTCAD
N----------------TGARELKVISVSGYH----------------------------
------------------------------------------------------------
--------------------------------------------------------GT--
-------------------------------KNR------------------QPKA----
GLGDKV------------------------------TV----------------------
------------------------------------------------------------
------------------------------------------------------------
----------------SVTKG---------------------TPEMR-------------
--------RQVLEA----------------------------------------------
-----------VI----VRQRKSIRRPDGTRLKF---------EDNAAV---------II
DENEEP-------------------------------------------RGTEIKG----
---PIAR-----------------------EVAERFGA----------------------
-----------------------------------------------------IASTATM
IV----------------------------------------------------------
----------------------------------------
>gi|429190334|ref|YP_007176012.1| 50S ribosomal protein L14 [Natronobacterium gregoryi SP2]
------------------------------------------------------------
---------------------MEAMKADVTQGLKKG-----------------SLVTCAD
N----------------TGARELKVISVSGYH----------------------------
------------------------------------------------------------
--------------------------------------------------------GT--
-------------------------------KNR------------------QPKA----
GLGDKV------------------------------TV----------------------
------------------------------------------------------------
------------------------------------------------------------
----------------SVTKG---------------------TPEMR-------------
--------RQVLEA----------------------------------------------
-----------VI----VRQRKSIRRPDGTRLKF---------EDNAAV---------II
DENEEP-------------------------------------------RGTEIKG----
---PIAR-----------------------EVAERFGA----------------------
-----------------------------------------------------IASTATM
IV----------------------------------------------------------
----------------------------------------
>gi|448392351|ref|ZP_21567125.1| 50S ribosomal protein L14P [Haloterrigena salina JCM 13891]
------------------------------------------------------------
---------------------MEAMKADVTQGLKKG-----------------SLITCAD
N----------------TGARELKVISVSGYH----------------------------
------------------------------------------------------------
--------------------------------------------------------GT--
-------------------------------KNR------------------QPKA----
GLGDKV------------------------------TV----------------------
------------------------------------------------------------
------------------------------------------------------------
----------------SVTKG---------------------TPEMR-------------
--------RQVLEA----------------------------------------------
-----------VI----VRQRKSIRRPDGTRLKF---------EDNAAV---------II
DENEEP-------------------------------------------RGTEIKG----
---PIAR-----------------------EVAERFGA----------------------
-----------------------------------------------------IASTATM
IV----------------------------------------------------------
----------------------------------------
>gi|284165502|ref|YP_003403781.1| 50S ribosomal protein L14 [Haloterrigena turkmenica DSM 5511]
------------------------------------------------------------
---------------------MEAMKADVTQGLKKG-----------------SLITCAD
N----------------TGARELKVISVSGYH----------------------------
------------------------------------------------------------
--------------------------------------------------------GT--
-------------------------------KNR------------------QPKA----
GLGDKV------------------------------TV----------------------
------------------------------------------------------------
------------------------------------------------------------
----------------SVTKG---------------------TPEMR-------------
--------RQVLEA----------------------------------------------
-----------VI----VRQRKSIRRPDGTRLKF---------EDNAAV---------II
DENEEP-------------------------------------------RGTEIKG----
---PIAR-----------------------EVAERFGA----------------------
-----------------------------------------------------IASTATM
IV----------------------------------------------------------
----------------------------------------
>lcl|36174_3840 unnamed protein product
------------------------------------------------------------
---------------------MEAMKADVTQGLKKG-----------------SLVTCAD
N----------------TGARELKIISVSGYH----------------------------
------------------------------------------------------------
--------------------------------------------------------GT--
-------------------------------KSR------------------QPKA----
GIGDKV------------------------------TV----------------------
------------------------------------------------------------
------------------------------------------------------------
----------------SVTKG---------------------TPEMR-------------
--------RQVLEA----------------------------------------------
-----------VV----VRQRKSIRRPDGTRLKF---------EDNAAV---------II
DENEEP-------------------------------------------RGTEIKG----
---PIAR-----------------------EVAERFGA----------------------
-----------------------------------------------------IASTATM
IV----------------------------------------------------------
----------------------------------------
>gi|448399320|ref|ZP_21570622.1| 50S ribosomal protein L14P [Haloterrigena limicola JCM 13563]
------------------------------------------------------------
---------------------MEAMKADVTQGLKKG-----------------SLVTCAD
N----------------TGARELKVISVSGYH----------------------------
------------------------------------------------------------
--------------------------------------------------------GT--
-------------------------------KSR------------------QPKA----
GIGDKV------------------------------TV----------------------
------------------------------------------------------------
------------------------------------------------------------
----------------SVTKG---------------------TPEMR-------------
--------RQVLEA----------------------------------------------
-----------VI----VRQRKSIRRPDGTRLKF---------EDNAAV---------II
DENEEP-------------------------------------------RGTEIKG----
---PIAR-----------------------EVAERFGA----------------------
-----------------------------------------------------IASTATM
IV----------------------------------------------------------
----------------------------------------
>gi|541199343|gb|ERH07506.1| 50S ribosomal protein L14P [Halonotius sp. J07HN4]
------------------------------------------------------------
---------------------MEALKADVTQGLEKG-----------------SLITCAD
N----------------SGARELRVISVAGYS----------------------------
------------------------------------------------------------
--------------------------------------------------------GT--
-------------------------------KNR------------------HPKA----
GLADKV------------------------------TV----------------------
------------------------------------------------------------
------------------------------------------------------------
----------------SVTKG---------------------TPEMR-------------
--------RQVLEA----------------------------------------------
-----------VV----VRQRKPIRRPDGIRLKF---------EDNAAV---------LI
DENEEP-------------------------------------------RGTDIKG----
---PIAR-----------------------EVAERFGS----------------------
-----------------------------------------------------IASTASM
IV----------------------------------------------------------
----------------------------------------
>gi|541192127|gb|ERH00476.1| 50S ribosomal protein L14P [Halonotius sp. J07HN6]
------------------------------------------------------------
---------------------MEALKADVTQGLEKG-----------------SLITCAD
N----------------TGARELRVISVAGYS----------------------------
------------------------------------------------------------
--------------------------------------------------------GV--
-------------------------------KNR------------------HPKA----
GLGDKV------------------------------TV----------------------
------------------------------------------------------------
------------------------------------------------------------
----------------SVTKG---------------------TPEMR-------------
--------RQVLEA----------------------------------------------
-----------VV----VRQRKPIRRPDGVRVKF---------EDNAAV---------LI
DENEEP-------------------------------------------RGTEIKG----
---PVAR-----------------------EVAERFGS----------------------
-----------------------------------------------------IASAATM
IV----------------------------------------------------------
----------------------------------------
>gi|257387886|ref|YP_003177659.1| 50S ribosomal protein L14 [Halomicrobium mukohataei DSM 12286]
------------------------------------------------------------
---------------------MEALKADVTQGLEKG-----------------SLITCAD
N----------------TGARELRVISVSGYS----------------------------
------------------------------------------------------------
--------------------------------------------------------GT--
-------------------------------KNR------------------HPKA----
GLGDKI------------------------------TV----------------------
------------------------------------------------------------
------------------------------------------------------------
----------------SVTKG---------------------TPEMR-------------
--------RQVLEA----------------------------------------------
-----------VV----VRQRKPIRRPDGTRVKF---------EDNAAV---------II
NENEEP-------------------------------------------QGSEIKG----
---PIAR-----------------------EVAERFGS----------------------
-----------------------------------------------------IASTATM
IV----------------------------------------------------------
----------------------------------------
>gi|541190031|gb|ERG98419.1| 50S ribosomal protein L14P [Haloquadratum sp. J07HQX50]
------------------------------------------------------------
---------------------MEALKADVTKGLSRG-----------------SLINCAD
N----------------TGARELKVISVKGYS----------------------------
------------------------------------------------------------
--------------------------------------------------------GT--
-------------------------------KNR------------------HPKA----
GIGDQV------------------------------TV----------------------
------------------------------------------------------------
------------------------------------------------------------
----------------SVTKG---------------------TPEMR-------------
--------RQVLQA----------------------------------------------
-----------VI----IRQRKSIRRPNGRRVKF---------EDNAAV---------VI
DEMEEP-------------------------------------------RGTEIKG----
---PIAR-----------------------EVAERFGS----------------------
-----------------------------------------------------IASTATM
IV----------------------------------------------------------
----------------------------------------
>gi|448592789|ref|ZP_21651836.1| 50S ribosomal protein L14P [Haloferax elongans ATCC BAA-1513]
------------------------------------------------------------
---------------------MEALKADITKGIARG-----------------SLVTCAD
N----------------TGARELKIISVAGYS----------------------------
------------------------------------------------------------
--------------------------------------------------------GT--
-------------------------------KNR------------------HPKA----
GIGDKV------------------------------TV----------------------
------------------------------------------------------------
------------------------------------------------------------
----------------SVTKG---------------------TPEMR-------------
--------RQVLEA----------------------------------------------
-----------VV----VRQRKSIRRPDGTRVKF---------EDNAAV---------II
DEMEEP-------------------------------------------RGTEIKG----
---PIAR-----------------------EVAERFGS----------------------
-----------------------------------------------------IASTATM
IV----------------------------------------------------------
----------------------------------------
>gi|448578191|ref|ZP_21643626.1| 50S ribosomal protein L14P [Haloferax larsenii JCM 13917]
------------------------------------------------------------
---------------------MEALKADITKGIARG-----------------SLVTCAD
N----------------TGARELKIISVAGYS----------------------------
------------------------------------------------------------
--------------------------------------------------------GT--
-------------------------------KNR------------------HPKA----
GIGDKV------------------------------TV----------------------
------------------------------------------------------------
------------------------------------------------------------
----------------SVTKG---------------------TPEMR-------------
--------RQVLEA----------------------------------------------
-----------VV----VRQRKSIRRPDGTRVKF---------EDNAAV---------II
DEMEEP-------------------------------------------RGTEIKG----
---PIAR-----------------------EVAERFGS----------------------
-----------------------------------------------------IASTATM
IV----------------------------------------------------------
----------------------------------------
>gi|448618104|ref|ZP_21666449.1| 50S ribosomal protein L14P [Haloferax mediterranei ATCC 33500]
------------------------------------------------------------
---------------------MEALKADITKGVARG-----------------SLVTCAD
N----------------TGARELKIISVAGYS----------------------------
------------------------------------------------------------
--------------------------------------------------------GT--
-------------------------------KNR------------------HPKA----
GIGDKV------------------------------TV----------------------
------------------------------------------------------------
------------------------------------------------------------
----------------SVTKG---------------------TPEMR-------------
--------RQVLEA----------------------------------------------
-----------VI----VRQRKSIRRPDGTRVKF---------EDNAAV---------II
DEMEEP-------------------------------------------RGTEIKG----
---PIAR-----------------------EVAERFGS----------------------
-----------------------------------------------------IASTATM
IV----------------------------------------------------------
----------------------------------------
>gi|448600501|ref|ZP_21655997.1| 50S ribosomal protein L14P [Haloferax alexandrinus JCM 10717]
------------------------------------------------------------
---------------------MEALKADITKGVARG-----------------SLVTCAD
N----------------TGARELKIISVAGYS----------------------------
------------------------------------------------------------
--------------------------------------------------------GT--
-------------------------------KNR------------------HPKA----
GIGDKV------------------------------TV----------------------
------------------------------------------------------------
------------------------------------------------------------
----------------SVTKG---------------------TPEMR-------------
--------RQVLEA----------------------------------------------
-----------VI----VRQRKSIRRPDGTRVKF---------EDNAAV---------II
DEMEEP-------------------------------------------RGTEIKG----
---PVAR-----------------------EVAERFGS----------------------
-----------------------------------------------------IASTATM
IV----------------------------------------------------------
----------------------------------------
>gi|448557073|ref|ZP_21632508.1| 50S ribosomal protein L14P [Haloferax sp. ATCC BAA-644]
------------------------------------------------------------
---------------------MEALKADITKGVARG-----------------SLVTCAD
N----------------TGARELKIISVAGYS----------------------------
------------------------------------------------------------
--------------------------------------------------------GT--
-------------------------------KNR------------------HPKA----
GIGDKV------------------------------TV----------------------
------------------------------------------------------------
------------------------------------------------------------
----------------SVTKG---------------------TPEMR-------------
--------RQVLEA----------------------------------------------
-----------VI----VRQRKSIRRPDGTRVKF---------EDNAAV---------II
DEMEEP-------------------------------------------RGTEIKG----
---PVAR-----------------------EVAERFGS----------------------
-----------------------------------------------------IASTATM
IV----------------------------------------------------------
----------------------------------------
>gi|448548050|ref|ZP_21627394.1| 50S ribosomal protein L14P [Haloferax sp. ATCC BAA-645]
------------------------------------------------------------
---------------------MEALKADITKGVARG-----------------SLVTCAD
N----------------TGARELKIISVAGYS----------------------------
------------------------------------------------------------
--------------------------------------------------------GT--
-------------------------------KNR------------------HPKA----
GIGDKV------------------------------TV----------------------
------------------------------------------------------------
------------------------------------------------------------
----------------SVTKG---------------------TPEMR-------------
--------RQVLEA----------------------------------------------
-----------VI----VRQRKSIRRPDGTRVKF---------EDNAAV---------II
DEMEEP-------------------------------------------RGTEIKG----
---PVAR-----------------------EVAERFGS----------------------
-----------------------------------------------------IASTATM
IV----------------------------------------------------------
----------------------------------------
>gi|448545976|ref|ZP_21626303.1| 50S ribosomal protein L14P [Haloferax sp. ATCC BAA-646]
------------------------------------------------------------
---------------------MEALKADITKGVARG-----------------SLVTCAD
N----------------TGARELKIISVAGYS----------------------------
------------------------------------------------------------
--------------------------------------------------------GT--
-------------------------------KNR------------------HPKA----
GIGDKV------------------------------TV----------------------
------------------------------------------------------------
------------------------------------------------------------
----------------SVTKG---------------------TPEMR-------------
--------RQVLEA----------------------------------------------
-----------VI----VRQRKSIRRPDGTRVKF---------EDNAAV---------II
DEMEEP-------------------------------------------RGTEIKG----
---PVAR-----------------------EVAERFGS----------------------
-----------------------------------------------------IASTATM
IV----------------------------------------------------------
----------------------------------------
>gi|433420027|ref|ZP_20405413.1| 50S ribosomal protein L14P [Haloferax sp. BAB2207]
------------------------------------------------------------
---------------------MEALKADITKGVARG-----------------SLVTCAD
N----------------TGARELKIISVAGYS----------------------------
------------------------------------------------------------
--------------------------------------------------------GT--
-------------------------------KNR------------------HPKA----
GIGDKV------------------------------TV----------------------
------------------------------------------------------------
------------------------------------------------------------
----------------SVTKG---------------------TPEMR-------------
--------RQVLEA----------------------------------------------
-----------VI----VRQRKSIRRPDGTRVKF---------EDNAAV---------II
DEMEEP-------------------------------------------RGTEIKG----
---PVAR-----------------------EVAERFGS----------------------
-----------------------------------------------------IASTATM
IV----------------------------------------------------------
----------------------------------------
>gi|448623090|ref|ZP_21669739.1| 50S ribosomal protein L14P [Haloferax denitrificans ATCC 35960]
------------------------------------------------------------
---------------------MEALKADITKGVARG-----------------SLVTCAD
N----------------TGARELKIISVAGYS----------------------------
------------------------------------------------------------
--------------------------------------------------------GT--
-------------------------------KNR------------------HPKA----
GIGDKV------------------------------TV----------------------
------------------------------------------------------------
------------------------------------------------------------
----------------SVTKG---------------------TPEMR-------------
--------RQVLEA----------------------------------------------
-----------VI----VRQRKSIRRPDGTRVKF---------EDNAAV---------II
DEMEEP-------------------------------------------RGTEIKG----
---PVAR-----------------------EVAERFGS----------------------
-----------------------------------------------------IASTATM
IV----------------------------------------------------------
----------------------------------------
>gi|448569080|ref|ZP_21638492.1| 50S ribosomal protein L14P [Haloferax lucentense DSM 14919]
------------------------------------------------------------
---------------------MEALKADITKGVARG-----------------SLVTCAD
N----------------TGARELKIISVAGYS----------------------------
------------------------------------------------------------
--------------------------------------------------------GT--
-------------------------------KNR------------------HPKA----
GIGDKV------------------------------TV----------------------
------------------------------------------------------------
------------------------------------------------------------
----------------SVTKG---------------------TPEMR-------------
--------RQVLEA----------------------------------------------
-----------VI----VRQRKSIRRPDGTRVKF---------EDNAAV---------II
DEMEEP-------------------------------------------RGTEIKG----
---PVAR-----------------------EVAERFGS----------------------
-----------------------------------------------------IASTATM
IV----------------------------------------------------------
----------------------------------------
>gi|448611737|ref|ZP_21662167.1| 50S ribosomal protein L14P [Haloferax mucosum ATCC BAA-1512]
------------------------------------------------------------
---------------------MEALKADITKGVARG-----------------SLVTCAD
N----------------TGARELKIISVAGYS----------------------------
------------------------------------------------------------
--------------------------------------------------------GT--
-------------------------------KNR------------------HPKA----
GIGDKV------------------------------TV----------------------
------------------------------------------------------------
------------------------------------------------------------
----------------SVTKG---------------------TPEMR-------------
--------RQVLEA----------------------------------------------
-----------VI----VRQRKSIRRPDGTRVKF---------EDNAAV---------II
DEMEEP-------------------------------------------RGTEIKG----
---PVAR-----------------------EVAERFGS----------------------
-----------------------------------------------------IASTATM
IV----------------------------------------------------------
----------------------------------------
>gi|448290679|ref|ZP_21481825.1| 50S ribosomal protein L14P [Haloferax volcanii DS2]
------------------------------------------------------------
---------------------MEALKADITKGVARG-----------------SLVTCAD
N----------------TGARELKIISVAGYS----------------------------
------------------------------------------------------------
--------------------------------------------------------GT--
-------------------------------KNR------------------HPKA----
GIGDKV------------------------------TV----------------------
------------------------------------------------------------
------------------------------------------------------------
----------------SVTKG---------------------TPEMR-------------
--------RQVLEA----------------------------------------------
-----------VI----VRQRKSIRRPDGTRVKF---------EDNAAV---------II
DEMEEP-------------------------------------------RGTEIKG----
---PVAR-----------------------EVAERFGS----------------------
-----------------------------------------------------IASTATM
IV----------------------------------------------------------
----------------------------------------
>gi|448583480|ref|ZP_21646836.1| 50S ribosomal protein L14P [Haloferax gibbonsii ATCC 33959]
------------------------------------------------------------
---------------------MEALKADITKGVARG-----------------SLVTCAD
N----------------TGARELKIISVAGYS----------------------------
------------------------------------------------------------
--------------------------------------------------------GT--
-------------------------------KNR------------------HPKA----
GIGNKV------------------------------TV----------------------
------------------------------------------------------------
------------------------------------------------------------
----------------SVTKG---------------------TPEMR-------------
--------RQVLEA----------------------------------------------
-----------VI----VRQRKSIRRPDGTRVKF---------EDNAAV---------II
DEMEEP-------------------------------------------RGTEIKG----
---PVAR-----------------------EVAERFGS----------------------
-----------------------------------------------------IASTATM
IV----------------------------------------------------------
----------------------------------------
>gi|448565525|ref|ZP_21636392.1| 50S ribosomal protein L14P [Haloferax prahovense DSM 18310]
------------------------------------------------------------
---------------------MEALKADITKGVARG-----------------SLVTCAD
N----------------TGARELKIISVAGYS----------------------------
------------------------------------------------------------
--------------------------------------------------------GT--
-------------------------------KNR------------------HPKA----
GIGNKV------------------------------TV----------------------
------------------------------------------------------------
------------------------------------------------------------
----------------SVTKG---------------------TPEMR-------------
--------RQVLEA----------------------------------------------
-----------VI----VRQRKSIRRPDGTRVKF---------EDNAAV---------II
DEMEEP-------------------------------------------RGTEIKG----
---PVAR-----------------------EVAERFGS----------------------
-----------------------------------------------------IASTATM
IV----------------------------------------------------------
----------------------------------------
>gi|385804231|ref|YP_005840631.1| 50S ribosomal protein L14 [Haloquadratum walsbyi C23]
------------------------------------------------------------
---------------------MEALKADVTKGLERG-----------------SLVTCAD
N----------------TGARELKVISVMGSS----------------------------
------------------------------------------------------------
--------------------------------------------------------GT--
-------------------------------KNR------------------HPKA----
GIGDQV------------------------------TV----------------------
------------------------------------------------------------
------------------------------------------------------------
----------------SVTKG---------------------TPEMR-------------
--------RQVLEA----------------------------------------------
-----------VI----VRQRKSIRRPDGTRVKF---------EDNAAV---------II
DEMEEP-------------------------------------------RGTEIKG----
---PIAR-----------------------EVAERFGS----------------------
-----------------------------------------------------IASTATM
IV----------------------------------------------------------
----------------------------------------
>gi|110668731|ref|YP_658542.1| 50S ribosomal protein L14P [Haloquadratum walsbyi DSM 16790]
------------------------------------------------------------
---------------------MEALKADVTKGLERG-----------------SLVTCAD
N----------------TGARELKVISVMGSS----------------------------
------------------------------------------------------------
--------------------------------------------------------GT--
-------------------------------KNR------------------HPKA----
GIGDQV------------------------------TV----------------------
------------------------------------------------------------
------------------------------------------------------------
----------------SVTKG---------------------TPEMR-------------
--------RQVLEA----------------------------------------------
-----------VI----VRQRKSIRRPDGTRVKF---------EDNAAV---------II
DEMEEP-------------------------------------------RGTEIKG----
---PIAR-----------------------EVAERFGS----------------------
-----------------------------------------------------IASTATM
IV----------------------------------------------------------
----------------------------------------
>gi|448415409|ref|ZP_21578209.1| 50S ribosomal protein L14P [Halosarcina pallida JCM 14848]
------------------------------------------------------------
---------------------MEALKADVTKGLARG-----------------SLIKCAD
N----------------TGARQLKVISVKGYS----------------------------
------------------------------------------------------------
--------------------------------------------------------GT--
-------------------------------KNR------------------HPKA----
GIGDQI------------------------------TV----------------------
------------------------------------------------------------
------------------------------------------------------------
----------------SVTKG---------------------TPEMR-------------
--------RQVLQA----------------------------------------------
-----------VI----VRQRKSIRRPNGTRVKF---------EDNAAV---------II
DEMEEP-------------------------------------------RGTEIKG----
---PIAR-----------------------EVAERFGS----------------------
-----------------------------------------------------IASTATM
IV----------------------------------------------------------
----------------------------------------
>gi|448285639|ref|ZP_21476880.1| 50S ribosomal protein L14P [Halogeometricum borinquense DSM 11551]
------------------------------------------------------------
---------------------MEALKADITKGLARG-----------------SLITCAD
N----------------TGARQLKVISVKGYS----------------------------
------------------------------------------------------------
--------------------------------------------------------GT--
-------------------------------KNR------------------HPKA----
GIGDQV------------------------------TV----------------------
------------------------------------------------------------
------------------------------------------------------------
----------------SVTKG---------------------TPEMR-------------
--------RQVLEA----------------------------------------------
-----------VI----VRQRKSIRRPDGTRVKF---------EDNAAV---------II
DEMEEP-------------------------------------------RGTEIKG----
---PIAR-----------------------EVAERFGS----------------------
-----------------------------------------------------IASTATM
IV----------------------------------------------------------
----------------------------------------
>gi|399577356|ref|ZP_10771109.1| 50S ribosomal protein L14P [Halogranum salarium B-1]
------------------------------------------------------------
---------------------MEALKADVTQGLEKG-----------------SLITCAD
N----------------TGARQLKVISVSGYS----------------------------
------------------------------------------------------------
--------------------------------------------------------GT--
-------------------------------KNR------------------HPKA----
GIADKV------------------------------TV----------------------
------------------------------------------------------------
------------------------------------------------------------
----------------SVTKG---------------------TPEMR-------------
--------RQVLEA----------------------------------------------
-----------VV----VRQRKPIRRPDGTRLKF---------EDNAAV---------II
DEMEEP-------------------------------------------RGTEIKG----
---PIAR-----------------------EVAERFGS----------------------
-----------------------------------------------------IASTATM
IV----------------------------------------------------------
----------------------------------------
>gi|544640211|ref|WP_021074750.1| 50S ribosomal protein L14 [haloarchaeon 3A1_DGR]
------------------------------------------------------------
---------------------MEALKADVTQGLEKG-----------------SLITCAD
N----------------TGARELKVISVQGYS----------------------------
------------------------------------------------------------
--------------------------------------------------------GT--
-------------------------------KNR------------------HPKA----
GIGDKV------------------------------TV----------------------
------------------------------------------------------------
------------------------------------------------------------
----------------SVTKG---------------------TPEMR-------------
--------RQVLEA----------------------------------------------
-----------VV----VRQRKAIRRPNGTRVRF---------EDNAAV---------VI
DDLEEP-------------------------------------------RGTEIKG----
---PIAR-----------------------EVAERFGS----------------------
-----------------------------------------------------IASTATM
IV----------------------------------------------------------
----------------------------------------
>gi|541195427|gb|ERH03684.1| 50S ribosomal protein L14P [Halorubrum sp. J07HR59]
------------------------------------------------------------
---------------------MEALKADVTRGLEKG-----------------SLMTCAD
N----------------TGARELKLVSVQGYS----------------------------
------------------------------------------------------------
--------------------------------------------------------GT--
-------------------------------VNR------------------HPAG----
GIGDKV------------------------------TV----------------------
------------------------------------------------------------
------------------------------------------------------------
----------------SVTKG---------------------TPEMR-------------
--------RQVLEA----------------------------------------------
-----------VI----VRQRKSIRRPSGTRLKF---------EDNAAV---------II
DDLEEP-------------------------------------------RGTEIKG----
---PIAR-----------------------EVAERFGS----------------------
-----------------------------------------------------IASTATM
IV----------------------------------------------------------
----------------------------------------
>lcl|36548_487 unnamed protein product
------------------------------------------------------------
------------------------------------------------------------
------------------------------------------------------------
------------------------------------------------------------
------------------------------------------------------------
------------------------------------------------------------
------------------------------------------------------------
------------------------------------------------------------
------------------------------------------------------------
------------------------------------------------------------
------------------------------------------------------------
-------------------------------MKF---------EDNAAV---------II
DDLEEP-------------------------------------------RGTEIKG----
---PVAR-----------------------EVAERFGS----------------------
-----------------------------------------------------IASTATM
IV----------------------------------------------------------
----------------------------------------
>lcl|38019_2911 unnamed protein product
------------------------------------------------------------
---------------------MEALKADVTQGLSKG-----------------SLITCAD
N----------------TGARELKVISVSGYS----------------------------
------------------------------------------------------------
--------------------------------------------------------GT--
-------------------------------KNR------------------HPKA----
GIGDKV------------------------------TV----------------------
------------------------------------------------------------
------------------------------------------------------------
----------------SVTKG---------------------TPEMR-------------
--------RQVLEA----------------------------------------------
-----------VV----VRQRKPIRRPDGTRVKF---------EDNAAV---------II
DDLDEP-------------------------------------------RGTEIKG----
---PVAR-----------------------EVAERYGS----------------------
-----------------------------------------------------IASTATM
IV----------------------------------------------------------
----------------------------------------
>lcl|36547_2697 unnamed protein product
------------------------------------------------------------
------------------------------------------------------------
---------------------------MSGYS----------------------------
------------------------------------------------------------
--------------------------------------------------------GT--
-------------------------------KNR------------------HPKA----
GIGDKV------------------------------TV----------------------
------------------------------------------------------------
------------------------------------------------------------
----------------SVTKG---------------------TPEMR-------------
--------RQVLEA----------------------------------------------
-----------VV----VRQRKPIRRPDGTRVKF---------EDNAAV---------II
DDLEEP-------------------------------------------RGTEIKG----
---PVAR-----------------------EVAERFGS----------------------
-----------------------------------------------------IASTATM
IV----------------------------------------------------------
----------------------------------------
>lcl|38016_1429 unnamed protein product
------------------------------------------------------------
--------------------MMEALKADVTQGLSKG-----------------SLITCAD
N----------------TGARELKVISVSGYS----------------------------
------------------------------------------------------------
--------------------------------------------------------GT--
-------------------------------KNR------------------HPKA----
GIGDKV------------------------------TV----------------------
------------------------------------------------------------
------------------------------------------------------------
----------------SVTKG---------------------TPEMR-------------
--------RQVLEA----------------------------------------------
-----------VV----VRQRKPIRRPDGTRVKF---------EDNAAV---------II
DDLEEP-------------------------------------------RGTEIKG----
---PVAR-----------------------EVAERFGS----------------------
-----------------------------------------------------IASTATM
IV----------------------------------------------------------
----------------------------------------
>lcl|18178_842 unnamed protein product
------------------------------------------------------------
--------------------MMEALKADVTQGLSKG-----------------SLITCAD
N----------------TGARELKVISVSGYS----------------------------
------------------------------------------------------------
--------------------------------------------------------GT--
-------------------------------KNR------------------HPKA----
GIGDKV------------------------------TV----------------------
------------------------------------------------------------
------------------------------------------------------------
----------------SVTKG---------------------TPEMR-------------
--------RQVLEA----------------------------------------------
-----------VV----VRQRKPIRRPDGTRVKF---------EDNAAV---------II
DDLEEP-------------------------------------------RGTEIKG----
---PVAR-----------------------EVAERFGS----------------------
-----------------------------------------------------IASTATM
IV----------------------------------------------------------
----------------------------------------
>lcl|39407_845 unnamed protein product
------------------------------------------------------------
---------------------MEALKADVTQGLSKG-----------------SLITCAD
N----------------TGARELKVISVSGYS----------------------------
------------------------------------------------------------
--------------------------------------------------------GT--
-------------------------------KNR------------------HPKA----
GIGDKV------------------------------TV----------------------
------------------------------------------------------------
------------------------------------------------------------
----------------SVTKG---------------------TPEMR-------------
--------RQVLEA----------------------------------------------
-----------VV----VRQRKPIRRPDGTRVKF---------EDNAAV---------II
DDLEEP-------------------------------------------RGTEIKG----
---PVAR-----------------------EVAERFGS----------------------
-----------------------------------------------------IASTATM
IV----------------------------------------------------------
----------------------------------------
>gi|448484344|ref|ZP_21606051.1| 50S ribosomal protein L14P [Halorubrum arcis JCM 13916]
------------------------------------------------------------
---------------------MEALKADVTQGLSKG-----------------SLITCAD
N----------------TGARELKVISVSGYS----------------------------
------------------------------------------------------------
--------------------------------------------------------GT--
-------------------------------KNR------------------HPKA----
GIGDKV------------------------------TV----------------------
------------------------------------------------------------
------------------------------------------------------------
----------------SVTKG---------------------TPEMR-------------
--------RQVLEA----------------------------------------------
-----------VV----VRQRKPIRRPDGTRVKF---------EDNAAV---------II
DDLEEP-------------------------------------------RGTEIKG----
---PVAR-----------------------EVAERFGS----------------------
-----------------------------------------------------IASTATM
IV----------------------------------------------------------
----------------------------------------
>gi|445694822|gb|ELZ46940.1| 50S ribosomal protein L14P [Halorubrum californiensis DSM 19288]
------------------------------------------------------------
---------------------MEALKADVTQGLSKG-----------------SLITCAD
N----------------TGARELKVISVSGYS----------------------------
------------------------------------------------------------
--------------------------------------------------------GT--
-------------------------------KNR------------------HPKA----
GIGDKV------------------------------TV----------------------
------------------------------------------------------------
------------------------------------------------------------
----------------SVTKG---------------------TPEMR-------------
--------RQVLEA----------------------------------------------
-----------VV----VRQRKPIRRPDGTRVKF---------EDNAAV---------II
DDLEEP-------------------------------------------RGTEIKG----
---PVAR-----------------------EVAERFGS----------------------
-----------------------------------------------------IASTATM
IV----------------------------------------------------------
----------------------------------------
>gi|448503702|ref|ZP_21613331.1| 50S ribosomal protein L14P [Halorubrum coriense DSM 10284]
------------------------------------------------------------
---------------------MEALKADVTQGLSKG-----------------SLITCAD
N----------------TGARELKVISVSGYS----------------------------
------------------------------------------------------------
--------------------------------------------------------GT--
-------------------------------KNR------------------HPKA----
GIGDKV------------------------------TV----------------------
------------------------------------------------------------
------------------------------------------------------------
----------------SVTKG---------------------TPEMR-------------
--------RQVLEA----------------------------------------------
-----------VV----VRQRKPIRRPDGTRVKF---------EDNAAV---------II
DDLEEP-------------------------------------------RGTEIKG----
---PVAR-----------------------EVAERFGS----------------------
-----------------------------------------------------IASTATM
IV----------------------------------------------------------
----------------------------------------
>gi|448517699|ref|ZP_21617273.1| 50S ribosomal protein L14P [Halorubrum distributum JCM 10118]
------------------------------------------------------------
---------------------MEALKADVTQGLSKG-----------------SLITCAD
N----------------TGARELKVISVSGYS----------------------------
------------------------------------------------------------
--------------------------------------------------------GT--
-------------------------------KNR------------------HPKA----
GIGDKV------------------------------TV----------------------
------------------------------------------------------------
------------------------------------------------------------
----------------SVTKG---------------------TPEMR-------------
--------RQVLEA----------------------------------------------
-----------VV----VRQRKPIRRPDGTRVKF---------EDNAAV---------II
DDLEEP-------------------------------------------RGTEIKG----
---PVAR-----------------------EVAERFGS----------------------
-----------------------------------------------------IASTATM
IV----------------------------------------------------------
----------------------------------------
>lcl|36549_646 unnamed protein product
------------------------------------------------------------
---------------------MEALKADVTQGLSKG-----------------SLITCAD
N----------------TGARELKVISVSGYS----------------------------
------------------------------------------------------------
--------------------------------------------------------GT--
-------------------------------KNR------------------HPKA----
GIGDKV------------------------------TV----------------------
------------------------------------------------------------
------------------------------------------------------------
----------------SVTKG---------------------TPEMR-------------
--------RQVLEA----------------------------------------------
-----------VV----VRQRKPIRRPDGTRVKF---------EDNAAV---------II
DDLEEP-------------------------------------------RGTEIKG----
---PVAR-----------------------EVAERFGS----------------------
-----------------------------------------------------IASTATM
IV----------------------------------------------------------
----------------------------------------
>lcl|38020_993 unnamed protein product
------------------------------------------------------------
---------------------MEALKADVTQGLSKG-----------------SLITCAD
N----------------TGARELKVISVSGYS----------------------------
------------------------------------------------------------
--------------------------------------------------------GT--
-------------------------------KNR------------------HPKA----
GIGDKV------------------------------TV----------------------
------------------------------------------------------------
------------------------------------------------------------
----------------SVTKG---------------------TPEMR-------------
--------RQVLEA----------------------------------------------
-----------VV----VRQRKPIRRPDGTRVKF---------EDNAAV---------II
DDLEEP-------------------------------------------RGTEIKG----
---PVAR-----------------------EVAERFGS----------------------
-----------------------------------------------------IASTATM
IV----------------------------------------------------------
----------------------------------------
>lcl|38021_2134 unnamed protein product
------------------------------------------------------------
---------------------MEALKADVTQGLSKG-----------------SLITCAD
N----------------TGARELKVISVSGYS----------------------------
------------------------------------------------------------
--------------------------------------------------------GT--
-------------------------------KNR------------------HPKA----
GIGDKV------------------------------TV----------------------
------------------------------------------------------------
------------------------------------------------------------
----------------SVTKG---------------------TPEMR-------------
--------RQVLEA----------------------------------------------
-----------VV----VRQRKPIRRPDGTRVKF---------EDNAAV---------II
DDLEEP-------------------------------------------RGTEIKG----
---PVAR-----------------------EVAERFGS----------------------
-----------------------------------------------------IASTATM
IV----------------------------------------------------------
----------------------------------------
>lcl|38022_14 unnamed protein product
------------------------------------------------------------
---------------------MEALKADVTQGLSKG-----------------SLITCAD
N----------------TGARELKVISVSGYS----------------------------
------------------------------------------------------------
--------------------------------------------------------GT--
-------------------------------KNR------------------HPKA----
GIGDKV------------------------------TV----------------------
------------------------------------------------------------
------------------------------------------------------------
----------------SVTKG---------------------TPEMR-------------
--------RQVLEA----------------------------------------------
-----------VV----VRQRKPIRRPDGTRVKF---------EDNAAV---------II
DDLEEP-------------------------------------------RGTEIKG----
---PVAR-----------------------EVAERFGS----------------------
-----------------------------------------------------IASTATM
IV----------------------------------------------------------
----------------------------------------
>lcl|23591_2515 unnamed protein product
------------------------------------------------------------
---------------------MEALKADVTQGLSKG-----------------SLITCAD
N----------------TGARELKVISVSGYS----------------------------
------------------------------------------------------------
--------------------------------------------------------GT--
-------------------------------KNR------------------HPKA----
GIGDKV------------------------------TV----------------------
------------------------------------------------------------
------------------------------------------------------------
----------------SVTKG---------------------TPEMR-------------
--------RQVLEA----------------------------------------------
-----------VV----VRQRKPIRRPDGTRVKF---------EDNAAV---------II
DDLEEP-------------------------------------------RGTEIKG----
---PVAR-----------------------EVAERFGS----------------------
-----------------------------------------------------IASTATM
IV----------------------------------------------------------
----------------------------------------
>lcl|36553_2261 unnamed protein product
------------------------------------------------------------
---------------------MEALKADVTQGLSKG-----------------SLITCAD
N----------------TGARELKVISVSGYS----------------------------
------------------------------------------------------------
--------------------------------------------------------GT--
-------------------------------KNR------------------HPKA----
GIGDKV------------------------------TV----------------------
------------------------------------------------------------
------------------------------------------------------------
----------------SVTKG---------------------TPEMR-------------
--------RQVLEA----------------------------------------------
-----------VV----VRQRKPIRRPDGTRVKF---------EDNAAV---------II
DDLEEP-------------------------------------------RGTEIKG----
---PVAR-----------------------EVAERFGS----------------------
-----------------------------------------------------IASTATM
IV----------------------------------------------------------
----------------------------------------
>gi|448535698|ref|ZP_21622218.1| 50S ribosomal protein L14P [Halorubrum hochstenium ATCC 700873]
------------------------------------------------------------
---------------------MEALKADVTQGLSKG-----------------SLITCAD
N----------------TGARELKVISVSGYS----------------------------
------------------------------------------------------------
--------------------------------------------------------GT--
-------------------------------KNR------------------HPKA----
GIGDKV------------------------------TV----------------------
------------------------------------------------------------
------------------------------------------------------------
----------------SVTKG---------------------TPEMR-------------
--------RQVLEA----------------------------------------------
-----------VV----VRQRKPIRRPDGTRVKF---------EDNAAV---------II
DDLEEP-------------------------------------------RGTEIKG----
---PVAR-----------------------EVAERFGS----------------------
-----------------------------------------------------IASTATM
IV----------------------------------------------------------
----------------------------------------
>lcl|38024_1998 unnamed protein product
------------------------------------------------------------
---------------------MEALKADVTQGLSKG-----------------SLITCAD
N----------------TGARELKVISVSGYS----------------------------
------------------------------------------------------------
--------------------------------------------------------GT--
-------------------------------KNR------------------HPKA----
GIGDKV------------------------------TV----------------------
------------------------------------------------------------
------------------------------------------------------------
----------------SVTKG---------------------TPEMR-------------
--------RQVLEA----------------------------------------------
-----------VV----VRQRKPIRRPDGTRVKF---------EDNAAV---------II
DDLEEP-------------------------------------------RGTEIKG----
---PVAR-----------------------EVAERFGS----------------------
-----------------------------------------------------IASTATM
IV----------------------------------------------------------
----------------------------------------
>lcl|38025_467 unnamed protein product
------------------------------------------------------------
---------------------MEALKADVTQGLSKG-----------------SLITCAD
N----------------TGARELKVISVSGYS----------------------------
------------------------------------------------------------
--------------------------------------------------------GT--
-------------------------------KNR------------------HPKA----
GIGDKV------------------------------TV----------------------
------------------------------------------------------------
------------------------------------------------------------
----------------SVTKG---------------------TPEMR-------------
--------RQVLEA----------------------------------------------
-----------VV----VRQRKPIRRPDGTRVKF---------EDNAAV---------II
DDLEEP-------------------------------------------RGTEIKG----
---PVAR-----------------------EVAERFGS----------------------
-----------------------------------------------------IASTATM
IV----------------------------------------------------------
----------------------------------------
>lcl|36556_1131 unnamed protein product
------------------------------------------------------------
---------------------MEALKADVTQGLSKG-----------------SLITCAD
N----------------TGARELKVISVSGYS----------------------------
------------------------------------------------------------
--------------------------------------------------------GT--
-------------------------------KNR------------------HPKA----
GIGDKV------------------------------TV----------------------
------------------------------------------------------------
------------------------------------------------------------
----------------SVTKG---------------------TPEMR-------------
--------RQVLEA----------------------------------------------
-----------VV----VRQRKPIRRPDGTRVKF---------EDNAAV---------II
DDLEEP-------------------------------------------RGTEIKG----
---PVAR-----------------------EVAERFGS----------------------
-----------------------------------------------------IASTATM
IV----------------------------------------------------------
----------------------------------------
>lcl|36557_4114 unnamed protein product
------------------------------------------------------------
---------------------MEALKADVTQGLSKG-----------------SLITCAD
N----------------TGARELKVISVSGYS----------------------------
------------------------------------------------------------
--------------------------------------------------------GT--
-------------------------------KNR------------------HPKA----
GIGDKV------------------------------TV----------------------
------------------------------------------------------------
------------------------------------------------------------
----------------SVTKG---------------------TPEMR-------------
--------RQVLEA----------------------------------------------
-----------VV----VRQRKPIRRPDGTRVKF---------EDNAAV---------II
DDLEEP-------------------------------------------RGTEIKG----
---PVAR-----------------------EVAERFGS----------------------
-----------------------------------------------------IASTATM
IV----------------------------------------------------------
----------------------------------------
>gi|448452133|ref|ZP_21593153.1| 50S ribosomal protein L14P [Halorubrum litoreum JCM 13561]
------------------------------------------------------------
---------------------MEALKADVTQGLSKG-----------------SLITCAD
N----------------TGARELKVISVSGYS----------------------------
------------------------------------------------------------
--------------------------------------------------------GT--
-------------------------------KNR------------------HPKA----
GIGDKV------------------------------TV----------------------
------------------------------------------------------------
------------------------------------------------------------
----------------SVTKG---------------------TPEMR-------------
--------RQVLEA----------------------------------------------
-----------VV----VRQRKPIRRPDGTRVKF---------EDNAAV---------II
DDLEEP-------------------------------------------RGTEIKG----
---PVAR-----------------------EVAERFGS----------------------
-----------------------------------------------------IASTATM
IV----------------------------------------------------------
----------------------------------------
>lcl|18174_1372 unnamed protein product
------------------------------------------------------------
---------------------MEALKADVTQGLSKG-----------------SLITCAD
N----------------TGARELKVISVSGYS----------------------------
------------------------------------------------------------
--------------------------------------------------------GT--
-------------------------------KNR------------------HPKA----
GIGDKV------------------------------TV----------------------
------------------------------------------------------------
------------------------------------------------------------
----------------SVTKG---------------------TPEMR-------------
--------RQVLEA----------------------------------------------
-----------VV----VRQRKPIRRPDGTRVKF---------EDNAAV---------II
DDLEEP-------------------------------------------RGTEIKG----
---PVAR-----------------------EVAERFGS----------------------
-----------------------------------------------------IASTATM
IV----------------------------------------------------------
----------------------------------------
>lcl|18175_1642 unnamed protein product
------------------------------------------------------------
---------------------MEALKADVTQGLSKG-----------------SLITCAD
N----------------TGARELKVISVSGYS----------------------------
------------------------------------------------------------
--------------------------------------------------------GT--
-------------------------------KNR------------------HPKA----
GIGDKV------------------------------TV----------------------
------------------------------------------------------------
------------------------------------------------------------
----------------SVTKG---------------------TPEMR-------------
--------RQVLEA----------------------------------------------
-----------VV----VRQRKPIRRPDGTRVKF---------EDNAAV---------II
DDLEEP-------------------------------------------RGTEIKG----
---PVAR-----------------------EVAERFGS----------------------
-----------------------------------------------------IASTATM
IV----------------------------------------------------------
----------------------------------------
>lcl|18176_1163 unnamed protein product
------------------------------------------------------------
---------------------MEALKADVTQGLSKG-----------------SLITCAD
N----------------TGARELKVISVSGYS----------------------------
------------------------------------------------------------
--------------------------------------------------------GT--
-------------------------------KNR------------------HPKA----
GIGDKV------------------------------TV----------------------
------------------------------------------------------------
------------------------------------------------------------
----------------SVTKG---------------------TPEMR-------------
--------RQVLEA----------------------------------------------
-----------VV----VRQRKPIRRPDGTRVKF---------EDNAAV---------II
DDLEEP-------------------------------------------RGTEIKG----
---PVAR-----------------------EVAERFGS----------------------
-----------------------------------------------------IASTATM
IV----------------------------------------------------------
----------------------------------------
>gi|448436262|ref|ZP_21587063.1| 50S ribosomal protein L14P [Halorubrum tebenquichense DSM 14210]
------------------------------------------------------------
---------------------MEALKADVTQGLSKG-----------------SLITCAD
N----------------TGARELKVISVSGYS----------------------------
------------------------------------------------------------
--------------------------------------------------------GT--
-------------------------------KNR------------------HPKA----
GIGDKV------------------------------TV----------------------
------------------------------------------------------------
------------------------------------------------------------
----------------SVTKG---------------------TPEMR-------------
--------RQVLEA----------------------------------------------
-----------VV----VRQRKPIRRPDGTRVKF---------EDNAAV---------II
DDLEEP-------------------------------------------RGTEIKG----
---PVAR-----------------------EVAERFGS----------------------
-----------------------------------------------------IASTATM
IV----------------------------------------------------------
----------------------------------------
>gi|448426497|ref|ZP_21583346.1| 50S ribosomal protein L14P [Halorubrum terrestre JCM 10247]
------------------------------------------------------------
---------------------MEALKADVTQGLSKG-----------------SLITCAD
N----------------TGARELKVISVSGYS----------------------------
------------------------------------------------------------
--------------------------------------------------------GT--
-------------------------------KNR------------------HPKA----
GIGDKV------------------------------TV----------------------
------------------------------------------------------------
------------------------------------------------------------
----------------SVTKG---------------------TPEMR-------------
--------RQVLEA----------------------------------------------
-----------VV----VRQRKPIRRPDGTRVKF---------EDNAAV---------II
DDLEEP-------------------------------------------RGTEIKG----
---PVAR-----------------------EVAERFGS----------------------
-----------------------------------------------------IASTATM
IV----------------------------------------------------------
----------------------------------------
>lcl|38017_2446 unnamed protein product
------------------------------------------------------------
---------------------MEALKADVTQGLSKG-----------------SLITCAD
N----------------TGARELKVISVSGYS----------------------------
------------------------------------------------------------
--------------------------------------------------------GT--
-------------------------------KNR------------------HPKA----
GIGDKV------------------------------TV----------------------
------------------------------------------------------------
------------------------------------------------------------
----------------SVTKG---------------------TPEMR-------------
--------RQVLEA----------------------------------------------
-----------VV----VRQRKPIRRPNGTRVKF---------EDNAAV---------II
DDLEEP-------------------------------------------RGTEIKG----
---PVAR-----------------------EVAERFGS----------------------
-----------------------------------------------------IASTATM
IV----------------------------------------------------------
----------------------------------------
>gi|448441439|ref|ZP_21589102.1| 50S ribosomal protein L14P [Halorubrum saccharovorum DSM 1137]
------------------------------------------------------------
---------------------MEALKADVTQGLSKG-----------------SLITCAD
N----------------TGARELKVISVSGYS----------------------------
------------------------------------------------------------
--------------------------------------------------------GT--
-------------------------------KNR------------------HPKA----
GIGDKV------------------------------TV----------------------
------------------------------------------------------------
------------------------------------------------------------
----------------SVTKG---------------------TPEMR-------------
--------RQVLEA----------------------------------------------
-----------VV----VRQRKPIRRPNGTRVKF---------EDNAAV---------II
DDLEEP-------------------------------------------RGTEIKG----
---PVAR-----------------------EVAERFGS----------------------
-----------------------------------------------------IASTATM
IV----------------------------------------------------------
----------------------------------------
>gi|448475300|ref|ZP_21603018.1| 50S ribosomal protein L14P [Halorubrum aidingense JCM 13560]
------------------------------------------------------------
---------------------MEALKADVTQGLSKG-----------------SLITCAD
N----------------TGARELKVISVAGYS----------------------------
------------------------------------------------------------
--------------------------------------------------------GT--
-------------------------------KNR------------------HPKA----
GIGDKV------------------------------TV----------------------
------------------------------------------------------------
------------------------------------------------------------
----------------SVTKG---------------------TPEMR-------------
--------RQVLEA----------------------------------------------
-----------VV----VRQRKSIRRPNGTRVKF---------EDNAAV---------II
DDLEEP-------------------------------------------RGTEIKG----
---PVAR-----------------------EVAERFGS----------------------
-----------------------------------------------------IASTATM
IV----------------------------------------------------------
----------------------------------------
>gi|222480847|ref|YP_002567084.1| 50S ribosomal protein L14P [Halorubrum lacusprofundi ATCC 49239]
------------------------------------------------------------
---------------------MEALKADVTQGLSKG-----------------SLITCAD
N----------------TGARELKVISVAGYS----------------------------
------------------------------------------------------------
--------------------------------------------------------GT--
-------------------------------KNR------------------HPKA----
GIGDKV------------------------------TV----------------------
------------------------------------------------------------
------------------------------------------------------------
----------------SVTKG---------------------TPEMR-------------
--------RQVLEA----------------------------------------------
-----------VV----VRQRKPIRRPNGTRVKF---------EDNAAV---------II
DDLDEP-------------------------------------------RGTEIKG----
---PVAR-----------------------EVAERFGS----------------------
-----------------------------------------------------IASTATM
IV----------------------------------------------------------
----------------------------------------
>gi|448460067|ref|ZP_21596987.1| 50S ribosomal protein L14P [Halorubrum lipolyticum DSM 21995]
------------------------------------------------------------
---------------------MEALKADVTQGLSKG-----------------SLITCAD
N----------------TGARELKVISVAGYS----------------------------
------------------------------------------------------------
--------------------------------------------------------GT--
-------------------------------KNR------------------HPKA----
GIGDKV------------------------------TV----------------------
------------------------------------------------------------
------------------------------------------------------------
----------------SVTKG---------------------TPEMR-------------
--------RQVLEA----------------------------------------------
-----------VV----VRQRKPIRRPNGTRVKF---------EDNAAV---------II
DDLDEP-------------------------------------------RGTEIKG----
---PVAR-----------------------EVAERFGS----------------------
-----------------------------------------------------IASTATM
IV----------------------------------------------------------
----------------------------------------
>lcl|36550_1715 unnamed protein product
------------------------------------------------------------
---------------------MEALKADVTQGLSKG-----------------SLITCAD
N----------------TGARELKVISVAGYS----------------------------
------------------------------------------------------------
--------------------------------------------------------GT--
-------------------------------KNR------------------HPKA----
GIGDKV------------------------------TV----------------------
------------------------------------------------------------
------------------------------------------------------------
----------------SVTKG---------------------TPEMR-------------
--------RQVLEA----------------------------------------------
-----------VV----VRQRKPIRRPSGTRVKF---------EDNAAV---------II
DDLEEP-------------------------------------------RGTEIKG----
---PVAR-----------------------EVAERFGS----------------------
-----------------------------------------------------IASTATM
IV----------------------------------------------------------
----------------------------------------
>lcl|36551_2379 unnamed protein product
------------------------------------------------------------
---------------------MEALKADVTQGLSKG-----------------SLITCAD
N----------------TGARELKVISVAGYS----------------------------
------------------------------------------------------------
--------------------------------------------------------GT--
-------------------------------KNR------------------HPKA----
GIGDKV------------------------------TV----------------------
------------------------------------------------------------
------------------------------------------------------------
----------------SVTKG---------------------TPEMR-------------
--------RQVLEA----------------------------------------------
-----------VV----VRQRKPIRRPSGTRVKF---------EDNAAV---------II
DDLEEP-------------------------------------------RGTEIKG----
---PVAR-----------------------EVAERFGS----------------------
-----------------------------------------------------IASTATM
IV----------------------------------------------------------
----------------------------------------
>lcl|36552_1188 unnamed protein product
------------------------------------------------------------
---------------------MEALKADVTQGLSKG-----------------SLITCAD
N----------------TGARELKVISVAGYS----------------------------
------------------------------------------------------------
--------------------------------------------------------GT--
-------------------------------KNR------------------HPKA----
GIGDKV------------------------------TV----------------------
------------------------------------------------------------
------------------------------------------------------------
----------------SVTKG---------------------TPEMR-------------
--------RQVLEA----------------------------------------------
-----------VV----VRQRKPIRRPSGTRVKF---------EDNAAV---------II
DDLEEP-------------------------------------------RGTEIKG----
---PVAR-----------------------EVAERFGS----------------------
-----------------------------------------------------IASTATM
IV----------------------------------------------------------
----------------------------------------
>lcl|36554_2655 unnamed protein product
------------------------------------------------------------
---------------------MEALKADVTQGLSKG-----------------SLITCAD
N----------------TGARELKVISVAGYS----------------------------
------------------------------------------------------------
--------------------------------------------------------GT--
-------------------------------KNR------------------HPKA----
GIGDKV------------------------------TV----------------------
------------------------------------------------------------
------------------------------------------------------------
----------------SVTKG---------------------TPEMR-------------
--------RQVLEA----------------------------------------------
-----------VV----VRQRKPIRRPSGTRVKF---------EDNAAV---------II
DDLEEP-------------------------------------------RGTEIKG----
---PVAR-----------------------EVAERFGS----------------------
-----------------------------------------------------IASTATM
IV----------------------------------------------------------
----------------------------------------
>lcl|36555_1198 unnamed protein product
------------------------------------------------------------
---------------------MEALKADVTQGLSKG-----------------SLITCAD
N----------------TGARELKVISVAGYS----------------------------
------------------------------------------------------------
--------------------------------------------------------GT--
-------------------------------KNR------------------HPKA----
GIGDKV------------------------------TV----------------------
------------------------------------------------------------
------------------------------------------------------------
----------------SVTKG---------------------TPEMR-------------
--------RQVLEA----------------------------------------------
-----------VV----VRQRKPIRRPSGTRVKF---------EDNAAV---------II
DDLEEP-------------------------------------------RGTEIKG----
---PVAR-----------------------EVAERFGS----------------------
-----------------------------------------------------IASTATM
IV----------------------------------------------------------
----------------------------------------
>gi|448463240|ref|ZP_21598018.1| 50S ribosomal protein L14P [Halorubrum kocurii JCM 14978]
------------------------------------------------------------
---------------------MEALKADVTQGLSKG-----------------SLITCAD
N----------------TGARELKVISVAGYS----------------------------
------------------------------------------------------------
--------------------------------------------------------GT--
-------------------------------KNR------------------HPKA----
GIGDKV------------------------------TV----------------------
------------------------------------------------------------
------------------------------------------------------------
----------------SVTKG---------------------TPEMR-------------
--------RQVLEA----------------------------------------------
-----------VV----VRQRKPIRRPNGTRVKF---------EDNAAV---------II
DDLEEP-------------------------------------------RGTEIKG----
---PVAR-----------------------EVAERFGS----------------------
-----------------------------------------------------IASTATM
IV----------------------------------------------------------
----------------------------------------
