# Supplementary material for: Inteins as indicators of gene flow in the halobacteria
Source: Front Microbiol. 2014 Jun 26;5:299. doi: 10.3389/fmicb.2014.00299 (PMC4071816; doi:10.3389/fmicb.2014.00299)
Supplement: Supplementary file 1 [file DataSheet1.ZIP › data_file1/reference_tree_alignment/L23e_L14p.fasta]

>candidatus_nanosalinarum_J07AB56
-MKPVGGSITKTLDRGAQLTCADNSGAKQLEIISVDSTNSRRGRRATAGVGDKVRVKVLR
GDQEVKGQVHQAVVVRQAKEYRRPTGLRVEFEDNAAVLIEENGLPKGNVTRGPIAKEVVE
RFSAIGKIASKVV
>hac_jeotgali_B3
-MEALKADVTKGLSKGALINCADNSGARELKLLSVSGYSGVKNRQPQAGVGDKVTVSVTK
GTPEMRRQVLEAVVIRQRKSIRRPDGTRVKFEDNAAVIVDDAEDPRGTEIKGPIAREVAE
RFGSVASTATMIV
>hbt_sp_NRC_1
-MEAIKADITQGLEKGSLITCADNTGARELKITSVMGYQGRKNRHPKAGLGDTITVSVTK
GTPEMRRQVLEAVVVRQRKPIRRPDGTRVKFEDNAAVIIDDLGEPRGTEIKGPISREVAE
RYGTIASTATMIV
>hbt_salinarum_R_1
-MEAIKADITQGLEKGSLITCADNTGARELKITSVMGYQGRKNRHPKAGLGDTITVSVTK
GTPEMRRQVLEAVVVRQRKPIRRPDGTRVKFEDNAAVIIDDLGEPRGTEIKGPISREVAE
RYGTIASTATMIV
>hbt_sp_DL_1
-MEAIKADVTQGLEKGSLIKCADNTGARELKITSVSGYQGTKNRHPKAGLGDTITVSVTK
GTPEMRRQVLEAVVVRQRKAIRRPDGTRVKFEDNAAVIIDDLGEPRGTEIKGPISREVAE
RYGTIASTATMIV
>halophilic_archaeon_J07HX64
-------------------------------------------------------MSVTK
GTPEMRRQVLNAVVVRQRKEIRRPDGTRLSFEDNAAVVVDENDDPRGTEIKGPIAREVAE
RFGAIASTATMIV
>hap_paucihalophilus_DX253
-MEALKADVTQGVEKGSLLNCADNTGARELKVISVSGYHGTKSRHPKAGIGDKITVSVTK
GTPEMRRQVLEAVIVRQRKSIRRPDGTRVKFEDNAAVVIDDVEEPRGTEIKGPIAQEVAE
RFGSIASTATMIV
>hcc_morrhuae_DSM_1307
-MEALSADVTQGLEKGSLVTCADNTGARELKVISVAGYSGVKSRHPKAGLGDKITVSVTK
GTPEMRRQVLEAVVIRQRKPIRRPDGTRVTFEDNAAVVVDDNEDPRGTELRGPVAREVAE
RFGSIASAATMIV
>hcc_thailandensis_JCM_13552
-MEALSADVTQGLEKGSLVTCADNTGARELKVVSVAGYSGVKSRHPKAGLGDKVTVSVTK
GTPEMRRQILEAVVIRQRKPIRRPDGTRVTFEDNAAVVVDDNEDPRGTELRGPVAREVAE
RFGSIASAATMIV
>hcc_hamelinensis_100A6
-MEALSADVTQGLEKGSLVTCADNTGARQLRVISVSGYHGTKNRHPKAGIGDKITVSVTK
GTPEMRRQVLEAVVIRQRKPIRRPDGTRLKFEDNAAVIVDENEDPRGTELRGPIAREVAE
RFGSIASAATMIV
>nmn_pharaonis_DSM_2160
-MEALNADVTQGLEKGSLITCADNTGARELKVTSISGYSGTKNRHPKAGLGDKITVSVTK
GTPEMRRQVLEAVVIRQRKPIRRPDGTRVKFEDNAAVIVDENEDPRGTELKGPIAREVAE
RFGSIASTATIIV
>nmn_moolapensis_8_8_11
-MEALNADVTQGLEKGSLITCADNTGARELRVVSTAGYSGTKNRHPKAGLGDKVTVSVTK
GTPEMRRQVLEAVVIRQRKPIRRPDGTRVKFEDNAAVIVDENEDPRGTELKGPIAREVAE
RFGSIASTATMIV
>hcc_saccharolyticus_DSM_5350
-MEALAADVTQGLEKGSLVTCADNTGARELKVISVSGYSGTKNRHPKAGLGDKVSVSVTK
GTPEMRRQVLEAVIVRQRKPIRRPDGTRVKFEDNAAVVVDENEDPRGTELRGPVAREVAE
RFGSIASAATMIV
>hcc_salifodinae_DSM_8989
-MEALAADVTQGLEKGSLVTCADNTGARELRVISVSGYSGTKNRHPKAGLGDKVSVSVTK
GTPEMRRQVLEAVIVRQRKPIRRPDGTRVKFEDNAAVVVDENEDPRGTELRGPVAREVAE
RFGSIASAATMIV
>har_amylolytica_JCM_13557
-MEALGADVTQGLEKGSLITCADNTGARELKVISVHGYSGTKNRHPKAGLGDKITVSVTK
GTPEMRRQVLEAVVVRQRKPIRRPDGTRVKFEDNAAVIVDENEDPRGTELKGPIAREVAQ
RFGSVASAATMIV
>har_argentinensis_DSM_12282
-MEALGADVTQGLEKGSLITCADNTGARELKVISVHGYSGTKNRHPKAGLGDKITVSVTK
GTPEMRRQVLEAVVVRQRKPIRRPDGTRVKFEDNAAVIVDENEDPRGTELKGPIAREVAQ
RFGSVASAATMIV
>har_californiae_ATCC_3379
-MEALGADVTQGLEKGSLITCADNTGARELKVISVHGYSGTKNRHPKAGLGDKITVSVTK
GTPEMRRQVLEAVVVRQRKPIRRPDGTRVKFEDNAAVIVDENEDPRGTELKGPIAREVAQ
RFGSVASAATMIV
>har_hispanica_ATCC_33960
-MEALGADVTQGLEKGSLITCADNTGARELKVISVHGYSGTKNRHPKAGLGDKITVSVTK
GTPEMRRQVLEAVVVRQRKPIRRPDGTRVKFEDNAAVIVDENEDPRGTELKGPIAREVAQ
RFGSVASAATMIV
>har_japonica_DSM_6131
-MEALGADVTQGLEKGSLITCADNTGARELKVISVHGYSGTKNRHPKAGLGDKITVSVTK
GTPEMRRQVLEAVVVRQRKPIRRPDGTRVKFEDNAAVIVDENEDPRGTELKGPIAREVAQ
RFGSVASAATMIV
>har_marismortui_ATCC_43049
-MEALGADVTQGLEKGSLITCADNTGARELKVISVHGYSGTKNRHPKAGLGDKITVSVTK
GTPEMRRQVLEAVVVRQRKPIRRPDGTRVKFEDNAAVIVDENEDPRGTELKGPIAREVAQ
RFGSVASAATMIV
>har_sinaiiensis_ATCC_33800
-MEALGADVTQGLEKGSLITCADNTGARELKVISVHGYSGTKNRHPKAGLGDKITVSVTK
GTPEMRRQVLEAVVVRQRKPIRRPDGTRVKFEDNAAVIVDENEDPRGTELKGPIAREVAQ
RFGSVASAATMIV
>har_vallismortis_ATCC_29715
-MEALGADVTQGLEKGSLITCADNTGARELKVISVHGYSGTKNRHPKAGLGDKITVSVTK
GTPEMRRQVLEAVVVRQRKPIRRPDGTRVKFEDNAAVIVDENEDPRGTELKGPIAREVAQ
RFGSVASAATMIV
>hrd_tiamatea_SARL4B
-MEALNADVTQGLEKGSLVTCADNSGARELKVISVAGYSGTKNRHPKAGLGDKITVSVTK
GTPEMRRQVLEAVVVRQRKPIRRPDGTRVKFEDNAAVIVDENEDPRGTELRGPIAREVAE
RFGSIASAATMIV
>hrd_utahensis_DSM_12940
-MEALNADVTQGLEKGSLVTCADNSGARELKVISVAGYSGTKNRHPKAGLGDKITVSVTK
GTPEMRRQVLEAVVVRQRKPIRRPDGTRVKFEDNAAVIVDENEDPRGTELRGPIAREVAE
RFGSIASAATMIV
>halophilic_archaeon_J07HB67
-MQALKADVTQGLEKGSLITCADNTGARELKVISVSGYGGTKNRHPKAGVGDKVTVSVTK
GTPEMRRQVLEAVVVRQRKPIRRPAGTRVKFADNAAVVVDDAEEPRGTEIKGPIAREVAE
RFGSIASTATQIV
>hvx_asiaticus_JCM_14624
-MEAIKADVTQGLKKGSLVTCADNTGARELKVISVAGYHGTKNRQPKAGLGDKVTVSVTK
GTPEMRRQVLEAVVVRQRQTVRRPDGTRMKFEDNAAVIVDENEEPRGTEIKGPIAREVAE
RFGAIASTATMIV
>hvx_ruber_XH_70
-MEAIKADVTQGLKKGSLVTCADNTGARELKVISVAGYHGTKNRQPKAGLGDKVTVSVTK
GTPEMRRQVLEAVVVRQRQTVRRPDGTRMKFEDNAAVIVDENEEPRGTEIKGPIAREVAE
RFGAIASTATMIV
>nln_innermongolicus_JCM_12255
-MEAMKADVTQGLKKGSLVTCADNTGARELKIISVAGYQGTKNRQPKAGLGDKVTVSVTK
GTPEMRRQVLEAVVVRQRKSIRRPDGTRLKFEDNAAVIIDENEEPRGTEIKGPIAREVAE
RFGAIASTATMIV
>nrr_tibetense_GA33
-MEALKADVTQGLKKGSLVTCADNTGARELKVISVAGYHGTKNRQPKAGIGDKVTVSVTK
GTPEMRRQVLEAVVVRQRQSIRRPDGTRLKFEDNAAVIIDENEEPRGTEIKGPIAREVAE
RFGAIASTATMIV
>hrr_LB1
-MEAMKADVTQGLKKGSLVTCADNTGARELKVISVAGYHGTKNRQPKAGIGDKVTVSVTK
GTPEMRRQVLEAVVVRQRKSIRRPDGTRLKFEDNAAVIIDENEEPRGTEIKGPIAREVAE
RFGAIASTATMIV
>htg_thermotolerans_DSM_11522
-MEAMKADVTQGLKKGSLVTCADNTGARELKVISVAGYHGTKNRQPKAGIGDKVTVSVTK
GTPEMRRQVLEAVVVRQRKSIRRPDGTRLKFEDNAAVIIDENEEPRGTEIKGPIAREVAE
RFGAIASTATMIV
>nnm_altunense_JCM_14663
-MEAMKADVTQGLKKGSLVTCADNTGARELKVISVAGYHGTKNRQPKAGIGDKVTVSVTK
GTPEMRRQVLEAVVVRQRKSIRRPDGTRLKFEDNAAVIIDENEEPRGTEIKGPIAREVAE
RFGAIASTATMIV
>nnm_gari_JCM_14663
-MEAMKADVTQGLKKGSLVTCADNTGARELKVISVAGYHGTKNRQPKAGIGDKVTVSVTK
GTPEMRRQVLEAVVVRQRKSIRRPDGTRLKFEDNAAVIIDENEEPRGTEIKGPIAREVAE
RFGAIASTATMIV
>nnm_sp_J7_2
-MEAMKADVTQGLKKGSLVTCADNTGARELKVISVAGYHGTKNRQPKAGIGDKVTVSVTK
GTPEMRRQVLEAVVVRQRKSIRRPDGTRLKFEDNAAVIIDENEEPRGTEIKGPIAREVAE
RFGAIASTATMIV
>nnm_pallidum_DSM_3751
-MEAMKADVTQGLKKGSLVTCADNTGARELKVISVAGYHGTKNRQPKAGIGDKVTVSVTK
GTPEMRRQVLEAVVVRQRKSIRRPDGTRLKFEDNAAVIIDENEEPRGTEIKGPIAREVAE
RFGAIASTATMIV
>nnm_pellirubrum_DSM_15624
-MEAMKADVTQGLKKGSLVTCADNTGARELKVISVAGYHGTKNRQPKAGIGDKVTVSVTK
GTPEMRRQVLEAVVVRQRKSIRRPDGTRLKFEDNAAVIIDENEEPRGTEIKGPIAREVAE
RFGAIASTATMIV
>nnm_versiforme_JCM_10478
-MEAMKADVTQGLKKGSLITCADNTGARELKVISVAGYHGTKNRQPKAGIGDKVTVSVTK
GTPEMRRQVLEAVVVRQRKSIRRPDGTRLKFEDNAAVIIDENEEPRGTEIKGPIAREVAE
RFGAIASTATMIV
>nab_asiatica_DSM_12278
-MEALKADVTQGLKKGSLITCADNSGARELKIISVSGYHGTKNRQPKAGLGDKVTVSVTK
GTPEMRRQVLEAVIVRQRKSIRRPDGTRLKFEDNAAVIIDENEEPRGTEIKGPIAREVAE
RFGAIASTATMIV
>nab_aegyptia_DSM_13077
-MEALKADVTQGLKKGSLVTCADNSGARELKVISVSGYHGTKNRQPKAGLGDKVTVSVTK
GTPEMRRQVLEAVIVRQRKSIRRPDGTRLKFEDNAAVIIDENEEPRGTEIKGPIAREVAE
RFGAIASTATMIV
>nab_taiwanensis_DSM_12281
-MEALKADVTQGLKKGSLITCADNSGARELKVISVSGYHGTKNRQPKAGLGDKVTVSVTK
GTPEMRRQVLEAVIVRQRKSIRRPDGTRLKFEDNAAVIIDENEEPRGTEIKGPIAREVAE
RFGAIASTATMIV
>hbi_lacisalsi_AJ5
-MEAMKADVTQGLKKGSLVTCADNTGARELKVVSVSGYHGTKNRQPKAGIGDKVTVSVTK
GTPEMRRQVLEAVIVRQRKSIRRPDGTRLKFEDNAAVIIDENEEPRGTEIKGPIAREVAE
RFGAIASTATMIV
>hbi_nitrareducens_JCM_10879
-MEAMKADVTQGLKKGSLVTCADNTGARELKVVSVSGYHGTKNRQPKAGIGDKVTVSVTK
GTPEMRRQVLEAVIVRQRKSIRRPDGTRLKFEDNAAVIIDENEEPRGTEIKGPIAREVAE
RFGAIASTATMIV
>ncc_amylolyticus_DSM_10524
-MEAMKADVTQGLKKGSLVTCADNTGARELKVISVSGYQGTKNRQPKAGLGDKVTVSVTK
GTPEMRRQVLEAVIVRQRKSIRRPDGTRVKFEDNAAVIIDENEEPRGTEIKGPIAREVAE
RFGAIASTATMIV
>ncc_occultus_SP4
-MEAMKADVTQGLKKGSLVTCADNTGARELKVISVSGYQGTKNRQPKAGLGDKVTVSVTK
GTPEMRRQVLEAVIVRQRKSIRRPDGTRVKFEDNAAVIIDENEEPRGTEIKGPIAREVAE
RFGAIASTATMIV
>ncc_jeotgali_DSM_18795
-MEAMKADVTQGLKKGSLVTCADNTGARELKVISVSGYQGTKNRQPKAGLGDKVTVSVTK
GTPEMRRQVLEAVIVRQRKSIRRPDGTRLKFEDNAAVIIDENEEPRGTEIKGPIAREVAE
RFGAIASTATMIV
>nrr_sulfidifaciens_JCM_14089
-MEAMKADVTQGLKKGSLVTCADNSGARELKVISVAGYHGTKNRQPKAGLGDKVTVSVTK
GTPEMRRQVLEAVIVRQRKSIRRPDGTRLKFEDNAAVIIDENEEPRGTEIKGPIAREVAE
RFGAIASTATMIV
>nrr_bangense_JCM_10635
-MEAMKADVTQGLKKGSLVTCADNTGARELKVLSVAGYHGTKNRQPKAGLGDKVTVSVTK
GTPEMRRQVLEAVIVRQRKSIRRPDGTRLKFEDNAAVIIDENEEPRGTEIKGPIAREVAE
RFGAIASTATMIV
>hpg_xanaduensis_SH_6
-MEAMKADVTQGLKKGSLVTCADNTGARELKVISVAGYHGTKNRQPKAGLGDKVTVSVTK
GTPEMRRQVLEAVIVRQRKSIRRPDGTRLKFEDNAAVIIDENEEPRGTEIKGPIAREVAE
RFGAIASTATMIV
>nab_chahannaoensis_JCM_10990
-MEAMKADVTQGLKKGSLVTCADNTGARELKVISVSGYHGTKNRQPKAGLGDKVTVSVTK
GTPEMRRQVLEAVIVRQRKSIRRPDGTRLKFEDNAAVIIDENEEPRGTEIKGPIAREVAE
RFGAIASTATMIV
>nab_hulunbeirensis_JCM_10989
-MEAMKADVTQGLKKGSLVTCADNTGARELKVISVSGYHGTKNRQPKAGLGDKVTVSVTK
GTPEMRRQVLEAVIVRQRKSIRRPDGTRLKFEDNAAVIIDENEEPRGTEIKGPIAREVAE
RFGAIASTATMIV
>nab_magadii_ATCC_43099
-MEAMKADVTQGLKKGSLVTCADNTGARELKVISVSGYHGTKNRQPKAGLGDKVTVSVTK
GTPEMRRQVLEAVIVRQRKSIRRPDGTRLKFEDNAAVIIDENEEPRGTEIKGPIAREVAE
RFGAIASTATMIV
>nbt_gregoryi_SP2
-MEAMKADVTQGLKKGSLVTCADNTGARELKVISVSGYHGTKNRQPKAGLGDKVTVSVTK
GTPEMRRQVLEAVIVRQRKSIRRPDGTRLKFEDNAAVIIDENEEPRGTEIKGPIAREVAE
RFGAIASTATMIV
>htg_salina_JCM_13891
-MEAMKADVTQGLKKGSLITCADNTGARELKVISVSGYHGTKNRQPKAGLGDKVTVSVTK
GTPEMRRQVLEAVIVRQRKSIRRPDGTRLKFEDNAAVIIDENEEPRGTEIKGPIAREVAE
RFGAIASTATMIV
>htg_turkmenica_DSM_5511
-MEAMKADVTQGLKKGSLITCADNTGARELKVISVSGYHGTKNRQPKAGLGDKVTVSVTK
GTPEMRRQVLEAVIVRQRKSIRRPDGTRLKFEDNAAVIIDENEEPRGTEIKGPIAREVAE
RFGAIASTATMIV
>hrr_chaoviator_HaloG
-MEAMKADVTQGLKKGSLVTCADNTGARELKIISVSGYHGTKSRQPKAGIGDKVTVSVTK
GTPEMRRQVLEAVVVRQRKSIRRPDGTRLKFEDNAAVIIDENEEPRGTEIKGPIAREVAE
RFGAIASTATMIV
>htg_limicola_JCM_13563
-MEAMKADVTQGLKKGSLVTCADNTGARELKVISVSGYHGTKSRQPKAGIGDKVTVSVTK
GTPEMRRQVLEAVIVRQRKSIRRPDGTRLKFEDNAAVIIDENEEPRGTEIKGPIAREVAE
RFGAIASTATMIV
>hns_J07HN4
-MEALKADVTQGLEKGSLITCADNSGARELRVISVAGYSGTKNRHPKAGLADKVTVSVTK
GTPEMRRQVLEAVVVRQRKPIRRPDGIRLKFEDNAAVLIDENEEPRGTDIKGPIAREVAE
RFGSIASTASMIV
>hns_J07HN6
-MEALKADVTQGLEKGSLITCADNTGARELRVISVAGYSGVKNRHPKAGLGDKVTVSVTK
GTPEMRRQVLEAVVVRQRKPIRRPDGVRVKFEDNAAVLIDENEEPRGTEIKGPVAREVAE
RFGSIASAATMIV
>hmc_mukohataei_DSM_12286
-MEALKADVTQGLEKGSLITCADNTGARELRVISVSGYSGTKNRHPKAGLGDKITVSVTK
GTPEMRRQVLEAVVVRQRKPIRRPDGTRVKFEDNAAVIINENEEPQGSEIKGPIAREVAE
RFGSIASTATMIV
>hqr_J07HQX50
-MEALKADVTKGLSRGSLINCADNTGARELKVISVKGYSGTKNRHPKAGIGDQVTVSVTK
GTPEMRRQVLQAVIIRQRKSIRRPNGRRVKFEDNAAVVIDEMEEPRGTEIKGPIAREVAE
RFGSIASTATMIV
>hfx_elongans_ATCC_BAA_1513
-MEALKADITKGIARGSLVTCADNTGARELKIISVAGYSGTKNRHPKAGIGDKVTVSVTK
GTPEMRRQVLEAVVVRQRKSIRRPDGTRVKFEDNAAVIIDEMEEPRGTEIKGPIAREVAE
RFGSIASTATMIV
>hfx_larsenii_JCM_13917
-MEALKADITKGIARGSLVTCADNTGARELKIISVAGYSGTKNRHPKAGIGDKVTVSVTK
GTPEMRRQVLEAVVVRQRKSIRRPDGTRVKFEDNAAVIIDEMEEPRGTEIKGPIAREVAE
RFGSIASTATMIV
>hfx_mediterranei_ATCC_33500
-MEALKADITKGVARGSLVTCADNTGARELKIISVAGYSGTKNRHPKAGIGDKVTVSVTK
GTPEMRRQVLEAVIVRQRKSIRRPDGTRVKFEDNAAVIIDEMEEPRGTEIKGPIAREVAE
RFGSIASTATMIV
>hfx_alexandrinus_JCM_10717
-MEALKADITKGVARGSLVTCADNTGARELKIISVAGYSGTKNRHPKAGIGDKVTVSVTK
GTPEMRRQVLEAVIVRQRKSIRRPDGTRVKFEDNAAVIIDEMEEPRGTEIKGPVAREVAE
RFGSIASTATMIV
>hfx_ATCC_BAA-644
-MEALKADITKGVARGSLVTCADNTGARELKIISVAGYSGTKNRHPKAGIGDKVTVSVTK
GTPEMRRQVLEAVIVRQRKSIRRPDGTRVKFEDNAAVIIDEMEEPRGTEIKGPVAREVAE
RFGSIASTATMIV
>hfx_ATCC_BAA-645
-MEALKADITKGVARGSLVTCADNTGARELKIISVAGYSGTKNRHPKAGIGDKVTVSVTK
GTPEMRRQVLEAVIVRQRKSIRRPDGTRVKFEDNAAVIIDEMEEPRGTEIKGPVAREVAE
RFGSIASTATMIV
>hfx_ATCC_BAA-646
-MEALKADITKGVARGSLVTCADNTGARELKIISVAGYSGTKNRHPKAGIGDKVTVSVTK
GTPEMRRQVLEAVIVRQRKSIRRPDGTRVKFEDNAAVIIDEMEEPRGTEIKGPVAREVAE
RFGSIASTATMIV
>hfx_BAB-2207
-MEALKADITKGVARGSLVTCADNTGARELKIISVAGYSGTKNRHPKAGIGDKVTVSVTK
GTPEMRRQVLEAVIVRQRKSIRRPDGTRVKFEDNAAVIIDEMEEPRGTEIKGPVAREVAE
RFGSIASTATMIV
>hfx_denitrificans_ATCC_35960
-MEALKADITKGVARGSLVTCADNTGARELKIISVAGYSGTKNRHPKAGIGDKVTVSVTK
GTPEMRRQVLEAVIVRQRKSIRRPDGTRVKFEDNAAVIIDEMEEPRGTEIKGPVAREVAE
RFGSIASTATMIV
>hfx_lucentense_DSM_14919
-MEALKADITKGVARGSLVTCADNTGARELKIISVAGYSGTKNRHPKAGIGDKVTVSVTK
GTPEMRRQVLEAVIVRQRKSIRRPDGTRVKFEDNAAVIIDEMEEPRGTEIKGPVAREVAE
RFGSIASTATMIV
>hfx_mucosum_ATCC_BAA_1512
-MEALKADITKGVARGSLVTCADNTGARELKIISVAGYSGTKNRHPKAGIGDKVTVSVTK
GTPEMRRQVLEAVIVRQRKSIRRPDGTRVKFEDNAAVIIDEMEEPRGTEIKGPVAREVAE
RFGSIASTATMIV
>hfx_volcanii_DS2
-MEALKADITKGVARGSLVTCADNTGARELKIISVAGYSGTKNRHPKAGIGDKVTVSVTK
GTPEMRRQVLEAVIVRQRKSIRRPDGTRVKFEDNAAVIIDEMEEPRGTEIKGPVAREVAE
RFGSIASTATMIV
>hfx_gobbonsii_ATCC_33959
-MEALKADITKGVARGSLVTCADNTGARELKIISVAGYSGTKNRHPKAGIGNKVTVSVTK
GTPEMRRQVLEAVIVRQRKSIRRPDGTRVKFEDNAAVIIDEMEEPRGTEIKGPVAREVAE
RFGSIASTATMIV
>hfx_prahovense_DSM_18310
-MEALKADITKGVARGSLVTCADNTGARELKIISVAGYSGTKNRHPKAGIGNKVTVSVTK
GTPEMRRQVLEAVIVRQRKSIRRPDGTRVKFEDNAAVIIDEMEEPRGTEIKGPVAREVAE
RFGSIASTATMIV
>hqr_walsbyi_C23
-MEALKADVTKGLERGSLVTCADNTGARELKVISVMGSSGTKNRHPKAGIGDQVTVSVTK
GTPEMRRQVLEAVIVRQRKSIRRPDGTRVKFEDNAAVIIDEMEEPRGTEIKGPIAREVAE
RFGSIASTATMIV
>hqr_walsbyi_DSM_16790
-MEALKADVTKGLERGSLVTCADNTGARELKVISVMGSSGTKNRHPKAGIGDQVTVSVTK
GTPEMRRQVLEAVIVRQRKSIRRPDGTRVKFEDNAAVIIDEMEEPRGTEIKGPIAREVAE
RFGSIASTATMIV
>hsn_pallida_JCM_14848
-MEALKADVTKGLARGSLIKCADNTGARQLKVISVKGYSGTKNRHPKAGIGDQITVSVTK
GTPEMRRQVLQAVIVRQRKSIRRPNGTRVKFEDNAAVIIDEMEEPRGTEIKGPIAREVAE
RFGSIASTATMIV
>hgm_borinquense_DSM_11551
-MEALKADITKGLARGSLITCADNTGARQLKVISVKGYSGTKNRHPKAGIGDQVTVSVTK
GTPEMRRQVLEAVIVRQRKSIRRPDGTRVKFEDNAAVIIDEMEEPRGTEIKGPIAREVAE
RFGSIASTATMIV
>hgn_salarium_B_1
-MEALKADVTQGLEKGSLITCADNTGARQLKVISVSGYSGTKNRHPKAGIADKVTVSVTK
GTPEMRRQVLEAVVVRQRKPIRRPDGTRLKFEDNAAVIIDEMEEPRGTEIKGPIAREVAE
RFGSIASTATMIV
>haloarchaeon_3A1_DGR
-MEALKADVTQGLEKGSLITCADNTGARELKVISVQGYSGTKNRHPKAGIGDKVTVSVTK
GTPEMRRQVLEAVVVRQRKAIRRPNGTRVRFEDNAAVVIDDLEEPRGTEIKGPIAREVAE
RFGSIASTATMIV
>hrr_J07HR59
-MEALKADVTRGLEKGSLMTCADNTGARELKLVSVQGYSGTVNRHPAGGIGDKVTVSVTK
GTPEMRRQVLEAVIVRQRKSIRRPSGTRLKFEDNAAVIIDDLEEPRGTEIKGPIAREVAE
RFGSIASTATMIV
>hrr_E3
------------------------------------------------------------
----------------------------MKFEDNAAVIIDDLEEPRGTEIKGPVAREVAE
RFGSIASTATMIV
>hrr_Cb34
-MEALKADVTQGLSKGSLITCADNTGARELKVISVSGYSGTKNRHPKAGIGDKVTVSVTK
GTPEMRRQVLEAVVVRQRKPIRRPDGTRVKFEDNAAVIIDDLDEPRGTEIKGPVAREVAE
RYGSIASTATMIV
>hrr_C3
----------------------------------MSGYSGTKNRHPKAGIGDKVTVSVTK
GTPEMRRQVLEAVVVRQRKPIRRPDGTRVKFEDNAAVIIDDLEEPRGTEIKGPVAREVAE
RFGSIASTATMIV
>hrr_C2_b
MMEALKADVTQGLSKGSLITCADNTGARELKVISVSGYSGTKNRHPKAGIGDKVTVSVTK
GTPEMRRQVLEAVVVRQRKPIRRPDGTRVKFEDNAAVIIDDLEEPRGTEIKGPVAREVAE
RFGSIASTATMIV
>hrr_SP9
MMEALKADVTQGLSKGSLITCADNTGARELKVISVSGYSGTKNRHPKAGIGDKVTVSVTK
GTPEMRRQVLEAVVVRQRKPIRRPDGTRVKFEDNAAVIIDDLEEPRGTEIKGPVAREVAE
RFGSIASTATMIV
>hrr_167
-MEALKADVTQGLSKGSLITCADNTGARELKVISVSGYSGTKNRHPKAGIGDKVTVSVTK
GTPEMRRQVLEAVVVRQRKPIRRPDGTRVKFEDNAAVIIDDLEEPRGTEIKGPVAREVAE
RFGSIASTATMIV
>hrr_arcis_JCM_13916
-MEALKADVTQGLSKGSLITCADNTGARELKVISVSGYSGTKNRHPKAGIGDKVTVSVTK
GTPEMRRQVLEAVVVRQRKPIRRPDGTRVKFEDNAAVIIDDLEEPRGTEIKGPVAREVAE
RFGSIASTATMIV
>hrr_californiensis_DSM_19288
-MEALKADVTQGLSKGSLITCADNTGARELKVISVSGYSGTKNRHPKAGIGDKVTVSVTK
GTPEMRRQVLEAVVVRQRKPIRRPDGTRVKFEDNAAVIIDDLEEPRGTEIKGPVAREVAE
RFGSIASTATMIV
>hrr_coriense_DSM_10284
-MEALKADVTQGLSKGSLITCADNTGARELKVISVSGYSGTKNRHPKAGIGDKVTVSVTK
GTPEMRRQVLEAVVVRQRKPIRRPDGTRVKFEDNAAVIIDDLEEPRGTEIKGPVAREVAE
RFGSIASTATMIV
>hrr_distributum_JCM_10118
-MEALKADVTQGLSKGSLITCADNTGARELKVISVSGYSGTKNRHPKAGIGDKVTVSVTK
GTPEMRRQVLEAVVVRQRKPIRRPDGTRVKFEDNAAVIIDDLEEPRGTEIKGPVAREVAE
RFGSIASTATMIV
>hrr_E8
-MEALKADVTQGLSKGSLITCADNTGARELKVISVSGYSGTKNRHPKAGIGDKVTVSVTK
GTPEMRRQVLEAVVVRQRKPIRRPDGTRVKFEDNAAVIIDDLEEPRGTEIKGPVAREVAE
RFGSIASTATMIV
>hrr_Ec15
-MEALKADVTQGLSKGSLITCADNTGARELKVISVSGYSGTKNRHPKAGIGDKVTVSVTK
GTPEMRRQVLEAVVVRQRKPIRRPDGTRVKFEDNAAVIIDDLEEPRGTEIKGPVAREVAE
RFGSIASTATMIV
>hrr_Fb21
-MEALKADVTQGLSKGSLITCADNTGARELKVISVSGYSGTKNRHPKAGIGDKVTVSVTK
GTPEMRRQVLEAVVVRQRKPIRRPDGTRVKFEDNAAVIIDDLEEPRGTEIKGPVAREVAE
RFGSIASTATMIV
>hrr_G37
-MEALKADVTQGLSKGSLITCADNTGARELKVISVSGYSGTKNRHPKAGIGDKVTVSVTK
GTPEMRRQVLEAVVVRQRKPIRRPDGTRVKFEDNAAVIIDDLEEPRGTEIKGPVAREVAE
RFGSIASTATMIV
>hrr_Ga2p
-MEALKADVTQGLSKGSLITCADNTGARELKVISVSGYSGTKNRHPKAGIGDKVTVSVTK
GTPEMRRQVLEAVVVRQRKPIRRPDGTRVKFEDNAAVIIDDLEEPRGTEIKGPVAREVAE
RFGSIASTATMIV
>hrr_Ga36
-MEALKADVTQGLSKGSLITCADNTGARELKVISVSGYSGTKNRHPKAGIGDKVTVSVTK
GTPEMRRQVLEAVVVRQRKPIRRPDGTRVKFEDNAAVIIDDLEEPRGTEIKGPVAREVAE
RFGSIASTATMIV
>hrr_hochstenium_ATCC_700873
-MEALKADVTQGLSKGSLITCADNTGARELKVISVSGYSGTKNRHPKAGIGDKVTVSVTK
GTPEMRRQVLEAVVVRQRKPIRRPDGTRVKFEDNAAVIIDDLEEPRGTEIKGPVAREVAE
RFGSIASTATMIV
>hrr_LD3
-MEALKADVTQGLSKGSLITCADNTGARELKVISVSGYSGTKNRHPKAGIGDKVTVSVTK
GTPEMRRQVLEAVVVRQRKPIRRPDGTRVKFEDNAAVIIDDLEEPRGTEIKGPVAREVAE
RFGSIASTATMIV
>hrr_LG1
-MEALKADVTQGLSKGSLITCADNTGARELKVISVSGYSGTKNRHPKAGIGDKVTVSVTK
GTPEMRRQVLEAVVVRQRKPIRRPDGTRVKFEDNAAVIIDDLEEPRGTEIKGPVAREVAE
RFGSIASTATMIV
>hrr_LG2
-MEALKADVTQGLSKGSLITCADNTGARELKVISVSGYSGTKNRHPKAGIGDKVTVSVTK
GTPEMRRQVLEAVVVRQRKPIRRPDGTRVKFEDNAAVIIDDLEEPRGTEIKGPVAREVAE
RFGSIASTATMIV
>hrr_LG3
-MEALKADVTQGLSKGSLITCADNTGARELKVISVSGYSGTKNRHPKAGIGDKVTVSVTK
GTPEMRRQVLEAVVVRQRKPIRRPDGTRVKFEDNAAVIIDDLEEPRGTEIKGPVAREVAE
RFGSIASTATMIV
>hrr_litoreum_JCM_13561
-MEALKADVTQGLSKGSLITCADNTGARELKVISVSGYSGTKNRHPKAGIGDKVTVSVTK
GTPEMRRQVLEAVVVRQRKPIRRPDGTRVKFEDNAAVIIDDLEEPRGTEIKGPVAREVAE
RFGSIASTATMIV
>hrr_SP3
-MEALKADVTQGLSKGSLITCADNTGARELKVISVSGYSGTKNRHPKAGIGDKVTVSVTK
GTPEMRRQVLEAVVVRQRKPIRRPDGTRVKFEDNAAVIIDDLEEPRGTEIKGPVAREVAE
RFGSIASTATMIV
>hrr_SP5
-MEALKADVTQGLSKGSLITCADNTGARELKVISVSGYSGTKNRHPKAGIGDKVTVSVTK
GTPEMRRQVLEAVVVRQRKPIRRPDGTRVKFEDNAAVIIDDLEEPRGTEIKGPVAREVAE
RFGSIASTATMIV
>hrr_SP7
-MEALKADVTQGLSKGSLITCADNTGARELKVISVSGYSGTKNRHPKAGIGDKVTVSVTK
GTPEMRRQVLEAVVVRQRKPIRRPDGTRVKFEDNAAVIIDDLEEPRGTEIKGPVAREVAE
RFGSIASTATMIV
>hrr_tebenquichense_DSM_14210
-MEALKADVTQGLSKGSLITCADNTGARELKVISVSGYSGTKNRHPKAGIGDKVTVSVTK
GTPEMRRQVLEAVVVRQRKPIRRPDGTRVKFEDNAAVIIDDLEEPRGTEIKGPVAREVAE
RFGSIASTATMIV
>hrr_terrestre_JCM_10247
-MEALKADVTQGLSKGSLITCADNTGARELKVISVSGYSGTKNRHPKAGIGDKVTVSVTK
GTPEMRRQVLEAVVVRQRKPIRRPDGTRVKFEDNAAVIIDDLEEPRGTEIKGPVAREVAE
RFGSIASTATMIV
>hrr_C49
-MEALKADVTQGLSKGSLITCADNTGARELKVISVSGYSGTKNRHPKAGIGDKVTVSVTK
GTPEMRRQVLEAVVVRQRKPIRRPNGTRVKFEDNAAVIIDDLEEPRGTEIKGPVAREVAE
RFGSIASTATMIV
>hrr_saccharovorum_DSM_1137
-MEALKADVTQGLSKGSLITCADNTGARELKVISVSGYSGTKNRHPKAGIGDKVTVSVTK
GTPEMRRQVLEAVVVRQRKPIRRPNGTRVKFEDNAAVIIDDLEEPRGTEIKGPVAREVAE
RFGSIASTATMIV
>hrr_aidingense_JCM_13916
-MEALKADVTQGLSKGSLITCADNTGARELKVISVAGYSGTKNRHPKAGIGDKVTVSVTK
GTPEMRRQVLEAVVVRQRKSIRRPNGTRVKFEDNAAVIIDDLEEPRGTEIKGPVAREVAE
RFGSIASTATMIV
>hrr_lacusprofundi_ATCC_49239
-MEALKADVTQGLSKGSLITCADNTGARELKVISVAGYSGTKNRHPKAGIGDKVTVSVTK
GTPEMRRQVLEAVVVRQRKPIRRPNGTRVKFEDNAAVIIDDLDEPRGTEIKGPVAREVAE
RFGSIASTATMIV
>hrr_lipolyticum_DSM_21995
-MEALKADVTQGLSKGSLITCADNTGARELKVISVAGYSGTKNRHPKAGIGDKVTVSVTK
GTPEMRRQVLEAVVVRQRKPIRRPNGTRVKFEDNAAVIIDDLDEPRGTEIKGPVAREVAE
RFGSIASTATMIV
>hrr_Ea1
-MEALKADVTQGLSKGSLITCADNTGARELKVISVAGYSGTKNRHPKAGIGDKVTVSVTK
GTPEMRRQVLEAVVVRQRKPIRRPSGTRVKFEDNAAVIIDDLEEPRGTEIKGPVAREVAE
RFGSIASTATMIV
>hrr_Ea8
-MEALKADVTQGLSKGSLITCADNTGARELKVISVAGYSGTKNRHPKAGIGDKVTVSVTK
GTPEMRRQVLEAVVVRQRKPIRRPSGTRVKFEDNAAVIIDDLEEPRGTEIKGPVAREVAE
RFGSIASTATMIV
>hrr_Eb13
-MEALKADVTQGLSKGSLITCADNTGARELKVISVAGYSGTKNRHPKAGIGDKVTVSVTK
GTPEMRRQVLEAVVVRQRKPIRRPSGTRVKFEDNAAVIIDDLEEPRGTEIKGPVAREVAE
RFGSIASTATMIV
>hrr_hd13
-MEALKADVTQGLSKGSLITCADNTGARELKVISVAGYSGTKNRHPKAGIGDKVTVSVTK
GTPEMRRQVLEAVVVRQRKPIRRPSGTRVKFEDNAAVIIDDLEEPRGTEIKGPVAREVAE
RFGSIASTATMIV
>hrr_IB24
-MEALKADVTQGLSKGSLITCADNTGARELKVISVAGYSGTKNRHPKAGIGDKVTVSVTK
GTPEMRRQVLEAVVVRQRKPIRRPSGTRVKFEDNAAVIIDDLEEPRGTEIKGPVAREVAE
RFGSIASTATMIV
>hrr_kocurii_JCM_14978
-MEALKADVTQGLSKGSLITCADNTGARELKVISVAGYSGTKNRHPKAGIGDKVTVSVTK
GTPEMRRQVLEAVVVRQRKPIRRPNGTRVKFEDNAAVIIDDLEEPRGTEIKGPVAREVAE
RFGSIASTATMIV
