# Supplementary material for: Inteins as indicators of gene flow in the halobacteria
Source: Front Microbiol. 2014 Jun 26;5:299. doi: 10.3389/fmicb.2014.00299 (PMC4071816; doi:10.3389/fmicb.2014.00299)
Supplement: Supplementary file 1 [file DataSheet1.ZIP › data_file1/reference_tree_alignment/L24e-nog.aln]

>lcl|38015_3536 unnamed protein product
------------------------------------------------------------
----------------------------------------MLVTVLTLNLGLARESAPLI
AGGAVVFVAFFPVSRTLADRVGQRLLALRADH---------TLDRLTVGE----------
---------------------------------------------------HEQRRDP--
------------------------------------------------------------
--LDAVLAGQG----------LVD------------------------------------
------------------------------------------------------------
-------------VDVDLQHRRVGVARDRLDGGLHHPARTAPVGVEVDEDDIVLGDPVVE
RV----------------------------------------------------------
------------------------------------------------------------
------------------------------------------------------------
------------------------------------------------------------
--------------------------------GVVQLREKDRTARERYELGR--------
---------ELRALTREAGVTFVVNDRVDIA-----------------------QALDAD
GVHLGDDDLPVPVARELLGEDALIGRSVSTVADAEAAAAAGA------------------
------------------------------------------------------------
------------------------------------------------------------
------------------------------------------------------------
----------------------------------------------DYLGVGAVFATGSK
DDIDDDEYAIGTDRVAAIADAVDIPFVGIGGIPTENATEVVEAGADGVAVITEITQADDP
AAAAEALKHAVERGQ---------------------------------------------
------------------------------------------------------------
------------------------------------------------------------
-------------------------------------------------------
>gi|515911913|ref|WP_017342496.1| methionyl-tRNA synthetase [Halorubrum sp. T3]
MSHDDFPTDRPAVVTCGLPYANGDLHIGHLRTYVGGDVYSRALERLGQRTAFVSGSDMHG
TPVAVNAEQEGVSPEKFALDWHERYAETFPKFNVDFDNYGHTHDETNTEITQQLVRDLDK
GGHLYEKEIMVAYDPVDDQYLPDRYVEGTCPY---------------CGA----------
-----------------------------------------HARGDECDEGCQRHLEPGE
VEDPESTITGNPAEYRERTHQFFAVSEFADYLSDFLDRLEGTSNARNQPREWIEQGLQDW
CITRDMDWGIDYPGDDGEQDLVLY------------------------------------
------------------------------------------------------------
--------------------------------------------VWVDAPIEYISSTKQF
SE----------------------------------------------------------
---------------------------------------------RVGADAFDWEAAWKE
GVSDEHPEGGEIVHVIGRDIIQHHTIFWPAMLEATDHAEPRAVMASGFVTLDGKGFSTSR
DRAVWADEYLDEGFHPDPLRYYLATNGGFQQDVDFSWEKFAERVNTELVGTVGNFLYRSL
LFAHRNYEDGPDADAPSDEVAARIDEAVEEFAAAVNDYSVRALGDAVTDLARYGNEYIQR
NEPWKLVDEEPAEAEQVIYDCVAIAKAIAVLFEPLAPEKSERL-----------WAQLGE
PGSVHDATVEAAREGPAGDLSEPTELFEQIEDERVEALNEKL------------------
------------------------------------------------------------
------------------------------------------------------------
------------------------------------------------------------
----------------------------------------------EARVAESESDDDES
DTTDDTDMADDTDATDMTDIEPLSDDRISFDDFQELDIRVGRIEEAEGIEGADDLVKLTV
DLGAETRTIVAGLKQLHDVDDLPDTKVIVLANMEKAELFGVESNGMVLAAGEEADLLTTY
EDAAPGTKVK--------------------------------------------------
------------------------------------------------------------
-------------------------------------------------------
>gi|339756359|gb|EGQ39942.1| hypothetical protein J07AB56_06700 [Candidatus Nanosalinarum sp. J07AB56]
------------------------------------------------------------
------------------------------------------------------------
----------MPE----------------CEY---------------TGD----------
------------------------------------------------------EIPE--
------------------------------------------------------------
--------TGG----------KLL------------------------------------
------------------------------------------------------------
--------------------------------------------VLNSGERLYFKSSKEQ
KN----------------------------------------------------------
------------------------------------------------------------
------------------------------------------------------------
------------------------------------------------------------
------------------------------------------------------------
------------------------------------------------------W-EKNR
GHEYADK-----------------------------------------------------
------------------------------------------------------------
------------------------------------------------------------
------------------------------------------------------------
------------------------------------------------------------
------------------------------------------------------------
------------------------------------------------------------
------------------------------------------------------------
------------------------------------------------------------
-------------------------------------------------------
>gi|541180600|gb|ERG89197.1| ABC-type multidrug transport system, ATPase and permease component [halophilic archaeon J07HX5]
----------MSEADGSLDDLRDRTKRPMRYLIGRYGRAHLGLLVIGGVMTVIGAALFSI
PAFVLGVALDAIFAETPTTFTLPLVPDAWIPESQMNQFWLTVGIVVGSFLIAAVAGYVRG
WVLNRVAQDVQHELRT-------------DTYEQMQTQRMAFFDDHKTGEIMSVLNNDVN
QLESFLSQDLQSGVRIVVTSLVIGAITLYLHWQLALVTLTMVPALAYASYRFQQAIEPKY
GAVRSSVGQLNARLENNIGGIGVIKSFGQETAEADRVATASDGYRTANWDAILTRIKFFP
SLVLITAAGYG----------VTFALGGYVFLQGGFGVFTLGLSAGTLVTFLLYSRRLMY
PMREFGQVLNNYQYAYAAAERVVGLLQDPDLIEGRTTGRQLEQIDGAVDYQNVSFSYDDE
ETIIDDVSLSVAPGETVGLVGPTGAGKTTLTKLLMRLYDADTGTVRIDGQDIQDVDVRSL
RNHLGYVSQEPFLFGGTVRENVAYGVADATDDEIIAALDRAGAWEFVAELEDTLETVVGE
RGVKLSGGQRQRLAIARAVLKDPALLVLDEATSHVDNETELVVQQNVTEMAASRTTFVIA
HRLSTVRNADRIIVLDDGQIVESGXXXXXXXAFGERPVRDSRNQCADDVETARLHGSRVV
DELVDAGLTPDSAEHRRVPDAVTRASTAVKTAFLRALADADGVVEETSVHIPSGSYDLLL
GAKMLLSEIGVTAQIRTAGRAQERHHDRHALVITAADALDAFRQQVGFSIGR--------
---------KQDALDAICDSVSGDRPALDVLPECDHHLAAARQSLRLHHSELECWPADTG
DHS-SKITTGTKAETELKNDSNSENDGDSDSDREQTPIPLSTAKQLLDCFQARQDQARKD
QQRVQSASSWATLDRLTNQYHVSQRELAAKTGDIPQQVSRGWGTDESLRRKLSDRLATIL
GRVAETDLSRLRELTRGDVRWRRVAAVEQVESGTDPTATDTPLRPLRRQLAALLGVAESK
AAQRTREVLASPPTVDSWAAVADELQRHNLSRQRLADRLSVAQPTISGWLTNGGDDVSSP
FAAVQKSASALIDTRRAALRDRLAELSARREPKVFDLTVEGTHNFLANSVVVHNSEDQSA
MHEALEQQSISVSKAGINATLKSRCSLLGAANPTYGRFDQYEPIAEQIDLEPPLISRFDL
IFTVTDKPDEQEDAALAEHILTTNYAGELNTHRTETTTSNFSAEEIEQVTDTVEPTISPD
LLRKYVAYAKRTCFPTMTQAARDEIQSFYVDLRAQGTSEDAPVPVTARKLEALVRLAEAS
ARVRLSDTIAREDAHRAIEIAEYSLKEIGLDPETGEFDADVIETGTSKSQRDRIKNIKRL
IADIEDEYDEGAPVDVVLDRATENGVDTEKARHEINQLKQKGEVYEPRTDHLRTT
>gi|448630442|ref|ZP_21673097.1| 50S ribosomal protein L24e/unknown domain fusion protein [Haloarcula vallismortis ATCC 29715]
------------------------------------------------------------
------------------------------------------------------------
----------MPRTRE-------------CDY---------------CGT----------
------------------------------------------------------DIEP--
------------------------------------------------------------
--------GTG----------TMF------------------------------------
------------------------------------------------------------
--------------------------------------------VHKDGATTHFCSSKCE
NN----------------------------------------------------------
------------------------------------------------------------
------------------------------------------------------------
------------------------------------------------------------
-----------------------------------------------ADLGR--------
---------EARNLE---------------------------------------WTDTAR
GEA-GEVEDEAEEVDADEAEAEAEADEEADAEEAAADADEAD------------------
------------------------------------------------------------
------------------------------------------------------------
------------------------------------------------------------
------------------------------------------------------------
--------------------------------------------------------ADAS
ADEDAEDEEAEEAEA---------------------------------------------
------------------------------------------------------------
------------------------------------------------------------
-------------------------------------------------------
>gi|448678668|ref|ZP_21689675.1| 50S ribosomal protein L24e/unknown domain fusion protein [Haloarcula argentinensis DSM 12282]
------------------------------------------------------------
------------------------------------------------------------
----------MPRTRE-------------CDY---------------CGT----------
------------------------------------------------------DIEP--
------------------------------------------------------------
--------GTG----------TMF------------------------------------
------------------------------------------------------------
--------------------------------------------VHKDGATTHFCSSKCE
NN----------------------------------------------------------
------------------------------------------------------------
------------------------------------------------------------
------------------------------------------------------------
-----------------------------------------------ADLGR--------
---------EARNLE---------------------------------------WTDTAR
GDA-GEVEDEV----------EDEAEEVEADADEADAEEVED------------------
------------------------------------------------------------
------------------------------------------------------------
------------------------------------------------------------
-----------------------------------------------------EAAEADA
EEADADADEAE-------------------------------------------------
---DDADEEAEEAEA---------------------------------------------
------------------------------------------------------------
------------------------------------------------------------
-------------------------------------------------------
>gi|448689084|ref|ZP_21694821.1| 50S ribosomal protein L24e/unknown domain fusion protein [Haloarcula japonica DSM 6131]
------------------------------------------------------------
------------------------------------------------------------
----------MPRTRE-------------CDY---------------CGT----------
------------------------------------------------------DIEP--
------------------------------------------------------------
--------GTG----------TMF------------------------------------
------------------------------------------------------------
--------------------------------------------VHKDGATTHFCSSKCE
NN----------------------------------------------------------
------------------------------------------------------------
------------------------------------------------------------
------------------------------------------------------------
-----------------------------------------------ADLGR--------
---------EARNLE---------------------------------------WTDTAR
GDA-GEVEDEAEEVEEVEADAAEEADAEEADADADEADADAE------------------
------------------------------------------------------------
------------------------------------------------------------
------------------------------------------------------------
------------------------------------------------------------
------------------------------------------------------------
---DEADEEAEEAEA---------------------------------------------
------------------------------------------------------------
------------------------------------------------------------
-------------------------------------------------------
>gi|448651277|ref|ZP_21680346.1| 50S ribosomal protein L24e/unknown domain fusion protein [Haloarcula californiae ATCC 33799]
------------------------------------------------------------
------------------------------------------------------------
----------MPRTRE-------------CDY---------------CGT----------
------------------------------------------------------DIEP--
------------------------------------------------------------
--------GTG----------TMF------------------------------------
------------------------------------------------------------
--------------------------------------------VHKDGATTHFCSSKCE
NN----------------------------------------------------------
------------------------------------------------------------
------------------------------------------------------------
------------------------------------------------------------
-----------------------------------------------ADLGR--------
---------EARNLE---------------------------------------WTDTAR
GEA-GEAEDEAEEAEADEAEEAAADADEAEADADAEEADADE------------------
------------------------------------------------------------
------------------------------------------------------------
------------------------------------------------------------
------------------------------------------------------------
---------------------------------------------------------ADA
DAEDEADEEAEEAEA---------------------------------------------
------------------------------------------------------------
------------------------------------------------------------
-------------------------------------------------------
>gi|448640813|ref|ZP_21677600.1| 50S ribosomal protein L24e/unknown domain fusion protein [Haloarcula sinaiiensis ATCC 33800]
------------------------------------------------------------
------------------------------------------------------------
----------MPRTRE-------------CDY---------------CGT----------
------------------------------------------------------DIEP--
------------------------------------------------------------
--------GTG----------TMF------------------------------------
------------------------------------------------------------
--------------------------------------------VHKDGATTHFCSSKCE
NN----------------------------------------------------------
------------------------------------------------------------
------------------------------------------------------------
------------------------------------------------------------
-----------------------------------------------ADLGR--------
---------EARNLE---------------------------------------WTDTAR
GEA-GEAEDEAEEAEADEAEEAAADADEAEADADAEEADADE------------------
------------------------------------------------------------
------------------------------------------------------------
------------------------------------------------------------
------------------------------------------------------------
---------------------------------------------------------ADA
DAEDEADEEAEEAEA---------------------------------------------
------------------------------------------------------------
------------------------------------------------------------
-------------------------------------------------------
>gi|55377036|ref|YP_134886.1| 50S ribosomal protein L24 [Haloarcula marismortui ATCC 43049]
------------------------------------------------------------
------------------------------------------------------------
----------MPRTRE-------------CDY---------------CGT----------
------------------------------------------------------DIEP--
------------------------------------------------------------
--------GTG----------TMF------------------------------------
------------------------------------------------------------
--------------------------------------------VHKDGATTHFCSSKCE
NN----------------------------------------------------------
------------------------------------------------------------
------------------------------------------------------------
------------------------------------------------------------
-----------------------------------------------ADLGR--------
---------EARNLE---------------------------------------WTDTAR
GEA-GEAEDEAEEAEADEAEEAAADADEAEADADAEEADADE------------------
------------------------------------------------------------
------------------------------------------------------------
------------------------------------------------------------
------------------------------------------------------------
---------------------------------------------------------ADA
DAEDEAGEEAEEAEA---------------------------------------------
------------------------------------------------------------
------------------------------------------------------------
-------------------------------------------------------
>gi|448667486|ref|ZP_21685986.1| 50S ribosomal protein L24e/unknown domain fusion protein [Haloarcula amylolytica JCM 13557]
------------------------------------------------------------
------------------------------------------------------------
----------MPRTRE-------------CDY---------------CGT----------
------------------------------------------------------DIEP--
------------------------------------------------------------
--------GTG----------TMF------------------------------------
------------------------------------------------------------
--------------------------------------------VHKDGATTHFCSSKCE
NN----------------------------------------------------------
------------------------------------------------------------
------------------------------------------------------------
------------------------------------------------------------
-----------------------------------------------ADLGR--------
---------EARNLE---------------------------------------WTDTAR
GEA-GEVEEAVEDEAEEADAEPAADADEAEADAEEAAADEAD------------------
------------------------------------------------------------
------------------------------------------------------------
------------------------------------------------------------
------------------------------------------------------------
--------------------------------------------------------ADED
ADEDVEDEEAEEAEA---------------------------------------------
------------------------------------------------------------
------------------------------------------------------------
-------------------------------------------------------
>gi|344211148|ref|YP_004795468.1| 50S ribosomal protein L24e [Haloarcula hispanica ATCC 33960]
------------------------------------------------------------
------------------------------------------------------------
----------MPRTRE-------------CDY---------------CGT----------
------------------------------------------------------DIEP--
------------------------------------------------------------
--------GTG----------TMF------------------------------------
------------------------------------------------------------
--------------------------------------------VHKDGATTHFCSSKCE
NN----------------------------------------------------------
------------------------------------------------------------
------------------------------------------------------------
------------------------------------------------------------
-----------------------------------------------ADLGR--------
---------EARNLE---------------------------------------WTDTAR
GEA-GAVETEVEDEAEEAEAEPAADAEEADADTDEEAAADEA------------------
------------------------------------------------------------
------------------------------------------------------------
------------------------------------------------------------
-----------------------------------------------------DADDADE
TDADED------------------------------------------------------
----VEDEEAEEAEA---------------------------------------------
------------------------------------------------------------
------------------------------------------------------------
-------------------------------------------------------
>gi|448728384|ref|ZP_21710713.1| 50S ribosomal protein L24e/unknown domain fusion protein [Halococcus saccharolyticus DSM 5350]
------------------------------------------------------------
------------------------------------------------------------
----------MVRTRS-------------CDY---------------CGT----------
------------------------------------------------------DIEP--
------------------------------------------------------------
--------GTG----------TMF------------------------------------
------------------------------------------------------------
--------------------------------------------VHVDGRVVHYCSSKCE
NN----------------------------------------------------------
------------------------------------------------------------
------------------------------------------------------------
------------------------------------------------------------
-----------------------------------------------ADLGR--------
---------AARDLE---------------------------------------WTAEGQ
RMA-GSE--AGTADEVEQVAAEPPEEEADTVADEVDTVPDES------------------
------------------------------------------------------------
------------------------------------------------------------
------------------------------------------------------------
-----------------------------------------------------EAEAVAA
AAGDAGSRSGEPAGDTDDRVDDTAEADTEELDEIEGRPAGGREDEDKTSSAADADEAEAN
VDDEETVRDTDEDTDE--------------------------------------------
------------------------------------------------------------
------------------------------------------------------------
-------------------------------------------------------
>gi|448733815|ref|ZP_21716057.1| 50S ribosomal protein L24e [Halococcus salifodinae DSM 8989]
------------------------------------------------------------
------------------------------------------------------------
----------MVRTRS-------------CDY---------------CGT----------
------------------------------------------------------DIEP--
------------------------------------------------------------
--------GTG----------TMF------------------------------------
------------------------------------------------------------
--------------------------------------------VHVDGRVVHYCSSKCE
NN----------------------------------------------------------
------------------------------------------------------------
------------------------------------------------------------
------------------------------------------------------------
-----------------------------------------------ADLGR--------
---------AARDLE---------------------------------------WTAEGQ
RMA-GNE--AGTADEVEQVAAEPDEDETDTVADEVDTVPGET------------------
------------------------------------------------------------
------------------------------------------------------------
------------------------------------------------------------
-----------------------------------------------------EAEAVAA
ATGDAGSRSSESAG-------DAGGADTEELDEIEGRPAGGRE---DEDKTSPAADADEA
EATVDNEETVRDTDD------------------SDEETDE--------------------
------------------------------------------------------------
------------------------------------------------------------
-------------------------------------------------------
>gi|409730532|ref|ZP_11272097.1| 50S ribosomal protein L24e/unknown domain fusion protein [Halococcus hamelinensis 100A6]
------------------------------------------------------------
------------------------------------------------------------
----------MVETRS-------------CDY---------------CGS----------
------------------------------------------------------DIEP--
------------------------------------------------------------
--------GTG----------TMY------------------------------------
------------------------------------------------------------
--------------------------------------------VHVDGRVVHFCSSKCE
NN----------------------------------------------------------
------------------------------------------------------------
------------------------------------------------------------
------------------------------------------------------------
-----------------------------------------------AELGR--------
---------ASRDLE---------------------------------------WTAEGQ
RIGANQAGTPEAAEQVAAEPTTEGDETVADEIDTVEGESDAE------------------
------------------------------------------------------------
------------------------------------------------------------
------------------------------------------------------------
----------------------------------------AVAAAAVDTESDDVPTDDPD
EVVDAGAETDELDEVEGRRAGGSDPDIEEDQDVPEESDAEVNVGEETEREVDDDAEFTEE
DVERTSDETVSQDEADETVVDEDREEADDEDDQ---------------------------
------------------------------------------------------------
------------------------------------------------------------
-------------------------------------------------------
>gi|448727314|ref|ZP_21709680.1| 50S ribosomal protein L24e/unknown domain fusion protein [Halococcus morrhuae DSM 1307]
------------------------------------------------------------
------------------------------------------------------------
----------MVDTRP-------------CDY---------------CGS----------
------------------------------------------------------EIEP--
------------------------------------------------------------
--------GTG----------TMF------------------------------------
------------------------------------------------------------
--------------------------------------------VRVDGEVIHYCSSKCE
NN----------------------------------------------------------
------------------------------------------------------------
------------------------------------------------------------
------------------------------------------------------------
-----------------------------------------------ADLGR--------
---------AARDLE---------------------------------------WTADGR
RST---DSQAGTPDEVEQVAAEPSSEGDETVADEMDTVPGES------------------
------------------------------------------------------------
------------------------------------------------------------
------------------------------------------------------------
-----------------------------------------------------EAEAVAA
AAGDAGSRSGEPAAATDERVDDDATADTDELDEVEGRSAGGSDPDIEEDQDTADVDESEA
EANVGEETVRDTDDDGEDDQ----------------------------------------
------------------------------------------------------------
------------------------------------------------------------
-------------------------------------------------------
>gi|448739335|ref|ZP_21721350.1| 50S ribosomal protein L24e/unknown domain fusion protein [Halococcus thailandensis JCM 13552]
------------------------------------------------------------
------------------------------------------------------------
----------MVDTRS-------------CDY---------------CGS----------
------------------------------------------------------EIEP--
------------------------------------------------------------
--------GTG----------TMF------------------------------------
------------------------------------------------------------
--------------------------------------------VRVDGEVIHYCSSKCE
NN----------------------------------------------------------
------------------------------------------------------------
------------------------------------------------------------
------------------------------------------------------------
-----------------------------------------------ADLGR--------
---------AARNLE---------------------------------------WTAEGR
RST---DSQAGTPDEAEQVAAEPPSESDETVADEMDTVPGES------------------
------------------------------------------------------------
------------------------------------------------------------
------------------------------------------------------------
-----------------------------------------------------EAEAVAA
AAGDAGSRSGEPAAATDERVDDDAAADTDELDEVEGRSAGGSDPDIEEDQDVSDVDESEA
EANVGEETTRETDDEDDL------------------------------------------
------------------------------------------------------------
------------------------------------------------------------
-------------------------------------------------------
>gi|354610831|ref|ZP_09028787.1| 50S ribosomal protein L24e [Halobacterium sp. DL1]
------------------------------------------------------------
------------------------------------------------------------
----------MVQTRT-------------CDY---------------CGA----------
------------------------------------------------------DIEP--
------------------------------------------------------------
--------GTG----------TMF------------------------------------
------------------------------------------------------------
--------------------------------------------VHNDGSTVHFCSSKCE
KN----------------------------------------------------------
------------------------------------------------------------
------------------------------------------------------------
------------------------------------------------------------
-----------------------------------------------ADLGR--------
---------EPRDVE---------------------------------------WTEEEQ
EVE-D-------------------------------------------------------
------------------------------------------------------------
------------------------------------------------------------
------------------------------------------------------------
------------------------------------------------------------
------------------------------------------------------------
------------------------------------------------------------
------------------------------------------------------------
------------------------------------------------------------
-------------------------------------------------------
>gi|15790235|ref|NP_280059.1| 50S ribosomal protein L24 [Halobacterium sp. NRC-1]
------------------------------------------------------------
------------------------------------------------------------
----------MVQTRS-------------CDY---------------CGD----------
------------------------------------------------------DIEP--
------------------------------------------------------------
--------GTG----------TMF------------------------------------
------------------------------------------------------------
--------------------------------------------VHNDGSTVHFCSAKCE
KN----------------------------------------------------------
------------------------------------------------------------
------------------------------------------------------------
------------------------------------------------------------
-----------------------------------------------ADLGR--------
---------EPRDVE---------------------------------------WTDEEE
VEE-TQ------------------------------------------------------
------------------------------------------------------------
------------------------------------------------------------
------------------------------------------------------------
------------------------------------------------------------
------------------------------------------------------------
------------------------------------------------------------
------------------------------------------------------------
------------------------------------------------------------
-------------------------------------------------------
>gi|169235964|ref|YP_001689164.1| 50S ribosomal protein L24e [Halobacterium salinarum R1]
------------------------------------------------------------
------------------------------------------------------------
----------MVQTRS-------------CDY---------------CGD----------
------------------------------------------------------DIEP--
------------------------------------------------------------
--------GTG----------TMF------------------------------------
------------------------------------------------------------
--------------------------------------------VHNDGSTVHFCSAKCE
KN----------------------------------------------------------
------------------------------------------------------------
------------------------------------------------------------
------------------------------------------------------------
-----------------------------------------------ADLGR--------
---------EPRDVE---------------------------------------WTDEEE
VEE-TQ------------------------------------------------------
------------------------------------------------------------
------------------------------------------------------------
------------------------------------------------------------
------------------------------------------------------------
------------------------------------------------------------
------------------------------------------------------------
------------------------------------------------------------
------------------------------------------------------------
-------------------------------------------------------
>gi|257388663|ref|YP_003178436.1| 50S ribosomal protein L24E [Halomicrobium mukohataei DSM 12286]
------------------------------------------------------------
------------------------------------------------------------
----------MPRIRE-------------CDY---------------CGA----------
------------------------------------------------------DIEP--
------------------------------------------------------------
--------GTG----------TMF------------------------------------
------------------------------------------------------------
--------------------------------------------VRKSGTTIHYCSSKCE
NN----------------------------------------------------------
------------------------------------------------------------
------------------------------------------------------------
------------------------------------------------------------
-----------------------------------------------ADLGR--------
---------EARNLE---------------------------------------WTEAGR
ETTAAEQKAAAEAEAAAEAADEQTADEADADEDESAETDEAA------------------
------------------------------------------------------------
------------------------------------------------------------
------------------------------------------------------------
-----------------------------------------------------DEDESAE
TDEAADEDESA--------------------------------------ETDEAADEDEA
ESTEADDEETEEAEA---------------------------------------------
------------------------------------------------------------
------------------------------------------------------------
-------------------------------------------------------
>gi|399576692|ref|ZP_10770447.1| 50S ribosomal protein L24e/unknown domain fusion protein [Halogranum salarium B-1]
------------------------------------------------------------
------------------------------------------------------------
----------MPQHRD-------------CDY---------------CGA----------
------------------------------------------------------DIEP--
------------------------------------------------------------
--------GTG----------TMF------------------------------------
------------------------------------------------------------
--------------------------------------------VRTDGTVIHFCSSKCE
KN----------------------------------------------------------
------------------------------------------------------------
------------------------------------------------------------
------------------------------------------------------------
-----------------------------------------------TNLGR--------
---------EARDLE---------------------------------------WTEDGS
RQG-SRE-----------------------------------------------------
------------------------------------------------------------
------------------------------------------------------------
------------------------------------------------------------
------------------------------------------------------------
------------------------------------------------------------
------------------------------------------------------------
------------------------------------------------------------
------------------------------------------------------------
-------------------------------------------------------
>gi|541204036|gb|ERH12016.1| ribosomal protein L24E [halophilic archaeon J07HB67]
------------------------------------------------------------
------------------------------------------------------------
----------MPQERT-------------CDY---------------CGS----------
------------------------------------------------------DIEP--
------------------------------------------------------------
--------GTG----------TMF------------------------------------
------------------------------------------------------------
--------------------------------------------VQTDGAITHYCSGKCE
KN----------------------------------------------------------
------------------------------------------------------------
------------------------------------------------------------
------------------------------------------------------------
-----------------------------------------------ADLGR--------
---------EPRDLE---------------------------------------WTEDND
EA----------------------------------------------------------
------------------------------------------------------------
------------------------------------------------------------
------------------------------------------------------------
------------------------------------------------------------
------------------------------------------------------------
------------------------------------------------------------
------------------------------------------------------------
------------------------------------------------------------
-------------------------------------------------------
>gi|257051837|ref|YP_003129670.1| Ribosomal protein L24E [Halorhabdus utahensis DSM 12940]
------------------------------------------------------------
------------------------------------------------------------
----------MPQTRE-------------CDY---------------CGA----------
------------------------------------------------------DIEP--
------------------------------------------------------------
--------GTG----------TMF------------------------------------
------------------------------------------------------------
--------------------------------------------VRKNGTTIHFCSSKCE
KN----------------------------------------------------------
------------------------------------------------------------
------------------------------------------------------------
------------------------------------------------------------
-----------------------------------------------ADLGR--------
---------EARDLS---------------------------------------WTEAGR
GTG-GDAAAEQQTDTADADEQAETENEDEAAEDAAAADDADE------------------
------------------------------------------------------------
------------------------------------------------------------
------------------------------------------------------------
-----------------------------------------------------AEDEVEA
DEAEDEVDADD-----------------------------------------ESDAEADA
DAEETDTEEPTEADA---------------------------------------------
------------------------------------------------------------
------------------------------------------------------------
-------------------------------------------------------
>gi|335438732|ref|ZP_08561468.1| 50S ribosomal protein L24e/unknown domain fusion protein [Halorhabdus tiamatea SARL4B]
------------------------------------------------------------
------------------------------------------------------------
----------MPQTRE-------------CDY---------------CGA----------
------------------------------------------------------DIEP--
------------------------------------------------------------
--------GTG----------TMF------------------------------------
------------------------------------------------------------
--------------------------------------------VRKNGTTIHFCSSKCE
KN----------------------------------------------------------
------------------------------------------------------------
------------------------------------------------------------
------------------------------------------------------------
-----------------------------------------------ADLGR--------
---------EARDLS---------------------------------------WTEAGR
GTG-GDAVEAEPAEPPEDEPEATEPDDEAESVDEDTDAEGGA------------------
------------------------------------------------------------
------------------------------------------------------------
------------------------------------------------------------
-----------------------------------------------------DDESAAE
DEAEDEDEADD-------------------------------ESAADDKAEDESGAEADA
DDEETDAEEPTEADA---------------------------------------------
------------------------------------------------------------
------------------------------------------------------------
-------------------------------------------------------
>gi|322369450|ref|ZP_08044015.1| Ribosomal protein L24E [Haladaptatus paucihalophilus DX253]
------------------------------------------------------------
------------------------------------------------------------
----------MPQTRE-------------CDY---------------CGN----------
------------------------------------------------------DIEP--
------------------------------------------------------------
--------GTG----------TMF------------------------------------
------------------------------------------------------------
--------------------------------------------VRVDGTTIHYCSAKCE
KN----------------------------------------------------------
------------------------------------------------------------
------------------------------------------------------------
------------------------------------------------------------
-----------------------------------------------ADLGR--------
---------EPRDLE---------------------------------------WTEQGQ
AES-GNE-----------------------------------------------------
------------------------------------------------------------
------------------------------------------------------------
------------------------------------------------------------
------------------------------------------------------------
------------------------------------------------------------
------------------------------------------------------------
------------------------------------------------------------
------------------------------------------------------------
-------------------------------------------------------
>gi|541202528|gb|ERH10593.1| LSU ribosomal protein L24E [halophilic archaeon J07HX64]
------------------------------------------------------------
------------------------------------------------------------
-----------MARHT-------------CDY---------------TGE----------
------------------------------------------------------DIEP--
------------------------------------------------------------
--------GTG----------KMF------------------------------------
------------------------------------------------------------
--------------------------------------------VQTDGTILWFKDSKAE
KN----------------------------------------------------------
------------------------------------------------------------
------------------------------------------------------------
------------------------------------------------------------
-----------------------------------------------YFLGR--------
---------ESRDLE---------------------------------------WIHDDE
----GDEETGAGV-----------------------------------------------
------------------------------------------------------------
------------------------------------------------------------
------------------------------------------------------------
------------------------------------------------------------
------------------------------------------------------------
------------------------------------------------------------
------------------------------------------------------------
------------------------------------------------------------
-------------------------------------------------------
>gi|452207465|ref|YP_007487587.1| 50S ribosomal protein L24e [Natronomonas moolapensis 8.8.11]
------------------------------------------------------------
------------------------------------------------------------
----------MVQKRT-------------CDY---------------SGQ----------
------------------------------------------------------EIEP--
------------------------------------------------------------
--------GTG----------TMY------------------------------------
------------------------------------------------------------
--------------------------------------------VKNDGTVLWFADAKCE
KN----------------------------------------------------------
------------------------------------------------------------
------------------------------------------------------------
------------------------------------------------------------
-----------------------------------------------YRMGR--------
---------EARDLE---------------------------------------WIGNED
EAADADVEDADVETDAEEATDAPVDADADAETDAEEATDAPV------------------
------------------------------------------------------------
------------------------------------------------------------
------------------------------------------------------------
---------------------------------------------------------DAD
ADAETDAETAD-------------------------------------------------
-----DAETDEEVDA---------------------------------------------
------------------------------------------------------------
------------------------------------------------------------
-------------------------------------------------------
>gi|76802468|ref|YP_327476.1| ribosomal protein L24.eR [Natronomonas pharaonis DSM 2160]
------------------------------------------------------------
------------------------------------------------------------
----------MVQKRT-------------CDY---------------SGQ----------
------------------------------------------------------EIEP--
------------------------------------------------------------
--------GTG----------TMY------------------------------------
------------------------------------------------------------
--------------------------------------------VKNDGTVLWFADSKCE
KN----------------------------------------------------------
------------------------------------------------------------
------------------------------------------------------------
------------------------------------------------------------
-----------------------------------------------YFMGR--------
---------EARDLE---------------------------------------WTGGEE
A---AEDEAADEEDEAAEAADEEAADEAAEETPDLEAAEEEA------------------
------------------------------------------------------------
------------------------------------------------------------
------------------------------------------------------------
------------------------------------------------------------
------------------------------------------------------------
----ADEEDEEEVQA---------------------------------------------
------------------------------------------------------------
------------------------------------------------------------
-------------------------------------------------------
>gi|429192505|ref|YP_007178183.1| 50S ribosomal protein L24E [Natronobacterium gregoryi SP2]
------------------------------------------------------------
------------------------------------------------------------
----------MVEKRT-------------CDY---------------TGE----------
------------------------------------------------------EIEP--
------------------------------------------------------------
--------GTG----------IMY------------------------------------
------------------------------------------------------------
--------------------------------------------VQNDGSVLHFVDSKAE
KN----------------------------------------------------------
------------------------------------------------------------
------------------------------------------------------------
------------------------------------------------------------
-----------------------------------------------YKLGR--------
---------EPRDLE---------------------------------------WTEEGR
AGK-APTETDEEAEQDEALETEDEAVDEDDDSEPTDDEDAAE------------------
------------------------------------------------------------
------------------------------------------------------------
------------------------------------------------------------
-----------------------------------------------------GEADAEE
ATESESNGVAD------------------------------------------GAEDDED
EPDAAAEADAEEDESQ--------------------------------------------
------------------------------------------------------------
------------------------------------------------------------
-------------------------------------------------------
>gi|448306174|ref|ZP_21496083.1| 50S ribosomal protein L24E [Natronorubrum bangense JCM 10635]
------------------------------------------------------------
------------------------------------------------------------
----------MVEKRT-------------CDY---------------TGE----------
------------------------------------------------------DIEP--
------------------------------------------------------------
--------GTG----------IMY------------------------------------
------------------------------------------------------------
--------------------------------------------VQNDGSILHFVDSKAE
KN----------------------------------------------------------
------------------------------------------------------------
------------------------------------------------------------
------------------------------------------------------------
-----------------------------------------------YKLGR--------
---------EPRDLE---------------------------------------WTEDGR
RDK-GPAEPAADEADETDEADEADEADEADEADEADEADEAD------------------
------------------------------------------------------------
------------------------------------------------------------
------------------------------------------------------------
------------------------------------------------------------
------------------------------------------------------------
----EADDESEEDEE---------------------------------------------
------------------------------------------------------------
------------------------------------------------------------
-------------------------------------------------------
>gi|448300798|ref|ZP_21490797.1| 50S ribosomal protein L24E [Natronorubrum tibetense GA33]
------------------------------------------------------------
------------------------------------------------------------
----------MVEKRT-------------CDY---------------TGE----------
------------------------------------------------------EIEP--
------------------------------------------------------------
--------GTG----------IMY------------------------------------
------------------------------------------------------------
--------------------------------------------VRKNGSVLHFVDSKAE
KN----------------------------------------------------------
------------------------------------------------------------
------------------------------------------------------------
------------------------------------------------------------
-----------------------------------------------YKLGR--------
---------EPRDLE---------------------------------------WTEDGR
RNK-GPAEDTTPA--------AEDDQDEVADAEADDDLETED------------------
------------------------------------------------------------
------------------------------------------------------------
------------------------------------------------------------
-----------------------------------------------------EAVDEDD
DAESAGDEDVA------------------------------------------EDEDVEA
EAEDDGEDEAEETEAEQ-------------------------------------------
------------------------------------------------------------
------------------------------------------------------------
-------------------------------------------------------
>gi|448296809|ref|ZP_21486859.1| 50S ribosomal protein L24E [Halalkalicoccus jeotgali B3]
------------------------------------------------------------
------------------------------------------------------------
---------MMVETRT-------------CDY---------------TGE----------
------------------------------------------------------EIEP--
------------------------------------------------------------
--------GTG----------VMF------------------------------------
------------------------------------------------------------
--------------------------------------------VRTDGTVLNFVDSKAE
KN----------------------------------------------------------
------------------------------------------------------------
------------------------------------------------------------
------------------------------------------------------------
-----------------------------------------------YFLGR--------
---------EARDLE---------------------------------------WTAAGR
AEKEGRARAAEKADAGTESTAADAGEDGTEVAATEEEATVDT------------------
------------------------------------------------------------
------------------------------------------------------------
------------------------------------------------------------
-----------------------------------------------------DEETAEA
VTAEDSDVESD---------------------------------------------DGAE
QAETVDEEDDEATEE---------------------------------------------
------------------------------------------------------------
------------------------------------------------------------
-------------------------------------------------------
>gi|448378245|ref|ZP_21560719.1| 50S ribosomal protein L24E [Halovivax asiaticus JCM 14624]
------------------------------------------------------------
------------------------------------------------------------
----------MVEKRT-------------CDY---------------TGE----------
------------------------------------------------------EIEP--
------------------------------------------------------------
--------GTG----------IMY------------------------------------
------------------------------------------------------------
--------------------------------------------VRTDGTVLHFVDSKAE
KN----------------------------------------------------------
------------------------------------------------------------
------------------------------------------------------------
------------------------------------------------------------
-----------------------------------------------YHLGR--------
---------EPRDLE---------------------------------------WTEEGR
RGK-ESTPDSASEEPVETSEPETEPVTEDESAADEPDDAETD------------------
------------------------------------------------------------
------------------------------------------------------------
------------------------------------------------------------
-----------------------------------------------------DTESDES
DDVEDGETDAA-------------------------------------------------
---ETDTDASEEDEE---------------------------------------------
------------------------------------------------------------
------------------------------------------------------------
-------------------------------------------------------
>gi|433638703|ref|YP_007284463.1| ribosomal protein L24E [Halovivax ruber XH-70]
------------------------------------------------------------
------------------------------------------------------------
----------MVEKRT-------------CDY---------------TGE----------
------------------------------------------------------EIEP--
------------------------------------------------------------
--------GTG----------IMY------------------------------------
------------------------------------------------------------
--------------------------------------------VRTDGTVLHFVDSKAE
KN----------------------------------------------------------
------------------------------------------------------------
------------------------------------------------------------
------------------------------------------------------------
-----------------------------------------------YRLGR--------
---------EPRDLE---------------------------------------WTEEGR
RGK-ESTPDSASEESVEEDADTSESEAEPVTEDESADDETPD------------------
------------------------------------------------------------
------------------------------------------------------------
------------------------------------------------------------
-----------------------------------------------------AEGDDAE
GDEAEDAESDD-----------------------------------TESDESDDVEDGET
DAAETDTDESEEDEE---------------------------------------------
------------------------------------------------------------
------------------------------------------------------------
-------------------------------------------------------
>lcl|36174_4237 unnamed protein product
------------------------------------------------------------
------------------------------------------------------------
----------MVEKRT-------------CDY---------------TGE----------
------------------------------------------------------EIEP--
------------------------------------------------------------
--------GTG----------IMY------------------------------------
------------------------------------------------------------
--------------------------------------------VRNDGSVLHFVDSKAE
KN----------------------------------------------------------
------------------------------------------------------------
------------------------------------------------------------
------------------------------------------------------------
-----------------------------------------------YKLGR--------
---------EPRDLE---------------------------------------WTEEGR
SGK-GSAQPETTTEDSETTADDEAPFDDEFEEAEVVDE----------------------
------------------------------------------------------------
------------------------------------------------------------
------------------------------------------------------------
-----------------------------------------------------DDTESDD
SDTDSDEESLE-------------------------------------------------
---DDADAEDDEDDQ---------------------------------------------
------------------------------------------------------------
------------------------------------------------------------
-------------------------------------------------------
>gi|448702892|ref|ZP_21700249.1| 50S ribosomal protein L24E [Halobiforma lacisalsi AJ5]
------------------------------------------------------------
------------------------------------------------------------
----------MVEKRT-------------CDY---------------TGE----------
------------------------------------------------------EIEP--
------------------------------------------------------------
--------GTG----------IMY------------------------------------
------------------------------------------------------------
--------------------------------------------VKNDGTVLHFVDSKAE
KN----------------------------------------------------------
------------------------------------------------------------
------------------------------------------------------------
------------------------------------------------------------
-----------------------------------------------YKLGR--------
---------EPRDLE---------------------------------------WTAEGR
AGK-GPAGPD-----------QEEAAESEDLEEETEVVEDED------------------
------------------------------------------------------------
------------------------------------------------------------
------------------------------------------------------------
-----------------------------------------------------EGEEDEE
EDVPAGDETVD-------------------------------------------------
----ETEDAEAEGEA---------------------------------------------
------------------------------------------------------------
------------------------------------------------------------
-------------------------------------------------------
>gi|448314244|ref|ZP_21503946.1| 50S ribosomal protein L24, partial [Natronolimnobius innermongolicus JCM 12255]
------------------------------------------------------------
------------------------------------------------------------
----------MVEKRT-------------CDY---------------TGE----------
------------------------------------------------------EIEP--
------------------------------------------------------------
--------GTG----------IMY------------------------------------
------------------------------------------------------------
--------------------------------------------VKNDGTVLHFVDSKAE
KN----------------------------------------------------------
------------------------------------------------------------
------------------------------------------------------------
------------------------------------------------------------
-----------------------------------------------YKLGR--------
---------EPRDLE---------------------------------------WTEEGR
AGK-GPAQAETAADETADEDEAVEADEDEETCLLYTSLS---------------------
------------------------------------------------------------
------------------------------------------------------------
------------------------------------------------------------
------------------------------------------------------------
------------------------------------------------------------
------------------------------------------------------------
------------------------------------------------------------
------------------------------------------------------------
-------------------------------------------------------
>gi|336252126|ref|YP_004595233.1| 50S ribosomal protein L24e [Halopiger xanaduensis SH-6]
------------------------------------------------------------
------------------------------------------------------------
----------MVEKRT-------------CDY---------------TGE----------
------------------------------------------------------EIEP--
------------------------------------------------------------
--------GTG----------IMY------------------------------------
------------------------------------------------------------
--------------------------------------------VKNDGTVLHFVDSKAE
KN----------------------------------------------------------
------------------------------------------------------------
------------------------------------------------------------
------------------------------------------------------------
-----------------------------------------------YKLGR--------
---------EPRDLE---------------------------------------WTAEGR
AGK-GPAEADTPADE------EADQTEAVDAG-EDEDLETET------------------
------------------------------------------------------------
------------------------------------------------------------
------------------------------------------------------------
-----------------------------------------------------EAVDEDE
E-----------------------------------------------------------
---AEAEAETEESEA---------------------------------------------
------------------------------------------------------------
------------------------------------------------------------
-------------------------------------------------------
>gi|284165796|ref|YP_003404075.1| 50S ribosomal protein L24E [Haloterrigena turkmenica DSM 5511]
------------------------------------------------------------
------------------------------------------------------------
----------MVEKRT-------------CDY---------------TGE----------
------------------------------------------------------EIEP--
------------------------------------------------------------
--------GTG----------IMY------------------------------------
------------------------------------------------------------
--------------------------------------------VKNDGSVLHFVDSKAE
KN----------------------------------------------------------
------------------------------------------------------------
------------------------------------------------------------
------------------------------------------------------------
-----------------------------------------------YKLGR--------
---------EPRDLE---------------------------------------WTEEGR
RGK-GPTRAETAAA-------EDAEQTEEVEADEDEDLETEA------------------
------------------------------------------------------------
------------------------------------------------------------
------------------------------------------------------------
-----------------------------------------------------DAVDEGE
DDVSAGDEAVD-------------------------------------------------
---ETEEAEAEESEA---------------------------------------------
------------------------------------------------------------
------------------------------------------------------------
-------------------------------------------------------
>gi|448391719|ref|ZP_21566814.1| 50S ribosomal protein L24E [Haloterrigena salina JCM 13891]
------------------------------------------------------------
------------------------------------------------------------
----------MVEKRT-------------CDY---------------TGE----------
------------------------------------------------------EIEP--
------------------------------------------------------------
--------GTG----------IMY------------------------------------
------------------------------------------------------------
--------------------------------------------VKNDGSVLHFVDSKAE
KN----------------------------------------------------------
------------------------------------------------------------
------------------------------------------------------------
------------------------------------------------------------
-----------------------------------------------YKLGR--------
---------EPRDLE---------------------------------------WTEEGR
RGK-GPAQADTAAEE--------ADQTEQVEAGEDEDLETEA------------------
------------------------------------------------------------
------------------------------------------------------------
------------------------------------------------------------
-----------------------------------------------------DAVDEDE
DDVSAGDEAVD-------------------------------------------------
-ETEEAEAEAEESEA---------------------------------------------
------------------------------------------------------------
------------------------------------------------------------
-------------------------------------------------------
>gi|448330882|ref|ZP_21520158.1| 50S ribosomal protein L24E [Natrinema versiforme JCM 10478]
------------------------------------------------------------
------------------------------------------------------------
----------MVEKRT-------------CDY---------------TGE----------
------------------------------------------------------EIEP--
------------------------------------------------------------
--------GTG----------IMY------------------------------------
------------------------------------------------------------
--------------------------------------------VKNDGSVLHFVDSKAE
KN----------------------------------------------------------
------------------------------------------------------------
------------------------------------------------------------
------------------------------------------------------------
-----------------------------------------------YKLGR--------
---------EPRDLE---------------------------------------WTEDGR
RGK-GSTQADTPAD-------EDADQTEEVEAGDDEDLETES------------------
------------------------------------------------------------
------------------------------------------------------------
------------------------------------------------------------
--------------------------------------------------------DADD
EDVPAEDETAD-------------------------------------------------
-----ETEETEAEEA---------------------------------------------
------------------------------------------------------------
------------------------------------------------------------
-------------------------------------------------------
>gi|448385483|ref|ZP_21563989.1| 50S ribosomal protein L24E [Haloterrigena thermotolerans DSM 11522]
------------------------------------------------------------
------------------------------------------------------------
----------MVEKRT-------------CDY---------------TGE----------
------------------------------------------------------EIEP--
------------------------------------------------------------
--------GTG----------IMY------------------------------------
------------------------------------------------------------
--------------------------------------------VKNDGSVLHFVDSKAE
KN----------------------------------------------------------
------------------------------------------------------------
------------------------------------------------------------
------------------------------------------------------------
-----------------------------------------------YKLGR--------
---------EPRDLE---------------------------------------WTEEGR
RGK-GPTQDETPADE----------------TDEDEDLETDA------------------
------------------------------------------------------------
------------------------------------------------------------
------------------------------------------------------------
---------------------------------------------------------DDE
EDAPAGDDAVD--------------------------------------------ETEEA
EADEAEDAETEAEEA---------------------------------------------
------------------------------------------------------------
------------------------------------------------------------
-------------------------------------------------------
>gi|448334546|ref|ZP_21523720.1| 50S ribosomal protein L24E [Natrinema pellirubrum DSM 15624]
------------------------------------------------------------
------------------------------------------------------------
----------MVEKRT-------------CDY---------------TGE----------
------------------------------------------------------EIEP--
------------------------------------------------------------
--------GTG----------IMY------------------------------------
------------------------------------------------------------
--------------------------------------------VKNDGSVLHFVDSKAE
KN----------------------------------------------------------
------------------------------------------------------------
------------------------------------------------------------
------------------------------------------------------------
-----------------------------------------------YKLGR--------
---------EPRDLE---------------------------------------WTEEGR
RGK-GPAQDETPADETDEDEDLETDADDEEDAPAGDDAVDET------------------
------------------------------------------------------------
------------------------------------------------------------
------------------------------------------------------------
------------------------------------------------------------
---------------------------------------------------------EEA
EADEAEDAETEAEEA---------------------------------------------
------------------------------------------------------------
------------------------------------------------------------
-------------------------------------------------------
>gi|448340610|ref|ZP_21529581.1| 50S ribosomal protein L24E [Natrinema gari JCM 14663]
------------------------------------------------------------
------------------------------------------------------------
----------MVEKRT-------------CDY---------------TGE----------
------------------------------------------------------EIEP--
------------------------------------------------------------
--------GTG----------IMY------------------------------------
------------------------------------------------------------
--------------------------------------------VKNDGTVLHFVDSKAE
KN----------------------------------------------------------
------------------------------------------------------------
------------------------------------------------------------
------------------------------------------------------------
-----------------------------------------------YKLGR--------
---------EPRDLE---------------------------------------WTEEGR
RGK-GPAQAETPADE------DEDLETETDAADEDEDLETET------------------
------------------------------------------------------------
------------------------------------------------------------
------------------------------------------------------------
------------------------------------------------------DAADDE
EDSPAGDETVD-------------------------------------------------
EADEPDDAETEAEEA---------------------------------------------
------------------------------------------------------------
------------------------------------------------------------
-------------------------------------------------------
>gi|397772933|ref|YP_006540479.1| 50S ribosomal protein L24E [Natrinema sp. J7-2]
------------------------------------------------------------
------------------------------------------------------------
----------MVEKRT-------------CDY---------------TGE----------
------------------------------------------------------EIEP--
------------------------------------------------------------
--------GTG----------IMY------------------------------------
------------------------------------------------------------
--------------------------------------------VKNDGTVLHFVDSKAE
KN----------------------------------------------------------
------------------------------------------------------------
------------------------------------------------------------
------------------------------------------------------------
-----------------------------------------------YKLGR--------
---------EPRDLE---------------------------------------WTEEGR
RGK-GPAQAETPAD-------------------EDEDLETET------------------
------------------------------------------------------------
------------------------------------------------------------
------------------------------------------------------------
-----------------------------------------------------DAAD-DE
EDAPAGDETVD-----------------------------------------------EA
--DEPDDAETEAEEA---------------------------------------------
------------------------------------------------------------
------------------------------------------------------------
-------------------------------------------------------
>lcl|38023_3768 unnamed protein product
------------------------------------------------------------
------------------------------------------------------------
----------MVEKRT-------------CDY---------------TGE----------
------------------------------------------------------EIEP--
------------------------------------------------------------
--------GTG----------IMY------------------------------------
------------------------------------------------------------
--------------------------------------------VKNDGTVLHFVDSKAE
KN----------------------------------------------------------
------------------------------------------------------------
------------------------------------------------------------
------------------------------------------------------------
-----------------------------------------------YKLGR--------
---------EPRDLE---------------------------------------WTEEGR
RGK-GPAQADTPAD-------------------DEEDLETEA------------------
------------------------------------------------------------
------------------------------------------------------------
------------------------------------------------------------
------------------------------------------------------DAADDE
EDAPAGDETVE-------------------------------------------------
ETDETEDAETEAEEA---------------------------------------------
------------------------------------------------------------
------------------------------------------------------------
-------------------------------------------------------
>gi|448346251|ref|ZP_21535138.1| 50S ribosomal protein L24E [Natrinema altunense JCM 12890]
------------------------------------------------------------
------------------------------------------------------------
----------MVEKRT-------------CDY---------------TGE----------
------------------------------------------------------EIEP--
------------------------------------------------------------
--------GTG----------IMY------------------------------------
------------------------------------------------------------
--------------------------------------------VKNDGTVLHFVDSKAE
KN----------------------------------------------------------
------------------------------------------------------------
------------------------------------------------------------
------------------------------------------------------------
-----------------------------------------------YKLGR--------
---------EPRDLE---------------------------------------WTEEGR
RGK-GPAQADTPAD-------------------DEEDLETEA------------------
------------------------------------------------------------
------------------------------------------------------------
------------------------------------------------------------
-----------------------------------------------------DAAD-DE
EDAPAGDETVE-----------------------------------------------ET
--DETEDAETEAEEA---------------------------------------------
------------------------------------------------------------
------------------------------------------------------------
-------------------------------------------------------
>gi|448337113|ref|ZP_21526195.1| 50S ribosomal protein L24E [Natrinema pallidum DSM 3751]
------------------------------------------------------------
------------------------------------------------------------
----------MVEKRT-------------CDY---------------TGE----------
------------------------------------------------------EIEP--
------------------------------------------------------------
--------GTG----------IMY------------------------------------
------------------------------------------------------------
--------------------------------------------VKNDGTVLHFVDSKAE
KN----------------------------------------------------------
------------------------------------------------------------
------------------------------------------------------------
------------------------------------------------------------
-----------------------------------------------YKLGR--------
---------EPRDLE---------------------------------------WTEEGR
RGK-GPAQADTPAD-------------------EDEDLETEA------------------
------------------------------------------------------------
------------------------------------------------------------
------------------------------------------------------------
-----------------------------------------------------DAAD-DE
EETPAGDETVD-----------------------------------------------ET
--DETEDAETEAEEA---------------------------------------------
------------------------------------------------------------
------------------------------------------------------------
-------------------------------------------------------
>gi|448348776|ref|ZP_21537624.1| 50S ribosomal protein L24 [Natrialba taiwanensis DSM 12281]
------------------------------------------------------------
------------------------------------------------------------
----------MVEKRT-------------CDY---------------TGE----------
------------------------------------------------------EIEP--
------------------------------------------------------------
--------GTG----------IMY------------------------------------
------------------------------------------------------------
--------------------------------------------VKTDGTVLHFVDSKAE
KN----------------------------------------------------------
------------------------------------------------------------
------------------------------------------------------------
------------------------------------------------------------
-----------------------------------------------YKLGR--------
---------EPRDLE---------------------------------------WTEEGR
AGK-GPAEADTPAG-------EEADQDEVVEASEDEDLETES------------------
------------------------------------------------------------
------------------------------------------------------------
------------------------------------------------------------
-----------------------------------------------------EVAEDDE
ADVSAGDETVD-------------------------------------------------
---ETEADEAEESEA---------------------------------------------
------------------------------------------------------------
------------------------------------------------------------
-------------------------------------------------------
>gi|448368999|ref|ZP_21555766.1| 50S ribosomal protein L24 [Natrialba aegyptia DSM 13077]
------------------------------------------------------------
------------------------------------------------------------
----------MVEKRT-------------CDY---------------TGE----------
------------------------------------------------------EIEP--
------------------------------------------------------------
--------GTG----------IMY------------------------------------
------------------------------------------------------------
--------------------------------------------VKTDGTVLHFVDSKAE
KN----------------------------------------------------------
------------------------------------------------------------
------------------------------------------------------------
------------------------------------------------------------
-----------------------------------------------YKLGR--------
---------EPRDLE---------------------------------------WTEEGR
AGK-GPADADTPAG-------EEADQDEVVEASEDEDLETES------------------
------------------------------------------------------------
------------------------------------------------------------
------------------------------------------------------------
-----------------------------------------------------EVAEDDE
ADVPAGDETVD-------------------------------------------------
---ETEADEAEESEA---------------------------------------------
------------------------------------------------------------
------------------------------------------------------------
-------------------------------------------------------
>gi|448361707|ref|ZP_21550321.1| 50S ribosomal protein L24E [Natrialba asiatica DSM 12278]
------------------------------------------------------------
------------------------------------------------------------
----------MVEKRT-------------CDY---------------TGE----------
------------------------------------------------------EIEP--
------------------------------------------------------------
--------GTG----------IMY------------------------------------
------------------------------------------------------------
--------------------------------------------VKTDGTVLHFVDSKAE
KN----------------------------------------------------------
------------------------------------------------------------
------------------------------------------------------------
------------------------------------------------------------
-----------------------------------------------YKLGR--------
---------EPRDLE---------------------------------------WTEEGR
AGK-GPADAG-----------EEADQDEVVEASEDEDLETES------------------
------------------------------------------------------------
------------------------------------------------------------
------------------------------------------------------------
-----------------------------------------------------EVAEDDE
ADVPAGDETVD-------------------------------------------------
---ETEADEAEESEA---------------------------------------------
------------------------------------------------------------
------------------------------------------------------------
-------------------------------------------------------
>gi|448352756|ref|ZP_21541537.1| 50S ribosomal protein L24E [Natrialba hulunbeirensis JCM 10989]
------------------------------------------------------------
------------------------------------------------------------
----------MVEKRT-------------CDY---------------TGE----------
------------------------------------------------------EIEP--
------------------------------------------------------------
--------GTG----------IMY------------------------------------
------------------------------------------------------------
--------------------------------------------VRNDGTVLHFVDSKAE
KN----------------------------------------------------------
------------------------------------------------------------
------------------------------------------------------------
------------------------------------------------------------
-----------------------------------------------YKLGR--------
---------EPRDLE---------------------------------------WTEEGR
AGK-GPAQTGTPADEEADQDEDLETEEDVADDEDDIPAGDET------------------
------------------------------------------------------------
------------------------------------------------------------
------------------------------------------------------------
-----------------------------------------------------VDETESE
SDADAEADADA-------------------------------------------------
--DADAEAADEESEA---------------------------------------------
------------------------------------------------------------
------------------------------------------------------------
-------------------------------------------------------
>gi|448358740|ref|ZP_21547417.1| 50S ribosomal protein L24 [Natrialba chahannaoensis JCM 10990]
------------------------------------------------------------
------------------------------------------------------------
----------MVEKRT-------------CDY---------------TGE----------
------------------------------------------------------EIEP--
------------------------------------------------------------
--------GTG----------IMY------------------------------------
------------------------------------------------------------
--------------------------------------------VRNDGTVLHFVDSKAE
KN----------------------------------------------------------
------------------------------------------------------------
------------------------------------------------------------
------------------------------------------------------------
-----------------------------------------------YKLGR--------
---------EPRDLE---------------------------------------WTEEGR
AGK-GPAQADTTADE------EADQDEVVDAGEDEDDVPAGD------------------
------------------------------------------------------------
------------------------------------------------------------
------------------------------------------------------------
-----------------------------------------------------ETVDETE
SDAEAEAEADA-------------------------------------------------
----DADATDEESEA---------------------------------------------
------------------------------------------------------------
------------------------------------------------------------
-------------------------------------------------------
>gi|289580137|ref|YP_003478603.1| 50S ribosomal protein L24 [Natrialba magadii ATCC 43099]
------------------------------------------------------------
------------------------------------------------------------
----------MVEKRT-------------CDY---------------TGE----------
------------------------------------------------------EIEP--
------------------------------------------------------------
--------GTG----------IMY------------------------------------
------------------------------------------------------------
--------------------------------------------VRNDGTVLHFVDSKAE
KN----------------------------------------------------------
------------------------------------------------------------
------------------------------------------------------------
------------------------------------------------------------
-----------------------------------------------YKLGR--------
---------EPRDLE---------------------------------------WTEEGR
AGK-GPAQADTTAD-------EETDQDEVVDAGEDEDLATE-------------------
------------------------------------------------------------
------------------------------------------------------------
------------------------------------------------------------
-----------------------------------------------------EDVADDE
DDVPAGDEAVD-----------------------------------------ETESDAEA
EADADADATDEESEA---------------------------------------------
------------------------------------------------------------
------------------------------------------------------------
-------------------------------------------------------
>gi|435847120|ref|YP_007309370.1| ribosomal protein L24E [Natronococcus occultus SP4]
------------------------------------------------------------
------------------------------------------------------------
----------MVEKRT-------------CDY---------------TGE----------
------------------------------------------------------EIEP--
------------------------------------------------------------
--------GTG----------IMY------------------------------------
------------------------------------------------------------
--------------------------------------------VQNDGTVLHFVDSKAE
KN----------------------------------------------------------
------------------------------------------------------------
------------------------------------------------------------
------------------------------------------------------------
-----------------------------------------------YKLGR--------
---------EPRDLE---------------------------------------WTEAGR
AGK-GPAEAETAAS-------EDADQDEVAEAAEDEDLEAET------------------
------------------------------------------------------------
------------------------------------------------------------
------------------------------------------------------------
-----------------------------------------------------EAAEDET
EDEPAGDETED-------------------------------------------------
---------LEESEA---------------------------------------------
------------------------------------------------------------
------------------------------------------------------------
-------------------------------------------------------
>gi|448322451|ref|ZP_21511921.1| 50S ribosomal protein L24 [Natronococcus amylolyticus DSM 10524]
------------------------------------------------------------
------------------------------------------------------------
----------MVEKRT-------------CDY---------------TGE----------
------------------------------------------------------DIEP--
------------------------------------------------------------
--------GTG----------IMY------------------------------------
------------------------------------------------------------
--------------------------------------------VQNDGTVLHFASAKAE
KN----------------------------------------------------------
------------------------------------------------------------
------------------------------------------------------------
------------------------------------------------------------
-----------------------------------------------YKLGR--------
---------EPRDLE---------------------------------------WTEAGR
AGK-GPAETDTPAA-------EEADEDETVEAGEDEDLEAET------------------
------------------------------------------------------------
------------------------------------------------------------
------------------------------------------------------------
------------------------------------------------------DVDDED
EDVPAGDESVD-------------------------------------------------
-----ETEELEESEA---------------------------------------------
------------------------------------------------------------
------------------------------------------------------------
-------------------------------------------------------
>gi|448317535|ref|ZP_21507086.1| 50S ribosomal protein L24 [Natronococcus jeotgali DSM 18795]
------------------------------------------------------------
------------------------------------------------------------
----------MVEKRT-------------CDY---------------TGE----------
------------------------------------------------------EIEP--
------------------------------------------------------------
--------GTG----------IMY------------------------------------
------------------------------------------------------------
--------------------------------------------VQNDGTVLHFVDSKAE
KN----------------------------------------------------------
------------------------------------------------------------
------------------------------------------------------------
------------------------------------------------------------
-----------------------------------------------YKLGR--------
---------EPRDLE---------------------------------------WTEAGR
AGK-GPAEADTAAAE------ETDQDEDLEA-----------------------------
------------------------------------------------------------
------------------------------------------------------------
------------------------------------------------------------
--------------------------------------------------------EDED
EDVPAGDETGD-------------------------------------------------
-ETED----LEESEA---------------------------------------------
------------------------------------------------------------
------------------------------------------------------------
-------------------------------------------------------
>gi|448303042|ref|ZP_21492992.1| 50S ribosomal protein L24E [Natronorubrum sulfidifaciens JCM 14089]
------------------------------------------------------------
------------------------------------------------------------
----------MVEKRT-------------CDY---------------TGE----------
------------------------------------------------------EIEP--
------------------------------------------------------------
--------GTG----------IMY------------------------------------
------------------------------------------------------------
--------------------------------------------VKNDGSVLHFVDSKAE
KN----------------------------------------------------------
------------------------------------------------------------
------------------------------------------------------------
------------------------------------------------------------
-----------------------------------------------YKLGR--------
---------EPRDLE---------------------------------------WTEEGR
RDK-GPAQPAVEETADDEESEDEDAETEADADEADADDEGAE------------------
------------------------------------------------------------
------------------------------------------------------------
------------------------------------------------------------
------------------------------------------------------------
------------------------------------------------------------
-------TDSEEDEE---------------------------------------------
------------------------------------------------------------
------------------------------------------------------------
-------------------------------------------------------
>gi|541189991|gb|ERG98379.1| ribosomal protein L24E [Haloquadratum sp. J07HQX50]
------------------------------------------------------------
------------------------------------------------------------
----------MAETRI-------------CDF---------------SGE----------
------------------------------------------------------EIEP--
------------------------------------------------------------
--------GTG----------TML------------------------------------
------------------------------------------------------------
--------------------------------------------VKNDGTVLYFKDSKAE
KN----------------------------------------------------------
------------------------------------------------------------
------------------------------------------------------------
------------------------------------------------------------
-----------------------------------------------YQLGR--------
---------EPRDLE---------------------------------------WTQAGG
TED-GS------------------------------------------------------
------------------------------------------------------------
------------------------------------------------------------
------------------------------------------------------------
------------------------------------------------------------
------------------------------------------------------------
------------------------------------------------------------
------------------------------------------------------------
------------------------------------------------------------
-------------------------------------------------------
>gi|448712028|ref|ZP_21701571.1| 50S ribosomal protein L24E [Halobiforma nitratireducens JCM 10879]
------------------------------------------------------------
------------------------------------------------------------
----------MVEKRT-------------CDY---------------TGE----------
------------------------------------------------------EIEP--
------------------------------------------------------------
--------GTG----------IMY------------------------------------
------------------------------------------------------------
--------------------------------------------VKNDGTVLHFVDSKAE
KN----------------------------------------------------------
------------------------------------------------------------
------------------------------------------------------------
------------------------------------------------------------
-----------------------------------------------YKLGR--------
---------EPRDLE---------------------------------------WTEEGR
AGK-GPADDETAADEEIEQDEDLEEETEVAEDETVDEDETEE------------------
------------------------------------------------------------
------------------------------------------------------------
------------------------------------------------------------
------------------------------------------------------------
------------------------------------------------------------
---AEEAEEAEGEAQ---------------------------------------------
------------------------------------------------------------
------------------------------------------------------------
-------------------------------------------------------
>gi|385804287|ref|YP_005840687.1| 50S ribosomal protein L24 [Haloquadratum walsbyi C23]
------------------------------------------------------------
------------------------------------------------------------
----------MVETRT-------------CDF---------------SGE----------
------------------------------------------------------EIEP--
------------------------------------------------------------
--------GTG----------TML------------------------------------
------------------------------------------------------------
--------------------------------------------VKTDGTILHFKDSKAE
KN----------------------------------------------------------
------------------------------------------------------------
------------------------------------------------------------
------------------------------------------------------------
-----------------------------------------------YRLGR--------
---------EPRDLE---------------------------------------WTEAGS
TGD-ANE-----------------------------------------------------
------------------------------------------------------------
------------------------------------------------------------
------------------------------------------------------------
------------------------------------------------------------
------------------------------------------------------------
------------------------------------------------------------
------------------------------------------------------------
------------------------------------------------------------
-------------------------------------------------------
>gi|110668780|ref|YP_658591.1| ribosomal protein L24.eR [Haloquadratum walsbyi DSM 16790]
------------------------------------------------------------
------------------------------------------------------------
----------MVETRT-------------CDF---------------SGE----------
------------------------------------------------------EIEP--
------------------------------------------------------------
--------GTG----------TML------------------------------------
------------------------------------------------------------
--------------------------------------------VKTDGTILHFKDSKAE
KN----------------------------------------------------------
------------------------------------------------------------
------------------------------------------------------------
------------------------------------------------------------
-----------------------------------------------YRLGR--------
---------EPRDLE---------------------------------------WTEAGS
TGD-ANE-----------------------------------------------------
------------------------------------------------------------
------------------------------------------------------------
------------------------------------------------------------
------------------------------------------------------------
------------------------------------------------------------
------------------------------------------------------------
------------------------------------------------------------
------------------------------------------------------------
-------------------------------------------------------
>gi|541197697|gb|ERH05860.1| ribosomal protein L24E [Halonotius sp. J07HN4]
------------------------------------------------------------
------------------------------------------------------------
----------MVETRT-------------CDY---------------SGE----------
------------------------------------------------------EIEP--
------------------------------------------------------------
--------GTG----------TML------------------------------------
------------------------------------------------------------
--------------------------------------------VKTDGTILHFKDSKAE
KN----------------------------------------------------------
------------------------------------------------------------
------------------------------------------------------------
------------------------------------------------------------
-----------------------------------------------YRLGR--------
---------EARDLE---------------------------------------WTEAGR
AEG-GQQTQPDE------------------------------------------------
------------------------------------------------------------
------------------------------------------------------------
------------------------------------------------------------
------------------------------------------------------------
------------------------------------------------------------
------------------------------------------------------------
------------------------------------------------------------
------------------------------------------------------------
-------------------------------------------------------
>gi|541192716|gb|ERH01065.1| ribosomal protein L24E [Halonotius sp. J07HN6]
------------------------------------------------------------
------------------------------------------------------------
----------MVETRT-------------CDY---------------SGE----------
------------------------------------------------------EIEP--
------------------------------------------------------------
--------GTG----------TML------------------------------------
------------------------------------------------------------
--------------------------------------------VKTDGTILHFKNAKAE
KN----------------------------------------------------------
------------------------------------------------------------
------------------------------------------------------------
------------------------------------------------------------
-----------------------------------------------YRLGR--------
---------EARDLE---------------------------------------WTEAGR
AEG-GQDN----------------------------------------------------
------------------------------------------------------------
------------------------------------------------------------
------------------------------------------------------------
------------------------------------------------------------
------------------------------------------------------------
------------------------------------------------------------
------------------------------------------------------------
------------------------------------------------------------
-------------------------------------------------------
>gi|541195295|gb|ERH03552.1| ribosomal protein L24E [Halorubrum sp. J07HR59]
------------------------------------------------------------
------------------------------------------------------------
----------MVEKRT-------------CDY---------------TGE----------
------------------------------------------------------DIEP--
------------------------------------------------------------
--------GTG----------TMY------------------------------------
------------------------------------------------------------
--------------------------------------------VQVDGTVLHFKDSKAE
KN----------------------------------------------------------
------------------------------------------------------------
------------------------------------------------------------
------------------------------------------------------------
-----------------------------------------------FFMGR--------
---------EARDLE---------------------------------------WTQAGQ
RAG-PSSQNQSTPDP------NEQAGADEETESSGDEASVTP------------------
------------------------------------------------------------
------------------------------------------------------------
------------------------------------------------------------
-----------------------------------------------------MMPVTAV
TRSE--------------------------------------------------------
------------------------------------------------------------
------------------------------------------------------------
------------------------------------------------------------
-------------------------------------------------------
>gi|448400389|ref|ZP_21571381.1| 50S ribosomal protein L24E [Haloterrigena limicola JCM 13563]
------------------------------------------------------------
------------------------------------------------------------
----------MVEKRT-------------CDY---------------TGE----------
------------------------------------------------------EIEP--
------------------------------------------------------------
--------GTG----------IMY------------------------------------
------------------------------------------------------------
--------------------------------------------VKTDGTVLHFVDSKAE
KN----------------------------------------------------------
------------------------------------------------------------
------------------------------------------------------------
------------------------------------------------------------
-----------------------------------------------YKLGR--------
---------EPRDLE---------------------------------------WTEEGR
RAK-GPAQEEAPAAD------EAEAETSTEDESDEVEAEEA-------------------
------------------------------------------------------------
------------------------------------------------------------
------------------------------------------------------------
------------------------------------------------------------
------------------------------------------------------------
------------------------------------------------------------
------------------------------------------------------------
------------------------------------------------------------
-------------------------------------------------------
>gi|448592520|ref|ZP_21651627.1| 50S ribosomal protein L24 [Haloferax elongans ATCC BAA-1513]
------------------------------------------------------------
------------------------------------------------------------
----------MVEKRT-------------CDY---------------SGE----------
------------------------------------------------------DIEP--
------------------------------------------------------------
--------GTG----------TMY------------------------------------
------------------------------------------------------------
--------------------------------------------VKNDGTILHFKDSKAE
KN----------------------------------------------------------
------------------------------------------------------------
------------------------------------------------------------
------------------------------------------------------------
-----------------------------------------------YFLGR--------
---------EARDLE---------------------------------------WTEAGQ
RAR-GEDN----------------------------------------------------
------------------------------------------------------------
------------------------------------------------------------
------------------------------------------------------------
------------------------------------------------------------
------------------------------------------------------------
------------------------------------------------------------
------------------------------------------------------------
------------------------------------------------------------
-------------------------------------------------------
>gi|448578409|ref|ZP_21643844.1| 50S ribosomal protein L24 [Haloferax larsenii JCM 13917]
------------------------------------------------------------
------------------------------------------------------------
----------MVEKRT-------------CDY---------------SGE----------
------------------------------------------------------DIEP--
------------------------------------------------------------
--------GTG----------TMY------------------------------------
------------------------------------------------------------
--------------------------------------------VKNDGTILHFKDSKAE
KN----------------------------------------------------------
------------------------------------------------------------
------------------------------------------------------------
------------------------------------------------------------
-----------------------------------------------YFLGR--------
---------EARDLE---------------------------------------WTEAGQ
RAR-GEDN----------------------------------------------------
------------------------------------------------------------
------------------------------------------------------------
------------------------------------------------------------
------------------------------------------------------------
------------------------------------------------------------
------------------------------------------------------------
------------------------------------------------------------
------------------------------------------------------------
-------------------------------------------------------
>gi|448290858|ref|ZP_21482003.1| 50S ribosomal protein L24 [Haloferax volcanii DS2]
------------------------------------------------------------
------------------------------------------------------------
----------MVEKRT-------------CDY---------------SGE----------
------------------------------------------------------EIEP--
------------------------------------------------------------
--------GTG----------TMY------------------------------------
------------------------------------------------------------
--------------------------------------------VKTDGTVLHFKDSKAE
KN----------------------------------------------------------
------------------------------------------------------------
------------------------------------------------------------
------------------------------------------------------------
-----------------------------------------------YFLGR--------
---------EARDLE---------------------------------------WTEAGR
RAS-GKAEDN--------------------------------------------------
------------------------------------------------------------
------------------------------------------------------------
------------------------------------------------------------
------------------------------------------------------------
------------------------------------------------------------
------------------------------------------------------------
------------------------------------------------------------
------------------------------------------------------------
-------------------------------------------------------
>gi|448622902|ref|ZP_21669551.1| 50S ribosomal protein L24 [Haloferax denitrificans ATCC 35960]
------------------------------------------------------------
------------------------------------------------------------
----------MVEKRT-------------CDY---------------SGD----------
------------------------------------------------------EIEP--
------------------------------------------------------------
--------GTG----------TMY------------------------------------
------------------------------------------------------------
--------------------------------------------VKTDGTILHFKDSKAE
KN----------------------------------------------------------
------------------------------------------------------------
------------------------------------------------------------
------------------------------------------------------------
-----------------------------------------------YFLGR--------
---------EARDLE---------------------------------------WTEAGR
RAS-GKSEDN--------------------------------------------------
------------------------------------------------------------
------------------------------------------------------------
------------------------------------------------------------
------------------------------------------------------------
------------------------------------------------------------
------------------------------------------------------------
------------------------------------------------------------
------------------------------------------------------------
-------------------------------------------------------
>gi|448600799|ref|ZP_21656178.1| 50S ribosomal protein L24 [Haloferax alexandrinus JCM 10717]
------------------------------------------------------------
------------------------------------------------------------
----------MVEKRT-------------CDY---------------SGE----------
------------------------------------------------------EIEP--
------------------------------------------------------------
--------GTG----------TMY------------------------------------
------------------------------------------------------------
--------------------------------------------VKTDGTILHFKDSKAE
KN----------------------------------------------------------
------------------------------------------------------------
------------------------------------------------------------
------------------------------------------------------------
-----------------------------------------------YFLGR--------
---------EARDLE---------------------------------------WTEAGR
RAS-GKAEDN--------------------------------------------------
------------------------------------------------------------
------------------------------------------------------------
------------------------------------------------------------
------------------------------------------------------------
------------------------------------------------------------
------------------------------------------------------------
------------------------------------------------------------
------------------------------------------------------------
-------------------------------------------------------
>gi|433438628|ref|ZP_20408374.1| 50S ribosomal protein L24 [Haloferax sp. BAB2207]
------------------------------------------------------------
------------------------------------------------------------
----------MVEKRT-------------CDY---------------SGE----------
------------------------------------------------------EIEP--
------------------------------------------------------------
--------GTG----------TMY------------------------------------
------------------------------------------------------------
--------------------------------------------VKTDGTILHFKDSKAE
KN----------------------------------------------------------
------------------------------------------------------------
------------------------------------------------------------
------------------------------------------------------------
-----------------------------------------------YFLGR--------
---------EARDLE---------------------------------------WTEAGR
RAS-GKAEDN--------------------------------------------------
------------------------------------------------------------
------------------------------------------------------------
------------------------------------------------------------
------------------------------------------------------------
------------------------------------------------------------
------------------------------------------------------------
------------------------------------------------------------
------------------------------------------------------------
-------------------------------------------------------
>gi|448568261|ref|ZP_21637838.1| 50S ribosomal protein L24 [Haloferax lucentense DSM 14919]
------------------------------------------------------------
------------------------------------------------------------
----------MVEKRT-------------CDY---------------SGE----------
------------------------------------------------------EIEP--
------------------------------------------------------------
--------GTG----------TMY------------------------------------
------------------------------------------------------------
--------------------------------------------VKTDGTILHFKDSKAE
KN----------------------------------------------------------
------------------------------------------------------------
------------------------------------------------------------
------------------------------------------------------------
-----------------------------------------------YFLGR--------
---------EARDLE---------------------------------------WTEAGR
RAS-GKAEDN--------------------------------------------------
------------------------------------------------------------
------------------------------------------------------------
------------------------------------------------------------
------------------------------------------------------------
------------------------------------------------------------
------------------------------------------------------------
------------------------------------------------------------
------------------------------------------------------------
-------------------------------------------------------
>gi|448557501|ref|ZP_21632690.1| 50S ribosomal protein L24 [Haloferax sp. ATCC BAA-644]
------------------------------------------------------------
------------------------------------------------------------
----------MVEKRT-------------CDY---------------SGE----------
------------------------------------------------------EIEP--
------------------------------------------------------------
--------GTG----------TMY------------------------------------
------------------------------------------------------------
--------------------------------------------VKTDGTILHFKDSKAE
KN----------------------------------------------------------
------------------------------------------------------------
------------------------------------------------------------
------------------------------------------------------------
-----------------------------------------------YFLGR--------
---------EARDLE---------------------------------------WTEAGR
RAS-GKSEDN--------------------------------------------------
------------------------------------------------------------
------------------------------------------------------------
------------------------------------------------------------
------------------------------------------------------------
------------------------------------------------------------
------------------------------------------------------------
------------------------------------------------------------
------------------------------------------------------------
-------------------------------------------------------
>gi|448548307|ref|ZP_21627574.1| 50S ribosomal protein L24 [Haloferax sp. ATCC BAA-645]
------------------------------------------------------------
------------------------------------------------------------
----------MVEKRT-------------CDY---------------SGE----------
------------------------------------------------------EIEP--
------------------------------------------------------------
--------GTG----------TMY------------------------------------
------------------------------------------------------------
--------------------------------------------VKTDGTILHFKDSKAE
KN----------------------------------------------------------
------------------------------------------------------------
------------------------------------------------------------
------------------------------------------------------------
-----------------------------------------------YFLGR--------
---------EARDLE---------------------------------------WTEAGR
RAS-GKSEDN--------------------------------------------------
------------------------------------------------------------
------------------------------------------------------------
------------------------------------------------------------
------------------------------------------------------------
------------------------------------------------------------
------------------------------------------------------------
------------------------------------------------------------
------------------------------------------------------------
-------------------------------------------------------
>gi|448546320|ref|ZP_21626484.1| 50S ribosomal protein L24 [Haloferax sp. ATCC BAA-646]
------------------------------------------------------------
------------------------------------------------------------
----------MVEKRT-------------CDY---------------SGE----------
------------------------------------------------------EIEP--
------------------------------------------------------------
--------GTG----------TMY------------------------------------
------------------------------------------------------------
--------------------------------------------VKTDGTILHFKDSKAE
KN----------------------------------------------------------
------------------------------------------------------------
------------------------------------------------------------
------------------------------------------------------------
-----------------------------------------------YFLGR--------
---------EARDLE---------------------------------------WTEAGR
RAS-GKSEDN--------------------------------------------------
------------------------------------------------------------
------------------------------------------------------------
------------------------------------------------------------
------------------------------------------------------------
------------------------------------------------------------
------------------------------------------------------------
------------------------------------------------------------
------------------------------------------------------------
-------------------------------------------------------
>gi|448583299|ref|ZP_21646655.1| 50S ribosomal protein L24 [Haloferax gibbonsii ATCC 33959]
------------------------------------------------------------
------------------------------------------------------------
----------MVEKRT-------------CDY---------------SGE----------
------------------------------------------------------EIEP--
------------------------------------------------------------
--------GTG----------TMY------------------------------------
------------------------------------------------------------
--------------------------------------------VKTDGTILHFKDSKAE
KN----------------------------------------------------------
------------------------------------------------------------
------------------------------------------------------------
------------------------------------------------------------
-----------------------------------------------YFLGR--------
---------EARDLE---------------------------------------WTEAGR
RAS-GKSEDN--------------------------------------------------
------------------------------------------------------------
------------------------------------------------------------
------------------------------------------------------------
------------------------------------------------------------
------------------------------------------------------------
------------------------------------------------------------
------------------------------------------------------------
------------------------------------------------------------
-------------------------------------------------------
>gi|448565349|ref|ZP_21636216.1| 50S ribosomal protein L24 [Haloferax prahovense DSM 18310]
------------------------------------------------------------
------------------------------------------------------------
----------MVEKRT-------------CDY---------------SGE----------
------------------------------------------------------EIEP--
------------------------------------------------------------
--------GTG----------TMY------------------------------------
------------------------------------------------------------
--------------------------------------------VKTDGTILHFKDSKAE
KN----------------------------------------------------------
------------------------------------------------------------
------------------------------------------------------------
------------------------------------------------------------
-----------------------------------------------YFLGR--------
---------EARDLE---------------------------------------WTEAGR
RAS-GKSEDN--------------------------------------------------
------------------------------------------------------------
------------------------------------------------------------
------------------------------------------------------------
------------------------------------------------------------
------------------------------------------------------------
------------------------------------------------------------
------------------------------------------------------------
------------------------------------------------------------
-------------------------------------------------------
>gi|448611909|ref|ZP_21662339.1| 50S ribosomal protein L24e [Haloferax mucosum ATCC BAA-1512]
------------------------------------------------------------
------------------------------------------------------------
----------MVEKRT-------------CDY---------------SGE----------
------------------------------------------------------EIEP--
------------------------------------------------------------
--------GTG----------TMY------------------------------------
------------------------------------------------------------
--------------------------------------------VKIDGTILHFKNSKAE
KN----------------------------------------------------------
------------------------------------------------------------
------------------------------------------------------------
------------------------------------------------------------
-----------------------------------------------YFLGR--------
---------EARELE---------------------------------------WTEAGR
RAR-GRSEEDN-------------------------------------------------
------------------------------------------------------------
------------------------------------------------------------
------------------------------------------------------------
------------------------------------------------------------
------------------------------------------------------------
------------------------------------------------------------
------------------------------------------------------------
------------------------------------------------------------
-------------------------------------------------------
>gi|448618382|ref|ZP_21666619.1| 50S ribosomal protein L24e [Haloferax mediterranei ATCC 33500]
------------------------------------------------------------
------------------------------------------------------------
----------MVEKRT-------------CDY---------------SGE----------
------------------------------------------------------EIEP--
------------------------------------------------------------
--------GTG----------TMY------------------------------------
------------------------------------------------------------
--------------------------------------------VKTDGTILHFKNSKAE
KN----------------------------------------------------------
------------------------------------------------------------
------------------------------------------------------------
------------------------------------------------------------
-----------------------------------------------YFLGR--------
---------EARDLE---------------------------------------WTEAGR
RAS-GRAEEDN-------------------------------------------------
------------------------------------------------------------
------------------------------------------------------------
------------------------------------------------------------
------------------------------------------------------------
------------------------------------------------------------
------------------------------------------------------------
------------------------------------------------------------
------------------------------------------------------------
-------------------------------------------------------
>gi|448285812|ref|ZP_21477051.1| ribosomal protein l24e [Halogeometricum borinquense DSM 11551]
------------------------------------------------------------
------------------------------------------------------------
----------MVEKRT-------------CDY---------------SGE----------
------------------------------------------------------EIEP--
------------------------------------------------------------
--------GTG----------TMY------------------------------------
------------------------------------------------------------
--------------------------------------------VKNDGSILHFKDSKAE
KN----------------------------------------------------------
------------------------------------------------------------
------------------------------------------------------------
------------------------------------------------------------
-----------------------------------------------YFLGR--------
---------EARDLE---------------------------------------WTAEGQ
AAS-GASEASEE------------------------------------------------
------------------------------------------------------------
------------------------------------------------------------
------------------------------------------------------------
------------------------------------------------------------
------------------------------------------------------------
------------------------------------------------------------
------------------------------------------------------------
------------------------------------------------------------
-------------------------------------------------------
>gi|448414157|ref|ZP_21577296.1| ribosomal protein l24e [Halosarcina pallida JCM 14848]
------------------------------------------------------------
------------------------------------------------------------
----------MVETRT-------------CDY---------------TGE----------
------------------------------------------------------QIEP--
------------------------------------------------------------
--------GTG----------TMY------------------------------------
------------------------------------------------------------
--------------------------------------------VRNDGTILHFKDSKAE
KN----------------------------------------------------------
------------------------------------------------------------
------------------------------------------------------------
------------------------------------------------------------
-----------------------------------------------YFLGR--------
---------EARDLE---------------------------------------WTAEGQ
AAS-GPTEGSDE------------------------------------------------
------------------------------------------------------------
------------------------------------------------------------
------------------------------------------------------------
------------------------------------------------------------
------------------------------------------------------------
------------------------------------------------------------
------------------------------------------------------------
------------------------------------------------------------
-------------------------------------------------------
>gi|544638235|ref|WP_021072807.1| 50S ribosomal protein L24 [haloarchaeon 3A1_DGR]
------------------------------------------------------------
------------------------------------------------------------
--------MTMVETRT-------------CDY---------------TGE----------
------------------------------------------------------EIEP--
------------------------------------------------------------
--------GTG----------TMF------------------------------------
------------------------------------------------------------
--------------------------------------------VKTDGTILHFVDSKAE
KN----------------------------------------------------------
------------------------------------------------------------
------------------------------------------------------------
------------------------------------------------------------
-----------------------------------------------YFMGR--------
---------EARDLE---------------------------------------WTEAGQ
AAK-GEDE----------------------------------------------------
------------------------------------------------------------
------------------------------------------------------------
------------------------------------------------------------
------------------------------------------------------------
------------------------------------------------------------
------------------------------------------------------------
------------------------------------------------------------
------------------------------------------------------------
-------------------------------------------------------
>lcl|36546_2200 unnamed protein product
------------------------------------------------------------
------------------------------------------------------------
----------MVETRT-------------CDY---------------SGE----------
------------------------------------------------------EIEP--
------------------------------------------------------------
--------GTG----------TMY------------------------------------
------------------------------------------------------------
--------------------------------------------VKKDGQILHFVDSKAE
KN----------------------------------------------------------
------------------------------------------------------------
------------------------------------------------------------
------------------------------------------------------------
-----------------------------------------------YFLGR--------
---------EARDVE---------------------------------------WTEEGH
RAG-GDEQ----------------------------------------------------
------------------------------------------------------------
------------------------------------------------------------
------------------------------------------------------------
------------------------------------------------------------
------------------------------------------------------------
------------------------------------------------------------
------------------------------------------------------------
------------------------------------------------------------
-------------------------------------------------------
>lcl|38020_211 unnamed protein product
------------------------------------------------------------
------------------------------------------------------------
----------MVETRT-------------CDY---------------SGE----------
------------------------------------------------------EIEP--
------------------------------------------------------------
--------GTG----------TMY------------------------------------
------------------------------------------------------------
--------------------------------------------VKKDGQILHFVDSKAE
KN----------------------------------------------------------
------------------------------------------------------------
------------------------------------------------------------
------------------------------------------------------------
-----------------------------------------------YFLGR--------
---------EARDVE---------------------------------------WTEEGH
RAG-GDEQ----------------------------------------------------
------------------------------------------------------------
------------------------------------------------------------
------------------------------------------------------------
------------------------------------------------------------
------------------------------------------------------------
------------------------------------------------------------
------------------------------------------------------------
------------------------------------------------------------
-------------------------------------------------------
>lcl|38021_1875 unnamed protein product
------------------------------------------------------------
------------------------------------------------------------
----------MVETRT-------------CDY---------------SGE----------
------------------------------------------------------EIEP--
------------------------------------------------------------
--------GTG----------TMY------------------------------------
------------------------------------------------------------
--------------------------------------------VKKDGQILHFVDSKAE
KN----------------------------------------------------------
------------------------------------------------------------
------------------------------------------------------------
------------------------------------------------------------
-----------------------------------------------YFLGR--------
---------EARDVE---------------------------------------WTEEGH
RAG-GDEQ----------------------------------------------------
------------------------------------------------------------
------------------------------------------------------------
------------------------------------------------------------
------------------------------------------------------------
------------------------------------------------------------
------------------------------------------------------------
------------------------------------------------------------
------------------------------------------------------------
-------------------------------------------------------
>lcl|38022_251 unnamed protein product
------------------------------------------------------------
------------------------------------------------------------
----------MVETRT-------------CDY---------------SGE----------
------------------------------------------------------EIEP--
------------------------------------------------------------
--------GTG----------TMY------------------------------------
------------------------------------------------------------
--------------------------------------------VKKDGQILHFVDSKAE
KN----------------------------------------------------------
------------------------------------------------------------
------------------------------------------------------------
------------------------------------------------------------
-----------------------------------------------YFLGR--------
---------EARDVE---------------------------------------WTEEGH
RAG-GDEQ----------------------------------------------------
------------------------------------------------------------
------------------------------------------------------------
------------------------------------------------------------
------------------------------------------------------------
------------------------------------------------------------
------------------------------------------------------------
------------------------------------------------------------
------------------------------------------------------------
-------------------------------------------------------
>lcl|23591_2222 unnamed protein product
------------------------------------------------------------
------------------------------------------------------------
----------MVETRT-------------CDY---------------SGE----------
------------------------------------------------------EIEP--
------------------------------------------------------------
--------GTG----------TMY------------------------------------
------------------------------------------------------------
--------------------------------------------VKKDGQILHFVDSKAE
KN----------------------------------------------------------
------------------------------------------------------------
------------------------------------------------------------
------------------------------------------------------------
-----------------------------------------------YFLGR--------
---------EARDVE---------------------------------------WTEEGH
RAG-GDEQ----------------------------------------------------
------------------------------------------------------------
------------------------------------------------------------
------------------------------------------------------------
------------------------------------------------------------
------------------------------------------------------------
------------------------------------------------------------
------------------------------------------------------------
------------------------------------------------------------
-------------------------------------------------------
>lcl|36553_790 unnamed protein product
------------------------------------------------------------
------------------------------------------------------------
----------MVETRT-------------CDY---------------SGE----------
------------------------------------------------------EIEP--
------------------------------------------------------------
--------GTG----------TMY------------------------------------
------------------------------------------------------------
--------------------------------------------VKKDGQILHFVDSKAE
KN----------------------------------------------------------
------------------------------------------------------------
------------------------------------------------------------
------------------------------------------------------------
-----------------------------------------------YFLGR--------
---------EARDVE---------------------------------------WTEEGH
RAG-GDEQ----------------------------------------------------
------------------------------------------------------------
------------------------------------------------------------
------------------------------------------------------------
------------------------------------------------------------
------------------------------------------------------------
------------------------------------------------------------
------------------------------------------------------------
------------------------------------------------------------
-------------------------------------------------------
>lcl|38024_1205 unnamed protein product
------------------------------------------------------------
------------------------------------------------------------
----------MVETRT-------------CDY---------------SGE----------
------------------------------------------------------EIEP--
------------------------------------------------------------
--------GTG----------TMY------------------------------------
------------------------------------------------------------
--------------------------------------------VKKDGQILHFVDSKAE
KN----------------------------------------------------------
------------------------------------------------------------
------------------------------------------------------------
------------------------------------------------------------
-----------------------------------------------YFLGR--------
---------EARDVE---------------------------------------WTEEGH
RAG-GDEQ----------------------------------------------------
------------------------------------------------------------
------------------------------------------------------------
------------------------------------------------------------
------------------------------------------------------------
------------------------------------------------------------
------------------------------------------------------------
------------------------------------------------------------
------------------------------------------------------------
-------------------------------------------------------
>lcl|38025_1969 unnamed protein product
------------------------------------------------------------
------------------------------------------------------------
----------MVETRT-------------CDY---------------SGE----------
------------------------------------------------------EIEP--
------------------------------------------------------------
--------GTG----------TMY------------------------------------
------------------------------------------------------------
--------------------------------------------VKKDGQILHFVDSKAE
KN----------------------------------------------------------
------------------------------------------------------------
------------------------------------------------------------
------------------------------------------------------------
-----------------------------------------------YFLGR--------
---------EARDVE---------------------------------------WTEEGH
RAG-GDEQ----------------------------------------------------
------------------------------------------------------------
------------------------------------------------------------
------------------------------------------------------------
------------------------------------------------------------
------------------------------------------------------------
------------------------------------------------------------
------------------------------------------------------------
------------------------------------------------------------
-------------------------------------------------------
>lcl|36556_4903 unnamed protein product
------------------------------------------------------------
------------------------------------------------------------
----------MVETRT-------------CDY---------------SGE----------
------------------------------------------------------EIEP--
------------------------------------------------------------
--------GTG----------TMY------------------------------------
------------------------------------------------------------
--------------------------------------------VKKDGQILHFVDSKAE
KN----------------------------------------------------------
------------------------------------------------------------
------------------------------------------------------------
------------------------------------------------------------
-----------------------------------------------YFLGR--------
---------EARDVE---------------------------------------WTEEGH
RAG-GDEQ----------------------------------------------------
------------------------------------------------------------
------------------------------------------------------------
------------------------------------------------------------
------------------------------------------------------------
------------------------------------------------------------
------------------------------------------------------------
------------------------------------------------------------
------------------------------------------------------------
-------------------------------------------------------
>gi|495721413|ref|WP_008445992.1| 50S ribosomal protein L24 [Halorubrum californiense]
------------------------------------------------------------
------------------------------------------------------------
----------MVEKRT-------------CDY---------------SGE----------
------------------------------------------------------EIEP--
------------------------------------------------------------
--------GTG----------TMF------------------------------------
------------------------------------------------------------
--------------------------------------------VKKDGTVLHFVDSKAE
KN----------------------------------------------------------
------------------------------------------------------------
------------------------------------------------------------
------------------------------------------------------------
-----------------------------------------------YFLGR--------
---------EARDVE---------------------------------------WTEEGH
RAG-GDEQ----------------------------------------------------
------------------------------------------------------------
------------------------------------------------------------
------------------------------------------------------------
------------------------------------------------------------
------------------------------------------------------------
------------------------------------------------------------
------------------------------------------------------------
------------------------------------------------------------
-------------------------------------------------------
>lcl|36548_44 unnamed protein product
------------------------------------------------------------
------------------------------------------------------------
----------MVETRT-------------CDY---------------TGE----------
------------------------------------------------------EIEP--
------------------------------------------------------------
--------GTG----------TMF------------------------------------
------------------------------------------------------------
--------------------------------------------VKKDGTVLHFVDSKAE
KN----------------------------------------------------------
------------------------------------------------------------
------------------------------------------------------------
------------------------------------------------------------
-----------------------------------------------YFLGR--------
---------EARDVE---------------------------------------WTEEGH
RAG-GDEQ----------------------------------------------------
------------------------------------------------------------
------------------------------------------------------------
------------------------------------------------------------
------------------------------------------------------------
------------------------------------------------------------
------------------------------------------------------------
------------------------------------------------------------
------------------------------------------------------------
-------------------------------------------------------
>gi|448499511|ref|ZP_21611361.1| ribosomal protein L24E [Halorubrum coriense DSM 10284]
------------------------------------------------------------
------------------------------------------------------------
----------MVETRT-------------CDY---------------SGE----------
------------------------------------------------------EIEP--
------------------------------------------------------------
--------GTG----------TMF------------------------------------
------------------------------------------------------------
--------------------------------------------VKKDGTVLHFVDSKAE
KN----------------------------------------------------------
------------------------------------------------------------
------------------------------------------------------------
------------------------------------------------------------
-----------------------------------------------YFLGR--------
---------EARDVE---------------------------------------WTEEGH
QAG-GDEQ----------------------------------------------------
------------------------------------------------------------
------------------------------------------------------------
------------------------------------------------------------
------------------------------------------------------------
------------------------------------------------------------
------------------------------------------------------------
------------------------------------------------------------
------------------------------------------------------------
-------------------------------------------------------
>lcl|36557_6796 unnamed protein product
------------------------------------------------------------
------------------------------------------------------------
----------MVETRT-------------CDY---------------SGK----------
------------------------------------------------------EIEP--
------------------------------------------------------------
--------GTG----------TMF------------------------------------
------------------------------------------------------------
--------------------------------------------VKKDGTVLHFVDSKAE
KN----------------------------------------------------------
------------------------------------------------------------
------------------------------------------------------------
------------------------------------------------------------
-----------------------------------------------YFLGR--------
---------EARDVE---------------------------------------WTEEGH
RAG-GDEQ----------------------------------------------------
------------------------------------------------------------
------------------------------------------------------------
------------------------------------------------------------
------------------------------------------------------------
------------------------------------------------------------
------------------------------------------------------------
------------------------------------------------------------
------------------------------------------------------------
-------------------------------------------------------
>lcl|39407_1775 unnamed protein product
------------------------------------------------------------
------------------------------------------------------------
----------MVETRT-------------CDY---------------SGE----------
------------------------------------------------------EIEP--
------------------------------------------------------------
--------GTG----------TMF------------------------------------
------------------------------------------------------------
--------------------------------------------VKKDGTVLHFVDSKAE
KN----------------------------------------------------------
------------------------------------------------------------
------------------------------------------------------------
------------------------------------------------------------
-----------------------------------------------YFLGR--------
---------EARDVE---------------------------------------WTEEGH
RAG-GDEQ----------------------------------------------------
------------------------------------------------------------
------------------------------------------------------------
------------------------------------------------------------
------------------------------------------------------------
------------------------------------------------------------
------------------------------------------------------------
------------------------------------------------------------
------------------------------------------------------------
-------------------------------------------------------
>gi|448485326|ref|ZP_21606587.1| 50S ribosomal protein L24 [Halorubrum arcis JCM 13916]
------------------------------------------------------------
------------------------------------------------------------
----------MVETRT-------------CDY---------------SGE----------
------------------------------------------------------EIEP--
------------------------------------------------------------
--------GTG----------TMF------------------------------------
------------------------------------------------------------
--------------------------------------------VKKDGTVLHFVDSKAE
KN----------------------------------------------------------
------------------------------------------------------------
------------------------------------------------------------
------------------------------------------------------------
-----------------------------------------------YFLGR--------
---------EARDVE---------------------------------------WTEEGH
RAG-GDEQ----------------------------------------------------
------------------------------------------------------------
------------------------------------------------------------
------------------------------------------------------------
------------------------------------------------------------
------------------------------------------------------------
------------------------------------------------------------
------------------------------------------------------------
------------------------------------------------------------
-------------------------------------------------------
>lcl|38016_3104 unnamed protein product
------------------------------------------------------------
------------------------------------------------------------
----------MVETRT-------------CDY---------------SGE----------
------------------------------------------------------EIEP--
------------------------------------------------------------
--------GTG----------TMF------------------------------------
------------------------------------------------------------
--------------------------------------------VKKDGTVLHFVDSKAE
KN----------------------------------------------------------
------------------------------------------------------------
------------------------------------------------------------
------------------------------------------------------------
-----------------------------------------------YFLGR--------
---------EARDVE---------------------------------------WTEEGH
RAG-GDEQ----------------------------------------------------
------------------------------------------------------------
------------------------------------------------------------
------------------------------------------------------------
------------------------------------------------------------
------------------------------------------------------------
------------------------------------------------------------
------------------------------------------------------------
------------------------------------------------------------
-------------------------------------------------------
>lcl|36547_888 unnamed protein product
------------------------------------------------------------
------------------------------------------------------------
----------MVETRT-------------CDY---------------SGE----------
------------------------------------------------------EIEP--
------------------------------------------------------------
--------GTG----------TMF------------------------------------
------------------------------------------------------------
--------------------------------------------VKKDGTVLHFVDSKAE
KN----------------------------------------------------------
------------------------------------------------------------
------------------------------------------------------------
------------------------------------------------------------
-----------------------------------------------YFLGR--------
---------EARDVE---------------------------------------WTEEGH
RAG-GDEQ----------------------------------------------------
------------------------------------------------------------
------------------------------------------------------------
------------------------------------------------------------
------------------------------------------------------------
------------------------------------------------------------
------------------------------------------------------------
------------------------------------------------------------
------------------------------------------------------------
-------------------------------------------------------
>gi|448518857|ref|ZP_21617808.1| 50S ribosomal protein L24 [Halorubrum distributum JCM 10118]
------------------------------------------------------------
------------------------------------------------------------
----------MVETRT-------------CDY---------------SGE----------
------------------------------------------------------EIEP--
------------------------------------------------------------
--------GTG----------TMF------------------------------------
------------------------------------------------------------
--------------------------------------------VKKDGTVLHFVDSKAE
KN----------------------------------------------------------
------------------------------------------------------------
------------------------------------------------------------
------------------------------------------------------------
-----------------------------------------------YFLGR--------
---------EARDVE---------------------------------------WTEEGH
RAG-GDEQ----------------------------------------------------
------------------------------------------------------------
------------------------------------------------------------
------------------------------------------------------------
------------------------------------------------------------
------------------------------------------------------------
------------------------------------------------------------
------------------------------------------------------------
------------------------------------------------------------
-------------------------------------------------------
>lcl|36549_2085 unnamed protein product
------------------------------------------------------------
------------------------------------------------------------
----------MVETRT-------------CDY---------------SGE----------
------------------------------------------------------EIEP--
------------------------------------------------------------
--------GTG----------TMF------------------------------------
------------------------------------------------------------
--------------------------------------------VKKDGTVLHFVDSKAE
KN----------------------------------------------------------
------------------------------------------------------------
------------------------------------------------------------
------------------------------------------------------------
-----------------------------------------------YFLGR--------
---------EARDVE---------------------------------------WTEEGH
RAG-GDEQ----------------------------------------------------
------------------------------------------------------------
------------------------------------------------------------
------------------------------------------------------------
------------------------------------------------------------
------------------------------------------------------------
------------------------------------------------------------
------------------------------------------------------------
------------------------------------------------------------
-------------------------------------------------------
>gi|448453173|ref|ZP_21593697.1| 50S ribosomal protein L24 [Halorubrum litoreum JCM 13561]
------------------------------------------------------------
------------------------------------------------------------
----------MVETRT-------------CDY---------------SGE----------
------------------------------------------------------EIEP--
------------------------------------------------------------
--------GTG----------TMF------------------------------------
------------------------------------------------------------
--------------------------------------------VKKDGTVLHFVDSKAE
KN----------------------------------------------------------
------------------------------------------------------------
------------------------------------------------------------
------------------------------------------------------------
-----------------------------------------------YFLGR--------
---------EARDVE---------------------------------------WTEEGH
RAG-GDEQ----------------------------------------------------
------------------------------------------------------------
------------------------------------------------------------
------------------------------------------------------------
------------------------------------------------------------
------------------------------------------------------------
------------------------------------------------------------
------------------------------------------------------------
------------------------------------------------------------
-------------------------------------------------------
>lcl|18175_1492 unnamed protein product
------------------------------------------------------------
------------------------------------------------------------
----------MVETRT-------------CDY---------------SGE----------
------------------------------------------------------EIEP--
------------------------------------------------------------
--------GTG----------TMF------------------------------------
------------------------------------------------------------
--------------------------------------------VKKDGTVLHFVDSKAE
KN----------------------------------------------------------
------------------------------------------------------------
------------------------------------------------------------
------------------------------------------------------------
-----------------------------------------------YFLGR--------
---------EARDVE---------------------------------------WTEEGH
RAG-GDEQ----------------------------------------------------
------------------------------------------------------------
------------------------------------------------------------
------------------------------------------------------------
------------------------------------------------------------
------------------------------------------------------------
------------------------------------------------------------
------------------------------------------------------------
------------------------------------------------------------
-------------------------------------------------------
>lcl|18176_2668 unnamed protein product
------------------------------------------------------------
------------------------------------------------------------
----------MVETRT-------------CDY---------------SGE----------
------------------------------------------------------EIEP--
------------------------------------------------------------
--------GTG----------TMF------------------------------------
------------------------------------------------------------
--------------------------------------------VKKDGTVLHFVDSKAE
KN----------------------------------------------------------
------------------------------------------------------------
------------------------------------------------------------
------------------------------------------------------------
-----------------------------------------------YFLGR--------
---------EARDVE---------------------------------------WTEEGH
RAG-GDEQ----------------------------------------------------
------------------------------------------------------------
------------------------------------------------------------
------------------------------------------------------------
------------------------------------------------------------
------------------------------------------------------------
------------------------------------------------------------
------------------------------------------------------------
------------------------------------------------------------
-------------------------------------------------------
>gi|448425502|ref|ZP_21582832.1| 50S ribosomal protein L24 [Halorubrum terrestre JCM 10247]
------------------------------------------------------------
------------------------------------------------------------
----------MVETRT-------------CDY---------------SGE----------
------------------------------------------------------EIEP--
------------------------------------------------------------
--------GTG----------TMF------------------------------------
------------------------------------------------------------
--------------------------------------------VKKDGTVLHFVDSKAE
KN----------------------------------------------------------
------------------------------------------------------------
------------------------------------------------------------
------------------------------------------------------------
-----------------------------------------------YFLGR--------
---------EARDVE---------------------------------------WTEEGH
RAG-GDEQ----------------------------------------------------
------------------------------------------------------------
------------------------------------------------------------
------------------------------------------------------------
------------------------------------------------------------
------------------------------------------------------------
------------------------------------------------------------
------------------------------------------------------------
------------------------------------------------------------
-------------------------------------------------------
>gi|448534238|ref|ZP_21621618.1| ribosomal protein L24E [Halorubrum hochstenium ATCC 700873]
------------------------------------------------------------
------------------------------------------------------------
----------MVETRT-------------CDY---------------TGE----------
------------------------------------------------------EIEP--
------------------------------------------------------------
--------GTG----------TMF------------------------------------
------------------------------------------------------------
--------------------------------------------VKKDGQILHFVDSKAE
KN----------------------------------------------------------
------------------------------------------------------------
------------------------------------------------------------
------------------------------------------------------------
-----------------------------------------------YLLGR--------
---------EARDLE---------------------------------------WTEEGN
RAG-GDDQ----------------------------------------------------
------------------------------------------------------------
------------------------------------------------------------
------------------------------------------------------------
------------------------------------------------------------
------------------------------------------------------------
------------------------------------------------------------
------------------------------------------------------------
------------------------------------------------------------
-------------------------------------------------------
>gi|448431312|ref|ZP_21585017.1| ribosomal protein L24E [Halorubrum tebenquichense DSM 14210]
------------------------------------------------------------
------------------------------------------------------------
----------MVETRT-------------CDY---------------TGE----------
------------------------------------------------------EIEP--
------------------------------------------------------------
--------GTG----------TMF------------------------------------
------------------------------------------------------------
--------------------------------------------VKKDGQILHFVDSKAE
KN----------------------------------------------------------
------------------------------------------------------------
------------------------------------------------------------
------------------------------------------------------------
-----------------------------------------------YLLGR--------
---------EARDLE---------------------------------------WTEEGN
RAG-GDDQ----------------------------------------------------
------------------------------------------------------------
------------------------------------------------------------
------------------------------------------------------------
------------------------------------------------------------
------------------------------------------------------------
------------------------------------------------------------
------------------------------------------------------------
------------------------------------------------------------
-------------------------------------------------------
>lcl|18174_433 unnamed protein product
------------------------------------------------------------
------------------------------------------------------------
----------MVETRT-------------CDY---------------TGE----------
------------------------------------------------------EIEP--
------------------------------------------------------------
--------GTG----------TMY------------------------------------
------------------------------------------------------------
--------------------------------------------VKTDGQILHFVDSKAE
KN----------------------------------------------------------
------------------------------------------------------------
------------------------------------------------------------
------------------------------------------------------------
-----------------------------------------------YFLGR--------
---------EARDLE---------------------------------------WTEEGR
RAG-GDDR----------------------------------------------------
------------------------------------------------------------
------------------------------------------------------------
------------------------------------------------------------
------------------------------------------------------------
------------------------------------------------------------
------------------------------------------------------------
------------------------------------------------------------
------------------------------------------------------------
-------------------------------------------------------
>lcl|18178_2091 unnamed protein product
------------------------------------------------------------
------------------------------------------------------------
----------MVETRT-------------CDY---------------TGE----------
------------------------------------------------------EIEP--
------------------------------------------------------------
--------GTG----------TMY------------------------------------
------------------------------------------------------------
--------------------------------------------VKTDGQILHFVDSKAE
KN----------------------------------------------------------
------------------------------------------------------------
------------------------------------------------------------
------------------------------------------------------------
-----------------------------------------------YFLGR--------
---------EARDLE---------------------------------------WTEEGR
RAG-GDDR----------------------------------------------------
------------------------------------------------------------
------------------------------------------------------------
------------------------------------------------------------
------------------------------------------------------------
------------------------------------------------------------
------------------------------------------------------------
------------------------------------------------------------
------------------------------------------------------------
-------------------------------------------------------
>lcl|38019_862 unnamed protein product
------------------------------------------------------------
------------------------------------------------------------
----------MVETRT-------------CDY---------------TGE----------
------------------------------------------------------EIEP--
------------------------------------------------------------
--------GTG----------TMY------------------------------------
------------------------------------------------------------
--------------------------------------------VRTNGQILHFVDSKAE
KN----------------------------------------------------------
------------------------------------------------------------
------------------------------------------------------------
------------------------------------------------------------
-----------------------------------------------YFLGR--------
---------EARDLE---------------------------------------WTEEGR
AAG-GEE-----------------------------------------------------
------------------------------------------------------------
------------------------------------------------------------
------------------------------------------------------------
------------------------------------------------------------
------------------------------------------------------------
------------------------------------------------------------
------------------------------------------------------------
------------------------------------------------------------
-------------------------------------------------------
>gi|448474516|ref|ZP_21602375.1| ribosomal protein L24E [Halorubrum aidingense JCM 13560]
------------------------------------------------------------
------------------------------------------------------------
----------MVETRT-------------CDY---------------TGE----------
------------------------------------------------------EIEP--
------------------------------------------------------------
--------GTG----------TMY------------------------------------
------------------------------------------------------------
--------------------------------------------VKKDGTILHFVDSKAE
KN----------------------------------------------------------
------------------------------------------------------------
------------------------------------------------------------
------------------------------------------------------------
-----------------------------------------------YFLGR--------
---------EARDLE---------------------------------------WTEEGR
KQG-GE------------------------------------------------------
------------------------------------------------------------
------------------------------------------------------------
------------------------------------------------------------
------------------------------------------------------------
------------------------------------------------------------
------------------------------------------------------------
------------------------------------------------------------
------------------------------------------------------------
-------------------------------------------------------
>lcl|36550_1509 unnamed protein product
------------------------------------------------------------
------------------------------------------------------------
----------MVETRT-------------CDY---------------TGE----------
------------------------------------------------------EIEP--
------------------------------------------------------------
--------GTG----------TMY------------------------------------
------------------------------------------------------------
--------------------------------------------VKKDGQILHFVDSKAE
KN----------------------------------------------------------
------------------------------------------------------------
------------------------------------------------------------
------------------------------------------------------------
-----------------------------------------------YFLGR--------
---------EARDLE---------------------------------------WTEEGR
DHG-GE------------------------------------------------------
------------------------------------------------------------
------------------------------------------------------------
------------------------------------------------------------
------------------------------------------------------------
------------------------------------------------------------
------------------------------------------------------------
------------------------------------------------------------
------------------------------------------------------------
-------------------------------------------------------
>lcl|36551_2823 unnamed protein product
------------------------------------------------------------
------------------------------------------------------------
----------MVETRT-------------CDY---------------TGE----------
------------------------------------------------------EIEP--
------------------------------------------------------------
--------GTG----------TMY------------------------------------
------------------------------------------------------------
--------------------------------------------VKKDGQILHFVDSKAE
KN----------------------------------------------------------
------------------------------------------------------------
------------------------------------------------------------
------------------------------------------------------------
-----------------------------------------------YFLGR--------
---------EARDLE---------------------------------------WTEEGR
DHG-GE------------------------------------------------------
------------------------------------------------------------
------------------------------------------------------------
------------------------------------------------------------
------------------------------------------------------------
------------------------------------------------------------
------------------------------------------------------------
------------------------------------------------------------
------------------------------------------------------------
-------------------------------------------------------
>lcl|36552_2163 unnamed protein product
------------------------------------------------------------
------------------------------------------------------------
----------MVETRT-------------CDY---------------TGE----------
------------------------------------------------------EIEP--
------------------------------------------------------------
--------GTG----------TMY------------------------------------
------------------------------------------------------------
--------------------------------------------VKKDGQILHFVDSKAE
KN----------------------------------------------------------
------------------------------------------------------------
------------------------------------------------------------
------------------------------------------------------------
-----------------------------------------------YFLGR--------
---------EARDLE---------------------------------------WTEEGR
DHG-GE------------------------------------------------------
------------------------------------------------------------
------------------------------------------------------------
------------------------------------------------------------
------------------------------------------------------------
------------------------------------------------------------
------------------------------------------------------------
------------------------------------------------------------
------------------------------------------------------------
-------------------------------------------------------
>lcl|36554_2084 unnamed protein product
------------------------------------------------------------
------------------------------------------------------------
----------MVETRT-------------CDY---------------TGE----------
------------------------------------------------------EIEP--
------------------------------------------------------------
--------GTG----------TMY------------------------------------
------------------------------------------------------------
--------------------------------------------VKKDGQILHFVDSKAE
KN----------------------------------------------------------
------------------------------------------------------------
------------------------------------------------------------
------------------------------------------------------------
-----------------------------------------------YFLGR--------
---------EARDLE---------------------------------------WTEEGR
DHG-GE------------------------------------------------------
------------------------------------------------------------
------------------------------------------------------------
------------------------------------------------------------
------------------------------------------------------------
------------------------------------------------------------
------------------------------------------------------------
------------------------------------------------------------
------------------------------------------------------------
-------------------------------------------------------
>lcl|36555_3236 unnamed protein product
------------------------------------------------------------
------------------------------------------------------------
----------MVETRT-------------CDY---------------TGE----------
------------------------------------------------------EIEP--
------------------------------------------------------------
--------GTG----------TMY------------------------------------
------------------------------------------------------------
--------------------------------------------VKKDGQILHFVDSKAE
KN----------------------------------------------------------
------------------------------------------------------------
------------------------------------------------------------
------------------------------------------------------------
-----------------------------------------------YFLGR--------
---------EARDLE---------------------------------------WTEEGR
DHG-GE------------------------------------------------------
------------------------------------------------------------
------------------------------------------------------------
------------------------------------------------------------
------------------------------------------------------------
------------------------------------------------------------
------------------------------------------------------------
------------------------------------------------------------
------------------------------------------------------------
-------------------------------------------------------
>gi|222480255|ref|YP_002566492.1| ribosomal protein L24E [Halorubrum lacusprofundi ATCC 49239]
------------------------------------------------------------
------------------------------------------------------------
----------MVETRT-------------CDY---------------TGE----------
------------------------------------------------------EIEP--
------------------------------------------------------------
--------GTG----------TMY------------------------------------
------------------------------------------------------------
--------------------------------------------VKTNGQILHFVDSKAE
KN----------------------------------------------------------
------------------------------------------------------------
------------------------------------------------------------
------------------------------------------------------------
-----------------------------------------------YFLGR--------
---------EARDLE---------------------------------------WTEEGR
NQG-GE------------------------------------------------------
------------------------------------------------------------
------------------------------------------------------------
------------------------------------------------------------
------------------------------------------------------------
------------------------------------------------------------
------------------------------------------------------------
------------------------------------------------------------
------------------------------------------------------------
-------------------------------------------------------
>gi|448460468|ref|ZP_21597293.1| ribosomal protein L24E [Halorubrum lipolyticum DSM 21995]
------------------------------------------------------------
------------------------------------------------------------
----------MVETRT-------------CDY---------------TGE----------
------------------------------------------------------EIEP--
------------------------------------------------------------
--------GTG----------TMY------------------------------------
------------------------------------------------------------
--------------------------------------------VKTNGQILHFVDSKAE
KN----------------------------------------------------------
------------------------------------------------------------
------------------------------------------------------------
------------------------------------------------------------
-----------------------------------------------YFLGR--------
---------EARDLE---------------------------------------WTEEGR
NQG-GE------------------------------------------------------
------------------------------------------------------------
------------------------------------------------------------
------------------------------------------------------------
------------------------------------------------------------
------------------------------------------------------------
------------------------------------------------------------
------------------------------------------------------------
------------------------------------------------------------
-------------------------------------------------------
>lcl|38017_47 unnamed protein product
------------------------------------------------------------
------------------------------------------------------------
----------MVETRT-------------CDY---------------TGE----------
------------------------------------------------------EIEP--
------------------------------------------------------------
--------GTG----------TMY------------------------------------
------------------------------------------------------------
--------------------------------------------VKKDGQILHFVDSKAE
KN----------------------------------------------------------
------------------------------------------------------------
------------------------------------------------------------
------------------------------------------------------------
-----------------------------------------------YFLGR--------
---------EARDLE---------------------------------------WTEEGR
NQG-GE------------------------------------------------------
------------------------------------------------------------
------------------------------------------------------------
------------------------------------------------------------
------------------------------------------------------------
------------------------------------------------------------
------------------------------------------------------------
------------------------------------------------------------
------------------------------------------------------------
-------------------------------------------------------
>gi|448465435|ref|ZP_21598845.1| ribosomal protein L24E [Halorubrum kocurii JCM 14978]
------------------------------------------------------------
------------------------------------------------------------
----------MVETRT-------------CDY---------------TGE----------
------------------------------------------------------EIEP--
------------------------------------------------------------
--------GTG----------TMY------------------------------------
------------------------------------------------------------
--------------------------------------------VKKDGQILHFVDSKAE
KN----------------------------------------------------------
------------------------------------------------------------
------------------------------------------------------------
------------------------------------------------------------
-----------------------------------------------YFLGR--------
---------EARDLE---------------------------------------WTEEGR
NQG-GE------------------------------------------------------
------------------------------------------------------------
------------------------------------------------------------
------------------------------------------------------------
------------------------------------------------------------
------------------------------------------------------------
------------------------------------------------------------
------------------------------------------------------------
------------------------------------------------------------
-------------------------------------------------------
>gi|448440181|ref|ZP_21588429.1| ribosomal protein L24E [Halorubrum saccharovorum DSM 1137]
------------------------------------------------------------
------------------------------------------------------------
----------MVETRT-------------CDY---------------TGE----------
------------------------------------------------------EIEP--
------------------------------------------------------------
--------GTG----------TMY------------------------------------
------------------------------------------------------------
--------------------------------------------VKKDGQILHFVDSKAE
KN----------------------------------------------------------
------------------------------------------------------------
------------------------------------------------------------
------------------------------------------------------------
-----------------------------------------------YFLGR--------
---------EARDLE---------------------------------------WTEEGR
NQG-GE------------------------------------------------------
------------------------------------------------------------
------------------------------------------------------------
------------------------------------------------------------
------------------------------------------------------------
------------------------------------------------------------
------------------------------------------------------------
------------------------------------------------------------
------------------------------------------------------------
-------------------------------------------------------
