# Supplementary material for: Inteins as indicators of gene flow in the halobacteria
Source: Front Microbiol. 2014 Jun 26;5:299. doi: 10.3389/fmicb.2014.00299 (PMC4071816; doi:10.3389/fmicb.2014.00299)
Supplement: Supplementary file 1 [file DataSheet1.ZIP › data_file1/reference_tree_alignment/L24e-nog.fasta]

>candidatus_nanosalinarum_J07AB56
--MPE---CEYTGDEIPETGGKLLVLNSGERLYFKSSKEQKNWE---KNRGHEYADK---
------------------------------------------------------------
------------------------------------------------------------
---------------------------------------
>har_vallismortis_ATCC_29715
--MPRTRECDYCGTDIEPGTGTMFVHKDGATTHFCSSKCENNADLGREARNLEWTDTARG
EA---------------------------------GEVEDEAE-EVDADEAEAEAEADE-
EADAEEAAADADEADADA----SADEDAEDEEAEEAEA----------------------
---------------------------------------
>har_argentinensis_DSM_12282
--MPRTRECDYCGTDIEPGTGTMFVHKDGATTHFCSSKCENNADLGREARNLEWTDTARG
DA---------------------------------GEVEDEVEDEAEEVEADADEADAE-
EVEDEAAEADAEEADADA----DEAEDDADEEAEEAEA----------------------
---------------------------------------
>har_japonica_DSM_6131
--MPRTRECDYCGTDIEPGTGTMFVHKDGATTHFCSSKCENNADLGREARNLEWTDTARG
DA---------------------------------GEVEDEAEEVE-------------E
VEADAAEEADAEEADADADEADADAEDEADEEAEEAEA----------------------
---------------------------------------
>har_californiae_ATCC_3379
--MPRTRECDYCGTDIEPGTGTMFVHKDGATTHFCSSKCENNADLGREARNLEWTDTARG
EA---------------------------------GEAEDEAEEAEADEAEEAAADADEA
EADADAEEADADEADADA-------EDEADEEAEEAEA----------------------
---------------------------------------
>har_sinaiiensis_ATCC_33800
--MPRTRECDYCGTDIEPGTGTMFVHKDGATTHFCSSKCENNADLGREARNLEWTDTARG
EA---------------------------------GEAEDEAEEAEADEAEEAAADADEA
EADADAEEADADEADADA-------EDEADEEAEEAEA----------------------
---------------------------------------
>har_marismortui_ATCC_43049
--MPRTRECDYCGTDIEPGTGTMFVHKDGATTHFCSSKCENNADLGREARNLEWTDTARG
EA---------------------------------GEAEDEAEEAEADEAEEAAADADEA
EADADAEEADADEADADA-------EDEAGEEAEEAEA----------------------
---------------------------------------
>har_amylolytica_JCM_13557
--MPRTRECDYCGTDIEPGTGTMFVHKDGATTHFCSSKCENNADLGREARNLEWTDTARG
EA---------------------------------GEVEEAVEDEAEEADAEPAADADEA
EADA--EEAAADEADADE----DADEDVEDEEAEEAEA----------------------
---------------------------------------
>har_hispanica_ATCC_33960
--MPRTRECDYCGTDIEPGTGTMFVHKDGATTHFCSSKCENNADLGREARNLEWTDTARG
EA---------------------------------GAVETEVEDEAEEAEAEPAADAEEA
DADTD-EEAAADEADADDADETDADEDVEDEEAEEAEA----------------------
---------------------------------------
>hcc_saccharolyticus_DSM_5350
--MVRTRSCDYCGTDIEPGTGTMFVHVDGRVVHYCSSKCENNADLGRAARDLEWTAEGQR
MAGSEAGTADEVEQVAAEPPEEEADTVADEVDTVPDESEAEAVAAAAGDAGSRSGEPAGD
TDDRVDDTAEADTEELDEIEGRPAGGREDEDKTSSAADADEAEANVDDEETVRDTDEDTD
E--------------------------------------
>hcc_salifodinae_DSM_8989
--MVRTRSCDYCGTDIEPGTGTMFVHVDGRVVHYCSSKCENNADLGRAARDLEWTAEGQR
MAGNEAGTADEVEQVAAEPDEDETDTVADEVDTVPGETEAEAVAAATGDAGSRSSESAGD
AGGADTEELDEIEGRPAGGREDEDKTSPAADADEAEATVDNEETVRDTDDSDEETDE---
---------------------------------------
>hcc_hamelinensis_100A6
--MVETRSCDYCGSDIEPGTGTMYVHVDGRVVHFCSSKCENNAELGRASRDLEWTAEGQR
IGANQAGTPEAAEQVAAEPTTEGDETVADEIDTVEGESDAEAVAAAAVDTES-DDVPTDD
PDEVV--DAGAETDELDEVEGRRAGGSDPDIEEDQDVP--EESDAEVNVGEETEREVDDD
AEFTEEDVERTSDETVSQDEADETVVDEDREEADDEDDQ
>hcc_morrhuae_DSM_1307
--MVDTRPCDYCGSEIEPGTGTMFVRVDGEVIHYCSSKCENNADLGRAARDLEWTADGRR
STDSQAGTPDEVEQVAAEPSSEGDETVADEMDTVPGESEAEAVAAAAGDAGSRSGEPAAA
TDERVDDDATADTDELDEVEGRSAGGSDPDIEEDQDTADVDESEAEANVGEETVRDTDDD
G----------------------------------EDDQ
>hcc_thailandensis_JCM_13552
--MVDTRSCDYCGSEIEPGTGTMFVRVDGEVIHYCSSKCENNADLGRAARNLEWTAEGRR
STDSQAGTPDEAEQVAAEPPSESDETVADEMDTVPGESEAEAVAAAAGDAGSRSGEPAAA
TDERVDDDAAADTDELDEVEGRSAGGSDPDIEEDQDVSDVDESEAEANVGEETTRETDD-
-----------------------------------EDDL
>hbt_sp_DL_1
--MVQTRTCDYCGADIEPGTGTMFVHNDGSTVHFCSSKCEKNADLGREPRDVEWTEEEQE
VE---------------------------------D------------------------
------------------------------------------------------------
---------------------------------------
>hbt_sp_NRC_1
--MVQTRSCDYCGDDIEPGTGTMFVHNDGSTVHFCSAKCEKNADLGREPRDVEWTDEEEV
EE---------------------------------TQ-----------------------
------------------------------------------------------------
---------------------------------------
>hbt_salinarum_R_1
--MVQTRSCDYCGDDIEPGTGTMFVHNDGSTVHFCSAKCEKNADLGREPRDVEWTDEEEV
EE---------------------------------TQ-----------------------
------------------------------------------------------------
---------------------------------------
>hmc_mukohataei_DSM_12286
--MPRIRECDYCGADIEPGTGTMFVRKSGTTIHYCSSKCENNADLGREARNLEWTEAGRE
TT---------------------------------AAEQKAAAEAEAAAEAADEQTADEA
DADEDESAETDEAADEDESAETDEAADEDESAETDEAADEDEAESTEADDEETEEAEA--
---------------------------------------
>hgn_salarium_B_1
--MPQHRDCDYCGADIEPGTGTMFVRTDGTVIHFCSSKCEKNTNLGREARDLEWTEDGSR
QG---------------------------------SRE----------------------
------------------------------------------------------------
---------------------------------------
>halophilic_archaeon_J07HB67
--MPQERTCDYCGSDIEPGTGTMFVQTDGAITHYCSGKCEKNADLGREPRDLEWTEDNDE
A-----------------------------------------------------------
------------------------------------------------------------
---------------------------------------
>hrd_utahensis_DSM_12940
--MPQTRECDYCGADIEPGTGTMFVRKNGTTIHFCSSKCEKNADLGREARDLSWTEAGRG
TG---------------------------------GDAAAEQQTDTADADEQAETENEDE
AAEDAAAADDADEAEDEVEADEAEDEVDADDESDAEADADAEETDTEEPTEADA------
---------------------------------------
>hrd_tiamatea_SARL4B
--MPQTRECDYCGADIEPGTGTMFVRKNGTTIHFCSSKCEKNADLGREARDLSWTEAGRG
TG---------------------------------GDAVEAEPAEPPEDEPEATEPDDEA
ESVDEDTDAEGGADDESAAEDEAEDEDEADDESAADDKAEDESGAEADADDEETDAEEPT
EADA-----------------------------------
>hap_paucihalophilus_DX253
--MPQTRECDYCGNDIEPGTGTMFVRVDGTTIHYCSAKCEKNADLGREPRDLEWTEQGQA
ES---------------------------------GNE----------------------
------------------------------------------------------------
---------------------------------------
>halophilic_archaeon_J07HX64
---MARHTCDYTGEDIEPGTGKMFVQTDGTILWFKDSKAEKNYFLGRESRDLEWIHDDE-
-----------------------------------GDEETGAGV----------------
------------------------------------------------------------
---------------------------------------
>nmn_moolapensis_8_8_11
--MVQKRTCDYSGQEIEPGTGTMYVKNDGTVLWFADAKCEKNYRMGREARDLEWIGNEDE
AA---------------------------------DADVEDADVETDAEEATDAPVDADA
DAETDAEEATDAPVDADADAETDAETADDAETDEEVDA----------------------
---------------------------------------
>nmn_pharaonis_DSM_2160
--MVQKRTCDYSGQEIEPGTGTMYVKNDGTVLWFADSKCEKNYFMGREARDLEWTGGEEA
AE---------------------------------DEAADEEDEAAEAADEEAADEAAEE
TPDLEAAEEEAADEEDEEEVQA--------------------------------------
---------------------------------------
>nbt_gregoryi_SP2
--MVEKRTCDYTGEEIEPGTGIMYVQNDGSVLHFVDSKAEKNYKLGREPRDLEWTEEGRA
GK---------------------------------APTETDEEAEQDEALETEDEAVDED
DDSEPTDDEDAAEGEADAEEATESESNGVADGAEDDEDEPDAAAEADAEEDESQ------
---------------------------------------
>nrr_bangense_JCM_10635
--MVEKRTCDYTGEDIEPGTGIMYVQNDGSILHFVDSKAEKNYKLGREPRDLEWTEDGRR
DK---------------------------------GPAEPAADEADETDEADEADEADEA
DEADEADEADEADEADDESEEDEE------------------------------------
---------------------------------------
>nrr_tibetense_GA33
--MVEKRTCDYTGEEIEPGTGIMYVRKNGSVLHFVDSKAEKNYKLGREPRDLEWTEDGRR
NK---------------------------------GPAEDTTPAAEDDQDEVADAEADDD
LETEDEAVDEDDDAESAGDEDVAEDEDVEAEAEDDGEDEAEETEAEQ-------------
---------------------------------------
>hac_jeotgali_B3
-MMVETRTCDYTGEEIEPGTGVMFVRTDGTVLNFVDSKAEKNYFLGREARDLEWTAAGRA
EK--------------------------------EGRARAAEKADAGTESTAADAGEDGT
EVAATEEEATVDTDEETAEAVTAEDSDVESDDGAEQAETVDEEDDEATEE----------
---------------------------------------
>hvx_asiaticus_JCM_14624
--MVEKRTCDYTGEEIEPGTGIMYVRTDGTVLHFVDSKAEKNYHLGREPRDLEWTEEGRR
GK----------------------------------ESTPDSASEEPVETSEPETEPVTE
DESAADEPDDAETDDTESDESDDVEDGETDAAETDTDASEEDEE----------------
---------------------------------------
>hvx_ruber_XH_70
--MVEKRTCDYTGEEIEPGTGIMYVRTDGTVLHFVDSKAEKNYRLGREPRDLEWTEEGRR
GK---------------------------------ESTPDSASEESVEEDADTSESEAEP
VTEDESADDETPDAEGDDAEGDEAEDAESDDTESDESDDVEDGETDAAETDTDESEEDEE
---------------------------------------
>hrr_chaoviator_HaloG
--MVEKRTCDYTGEEIEPGTGIMYVRNDGSVLHFVDSKAEKNYKLGREPRDLEWTEEGRS
GK---------------------------------GSAQPETTTEDSETTADDEAPFDDE
FEEAEVVDEDDTESDDSDTDSDEESLEDDADAEDDEDDQ---------------------
---------------------------------------
>hbi_lacisalsi_AJ5
--MVEKRTCDYTGEEIEPGTGIMYVKNDGTVLHFVDSKAEKNYKLGREPRDLEWTAEGRA
GK---------------------------------GPAGPDQEEAAESEDLEEETEVVED
EDEGEEDEEEDVPAGDETVDETEDAEAEGEA-----------------------------
---------------------------------------
>nln_innermongolicus_JCM_12255
--MVEKRTCDYTGEEIEPGTGIMYVKNDGTVLHFVDSKAEKNYKLGREPRDLEWTEEGRA
GK---------------------------------GPAQAETAADETADEDEAVEADEDE
ETCLLYTSLS--------------------------------------------------
---------------------------------------
>hpg_xanaduensis_SH_6
--MVEKRTCDYTGEEIEPGTGIMYVKNDGTVLHFVDSKAEKNYKLGREPRDLEWTAEGRA
GK---------------------------------GPAEADTPADE-------EADQTEA
VDAGEDEDLETETEAVDEDEEAEAEAETEESEA---------------------------
---------------------------------------
>htg_turkmenica_DSM_5511
--MVEKRTCDYTGEEIEPGTGIMYVKNDGSVLHFVDSKAEKNYKLGREPRDLEWTEEGRR
GK---------------------------------GPTRAETAAAEDAEQTEEVEADEDE
DLETEADAVDEGEDDVSAGDEAVDETEEAEAEESEA------------------------
---------------------------------------
>htg_salina_JCM_13891
--MVEKRTCDYTGEEIEPGTGIMYVKNDGSVLHFVDSKAEKNYKLGREPRDLEWTEEGRR
GK---------------------------------GPAQADTAAEEADQTEQVEAGEDE-
DLETEADAVDEDEDDVSAGDEAVDETEEAEAEAEESEA----------------------
---------------------------------------
>nnm_versiforme_JCM_10478
--MVEKRTCDYTGEEIEPGTGIMYVKNDGSVLHFVDSKAEKNYKLGREPRDLEWTEDGRR
GK---------------------------------GSTQADTPADEDADQTEEVEAGDDE
DLETESDADDEDVPAEDETADETEETEAEEA-----------------------------
---------------------------------------
>htg_thermotolerans_DSM_11522
--MVEKRTCDYTGEEIEPGTGIMYVKNDGSVLHFVDSKAEKNYKLGREPRDLEWTEEGRR
GK---------------------------------GPTQDETPADETDEDEDLETDADDE
EDAPAGDDAVDETEEAEADEAEDAETEAEEA-----------------------------
---------------------------------------
>nnm_pellirubrum_DSM_15624
--MVEKRTCDYTGEEIEPGTGIMYVKNDGSVLHFVDSKAEKNYKLGREPRDLEWTEEGRR
GK---------------------------------GPAQDETPADETDEDEDLETDADDE
EDAPAGDDAVDETEEAEADEAEDAETEAEEA-----------------------------
---------------------------------------
>nnm_gari_JCM_14663
--MVEKRTCDYTGEEIEPGTGIMYVKNDGTVLHFVDSKAEKNYKLGREPRDLEWTEEGRR
GK---------------------------------GPAQAETPADEDEDLETETDAADED
EDLETETDAADDEEDSPAGDETVDEADEPDDAETEAEEA---------------------
---------------------------------------
>nnm_sp_J7_2
--MVEKRTCDYTGEEIEPGTGIMYVKNDGTVLHFVDSKAEKNYKLGREPRDLEWTEEGRR
GK---------------------------------GPAQAETPADE----------DEDL
ETETDAADDEEDAPAGDETVDEADEPDDAETEAEEA------------------------
---------------------------------------
>hrr_LB1
--MVEKRTCDYTGEEIEPGTGIMYVKNDGTVLHFVDSKAEKNYKLGREPRDLEWTEEGRR
GK---------------------------------GPAQADTPADD----------EEDL
ETEADAADDEEDAPAGDETVEETDETEDAETEAEEA------------------------
---------------------------------------
>nnm_altunense_JCM_14663
--MVEKRTCDYTGEEIEPGTGIMYVKNDGTVLHFVDSKAEKNYKLGREPRDLEWTEEGRR
GK---------------------------------GPAQADTPADDEEDLETEADAADDE
EDAPAGDETVEETDETEDAETEAEEA----------------------------------
---------------------------------------
>nnm_pallidum_DSM_3751
--MVEKRTCDYTGEEIEPGTGIMYVKNDGTVLHFVDSKAEKNYKLGREPRDLEWTEEGRR
GK---------------------------------GPAQADTPADE----------DEDL
ETEADAADDEEETPAGDETVDETDETEDAETEAEEA------------------------
---------------------------------------
>nab_taiwanensis_DSM_12281
--MVEKRTCDYTGEEIEPGTGIMYVKTDGTVLHFVDSKAEKNYKLGREPRDLEWTEEGRA
GK---------------------------------GPAEADTPAGEEADQDEVVEASEDE
DLETESEVAEDDEADVSAGDETVDETEADEAEESEA------------------------
---------------------------------------
>nab_aegyptia_DSM_13077
--MVEKRTCDYTGEEIEPGTGIMYVKTDGTVLHFVDSKAEKNYKLGREPRDLEWTEEGRA
GK---------------------------------GPADADTPAGEEADQDEVVEASEDE
DLETESEVAEDDEADVPAGDETVDETEADEAEESEA------------------------
---------------------------------------
>nab_asiatica_DSM_12278
--MVEKRTCDYTGEEIEPGTGIMYVKTDGTVLHFVDSKAEKNYKLGREPRDLEWTEEGRA
GK---------------------------------GPADAGEEADQDEVVEASEDEDLET
ESEVAEDDEADVPAGDETVDETEADEAEESEA----------------------------
---------------------------------------
>nab_hulunbeirensis_JCM_10989
--MVEKRTCDYTGEEIEPGTGIMYVRNDGTVLHFVDSKAEKNYKLGREPRDLEWTEEGRA
GK---------------------------------GPAQTGTPADEEADQDEDLETEEDV
ADDEDDIPAGDETVDETESESDADAEADADADADAEAADEESEA----------------
---------------------------------------
>nab_chahannaoensis_JCM_10990
--MVEKRTCDYTGEEIEPGTGIMYVRNDGTVLHFVDSKAEKNYKLGREPRDLEWTEEGRA
GK---------------------------------GPAQADTTADEEADQDEVVDAGEDE
DDVPAGDETVDETESDAEAEAEADADADATDEESEA------------------------
---------------------------------------
>nab_magadii_ATCC_43099
--MVEKRTCDYTGEEIEPGTGIMYVRNDGTVLHFVDSKAEKNYKLGREPRDLEWTEEGRA
GK---------------------------------GPAQADTTADE-------ETDQDEV
VDAGEDEDLATEEDVADDEDDVPAGDEAVDETESDAEAEADADADATDEESEA-------
---------------------------------------
>ncc_occultus_SP4
--MVEKRTCDYTGEEIEPGTGIMYVQNDGTVLHFVDSKAEKNYKLGREPRDLEWTEAGRA
GK---------------------------------GPAEAETAASE-------DADQDEV
AEAAEDEDLEAETEAAEDETEDEPAGDETEDLEESEA-----------------------
---------------------------------------
>ncc_amylolyticus_DSM_10524
--MVEKRTCDYTGEDIEPGTGIMYVQNDGTVLHFASAKAEKNYKLGREPRDLEWTEAGRA
GK---------------------------------GPAETDTPAAEEADEDETVEAGEDE
DLEAETDVDDEDEDVPAGDESVDETEELEESEA---------------------------
---------------------------------------
>ncc_jeotgali_DSM_18795
--MVEKRTCDYTGEEIEPGTGIMYVQNDGTVLHFVDSKAEKNYKLGREPRDLEWTEAGRA
GK---------------------------------GPAEADTAAAE------ETDQDEDL
EAEDEDEDVPAGDETGDETEDLEESEA---------------------------------
---------------------------------------
>nrr_sulfidifaciens_JCM_14089
--MVEKRTCDYTGEEIEPGTGIMYVKNDGSVLHFVDSKAEKNYKLGREPRDLEWTEEGRR
DK---------------------------------GPAQPAVEETADDEESEDEDAETEA
DADEADADDEGAETDSEEDEE---------------------------------------
---------------------------------------
>hqr_J07HQX50
--MAETRICDFSGEEIEPGTGTMLVKNDGTVLYFKDSKAEKNYQLGREPRDLEWTQAGGT
ED---------------------------------GS-----------------------
------------------------------------------------------------
---------------------------------------
>hbi_nitrareducens_JCM_10879
--MVEKRTCDYTGEEIEPGTGIMYVKNDGTVLHFVDSKAEKNYKLGREPRDLEWTEEGRA
GK---------------------------------GPADDETAADEEIEQDEDLEEETEV
AEDETVDEDETEEAEEAEEAEGEAQ-----------------------------------
---------------------------------------
>hqr_walsbyi_C23
--MVETRTCDFSGEEIEPGTGTMLVKTDGTILHFKDSKAEKNYRLGREPRDLEWTEAGST
-----------------------------------GDANE--------------------
------------------------------------------------------------
---------------------------------------
>hqr_walsbyi_DSM_16790
--MVETRTCDFSGEEIEPGTGTMLVKTDGTILHFKDSKAEKNYRLGREPRDLEWTEAGST
-----------------------------------GDANE--------------------
------------------------------------------------------------
---------------------------------------
>hns_J07HN4
--MVETRTCDYSGEEIEPGTGTMLVKTDGTILHFKDSKAEKNYRLGREARDLEWTEAGRA
EG---------------------------------GQQTQPDE-----------------
------------------------------------------------------------
---------------------------------------
>hns_J07HN6
--MVETRTCDYSGEEIEPGTGTMLVKTDGTILHFKNAKAEKNYRLGREARDLEWTEAGRA
EG---------------------------------GQDN---------------------
------------------------------------------------------------
---------------------------------------
>hrr_J07HR59
--MVEKRTCDYTGEDIEPGTGTMYVQVDGTVLHFKDSKAEKNFFMGREARDLEWTQAGQR
AG---------------------------------PSSQNQSTPDPNEQAGADEETESSG
DEASVTPMMPVTAVTRSE------------------------------------------
---------------------------------------
>htg_limicola_JCM_13563
--MVEKRTCDYTGEEIEPGTGIMYVKTDGTVLHFVDSKAEKNYKLGREPRDLEWTEEGRR
AK---------------------------------GPAQEEAPAADEAEAETSTEDESDE
VEAEEA------------------------------------------------------
---------------------------------------
>hfx_elongans_ATCC_BAA_1513
--MVEKRTCDYSGEDIEPGTGTMYVKNDGTILHFKDSKAEKNYFLGREARDLEWTEAGQR
AR---------------------------------GEDN---------------------
------------------------------------------------------------
---------------------------------------
>hfx_larsenii_JCM_13917
--MVEKRTCDYSGEDIEPGTGTMYVKNDGTILHFKDSKAEKNYFLGREARDLEWTEAGQR
AR---------------------------------GEDN---------------------
------------------------------------------------------------
---------------------------------------
>hfx_volcanii_DS2
--MVEKRTCDYSGEEIEPGTGTMYVKTDGTVLHFKDSKAEKNYFLGREARDLEWTEAGRR
AS---------------------------------GKAEDN-------------------
------------------------------------------------------------
---------------------------------------
>hfx_denitrificans_ATCC_35960
--MVEKRTCDYSGDEIEPGTGTMYVKTDGTILHFKDSKAEKNYFLGREARDLEWTEAGRR
AS---------------------------------GKSEDN-------------------
------------------------------------------------------------
---------------------------------------
>hfx_alexandrinus_JCM_10717
--MVEKRTCDYSGEEIEPGTGTMYVKTDGTILHFKDSKAEKNYFLGREARDLEWTEAGRR
AS---------------------------------GKAEDN-------------------
------------------------------------------------------------
---------------------------------------
>hfx_BAB-2207
--MVEKRTCDYSGEEIEPGTGTMYVKTDGTILHFKDSKAEKNYFLGREARDLEWTEAGRR
AS---------------------------------GKAEDN-------------------
------------------------------------------------------------
---------------------------------------
>hfx_lucentense_DSM_14919
--MVEKRTCDYSGEEIEPGTGTMYVKTDGTILHFKDSKAEKNYFLGREARDLEWTEAGRR
AS---------------------------------GKAEDN-------------------
------------------------------------------------------------
---------------------------------------
>hfx_ATCC_BAA-644
--MVEKRTCDYSGEEIEPGTGTMYVKTDGTILHFKDSKAEKNYFLGREARDLEWTEAGRR
AS---------------------------------GKSEDN-------------------
------------------------------------------------------------
---------------------------------------
>hfx_ATCC_BAA-645
--MVEKRTCDYSGEEIEPGTGTMYVKTDGTILHFKDSKAEKNYFLGREARDLEWTEAGRR
AS---------------------------------GKSEDN-------------------
------------------------------------------------------------
---------------------------------------
>hfx_ATCC_BAA-646
--MVEKRTCDYSGEEIEPGTGTMYVKTDGTILHFKDSKAEKNYFLGREARDLEWTEAGRR
AS---------------------------------GKSEDN-------------------
------------------------------------------------------------
---------------------------------------
>hfx_gobbonsii_ATCC_33959
--MVEKRTCDYSGEEIEPGTGTMYVKTDGTILHFKDSKAEKNYFLGREARDLEWTEAGRR
AS---------------------------------GKSEDN-------------------
------------------------------------------------------------
---------------------------------------
>hfx_prahovense_DSM_18310
--MVEKRTCDYSGEEIEPGTGTMYVKTDGTILHFKDSKAEKNYFLGREARDLEWTEAGRR
AS---------------------------------GKSEDN-------------------
------------------------------------------------------------
---------------------------------------
>hfx_mucosum_ATCC_BAA_1512
--MVEKRTCDYSGEEIEPGTGTMYVKIDGTILHFKNSKAEKNYFLGREARELEWTEAGRR
AR---------------------------------GRSEEDN------------------
------------------------------------------------------------
---------------------------------------
>hfx_mediterranei_ATCC_33500
--MVEKRTCDYSGEEIEPGTGTMYVKTDGTILHFKNSKAEKNYFLGREARDLEWTEAGRR
AS---------------------------------GRAEEDN------------------
------------------------------------------------------------
---------------------------------------
>hgm_borinquense_DSM_11551
--MVEKRTCDYSGEEIEPGTGTMYVKNDGSILHFKDSKAEKNYFLGREARDLEWTAEGQA
AS---------------------------------GASEASEE-----------------
------------------------------------------------------------
---------------------------------------
>hsn_pallida_JCM_14848
--MVETRTCDYTGEQIEPGTGTMYVRNDGTILHFKDSKAEKNYFLGREARDLEWTAEGQA
AS---------------------------------GPTEGSDE-----------------
------------------------------------------------------------
---------------------------------------
>haloarchaeon_3A1_DGR
MTMVETRTCDYTGEEIEPGTGTMFVKTDGTILHFVDSKAEKNYFMGREARDLEWTEAGQA
AK---------------------------------GEDE---------------------
------------------------------------------------------------
---------------------------------------
>hrr_C2_a
--MVETRTCDYSGEEIEPGTGTMYVKKDGQILHFVDSKAEKNYFLGREARDVEWTEEGHR
AG---------------------------------GDEQ---------------------
------------------------------------------------------------
---------------------------------------
>hrr_Ec15
--MVETRTCDYSGEEIEPGTGTMYVKKDGQILHFVDSKAEKNYFLGREARDVEWTEEGHR
AG---------------------------------GDEQ---------------------
------------------------------------------------------------
---------------------------------------
>hrr_Fb21
--MVETRTCDYSGEEIEPGTGTMYVKKDGQILHFVDSKAEKNYFLGREARDVEWTEEGHR
AG---------------------------------GDEQ---------------------
------------------------------------------------------------
---------------------------------------
>hrr_G37
--MVETRTCDYSGEEIEPGTGTMYVKKDGQILHFVDSKAEKNYFLGREARDVEWTEEGHR
AG---------------------------------GDEQ---------------------
------------------------------------------------------------
---------------------------------------
>hrr_Ga2p
--MVETRTCDYSGEEIEPGTGTMYVKKDGQILHFVDSKAEKNYFLGREARDVEWTEEGHR
AG---------------------------------GDEQ---------------------
------------------------------------------------------------
---------------------------------------
>hrr_Ga36
--MVETRTCDYSGEEIEPGTGTMYVKKDGQILHFVDSKAEKNYFLGREARDVEWTEEGHR
AG---------------------------------GDEQ---------------------
------------------------------------------------------------
---------------------------------------
>hrr_LD3
--MVETRTCDYSGEEIEPGTGTMYVKKDGQILHFVDSKAEKNYFLGREARDVEWTEEGHR
AG---------------------------------GDEQ---------------------
------------------------------------------------------------
---------------------------------------
>hrr_LG1
--MVETRTCDYSGEEIEPGTGTMYVKKDGQILHFVDSKAEKNYFLGREARDVEWTEEGHR
AG---------------------------------GDEQ---------------------
------------------------------------------------------------
---------------------------------------
>hrr_LG2
--MVETRTCDYSGEEIEPGTGTMYVKKDGQILHFVDSKAEKNYFLGREARDVEWTEEGHR
AG---------------------------------GDEQ---------------------
------------------------------------------------------------
---------------------------------------
>hrr_californiensis_DSM_19288
--MVEKRTCDYSGEEIEPGTGTMFVKKDGTVLHFVDSKAEKNYFLGREARDVEWTEEGHR
AG---------------------------------GDEQ---------------------
------------------------------------------------------------
---------------------------------------
>hrr_E3
--MVETRTCDYTGEEIEPGTGTMFVKKDGTVLHFVDSKAEKNYFLGREARDVEWTEEGHR
AG---------------------------------GDEQ---------------------
------------------------------------------------------------
---------------------------------------
>hrr_coriense_DSM_10284
--MVETRTCDYSGEEIEPGTGTMFVKKDGTVLHFVDSKAEKNYFLGREARDVEWTEEGHQ
AG---------------------------------GDEQ---------------------
------------------------------------------------------------
---------------------------------------
>hrr_LG3
--MVETRTCDYSGKEIEPGTGTMFVKKDGTVLHFVDSKAEKNYFLGREARDVEWTEEGHR
AG---------------------------------GDEQ---------------------
------------------------------------------------------------
---------------------------------------
>hrr_167
--MVETRTCDYSGEEIEPGTGTMFVKKDGTVLHFVDSKAEKNYFLGREARDVEWTEEGHR
AG---------------------------------GDEQ---------------------
------------------------------------------------------------
---------------------------------------
>hrr_arcis_JCM_13916
--MVETRTCDYSGEEIEPGTGTMFVKKDGTVLHFVDSKAEKNYFLGREARDVEWTEEGHR
AG---------------------------------GDEQ---------------------
------------------------------------------------------------
---------------------------------------
>hrr_C2_b
--MVETRTCDYSGEEIEPGTGTMFVKKDGTVLHFVDSKAEKNYFLGREARDVEWTEEGHR
AG---------------------------------GDEQ---------------------
------------------------------------------------------------
---------------------------------------
>hrr_C3
--MVETRTCDYSGEEIEPGTGTMFVKKDGTVLHFVDSKAEKNYFLGREARDVEWTEEGHR
AG---------------------------------GDEQ---------------------
------------------------------------------------------------
---------------------------------------
>hrr_distributum_JCM_10118
--MVETRTCDYSGEEIEPGTGTMFVKKDGTVLHFVDSKAEKNYFLGREARDVEWTEEGHR
AG---------------------------------GDEQ---------------------
------------------------------------------------------------
---------------------------------------
>hrr_E8
--MVETRTCDYSGEEIEPGTGTMFVKKDGTVLHFVDSKAEKNYFLGREARDVEWTEEGHR
AG---------------------------------GDEQ---------------------
------------------------------------------------------------
---------------------------------------
>hrr_litoreum_JCM_13561
--MVETRTCDYSGEEIEPGTGTMFVKKDGTVLHFVDSKAEKNYFLGREARDVEWTEEGHR
AG---------------------------------GDEQ---------------------
------------------------------------------------------------
---------------------------------------
>hrr_SP5
--MVETRTCDYSGEEIEPGTGTMFVKKDGTVLHFVDSKAEKNYFLGREARDVEWTEEGHR
AG---------------------------------GDEQ---------------------
------------------------------------------------------------
---------------------------------------
>hrr_SP7
--MVETRTCDYSGEEIEPGTGTMFVKKDGTVLHFVDSKAEKNYFLGREARDVEWTEEGHR
AG---------------------------------GDEQ---------------------
------------------------------------------------------------
---------------------------------------
>hrr_terrestre_JCM_10247
--MVETRTCDYSGEEIEPGTGTMFVKKDGTVLHFVDSKAEKNYFLGREARDVEWTEEGHR
AG---------------------------------GDEQ---------------------
------------------------------------------------------------
---------------------------------------
>hrr_hochstenium_ATCC_700873
--MVETRTCDYTGEEIEPGTGTMFVKKDGQILHFVDSKAEKNYLLGREARDLEWTEEGNR
AG---------------------------------GDDQ---------------------
------------------------------------------------------------
---------------------------------------
>hrr_tebenquichense_DSM_14210
--MVETRTCDYTGEEIEPGTGTMFVKKDGQILHFVDSKAEKNYLLGREARDLEWTEEGNR
AG---------------------------------GDDQ---------------------
------------------------------------------------------------
---------------------------------------
>hrr_SP3
--MVETRTCDYTGEEIEPGTGTMYVKTDGQILHFVDSKAEKNYFLGREARDLEWTEEGRR
AG---------------------------------GDDR---------------------
------------------------------------------------------------
---------------------------------------
>hrr_SP9
--MVETRTCDYTGEEIEPGTGTMYVKTDGQILHFVDSKAEKNYFLGREARDLEWTEEGRR
AG---------------------------------GDDR---------------------
------------------------------------------------------------
---------------------------------------
>hrr_Cb34
--MVETRTCDYTGEEIEPGTGTMYVRTNGQILHFVDSKAEKNYFLGREARDLEWTEEGRA
AG---------------------------------GEE----------------------
------------------------------------------------------------
---------------------------------------
>hrr_aidingense_JCM_13916
--MVETRTCDYTGEEIEPGTGTMYVKKDGTILHFVDSKAEKNYFLGREARDLEWTEEGRK
QG---------------------------------GE-----------------------
------------------------------------------------------------
---------------------------------------
>hrr_Ea1
--MVETRTCDYTGEEIEPGTGTMYVKKDGQILHFVDSKAEKNYFLGREARDLEWTEEGRD
HG---------------------------------GE-----------------------
------------------------------------------------------------
---------------------------------------
>hrr_Ea8
--MVETRTCDYTGEEIEPGTGTMYVKKDGQILHFVDSKAEKNYFLGREARDLEWTEEGRD
HG---------------------------------GE-----------------------
------------------------------------------------------------
---------------------------------------
>hrr_Eb13
--MVETRTCDYTGEEIEPGTGTMYVKKDGQILHFVDSKAEKNYFLGREARDLEWTEEGRD
HG---------------------------------GE-----------------------
------------------------------------------------------------
---------------------------------------
>hrr_hd13
--MVETRTCDYTGEEIEPGTGTMYVKKDGQILHFVDSKAEKNYFLGREARDLEWTEEGRD
HG---------------------------------GE-----------------------
------------------------------------------------------------
---------------------------------------
>hrr_IB24
--MVETRTCDYTGEEIEPGTGTMYVKKDGQILHFVDSKAEKNYFLGREARDLEWTEEGRD
HG---------------------------------GE-----------------------
------------------------------------------------------------
---------------------------------------
>hrr_lacusprofundi_ATCC_49239
--MVETRTCDYTGEEIEPGTGTMYVKTNGQILHFVDSKAEKNYFLGREARDLEWTEEGRN
QG---------------------------------GE-----------------------
------------------------------------------------------------
---------------------------------------
>hrr_lipolyticum_DSM_21995
--MVETRTCDYTGEEIEPGTGTMYVKTNGQILHFVDSKAEKNYFLGREARDLEWTEEGRN
QG---------------------------------GE-----------------------
------------------------------------------------------------
---------------------------------------
>hrr_C49
--MVETRTCDYTGEEIEPGTGTMYVKKDGQILHFVDSKAEKNYFLGREARDLEWTEEGRN
QG---------------------------------GE-----------------------
------------------------------------------------------------
---------------------------------------
>hrr_kocurii_JCM_14978
--MVETRTCDYTGEEIEPGTGTMYVKKDGQILHFVDSKAEKNYFLGREARDLEWTEEGRN
QG---------------------------------GE-----------------------
------------------------------------------------------------
---------------------------------------
>hrr_saccharovorum_DSM_1137
--MVETRTCDYTGEEIEPGTGTMYVKKDGQILHFVDSKAEKNYFLGREARDLEWTEEGRN
QG---------------------------------GE-----------------------
------------------------------------------------------------
---------------------------------------
