# Supplementary material for: Inteins as indicators of gene flow in the halobacteria
Source: Front Microbiol. 2014 Jun 26;5:299. doi: 10.3389/fmicb.2014.00299 (PMC4071816; doi:10.3389/fmicb.2014.00299)
Supplement: Supplementary file 1 [file DataSheet1.ZIP › data_file1/reference_tree_alignment/L24e.aln]

>gi|515911670|ref|WP_017342253.1| radical SAM protein [Halorubrum sp. T3]
---------------------------------------------MISKGCEQCAKGGKM
VLFVYGYCDQR-------------------------DCFY--------------------
------------------------------------------------------------
-------------CPLGENRKNVTDVYANERKVESDADVIEEAKRMSALGTSITGGEPQE
AMAKTTRYLELLKDEFGEDHHTHLYTGITGGRENMRKLSEAGLDEIRFHPPVELWGDMHG
TEWEEILHIAREEGLTPAFEIPGIRAEPEFLEFLDEGAAEFCNINEFEMSDGNYRRMQEE
GFELQEGHMSAVEGS----KDAILEEMASHEQVYFCTSVFKDAAQHRNRLKRMAKNIRRE
FDEVTDDGTLVYGKAFAAPERFEALGVPEEFYTVKSDHVEVAWWLLEEMIEDGDLDEGEI
VEQYPTVDGTVVERTPVA--------------------------------------
>lcl|38015_2779 unnamed protein product
MDSSDYAILSVIAVITVAIGIVTTTKPLGTFFVESTRQAATTTAAMAWITWWALVIGFAI
AGGVEAWVSTQRISELLEGHGPRSIGLATFFGFVSSSCSYSAIATAKNLYKKGASAAAAL
AAFQFASTNLVIEIGIVIWLLLGWEFLLADVVGGLLLIGLMSVGFVYVVPDKILDEAREN
VTDDEGITVQDPVC-------------GME---------VDPE----------ETD----
----------YSIEHEGQTYY-----FCSQSCKDSFDPEEANTSIPEKATSWSGWKSLAD
KQWKEWAMLWDEIAIGFIFAGLIAGFIPEAVWTSVFSGAVFGLPVYVLWTAALGAIIGVV
TFVCSVGNVPF-GTV----LWTRGLPFGSVLSYIFADLIVPPIMKAYDEYYGTTFAAVLS
LMIFVTAVIAGFVVHFLFLGLGLIPSRASAQIAEVSIELNYKLVLNVLATAFFAFLYWLH
KQDSVAGGERGDEGHAAMTD------------------------------------
>gi|541180084|gb|ERG88681.1| NTP pyrophosphohydrolase [halophilic archaeon J07HX5]
--------------------------------------------MKEATSAGAILFRDTR
GRREYLLLKSR-------------------------PGDW--------------------
------------------------------------------------------------
------EFPKGGVE-------------GDEELQQTAIREVEEE----------AGIEDFR
LIDGFRQDYDYVFEASGTTIHKTVHLFIAHSFETSAELSNEHRDLQ--------------
--WRD-------------------------------------------------------
-----YEQAIN----------------------TITQDGPRNILRDAQTFLDDHPDRY--
------------------------------------------------------------
--------------------------------------------------------
>gi|339756359|gb|EGQ39942.1| hypothetical protein J07AB56_06700 [Candidatus Nanosalinarum sp. J07AB56]
------------------------------------------------------------
------MPE----------------------------CEY--------------------
------------------------------------------------------------
-------------T-------------GDE---------IPET----------GGK----
----------LLVLNSGERLY-----FKSSKEQKNWE---KNRGHE--------------
--YAD-------------------------------------------------------
----------K-------------------------------------------------
------------------------------------------------------------
--------------------------------------------------------
>gi|448630442|ref|ZP_21673097.1| 50S ribosomal protein L24e/unknown domain fusion protein [Haloarcula vallismortis ATCC 29715]
------------------------------------------------------------
------MPRTR-------------------------ECDY--------------------
------------------------------------------------------------
-------------C-------------GTD---------IEPG----------TGT----
----------MFVHKDGATTH-----FCSSKCENNADLGREARNLE--------------
--WTD-------------------------------------------------------
-----TARGEA-GEV----EDEAEEVDADEAEAEAEADEEADAEEAAADADEADADASAD
EDAEDEEAEEAEA-----------------------------------------------
--------------------------------------------------------
>gi|448678668|ref|ZP_21689675.1| 50S ribosomal protein L24e/unknown domain fusion protein [Haloarcula argentinensis DSM 12282]
------------------------------------------------------------
------MPRTR-------------------------ECDY--------------------
------------------------------------------------------------
-------------C-------------GTD---------IEPG----------TGT----
----------MFVHKDGATTH-----FCSSKCENNADLGREARNLE--------------
--WTD-------------------------------------------------------
-----TARGDA-GEV--EDEVEDEAEEVEADADEADAEEVEDEAAEADAEEADADADEAE
DDADEEAEEAEA------------------------------------------------
--------------------------------------------------------
>gi|448689084|ref|ZP_21694821.1| 50S ribosomal protein L24e/unknown domain fusion protein [Haloarcula japonica DSM 6131]
------------------------------------------------------------
------MPRTR-------------------------ECDY--------------------
------------------------------------------------------------
-------------C-------------GTD---------IEPG----------TGT----
----------MFVHKDGATTH-----FCSSKCENNADLGREARNLE--------------
--WTD-------------------------------------------------------
-----TARGDA-GEV----------EDEAEEVEEVEADAAEEADAEEADADADEADADAE
DEADEEAEEAEA------------------------------------------------
--------------------------------------------------------
>gi|448651277|ref|ZP_21680346.1| 50S ribosomal protein L24e/unknown domain fusion protein [Haloarcula californiae ATCC 33799]
------------------------------------------------------------
------MPRTR-------------------------ECDY--------------------
------------------------------------------------------------
-------------C-------------GTD---------IEPG----------TGT----
----------MFVHKDGATTH-----FCSSKCENNADLGREARNLE--------------
--WTD-------------------------------------------------------
-----TARGEA-GEA----EDEAEEAEADEAEEAAADADEAEADADAEEADADEADADAE
DEADEEAEEAEA------------------------------------------------
--------------------------------------------------------
>gi|448640813|ref|ZP_21677600.1| 50S ribosomal protein L24e/unknown domain fusion protein [Haloarcula sinaiiensis ATCC 33800]
------------------------------------------------------------
------MPRTR-------------------------ECDY--------------------
------------------------------------------------------------
-------------C-------------GTD---------IEPG----------TGT----
----------MFVHKDGATTH-----FCSSKCENNADLGREARNLE--------------
--WTD-------------------------------------------------------
-----TARGEA-GEA----EDEAEEAEADEAEEAAADADEAEADADAEEADADEADADAE
DEADEEAEEAEA------------------------------------------------
--------------------------------------------------------
>gi|55377036|ref|YP_134886.1| 50S ribosomal protein L24 [Haloarcula marismortui ATCC 43049]
------------------------------------------------------------
------MPRTR-------------------------ECDY--------------------
------------------------------------------------------------
-------------C-------------GTD---------IEPG----------TGT----
----------MFVHKDGATTH-----FCSSKCENNADLGREARNLE--------------
--WTD-------------------------------------------------------
-----TARGEA-GEA----EDEAEEAEADEAEEAAADADEAEADADAEEADADEADADAE
DEAGEEAEEAEA------------------------------------------------
--------------------------------------------------------
>gi|448667486|ref|ZP_21685986.1| 50S ribosomal protein L24e/unknown domain fusion protein [Haloarcula amylolytica JCM 13557]
------------------------------------------------------------
------MPRTR-------------------------ECDY--------------------
------------------------------------------------------------
-------------C-------------GTD---------IEPG----------TGT----
----------MFVHKDGATTH-----FCSSKCENNADLGREARNLE--------------
--WTD-------------------------------------------------------
-----TARGEA-GEV----EEAVEDEAEEADAEPAADADEAEADAEEAAADEADADEDAD
EDVEDEEAEEAEA-----------------------------------------------
--------------------------------------------------------
>gi|344211148|ref|YP_004795468.1| 50S ribosomal protein L24e [Haloarcula hispanica ATCC 33960]
------------------------------------------------------------
------MPRTR-------------------------ECDY--------------------
------------------------------------------------------------
-------------C-------------GTD---------IEPG----------TGT----
----------MFVHKDGATTH-----FCSSKCENNADLGREARNLE--------------
--WTD-------------------------------------------------------
-----TARGEA-GAV----ETEVEDEAEEAEAEPAADAEEADADTDEEAAADEADADDAD
ETDADEDVEDEEAEEAEA------------------------------------------
--------------------------------------------------------
>gi|448728384|ref|ZP_21710713.1| 50S ribosomal protein L24e/unknown domain fusion protein [Halococcus saccharolyticus DSM 5350]
------------------------------------------------------------
------MVRTR-------------------------SCDY--------------------
------------------------------------------------------------
-------------C-------------GTD---------IEPG----------TGT----
----------MFVHVDGRVVH-----YCSSKCENNADLGRAARDLE--------------
--WTA-------------------------------------------------------
-----EGQRMA-GSE------AGTADEVEQVAAEPPEEEADTVADEVDTVPDESEAEAVA
AAAGDAGSRSGEPAGDTDDRVDDTAEADTEELDEIEGRPAGGREDEDKTSSAADADEAEA
NVDDEETVRDTDEDTDE---------------------------------------
>gi|448733815|ref|ZP_21716057.1| 50S ribosomal protein L24e [Halococcus salifodinae DSM 8989]
------------------------------------------------------------
------MVRTR-------------------------SCDY--------------------
------------------------------------------------------------
-------------C-------------GTD---------IEPG----------TGT----
----------MFVHVDGRVVH-----YCSSKCENNADLGRAARDLE--------------
--WTA-------------------------------------------------------
-----EGQRMA-GNE------AGTADEVEQVAAEPDEDETDTVADEVDTVPGETEAEAVA
AATGDAGSRSSESAG-------DAGGADTEELDEIEGRPAGGRE---DEDKTSPAADADE
AEATVDNEETVRDTDD---------------------------------SDEETDE
>gi|409730532|ref|ZP_11272097.1| 50S ribosomal protein L24e/unknown domain fusion protein [Halococcus hamelinensis 100A6]
------------------------------------------------------------
------MVETR-------------------------SCDY--------------------
------------------------------------------------------------
-------------C-------------GSD---------IEPG----------TGT----
----------MYVHVDGRVVH-----FCSSKCENNAELGRASRDLE--------------
--WTA-------------------------------------------------------
-----EGQRIG-ANQ------AGTPEAAEQVAAEPTTEGDETVADEIDTVEGESDAEAVA
AAAVDTES-DDVPTDDPDEVV--DAGAETDELDEVEGRRAGGSDPDIEEDQDVP--EESD
AEVNV-GEETEREVDDDAEFTEEDVERTSDETVSQDEADETVVDEDREEADDEDDQ
>gi|448727314|ref|ZP_21709680.1| 50S ribosomal protein L24e/unknown domain fusion protein [Halococcus morrhuae DSM 1307]
------------------------------------------------------------
------MVDTR-------------------------PCDY--------------------
------------------------------------------------------------
-------------C-------------GSE---------IEPG----------TGT----
----------MFVRVDGEVIH-----YCSSKCENNADLGRAARDLE--------------
--WTA-------------------------------------------------------
-----DGRRST-DSQ------AGTPDEVEQVAAEPSSEGDETVADEMDTVPGESEAEAVA
AAAGDAGSRSGEPAAATDERVDDDATADTDELDEVEGRSAGGSDPDIEEDQDTADVDESE
AEANV-GEETVRDTDDDG----------------------------------EDDQ
>gi|448739335|ref|ZP_21721350.1| 50S ribosomal protein L24e/unknown domain fusion protein [Halococcus thailandensis JCM 13552]
------------------------------------------------------------
------MVDTR-------------------------SCDY--------------------
------------------------------------------------------------
-------------C-------------GSE---------IEPG----------TGT----
----------MFVRVDGEVIH-----YCSSKCENNADLGRAARNLE--------------
--WTA-------------------------------------------------------
-----EGRRST---D----SQAGTPDEAEQVAAEPPSESDETVADEMDTVPGESEAEAVA
AAAGDAGSRSGEPAAATDERVDDDAAADTDELDEVEGRSAGGSDPDIEEDQDVSDVDESE
AEANVGEETTRETDDEDDL-------------------------------------
>gi|354610831|ref|ZP_09028787.1| 50S ribosomal protein L24e [Halobacterium sp. DL1]
------------------------------------------------------------
------MVQTR-------------------------TCDY--------------------
------------------------------------------------------------
-------------C-------------GAD---------IEPG----------TGT----
----------MFVHNDGSTVH-----FCSSKCEKNADLGREPRDVE--------------
--WTE-------------------------------------------------------
-----EEQEVE---D---------------------------------------------
------------------------------------------------------------
--------------------------------------------------------
>gi|15790235|ref|NP_280059.1| 50S ribosomal protein L24 [Halobacterium sp. NRC-1]
------------------------------------------------------------
------MVQTR-------------------------SCDY--------------------
------------------------------------------------------------
-------------C-------------GDD---------IEPG----------TGT----
----------MFVHNDGSTVH-----FCSAKCEKNADLGREPRDVE--------------
--WTD-------------------------------------------------------
-----EEEVEE--TQ---------------------------------------------
------------------------------------------------------------
--------------------------------------------------------
>gi|169235964|ref|YP_001689164.1| 50S ribosomal protein L24e [Halobacterium salinarum R1]
------------------------------------------------------------
------MVQTR-------------------------SCDY--------------------
------------------------------------------------------------
-------------C-------------GDD---------IEPG----------TGT----
----------MFVHNDGSTVH-----FCSAKCEKNADLGREPRDVE--------------
--WTD-------------------------------------------------------
-----EEEVEE--TQ---------------------------------------------
------------------------------------------------------------
--------------------------------------------------------
>gi|257388663|ref|YP_003178436.1| 50S ribosomal protein L24E [Halomicrobium mukohataei DSM 12286]
------------------------------------------------------------
------MPRIR-------------------------ECDY--------------------
------------------------------------------------------------
-------------C-------------GAD---------IEPG----------TGT----
----------MFVRKSGTTIH-----YCSSKCENNADLGREARNLE--------------
--WTE-------------------------------------------------------
-----AGRETT-AAE----------QKAAAEAEAAAEAADEQTADEADADEDESAETDEA
ADEDESAETDEA-----------------------------------ADEDESAETDEAA
DEDEAESTEADDEETE------------------------------------EAEA
>gi|399576692|ref|ZP_10770447.1| 50S ribosomal protein L24e/unknown domain fusion protein [Halogranum salarium B-1]
------------------------------------------------------------
------MPQHR-------------------------DCDY--------------------
------------------------------------------------------------
-------------C-------------GAD---------IEPG----------TGT----
----------MFVRTDGTVIH-----FCSSKCEKNTNLGREARDLE--------------
--WTE-------------------------------------------------------
-----DGSRQG-SRE---------------------------------------------
------------------------------------------------------------
--------------------------------------------------------
>gi|541204036|gb|ERH12016.1| ribosomal protein L24E [halophilic archaeon J07HB67]
------------------------------------------------------------
------MPQER-------------------------TCDY--------------------
------------------------------------------------------------
-------------C-------------GSD---------IEPG----------TGT----
----------MFVQTDGAITH-----YCSGKCEKNADLGREPRDLE--------------
--WTE-------------------------------------------------------
-----DNDEA--------------------------------------------------
------------------------------------------------------------
--------------------------------------------------------
>gi|257051837|ref|YP_003129670.1| Ribosomal protein L24E [Halorhabdus utahensis DSM 12940]
------------------------------------------------------------
------MPQTR-------------------------ECDY--------------------
------------------------------------------------------------
-------------C-------------GAD---------IEPG----------TGT----
----------MFVRKNGTTIH-----FCSSKCEKNADLGREARDLS--------------
--WTE-------------------------------------------------------
-----AGRGTG-GDAAAEQQTDTADADEQAETENEDEAAEDAAAADDADEAEDEVEADEA
EDEVDADDESDAEADADAEETDTEEPTEADA-----------------------------
--------------------------------------------------------
>gi|335438732|ref|ZP_08561468.1| 50S ribosomal protein L24e/unknown domain fusion protein [Halorhabdus tiamatea SARL4B]
------------------------------------------------------------
------MPQTR-------------------------ECDY--------------------
------------------------------------------------------------
-------------C-------------GAD---------IEPG----------TGT----
----------MFVRKNGTTIH-----FCSSKCEKNADLGREARDLS--------------
--WTE-------------------------------------------------------
-----AGRGTG-GDA----VEAEPAEPPEDEPEATEPDDEAESVDEDTDAEGGADDESAA
EDEAEDEDEADD-----------------------------------ESAADDKAEDESG
AEADADDEETDAEEPT------------------------------------EADA
>gi|322369450|ref|ZP_08044015.1| Ribosomal protein L24E [Haladaptatus paucihalophilus DX253]
------------------------------------------------------------
------MPQTR-------------------------ECDY--------------------
------------------------------------------------------------
-------------C-------------GND---------IEPG----------TGT----
----------MFVRVDGTTIH-----YCSAKCEKNADLGREPRDLE--------------
--WTE-------------------------------------------------------
-----QGQAES-GNE---------------------------------------------
------------------------------------------------------------
--------------------------------------------------------
>gi|541202528|gb|ERH10593.1| LSU ribosomal protein L24E [halophilic archaeon J07HX64]
------------------------------------------------------------
-------MARH-------------------------TCDY--------------------
------------------------------------------------------------
-------------T-------------GED---------IEPG----------TGK----
----------MFVQTDGTILW-----FKDSKAEKNYFLGRESRDLE--------------
--WIH-------------------------------------------------------
---DDEGDEETGAGV---------------------------------------------
------------------------------------------------------------
--------------------------------------------------------
>gi|452207465|ref|YP_007487587.1| 50S ribosomal protein L24e [Natronomonas moolapensis 8.8.11]
------------------------------------------------------------
------MVQKR-------------------------TCDY--------------------
------------------------------------------------------------
-------------S-------------GQE---------IEPG----------TGT----
----------MYVKNDGTVLW-----FADAKCEKNYRMGREARDLE--------------
--WIG-------------------------------------------------------
-----NEDEAA-DADVEDADVETDAEEATDAPVDADADAETDAEEATDAPVDADADAETD
AETADDAETDEEVDA---------------------------------------------
--------------------------------------------------------
>gi|76802468|ref|YP_327476.1| ribosomal protein L24.eR [Natronomonas pharaonis DSM 2160]
------------------------------------------------------------
------MVQKR-------------------------TCDY--------------------
------------------------------------------------------------
-------------S-------------GQE---------IEPG----------TGT----
----------MYVKNDGTVLW-----FADSKCEKNYFMGREARDLE--------------
--WTG-------------------------------------------------------
-----GEEAAE-DEA---------ADEEDEAAEAADEEAADEAAEETPDLEAAEEEAADE
EDEEEVQA----------------------------------------------------
--------------------------------------------------------
>gi|429192505|ref|YP_007178183.1| 50S ribosomal protein L24E [Natronobacterium gregoryi SP2]
------------------------------------------------------------
------MVEKR-------------------------TCDY--------------------
------------------------------------------------------------
-------------T-------------GEE---------IEPG----------TGI----
----------MYVQNDGSVLH-----FVDSKAEKNYKLGREPRDLE--------------
--WTE-------------------------------------------------------
-----EGRAGK-APT-ETDEEAEQDEALETEDEAVDEDDDSEPTDDEDAAEGEADAEEAT
ESESNGVADGAEDDEDEPDAAAEADAEEDESQ----------------------------
--------------------------------------------------------
>gi|448306174|ref|ZP_21496083.1| 50S ribosomal protein L24E [Natronorubrum bangense JCM 10635]
------------------------------------------------------------
------MVEKR-------------------------TCDY--------------------
------------------------------------------------------------
-------------T-------------GED---------IEPG----------TGI----
----------MYVQNDGSILH-----FVDSKAEKNYKLGREPRDLE--------------
--WTE-------------------------------------------------------
-----DGRRDK-GPA----EPAADEADETDEADEADEADEADEADEADEADEADEADDES
EEDEE-------------------------------------------------------
--------------------------------------------------------
>gi|448300798|ref|ZP_21490797.1| 50S ribosomal protein L24E [Natronorubrum tibetense GA33]
------------------------------------------------------------
------MVEKR-------------------------TCDY--------------------
------------------------------------------------------------
-------------T-------------GEE---------IEPG----------TGI----
----------MYVRKNGSVLH-----FVDSKAEKNYKLGREPRDLE--------------
--WTE-------------------------------------------------------
-----DGRRNK-GPA-----EDTTPAAEDDQDEVADAEADDDLETEDEAVDEDDDAESAG
DEDVAEDEDVEAEAEDDGEDEAEETEAEQ-------------------------------
--------------------------------------------------------
>gi|448296809|ref|ZP_21486859.1| 50S ribosomal protein L24E [Halalkalicoccus jeotgali B3]
------------------------------------------------------------
-----MMVETR-------------------------TCDY--------------------
------------------------------------------------------------
-------------T-------------GEE---------IEPG----------TGV----
----------MFVRTDGTVLN-----FVDSKAEKNYFLGREARDLE--------------
--WTA-------------------------------------------------------
-----AGRAEKEGRA----RAAEKADAGTESTAADAGEDGTEVAATEEEATVDTDEETAE
AVTAEDSDVESD-----------------------------------DGAE---------
-QAETVDEEDDEATEE----------------------------------------
>gi|448378245|ref|ZP_21560719.1| 50S ribosomal protein L24E [Halovivax asiaticus JCM 14624]
------------------------------------------------------------
------MVEKR-------------------------TCDY--------------------
------------------------------------------------------------
-------------T-------------GEE---------IEPG----------TGI----
----------MYVRTDGTVLH-----FVDSKAEKNYHLGREPRDLE--------------
--WTE-------------------------------------------------------
-----EGRRGKESTP----DSASEEPVETSEPETEPVTEDESAADEPDDAETDDTESDES
DDVEDGETDAAETDTDASEEDEE-------------------------------------
--------------------------------------------------------
>gi|433638703|ref|YP_007284463.1| ribosomal protein L24E [Halovivax ruber XH-70]
------------------------------------------------------------
------MVEKR-------------------------TCDY--------------------
------------------------------------------------------------
-------------T-------------GEE---------IEPG----------TGI----
----------MYVRTDGTVLH-----FVDSKAEKNYRLGREPRDLE--------------
--WTE-------------------------------------------------------
-----EGRRGK-EST----PDSASEESVEEDADTSESEAEPVTEDESADDETPDAEGDDA
EGDEAEDAESDD-----------------------------------TESDESDDVEDGE
TDAAETDTDESEEDEE----------------------------------------
>gi|448702892|ref|ZP_21700249.1| 50S ribosomal protein L24E [Halobiforma lacisalsi AJ5]
------------------------------------------------------------
------MVEKR-------------------------TCDY--------------------
------------------------------------------------------------
-------------T-------------GEE---------IEPG----------TGI----
----------MYVKNDGTVLH-----FVDSKAEKNYKLGREPRDLE--------------
--WTA-------------------------------------------------------
-----EGRAGK-GPA-GPDQEEAAESEDLEEETEVVEDEDEGEEDEEEDVPAGDETVDET
EDAEAEGEA---------------------------------------------------
--------------------------------------------------------
>gi|541189991|gb|ERG98379.1| ribosomal protein L24E [Haloquadratum sp. J07HQX50]
------------------------------------------------------------
------MAETR-------------------------ICDF--------------------
------------------------------------------------------------
-------------S-------------GEE---------IEPG----------TGT----
----------MLVKNDGTVLY-----FKDSKAEKNYQLGREPRDLE--------------
--WTQ-------------------------------------------------------
-----AGGTED-GS----------------------------------------------
------------------------------------------------------------
--------------------------------------------------------
>gi|448303042|ref|ZP_21492992.1| 50S ribosomal protein L24E [Natronorubrum sulfidifaciens JCM 14089]
------------------------------------------------------------
------MVEKR-------------------------TCDY--------------------
------------------------------------------------------------
-------------T-------------GEE---------IEPG----------TGI----
----------MYVKNDGSVLH-----FVDSKAEKNYKLGREPRDLE--------------
--WTE-------------------------------------------------------
-----EGRRDK-GPA----QPAVEETA------DDEESEDEDAETEADADEADADDEGAE
TDSEEDEE----------------------------------------------------
--------------------------------------------------------
>gi|336252126|ref|YP_004595233.1| 50S ribosomal protein L24e [Halopiger xanaduensis SH-6]
------------------------------------------------------------
------MVEKR-------------------------TCDY--------------------
------------------------------------------------------------
-------------T-------------GEE---------IEPG----------TGI----
----------MYVKNDGTVLH-----FVDSKAEKNYKLGREPRDLE--------------
--WTA-------------------------------------------------------
-----EGRAGK-GPA----EADTPADEEADQTEAVDAGEDEDLETETEAVDEDEEAEAEA
ETEESEA-----------------------------------------------------
--------------------------------------------------------
>gi|284165796|ref|YP_003404075.1| 50S ribosomal protein L24E [Haloterrigena turkmenica DSM 5511]
------------------------------------------------------------
------MVEKR-------------------------TCDY--------------------
------------------------------------------------------------
-------------T-------------GEE---------IEPG----------TGI----
----------MYVKNDGSVLH-----FVDSKAEKNYKLGREPRDLE--------------
--WTE-------------------------------------------------------
-----EGRRGK-GPT----RAETAAAEDAEQTEEVEADEDEDLETEADAVDEGEDDVSAG
DEAVDETEEAEAEESEA-------------------------------------------
--------------------------------------------------------
>gi|448391719|ref|ZP_21566814.1| 50S ribosomal protein L24E [Haloterrigena salina JCM 13891]
------------------------------------------------------------
------MVEKR-------------------------TCDY--------------------
------------------------------------------------------------
-------------T-------------GEE---------IEPG----------TGI----
----------MYVKNDGSVLH-----FVDSKAEKNYKLGREPRDLE--------------
--WTE-------------------------------------------------------
-----EGRRGK-GPA----QADT-AAEEADQTEQVEAGEDEDLETEADAVDEDEDDVSAG
DEAVDETEEAEAEAEESEA-----------------------------------------
--------------------------------------------------------
>gi|448330882|ref|ZP_21520158.1| 50S ribosomal protein L24E [Natrinema versiforme JCM 10478]
------------------------------------------------------------
------MVEKR-------------------------TCDY--------------------
------------------------------------------------------------
-------------T-------------GEE---------IEPG----------TGI----
----------MYVKNDGSVLH-----FVDSKAEKNYKLGREPRDLE--------------
--WTE-------------------------------------------------------
-----DGRRGK-GST----QADTPADEDADQTEEVEAGDDEDLETESDADDEDVPAEDET
ADETEETEAEEA------------------------------------------------
--------------------------------------------------------
>gi|448385483|ref|ZP_21563989.1| 50S ribosomal protein L24E [Haloterrigena thermotolerans DSM 11522]
------------------------------------------------------------
------MVEKR-------------------------TCDY--------------------
------------------------------------------------------------
-------------T-------------GEE---------IEPG----------TGI----
----------MYVKNDGSVLH-----FVDSKAEKNYKLGREPRDLE--------------
--WTE-------------------------------------------------------
-----EGRRGK-GPT----QDETPADETDEDEDLETDADDEEDAPAGDDAVDETEEAEAD
EAEDAETEAEEA------------------------------------------------
--------------------------------------------------------
>gi|448334546|ref|ZP_21523720.1| 50S ribosomal protein L24E [Natrinema pellirubrum DSM 15624]
------------------------------------------------------------
------MVEKR-------------------------TCDY--------------------
------------------------------------------------------------
-------------T-------------GEE---------IEPG----------TGI----
----------MYVKNDGSVLH-----FVDSKAEKNYKLGREPRDLE--------------
--WTE-------------------------------------------------------
-----EGRRGK-GPA----QDETPADETDEDEDLETDADDEEDAPAGDDAVDETEEAEAD
EAEDAETEAEEA------------------------------------------------
--------------------------------------------------------
>gi|448340610|ref|ZP_21529581.1| 50S ribosomal protein L24E [Natrinema gari JCM 14663]
------------------------------------------------------------
------MVEKR-------------------------TCDY--------------------
------------------------------------------------------------
-------------T-------------GEE---------IEPG----------TGI----
----------MYVKNDGTVLH-----FVDSKAEKNYKLGREPRDLE--------------
--WTE-------------------------------------------------------
-----EGRRGK-GPA----QAETPADEDEDLETETDAADEDEDLETETDAADDEEDSPAG
DETVDEADEPDDAETEAEEA----------------------------------------
--------------------------------------------------------
>gi|397772933|ref|YP_006540479.1| 50S ribosomal protein L24E [Natrinema sp. J7-2]
------------------------------------------------------------
------MVEKR-------------------------TCDY--------------------
------------------------------------------------------------
-------------T-------------GEE---------IEPG----------TGI----
----------MYVKNDGTVLH-----FVDSKAEKNYKLGREPRDLE--------------
--WTE-------------------------------------------------------
-----EGRRGK-GPA----QAETPADEDEDLETETDAADDEEDAPAGDETVDEADEPDDA
ETEAEEA-----------------------------------------------------
--------------------------------------------------------
>lcl|38023_3768 unnamed protein product
------------------------------------------------------------
------MVEKR-------------------------TCDY--------------------
------------------------------------------------------------
-------------T-------------GEE---------IEPG----------TGI----
----------MYVKNDGTVLH-----FVDSKAEKNYKLGREPRDLE--------------
--WTE-------------------------------------------------------
-----EGRRGK-GPA----QADTPADDEEDLETEADAADDEEDAPAGDETVEETDETEDA
ETEAEEA-----------------------------------------------------
--------------------------------------------------------
>gi|448346251|ref|ZP_21535138.1| 50S ribosomal protein L24E [Natrinema altunense JCM 12890]
------------------------------------------------------------
------MVEKR-------------------------TCDY--------------------
------------------------------------------------------------
-------------T-------------GEE---------IEPG----------TGI----
----------MYVKNDGTVLH-----FVDSKAEKNYKLGREPRDLE--------------
--WTE-------------------------------------------------------
-----EGRRGK-GPA----QADTPADDEEDLETEADAADDEEDAPAGDETVEETDETEDA
ETEAEEA-----------------------------------------------------
--------------------------------------------------------
>gi|448337113|ref|ZP_21526195.1| 50S ribosomal protein L24E [Natrinema pallidum DSM 3751]
------------------------------------------------------------
------MVEKR-------------------------TCDY--------------------
------------------------------------------------------------
-------------T-------------GEE---------IEPG----------TGI----
----------MYVKNDGTVLH-----FVDSKAEKNYKLGREPRDLE--------------
--WTE-------------------------------------------------------
-----EGRRGK-GPA----QADTPADEDEDLETEADAADDEEETPAGDETVDETDETEDA
ETEAEEA-----------------------------------------------------
--------------------------------------------------------
>gi|435847120|ref|YP_007309370.1| ribosomal protein L24E [Natronococcus occultus SP4]
------------------------------------------------------------
------MVEKR-------------------------TCDY--------------------
------------------------------------------------------------
-------------T-------------GEE---------IEPG----------TGI----
----------MYVQNDGTVLH-----FVDSKAEKNYKLGREPRDLE--------------
--WTE-------------------------------------------------------
-----AGRAGK-GPA----EAETAASEDADQDEVAEAAEDEDLEAETEAAEDETEDEPAG
DETEDLEESEA-------------------------------------------------
--------------------------------------------------------
>gi|448322451|ref|ZP_21511921.1| 50S ribosomal protein L24 [Natronococcus amylolyticus DSM 10524]
------------------------------------------------------------
------MVEKR-------------------------TCDY--------------------
------------------------------------------------------------
-------------T-------------GED---------IEPG----------TGI----
----------MYVQNDGTVLH-----FASAKAEKNYKLGREPRDLE--------------
--WTE-------------------------------------------------------
-----AGRAGK-GPA----ETDTPAAEEADEDETVEAGEDEDLEAETDVDDEDEDVPAGD
ESVDETEELEESEA----------------------------------------------
--------------------------------------------------------
>gi|448317535|ref|ZP_21507086.1| 50S ribosomal protein L24 [Natronococcus jeotgali DSM 18795]
------------------------------------------------------------
------MVEKR-------------------------TCDY--------------------
------------------------------------------------------------
-------------T-------------GEE---------IEPG----------TGI----
----------MYVQNDGTVLH-----FVDSKAEKNYKLGREPRDLE--------------
--WTE-------------------------------------------------------
-----AGRAGK-GPA----EADTAAAE------ETDQDEDLEAEDEDEDVPAGDETGDET
EDLEESEA----------------------------------------------------
--------------------------------------------------------
>gi|448348776|ref|ZP_21537624.1| 50S ribosomal protein L24 [Natrialba taiwanensis DSM 12281]
------------------------------------------------------------
------MVEKR-------------------------TCDY--------------------
------------------------------------------------------------
-------------T-------------GEE---------IEPG----------TGI----
----------MYVKTDGTVLH-----FVDSKAEKNYKLGREPRDLE--------------
--WTE-------------------------------------------------------
-----EGRAGK-GPA----EADTPAGEEADQDEVVEASEDEDLETESEVAEDDEADVSAG
DETVDETEADEAEESEA-------------------------------------------
--------------------------------------------------------
>gi|448368999|ref|ZP_21555766.1| 50S ribosomal protein L24 [Natrialba aegyptia DSM 13077]
------------------------------------------------------------
------MVEKR-------------------------TCDY--------------------
------------------------------------------------------------
-------------T-------------GEE---------IEPG----------TGI----
----------MYVKTDGTVLH-----FVDSKAEKNYKLGREPRDLE--------------
--WTE-------------------------------------------------------
-----EGRAGK-GPA----DADTPAGEEADQDEVVEASEDEDLETESEVAEDDEADVPAG
DETVDETEADEAEESEA-------------------------------------------
--------------------------------------------------------
>gi|448361707|ref|ZP_21550321.1| 50S ribosomal protein L24E [Natrialba asiatica DSM 12278]
------------------------------------------------------------
------MVEKR-------------------------TCDY--------------------
------------------------------------------------------------
-------------T-------------GEE---------IEPG----------TGI----
----------MYVKTDGTVLH-----FVDSKAEKNYKLGREPRDLE--------------
--WTE-------------------------------------------------------
-----EGRAGK-GPA----D----AGEEADQDEVVEASEDEDLETESEVAEDDEADVPAG
DETVDETEADEAEESEA-------------------------------------------
--------------------------------------------------------
>gi|448352756|ref|ZP_21541537.1| 50S ribosomal protein L24E [Natrialba hulunbeirensis JCM 10989]
------------------------------------------------------------
------MVEKR-------------------------TCDY--------------------
------------------------------------------------------------
-------------T-------------GEE---------IEPG----------TGI----
----------MYVRNDGTVLH-----FVDSKAEKNYKLGREPRDLE--------------
--WTE-------------------------------------------------------
-----EGRAGK-GPA----QTGTPADEEADQDEDLETEEDVADDEDDIPAGDETVDETES
ESDADAEADADADADAEAADEESEA-----------------------------------
--------------------------------------------------------
>gi|448358740|ref|ZP_21547417.1| 50S ribosomal protein L24 [Natrialba chahannaoensis JCM 10990]
------------------------------------------------------------
------MVEKR-------------------------TCDY--------------------
------------------------------------------------------------
-------------T-------------GEE---------IEPG----------TGI----
----------MYVRNDGTVLH-----FVDSKAEKNYKLGREPRDLE--------------
--WTE-------------------------------------------------------
-----EGRAGK-GPA----QADTTADEEADQDEVVDAGEDEDDVPAGDETVDETESDAEA
EAEADADADATDEESEA-------------------------------------------
--------------------------------------------------------
>gi|289580137|ref|YP_003478603.1| 50S ribosomal protein L24 [Natrialba magadii ATCC 43099]
------------------------------------------------------------
------MVEKR-------------------------TCDY--------------------
------------------------------------------------------------
-------------T-------------GEE---------IEPG----------TGI----
----------MYVRNDGTVLH-----FVDSKAEKNYKLGREPRDLE--------------
--WTE-------------------------------------------------------
-----EGRAGK-GPA----QADTTADEETDQDEVVDAGEDEDLATEEDVADDEDDVPAGD
EAVDETESDAEAEADADADATDEESEA---------------------------------
--------------------------------------------------------
>gi|448712028|ref|ZP_21701571.1| 50S ribosomal protein L24E [Halobiforma nitratireducens JCM 10879]
------------------------------------------------------------
------MVEKR-------------------------TCDY--------------------
------------------------------------------------------------
-------------T-------------GEE---------IEPG----------TGI----
----------MYVKNDGTVLH-----FVDSKAEKNYKLGREPRDLE--------------
--WTE-------------------------------------------------------
-----EGRAGK-GPA----DDETAADE------EIEQDEDLEEETEVAEDETVDEDETEE
AEEAEEAEGEAQ------------------------------------------------
--------------------------------------------------------
>gi|448314244|ref|ZP_21503946.1| 50S ribosomal protein L24, partial [Natronolimnobius innermongolicus JCM 12255]
------------------------------------------------------------
------MVEKR-------------------------TCDY--------------------
------------------------------------------------------------
-------------T-------------GEE---------IEPG----------TGI----
----------MYVKNDGTVLH-----FVDSKAEKNYKLGREPRDLE--------------
--WTE-------------------------------------------------------
-----EGRAGK-GPA----QAETAADETADEDEAVEADEDEETCLLYTSLS---------
------------------------------------------------------------
--------------------------------------------------------
>gi|448400389|ref|ZP_21571381.1| 50S ribosomal protein L24E [Haloterrigena limicola JCM 13563]
------------------------------------------------------------
------MVEKR-------------------------TCDY--------------------
------------------------------------------------------------
-------------T-------------GEE---------IEPG----------TGI----
----------MYVKTDGTVLH-----FVDSKAEKNYKLGREPRDLE--------------
--WTE-------------------------------------------------------
-----EGRRAK-GPA---------------------QEEAPAADEAEAETSTEDESDEVE
AEEA--------------------------------------------------------
--------------------------------------------------------
>gi|541195295|gb|ERH03552.1| ribosomal protein L24E [Halorubrum sp. J07HR59]
------------------------------------------------------------
------MVEKR-------------------------TCDY--------------------
------------------------------------------------------------
-------------T-------------GED---------IEPG----------TGT----
----------MYVQVDGTVLH-----FKDSKAEKNFFMGREARDLE--------------
--WTQ-------------------------------------------------------
-----AGQRAG-PSS----QNQSTPDP------NEQAGADEETESSGDEASVTPMMPVTA
VTRSE-------------------------------------------------------
--------------------------------------------------------
>gi|385804287|ref|YP_005840687.1| 50S ribosomal protein L24 [Haloquadratum walsbyi C23]
------------------------------------------------------------
------MVETR-------------------------TCDF--------------------
------------------------------------------------------------
-------------S-------------GEE---------IEPG----------TGT----
----------MLVKTDGTILH-----FKDSKAEKNYRLGREPRDLE--------------
--WTE-------------------------------------------------------
-----AGSTGD-ANE---------------------------------------------
------------------------------------------------------------
--------------------------------------------------------
>gi|110668780|ref|YP_658591.1| ribosomal protein L24.eR [Haloquadratum walsbyi DSM 16790]
------------------------------------------------------------
------MVETR-------------------------TCDF--------------------
------------------------------------------------------------
-------------S-------------GEE---------IEPG----------TGT----
----------MLVKTDGTILH-----FKDSKAEKNYRLGREPRDLE--------------
--WTE-------------------------------------------------------
-----AGSTGD-ANE---------------------------------------------
------------------------------------------------------------
--------------------------------------------------------
>gi|541197697|gb|ERH05860.1| ribosomal protein L24E [Halonotius sp. J07HN4]
------------------------------------------------------------
------MVETR-------------------------TCDY--------------------
------------------------------------------------------------
-------------S-------------GEE---------IEPG----------TGT----
----------MLVKTDGTILH-----FKDSKAEKNYRLGREARDLE--------------
--WTE-------------------------------------------------------
-----AGRAEG-GQQ-------TQPDE---------------------------------
------------------------------------------------------------
--------------------------------------------------------
>gi|541192716|gb|ERH01065.1| ribosomal protein L24E [Halonotius sp. J07HN6]
------------------------------------------------------------
------MVETR-------------------------TCDY--------------------
------------------------------------------------------------
-------------S-------------GEE---------IEPG----------TGT----
----------MLVKTDGTILH-----FKNAKAEKNYRLGREARDLE--------------
--WTE-------------------------------------------------------
-----AGRAEG-GQD----N----------------------------------------
------------------------------------------------------------
--------------------------------------------------------
>gi|448592520|ref|ZP_21651627.1| 50S ribosomal protein L24 [Haloferax elongans ATCC BAA-1513]
------------------------------------------------------------
------MVEKR-------------------------TCDY--------------------
------------------------------------------------------------
-------------S-------------GED---------IEPG----------TGT----
----------MYVKNDGTILH-----FKDSKAEKNYFLGREARDLE--------------
--WTE-------------------------------------------------------
-----AGQRAR-GEDN--------------------------------------------
------------------------------------------------------------
--------------------------------------------------------
>gi|448578409|ref|ZP_21643844.1| 50S ribosomal protein L24 [Haloferax larsenii JCM 13917]
------------------------------------------------------------
------MVEKR-------------------------TCDY--------------------
------------------------------------------------------------
-------------S-------------GED---------IEPG----------TGT----
----------MYVKNDGTILH-----FKDSKAEKNYFLGREARDLE--------------
--WTE-------------------------------------------------------
-----AGQRAR-GED----N----------------------------------------
------------------------------------------------------------
--------------------------------------------------------
>gi|448290858|ref|ZP_21482003.1| 50S ribosomal protein L24 [Haloferax volcanii DS2]
------------------------------------------------------------
------MVEKR-------------------------TCDY--------------------
------------------------------------------------------------
-------------S-------------GEE---------IEPG----------TGT----
----------MYVKTDGTVLH-----FKDSKAEKNYFLGREARDLE--------------
--WTE-------------------------------------------------------
-----AGRRAS-GKA----EDN--------------------------------------
------------------------------------------------------------
--------------------------------------------------------
>gi|448622902|ref|ZP_21669551.1| 50S ribosomal protein L24 [Haloferax denitrificans ATCC 35960]
------------------------------------------------------------
------MVEKR-------------------------TCDY--------------------
------------------------------------------------------------
-------------S-------------GDE---------IEPG----------TGT----
----------MYVKTDGTILH-----FKDSKAEKNYFLGREARDLE--------------
--WTE-------------------------------------------------------
-----AGRRAS-GKS----EDN--------------------------------------
------------------------------------------------------------
--------------------------------------------------------
>gi|448600799|ref|ZP_21656178.1| 50S ribosomal protein L24 [Haloferax alexandrinus JCM 10717]
------------------------------------------------------------
------MVEKR-------------------------TCDY--------------------
------------------------------------------------------------
-------------S-------------GEE---------IEPG----------TGT----
----------MYVKTDGTILH-----FKDSKAEKNYFLGREARDLE--------------
--WTE-------------------------------------------------------
-----AGRRAS-GKA----EDN--------------------------------------
------------------------------------------------------------
--------------------------------------------------------
>gi|433438628|ref|ZP_20408374.1| 50S ribosomal protein L24 [Haloferax sp. BAB2207]
------------------------------------------------------------
------MVEKR-------------------------TCDY--------------------
------------------------------------------------------------
-------------S-------------GEE---------IEPG----------TGT----
----------MYVKTDGTILH-----FKDSKAEKNYFLGREARDLE--------------
--WTE-------------------------------------------------------
-----AGRRAS-GKA----EDN--------------------------------------
------------------------------------------------------------
--------------------------------------------------------
>gi|448568261|ref|ZP_21637838.1| 50S ribosomal protein L24 [Haloferax lucentense DSM 14919]
------------------------------------------------------------
------MVEKR-------------------------TCDY--------------------
------------------------------------------------------------
-------------S-------------GEE---------IEPG----------TGT----
----------MYVKTDGTILH-----FKDSKAEKNYFLGREARDLE--------------
--WTE-------------------------------------------------------
-----AGRRAS-GKA----EDN--------------------------------------
------------------------------------------------------------
--------------------------------------------------------
>gi|448557501|ref|ZP_21632690.1| 50S ribosomal protein L24 [Haloferax sp. ATCC BAA-644]
------------------------------------------------------------
------MVEKR-------------------------TCDY--------------------
------------------------------------------------------------
-------------S-------------GEE---------IEPG----------TGT----
----------MYVKTDGTILH-----FKDSKAEKNYFLGREARDLE--------------
--WTE-------------------------------------------------------
-----AGRRAS-GKS----EDN--------------------------------------
------------------------------------------------------------
--------------------------------------------------------
>gi|448548307|ref|ZP_21627574.1| 50S ribosomal protein L24 [Haloferax sp. ATCC BAA-645]
------------------------------------------------------------
------MVEKR-------------------------TCDY--------------------
------------------------------------------------------------
-------------S-------------GEE---------IEPG----------TGT----
----------MYVKTDGTILH-----FKDSKAEKNYFLGREARDLE--------------
--WTE-------------------------------------------------------
-----AGRRAS-GKS----EDN--------------------------------------
------------------------------------------------------------
--------------------------------------------------------
>gi|448546320|ref|ZP_21626484.1| 50S ribosomal protein L24 [Haloferax sp. ATCC BAA-646]
------------------------------------------------------------
------MVEKR-------------------------TCDY--------------------
------------------------------------------------------------
-------------S-------------GEE---------IEPG----------TGT----
----------MYVKTDGTILH-----FKDSKAEKNYFLGREARDLE--------------
--WTE-------------------------------------------------------
-----AGRRAS-GKS----EDN--------------------------------------
------------------------------------------------------------
--------------------------------------------------------
>gi|448583299|ref|ZP_21646655.1| 50S ribosomal protein L24 [Haloferax gibbonsii ATCC 33959]
------------------------------------------------------------
------MVEKR-------------------------TCDY--------------------
------------------------------------------------------------
-------------S-------------GEE---------IEPG----------TGT----
----------MYVKTDGTILH-----FKDSKAEKNYFLGREARDLE--------------
--WTE-------------------------------------------------------
-----AGRRAS-GKS----EDN--------------------------------------
------------------------------------------------------------
--------------------------------------------------------
>gi|448565349|ref|ZP_21636216.1| 50S ribosomal protein L24 [Haloferax prahovense DSM 18310]
------------------------------------------------------------
------MVEKR-------------------------TCDY--------------------
------------------------------------------------------------
-------------S-------------GEE---------IEPG----------TGT----
----------MYVKTDGTILH-----FKDSKAEKNYFLGREARDLE--------------
--WTE-------------------------------------------------------
-----AGRRAS-GKS----EDN--------------------------------------
------------------------------------------------------------
--------------------------------------------------------
>gi|448611909|ref|ZP_21662339.1| 50S ribosomal protein L24e [Haloferax mucosum ATCC BAA-1512]
------------------------------------------------------------
------MVEKR-------------------------TCDY--------------------
------------------------------------------------------------
-------------S-------------GEE---------IEPG----------TGT----
----------MYVKIDGTILH-----FKNSKAEKNYFLGREARELE--------------
--WTE-------------------------------------------------------
-----AGRRAR-GRS----EEDN-------------------------------------
------------------------------------------------------------
--------------------------------------------------------
>gi|448618382|ref|ZP_21666619.1| 50S ribosomal protein L24e [Haloferax mediterranei ATCC 33500]
------------------------------------------------------------
------MVEKR-------------------------TCDY--------------------
------------------------------------------------------------
-------------S-------------GEE---------IEPG----------TGT----
----------MYVKTDGTILH-----FKNSKAEKNYFLGREARDLE--------------
--WTE-------------------------------------------------------
-----AGRRAS-GRA----EEDN-------------------------------------
------------------------------------------------------------
--------------------------------------------------------
>gi|448285812|ref|ZP_21477051.1| ribosomal protein l24e [Halogeometricum borinquense DSM 11551]
------------------------------------------------------------
------MVEKR-------------------------TCDY--------------------
------------------------------------------------------------
-------------S-------------GEE---------IEPG----------TGT----
----------MYVKNDGSILH-----FKDSKAEKNYFLGREARDLE--------------
--WTA-------------------------------------------------------
-----EGQAAS-GAS----EASEE------------------------------------
------------------------------------------------------------
--------------------------------------------------------
>gi|448414157|ref|ZP_21577296.1| ribosomal protein l24e [Halosarcina pallida JCM 14848]
------------------------------------------------------------
------MVETR-------------------------TCDY--------------------
------------------------------------------------------------
-------------T-------------GEQ---------IEPG----------TGT----
----------MYVRNDGTILH-----FKDSKAEKNYFLGREARDLE--------------
--WTA-------------------------------------------------------
-----EGQAAS-GPT----EGSDE------------------------------------
------------------------------------------------------------
--------------------------------------------------------
>gi|544638235|ref|WP_021072807.1| 50S ribosomal protein L24 [haloarchaeon 3A1_DGR]
------------------------------------------------------------
----MTMVETR-------------------------TCDY--------------------
------------------------------------------------------------
-------------T-------------GEE---------IEPG----------TGT----
----------MFVKTDGTILH-----FVDSKAEKNYFMGREARDLE--------------
--WTE-------------------------------------------------------
-----AGQAAK-GED----E----------------------------------------
------------------------------------------------------------
--------------------------------------------------------
>lcl|36546_2200 unnamed protein product
------------------------------------------------------------
------MVETR-------------------------TCDY--------------------
------------------------------------------------------------
-------------S-------------GEE---------IEPG----------TGT----
----------MYVKKDGQILH-----FVDSKAEKNYFLGREARDVE--------------
--WTE-------------------------------------------------------
-----EGHRAG-GDE----Q----------------------------------------
------------------------------------------------------------
--------------------------------------------------------
>lcl|36174_7649 unnamed protein product
------------------------------------------------------------
------MVETR-------------------------TCDY--------------------
------------------------------------------------------------
-------------S-------------GEE---------IEPG----------TGT----
----------MYVKKDGQILH-----FVDSKAEKNYFLGREARDVE--------------
--WTE-------------------------------------------------------
-----EGHRAG-GDE----Q----------------------------------------
------------------------------------------------------------
--------------------------------------------------------
>lcl|38020_211 unnamed protein product
------------------------------------------------------------
------MVETR-------------------------TCDY--------------------
------------------------------------------------------------
-------------S-------------GEE---------IEPG----------TGT----
----------MYVKKDGQILH-----FVDSKAEKNYFLGREARDVE--------------
--WTE-------------------------------------------------------
-----EGHRAG-GDE----Q----------------------------------------
------------------------------------------------------------
--------------------------------------------------------
>lcl|38021_1875 unnamed protein product
------------------------------------------------------------
------MVETR-------------------------TCDY--------------------
------------------------------------------------------------
-------------S-------------GEE---------IEPG----------TGT----
----------MYVKKDGQILH-----FVDSKAEKNYFLGREARDVE--------------
--WTE-------------------------------------------------------
-----EGHRAG-GDE----Q----------------------------------------
------------------------------------------------------------
--------------------------------------------------------
>lcl|38022_251 unnamed protein product
------------------------------------------------------------
------MVETR-------------------------TCDY--------------------
------------------------------------------------------------
-------------S-------------GEE---------IEPG----------TGT----
----------MYVKKDGQILH-----FVDSKAEKNYFLGREARDVE--------------
--WTE-------------------------------------------------------
-----EGHRAG-GDE----Q----------------------------------------
------------------------------------------------------------
--------------------------------------------------------
>lcl|23591_2222 unnamed protein product
------------------------------------------------------------
------MVETR-------------------------TCDY--------------------
------------------------------------------------------------
-------------S-------------GEE---------IEPG----------TGT----
----------MYVKKDGQILH-----FVDSKAEKNYFLGREARDVE--------------
--WTE-------------------------------------------------------
-----EGHRAG-GDE----Q----------------------------------------
------------------------------------------------------------
--------------------------------------------------------
>lcl|36553_790 unnamed protein product
------------------------------------------------------------
------MVETR-------------------------TCDY--------------------
------------------------------------------------------------
-------------S-------------GEE---------IEPG----------TGT----
----------MYVKKDGQILH-----FVDSKAEKNYFLGREARDVE--------------
--WTE-------------------------------------------------------
-----EGHRAG-GDE----Q----------------------------------------
------------------------------------------------------------
--------------------------------------------------------
>lcl|38024_1205 unnamed protein product
------------------------------------------------------------
------MVETR-------------------------TCDY--------------------
------------------------------------------------------------
-------------S-------------GEE---------IEPG----------TGT----
----------MYVKKDGQILH-----FVDSKAEKNYFLGREARDVE--------------
--WTE-------------------------------------------------------
-----EGHRAG-GDE----Q----------------------------------------
------------------------------------------------------------
--------------------------------------------------------
>lcl|38025_1969 unnamed protein product
------------------------------------------------------------
------MVETR-------------------------TCDY--------------------
------------------------------------------------------------
-------------S-------------GEE---------IEPG----------TGT----
----------MYVKKDGQILH-----FVDSKAEKNYFLGREARDVE--------------
--WTE-------------------------------------------------------
-----EGHRAG-GDE----Q----------------------------------------
------------------------------------------------------------
--------------------------------------------------------
>gi|495721413|ref|WP_008445992.1| 50S ribosomal protein L24 [Halorubrum californiense]
------------------------------------------------------------
------MVEKR-------------------------TCDY--------------------
------------------------------------------------------------
-------------S-------------GEE---------IEPG----------TGT----
----------MFVKKDGTVLH-----FVDSKAEKNYFLGREARDVE--------------
--WTE-------------------------------------------------------
-----EGHRAG-GDE----Q----------------------------------------
------------------------------------------------------------
--------------------------------------------------------
>lcl|36548_44 unnamed protein product
------------------------------------------------------------
------MVETR-------------------------TCDY--------------------
------------------------------------------------------------
-------------T-------------GEE---------IEPG----------TGT----
----------MFVKKDGTVLH-----FVDSKAEKNYFLGREARDVE--------------
--WTE-------------------------------------------------------
-----EGHRAG-GDE----Q----------------------------------------
------------------------------------------------------------
--------------------------------------------------------
>gi|448499511|ref|ZP_21611361.1| ribosomal protein L24E [Halorubrum coriense DSM 10284]
------------------------------------------------------------
------MVETR-------------------------TCDY--------------------
------------------------------------------------------------
-------------S-------------GEE---------IEPG----------TGT----
----------MFVKKDGTVLH-----FVDSKAEKNYFLGREARDVE--------------
--WTE-------------------------------------------------------
-----EGHQAG-GDE----Q----------------------------------------
------------------------------------------------------------
--------------------------------------------------------
>lcl|36556_3489 unnamed protein product
------------------------------------------------------------
------MVETR-------------------------TCDY--------------------
------------------------------------------------------------
-------------S-------------GKE---------IEPG----------TGT----
----------MFVKKDGTVLH-----FVDSKAEKNYFLGREARDVE--------------
--WTE-------------------------------------------------------
-----EGHRAG-GDE----Q----------------------------------------
------------------------------------------------------------
--------------------------------------------------------
>lcl|36557_6796 unnamed protein product
------------------------------------------------------------
------MVETR-------------------------TCDY--------------------
------------------------------------------------------------
-------------S-------------GKE---------IEPG----------TGT----
----------MFVKKDGTVLH-----FVDSKAEKNYFLGREARDVE--------------
--WTE-------------------------------------------------------
-----EGHRAG-GDE----Q----------------------------------------
------------------------------------------------------------
--------------------------------------------------------
>lcl|39407_1775 unnamed protein product
------------------------------------------------------------
------MVETR-------------------------TCDY--------------------
------------------------------------------------------------
-------------S-------------GEE---------IEPG----------TGT----
----------MFVKKDGTVLH-----FVDSKAEKNYFLGREARDVE--------------
--WTE-------------------------------------------------------
-----EGHRAG-GDE----Q----------------------------------------
------------------------------------------------------------
--------------------------------------------------------
>gi|448485326|ref|ZP_21606587.1| 50S ribosomal protein L24 [Halorubrum arcis JCM 13916]
------------------------------------------------------------
------MVETR-------------------------TCDY--------------------
------------------------------------------------------------
-------------S-------------GEE---------IEPG----------TGT----
----------MFVKKDGTVLH-----FVDSKAEKNYFLGREARDVE--------------
--WTE-------------------------------------------------------
-----EGHRAG-GDE----Q----------------------------------------
------------------------------------------------------------
--------------------------------------------------------
>lcl|38016_3104 unnamed protein product
------------------------------------------------------------
------MVETR-------------------------TCDY--------------------
------------------------------------------------------------
-------------S-------------GEE---------IEPG----------TGT----
----------MFVKKDGTVLH-----FVDSKAEKNYFLGREARDVE--------------
--WTE-------------------------------------------------------
-----EGHRAG-GDE----Q----------------------------------------
------------------------------------------------------------
--------------------------------------------------------
>lcl|36547_888 unnamed protein product
------------------------------------------------------------
------MVETR-------------------------TCDY--------------------
------------------------------------------------------------
-------------S-------------GEE---------IEPG----------TGT----
----------MFVKKDGTVLH-----FVDSKAEKNYFLGREARDVE--------------
--WTE-------------------------------------------------------
-----EGHRAG-GDE----Q----------------------------------------
------------------------------------------------------------
--------------------------------------------------------
>gi|448518857|ref|ZP_21617808.1| 50S ribosomal protein L24 [Halorubrum distributum JCM 10118]
------------------------------------------------------------
------MVETR-------------------------TCDY--------------------
------------------------------------------------------------
-------------S-------------GEE---------IEPG----------TGT----
----------MFVKKDGTVLH-----FVDSKAEKNYFLGREARDVE--------------
--WTE-------------------------------------------------------
-----EGHRAG-GDE----Q----------------------------------------
------------------------------------------------------------
--------------------------------------------------------
>lcl|36549_2085 unnamed protein product
------------------------------------------------------------
------MVETR-------------------------TCDY--------------------
------------------------------------------------------------
-------------S-------------GEE---------IEPG----------TGT----
----------MFVKKDGTVLH-----FVDSKAEKNYFLGREARDVE--------------
--WTE-------------------------------------------------------
-----EGHRAG-GDE----Q----------------------------------------
------------------------------------------------------------
--------------------------------------------------------
>gi|448453173|ref|ZP_21593697.1| 50S ribosomal protein L24 [Halorubrum litoreum JCM 13561]
------------------------------------------------------------
------MVETR-------------------------TCDY--------------------
------------------------------------------------------------
-------------S-------------GEE---------IEPG----------TGT----
----------MFVKKDGTVLH-----FVDSKAEKNYFLGREARDVE--------------
--WTE-------------------------------------------------------
-----EGHRAG-GDE----Q----------------------------------------
------------------------------------------------------------
--------------------------------------------------------
>lcl|18175_1492 unnamed protein product
------------------------------------------------------------
------MVETR-------------------------TCDY--------------------
------------------------------------------------------------
-------------S-------------GEE---------IEPG----------TGT----
----------MFVKKDGTVLH-----FVDSKAEKNYFLGREARDVE--------------
--WTE-------------------------------------------------------
-----EGHRAG-GDE----Q----------------------------------------
------------------------------------------------------------
--------------------------------------------------------
>lcl|18176_2668 unnamed protein product
------------------------------------------------------------
------MVETR-------------------------TCDY--------------------
------------------------------------------------------------
-------------S-------------GEE---------IEPG----------TGT----
----------MFVKKDGTVLH-----FVDSKAEKNYFLGREARDVE--------------
--WTE-------------------------------------------------------
-----EGHRAG-GDE----Q----------------------------------------
------------------------------------------------------------
--------------------------------------------------------
>gi|448425502|ref|ZP_21582832.1| 50S ribosomal protein L24 [Halorubrum terrestre JCM 10247]
------------------------------------------------------------
------MVETR-------------------------TCDY--------------------
------------------------------------------------------------
-------------S-------------GEE---------IEPG----------TGT----
----------MFVKKDGTVLH-----FVDSKAEKNYFLGREARDVE--------------
--WTE-------------------------------------------------------
-----EGHRAG-GDE----Q----------------------------------------
------------------------------------------------------------
--------------------------------------------------------
>gi|448534238|ref|ZP_21621618.1| ribosomal protein L24E [Halorubrum hochstenium ATCC 700873]
------------------------------------------------------------
------MVETR-------------------------TCDY--------------------
------------------------------------------------------------
-------------T-------------GEE---------IEPG----------TGT----
----------MFVKKDGQILH-----FVDSKAEKNYLLGREARDLE--------------
--WTE-------------------------------------------------------
-----EGNRAG-GDD----Q----------------------------------------
------------------------------------------------------------
--------------------------------------------------------
>gi|448431312|ref|ZP_21585017.1| ribosomal protein L24E [Halorubrum tebenquichense DSM 14210]
------------------------------------------------------------
------MVETR-------------------------TCDY--------------------
------------------------------------------------------------
-------------T-------------GEE---------IEPG----------TGT----
----------MFVKKDGQILH-----FVDSKAEKNYLLGREARDLE--------------
--WTE-------------------------------------------------------
-----EGNRAG-GDD----Q----------------------------------------
------------------------------------------------------------
--------------------------------------------------------
>lcl|18174_433 unnamed protein product
------------------------------------------------------------
------MVETR-------------------------TCDY--------------------
------------------------------------------------------------
-------------T-------------GEE---------IEPG----------TGT----
----------MYVKTDGQILH-----FVDSKAEKNYFLGREARDLE--------------
--WTE-------------------------------------------------------
-----EGRRAG-GDD----R----------------------------------------
------------------------------------------------------------
--------------------------------------------------------
>lcl|18178_2091 unnamed protein product
------------------------------------------------------------
------MVETR-------------------------TCDY--------------------
------------------------------------------------------------
-------------T-------------GEE---------IEPG----------TGT----
----------MYVKTDGQILH-----FVDSKAEKNYFLGREARDLE--------------
--WTE-------------------------------------------------------
-----EGRRAG-GDD----R----------------------------------------
------------------------------------------------------------
--------------------------------------------------------
>lcl|38019_862 unnamed protein product
------------------------------------------------------------
------MVETR-------------------------TCDY--------------------
------------------------------------------------------------
-------------T-------------GEE---------IEPG----------TGT----
----------MYVRTNGQILH-----FVDSKAEKNYFLGREARDLE--------------
--WTE-------------------------------------------------------
-----EGRAAG-GEE---------------------------------------------
------------------------------------------------------------
--------------------------------------------------------
>gi|448474516|ref|ZP_21602375.1| ribosomal protein L24E [Halorubrum aidingense JCM 13560]
------------------------------------------------------------
------MVETR-------------------------TCDY--------------------
------------------------------------------------------------
-------------T-------------GEE---------IEPG----------TGT----
----------MYVKKDGTILH-----FVDSKAEKNYFLGREARDLE--------------
--WTE-------------------------------------------------------
-----EGRKQG-GE----------------------------------------------
------------------------------------------------------------
--------------------------------------------------------
>lcl|36550_1509 unnamed protein product
------------------------------------------------------------
------MVETR-------------------------TCDY--------------------
------------------------------------------------------------
-------------T-------------GEE---------IEPG----------TGT----
----------MYVKKDGQILH-----FVDSKAEKNYFLGREARDLE--------------
--WTE-------------------------------------------------------
-----EGRDHG-GE----------------------------------------------
------------------------------------------------------------
--------------------------------------------------------
>lcl|36551_2823 unnamed protein product
------------------------------------------------------------
------MVETR-------------------------TCDY--------------------
------------------------------------------------------------
-------------T-------------GEE---------IEPG----------TGT----
----------MYVKKDGQILH-----FVDSKAEKNYFLGREARDLE--------------
--WTE-------------------------------------------------------
-----EGRDHG-GE----------------------------------------------
------------------------------------------------------------
--------------------------------------------------------
>lcl|36552_2163 unnamed protein product
------------------------------------------------------------
------MVETR-------------------------TCDY--------------------
------------------------------------------------------------
-------------T-------------GEE---------IEPG----------TGT----
----------MYVKKDGQILH-----FVDSKAEKNYFLGREARDLE--------------
--WTE-------------------------------------------------------
-----EGRDHG-GE----------------------------------------------
------------------------------------------------------------
--------------------------------------------------------
>lcl|36554_2084 unnamed protein product
------------------------------------------------------------
------MVETR-------------------------TCDY--------------------
------------------------------------------------------------
-------------T-------------GEE---------IEPG----------TGT----
----------MYVKKDGQILH-----FVDSKAEKNYFLGREARDLE--------------
--WTE-------------------------------------------------------
-----EGRDHG-GE----------------------------------------------
------------------------------------------------------------
--------------------------------------------------------
>lcl|36555_3236 unnamed protein product
------------------------------------------------------------
------MVETR-------------------------TCDY--------------------
------------------------------------------------------------
-------------T-------------GEE---------IEPG----------TGT----
----------MYVKKDGQILH-----FVDSKAEKNYFLGREARDLE--------------
--WTE-------------------------------------------------------
-----EGRDHG-GE----------------------------------------------
------------------------------------------------------------
--------------------------------------------------------
>gi|222480255|ref|YP_002566492.1| ribosomal protein L24E [Halorubrum lacusprofundi ATCC 49239]
------------------------------------------------------------
------MVETR-------------------------TCDY--------------------
------------------------------------------------------------
-------------T-------------GEE---------IEPG----------TGT----
----------MYVKTNGQILH-----FVDSKAEKNYFLGREARDLE--------------
--WTE-------------------------------------------------------
-----EGRNQG-GE----------------------------------------------
------------------------------------------------------------
--------------------------------------------------------
>gi|448460468|ref|ZP_21597293.1| ribosomal protein L24E [Halorubrum lipolyticum DSM 21995]
------------------------------------------------------------
------MVETR-------------------------TCDY--------------------
------------------------------------------------------------
-------------T-------------GEE---------IEPG----------TGT----
----------MYVKTNGQILH-----FVDSKAEKNYFLGREARDLE--------------
--WTE-------------------------------------------------------
-----EGRNQG-GE----------------------------------------------
------------------------------------------------------------
--------------------------------------------------------
>lcl|38017_47 unnamed protein product
------------------------------------------------------------
------MVETR-------------------------TCDY--------------------
------------------------------------------------------------
-------------T-------------GEE---------IEPG----------TGT----
----------MYVKKDGQILH-----FVDSKAEKNYFLGREARDLE--------------
--WTE-------------------------------------------------------
-----EGRNQG-GE----------------------------------------------
------------------------------------------------------------
--------------------------------------------------------
>gi|448465435|ref|ZP_21598845.1| ribosomal protein L24E [Halorubrum kocurii JCM 14978]
------------------------------------------------------------
------MVETR-------------------------TCDY--------------------
------------------------------------------------------------
-------------T-------------GEE---------IEPG----------TGT----
----------MYVKKDGQILH-----FVDSKAEKNYFLGREARDLE--------------
--WTE-------------------------------------------------------
-----EGRNQG-GE----------------------------------------------
------------------------------------------------------------
--------------------------------------------------------
>gi|448440181|ref|ZP_21588429.1| ribosomal protein L24E [Halorubrum saccharovorum DSM 1137]
------------------------------------------------------------
------MVETR-------------------------TCDY--------------------
------------------------------------------------------------
-------------T-------------GEE---------IEPG----------TGT----
----------MYVKKDGQILH-----FVDSKAEKNYFLGREARDLE--------------
--WTE-------------------------------------------------------
-----EGRNQG-GE----------------------------------------------
------------------------------------------------------------
--------------------------------------------------------
