# Supplementary material for: Inteins as indicators of gene flow in the halobacteria
Source: Front Microbiol. 2014 Jun 26;5:299. doi: 10.3389/fmicb.2014.00299 (PMC4071816; doi:10.3389/fmicb.2014.00299)
Supplement: Supplementary file 1 [file DataSheet1.ZIP › data_file1/reference_tree_alignment/L24e.fasta]

>candidatus_nanosalinarum_J07AB56
--MPE---CEYTGDEIPETGGKLLVLNSGERLYFKSSKEQKNWE---KNRGHEY--ADK-
------------------------------------------------------------
------------------------------------------------------------
------------------------------------
>har_vallismortis_ATCC_29715
--MPRTRECDYCGTDIEPGTGTMFVHKDGATTHFCSSKCENNADLGREARNLEW--TDTA
RGEA---------------------------------GEVEDEAEEVDADEAEAEAEADE
EADAEEAAADADEADADASADEDAEDEEAEEAEA--------------------------
------------------------------------
>har_argentinensis_DSM_12282
--MPRTRECDYCGTDIEPGTGTMFVHKDGATTHFCSSKCENNADLGREARNLEW--TDTA
RGDA---------------------------------GEVEDEVEDEAEEVEADADEADA
EEVEDEAAEADAEEADADADEAEDDADEEAEEAEA-------------------------
------------------------------------
>har_japonica_DSM_6131
--MPRTRECDYCGTDIEPGTGTMFVHKDGATTHFCSSKCENNADLGREARNLEW--TDTA
RGDA---------------------------------GEVEDEAEEVEEVEADAAEEADA
EEADADADEADADAEDEADEEAEEAEA---------------------------------
------------------------------------
>har_californiae_ATCC_3379
--MPRTRECDYCGTDIEPGTGTMFVHKDGATTHFCSSKCENNADLGREARNLEW--TDTA
RGEA---------------------------------GEAEDEAEEAEADEAEEAAADAD
EAEADADAEEADADEADADAEDEADEEAEEAEA---------------------------
------------------------------------
>har_sinaiiensis_ATCC_33800
--MPRTRECDYCGTDIEPGTGTMFVHKDGATTHFCSSKCENNADLGREARNLEW--TDTA
RGEA---------------------------------GEAEDEAEEAEADEAEEAAADAD
EAEADADAEEADADEADADAEDEADEEAEEAEA---------------------------
------------------------------------
>har_marismortui_ATCC_43049
--MPRTRECDYCGTDIEPGTGTMFVHKDGATTHFCSSKCENNADLGREARNLEW--TDTA
RGEA---------------------------------GEAEDEAEEAEADEAEEAAADAD
EAEADADAEEADADEADADAEDEAGEEAEEAEA---------------------------
------------------------------------
>har_amylolytica_JCM_13557
--MPRTRECDYCGTDIEPGTGTMFVHKDGATTHFCSSKCENNADLGREARNLEW--TDTA
RGEA---------------------------------GEVEEAVEDEAEEADAEPAADAD
EAEADAEEAAADEADADEDADEDVEDEEAEEAEA--------------------------
------------------------------------
>har_hispanica_ATCC_33960
--MPRTRECDYCGTDIEPGTGTMFVHKDGATTHFCSSKCENNADLGREARNLEW--TDTA
RGEA---------------------------------GAVETEVEDEAEEAEAEPAADAE
EADADTDEEAAADEADADDADETDADEDVEDEEAEEAEA---------------------
------------------------------------
>hcc_saccharolyticus_DSM_5350
--MVRTRSCDYCGTDIEPGTGTMFVHVDGRVVHYCSSKCENNADLGRAARDLEW--TAEG
QRMA---------------------------------GSEAGTADEVEQVAAEPPEEEAD
TVADEVDTVPDESEAEAVAAAAGDAGSRSGEPAGDTDDRVDDTAEADTEELDEIEGRPAG
GREDEDKTSSAADADEAEANVDDEETVRDTDEDTDE
>hcc_salifodinae_DSM_8989
--MVRTRSCDYCGTDIEPGTGTMFVHVDGRVVHYCSSKCENNADLGRAARDLEW--TAEG
QRMAGNEAGTADEVEQVAAEPDEDETDTVADEVDTVPGETEAEAVAAATGDAGSRSSESA
GDAGGADTEELDEIEGRPAGGREDEDKTSPAADADEAEATVDNEETVRDTDDSDEETDE-
------------------------------------
>hcc_hamelinensis_100A6
--MVETRSCDYCGSDIEPGTGTMYVHVDGRVVHFCSSKCENNAELGRASRDLEW--TAEG
QRIGANQAGTPEAAEQVAAEPTTEGDETVADEIDTVEGESDAEAVAAAAVDTESDDVPTD
DPDEVVDAGAETDELDEVEGRRAGGSDPDIEEDQDVPEESDAEVNVGEETEREVDDDAEF
TEEDVERTSDETVSQDEADETVVDEDREEADDEDDQ
>hcc_morrhuae_DSM_1307
--MVDTRPCDYCGSEIEPGTGTMFVRVDGEVIHYCSSKCENNADLGRAARDLEW--TADG
RRSTDSQAGTPDEVEQVAAEPSSEGDETVADEMDTVPGESEAEAVAAAAGDAGSRSGEPA
AATDERVDDDATADTDELDEVEGRSAGGSDPDIEEDQDTADVDESEAEANVGEETVRDTD
DDGEDDQ-----------------------------
>hcc_thailandensis_JCM_13552
--MVDTRSCDYCGSEIEPGTGTMFVRVDGEVIHYCSSKCENNADLGRAARNLEW--TAEG
RRSTDSQAGTPDEAEQVAAEPPSESDETVADEMDTVPGESEAEAVAAAAGDAGSRSGEPA
AATDERVDDDAAADTDELDEVEGRSAGGSDPDIEEDQDVSDVDESEAEANVGEETTRETD
DEDDL-------------------------------
>hbt_sp_DL_1
--MVQTRTCDYCGADIEPGTGTMFVHNDGSTVHFCSSKCEKNADLGREPRDVEW--TEEE
QEVE---------------------------------D----------------------
------------------------------------------------------------
------------------------------------
>hbt_sp_NRC_1
--MVQTRSCDYCGDDIEPGTGTMFVHNDGSTVHFCSAKCEKNADLGREPRDVEW--TDEE
EVEE---------------------------------TQ---------------------
------------------------------------------------------------
------------------------------------
>hbt_salinarum_R_1
--MVQTRSCDYCGDDIEPGTGTMFVHNDGSTVHFCSAKCEKNADLGREPRDVEW--TDEE
EVEE---------------------------------TQ---------------------
------------------------------------------------------------
------------------------------------
>hmc_mukohataei_DSM_12286
--MPRIRECDYCGADIEPGTGTMFVRKSGTTIHYCSSKCENNADLGREARNLEW--TEAG
RETT---------------------------------AAEQKAAAEAEAAAEAADEQTAD
EADADEDESAETDEAADEDESAETDEAADEDESAETDEAADEDEAESTEADDEETEEAEA
------------------------------------
>hgn_salarium_B_1
--MPQHRDCDYCGADIEPGTGTMFVRTDGTVIHFCSSKCEKNTNLGREARDLEW--TEDG
SRQG---------------------------------SRE--------------------
------------------------------------------------------------
------------------------------------
>halophilic_archaeon_J07HB67
--MPQERTCDYCGSDIEPGTGTMFVQTDGAITHYCSGKCEKNADLGREPRDLEW--TEDN
DEA---------------------------------------------------------
------------------------------------------------------------
------------------------------------
>hrd_utahensis_DSM_12940
--MPQTRECDYCGADIEPGTGTMFVRKNGTTIHFCSSKCEKNADLGREARDLSW--TEAG
RGTG---------------------------------GDAAAEQQTDTADADEQAETENE
DEAAEDAAAADDADEAEDEVEADEAEDEVDADDESDAEADADAEETDTEEPTEADA----
------------------------------------
>hrd_tiamatea_SARL4B
--MPQTRECDYCGADIEPGTGTMFVRKNGTTIHFCSSKCEKNADLGREARDLSW--TEAG
RGTG---------------------------------GDAVEAEPAEPPEDEPEATEPDD
EAESVDEDTDAEGGADDESAAEDEAEDEDEADDESAADDKAEDESGAEADADDEETDAEE
PTEADA------------------------------
>hap_paucihalophilus_DX253
--MPQTRECDYCGNDIEPGTGTMFVRVDGTTIHYCSAKCEKNADLGREPRDLEW--TEQG
QAES---------------------------------GNE--------------------
------------------------------------------------------------
------------------------------------
>halophilic_archaeon_J07HX64
---MARHTCDYTGEDIEPGTGKMFVQTDGTILWFKDSKAEKNYFLGRESRDLEWIHDDEG
DEET---------------------------------GAGV-------------------
------------------------------------------------------------
------------------------------------
>nmn_moolapensis_8_8_11
--MVQKRTCDYSGQEIEPGTGTMYVKNDGTVLWFADAKCEKNYRMGREARDLEWIGNEDE
AADA---------------------------------DVEDADVETDAEEATDAPVDADA
DAETDAEEATDAPVDADADAETDAETADDAETDEEVDA----------------------
------------------------------------
>nmn_pharaonis_DSM_2160
--MVQKRTCDYSGQEIEPGTGTMYVKNDGTVLWFADSKCEKNYFMGREARDLEW--TGGE
EAAE---------------------------------DEAADEEDEAAEAADEEAADEAA
EETPDLEAAEEEAADEEDEEEVQA------------------------------------
------------------------------------
>nbt_gregoryi_SP2
--MVEKRTCDYTGEEIEPGTGIMYVQNDGSVLHFVDSKAEKNYKLGREPRDLEW--TEEG
RAGK---------------------------------APTETDEEAEQDEALETEDEAVD
EDDDSEPTDDEDAAEGEADAEEATESESNGVADGAEDDEDEPDAAAEADAEEDESQ----
------------------------------------
>nrr_bangense_JCM_10635
--MVEKRTCDYTGEDIEPGTGIMYVQNDGSILHFVDSKAEKNYKLGREPRDLEW--TEDG
RRDK---------------------------------GPAEPAADEADETDEADEADEAD
EADEADEADEADEADEADDESEEDEE----------------------------------
------------------------------------
>nrr_tibetense_GA33
--MVEKRTCDYTGEEIEPGTGIMYVRKNGSVLHFVDSKAEKNYKLGREPRDLEW--TEDG
RRNK---------------------------------GPAEDTTPAAEDDQDEVADAEAD
DDLETEDEAVDEDDDAESAGDEDVAEDEDVEAEAEDDGEDEAEETEAEQ-----------
------------------------------------
>hac_jeotgali_B3
-MMVETRTCDYTGEEIEPGTGVMFVRTDGTVLNFVDSKAEKNYFLGREARDLEW--TAAG
RAEK--------------------------------EGRARAAEKADAGTESTAADAGED
GTEVAATEEEATVDTDEETAEAVTAEDSDVESDDGAEQAETVDEEDDEATEE--------
------------------------------------
>hvx_asiaticus_JCM_14624
--MVEKRTCDYTGEEIEPGTGIMYVRTDGTVLHFVDSKAEKNYHLGREPRDLEW--TEEG
RRGK---------------------------------ESTPDSASEEPVETSEPETEPVT
EDESAADEPDDAETDDTESDESDDVEDGETDAAETDTDASEEDEE---------------
------------------------------------
>hvx_ruber_XH_70
--MVEKRTCDYTGEEIEPGTGIMYVRTDGTVLHFVDSKAEKNYRLGREPRDLEW--TEEG
RRGK---------------------------------ESTPDSASEESVEEDADTSESEA
EPVTEDESADDETPDAEGDDAEGDEAEDAESDDTESDESDDVEDGETDAAETDTDESEED
EE----------------------------------
>hbi_lacisalsi_AJ5
--MVEKRTCDYTGEEIEPGTGIMYVKNDGTVLHFVDSKAEKNYKLGREPRDLEW--TAEG
RAGK---------------------------------GPAGPDQEEAAESEDLEEETEVV
EDEDEGEEDEEEDVPAGDETVDETEDAEAEGEA---------------------------
------------------------------------
>hqr_J07HQX50
--MAETRICDFSGEEIEPGTGTMLVKNDGTVLYFKDSKAEKNYQLGREPRDLEW--TQAG
GTED---------------------------------GS---------------------
------------------------------------------------------------
------------------------------------
>nrr_sulfidifaciens_JCM_14089
--MVEKRTCDYTGEEIEPGTGIMYVKNDGSVLHFVDSKAEKNYKLGREPRDLEW--TEEG
RRDK---------------------------------GPAQPAVEETADDEESEDEDAET
EADADEADADDEGAETDSEEDEE-------------------------------------
------------------------------------
>hpg_xanaduensis_SH_6
--MVEKRTCDYTGEEIEPGTGIMYVKNDGTVLHFVDSKAEKNYKLGREPRDLEW--TAEG
RAGK---------------------------------GPAEADTPADEEADQTEAVDAGE
DEDLETETEAVDEDEEAEAEAETEESEA--------------------------------
------------------------------------
>htg_turkmenica_DSM_5511
--MVEKRTCDYTGEEIEPGTGIMYVKNDGSVLHFVDSKAEKNYKLGREPRDLEW--TEEG
RRGK---------------------------------GPTRAETAAAEDAEQTEEVEADE
DEDLETEADAVDEGEDDVSAGDEAVDETEEAEAEESEA----------------------
------------------------------------
>htg_salina_JCM_13891
--MVEKRTCDYTGEEIEPGTGIMYVKNDGSVLHFVDSKAEKNYKLGREPRDLEW--TEEG
RRGK---------------------------------GPAQADTAAEEADQTEQVEAGED
EDLETEADAVDEDEDDVSAGDEAVDETEEAEAEAEESEA---------------------
------------------------------------
>nnm_versiforme_JCM_10478
--MVEKRTCDYTGEEIEPGTGIMYVKNDGSVLHFVDSKAEKNYKLGREPRDLEW--TEDG
RRGK---------------------------------GSTQADTPADEDADQTEEVEAGD
DEDLETESDADDEDVPAEDETADETEETEAEEA---------------------------
------------------------------------
>htg_thermotolerans_DSM_11522
--MVEKRTCDYTGEEIEPGTGIMYVKNDGSVLHFVDSKAEKNYKLGREPRDLEW--TEEG
RRGK---------------------------------GPTQDETPADETDEDEDLETDAD
DEEDAPAGDDAVDETEEAEADEAEDAETEAEEA---------------------------
------------------------------------
>nnm_pellirubrum_DSM_15624
--MVEKRTCDYTGEEIEPGTGIMYVKNDGSVLHFVDSKAEKNYKLGREPRDLEW--TEEG
RRGK---------------------------------GPAQDETPADETDEDEDLETDAD
DEEDAPAGDDAVDETEEAEADEAEDAETEAEEA---------------------------
------------------------------------
>nnm_gari_JCM_14663
--MVEKRTCDYTGEEIEPGTGIMYVKNDGTVLHFVDSKAEKNYKLGREPRDLEW--TEEG
RRGK---------------------------------GPAQAETPADEDEDLETETDAAD
EDEDLETETDAADDEEDSPAGDETVDEADEPDDAETEAEEA-------------------
------------------------------------
>nnm_sp_J7_2
--MVEKRTCDYTGEEIEPGTGIMYVKNDGTVLHFVDSKAEKNYKLGREPRDLEW--TEEG
RRGK---------------------------------GPAQAETPADEDEDLETETDAAD
DEEDAPAGDETVDEADEPDDAETEAEEA--------------------------------
------------------------------------
>hrr_LB1
--MVEKRTCDYTGEEIEPGTGIMYVKNDGTVLHFVDSKAEKNYKLGREPRDLEW--TEEG
RRGK---------------------------------GPAQADTPADDEEDLETEADAAD
DEEDAPAGDETVEETDETEDAETEAEEA--------------------------------
------------------------------------
>nnm_altunense_JCM_14663
--MVEKRTCDYTGEEIEPGTGIMYVKNDGTVLHFVDSKAEKNYKLGREPRDLEW--TEEG
RRGK---------------------------------GPAQADTPADDEEDLETEADAAD
DEEDAPAGDETVEETDETEDAETEAEEA--------------------------------
------------------------------------
>nnm_pallidum_DSM_3751
--MVEKRTCDYTGEEIEPGTGIMYVKNDGTVLHFVDSKAEKNYKLGREPRDLEW--TEEG
RRGK---------------------------------GPAQADTPADEDEDLETEADAAD
DEEETPAGDETVDETDETEDAETEAEEA--------------------------------
------------------------------------
>ncc_occultus_SP4
--MVEKRTCDYTGEEIEPGTGIMYVQNDGTVLHFVDSKAEKNYKLGREPRDLEW--TEAG
RAGK---------------------------------GPAEAETAASEDADQDEVAEAAE
DEDLEAETEAAEDETEDEPAGDETEDLEESEA----------------------------
------------------------------------
>ncc_amylolyticus_DSM_10524
--MVEKRTCDYTGEDIEPGTGIMYVQNDGTVLHFASAKAEKNYKLGREPRDLEW--TEAG
RAGK---------------------------------GPAETDTPAAEEADEDETVEAGE
DEDLEAETDVDDEDEDVPAGDESVDETEELEESEA-------------------------
------------------------------------
>ncc_jeotgali_DSM_18795
--MVEKRTCDYTGEEIEPGTGIMYVQNDGTVLHFVDSKAEKNYKLGREPRDLEW--TEAG
RAGK---------------------------------GPAEADTAAAEETDQDEDLEAED
EDEDVPAGDETGDETEDLEESEA-------------------------------------
------------------------------------
>nab_taiwanensis_DSM_12281
--MVEKRTCDYTGEEIEPGTGIMYVKTDGTVLHFVDSKAEKNYKLGREPRDLEW--TEEG
RAGK---------------------------------GPAEADTPAGEEADQDEVVEASE
DEDLETESEVAEDDEADVSAGDETVDETEADEAEESEA----------------------
------------------------------------
>nab_aegyptia_DSM_13077
--MVEKRTCDYTGEEIEPGTGIMYVKTDGTVLHFVDSKAEKNYKLGREPRDLEW--TEEG
RAGK---------------------------------GPADADTPAGEEADQDEVVEASE
DEDLETESEVAEDDEADVPAGDETVDETEADEAEESEA----------------------
------------------------------------
>nab_asiatica_DSM_12278
--MVEKRTCDYTGEEIEPGTGIMYVKTDGTVLHFVDSKAEKNYKLGREPRDLEW--TEEG
RAGK---------------------------------GPADAGEEADQDEVVEASEDEDL
ETESEVAEDDEADVPAGDETVDETEADEAEESEA--------------------------
------------------------------------
>nab_hulunbeirensis_JCM_10989
--MVEKRTCDYTGEEIEPGTGIMYVRNDGTVLHFVDSKAEKNYKLGREPRDLEW--TEEG
RAGK---------------------------------GPAQTGTPADEEADQDEDLETEE
DVADDEDDIPAGDETVDETESESDADAEADADADADAEAADEESEA--------------
------------------------------------
>nab_chahannaoensis_JCM_10990
--MVEKRTCDYTGEEIEPGTGIMYVRNDGTVLHFVDSKAEKNYKLGREPRDLEW--TEEG
RAGK---------------------------------GPAQADTTADEEADQDEVVDAGE
DEDDVPAGDETVDETESDAEAEAEADADADATDEESEA----------------------
------------------------------------
>nab_magadii_ATCC_43099
--MVEKRTCDYTGEEIEPGTGIMYVRNDGTVLHFVDSKAEKNYKLGREPRDLEW--TEEG
RAGK---------------------------------GPAQADTTADEETDQDEVVDAGE
DEDLATEEDVADDEDDVPAGDEAVDETESDAEAEADADADATDEESEA------------
------------------------------------
>hbi_nitrareducens_JCM_10879
--MVEKRTCDYTGEEIEPGTGIMYVKNDGTVLHFVDSKAEKNYKLGREPRDLEW--TEEG
RAGK---------------------------------GPADDETAADEEIEQDEDLEEET
EVAEDETVDEDETEEAEEAEEAEGEAQ---------------------------------
------------------------------------
>nln_innermongolicus_JCM_12255
--MVEKRTCDYTGEEIEPGTGIMYVKNDGTVLHFVDSKAEKNYKLGREPRDLEW--TEEG
RAGK---------------------------------GPAQAETAADETADEDEAVEADE
DEETCLLYTSLS------------------------------------------------
------------------------------------
>htg_limicola_JCM_13563
--MVEKRTCDYTGEEIEPGTGIMYVKTDGTVLHFVDSKAEKNYKLGREPRDLEW--TEEG
RRAK---------------------------------GPAQEEAPAADEAEAETSTEDES
DEVEAEEA----------------------------------------------------
------------------------------------
>hrr_J07HR59
--MVEKRTCDYTGEDIEPGTGTMYVQVDGTVLHFKDSKAEKNFFMGREARDLEW--TQAG
QRAG---------------------------------PSSQNQSTPDPNEQAGADEETES
SGDEASVTPMMPVTAVTRSE----------------------------------------
------------------------------------
>hqr_walsbyi_C23
--MVETRTCDFSGEEIEPGTGTMLVKTDGTILHFKDSKAEKNYRLGREPRDLEW--TEAG
ST-----------------------------------GDANE------------------
------------------------------------------------------------
------------------------------------
>hqr_walsbyi_DSM_16790
--MVETRTCDFSGEEIEPGTGTMLVKTDGTILHFKDSKAEKNYRLGREPRDLEW--TEAG
ST-----------------------------------GDANE------------------
------------------------------------------------------------
------------------------------------
>hns_J07HN4
--MVETRTCDYSGEEIEPGTGTMLVKTDGTILHFKDSKAEKNYRLGREARDLEW--TEAG
RAEG---------------------------------GQQTQPDE---------------
------------------------------------------------------------
------------------------------------
>hns_J07HN6
--MVETRTCDYSGEEIEPGTGTMLVKTDGTILHFKNAKAEKNYRLGREARDLEW--TEAG
RAEG---------------------------------GQDN-------------------
------------------------------------------------------------
------------------------------------
>hfx_elongans_ATCC_BAA_1513
--MVEKRTCDYSGEDIEPGTGTMYVKNDGTILHFKDSKAEKNYFLGREARDLEW--TEAG
QRAR---------------------------------GEDN-------------------
------------------------------------------------------------
------------------------------------
>hfx_larsenii_JCM_13917
--MVEKRTCDYSGEDIEPGTGTMYVKNDGTILHFKDSKAEKNYFLGREARDLEW--TEAG
QRAR---------------------------------GEDN-------------------
------------------------------------------------------------
------------------------------------
>hfx_volcanii_DS2
--MVEKRTCDYSGEEIEPGTGTMYVKTDGTVLHFKDSKAEKNYFLGREARDLEW--TEAG
RRAS---------------------------------GKAEDN-----------------
------------------------------------------------------------
------------------------------------
>hfx_denitrificans_ATCC_35960
--MVEKRTCDYSGDEIEPGTGTMYVKTDGTILHFKDSKAEKNYFLGREARDLEW--TEAG
RRAS---------------------------------GKSEDN-----------------
------------------------------------------------------------
------------------------------------
>hfx_alexandrinus_JCM_10717
--MVEKRTCDYSGEEIEPGTGTMYVKTDGTILHFKDSKAEKNYFLGREARDLEW--TEAG
RRAS---------------------------------GKAEDN-----------------
------------------------------------------------------------
------------------------------------
>hfx_BAB-2207
--MVEKRTCDYSGEEIEPGTGTMYVKTDGTILHFKDSKAEKNYFLGREARDLEW--TEAG
RRAS---------------------------------GKAEDN-----------------
------------------------------------------------------------
------------------------------------
>hfx_lucentense_DSM_14919
--MVEKRTCDYSGEEIEPGTGTMYVKTDGTILHFKDSKAEKNYFLGREARDLEW--TEAG
RRAS---------------------------------GKAEDN-----------------
------------------------------------------------------------
------------------------------------
>hfx_ATCC_BAA-644
--MVEKRTCDYSGEEIEPGTGTMYVKTDGTILHFKDSKAEKNYFLGREARDLEW--TEAG
RRAS---------------------------------GKSEDN-----------------
------------------------------------------------------------
------------------------------------
>hfx_ATCC_BAA-645
--MVEKRTCDYSGEEIEPGTGTMYVKTDGTILHFKDSKAEKNYFLGREARDLEW--TEAG
RRAS---------------------------------GKSEDN-----------------
------------------------------------------------------------
------------------------------------
>hfx_ATCC_BAA-646
--MVEKRTCDYSGEEIEPGTGTMYVKTDGTILHFKDSKAEKNYFLGREARDLEW--TEAG
RRAS---------------------------------GKSEDN-----------------
------------------------------------------------------------
------------------------------------
>hfx_gobbonsii_ATCC_33959
--MVEKRTCDYSGEEIEPGTGTMYVKTDGTILHFKDSKAEKNYFLGREARDLEW--TEAG
RRAS---------------------------------GKSEDN-----------------
------------------------------------------------------------
------------------------------------
>hfx_prahovense_DSM_18310
--MVEKRTCDYSGEEIEPGTGTMYVKTDGTILHFKDSKAEKNYFLGREARDLEW--TEAG
RRAS---------------------------------GKSEDN-----------------
------------------------------------------------------------
------------------------------------
>hfx_mucosum_ATCC_BAA_1512
--MVEKRTCDYSGEEIEPGTGTMYVKIDGTILHFKNSKAEKNYFLGREARELEW--TEAG
RRAR---------------------------------GRSEEDN----------------
------------------------------------------------------------
------------------------------------
>hfx_mediterranei_ATCC_33500
--MVEKRTCDYSGEEIEPGTGTMYVKTDGTILHFKNSKAEKNYFLGREARDLEW--TEAG
RRAS---------------------------------GRAEEDN----------------
------------------------------------------------------------
------------------------------------
>hgm_borinquense_DSM_11551
--MVEKRTCDYSGEEIEPGTGTMYVKNDGSILHFKDSKAEKNYFLGREARDLEW--TAEG
QAAS---------------------------------GASEASEE---------------
------------------------------------------------------------
------------------------------------
>hsn_pallida_JCM_14848
--MVETRTCDYTGEQIEPGTGTMYVRNDGTILHFKDSKAEKNYFLGREARDLEW--TAEG
QAAS---------------------------------GPTEGSDE---------------
------------------------------------------------------------
------------------------------------
>haloarchaeon_3A1_DGR
MTMVETRTCDYTGEEIEPGTGTMFVKTDGTILHFVDSKAEKNYFMGREARDLEW--TEAG
QAAK---------------------------------GEDE-------------------
------------------------------------------------------------
------------------------------------
>hrr_C2_a
--MVETRTCDYSGEEIEPGTGTMYVKKDGQILHFVDSKAEKNYFLGREARDVEW--TEEG
HRAG---------------------------------GDEQ-------------------
------------------------------------------------------------
------------------------------------
>hrr_chaoviator_HaloG
--MVETRTCDYSGEEIEPGTGTMYVKKDGQILHFVDSKAEKNYFLGREARDVEW--TEEG
HRAG---------------------------------GDEQ-------------------
------------------------------------------------------------
------------------------------------
>hrr_Ec15
--MVETRTCDYSGEEIEPGTGTMYVKKDGQILHFVDSKAEKNYFLGREARDVEW--TEEG
HRAG---------------------------------GDEQ-------------------
------------------------------------------------------------
------------------------------------
>hrr_Fb21
--MVETRTCDYSGEEIEPGTGTMYVKKDGQILHFVDSKAEKNYFLGREARDVEW--TEEG
HRAG---------------------------------GDEQ-------------------
------------------------------------------------------------
------------------------------------
>hrr_G37
--MVETRTCDYSGEEIEPGTGTMYVKKDGQILHFVDSKAEKNYFLGREARDVEW--TEEG
HRAG---------------------------------GDEQ-------------------
------------------------------------------------------------
------------------------------------
>hrr_Ga2p
--MVETRTCDYSGEEIEPGTGTMYVKKDGQILHFVDSKAEKNYFLGREARDVEW--TEEG
HRAG---------------------------------GDEQ-------------------
------------------------------------------------------------
------------------------------------
>hrr_Ga36
--MVETRTCDYSGEEIEPGTGTMYVKKDGQILHFVDSKAEKNYFLGREARDVEW--TEEG
HRAG---------------------------------GDEQ-------------------
------------------------------------------------------------
------------------------------------
>hrr_LD3
--MVETRTCDYSGEEIEPGTGTMYVKKDGQILHFVDSKAEKNYFLGREARDVEW--TEEG
HRAG---------------------------------GDEQ-------------------
------------------------------------------------------------
------------------------------------
>hrr_LG1
--MVETRTCDYSGEEIEPGTGTMYVKKDGQILHFVDSKAEKNYFLGREARDVEW--TEEG
HRAG---------------------------------GDEQ-------------------
------------------------------------------------------------
------------------------------------
>hrr_californiensis_DSM_19288
--MVEKRTCDYSGEEIEPGTGTMFVKKDGTVLHFVDSKAEKNYFLGREARDVEW--TEEG
HRAG---------------------------------GDEQ-------------------
------------------------------------------------------------
------------------------------------
>hrr_E3
--MVETRTCDYTGEEIEPGTGTMFVKKDGTVLHFVDSKAEKNYFLGREARDVEW--TEEG
HRAG---------------------------------GDEQ-------------------
------------------------------------------------------------
------------------------------------
>hrr_coriense_DSM_10284
--MVETRTCDYSGEEIEPGTGTMFVKKDGTVLHFVDSKAEKNYFLGREARDVEW--TEEG
HQAG---------------------------------GDEQ-------------------
------------------------------------------------------------
------------------------------------
>hrr_LG2
--MVETRTCDYSGKEIEPGTGTMFVKKDGTVLHFVDSKAEKNYFLGREARDVEW--TEEG
HRAG---------------------------------GDEQ-------------------
------------------------------------------------------------
------------------------------------
>hrr_LG3
--MVETRTCDYSGKEIEPGTGTMFVKKDGTVLHFVDSKAEKNYFLGREARDVEW--TEEG
HRAG---------------------------------GDEQ-------------------
------------------------------------------------------------
------------------------------------
>hrr_167
--MVETRTCDYSGEEIEPGTGTMFVKKDGTVLHFVDSKAEKNYFLGREARDVEW--TEEG
HRAG---------------------------------GDEQ-------------------
------------------------------------------------------------
------------------------------------
>hrr_arcis_JCM_13916
--MVETRTCDYSGEEIEPGTGTMFVKKDGTVLHFVDSKAEKNYFLGREARDVEW--TEEG
HRAG---------------------------------GDEQ-------------------
------------------------------------------------------------
------------------------------------
>hrr_C2_b
--MVETRTCDYSGEEIEPGTGTMFVKKDGTVLHFVDSKAEKNYFLGREARDVEW--TEEG
HRAG---------------------------------GDEQ-------------------
------------------------------------------------------------
------------------------------------
>hrr_C3
--MVETRTCDYSGEEIEPGTGTMFVKKDGTVLHFVDSKAEKNYFLGREARDVEW--TEEG
HRAG---------------------------------GDEQ-------------------
------------------------------------------------------------
------------------------------------
>hrr_distributum_JCM_10118
--MVETRTCDYSGEEIEPGTGTMFVKKDGTVLHFVDSKAEKNYFLGREARDVEW--TEEG
HRAG---------------------------------GDEQ-------------------
------------------------------------------------------------
------------------------------------
>hrr_E8
--MVETRTCDYSGEEIEPGTGTMFVKKDGTVLHFVDSKAEKNYFLGREARDVEW--TEEG
HRAG---------------------------------GDEQ-------------------
------------------------------------------------------------
------------------------------------
>hrr_litoreum_JCM_13561
--MVETRTCDYSGEEIEPGTGTMFVKKDGTVLHFVDSKAEKNYFLGREARDVEW--TEEG
HRAG---------------------------------GDEQ-------------------
------------------------------------------------------------
------------------------------------
>hrr_SP5
--MVETRTCDYSGEEIEPGTGTMFVKKDGTVLHFVDSKAEKNYFLGREARDVEW--TEEG
HRAG---------------------------------GDEQ-------------------
------------------------------------------------------------
------------------------------------
>hrr_SP7
--MVETRTCDYSGEEIEPGTGTMFVKKDGTVLHFVDSKAEKNYFLGREARDVEW--TEEG
HRAG---------------------------------GDEQ-------------------
------------------------------------------------------------
------------------------------------
>hrr_terrestre_JCM_10247
--MVETRTCDYSGEEIEPGTGTMFVKKDGTVLHFVDSKAEKNYFLGREARDVEW--TEEG
HRAG---------------------------------GDEQ-------------------
------------------------------------------------------------
------------------------------------
>hrr_hochstenium_ATCC_700873
--MVETRTCDYTGEEIEPGTGTMFVKKDGQILHFVDSKAEKNYLLGREARDLEW--TEEG
NRAG---------------------------------GDDQ-------------------
------------------------------------------------------------
------------------------------------
>hrr_tebenquichense_DSM_14210
--MVETRTCDYTGEEIEPGTGTMFVKKDGQILHFVDSKAEKNYLLGREARDLEW--TEEG
NRAG---------------------------------GDDQ-------------------
------------------------------------------------------------
------------------------------------
>hrr_SP3
--MVETRTCDYTGEEIEPGTGTMYVKTDGQILHFVDSKAEKNYFLGREARDLEW--TEEG
RRAG---------------------------------GDDR-------------------
------------------------------------------------------------
------------------------------------
>hrr_SP9
--MVETRTCDYTGEEIEPGTGTMYVKTDGQILHFVDSKAEKNYFLGREARDLEW--TEEG
RRAG---------------------------------GDDR-------------------
------------------------------------------------------------
------------------------------------
>hrr_Cb34
--MVETRTCDYTGEEIEPGTGTMYVRTNGQILHFVDSKAEKNYFLGREARDLEW--TEEG
RAAG---------------------------------GEE--------------------
------------------------------------------------------------
------------------------------------
>hrr_aidingense_JCM_13916
--MVETRTCDYTGEEIEPGTGTMYVKKDGTILHFVDSKAEKNYFLGREARDLEW--TEEG
RKQG---------------------------------GE---------------------
------------------------------------------------------------
------------------------------------
>hrr_Ea1
--MVETRTCDYTGEEIEPGTGTMYVKKDGQILHFVDSKAEKNYFLGREARDLEW--TEEG
RDHG---------------------------------GE---------------------
------------------------------------------------------------
------------------------------------
>hrr_Ea8
--MVETRTCDYTGEEIEPGTGTMYVKKDGQILHFVDSKAEKNYFLGREARDLEW--TEEG
RDHG---------------------------------GE---------------------
------------------------------------------------------------
------------------------------------
>hrr_Eb13
--MVETRTCDYTGEEIEPGTGTMYVKKDGQILHFVDSKAEKNYFLGREARDLEW--TEEG
RDHG---------------------------------GE---------------------
------------------------------------------------------------
------------------------------------
>hrr_hd13
--MVETRTCDYTGEEIEPGTGTMYVKKDGQILHFVDSKAEKNYFLGREARDLEW--TEEG
RDHG---------------------------------GE---------------------
------------------------------------------------------------
------------------------------------
>hrr_IB24
--MVETRTCDYTGEEIEPGTGTMYVKKDGQILHFVDSKAEKNYFLGREARDLEW--TEEG
RDHG---------------------------------GE---------------------
------------------------------------------------------------
------------------------------------
>hrr_lacusprofundi_ATCC_49239
--MVETRTCDYTGEEIEPGTGTMYVKTNGQILHFVDSKAEKNYFLGREARDLEW--TEEG
RNQG---------------------------------GE---------------------
------------------------------------------------------------
------------------------------------
>hrr_lipolyticum_DSM_21995
--MVETRTCDYTGEEIEPGTGTMYVKTNGQILHFVDSKAEKNYFLGREARDLEW--TEEG
RNQG---------------------------------GE---------------------
------------------------------------------------------------
------------------------------------
>hrr_C49
--MVETRTCDYTGEEIEPGTGTMYVKKDGQILHFVDSKAEKNYFLGREARDLEW--TEEG
RNQG---------------------------------GE---------------------
------------------------------------------------------------
------------------------------------
>hrr_kocurii_JCM_14978
--MVETRTCDYTGEEIEPGTGTMYVKKDGQILHFVDSKAEKNYFLGREARDLEW--TEEG
RNQG---------------------------------GE---------------------
------------------------------------------------------------
------------------------------------
>hrr_saccharovorum_DSM_1137
--MVETRTCDYTGEEIEPGTGTMYVKKDGQILHFVDSKAEKNYFLGREARDLEW--TEEG
RNQG---------------------------------GE---------------------
------------------------------------------------------------
------------------------------------
