# Supplementary material for: Inteins as indicators of gene flow in the halobacteria
Source: Front Microbiol. 2014 Jun 26;5:299. doi: 10.3389/fmicb.2014.00299 (PMC4071816; doi:10.3389/fmicb.2014.00299)
Supplement: Supplementary file 1 [file DataSheet1.ZIP › data_file1/reference_tree_alignment/L26e_L24p.aln]

>gi|515911614|ref|WP_017342197.1| hypothetical protein [Halorubrum sp. T3]
--------------MARSATSARGGPRERDETDAARDAAAPDDQSGPPALAVEGLTKRFG
EGDDAVVAVDDVSLTVERGSVVGLLGPNGAGKTTLIKCALGIVVPDAGSVRVFGNDVRDG
RRAAYADVDAMLEGARNDYWRLTVRENLRYFATISGVDPDSVAARHDRLLDRLDLADKAD
TPVRDLSRGMKQKVSLASVLAGGAELVFLDEPTLGLDVESARTLRAELRRLAAEEGLTIV
VSSHDMTTIEAV----------------CDRVVMLSNGRIVADDTVEALLGAAASDAVRV
ASPDLTPAVVDGLREEFEVAGVDRDATPPAVTVAAGGDRIYDLTDALRTAGVTVSDIRTV
EPDLEEVFLERT----------GTGFGAAGPESG------GEGS----------------
------------------------------------------------------------
------------------
>gi|541181223|gb|ERG89820.1| ribosomal protein L24p/L26e, archaeal [halophilic archaeon J07HX5]
----------------MGIYAVKTTASQEETVADM-------------------------
------------------------------------------------------------
------------------------------------------------------------
-IVNREEPKVHAALA--------------------------PDSVTSYVMVEADDAAVFE
RILDEIPHARGV-----VEGQTSMAEVEHFLSPTPDVEGIAEGDIVELIAGPFKGEKAQV
QRIDESKDQVTVELYEATVP------IPVTVRG---------------------DQIRV-
---LDS---DER------------------------------------------------
------------------------------------------------------------
------------------
>lcl|36546_2874 unnamed protein product
----------------MPIYSVKTTASQERTVADM-------------------------
------------------------------------------------------------
------------------------------------------------------------
-LAEKETPEIQAVIA--------------------------PDQLTSYVMVEATDGAAFG
RILDEIPHARGVIQGGDGPAESPFSEVEHFLSPTPDVEGIAEGDIVELIAGPFKGEKARV
QRIDEGKDQVTVELYEATVP------IPVTVRG---------------------DQIRV-
---LDS---EER------------------------------------------------
------------------------------------------------------------
------------------
>gi|339757063|gb|EGQ40646.1| ribosomal protein L24 [Candidatus Nanosalinarum sp. J07AB56]
------------MKWSKSFQSSSDPQKQRLYRQNA-------------------------
------------------------------------------------------------
------------------------------------------------------------
-PNHIKDQFISCNLS--------------------------HTLRSEL------------
-------DSRNF--------------------------NLRTGDRVEVMRGDRTGAAGIV
NRIDRDEEKVYID--GIEIQKVNGTSVQKPFRP---------------------SNLQIV
ALNLDD---PSRIEEYGVDELDDVRVSEEEVEEALE----EEEEGDMMQQMQTGESSIAP
DTSAEDEMEGEDEPDETESEEENQRKTTDYEAVVDGTIADAKEQLGEMEDVDYDELLEAE
KEGKDRKTFKQWIESQTE
>gi|448294710|ref|ZP_21484789.1| 50S ribosomal protein L24P [Halalkalicoccus jeotgali B3]
--------------------MSKQPRKQRNDAQNA-------------------------
------------------------------------------------------------
------------------------------------------------------------
-PLHERHKQLHATLD--------------------------GDLREEH------------
-------GTRRT--------------------------RVNVGDTVQIMRGDFAGETGEV
VAVDLKRGVVHVE--DAVLEKADGEEVPRPMEA---------------------SNLRIT
ALDLED---EVR----------EARL---------T----GDTE----------------
------------------------------------------------------------
------------------
>gi|541202919|gb|ERH10984.1| LSU ribosomal protein L24P [halophilic archaeon J07HX64]
--------------------MTQQPHKQREAQREA-------------------------
------------------------------------------------------------
------------------------------------------------------------
-PLHERHKQVRSTLS--------------------------TELREEH------------
-------DQRSV--------------------------RVNEGDTVEVMRGDFAEETGDV
VQVDLRDATIHVD--GVTNETVDGEEVPRPLDA---------------------SNVRVT
GLDLSD---PRR----------EERL--------------EGEE----------------
------------------------------------------------------------
------------------
>lcl|38015_222 unnamed protein product
MLPRGGEAGPRRGRRGGARVRRPEPRGGRFGDEAA-------------------------
------------------------------------------------------------
------------------------------------------------------------
-FLPTTFDPERDT-T--------------------------EALREYA------------
-------AQQGV--------------------------DLDAGN-WHFLRPESYERAQEL
HDEHF----------GLKIEKTDGEEVPRPLDT---------------------SNVRVT
DLDLED---EKR----------EARLES-------E----DDSA----------------
------------------------------------------------------------
------------------
>gi|448730388|ref|ZP_21712696.1| 50S ribosomal protein L24P [Halococcus saccharolyticus DSM 5350]
--------------------MSKQPHKQRTRTERA-------------------------
------------------------------------------------------------
------------------------------------------------------------
-PLHEKHRQVRATLA--------------------------DDLREEY------------
-------GRRNA--------------------------RVNEGDTVEVLRGDFAGEEEDV
VRVDLKDATVHVE--DVTTETADGEEVARPLDA---------------------SNLRIT
ELDLED---DRR----------EERL---------E----ADDE----------------
------------------------------------------------------------
------------------
>gi|448735124|ref|ZP_21717341.1| 50S ribosomal protein L24P [Halococcus salifodinae DSM 8989]
--------------------MSKQPHKQRTRTERA-------------------------
------------------------------------------------------------
------------------------------------------------------------
-PLHEKHRQVRATLD--------------------------DDLREEY------------
-------DRRNA--------------------------RVNEGDTVEVLRGDFAGEEADV
VAVDLKDATVHVE--DVVTETADGEEVARPLDA---------------------SNLRIT
DLDLED---DRR----------EERL---------E----ADDE----------------
------------------------------------------------------------
------------------
>gi|409731013|ref|ZP_11272563.1| 50S ribosomal protein L24P [Halococcus hamelinensis 100A6]
--------------------MSKQPHKQRTRTERA-------------------------
------------------------------------------------------------
------------------------------------------------------------
-PLHEKHRQVRATLS--------------------------GDLREEY------------
-------GKRSA--------------------------RVNAGDTVEVMRGDFAGEEGEV
VSVDLRATTVDVE--DITVETADGEDVPRSLDA---------------------SNLRIT
DLTLDD---SRR----------EDRL---------E----GDDDE---------------
------------------------------------------------------------
------------------
>gi|448726783|ref|ZP_21709175.1| 50S ribosomal protein L24P [Halococcus morrhuae DSM 1307]
--------------------MSKQPHKQRTREERA-------------------------
------------------------------------------------------------
------------------------------------------------------------
-PLHEKHRQVRATLA--------------------------GDLREEY------------
-------GRRSA--------------------------RVNAGDTVEVMRGDFAGEEGEV
VTVDLQDAVIHVE--DVTLETADGEDVPRALDA---------------------SNLRIT
ELTLDD---DRR----------EARL---------E----GDDE----------------
------------------------------------------------------------
------------------
>gi|448737873|ref|ZP_21719906.1| 50S ribosomal protein L24P [Halococcus thailandensis JCM 13552]
--------------------MSKQPHKQRTREERA-------------------------
------------------------------------------------------------
------------------------------------------------------------
-PLHEKHRQVRATLA--------------------------GDLREEY------------
-------GRRSA--------------------------RVNAGDTVEVMRGDFAGEEGEV
VTVDLQDAVVHVE--DITLETADGEDVARALDA---------------------SNLRIT
ELTLDD---DRR----------EARL---------E----GDDE----------------
------------------------------------------------------------
------------------
>lcl|36174_3839 unnamed protein product
--------------------MSEQPHKQRNETARA-------------------------
------------------------------------------------------------
------------------------------------------------------------
-PLHQRQKQLHATLS--------------------------DDLRDEY------------
-------DTRRT--------------------------RVNAGDTVEVMRGDHAGEEGEV
LRVDLTEQVIHVE--DVTIETADGEEVPRPLES---------------------SNVRIT
ELDLED---DRR----------EARL---------E----GETA----------------
------------------------------------------------------------
------------------
>gi|448377817|ref|ZP_21560513.1| 50S ribosomal protein L24P [Halovivax asiaticus JCM 14624]
--------------------MSKQPRTQRTQTDRA-------------------------
------------------------------------------------------------
------------------------------------------------------------
-PLHKRGTQLHATLT--------------------------EELREEY------------
-------DTRRT--------------------------RVNAGDTVEVMRGDYAGTEGEV
LTVSLRDGVIHVE--DVTVETADGEEVARPLDA---------------------SNVRIT
DLDLSD---ERR----------EARL---------E----GDSE----------------
------------------------------------------------------------
------------------
>gi|433638922|ref|YP_007284682.1| ribosomal protein L24p/L26e, archaeal/eukaryotic [Halovivax ruber XH-70]
--------------------MSKQPRTQRTQTDRA-------------------------
------------------------------------------------------------
------------------------------------------------------------
-PLHKRGTQLHATLT--------------------------EELREEY------------
-------DTRRT--------------------------RVNAGDTVEVMRGDYAGTEGEV
LTVSLRDGVIHVE--DVTVETADGEEVPRPLDA---------------------SNVRIT
DLDLSD---ERR----------EARL---------E----GDSE----------------
------------------------------------------------------------
------------------
>gi|448298476|ref|ZP_21488505.1| 50S ribosomal protein L24P [Natronorubrum tibetense GA33]
--------------------MSEQPTKQRNETARA-------------------------
------------------------------------------------------------
------------------------------------------------------------
-PLHKRGKQLHATLS--------------------------DDLREEY------------
-------DTRRT--------------------------RVNAGDTVEVMRGDDAGETGEV
LRAILEDGTIHVE--GVTVETADGEEVPRPLAP---------------------SNVRLT
DLNLED---ERR----------EARL---------E----GDSE----------------
------------------------------------------------------------
------------------
>gi|448352608|ref|ZP_21541390.1| 50S ribosomal protein L24P [Natrialba hulunbeirensis JCM 10989]
--------------------MSKQPHKQRIQTERA-------------------------
------------------------------------------------------------
------------------------------------------------------------
-PLHKRQKQLHATLS--------------------------DELREEY------------
-------DTRRT--------------------------RVNAGDTVEVMRGDHAGEEGEV
LRAILEDGTIHVE--EVTVETADGEEVPRPLDP---------------------SNVRIT
ELDLED---ERR----------EARLEGDADDA--E----GDSE----------------
------------------------------------------------------------
------------------
>gi|448358815|ref|ZP_21547489.1| 50S ribosomal protein L24P [Natrialba chahannaoensis JCM 10990]
--------------------MSKQPHKQRTQTERA-------------------------
------------------------------------------------------------
------------------------------------------------------------
-PLHKRQKQLHATLS--------------------------DELREEY------------
-------DTRRT--------------------------RVNAGDMVEVMRGDHAGEEGEV
LRAILEDGTIHVE--EVTVETADGEEVPRPLDP---------------------SNVRIT
ELDLED---ERR----------EARLEGDADDA--E----GDSE----------------
------------------------------------------------------------
------------------
>gi|289579909|ref|YP_003478375.1| 50S ribosomal protein L24 [Natrialba magadii ATCC 43099]
--------------------MSKQPHKQRTQTERA-------------------------
------------------------------------------------------------
------------------------------------------------------------
-PLHKRQKQLHATLS--------------------------DELREEY------------
-------DTRRT--------------------------RVNAGDMVEVMRGDHAGEEGEV
LRAILEDGTIHVE--EVTVETADGEEVPRPLDP---------------------SNVRIT
ELDLED---ERR----------EARLEGDADDA--E----GDSE----------------
------------------------------------------------------------
------------------
>gi|435848737|ref|YP_007310987.1| LSU ribosomal protein L24P [Natronococcus occultus SP4]
--------------------MSKQPHKQRNQTERA-------------------------
------------------------------------------------------------
------------------------------------------------------------
-PLHKRQKQLHATLS--------------------------DELREEY------------
-------DTRRT--------------------------RVNAGDTVEVMRGDHAGETGEV
VRAILEDGTIHVE--DVTVETADGEEVPRALEP---------------------SNVRIT
ELDLED---ERR----------EARLEGDADDT--E----GDSE----------------
------------------------------------------------------------
------------------
>gi|448315123|ref|ZP_21504776.1| 50S ribosomal protein L24P [Natronococcus jeotgali DSM 18795]
--------------------MSKQPHKQRTQTERA-------------------------
------------------------------------------------------------
------------------------------------------------------------
-PLHKRQKQLHATLS--------------------------DDLREEY------------
-------DTRRT--------------------------RVNAGDTVEIMRGDHAGETGEV
VRAILEDGTIHVA--DVTVETADGEEVPRALEP---------------------SNVRIT
ELDLED---ERR----------EARLEGDADDT--E----GDSE----------------
------------------------------------------------------------
------------------
>gi|448323152|ref|ZP_21512616.1| 50S ribosomal protein L24P [Natronococcus amylolyticus DSM 10524]
--------------------MSKQPHKQRTQTERA-------------------------
------------------------------------------------------------
------------------------------------------------------------
-PLHKRQKQLHATLS--------------------------DDLREEY------------
-------DTRRT--------------------------RVNAGDTVEVMRGDHAGETGEV
LRAILEDGTIHVE--DVTIETADGEEVPRPLDP---------------------SNVRVT
DLDLED---ERR----------EARLEGDANEDDDE----GDSE----------------
------------------------------------------------------------
------------------
>gi|448311969|ref|ZP_21501722.1| 50S ribosomal protein L24P [Natronolimnobius innermongolicus JCM 12255]
--------------------MSKQPHKQRTQTERA-------------------------
------------------------------------------------------------
------------------------------------------------------------
-PLHKRQKQLHATLS--------------------------DDLREEY------------
-------GTRRT--------------------------RVNAGDTVEIMRGDHAGETGEV
LRAILEDGTIHVE--EVTVETADGEEVPRPLDP---------------------SNVRIT
ELDLED---ERR----------EARLEGDS----DE----GDSE----------------
------------------------------------------------------------
------------------
>gi|336252429|ref|YP_004595536.1| 50S ribosomal protein L24 [Halopiger xanaduensis SH-6]
--------------------MSKQPHKQRTQTERA-------------------------
------------------------------------------------------------
------------------------------------------------------------
-PLHKRQKQLHATLS--------------------------DDLREEY------------
-------DTRRT--------------------------RVNAGDTVEVMRGDHAGEEGEV
LKAILEDGVIHVE--DVTVETADGEEVPRPLDP---------------------SNVRIT
ELDLED---ERR----------EARLEGDES----E----GDNE----------------
------------------------------------------------------------
------------------
>gi|448369928|ref|ZP_21556381.1| 50S ribosomal protein L24P [Natrialba aegyptia DSM 13077]
--------------------MSKQPHKQRTQTERA-------------------------
------------------------------------------------------------
------------------------------------------------------------
-PLHKRQKQLHATLS--------------------------EDLREEY------------
-------DTRRT--------------------------RVNAGDTVEVMRGDYAGDEGEV
IRAILEDGVIHVE--DVTVETADGEEVPRPLDP---------------------SNVRIT
ELDLED---ERR----------EARL-----EGDTE----GDSE----------------
------------------------------------------------------------
------------------
>gi|448362293|ref|ZP_21550904.1| 50S ribosomal protein L24P [Natrialba asiatica DSM 12278]
--------------------MSKQPHKQRTQTERA-------------------------
------------------------------------------------------------
------------------------------------------------------------
-PLHKRQKQLHATLS--------------------------EDLREEY------------
-------DTRRT--------------------------RVNAGDTVEVMRGDYAGDEGEV
IRAILEDGVIHVE--DVTVETADGEEVPRPLDP---------------------SNVRIT
ELDLED---ERR----------EARL-----EGDTE----GDSE----------------
------------------------------------------------------------
------------------
>gi|448350192|ref|ZP_21539011.1| 50S ribosomal protein L24P [Natrialba taiwanensis DSM 12281]
--------------------MSKQPHKQRTQTERA-------------------------
------------------------------------------------------------
------------------------------------------------------------
-PLHKRQKQLHATLS--------------------------EDLREEY------------
-------DTRRT--------------------------RVNAGDTVEVMRGDYAGDEGDV
IRAILEDGVIHVE--DVTVETADGEEVPRPLDP---------------------SNVRIT
ELDLED---ERR----------EARL-----EGDTE----GDSE----------------
------------------------------------------------------------
------------------
>gi|448309705|ref|ZP_21499561.1| 50S ribosomal protein L24P [Natronorubrum bangense JCM 10635]
--------------------MSKQPHKQRNQTEHA-------------------------
------------------------------------------------------------
------------------------------------------------------------
-PLHKRGKQLHATLS--------------------------DDLREEY------------
-------ETRRT--------------------------RVNAGDTVEVMRGDHAGTEGEV
LRAILEDGTIHVE--DVTVETADGEEVPRPLAP---------------------SNVRIT
ELDLED---ERR----------EARL---------E----GDTE----------------
------------------------------------------------------------
------------------
>gi|448302877|ref|ZP_21492827.1| 50S ribosomal protein L24P [Natronorubrum sulfidifaciens JCM 14089]
--------------------MSKQPHKQRNQTERA-------------------------
------------------------------------------------------------
------------------------------------------------------------
-PLHKRGKQLHATLS--------------------------DDLREEY------------
-------DTRRT--------------------------RVNAGDTVEVMRGDHAGTEGEV
LRAILEDGTIHVE--DVTVETADGEEVPRPLAP---------------------SNVRIT
DLDLED---ERR----------EARL---------E----GDTE----------------
------------------------------------------------------------
------------------
>gi|448392350|ref|ZP_21567124.1| 50S ribosomal protein L24P [Haloterrigena salina JCM 13891]
--------------------MSEQPSKQRNQTERA-------------------------
------------------------------------------------------------
------------------------------------------------------------
-PLHKRQKQLHATLS--------------------------DELREEY------------
-------DTRRT--------------------------RVNAGDTVEVMRGDHAGDEGEV
LRAILEDGTIHVE--DVTVETADGEEVPRPLDP---------------------SNVRIT
ELDLED---ERR----------EARL---------E----GDSE----------------
------------------------------------------------------------
------------------
>gi|284165503|ref|YP_003403782.1| 50S ribosomal protein L24 [Haloterrigena turkmenica DSM 5511]
--------------------MSEQPSKQRNQTERA-------------------------
------------------------------------------------------------
------------------------------------------------------------
-PLHKRQKQLHATLS--------------------------DELREEY------------
-------DTRRT--------------------------RVNAGDTVEVLRGDHAGDEGEV
LRAILEDGTIHVE--DVTVETADGEEVPRPLDP---------------------SNVRIT
ELDLED---ERR----------EARL---------E----GDSE----------------
------------------------------------------------------------
------------------
>gi|448329370|ref|ZP_21518670.1| 50S ribosomal protein L24P [Natrinema versiforme JCM 10478]
--------------------MTEQPHKQRIQTERA-------------------------
------------------------------------------------------------
------------------------------------------------------------
-PLHQRQKQLHATLS--------------------------DELREEY------------
-------DTRRT--------------------------RVNAGDTVEVMRGDHAGEEAEV
IRAILEDGTIHVE--DVTVETADGEEVPRPLDP---------------------SNVRIT
DLDLED---ERR----------EARL---------E----GDSE----------------
------------------------------------------------------------
------------------
>gi|448386100|ref|ZP_21564308.1| 50S ribosomal protein L24P [Haloterrigena thermotolerans DSM 11522]
--------------------MTEQPHKQRTQTERA-------------------------
------------------------------------------------------------
------------------------------------------------------------
-PLHKRQKQLHATLS--------------------------DDLREEY------------
-------DTRRT--------------------------RVNAGDTVEVMRGDHAGDEGEV
IRAILEDGTIHVE--DVTVETADGEEVPRPLDP---------------------SNVRIT
DLDLED---ERR----------EARL---------E----GDSE----------------
------------------------------------------------------------
------------------
>gi|448332389|ref|ZP_21521633.1| 50S ribosomal protein L24P [Natrinema pellirubrum DSM 15624]
--------------------MTEQPHKQRTQTERA-------------------------
------------------------------------------------------------
------------------------------------------------------------
-PLHKRQKQLHATLS--------------------------DDLREEY------------
-------DTRRT--------------------------RVNAGDTVEVMRGDHAGDEGEV
LRAILEDGTIHVE--DVTVETADGEEVPRPLDP---------------------SNVRIT
DLDLED---ERR----------EARL---------E----GDSE----------------
------------------------------------------------------------
------------------
>gi|448399321|ref|ZP_21570623.1| 50S ribosomal protein L24P [Haloterrigena limicola JCM 13563]
--------------------MTEQPHKQRTQTRNA-------------------------
------------------------------------------------------------
------------------------------------------------------------
-PLHKRQKQLHATLS--------------------------DELREEY------------
-------DTRRT--------------------------RVNAGDTVEVMRGDHAGEEGEV
VRAILEDGTIHVE--DVTIETADGEEVPRPLDP---------------------SNVRIT
ELDLED---ERR----------EARL---------E----GDNE----------------
------------------------------------------------------------
------------------
>gi|397773832|ref|YP_006541378.1| ribosomal protein L24 [Natrinema sp. J7-2]
--------------------MTEQPHKQRTQTRTA-------------------------
------------------------------------------------------------
------------------------------------------------------------
-PLHERQKQLHATLS--------------------------DELREEY------------
-------NTRRT--------------------------RVNAGDTVEVMRGDHAGEEGEV
MRAILEDGTIHVE--DVTVETADGEEVPRPLDP---------------------SNVRIT
DLDLED---ERR----------EARL---------E----GDSE----------------
------------------------------------------------------------
------------------
>lcl|38023_3525 unnamed protein product
--------------------MTEQPHKQRTQTRTA-------------------------
------------------------------------------------------------
------------------------------------------------------------
-PLHERQKQLHATLS--------------------------DELREEY------------
-------DTRRT--------------------------RVNAGDKVEVMRGDHAGEEGEV
MRAILEDGTVHVE--DVTVETADGEEVPRPLDP---------------------SNVRIT
ELDLED---ERR----------EARL---------E----GDSE----------------
------------------------------------------------------------
------------------
>gi|448338123|ref|ZP_21527175.1| 50S ribosomal protein L24P [Natrinema pallidum DSM 3751]
--------------------MTEQPHKQRTQTRNA-------------------------
------------------------------------------------------------
------------------------------------------------------------
-PLHERQKQLHATLS--------------------------DELREEY------------
-------DTRRT--------------------------RVNAGDTVEVMRGDHAGEEGEV
MRAILEDGTVHVE--DVTVETADGEEVPRPLDP---------------------SNVRIT
ELDLED---ERR----------EARL---------E----GDSE----------------
------------------------------------------------------------
------------------
>gi|448345596|ref|ZP_21534485.1| 50S ribosomal protein L24P [Natrinema altunense JCM 12890]
--------------------MTEQPHKQRTQTRTA-------------------------
------------------------------------------------------------
------------------------------------------------------------
-PLHERQKQLHATLS--------------------------DELREEY------------
-------DTRRT--------------------------RVNAGDTVEVMRGDHAGEEGEV
MRAILEDGTVHVE--DVTVETADGEEVPRPLDP---------------------SNVRIT
ELDLED---ERR----------EARL---------E----GDSE----------------
------------------------------------------------------------
------------------
>gi|448341379|ref|ZP_21530340.1| 50S ribosomal protein L24P [Natrinema gari JCM 14663]
--------------------MTEQPHKQRTQTRTA-------------------------
------------------------------------------------------------
------------------------------------------------------------
-PLHERQKQLHATLS--------------------------DELREEY------------
-------DTRRT--------------------------RVNAGDTVEVMRGDHAGEEGEV
MRAILEDGTVHVE--DVTVETADGEEVPRPLDP---------------------SNVRIT
ELDLED---ERR----------EARL---------E----GDSE----------------
------------------------------------------------------------
------------------
>gi|429190333|ref|YP_007176011.1| ribosomal protein L24p/L26e, archaeal/eukaryotic [Natronobacterium gregoryi SP2]
--------------------MTKQPHKQRTQTERA-------------------------
------------------------------------------------------------
------------------------------------------------------------
-PLHKRQKQLHATLS--------------------------DELREEY------------
-------DTRRT--------------------------RVNAGDTVEVMRGDHAGEEGEV
VRAILEDGVVHVE--DVTVETADGEEVPRPLDP---------------------SNVRIT
DLDLED---ERR----------EARL---------EGENEGDSE----------------
------------------------------------------------------------
------------------
>gi|448697490|ref|ZP_21698530.1| 50S ribosomal protein L24P [Halobiforma lacisalsi AJ5]
--------------------MTEQPHKQRTQTERA-------------------------
------------------------------------------------------------
------------------------------------------------------------
-PLHKRQKQLHATLS--------------------------DELREEY------------
-------DTRRT--------------------------RVNAGDMVEVMRGDHAGDEGEV
VRAILEDGVIHVE--DVTVETADGEEVPRPLDP---------------------SNVRIT
ELDLED---ERR----------EARL---------EGETEGDSE----------------
------------------------------------------------------------
------------------
>gi|448704127|ref|ZP_21700608.1| 50S ribosomal protein L24P [Halobiforma nitratireducens JCM 10879]
--------------------MTEQPHKQRTQTERA-------------------------
------------------------------------------------------------
------------------------------------------------------------
-PLHKRQKQLHATLS--------------------------DELREEY------------
-------DTRRT--------------------------RVNAGDQVEVMRGDHAGEEGEV
VRAILEDGTIHVE--DVTVETADGEEVPRPLDP---------------------SNVRIT
ELDLED---ERR----------EARLEGDTDEG--E----GDSE----------------
------------------------------------------------------------
------------------
>gi|15790643|ref|NP_280467.1| 50S ribosomal protein L24 [Halobacterium sp. NRC-1]
--------------------MSEQPHKQRTRTKRA-------------------------
------------------------------------------------------------
------------------------------------------------------------
-SLHEKQDQVRATLS--------------------------EELREEY------------
-------GQRNV--------------------------RVNVGDTVEVMRGDDAGEDGEV
TDVDLRDAEVFVE--GVTVEAADGEETPRPVES---------------------SNLRVT
DLDLDD---DMR----------VERL---------E----GDNE----------------
------------------------------------------------------------
------------------
>gi|169236382|ref|YP_001689582.1| 50S ribosomal protein L24P [Halobacterium salinarum R1]
--------------------MSEQPHKQRTRTKRA-------------------------
------------------------------------------------------------
------------------------------------------------------------
-SLHEKQDQVRATLS--------------------------EELREEY------------
-------GQRNV--------------------------RVNVGDTVEVMRGDDAGEDGEV
TDVDLRDAEVFVE--GVTVEAADGEETPRPVES---------------------SNLRVT
DLDLDD---DMR----------VERL---------E----GDNE----------------
------------------------------------------------------------
------------------
>gi|354610526|ref|ZP_09028482.1| ribosomal protein L24 [Halobacterium sp. DL1]
--------------------MTKQPHKQRNRTERA-------------------------
------------------------------------------------------------
------------------------------------------------------------
-SLHERHKQVRAHLS--------------------------EDLREEY------------
-------GQRRV--------------------------RVNVGDTVEVMRGDYAGEEGEV
IDVDLRDASVSVE--DVTVEKADGEEVPRAMDA---------------------SNLRVT
DLDLED---DVR----------AERL---------E----GDNE----------------
------------------------------------------------------------
------------------
>gi|335438898|ref|ZP_08561629.1| 50S ribosomal protein L24P [Halorhabdus tiamatea SARL4B]
--------------------MSEQPTKQRNQTERA-------------------------
------------------------------------------------------------
------------------------------------------------------------
-SLHERHKQVHATLT--------------------------EDLREEY------------
-------GQRRV--------------------------RVNAGDTVEVMRGDFAGEEGEV
LDVDLRDATISVE--DVTLETADGEEVPRRLEA---------------------SNVRVT
DLDLSD---DVR----------AQRL---------ES---EDSQ----------------
------------------------------------------------------------
------------------
>gi|257053370|ref|YP_003131203.1| 50S ribosomal protein L24P [Halorhabdus utahensis DSM 12940]
--------------------MSEQPTKQRNQTERA-------------------------
------------------------------------------------------------
------------------------------------------------------------
-PLHERHDQVHATLT--------------------------EDLREEY------------
-------GQRRV--------------------------RVNAGDTVEVMRGDFAGEEGEV
LDVDLRDATISVE--DVTLETADGEEVPRRLEA---------------------SNVRVI
DLDLSD---DVR----------EQRL---------ES---EDSA----------------
------------------------------------------------------------
------------------
>gi|541204031|gb|ERH12011.1| ribosomal protein L24p/L26e, archaeal/eukaryotic [halophilic archaeon J07HB67]
--------------------MTEQPHKQRTQTREA-------------------------
------------------------------------------------------------
------------------------------------------------------------
-PLHERQRAVRATLS--------------------------EELREEY------------
-------GQRNV--------------------------RVNAGDTVEVMRGDHAGEEAEV
LRVDLRDSVVHVE--DVTVESADGEETPRPLDA---------------------SNLRVT
ELDLED---DRR----------EARL---------E----SDEEAA--------------
------------------------------------------------------------
------------------
>gi|541190032|gb|ERG98420.1| ribosomal protein L24p/L26e, archaeal/eukaryotic [Haloquadratum sp. J07HQX50]
--------------------MSQQPHKQRTRTRNA-------------------------
------------------------------------------------------------
------------------------------------------------------------
-PLHERQRAVRATLS--------------------------DDLREEY------------
-------DQRNV--------------------------RVNSGDTVEILRGDFAGTEAEV
VKVDLTDTVVHVE--DVTIEKADGEEVPRPLDA---------------------SNLRVT
ELTLED---DVR----------VARLES-------T----EDEQ----------------
------------------------------------------------------------
------------------
>gi|385804230|ref|YP_005840630.1| 50S ribosomal protein L24 [Haloquadratum walsbyi C23]
--------------------MSKQPRKQRTRTETA-------------------------
------------------------------------------------------------
------------------------------------------------------------
-PLHERQRAVRATLS--------------------------DELREEY------------
-------GQRNV--------------------------RVNTGDTVEVLRGDDAGHEAEV
VTVDLTETVIHVE--DVTIEKADGEEVPRPIDS---------------------SNLRVT
ELNLED---SKR----------EARLE--------E----GDEQ----------------
------------------------------------------------------------
------------------
>gi|110668730|ref|YP_658541.1| 50S ribosomal protein L24P [Haloquadratum walsbyi DSM 16790]
--------------------MSKQPRKQRTRTETA-------------------------
------------------------------------------------------------
------------------------------------------------------------
-PLHERQRAVRATLS--------------------------DELREEY------------
-------GQRNV--------------------------RVNAGDTVEVLRGDDAGHEAEV
VTVDLTETVIHVE--DVTIEKADGEEVPRPLDS---------------------SNLRVT
ELNLED---SKR----------EARLE--------E----GDEQ----------------
------------------------------------------------------------
------------------
>gi|541199344|gb|ERH07507.1| ribosomal protein L24p/L26e, archaeal/eukaryotic [Halonotius sp. J07HN4]
--------------------MTTQPHKQRQADATA-------------------------
------------------------------------------------------------
------------------------------------------------------------
-SLHERHKQVMAPLS--------------------------SDLREEY------------
-------DRRSV--------------------------RVNAGDTVEVQRGDFAGTEAEV
LTVDLKDAVIHVE--DVTIEKADGEEVPRPLDA---------------------SNVTVT
ALTLED---ERR----------EARLSG-------E----EEDE----------------
------------------------------------------------------------
------------------
>gi|541192126|gb|ERH00475.1| hypothetical protein J07HN6_02095 [Halonotius sp. J07HN6]
------------------------------------------------------------
------------------------------------------------------------
------------------------------------------------------------
------------------------------------------------------------
------------------------------------------------------------
----------------MVIEKADGEEVPRPLDA---------------------SNVTVT
ALDLED---DRR----------EARLRG-------E----EESE----------------
------------------------------------------------------------
------------------
>gi|344212402|ref|YP_004796722.1| 50S ribosomal protein L24P [Haloarcula hispanica ATCC 33960]
--------------------MSKQPDKQRKSQRRA-------------------------
------------------------------------------------------------
------------------------------------------------------------
-PLHERHKQVRATLS--------------------------ADLREEY------------
-------GQRNV--------------------------RVNAGDTVEVLRGDFAGEEGEV
LEVNLDKAVIHVE--DVTLEKTDGEEVPRPLDT---------------------SNVRVT
DLDLED---EKR----------EARLES-------E----DDSA----------------
------------------------------------------------------------
------------------
>gi|448630839|ref|ZP_21673294.1| 50S ribosomal protein L24P [Haloarcula vallismortis ATCC 29715]
--------------------MSKQPDKQRKSQRRA-------------------------
------------------------------------------------------------
------------------------------------------------------------
-PLHERHKQVRATLT--------------------------ADLREEY------------
-------GQRNV--------------------------RVNAGDTVEVLRGDYAGEEGEV
LEVNLDKAVIHVE--DVTLEKTDGEEVPRPLDT---------------------SNVRVT
DLDLED---EKR----------EARLES-------E----DDSA----------------
------------------------------------------------------------
------------------
>gi|448671526|ref|ZP_21687431.1| 50S ribosomal protein L24P [Haloarcula amylolytica JCM 13557]
--------------------MSKQPDKQRKSQRRA-------------------------
------------------------------------------------------------
------------------------------------------------------------
-PLHERHKQVRATLS--------------------------ADLREEY------------
-------GQRNV--------------------------RVNAGDTVEVLRGDFAGEEGEV
LKVDLDKAVIHVE--DVTLEKTDGEEVPRPLDT---------------------SNVRVT
DLDLED---EKR----------EARLDS-------E----DDSA----------------
------------------------------------------------------------
------------------
>gi|448685271|ref|ZP_21693263.1| 50S ribosomal protein L24P [Haloarcula japonica DSM 6131]
--------------------MSKQPDKQRKSQRRA-------------------------
------------------------------------------------------------
------------------------------------------------------------
-PLHERHKQVRATLS--------------------------ADLREEY------------
-------GQRNV--------------------------RVNAGDTVEVLRGDFAGEDGEV
IKVDLDKAVIHVE--DVTLEKTDGEEVPRPLDT---------------------SNVRVT
DLDLED---EKR----------EARLES-------E----DDSA----------------
------------------------------------------------------------
------------------
>gi|448681474|ref|ZP_21691565.1| 50S ribosomal protein L24P [Haloarcula argentinensis DSM 12282]
--------------------MSKQPDKQRKSQRRA-------------------------
------------------------------------------------------------
------------------------------------------------------------
-PLHERHKQVRATLS--------------------------ADLREEY------------
-------GQRNV--------------------------RVNAGDTVEVLRGDFAGDEGEV
INVDLDKAVIHVE--DVTLEKTDGEEVPRPLDT---------------------SNVRVT
DLDLED---EKR----------EARLES-------E----DDSA----------------
------------------------------------------------------------
------------------
>gi|448648010|ref|ZP_21679488.1| 50S ribosomal protein L24P [Haloarcula californiae ATCC 33799]
--------------------MSKQPDKQRKSQRRA-------------------------
------------------------------------------------------------
------------------------------------------------------------
-PLHERHKQVRATLS--------------------------ADLREEY------------
-------GQRNV--------------------------RVNAGDTVEVLRGDFAGEEGEV
INVDLDKAVIHVE--DVTLEKTDGEEVPRPLDT---------------------SNVRVT
DLDLED---EKR----------EARLES-------E----DDSA----------------
------------------------------------------------------------
------------------
>gi|55378374|ref|YP_136224.1| 50S ribosomal protein L24 [Haloarcula marismortui ATCC 43049]
--------------------MSKQPDKQRKSQRRA-------------------------
------------------------------------------------------------
------------------------------------------------------------
-PLHERHKQVRATLS--------------------------ADLREEY------------
-------GQRNV--------------------------RVNAGDTVEVLRGDFAGEEGEV
INVDLDKAVIHVE--DVTLEKTDGEEVPRPLDT---------------------SNVRVT
DLDLED---EKR----------EARLES-------E----DDSA----------------
------------------------------------------------------------
------------------
>gi|448636976|ref|ZP_21675424.1| 50S ribosomal protein L24P [Haloarcula sinaiiensis ATCC 33800]
--------------------MSKQPDKQRKSQRRA-------------------------
------------------------------------------------------------
------------------------------------------------------------
-PLHERHKQVRATLS--------------------------ADLREEY------------
-------GQRNV--------------------------RVNAGDTVEVLRGDFAGEEGEV
INVDLDKAVIHVE--DVTLEKTDGEEVPRPLDT---------------------SNVRVT
DLDLED---EKR----------EARLES-------E----DDSA----------------
------------------------------------------------------------
------------------
>gi|452206437|ref|YP_007486559.1| 50S ribosomal protein L24 [Natronomonas moolapensis 8.8.11]
--------------------MTRQPTKQRNRQERA-------------------------
------------------------------------------------------------
------------------------------------------------------------
-PLHEKQKQVRAPLS--------------------------PELREEY------------
-------GQRSV--------------------------RVNAGDTVEVQRGDFAGESGEV
VEVNLRHAEIHVE--DVTHETADGEEVPRPLEA---------------------SNVQVT
DLDLDD---EVR----------EARLEA-------E----EDDE----------------
------------------------------------------------------------
------------------
>gi|76803068|ref|YP_331163.1| 50S ribosomal protein L24P [Natronomonas pharaonis DSM 2160]
--------------------MTRQPHKQRNRQERA-------------------------
------------------------------------------------------------
------------------------------------------------------------
-ALHEKQKQVRAPLS--------------------------PELREEY------------
-------GQRNV--------------------------RVNAGDTVEVQRGDFAGESGEV
VTVDLRAAEIHVE--DVTQETADGEEVPRPLEA---------------------SNVQVT
ELDLED---EVR----------EARLES-------E----EDNE----------------
------------------------------------------------------------
------------------
>gi|257387887|ref|YP_003177660.1| 50S ribosomal protein L24 [Halomicrobium mukohataei DSM 12286]
--------------------MTRQPSKQRKNARRA-------------------------
------------------------------------------------------------
------------------------------------------------------------
-PLHEKQKQVRATLA--------------------------DDLREEY------------
-------DQRSV--------------------------RVNAGDTVEVLRGDYAGEEGEV
VEVDLDDAAIYVE--DVTVAAADGEDVPRPLDA---------------------SNVRVT
ELDLDD---DRR----------EARLES-------E----EDSA----------------
------------------------------------------------------------
------------------
>gi|322372157|ref|ZP_08046698.1| ribosomal protein L24 [Haladaptatus paucihalophilus DX253]
--------------------MTRQPRKQRNQTERA-------------------------
------------------------------------------------------------
------------------------------------------------------------
-PLHERHKQVKATLS--------------------------DDLREEF------------
-------DQRSV--------------------------RVNAGDTVEVMRGDFAGEEGEV
TSVDLKKAVVFVE--DVTLEKADGEDVPRPLEA---------------------SNVRVT
DLDLSD---DRR----------EARL---------E----GDSE----------------
------------------------------------------------------------
------------------
>gi|448415408|ref|ZP_21578208.1| 50S ribosomal protein L24P [Halosarcina pallida JCM 14848]
--------------------MTKQPRKQRNETQNA-------------------------
------------------------------------------------------------
------------------------------------------------------------
-PLHERQKQVRATLS--------------------------GDLRDEH------------
-------GRRNV--------------------------RVNAGDTVEVLRGDYAGTEAEV
ARVDLTDAVIYVE--DVTVAKADGEELPRPLDA---------------------SNVRVV
ELDLED---ERR----------EERLQAD------S----EDNE----------------
------------------------------------------------------------
------------------
>gi|448285640|ref|ZP_21476881.1| 50S ribosomal protein L24P [Halogeometricum borinquense DSM 11551]
--------------------MTKQPRKQRNETQNA-------------------------
------------------------------------------------------------
------------------------------------------------------------
-PLHERQKQVRATLT--------------------------DDLREEY------------
-------GQRNV--------------------------RVNAGDTVEVLRGDAAGTEAEV
TDIDLKDAVVYVE--DVTVAKADGEEVPRPLDA---------------------SNIRVT
ELDLED---ERR----------ESRL---------KA---EDNE----------------
------------------------------------------------------------
------------------
>gi|399577357|ref|ZP_10771110.1| hypothetical protein HSB1_31490 [Halogranum salarium B-1]
--------------------MSRQPRKQRTQKRDA-------------------------
------------------------------------------------------------
------------------------------------------------------------
-PLHERQKQVRATLS--------------------------GDLREEY------------
-------GQRNV--------------------------RVNVGDTVEVLRGDYAGTEGEV
LKVDLKSEVIHVE--DVTVAKADGEDTPRPLDA---------------------SNVRVV
ELDLED---DRR----------EARL---------E----EGNE----------------
------------------------------------------------------------
------------------
>gi|448592790|ref|ZP_21651837.1| 50S ribosomal protein L24P [Haloferax elongans ATCC BAA-1513]
--------------------MTRQPRKQRIQSRDA-------------------------
------------------------------------------------------------
------------------------------------------------------------
-PLHERQKQVRATLT--------------------------TDLREEY------------
-------GQRNV--------------------------RVNAGDTVEVLRGDFAGEEGEV
TEVDLTDAVIYVD--GVTVAKADGEEVPRPLQA---------------------SNVRVT
ELDLED---DVR----------EARL---------K----EDNE----------------
------------------------------------------------------------
------------------
>gi|448578190|ref|ZP_21643625.1| 50S ribosomal protein L24P [Haloferax larsenii JCM 13917]
--------------------MTRQPRKQRIQSRDA-------------------------
------------------------------------------------------------
------------------------------------------------------------
-PLHERQKQVRATLT--------------------------TDLREEY------------
-------GQRNV--------------------------RVNAGDTVEVLRGDFAGEEGEV
TEVDLTDAVIYVD--GVTVAKADGEEVPRPLQA---------------------SNVRVT
ELDLED---DVR----------EARL---------K----EDNE----------------
------------------------------------------------------------
------------------
>gi|448618103|ref|ZP_21666448.1| 50S ribosomal protein L24P [Haloferax mediterranei ATCC 33500]
--------------------MTRQPRKQRTQTRDA-------------------------
------------------------------------------------------------
------------------------------------------------------------
-PLHERQKQVRAPLS--------------------------ADLREEY------------
-------GSRNV--------------------------RVNAGDTVEVLRGDFAGEEGEV
TEVDLTDAVIFVE--DVTVAKADGEEVPRPLQA---------------------SNVRVT
ELDLED---DVR----------EARL---------K----EDNE----------------
------------------------------------------------------------
------------------
>gi|448611736|ref|ZP_21662166.1| 50S ribosomal protein L24P [Haloferax mucosum ATCC BAA-1512]
--------------------MTRQPRKQRTQIRDA-------------------------
------------------------------------------------------------
------------------------------------------------------------
-PLHERQKQVRAPLS--------------------------ADLREEY------------
-------GTRNV--------------------------RVNAGDTVEVLRGDFAGEEGEV
TEVDLTDAVIFVE--DVTVAKADGEEVARPLQA---------------------SNVRVT
ELDLED---DVR----------EARL---------K----EDNE----------------
------------------------------------------------------------
------------------
>gi|448623091|ref|ZP_21669740.1| 50S ribosomal protein L24P [Haloferax denitrificans ATCC 35960]
--------------------MTRQPRKQRTQIRDA-------------------------
------------------------------------------------------------
------------------------------------------------------------
-PLHERQKQVRAPLS--------------------------ADLREEY------------
-------GNRNV--------------------------RVNAGDTVEVLRGDFAGDEGEV
TEVDLTDAVIYVD--GVTVEKADGEEAPRPLQA---------------------SNVRVT
ELDLED---DVR----------EARL---------K----EDNE----------------
------------------------------------------------------------
------------------
>gi|448583481|ref|ZP_21646837.1| 50S ribosomal protein L24P [Haloferax gibbonsii ATCC 33959]
--------------------MTRQPRKQRTQIRDA-------------------------
------------------------------------------------------------
------------------------------------------------------------
-PLHERQKQVRAPLS--------------------------DDLSEEY------------
-------GSRNV--------------------------RVNAGDTVEVLRGDFAGEESEV
TEVDLTDAVIYVD--GVTVEKADGEEVPRPLQA---------------------SNVRVT
ELDLED---DVR----------EARL---------K----EDNE----------------
------------------------------------------------------------
------------------
>gi|448565526|ref|ZP_21636393.1| 50S ribosomal protein L24P [Haloferax prahovense DSM 18310]
--------------------MTRQPRKQRTQIRDA-------------------------
------------------------------------------------------------
------------------------------------------------------------
-PLHERQKQVRAPLS--------------------------DDLSEEY------------
-------GSRNV--------------------------RVNAGDTVEVLRGDFAGEESEV
TEVDLTDAVIYVD--GVTVEKADGEEVPRPLQA---------------------SNVRVT
ELDLED---DVR----------EARL---------K----EDNE----------------
------------------------------------------------------------
------------------
>gi|448600500|ref|ZP_21655996.1| 50S ribosomal protein L24P [Haloferax alexandrinus JCM 10717]
--------------------MTRQPRKQRTQIRDA-------------------------
------------------------------------------------------------
------------------------------------------------------------
-PLHERQKQVRAPLS--------------------------ADLREEY------------
-------GSRNV--------------------------RVNAGDTVEVLRGDFAGEESEV
TEVDLTDAVIYVD--GVVVEKADGEEVPRPLQA---------------------SNVRVT
ELDLED---DVR----------EARL---------K----EDNE----------------
------------------------------------------------------------
------------------
>gi|448557072|ref|ZP_21632507.1| 50S ribosomal protein L24P [Haloferax sp. ATCC BAA-644]
--------------------MTRQPRKQRTQIRDA-------------------------
------------------------------------------------------------
------------------------------------------------------------
-PLHERQKQVRAPLS--------------------------ADLREEY------------
-------GSRNV--------------------------RVNAGDTVEVLRGDFAGEESEV
TEVDLTDAVIYVD--GVVVEKADGEEVPRPLQA---------------------SNVRVT
ELDLED---DVR----------EARL---------K----EDNE----------------
------------------------------------------------------------
------------------
>gi|448548049|ref|ZP_21627393.1| 50S ribosomal protein L24P [Haloferax sp. ATCC BAA-645]
--------------------MTRQPRKQRTQIRDA-------------------------
------------------------------------------------------------
------------------------------------------------------------
-PLHERQKQVRAPLS--------------------------ADLREEY------------
-------GSRNV--------------------------RVNAGDTVEVLRGDFAGEESEV
TEVDLTDAVIYVD--GVVVEKADGEEVPRPLQA---------------------SNVRVT
ELDLED---DVR----------EARL---------K----EDNE----------------
------------------------------------------------------------
------------------
>gi|448545975|ref|ZP_21626302.1| 50S ribosomal protein L24P [Haloferax sp. ATCC BAA-646]
--------------------MTRQPRKQRTQIRDA-------------------------
------------------------------------------------------------
------------------------------------------------------------
-PLHERQKQVRAPLS--------------------------ADLREEY------------
-------GSRNV--------------------------RVNAGDTVEVLRGDFAGEESEV
TEVDLTDAVIYVD--GVVVEKADGEEVPRPLQA---------------------SNVRVT
ELDLED---DVR----------EARL---------K----EDNE----------------
------------------------------------------------------------
------------------
>gi|433420026|ref|ZP_20405412.1| 50S ribosomal protein L24P [Haloferax sp. BAB2207]
--------------------MTRQPRKQRTQIRDA-------------------------
------------------------------------------------------------
------------------------------------------------------------
-PLHERQKQVRAPLS--------------------------ADLREEY------------
-------GSRNV--------------------------RVNAGDTVEVLRGDFAGEESEV
TEVDLTDAVIYVD--GVVVEKADGEEVPRPLQA---------------------SNVRVT
ELDLED---DVR----------EARL---------K----EDNE----------------
------------------------------------------------------------
------------------
>gi|448569081|ref|ZP_21638493.1| 50S ribosomal protein L24P [Haloferax lucentense DSM 14919]
--------------------MTRQPRKQRTQIRDA-------------------------
------------------------------------------------------------
------------------------------------------------------------
-PLHERQKQVRAPLS--------------------------ADLREEY------------
-------GSRNV--------------------------RVNAGDTVEVLRGDFAGEESEV
TEVDLTDAVIYVD--GVVVEKADGEEVPRPLQA---------------------SNVRVT
ELDLED---DVR----------EARL---------K----EDNE----------------
------------------------------------------------------------
------------------
>gi|448290678|ref|ZP_21481824.1| 50S ribosomal protein L24P [Haloferax volcanii DS2]
--------------------MTRQPRKQRTQIRDA-------------------------
------------------------------------------------------------
------------------------------------------------------------
-PLHERQKQVRAPLS--------------------------ADLREEY------------
-------GSRNV--------------------------RVNAGDTVEVLRGDFAGEESEV
TEVDLTDAVIYVD--GVVVEKADGEEVPRPLQA---------------------SNVRVT
ELDLED---DVR----------EARL---------K----EDNE----------------
------------------------------------------------------------
------------------
>gi|541195426|gb|ERH03683.1| ribosomal protein L24p/L26e, archaeal/eukaryotic [Halorubrum sp. J07HR59]
--------------------MTEQPRKQRNQSRNA-------------------------
------------------------------------------------------------
------------------------------------------------------------
-ALHERQREVRATLT--------------------------DDLRDEY------------
-------GQRNV--------------------------RVNAGDTVEILRGDDAGEEAEV
INVDLRSESITVE--DVTVEKSDGEEVPRPLDA---------------------SNLRVT
ELDLED---PRR----------EQRL---------E----EDNA----------------
------------------------------------------------------------
------------------
>gi|544640210|ref|WP_021074749.1| 50S ribosomal protein L24 [haloarchaeon 3A1_DGR]
--------------------MTRQPRKQRNQTENA-------------------------
------------------------------------------------------------
------------------------------------------------------------
-PLHERQRRVRATLT--------------------------DELRAEY------------
-------DQRNV--------------------------RVNAGDTVEILRGDHAGEEGEV
VDVDLRAETITVE--DVTVEKSDGEEVPRPLPA---------------------SNVRVT
DLNLED---DRR----------EARL---------R----EDNE----------------
------------------------------------------------------------
------------------
>lcl|38019_2912 unnamed protein product
--------------------MTKQPRKQRKQSETA-------------------------
------------------------------------------------------------
------------------------------------------------------------
-PLHERQRKVRSPLT--------------------------PELREEY------------
-------GRRNV--------------------------RVNAGDTVEVLRGDAAGTEAEV
LSVDLTAERITVE--DVTVERADGEEAPRPIPA---------------------SNVRVT
ELDLSD---DRR----------EARL---------Q----EDNE----------------
------------------------------------------------------------
------------------
>gi|448475299|ref|ZP_21603017.1| 50S ribosomal protein L24P [Halorubrum aidingense JCM 13560]
--------------------MTKQPRKQRKRSETA-------------------------
------------------------------------------------------------
------------------------------------------------------------
-PLHERQNQVRATLT--------------------------EDLREEY------------
-------DQRNV--------------------------RVNAGDTVEVLRGDAAGTEAEV
ISVDLSAERITVE--DVTVEKADGEEVPRPIPA---------------------SNVRVT
DLDLED---DRR----------EARL---------Q----EDNE----------------
------------------------------------------------------------
------------------
>lcl|36550_1716 unnamed protein product
--------------------MTKQPRKQRKRSETA-------------------------
------------------------------------------------------------
------------------------------------------------------------
-PLHERQNQVRATLT--------------------------EELREEY------------
-------GQRNV--------------------------RVNAGDTVEVLRGDAAGTEAEV
VAVDLSAERITVE--DVTVEKADGEEVPRPIPA---------------------SNVRVT
DLDLED---ERR----------EARL---------Q----EDNE----------------
------------------------------------------------------------
------------------
>lcl|36551_2380 unnamed protein product
--------------------MTKQPRKQRKRSETA-------------------------
------------------------------------------------------------
------------------------------------------------------------
-PLHERQNQVRATLT--------------------------EELREEY------------
-------GQRNV--------------------------RVNAGDTVEVLRGDAAGTEAEV
VAVDLSAERITVE--DVTVEKADGEEVPRPIPA---------------------SNVRVT
DLDLED---ERR----------EARL---------Q----EDNE----------------
------------------------------------------------------------
------------------
>lcl|36552_1189 unnamed protein product
--------------------MTKQPRKQRKRSETA-------------------------
------------------------------------------------------------
------------------------------------------------------------
-PLHERQNQVRATLT--------------------------EELREEY------------
-------GQRNV--------------------------RVNAGDTVEVLRGDAAGTEAEV
VAVDLSAERITVE--DVTVEKADGEEVPRPIPA---------------------SNVRVT
DLDLED---ERR----------EARL---------Q----EDNE----------------
------------------------------------------------------------
------------------
>lcl|36554_2654 unnamed protein product
--------------------MTKQPRKQRKRSETA-------------------------
------------------------------------------------------------
------------------------------------------------------------
-PLHERQNQVRATLT--------------------------EELREEY------------
-------GQRNV--------------------------RVNAGDTVEVLRGDAAGTEAEV
VAVDLSAERITVE--DVTVEKADGEEVPRPIPA---------------------SNVRVT
DLDLED---ERR----------EARL---------Q----EDNE----------------
------------------------------------------------------------
------------------
>lcl|36555_1197 unnamed protein product
--------------------MTKQPRKQRKRSETA-------------------------
------------------------------------------------------------
------------------------------------------------------------
-PLHERQNQVRATLT--------------------------EELREEY------------
-------GQRNV--------------------------RVNAGDTVEVLRGDAAGTEAEV
VAVDLSAERITVE--DVTVEKADGEEVPRPIPA---------------------SNVRVT
DLDLED---ERR----------EARL---------Q----EDNE----------------
------------------------------------------------------------
------------------
>gi|448441438|ref|ZP_21589101.1| 50S ribosomal protein L24P [Halorubrum saccharovorum DSM 1137]
--------------------MTKQPRKQRKRSETA-------------------------
------------------------------------------------------------
------------------------------------------------------------
-PLHERQNQVRATLT--------------------------DDLREEY------------
-------GQRNV--------------------------RVNAGDTVEVLRGDAAGTEAEV
ISVDLSAERITVE--DVTVEKADGEEVPRPIPA---------------------SNVRVI
DLDLED---ERR----------EARL---------Q----EDNE----------------
------------------------------------------------------------
------------------
>lcl|38017_2447 unnamed protein product
--------------------MTKQPRKQRKRSETA-------------------------
------------------------------------------------------------
------------------------------------------------------------
-PLHERQNQVRATLT--------------------------DDLREEY------------
-------GQRNV--------------------------RVNAGDTVEVLRGDAAGTEAEV
ISVDLSAERITVE--DVTVAKADGEEAPRPIPA---------------------SNVRVT
ELDLED---ERR----------EARL---------Q----EDNE----------------
------------------------------------------------------------
------------------
>lcl|36548_488 unnamed protein product
--------------------MTKQPRKQRKRSETA-------------------------
------------------------------------------------------------
------------------------------------------------------------
-PLHERQNQVRATLT--------------------------DDLREEY------------
-------GQRNV--------------------------RVNAGDTVEVLRGDAAGTEAEV
ISVDLSAERITVE--DVTVAKADGEEAPRPIPA---------------------SNVRVT
ELDLED---ERR----------EARL---------Q----EDNE----------------
------------------------------------------------------------
------------------
>gi|448463241|ref|ZP_21598019.1| 50S ribosomal protein L24P [Halorubrum kocurii JCM 14978]
--------------------MTKQPRKQRKRSETA-------------------------
------------------------------------------------------------
------------------------------------------------------------
-PLHERQNQVRATLT--------------------------EDLREEY------------
-------GQRNV--------------------------RVNAGDTVEVLRGDAAGTEAEV
ISVDLSAERITVE--DVTVAKADGEEVPRPIPA---------------------SNVRVT
ELDLED---ERR----------EARL---------Q----EDNE----------------
------------------------------------------------------------
------------------
>lcl|18175_1641 unnamed protein product
--------------------MTNQPRKQRKRSETA-------------------------
------------------------------------------------------------
------------------------------------------------------------
-PLHERQNQVRATLT--------------------------EDLRDEY------------
-------GQRNV--------------------------RVNAGDTVEVLRGDAAGTEAEV
VSVDLSAERITVE--DVTVEKADGEEVPRPIPA---------------------SNVRVT
ELDLED---ERR----------EARL---------Q----EDNE----------------
------------------------------------------------------------
------------------
>lcl|18176_1164 unnamed protein product
--------------------MTNQPRKQRKRSETA-------------------------
------------------------------------------------------------
------------------------------------------------------------
-PLHERQNQVRATLT--------------------------EDLRDEY------------
-------GQRNV--------------------------RVNAGDTVEVLRGDAAGTEAEV
VSVDLSAERITVE--DVTVEKADGEEVPRPIPA---------------------SNVRVT
ELDLED---ERR----------EARL---------Q----EDNE----------------
------------------------------------------------------------
------------------
>gi|222480846|ref|YP_002567083.1| 50S ribosomal protein L24P [Halorubrum lacusprofundi ATCC 49239]
--------------------MTKQPRKQRKRSETA-------------------------
------------------------------------------------------------
------------------------------------------------------------
-PLHERQNQVRATLT--------------------------DELREEY------------
-------GQRNV--------------------------RVNAGDTVEVLRGDAAGTEAEV
ISVDLSAERITVE--DVTVEKADGEEVPRPIPA---------------------SNVRVA
ELDLED---ERR----------EARL---------Q----EDNE----------------
------------------------------------------------------------
------------------
>gi|448460066|ref|ZP_21596986.1| 50S ribosomal protein L24P [Halorubrum lipolyticum DSM 21995]
--------------------MTKQPRKQRKRSETA-------------------------
------------------------------------------------------------
------------------------------------------------------------
-PLHERQNQVRATLT--------------------------DELREEY------------
-------GQRNV--------------------------RVNAGDTVEVLRGDAADTEAEV
ISVDLSAERITVE--DVTVEKADGEEVPRPIPA---------------------SNVRVT
ELDLED---ERR----------EARL---------Q----EDNE----------------
------------------------------------------------------------
------------------
>gi|495716523|ref|WP_008441102.1| 50S ribosomal protein L24P [Halorubrum californiense]
--------------------MTKQPRKQRKRSETA-------------------------
------------------------------------------------------------
------------------------------------------------------------
-PLHERQNQVRATLT--------------------------DDLREEY------------
-------GQRNV--------------------------RVNAGDTVEVLRGDAAGTEAEV
VSVDLSAERITVE--DVTVEKADGEEVPRPIPA---------------------SNVRVT
ELDLED---ERR----------EARL---------R----EDNE----------------
------------------------------------------------------------
------------------
>lcl|18174_1373 unnamed protein product
--------------------MTKQPRKQRKRSETA-------------------------
------------------------------------------------------------
------------------------------------------------------------
-PLHERQNQVRATLT--------------------------DDLREEY------------
-------GQRNV--------------------------RVNAGDTVEVLRGDAAGTEAEV
VSVDLSAERITVE--DVTVEKADGEEVPRPLPA---------------------SNVRVT
ELDLED---ERR----------EARL---------R----EDNE----------------
------------------------------------------------------------
------------------
>lcl|18178_843 unnamed protein product
--------------------MTKQPRKQRKRSETA-------------------------
------------------------------------------------------------
------------------------------------------------------------
-PLHERQNQVRATLT--------------------------DDLREEY------------
-------GQRNV--------------------------RVNAGDTVEVLRGDAAGTEAEV
VSVDLSAERITVE--DVTVEKADGEEVPRPLPA---------------------SNVRVT
ELDLED---ERR----------EARL---------R----EDNE----------------
------------------------------------------------------------
------------------
>lcl|38020_994 unnamed protein product
--------------------MTKQPRKQRKRSETA-------------------------
------------------------------------------------------------
------------------------------------------------------------
-PLHERQNQVRATLT--------------------------DELREEY------------
-------GQRNV--------------------------RVNAGDTVEVLRGDAAGTEAEV
VSVDLSAERITVE--DVTVEKADGEEVPRPIPA---------------------SNVRVT
ELDLED---ERR----------EARL---------Q----EDNE----------------
------------------------------------------------------------
------------------
>lcl|38021_2133 unnamed protein product
--------------------MTKQPRKQRKRSETA-------------------------
------------------------------------------------------------
------------------------------------------------------------
-PLHERQNQVRATLT--------------------------DELREEY------------
-------GQRNV--------------------------RVNAGDTVEVLRGDAAGTEAEV
VSVDLSAERITVE--DVTVEKADGEEVPRPIPA---------------------SNVRVT
ELDLED---ERR----------EARL---------Q----EDNE----------------
------------------------------------------------------------
------------------
>lcl|38022_15 unnamed protein product
--------------------MTKQPRKQRKRSETA-------------------------
------------------------------------------------------------
------------------------------------------------------------
-PLHERQNQVRATLT--------------------------DELREEY------------
-------GQRNV--------------------------RVNAGDTVEVLRGDAAGTEAEV
VSVDLSAERITVE--DVTVEKADGEEVPRPIPA---------------------SNVRVT
ELDLED---ERR----------EARL---------Q----EDNE----------------
------------------------------------------------------------
------------------
>lcl|23591_2516 unnamed protein product
--------------------MTKQPRKQRKRSETA-------------------------
------------------------------------------------------------
------------------------------------------------------------
-PLHERQNQVRATLT--------------------------DELREEY------------
-------GQRNV--------------------------RVNAGDTVEVLRGDAAGTEAEV
VSVDLSAERITVE--DVTVEKADGEEVPRPIPA---------------------SNVRVT
ELDLED---ERR----------EARL---------Q----EDNE----------------
------------------------------------------------------------
------------------
>lcl|36553_2260 unnamed protein product
--------------------MTKQPRKQRKRSETA-------------------------
------------------------------------------------------------
------------------------------------------------------------
-PLHERQNQVRATLT--------------------------DELREEY------------
-------GQRNV--------------------------RVNAGDTVEVLRGDAAGTEAEV
VSVDLSAERITVE--DVTVEKADGEEVPRPIPA---------------------SNVRVT
ELDLED---ERR----------EARL---------Q----EDNE----------------
------------------------------------------------------------
------------------
>lcl|38024_1999 unnamed protein product
--------------------MTKQPRKQRKRSETA-------------------------
------------------------------------------------------------
------------------------------------------------------------
-PLHERQNQVRATLT--------------------------DELREEY------------
-------GQRNV--------------------------RVNAGDTVEVLRGDAAGTEAEV
VSVDLSAERITVE--DVTVEKADGEEVPRPIPA---------------------SNVRVT
ELDLED---ERR----------EARL---------Q----EDNE----------------
------------------------------------------------------------
------------------
>lcl|38025_466 unnamed protein product
--------------------MTKQPRKQRKRSETA-------------------------
------------------------------------------------------------
------------------------------------------------------------
-PLHERQNQVRATLT--------------------------DELREEY------------
-------GQRNV--------------------------RVNAGDTVEVLRGDAAGTEAEV
VSVDLSAERITVE--DVTVEKADGEEVPRPIPA---------------------SNVRVT
ELDLED---ERR----------EARL---------Q----EDNE----------------
------------------------------------------------------------
------------------
>gi|448503701|ref|ZP_21613330.1| 50S ribosomal protein L24P [Halorubrum coriense DSM 10284]
--------------------MTKQPRKQRKRSETA-------------------------
------------------------------------------------------------
------------------------------------------------------------
-PLHERQNQVRATLT--------------------------EDLREEY------------
-------GQRNV--------------------------RVNAGDTVEVLRGDAAGTEAEV
VSVDLSAERITVE--DVTVEKADGEEVPRPLPA---------------------SNVRVT
ELDLED---ERR----------EARL---------Q----EDNE----------------
------------------------------------------------------------
------------------
>lcl|36547_2698 unnamed protein product
--------------------MTKQPRKQRKRSETA-------------------------
------------------------------------------------------------
------------------------------------------------------------
-PLHERQNQVRATLT--------------------------DDLREEY------------
-------GQRNV--------------------------RVNAGDTVEVLRGDAAGTEAEV
VSVDLSAERITVE--DVTVEKADGEEVPRPIPA---------------------SNVRVT
ELDLED---ERR----------EARL---------Q----EDNE----------------
------------------------------------------------------------
------------------
>gi|448535697|ref|ZP_21622217.1| 50S ribosomal protein L24P [Halorubrum hochstenium ATCC 700873]
--------------------MTKQPRKQRKRSETA-------------------------
------------------------------------------------------------
------------------------------------------------------------
-PLHERQNQVRATLT--------------------------ADLREEY------------
-------GQRNV--------------------------RVNAGDTVEVLRGDAAGTEAEV
VSVDLSAERITVE--DVTVEKADGEEVPRPIPA---------------------SNVRVT
ELDLED---ERR----------EARL---------Q----EDNE----------------
------------------------------------------------------------
------------------
>gi|448436263|ref|ZP_21587064.1| 50S ribosomal protein L24P [Halorubrum tebenquichense DSM 14210]
--------------------MTKQPRKQRKRSETA-------------------------
------------------------------------------------------------
------------------------------------------------------------
-PLHERQNQVRATLT--------------------------EDLRAEY------------
-------GQRNV--------------------------RVNAGDTVEVLRGDAAGTEAEV
VSVDLSAERITVE--DVTVEKADGEEVPRPIPA---------------------SNVRVT
ELDLED---ERR----------EARL---------Q----EDNE----------------
------------------------------------------------------------
------------------
>lcl|39407_846 unnamed protein product
--------------------MTKQPRKQRKRSETA-------------------------
------------------------------------------------------------
------------------------------------------------------------
-PLHERQNQVRATLT--------------------------EDLREEY------------
-------GQRNV--------------------------RVNAGDTVEVLRGDAAGTEAEV
VSVDLSAERITVE--DVTVEKADGEEVPRPIPA---------------------SNVRVT
ELDLED---ERR----------EARL---------Q----EDNE----------------
------------------------------------------------------------
------------------
>gi|448484345|ref|ZP_21606052.1| 50S ribosomal protein L24P [Halorubrum arcis JCM 13916]
--------------------MTKQPRKQRKRSETA-------------------------
------------------------------------------------------------
------------------------------------------------------------
-PLHERQNQVRATLT--------------------------EDLREEY------------
-------GQRNV--------------------------RVNAGDTVEVLRGDAAGTEAEV
VSVDLSAERITVE--DVTVEKADGEEVPRPIPA---------------------SNVRVT
ELDLED---ERR----------EARL---------Q----EDNE----------------
------------------------------------------------------------
------------------
>lcl|38016_1428 unnamed protein product
--------------------MTKQPRKQRKRSETA-------------------------
------------------------------------------------------------
------------------------------------------------------------
-PLHERQNQVRATLT--------------------------EDLREEY------------
-------GQRNV--------------------------RVNAGDTVEVLRGDAAGTEAEV
VSVDLSAERITVE--DVTVEKADGEEVPRPIPA---------------------SNVRVT
ELDLED---ERR----------EARL---------Q----EDNE----------------
------------------------------------------------------------
------------------
>gi|448517700|ref|ZP_21617274.1| 50S ribosomal protein L24P [Halorubrum distributum JCM 10118]
--------------------MTKQPRKQRKRSETA-------------------------
------------------------------------------------------------
------------------------------------------------------------
-PLHERQNQVRATLT--------------------------EDLREEY------------
-------GQRNV--------------------------RVNAGDTVEVLRGDAAGTEAEV
VSVDLSAERITVE--DVTVEKADGEEVPRPIPA---------------------SNVRVT
ELDLED---ERR----------EARL---------Q----EDNE----------------
------------------------------------------------------------
------------------
>lcl|36549_645 unnamed protein product
--------------------MTKQPRKQRKRSETA-------------------------
------------------------------------------------------------
------------------------------------------------------------
-PLHERQNQVRATLT--------------------------EDLREEY------------
-------GQRNV--------------------------RVNAGDTVEVLRGDAAGTEAEV
VSVDLSAERITVE--DVTVEKADGEEVPRPIPA---------------------SNVRVT
ELDLED---ERR----------EARL---------Q----EDNE----------------
------------------------------------------------------------
------------------
>lcl|36556_1132 unnamed protein product
--------------------MTKQPRKQRKRSETA-------------------------
------------------------------------------------------------
------------------------------------------------------------
-PLHERQNQVRATLT--------------------------EDLREEY------------
-------GQRNV--------------------------RVNAGDTVEVLRGDAAGTEAEV
VSVDLSAERITVE--DVTVEKADGEEVPRPIPA---------------------SNVRVT
ELDLED---ERR----------EARL---------Q----EDNE----------------
------------------------------------------------------------
------------------
>lcl|36557_4014 unnamed protein product
--------------------MTKQPRKQRKRSETA-------------------------
------------------------------------------------------------
------------------------------------------------------------
-PLHERQNQVRATLT--------------------------EDLREEY------------
-------GQRNV--------------------------RVNAGDTVEVLRGDAAGTEAEV
VSVDLSAERITVE--DVTVEKADGEEVPRPIPA---------------------SNVRVT
ELDLED---ERR----------EARL---------Q----EDNE----------------
------------------------------------------------------------
------------------
>gi|448452134|ref|ZP_21593154.1| 50S ribosomal protein L24P [Halorubrum litoreum JCM 13561]
--------------------MTKQPRKQRKRSETA-------------------------
------------------------------------------------------------
------------------------------------------------------------
-PLHERQNQVRATLT--------------------------EDLREEY------------
-------GQRNV--------------------------RVNAGDTVEVLRGDAAGTEAEV
VSVDLSAERITVE--DVTVEKADGEEVPRPIPA---------------------SNVRVT
ELDLED---ERR----------EARL---------Q----EDNE----------------
------------------------------------------------------------
------------------
>gi|448426496|ref|ZP_21583345.1| 50S ribosomal protein L24P [Halorubrum terrestre JCM 10247]
--------------------MTKQPRKQRKRSETA-------------------------
------------------------------------------------------------
------------------------------------------------------------
-PLHERQNQVRATLT--------------------------EDLREEY------------
-------GQRNV--------------------------RVNAGDTVEVLRGDAAGTEAEV
VSVDLSAERITVE--DVTVEKADGEEVPRPIPA---------------------SNVRVT
ELDLED---ERR----------EARL---------Q----EDNE----------------
------------------------------------------------------------
------------------
