# Supplementary material for: Inteins as indicators of gene flow in the halobacteria
Source: Front Microbiol. 2014 Jun 26;5:299. doi: 10.3389/fmicb.2014.00299 (PMC4071816; doi:10.3389/fmicb.2014.00299)
Supplement: Supplementary file 1 [file DataSheet1.ZIP › data_file1/reference_tree_alignment/L26e_L24p.fasta]

>candidatus_nanosalinarum_J07AB56
------------MKWSKSFQSSSDPQKQRLYRQNAPNHIKDQFISCNLSHTLRSELDSRN
FNLRTGDRVEVMRGDRTGAAGIVNRIDRDEEKVYIDGIEIQKVNGTSVQKPFRPSNLQIV
ALNLDDPSRIEEYGVDELDDVRVSEEEVEEALE-EEEEGDMMQQMQTGESSIAPDTSAED
EMEGEDEPDETESEEENQRKTTDYEAVVDGTIADAKEQLGEMEDVDYDELLEAEKEGKDR
KTFKQWIESQTE
>hac_jeotgali_B3
--------------------MSKQPRKQRNDAQNAPLHERHKQLHATLDGDLREEHGTRR
TRVNVGDTVQIMRGDFAGETGEVVAVDLKRGVVHVEDAVLEKADGEEVPRPMEASNLRIT
ALDLEDEVR----------EARL---------T-GDTE----------------------
------------------------------------------------------------
------------
>halophilic_archaeon_J07HX64
--------------------MTQQPHKQREAQREAPLHERHKQVRSTLSTELREEHDQRS
VRVNEGDTVEVMRGDFAEETGDVVQVDLRDATIHVDGVTNETVDGEEVPRPLDASNVRVT
GLDLSDPRR----------EERL-----------EGEE----------------------
------------------------------------------------------------
------------
>hrr_92
MLPRGGEAGPRRGRRGGARVRRPEPRGGRFGDEAAFLPTTFDPERDT-TEALREYAAQQG
VDLDAGN-WHFLRPESYERAQELHDEHF--------GLKIEKTDGEEVPRPLDTSNVRVT
DLDLEDEKR----------EARLESE--------DDSA----------------------
------------------------------------------------------------
------------
>hcc_saccharolyticus_DSM_5350
--------------------MSKQPHKQRTRTERAPLHEKHRQVRATLADDLREEYGRRN
ARVNEGDTVEVLRGDFAGEEEDVVRVDLKDATVHVEDVTTETADGEEVARPLDASNLRIT
ELDLEDDRR----------EERL---------E-ADDE----------------------
------------------------------------------------------------
------------
>hcc_salifodinae_DSM_8989
--------------------MSKQPHKQRTRTERAPLHEKHRQVRATLDDDLREEYDRRN
ARVNEGDTVEVLRGDFAGEEADVVAVDLKDATVHVEDVVTETADGEEVARPLDASNLRIT
DLDLEDDRR----------EERL---------E-ADDE----------------------
------------------------------------------------------------
------------
>hcc_hamelinensis_100A6
--------------------MSKQPHKQRTRTERAPLHEKHRQVRATLSGDLREEYGKRS
ARVNAGDTVEVMRGDFAGEEGEVVSVDLRATTVDVEDITVETADGEDVPRSLDASNLRIT
DLTLDDSRR----------EDRL---------EGDDDE----------------------
------------------------------------------------------------
------------
>hcc_morrhuae_DSM_1307
--------------------MSKQPHKQRTREERAPLHEKHRQVRATLAGDLREEYGRRS
ARVNAGDTVEVMRGDFAGEEGEVVTVDLQDAVIHVEDVTLETADGEDVPRALDASNLRIT
ELTLDDDRR----------EARL---------E-GDDE----------------------
------------------------------------------------------------
------------
>hcc_thailandensis_JCM_13552
--------------------MSKQPHKQRTREERAPLHEKHRQVRATLAGDLREEYGRRS
ARVNAGDTVEVMRGDFAGEEGEVVTVDLQDAVVHVEDITLETADGEDVARALDASNLRIT
ELTLDDDRR----------EARL---------E-GDDE----------------------
------------------------------------------------------------
------------
>hrr_chaoviator_HaloG
--------------------MSEQPHKQRNETARAPLHQRQKQLHATLSDDLRDEYDTRR
TRVNAGDTVEVMRGDHAGEEGEVLRVDLTEQVIHVEDVTIETADGEEVPRPLESSNVRIT
ELDLEDDRR----------EARL---------E-GETA----------------------
------------------------------------------------------------
------------
>hvx_asiaticus_JCM_14624
--------------------MSKQPRTQRTQTDRAPLHKRGTQLHATLTEELREEYDTRR
TRVNAGDTVEVMRGDYAGTEGEVLTVSLRDGVIHVEDVTVETADGEEVARPLDASNVRIT
DLDLSDERR----------EARL---------E-GDSE----------------------
------------------------------------------------------------
------------
>hvx_ruber_XH_70
--------------------MSKQPRTQRTQTDRAPLHKRGTQLHATLTEELREEYDTRR
TRVNAGDTVEVMRGDYAGTEGEVLTVSLRDGVIHVEDVTVETADGEEVPRPLDASNVRIT
DLDLSDERR----------EARL---------E-GDSE----------------------
------------------------------------------------------------
------------
>nrr_tibetense_GA33
--------------------MSEQPTKQRNETARAPLHKRGKQLHATLSDDLREEYDTRR
TRVNAGDTVEVMRGDDAGETGEVLRAILEDGTIHVEGVTVETADGEEVPRPLAPSNVRLT
DLNLEDERR----------EARL---------E-GDSE----------------------
------------------------------------------------------------
------------
>nab_hulunbeirensis_JCM_10989
--------------------MSKQPHKQRIQTERAPLHKRQKQLHATLSDELREEYDTRR
TRVNAGDTVEVMRGDHAGEEGEVLRAILEDGTIHVEEVTVETADGEEVPRPLDPSNVRIT
ELDLEDERR----------EARL--EGDADDAE-GDSE----------------------
------------------------------------------------------------
------------
>nab_chahannaoensis_JCM_10990
--------------------MSKQPHKQRTQTERAPLHKRQKQLHATLSDELREEYDTRR
TRVNAGDMVEVMRGDHAGEEGEVLRAILEDGTIHVEEVTVETADGEEVPRPLDPSNVRIT
ELDLEDERR----------EARL--EGDADDAE-GDSE----------------------
------------------------------------------------------------
------------
>nab_magadii_ATCC_43099
--------------------MSKQPHKQRTQTERAPLHKRQKQLHATLSDELREEYDTRR
TRVNAGDMVEVMRGDHAGEEGEVLRAILEDGTIHVEEVTVETADGEEVPRPLDPSNVRIT
ELDLEDERR----------EARL--EGDADDAE-GDSE----------------------
------------------------------------------------------------
------------
>ncc_occultus_SP4
--------------------MSKQPHKQRNQTERAPLHKRQKQLHATLSDELREEYDTRR
TRVNAGDTVEVMRGDHAGETGEVVRAILEDGTIHVEDVTVETADGEEVPRALEPSNVRIT
ELDLEDERR----------EARL--EGDADDTE-GDSE----------------------
------------------------------------------------------------
------------
>ncc_jeotgali_DSM_18795
--------------------MSKQPHKQRTQTERAPLHKRQKQLHATLSDDLREEYDTRR
TRVNAGDTVEIMRGDHAGETGEVVRAILEDGTIHVADVTVETADGEEVPRALEPSNVRIT
ELDLEDERR----------EARL--EGDADDTE-GDSE----------------------
------------------------------------------------------------
------------
>ncc_amylolyticus_DSM_10524
--------------------MSKQPHKQRTQTERAPLHKRQKQLHATLSDDLREEYDTRR
TRVNAGDTVEVMRGDHAGETGEVLRAILEDGTIHVEDVTIETADGEEVPRPLDPSNVRVT
DLDLEDERR----------EARLEGDANEDDDE-GDSE----------------------
------------------------------------------------------------
------------
>nln_innermongolicus_JCM_12255
--------------------MSKQPHKQRTQTERAPLHKRQKQLHATLSDDLREEYGTRR
TRVNAGDTVEIMRGDHAGETGEVLRAILEDGTIHVEEVTVETADGEEVPRPLDPSNVRIT
ELDLEDERR----------EARLEGDS----DE-GDSE----------------------
------------------------------------------------------------
------------
>hpg_xanaduensis_SH_6
--------------------MSKQPHKQRTQTERAPLHKRQKQLHATLSDDLREEYDTRR
TRVNAGDTVEVMRGDHAGEEGEVLKAILEDGVIHVEDVTVETADGEEVPRPLDPSNVRIT
ELDLEDERR----------EARLEGDES----E-GDNE----------------------
------------------------------------------------------------
------------
>nab_aegyptia_DSM_13077
--------------------MSKQPHKQRTQTERAPLHKRQKQLHATLSEDLREEYDTRR
TRVNAGDTVEVMRGDYAGDEGEVIRAILEDGVIHVEDVTVETADGEEVPRPLDPSNVRIT
ELDLEDERR----------EARLEGDT-----E-GDSE----------------------
------------------------------------------------------------
------------
>nab_asiatica_DSM_12278
--------------------MSKQPHKQRTQTERAPLHKRQKQLHATLSEDLREEYDTRR
TRVNAGDTVEVMRGDYAGDEGEVIRAILEDGVIHVEDVTVETADGEEVPRPLDPSNVRIT
ELDLEDERR----------EARLEGDT-----E-GDSE----------------------
------------------------------------------------------------
------------
>nab_taiwanensis_DSM_12281
--------------------MSKQPHKQRTQTERAPLHKRQKQLHATLSEDLREEYDTRR
TRVNAGDTVEVMRGDYAGDEGDVIRAILEDGVIHVEDVTVETADGEEVPRPLDPSNVRIT
ELDLEDERR----------EARLEGDT-----E-GDSE----------------------
------------------------------------------------------------
------------
>nrr_bangense_JCM_10635
--------------------MSKQPHKQRNQTEHAPLHKRGKQLHATLSDDLREEYETRR
TRVNAGDTVEVMRGDHAGTEGEVLRAILEDGTIHVEDVTVETADGEEVPRPLAPSNVRIT
ELDLEDERR----------EARL---------E-GDTE----------------------
------------------------------------------------------------
------------
>nrr_sulfidifaciens_JCM_14089
--------------------MSKQPHKQRNQTERAPLHKRGKQLHATLSDDLREEYDTRR
TRVNAGDTVEVMRGDHAGTEGEVLRAILEDGTIHVEDVTVETADGEEVPRPLAPSNVRIT
DLDLEDERR----------EARL---------E-GDTE----------------------
------------------------------------------------------------
------------
>htg_salina_JCM_13891
--------------------MSEQPSKQRNQTERAPLHKRQKQLHATLSDELREEYDTRR
TRVNAGDTVEVMRGDHAGDEGEVLRAILEDGTIHVEDVTVETADGEEVPRPLDPSNVRIT
ELDLEDERR----------EARL---------E-GDSE----------------------
------------------------------------------------------------
------------
>htg_turkmenica_DSM_5511
--------------------MSEQPSKQRNQTERAPLHKRQKQLHATLSDELREEYDTRR
TRVNAGDTVEVLRGDHAGDEGEVLRAILEDGTIHVEDVTVETADGEEVPRPLDPSNVRIT
ELDLEDERR----------EARL---------E-GDSE----------------------
------------------------------------------------------------
------------
>nnm_versiforme_JCM_10478
--------------------MTEQPHKQRIQTERAPLHQRQKQLHATLSDELREEYDTRR
TRVNAGDTVEVMRGDHAGEEAEVIRAILEDGTIHVEDVTVETADGEEVPRPLDPSNVRIT
DLDLEDERR----------EARL---------E-GDSE----------------------
------------------------------------------------------------
------------
>htg_thermotolerans_DSM_11522
--------------------MTEQPHKQRTQTERAPLHKRQKQLHATLSDDLREEYDTRR
TRVNAGDTVEVMRGDHAGDEGEVIRAILEDGTIHVEDVTVETADGEEVPRPLDPSNVRIT
DLDLEDERR----------EARL---------E-GDSE----------------------
------------------------------------------------------------
------------
>nnm_pellirubrum_DSM_15624
--------------------MTEQPHKQRTQTERAPLHKRQKQLHATLSDDLREEYDTRR
TRVNAGDTVEVMRGDHAGDEGEVLRAILEDGTIHVEDVTVETADGEEVPRPLDPSNVRIT
DLDLEDERR----------EARL---------E-GDSE----------------------
------------------------------------------------------------
------------
>htg_limicola_JCM_13563
--------------------MTEQPHKQRTQTRNAPLHKRQKQLHATLSDELREEYDTRR
TRVNAGDTVEVMRGDHAGEEGEVVRAILEDGTIHVEDVTIETADGEEVPRPLDPSNVRIT
ELDLEDERR----------EARL---------E-GDNE----------------------
------------------------------------------------------------
------------
>nnm_sp_J7_2
--------------------MTEQPHKQRTQTRTAPLHERQKQLHATLSDELREEYNTRR
TRVNAGDTVEVMRGDHAGEEGEVMRAILEDGTIHVEDVTVETADGEEVPRPLDPSNVRIT
DLDLEDERR----------EARL---------E-GDSE----------------------
------------------------------------------------------------
------------
>hrr_LB1
--------------------MTEQPHKQRTQTRTAPLHERQKQLHATLSDELREEYDTRR
TRVNAGDKVEVMRGDHAGEEGEVMRAILEDGTVHVEDVTVETADGEEVPRPLDPSNVRIT
ELDLEDERR----------EARL---------E-GDSE----------------------
------------------------------------------------------------
------------
>nnm_pallidum_DSM_3751
--------------------MTEQPHKQRTQTRNAPLHERQKQLHATLSDELREEYDTRR
TRVNAGDTVEVMRGDHAGEEGEVMRAILEDGTVHVEDVTVETADGEEVPRPLDPSNVRIT
ELDLEDERR----------EARL---------E-GDSE----------------------
------------------------------------------------------------
------------
>nnm_altunense_JCM_14663
--------------------MTEQPHKQRTQTRTAPLHERQKQLHATLSDELREEYDTRR
TRVNAGDTVEVMRGDHAGEEGEVMRAILEDGTVHVEDVTVETADGEEVPRPLDPSNVRIT
ELDLEDERR----------EARL---------E-GDSE----------------------
------------------------------------------------------------
------------
>nnm_gari_JCM_14663
--------------------MTEQPHKQRTQTRTAPLHERQKQLHATLSDELREEYDTRR
TRVNAGDTVEVMRGDHAGEEGEVMRAILEDGTVHVEDVTVETADGEEVPRPLDPSNVRIT
ELDLEDERR----------EARL---------E-GDSE----------------------
------------------------------------------------------------
------------
>nbt_gregoryi_SP2
--------------------MTKQPHKQRTQTERAPLHKRQKQLHATLSDELREEYDTRR
TRVNAGDTVEVMRGDHAGEEGEVVRAILEDGVVHVEDVTVETADGEEVPRPLDPSNVRIT
DLDLEDERR----------EARL--EGEN---E-GDSE----------------------
------------------------------------------------------------
------------
>hbi_lacisalsi_AJ5
--------------------MTEQPHKQRTQTERAPLHKRQKQLHATLSDELREEYDTRR
TRVNAGDMVEVMRGDHAGDEGEVVRAILEDGVIHVEDVTVETADGEEVPRPLDPSNVRIT
ELDLEDERR----------EARL--EGET---E-GDSE----------------------
------------------------------------------------------------
------------
>hbi_nitrareducens_JCM_10879
--------------------MTEQPHKQRTQTERAPLHKRQKQLHATLSDELREEYDTRR
TRVNAGDQVEVMRGDHAGEEGEVVRAILEDGTIHVEDVTVETADGEEVPRPLDPSNVRIT
ELDLEDERR----------EARL--EGDTDEGE-GDSE----------------------
------------------------------------------------------------
------------
>hbt_sp_NRC_1
--------------------MSEQPHKQRTRTKRASLHEKQDQVRATLSEELREEYGQRN
VRVNVGDTVEVMRGDDAGEDGEVTDVDLRDAEVFVEGVTVEAADGEETPRPVESSNLRVT
DLDLDDDMR----------VERL---------E-GDNE----------------------
------------------------------------------------------------
------------
>hbt_salinarum_R_1
--------------------MSEQPHKQRTRTKRASLHEKQDQVRATLSEELREEYGQRN
VRVNVGDTVEVMRGDDAGEDGEVTDVDLRDAEVFVEGVTVEAADGEETPRPVESSNLRVT
DLDLDDDMR----------VERL---------E-GDNE----------------------
------------------------------------------------------------
------------
>hbt_sp_DL_1
--------------------MTKQPHKQRNRTERASLHERHKQVRAHLSEDLREEYGQRR
VRVNVGDTVEVMRGDYAGEEGEVIDVDLRDASVSVEDVTVEKADGEEVPRAMDASNLRVT
DLDLEDDVR----------AERL---------E-GDNE----------------------
------------------------------------------------------------
------------
>hrd_tiamatea_SARL4B
--------------------MSEQPTKQRNQTERASLHERHKQVHATLTEDLREEYGQRR
VRVNAGDTVEVMRGDFAGEEGEVLDVDLRDATISVEDVTLETADGEEVPRRLEASNVRVT
DLDLSDDVR----------AQRL---------ESEDSQ----------------------
------------------------------------------------------------
------------
>hrd_utahensis_DSM_12940
--------------------MSEQPTKQRNQTERAPLHERHDQVHATLTEDLREEYGQRR
VRVNAGDTVEVMRGDFAGEEGEVLDVDLRDATISVEDVTLETADGEEVPRRLEASNVRVI
DLDLSDDVR----------EQRL---------ESEDSA----------------------
------------------------------------------------------------
------------
>halophilic_archaeon_J07HB67
--------------------MTEQPHKQRTQTREAPLHERQRAVRATLSEELREEYGQRN
VRVNAGDTVEVMRGDHAGEEAEVLRVDLRDSVVHVEDVTVESADGEETPRPLDASNLRVT
ELDLEDDRR----------EARL--ES-----D-EEAA----------------------
------------------------------------------------------------
------------
>hqr_J07HQX50
--------------------MSQQPHKQRTRTRNAPLHERQRAVRATLSDDLREEYDQRN
VRVNSGDTVEILRGDFAGTEAEVVKVDLTDTVVHVEDVTIEKADGEEVPRPLDASNLRVT
ELTLEDDVR----------VARL--ES-----T-EDEQ----------------------
------------------------------------------------------------
------------
>hqr_walsbyi_C23
--------------------MSKQPRKQRTRTETAPLHERQRAVRATLSDELREEYGQRN
VRVNTGDTVEVLRGDDAGHEAEVVTVDLTETVIHVEDVTIEKADGEEVPRPIDSSNLRVT
ELNLEDSKR----------EARL--EE-------GDEQ----------------------
------------------------------------------------------------
------------
>hqr_walsbyi_DSM_16790
--------------------MSKQPRKQRTRTETAPLHERQRAVRATLSDELREEYGQRN
VRVNAGDTVEVLRGDDAGHEAEVVTVDLTETVIHVEDVTIEKADGEEVPRPLDSSNLRVT
ELNLEDSKR----------EARL--EE-------GDEQ----------------------
------------------------------------------------------------
------------
>hns_J07HN4
--------------------MTTQPHKQRQADATASLHERHKQVMAPLSSDLREEYDRRS
VRVNAGDTVEVQRGDFAGTEAEVLTVDLKDAVIHVEDVTIEKADGEEVPRPLDASNVTVT
ALTLEDERR----------EARL--SG-----E-EEDE----------------------
------------------------------------------------------------
------------
>hns_J07HN6
------------------------------------------------------------
-------------------------------------MVIEKADGEEVPRPLDASNVTVT
ALDLEDDRR----------EARLRGE--------EESE----------------------
------------------------------------------------------------
------------
>har_hispanica_ATCC_33960
--------------------MSKQPDKQRKSQRRAPLHERHKQVRATLSADLREEYGQRN
VRVNAGDTVEVLRGDFAGEEGEVLEVNLDKAVIHVEDVTLEKTDGEEVPRPLDTSNVRVT
DLDLEDEKR----------EARL--ES-----E-DDSA----------------------
------------------------------------------------------------
------------
>har_vallismortis_ATCC_29715
--------------------MSKQPDKQRKSQRRAPLHERHKQVRATLTADLREEYGQRN
VRVNAGDTVEVLRGDYAGEEGEVLEVNLDKAVIHVEDVTLEKTDGEEVPRPLDTSNVRVT
DLDLEDEKR----------EARL--ES-----E-DDSA----------------------
------------------------------------------------------------
------------
>har_amylolytica_JCM_13557
--------------------MSKQPDKQRKSQRRAPLHERHKQVRATLSADLREEYGQRN
VRVNAGDTVEVLRGDFAGEEGEVLKVDLDKAVIHVEDVTLEKTDGEEVPRPLDTSNVRVT
DLDLEDEKR----------EARL--DS-----E-DDSA----------------------
------------------------------------------------------------
------------
>har_japonica_DSM_6131
--------------------MSKQPDKQRKSQRRAPLHERHKQVRATLSADLREEYGQRN
VRVNAGDTVEVLRGDFAGEDGEVIKVDLDKAVIHVEDVTLEKTDGEEVPRPLDTSNVRVT
DLDLEDEKR----------EARL--ES-----E-DDSA----------------------
------------------------------------------------------------
------------
>har_argentinensis_DSM_12282
--------------------MSKQPDKQRKSQRRAPLHERHKQVRATLSADLREEYGQRN
VRVNAGDTVEVLRGDFAGDEGEVINVDLDKAVIHVEDVTLEKTDGEEVPRPLDTSNVRVT
DLDLEDEKR----------EARL--ES-----E-DDSA----------------------
------------------------------------------------------------
------------
>har_californiae_ATCC_3379
--------------------MSKQPDKQRKSQRRAPLHERHKQVRATLSADLREEYGQRN
VRVNAGDTVEVLRGDFAGEEGEVINVDLDKAVIHVEDVTLEKTDGEEVPRPLDTSNVRVT
DLDLEDEKR----------EARL--ES-----E-DDSA----------------------
------------------------------------------------------------
------------
>har_marismortui_ATCC_43049
--------------------MSKQPDKQRKSQRRAPLHERHKQVRATLSADLREEYGQRN
VRVNAGDTVEVLRGDFAGEEGEVINVDLDKAVIHVEDVTLEKTDGEEVPRPLDTSNVRVT
DLDLEDEKR----------EARL--ES-----E-DDSA----------------------
------------------------------------------------------------
------------
>har_sinaiiensis_ATCC_33800
--------------------MSKQPDKQRKSQRRAPLHERHKQVRATLSADLREEYGQRN
VRVNAGDTVEVLRGDFAGEEGEVINVDLDKAVIHVEDVTLEKTDGEEVPRPLDTSNVRVT
DLDLEDEKR----------EARL--ES-----E-DDSA----------------------
------------------------------------------------------------
------------
>nmn_moolapensis_8_8_11
--------------------MTRQPTKQRNRQERAPLHEKQKQVRAPLSPELREEYGQRS
VRVNAGDTVEVQRGDFAGESGEVVEVNLRHAEIHVEDVTHETADGEEVPRPLEASNVQVT
DLDLDDEVR----------EARL--EA-----E-EDDE----------------------
------------------------------------------------------------
------------
>nmn_pharaonis_DSM_2160
--------------------MTRQPHKQRNRQERAALHEKQKQVRAPLSPELREEYGQRN
VRVNAGDTVEVQRGDFAGESGEVVTVDLRAAEIHVEDVTQETADGEEVPRPLEASNVQVT
ELDLEDEVR----------EARL--ES-----E-EDNE----------------------
------------------------------------------------------------
------------
>hmc_mukohataei_DSM_12286
--------------------MTRQPSKQRKNARRAPLHEKQKQVRATLADDLREEYDQRS
VRVNAGDTVEVLRGDYAGEEGEVVEVDLDDAAIYVEDVTVAAADGEDVPRPLDASNVRVT
ELDLDDDRR----------EARL--ES-----E-EDSA----------------------
------------------------------------------------------------
------------
>hap_paucihalophilus_DX253
--------------------MTRQPRKQRNQTERAPLHERHKQVKATLSDDLREEFDQRS
VRVNAGDTVEVMRGDFAGEEGEVTSVDLKKAVVFVEDVTLEKADGEDVPRPLEASNVRVT
DLDLSDDRR----------EARL---------E-GDSE----------------------
------------------------------------------------------------
------------
>hsn_pallida_JCM_14848
--------------------MTKQPRKQRNETQNAPLHERQKQVRATLSGDLRDEHGRRN
VRVNAGDTVEVLRGDYAGTEAEVARVDLTDAVIYVEDVTVAKADGEELPRPLDASNVRVV
ELDLEDERR----------EERL--QA-----DSEDNE----------------------
------------------------------------------------------------
------------
>hgm_borinquense_DSM_11551
--------------------MTKQPRKQRNETQNAPLHERQKQVRATLTDDLREEYGQRN
VRVNAGDTVEVLRGDAAGTEAEVTDIDLKDAVVYVEDVTVAKADGEEVPRPLDASNIRVT
ELDLEDERR----------ESRL--KA-------EDNE----------------------
------------------------------------------------------------
------------
>hgn_salarium_B_1
--------------------MSRQPRKQRTQKRDAPLHERQKQVRATLSGDLREEYGQRN
VRVNVGDTVEVLRGDYAGTEGEVLKVDLKSEVIHVEDVTVAKADGEDTPRPLDASNVRVV
ELDLEDDRR----------EARL---------E-EGNE----------------------
------------------------------------------------------------
------------
>hfx_elongans_ATCC_BAA_1513
--------------------MTRQPRKQRIQSRDAPLHERQKQVRATLTTDLREEYGQRN
VRVNAGDTVEVLRGDFAGEEGEVTEVDLTDAVIYVDGVTVAKADGEEVPRPLQASNVRVT
ELDLEDDVR----------EARL---------K-EDNE----------------------
------------------------------------------------------------
------------
>hfx_larsenii_JCM_13917
--------------------MTRQPRKQRIQSRDAPLHERQKQVRATLTTDLREEYGQRN
VRVNAGDTVEVLRGDFAGEEGEVTEVDLTDAVIYVDGVTVAKADGEEVPRPLQASNVRVT
ELDLEDDVR----------EARL---------K-EDNE----------------------
------------------------------------------------------------
------------
>hfx_mediterranei_ATCC_33500
--------------------MTRQPRKQRTQTRDAPLHERQKQVRAPLSADLREEYGSRN
VRVNAGDTVEVLRGDFAGEEGEVTEVDLTDAVIFVEDVTVAKADGEEVPRPLQASNVRVT
ELDLEDDVR----------EARL---------K-EDNE----------------------
------------------------------------------------------------
------------
>hfx_mucosum_ATCC_BAA_1512
--------------------MTRQPRKQRTQIRDAPLHERQKQVRAPLSADLREEYGTRN
VRVNAGDTVEVLRGDFAGEEGEVTEVDLTDAVIFVEDVTVAKADGEEVARPLQASNVRVT
ELDLEDDVR----------EARL---------K-EDNE----------------------
------------------------------------------------------------
------------
>hfx_denitrificans_ATCC_35960
--------------------MTRQPRKQRTQIRDAPLHERQKQVRAPLSADLREEYGNRN
VRVNAGDTVEVLRGDFAGDEGEVTEVDLTDAVIYVDGVTVEKADGEEAPRPLQASNVRVT
ELDLEDDVR----------EARL---------K-EDNE----------------------
------------------------------------------------------------
------------
>hfx_gobbonsii_ATCC_33959
--------------------MTRQPRKQRTQIRDAPLHERQKQVRAPLSDDLSEEYGSRN
VRVNAGDTVEVLRGDFAGEESEVTEVDLTDAVIYVDGVTVEKADGEEVPRPLQASNVRVT
ELDLEDDVR----------EARL---------K-EDNE----------------------
------------------------------------------------------------
------------
>hfx_prahovense_DSM_18310
--------------------MTRQPRKQRTQIRDAPLHERQKQVRAPLSDDLSEEYGSRN
VRVNAGDTVEVLRGDFAGEESEVTEVDLTDAVIYVDGVTVEKADGEEVPRPLQASNVRVT
ELDLEDDVR----------EARL---------K-EDNE----------------------
------------------------------------------------------------
------------
>hfx_alexandrinus_JCM_10717
--------------------MTRQPRKQRTQIRDAPLHERQKQVRAPLSADLREEYGSRN
VRVNAGDTVEVLRGDFAGEESEVTEVDLTDAVIYVDGVVVEKADGEEVPRPLQASNVRVT
ELDLEDDVR----------EARL---------K-EDNE----------------------
------------------------------------------------------------
------------
>hfx_ATCC_BAA-644
--------------------MTRQPRKQRTQIRDAPLHERQKQVRAPLSADLREEYGSRN
VRVNAGDTVEVLRGDFAGEESEVTEVDLTDAVIYVDGVVVEKADGEEVPRPLQASNVRVT
ELDLEDDVR----------EARL---------K-EDNE----------------------
------------------------------------------------------------
------------
>hfx_ATCC_BAA-645
--------------------MTRQPRKQRTQIRDAPLHERQKQVRAPLSADLREEYGSRN
VRVNAGDTVEVLRGDFAGEESEVTEVDLTDAVIYVDGVVVEKADGEEVPRPLQASNVRVT
ELDLEDDVR----------EARL---------K-EDNE----------------------
------------------------------------------------------------
------------
>hfx_ATCC_BAA-646
--------------------MTRQPRKQRTQIRDAPLHERQKQVRAPLSADLREEYGSRN
VRVNAGDTVEVLRGDFAGEESEVTEVDLTDAVIYVDGVVVEKADGEEVPRPLQASNVRVT
ELDLEDDVR----------EARL---------K-EDNE----------------------
------------------------------------------------------------
------------
>hfx_BAB-2207
--------------------MTRQPRKQRTQIRDAPLHERQKQVRAPLSADLREEYGSRN
VRVNAGDTVEVLRGDFAGEESEVTEVDLTDAVIYVDGVVVEKADGEEVPRPLQASNVRVT
ELDLEDDVR----------EARL---------K-EDNE----------------------
------------------------------------------------------------
------------
>hfx_lucentense_DSM_14919
--------------------MTRQPRKQRTQIRDAPLHERQKQVRAPLSADLREEYGSRN
VRVNAGDTVEVLRGDFAGEESEVTEVDLTDAVIYVDGVVVEKADGEEVPRPLQASNVRVT
ELDLEDDVR----------EARL---------K-EDNE----------------------
------------------------------------------------------------
------------
>hfx_volcanii_DS2
--------------------MTRQPRKQRTQIRDAPLHERQKQVRAPLSADLREEYGSRN
VRVNAGDTVEVLRGDFAGEESEVTEVDLTDAVIYVDGVVVEKADGEEVPRPLQASNVRVT
ELDLEDDVR----------EARL---------K-EDNE----------------------
------------------------------------------------------------
------------
>hrr_J07HR59
--------------------MTEQPRKQRNQSRNAALHERQREVRATLTDDLRDEYGQRN
VRVNAGDTVEILRGDDAGEEAEVINVDLRSESITVEDVTVEKSDGEEVPRPLDASNLRVT
ELDLEDPRR----------EQRL---------E-EDNA----------------------
------------------------------------------------------------
------------
>haloarchaeon_3A1_DGR
--------------------MTRQPRKQRNQTENAPLHERQRRVRATLTDELRAEYDQRN
VRVNAGDTVEILRGDHAGEEGEVVDVDLRAETITVEDVTVEKSDGEEVPRPLPASNVRVT
DLNLEDDRR----------EARL---------R-EDNE----------------------
------------------------------------------------------------
------------
>hrr_Cb34
--------------------MTKQPRKQRKQSETAPLHERQRKVRSPLTPELREEYGRRN
VRVNAGDTVEVLRGDAAGTEAEVLSVDLTAERITVEDVTVERADGEEAPRPIPASNVRVT
ELDLSDDRR----------EARL---------Q-EDNE----------------------
------------------------------------------------------------
------------
>hrr_aidingense_JCM_13916
--------------------MTKQPRKQRKRSETAPLHERQNQVRATLTEDLREEYDQRN
VRVNAGDTVEVLRGDAAGTEAEVISVDLSAERITVEDVTVEKADGEEVPRPIPASNVRVT
DLDLEDDRR----------EARL---------Q-EDNE----------------------
------------------------------------------------------------
------------
>hrr_Ea1
--------------------MTKQPRKQRKRSETAPLHERQNQVRATLTEELREEYGQRN
VRVNAGDTVEVLRGDAAGTEAEVVAVDLSAERITVEDVTVEKADGEEVPRPIPASNVRVT
DLDLEDERR----------EARL---------Q-EDNE----------------------
------------------------------------------------------------
------------
>hrr_Ea8
--------------------MTKQPRKQRKRSETAPLHERQNQVRATLTEELREEYGQRN
VRVNAGDTVEVLRGDAAGTEAEVVAVDLSAERITVEDVTVEKADGEEVPRPIPASNVRVT
DLDLEDERR----------EARL---------Q-EDNE----------------------
------------------------------------------------------------
------------
>hrr_Eb13
--------------------MTKQPRKQRKRSETAPLHERQNQVRATLTEELREEYGQRN
VRVNAGDTVEVLRGDAAGTEAEVVAVDLSAERITVEDVTVEKADGEEVPRPIPASNVRVT
DLDLEDERR----------EARL---------Q-EDNE----------------------
------------------------------------------------------------
------------
>hrr_hd13
--------------------MTKQPRKQRKRSETAPLHERQNQVRATLTEELREEYGQRN
VRVNAGDTVEVLRGDAAGTEAEVVAVDLSAERITVEDVTVEKADGEEVPRPIPASNVRVT
DLDLEDERR----------EARL---------Q-EDNE----------------------
------------------------------------------------------------
------------
>hrr_IB24
--------------------MTKQPRKQRKRSETAPLHERQNQVRATLTEELREEYGQRN
VRVNAGDTVEVLRGDAAGTEAEVVAVDLSAERITVEDVTVEKADGEEVPRPIPASNVRVT
DLDLEDERR----------EARL---------Q-EDNE----------------------
------------------------------------------------------------
------------
>hrr_saccharovorum_DSM_1137
--------------------MTKQPRKQRKRSETAPLHERQNQVRATLTDDLREEYGQRN
VRVNAGDTVEVLRGDAAGTEAEVISVDLSAERITVEDVTVEKADGEEVPRPIPASNVRVI
DLDLEDERR----------EARL---------Q-EDNE----------------------
------------------------------------------------------------
------------
>hrr_C49
--------------------MTKQPRKQRKRSETAPLHERQNQVRATLTDDLREEYGQRN
VRVNAGDTVEVLRGDAAGTEAEVISVDLSAERITVEDVTVAKADGEEAPRPIPASNVRVT
ELDLEDERR----------EARL---------Q-EDNE----------------------
------------------------------------------------------------
------------
>hrr_E3
--------------------MTKQPRKQRKRSETAPLHERQNQVRATLTDDLREEYGQRN
VRVNAGDTVEVLRGDAAGTEAEVISVDLSAERITVEDVTVAKADGEEAPRPIPASNVRVT
ELDLEDERR----------EARL---------Q-EDNE----------------------
------------------------------------------------------------
------------
>hrr_kocurii_JCM_14978
--------------------MTKQPRKQRKRSETAPLHERQNQVRATLTEDLREEYGQRN
VRVNAGDTVEVLRGDAAGTEAEVISVDLSAERITVEDVTVAKADGEEVPRPIPASNVRVT
ELDLEDERR----------EARL---------Q-EDNE----------------------
------------------------------------------------------------
------------
>hrr_SP5
--------------------MTNQPRKQRKRSETAPLHERQNQVRATLTEDLRDEYGQRN
VRVNAGDTVEVLRGDAAGTEAEVVSVDLSAERITVEDVTVEKADGEEVPRPIPASNVRVT
ELDLEDERR----------EARL---------Q-EDNE----------------------
------------------------------------------------------------
------------
>hrr_SP7
--------------------MTNQPRKQRKRSETAPLHERQNQVRATLTEDLRDEYGQRN
VRVNAGDTVEVLRGDAAGTEAEVVSVDLSAERITVEDVTVEKADGEEVPRPIPASNVRVT
ELDLEDERR----------EARL---------Q-EDNE----------------------
------------------------------------------------------------
------------
>hrr_lacusprofundi_ATCC_49239
--------------------MTKQPRKQRKRSETAPLHERQNQVRATLTDELREEYGQRN
VRVNAGDTVEVLRGDAAGTEAEVISVDLSAERITVEDVTVEKADGEEVPRPIPASNVRVA
ELDLEDERR----------EARL---------Q-EDNE----------------------
------------------------------------------------------------
------------
>hrr_lipolyticum_DSM_21995
--------------------MTKQPRKQRKRSETAPLHERQNQVRATLTDELREEYGQRN
VRVNAGDTVEVLRGDAADTEAEVISVDLSAERITVEDVTVEKADGEEVPRPIPASNVRVT
ELDLEDERR----------EARL---------Q-EDNE----------------------
------------------------------------------------------------
------------
>hrr_californiensis_DSM_19288
--------------------MTKQPRKQRKRSETAPLHERQNQVRATLTDDLREEYGQRN
VRVNAGDTVEVLRGDAAGTEAEVVSVDLSAERITVEDVTVEKADGEEVPRPIPASNVRVT
ELDLEDERR----------EARL---------R-EDNE----------------------
------------------------------------------------------------
------------
>hrr_SP3
--------------------MTKQPRKQRKRSETAPLHERQNQVRATLTDDLREEYGQRN
VRVNAGDTVEVLRGDAAGTEAEVVSVDLSAERITVEDVTVEKADGEEVPRPLPASNVRVT
ELDLEDERR----------EARL---------R-EDNE----------------------
------------------------------------------------------------
------------
>hrr_SP9
--------------------MTKQPRKQRKRSETAPLHERQNQVRATLTDDLREEYGQRN
VRVNAGDTVEVLRGDAAGTEAEVVSVDLSAERITVEDVTVEKADGEEVPRPLPASNVRVT
ELDLEDERR----------EARL---------R-EDNE----------------------
------------------------------------------------------------
------------
>hrr_Ec15
--------------------MTKQPRKQRKRSETAPLHERQNQVRATLTDELREEYGQRN
VRVNAGDTVEVLRGDAAGTEAEVVSVDLSAERITVEDVTVEKADGEEVPRPIPASNVRVT
ELDLEDERR----------EARL---------Q-EDNE----------------------
------------------------------------------------------------
------------
>hrr_Fb21
--------------------MTKQPRKQRKRSETAPLHERQNQVRATLTDELREEYGQRN
VRVNAGDTVEVLRGDAAGTEAEVVSVDLSAERITVEDVTVEKADGEEVPRPIPASNVRVT
ELDLEDERR----------EARL---------Q-EDNE----------------------
------------------------------------------------------------
------------
>hrr_G37
--------------------MTKQPRKQRKRSETAPLHERQNQVRATLTDELREEYGQRN
VRVNAGDTVEVLRGDAAGTEAEVVSVDLSAERITVEDVTVEKADGEEVPRPIPASNVRVT
ELDLEDERR----------EARL---------Q-EDNE----------------------
------------------------------------------------------------
------------
>hrr_Ga2p
--------------------MTKQPRKQRKRSETAPLHERQNQVRATLTDELREEYGQRN
VRVNAGDTVEVLRGDAAGTEAEVVSVDLSAERITVEDVTVEKADGEEVPRPIPASNVRVT
ELDLEDERR----------EARL---------Q-EDNE----------------------
------------------------------------------------------------
------------
>hrr_Ga36
--------------------MTKQPRKQRKRSETAPLHERQNQVRATLTDELREEYGQRN
VRVNAGDTVEVLRGDAAGTEAEVVSVDLSAERITVEDVTVEKADGEEVPRPIPASNVRVT
ELDLEDERR----------EARL---------Q-EDNE----------------------
------------------------------------------------------------
------------
>hrr_LD3
--------------------MTKQPRKQRKRSETAPLHERQNQVRATLTDELREEYGQRN
VRVNAGDTVEVLRGDAAGTEAEVVSVDLSAERITVEDVTVEKADGEEVPRPIPASNVRVT
ELDLEDERR----------EARL---------Q-EDNE----------------------
------------------------------------------------------------
------------
>hrr_LG1
--------------------MTKQPRKQRKRSETAPLHERQNQVRATLTDELREEYGQRN
VRVNAGDTVEVLRGDAAGTEAEVVSVDLSAERITVEDVTVEKADGEEVPRPIPASNVRVT
ELDLEDERR----------EARL---------Q-EDNE----------------------
------------------------------------------------------------
------------
>hrr_coriense_DSM_10284
--------------------MTKQPRKQRKRSETAPLHERQNQVRATLTEDLREEYGQRN
VRVNAGDTVEVLRGDAAGTEAEVVSVDLSAERITVEDVTVEKADGEEVPRPLPASNVRVT
ELDLEDERR----------EARL---------Q-EDNE----------------------
------------------------------------------------------------
------------
>hrr_C3
--------------------MTKQPRKQRKRSETAPLHERQNQVRATLTDDLREEYGQRN
VRVNAGDTVEVLRGDAAGTEAEVVSVDLSAERITVEDVTVEKADGEEVPRPIPASNVRVT
ELDLEDERR----------EARL---------Q-EDNE----------------------
------------------------------------------------------------
------------
>hrr_hochstenium_ATCC_700873
--------------------MTKQPRKQRKRSETAPLHERQNQVRATLTADLREEYGQRN
VRVNAGDTVEVLRGDAAGTEAEVVSVDLSAERITVEDVTVEKADGEEVPRPIPASNVRVT
ELDLEDERR----------EARL---------Q-EDNE----------------------
------------------------------------------------------------
------------
>hrr_tebenquichense_DSM_14210
--------------------MTKQPRKQRKRSETAPLHERQNQVRATLTEDLRAEYGQRN
VRVNAGDTVEVLRGDAAGTEAEVVSVDLSAERITVEDVTVEKADGEEVPRPIPASNVRVT
ELDLEDERR----------EARL---------Q-EDNE----------------------
------------------------------------------------------------
------------
>hrr_167
--------------------MTKQPRKQRKRSETAPLHERQNQVRATLTEDLREEYGQRN
VRVNAGDTVEVLRGDAAGTEAEVVSVDLSAERITVEDVTVEKADGEEVPRPIPASNVRVT
ELDLEDERR----------EARL---------Q-EDNE----------------------
------------------------------------------------------------
------------
>hrr_arcis_JCM_13916
--------------------MTKQPRKQRKRSETAPLHERQNQVRATLTEDLREEYGQRN
VRVNAGDTVEVLRGDAAGTEAEVVSVDLSAERITVEDVTVEKADGEEVPRPIPASNVRVT
ELDLEDERR----------EARL---------Q-EDNE----------------------
------------------------------------------------------------
------------
>hrr_C2_b
--------------------MTKQPRKQRKRSETAPLHERQNQVRATLTEDLREEYGQRN
VRVNAGDTVEVLRGDAAGTEAEVVSVDLSAERITVEDVTVEKADGEEVPRPIPASNVRVT
ELDLEDERR----------EARL---------Q-EDNE----------------------
------------------------------------------------------------
------------
>hrr_distributum_JCM_10118
--------------------MTKQPRKQRKRSETAPLHERQNQVRATLTEDLREEYGQRN
VRVNAGDTVEVLRGDAAGTEAEVVSVDLSAERITVEDVTVEKADGEEVPRPIPASNVRVT
ELDLEDERR----------EARL---------Q-EDNE----------------------
------------------------------------------------------------
------------
>hrr_E8
--------------------MTKQPRKQRKRSETAPLHERQNQVRATLTEDLREEYGQRN
VRVNAGDTVEVLRGDAAGTEAEVVSVDLSAERITVEDVTVEKADGEEVPRPIPASNVRVT
ELDLEDERR----------EARL---------Q-EDNE----------------------
------------------------------------------------------------
------------
>hrr_LG2
--------------------MTKQPRKQRKRSETAPLHERQNQVRATLTEDLREEYGQRN
VRVNAGDTVEVLRGDAAGTEAEVVSVDLSAERITVEDVTVEKADGEEVPRPIPASNVRVT
ELDLEDERR----------EARL---------Q-EDNE----------------------
------------------------------------------------------------
------------
>hrr_LG3
--------------------MTKQPRKQRKRSETAPLHERQNQVRATLTEDLREEYGQRN
VRVNAGDTVEVLRGDAAGTEAEVVSVDLSAERITVEDVTVEKADGEEVPRPIPASNVRVT
ELDLEDERR----------EARL---------Q-EDNE----------------------
------------------------------------------------------------
------------
>hrr_litoreum_JCM_13561
--------------------MTKQPRKQRKRSETAPLHERQNQVRATLTEDLREEYGQRN
VRVNAGDTVEVLRGDAAGTEAEVVSVDLSAERITVEDVTVEKADGEEVPRPIPASNVRVT
ELDLEDERR----------EARL---------Q-EDNE----------------------
------------------------------------------------------------
------------
>hrr_terrestre_JCM_10247
--------------------MTKQPRKQRKRSETAPLHERQNQVRATLTEDLREEYGQRN
VRVNAGDTVEVLRGDAAGTEAEVVSVDLSAERITVEDVTVEKADGEEVPRPIPASNVRVT
ELDLEDERR----------EARL---------Q-EDNE----------------------
------------------------------------------------------------
------------
