# Supplementary material for: Inteins as indicators of gene flow in the halobacteria
Source: Front Microbiol. 2014 Jun 26;5:299. doi: 10.3389/fmicb.2014.00299 (PMC4071816; doi:10.3389/fmicb.2014.00299)
Supplement: Supplementary file 1 [file DataSheet1.ZIP › data_file1/reference_tree_alignment/L27Ae_L15p.aln]

>lcl|38015_2920 unnamed protein product
--MERTRAVVTSVIAIILGVTLLSGPLVPGVTLASEPESVALE------SGNVTV--STV
EMPE-------EVTIEKGSYGAASYYLSVPPVRVHFANRTG--RPTLVYELTIEELGYTR
TTNHFLDDSASDTYDLTLASDTFTDGEIER-EQYNGTVTVSKRDEAG--HGV---VATRN
-------VTISVVE---------
>gi|541180693|gb|ERG89290.1| ribosomal protein L18E [halophilic archaeon J07HX5]
--MSKTNPRLASLIAELKSVTRAGGGDV---------------------WNDVAD-----
-RLEKPRSTHAEVNLGRI-------------------------DRYARPGETVVVPG---
---KVLGSGVLRT-EVTVAAVDFSGTAEIKINQVGESLRLEQALEDN--PDG--------
-------ADTRVIR---------
>gi|339757075|gb|EGQ40658.1| ribosomal protein L15 [Candidatus Nanosalinarum sp. J07AB56]
MTKRRSKKKKSGSNGYGSGKNNRGAGNRGGRGNAGRGKKAKHQKITQDGVHELGE--HGF
NSRNDPQSG---INLRDIDESIQRF------VESGAAEETD--DGYVFHAD---RAGYD-
---KVLGGGELRT-DIEIHAERFSSSAERKLEEGPGETVRLDG-----------------
-----------------------
>gi|541190040|gb|ERG98428.1| ribosomal protein L15 [Haloquadratum sp. J07HQX50]
MTSKKRRQRGTRTHGGGTHKNRRGAGHRGGRGRAGRDKHNSHN------YEPIGK--HGF
TRPAETQETVAEVTVQELDENAAVY------AAKGLAERVD--DGYEIDARSVVETNDDV
DVIKVLGSGQVRQ-ELHVTADAFTDTAREQLEKA-GSAELTDRGITR--AEE--IEASTT
-------EPTESEE---------
>gi|541202928|gb|ERH10993.1| LSU ribosomal protein L15P [halophilic archaeon J07HX64]
MTGKKKRQRGSRTHGGGSSKNRRGAGHRGGHGAAGRDKHEMHN------HPPLGEEGSGF
SPPEKVQDEVLTVDLQRIDEDAPLL------AVEGTATETD--SGYRVDARDLVDGGYDA
DAVKVLGGGQVRR-ELEVVADAFSESAEENLDGAGGEAVRSERA----------------
-------TDNTTTE---------
>gi|452206426|ref|YP_007486548.1| 50S ribosomal protein L15 [Natronomonas moolapensis 8.8.11]
MTSKKRRQRGSRTHGGGTHKNRRGAGHRGGRGNAGRDKHEFHN------HEPLGK--SGF
KRPQKTRRDVETVNLRELDEDVAIL------VDDGVAETSD--DGYAIDARDLVDDGHEA
DVVKVLGAGQVYN-ELEVVADAFSESATEAIAAAGGEAVLSERGEEL--ATE--AEKDTT
-------DEDNEEA---------
>gi|76803079|ref|YP_331174.1| 50S ribosomal protein L15P [Natronomonas pharaonis DSM 2160]
-MSKKRRQRGSRTHGGGSHKNRRGAGHRGGRGNAGRDKHEFHN------HEPLGK--SGF
KRPQKTRRDVETVNLRELDEDIAVL------VEDGIAEESD--DGYVVDARDVVEDGYEA
DVVKVLGAGTVYN-ELEIVADAFSESAEQALEVADGEAVLSERGEEL---EA---EKDST
-------DEEDEES---------
>gi|385804219|ref|YP_005840619.1| 50S ribosomal protein L15 [Haloquadratum walsbyi C23]
MTSKKRRQRGSRTHGGGTHKNRRGAGHRGGRGRAGRDKHEQHN------YEPIGK--HGF
KRPPGAERTVAEISVQELDEGAALF------VAEETAEFDD--GAYHIDARDIADDADSA
DITKVLGDGQVRQ-ELHVIADAFSDTARTLIEDAGGSATLTEQGKSI--AVD----EDEE
-------PNSNDEN---------
>gi|110668719|ref|YP_658530.1| 50S ribosomal protein L15P [Haloquadratum walsbyi DSM 16790]
MTSKKRRQRGSRTHGGGTHKNRRGAGHRGGRGRAGRDKHEQHN------YEPIGK--HGF
KRPPGAERTVAEISVQELDEGAALF------VAEETAEFDD--GAYHIDARDIADDADSS
DITKVLGDGQVRQ-ELHVIADAFSDTARTLIEDAGGSATLTEQGKSI--AVG---EDEE-
-------PNSNDEN---------
>gi|257387898|ref|YP_003177671.1| 50S ribosomal protein L15 [Halomicrobium mukohataei DSM 12286]
MTSKKRRQRGSRTHGGGSHKNRRGAGHRGGRGRAGRDKHEFHN------YEPIGK--SGF
KRPQKVKEEIAEIEVRELDEDAALL------AAEGVAEETD--GGYRIDAREVVDE--DA
DAVKVLGAGQVRN-ELELVADAFSDGAREKVEAAGGSVELTELGEKRAQAKA----EDDE
-------DEATDEE---------
>gi|448630828|ref|ZP_21673283.1| 50S ribosomal protein L15P [Haloarcula vallismortis ATCC 29715]
MTSKKKRQRGSRTHGGGSHKNRRGAGHRGGRGAAGRDKHEFHN------HEPLGK--SGF
KRPQKVQEEAATIDVREIDEDVTLL------AAEDVAEVED--GGFRVDVRDVVDDADDA
DYVKVLGAGQVRH-ELTLIADDFSEGAREKVEAAGGSVELTDLGEQR--QAE---AEETD
-------DADADEE---------
>gi|448671537|ref|ZP_21687442.1| 50S ribosomal protein L15P [Haloarcula amylolytica JCM 13557]
MTSKKKRQRGSRTHGGGSHKNRRGAGHRGGRGAAGRDKHEFHN------HEPLGK--SGF
KRPQKVQEEAATIDVREIDENVTLL------AADDVAEVED--GGFRVDVRDVVEDADDA
DYVKVLGAGQVRH-ELTLIADDFSEGAREKVEAAGGSVELTDLGQER--QAE---AETDE
-------DADADEE---------
>gi|344212391|ref|YP_004796711.1| 50S ribosomal protein L15P [Haloarcula hispanica ATCC 33960]
MTSKKKRQRGSRTHGGGSHKNRRGAGHRGGRGAAGRDKHEFHN------HEPLGK--SGF
KRPQKVQEEAATIDVREIDENVTLL------AADDVAEVED--GGFRVDVRDVVEDADDA
DYVKVLGAGQVRH-ELTLIADDFSEGAREKVEAAGGSVELTDLGQER--QAE---AETDE
-------DADADEE---------
>gi|55378364|ref|YP_136214.1| 50S ribosomal protein L15 [Haloarcula marismortui ATCC 43049]
MTSKKKRQRGSRTHGGGSHKNRRGAGHRGGRGDAGRDKHEFHN------HEPLGK--SGF
KRPQKVQEEAATIDVREIDENVTLL------AADDVAEVED--GGFRVDVRDVVEEADDA
DYVKVLGAGQVRH-ELTLIADDFSEGAREKVEGAGGSVELTDLGEER--QAE---AEETE
-------DADADEE---------
>gi|448647999|ref|ZP_21679477.1| 50S ribosomal protein L15P [Haloarcula californiae ATCC 33799]
MTSKKKRQRGSRTHGGGSHKNRRGAGHRGGRGDAGRDKHEFHN------HEPLGK--SGF
NRPQKVQEEAATIDVREIDENVTLL------AADDVAEVED--GGFRVDVRDVVEEADDA
DYVKVLGAGQVRH-ELTLIADDFSEGAREKVEAAGGSVELTDLGEER--QAE---AEETE
-------DADADEE---------
>gi|448636965|ref|ZP_21675413.1| 50S ribosomal protein L15P [Haloarcula sinaiiensis ATCC 33800]
MTSKKKRQRGSRTHGGGSHKNRRGAGHRGGRGDAGRDKHEFHN------HEPLGK--SGF
KRPQKVQEEAATIDVREIDENVTLL------AADDVAEVED--GGFRVDVRDVVEEADDA
DYVKVLGAGQVRH-ELTLIADDFSEGAREKVEAAGGSVELTDLGEER--QAE---AEETE
-------DADADEE---------
>gi|448681485|ref|ZP_21691576.1| 50S ribosomal protein L15P [Haloarcula argentinensis DSM 12282]
MTSKKKRQRGSRTHGGGSHKNRRGAGHRGGRGAAGRDKHEFHN------HEPLGK--SGF
KRPQKVQEEAATIDVREIDENVTLL------AADDVAEVED--GGFRVDVRDVVEEADDA
DYVKVLGAGQVRH-ELTLIADDFSEGAREKVEAAGGSVELTDLGEER--QAE---AEETD
-------DADADEE---------
>gi|448685282|ref|ZP_21693274.1| 50S ribosomal protein L15P [Haloarcula japonica DSM 6131]
MTSKKKRQRGSRTHGGGSHKNRRGAGHRGGRGAAGRDKHEFHN------HEPLGK--SGF
KRPQKVQEEAATIDVREIDENVTLL------AADDVAEVED--GGFRVDVRDVVEEADDA
DYVKVLGAGQVRH-ELTLVADDFSEGAREKVEAAGGSVELTDLGEER--QAE---AEETD
-------DADADEE---------
>gi|335438887|ref|ZP_08561618.1| 50S ribosomal protein L15P [Halorhabdus tiamatea SARL4B]
MTDKSKRQRGSRTHGGGTHKNRRGAGHRGGRGDAGRDKHEMHN------YPPIGK--SGF
TRPEKTQDDVATVDVQTLDEDAVLL------AADGLAEETD--GGYEIDARDVVEDGYEA
DVVKVLGGGQVRN-ELTVVADAFSDAAREKIDAAGGSTELSDRGEQR---------QDKE
-------DADADTE---------
>gi|257053381|ref|YP_003131214.1| 50S ribosomal protein L15P [Halorhabdus utahensis DSM 12940]
MTDKSKRQRGSRTHGGGTHKNRRGAGHRGGRGDAGRDKHEMHN------HPPIGK--SGF
TRPEKAQDDVATVEVKTLDEDAALL------AADGVAEQTD--GGYEIDARDVVEDGHEV
DVVKVLGGGQVRN-ELTIVADAFSDGAREKIEAAGGTTELSDRGEQR---------QDKD
-------DADTDTA---------
>gi|541195418|gb|ERH03675.1| ribosomal protein L15 [Halorubrum sp. J07HR59]
MTNKKKRQRGSRTHGGGSHKNGRGAGHRGGRGRAGRSKHEHHN------YDPIGK--HGF
TRPESATDEVLEIRVQKLDEDAALY------AAEGLAEQEN--GGYHLDAREVVDDGFDV
DAVKVLGGGQVRQ-QLTITADAFTGGARELIADAGGDAVLSDRAEPA--PDE---STEEA
EEIS---DEESDEE---------
>gi|541199355|gb|ERH07518.1| ribosomal protein L15 [Halonotius sp. J07HN4]
MGSKKRRQRGSRTHSGGSHKNGRGAGHRGGRGAAGRDKHEFHN------YKPLGK--HGF
SRPDSLIDSVAEISVQQLDEEAALL------AADDVAETDG--DAYVIDARDVVDAGHDV
DVVKVLGDGQVRN-ELVVTADAFSADAVALVEEAGGSAELTEKGQKA--EDV--------
-------NDDSDEE---------
>gi|541192115|gb|ERH00464.1| ribosomal protein L15 [Halonotius sp. J07HN6]
MGSKKRRQRGSRTHSGGSHKNRRGAGHRGGRGAAGRDKHEFHN------HEPLGK--HGF
SRPDALTDTVEEVSAQKLDEDAALY------AAEDIAETDG--DAYVIDARDVVDAGHDV
DVVKVLGDGQVRN-ELVVTADAFSASAVGLIEEAGG-----DXXXXX--XXV--------
-------NDESNES---------
>gi|409731081|ref|ZP_11272622.1| 50S ribosomal protein L15P [Halococcus hamelinensis 100A6]
MTSKKRRQRGSRTHSGGTHKNRRGAGHRGGRGRAGRDKHEKHN------YGPLGK--HGF
SRPEKTTEDVRTVDVRELDEDAALY------AADGLAEETG--DGFALDARDIVEDGYDA
DVVKVLGGGQVRQ-SLDVTADAFSESARDLLADAGGEATLSERGEER--NAE------AD
-------DD-EDSDEEATNAESE
>gi|448730399|ref|ZP_21712707.1| 50S ribosomal protein L15P [Halococcus saccharolyticus DSM 5350]
MTSKKRRQRGSRTHGGGSHKNRRGAGHRGGRGRAGRDDHEFHN------YGPLGK--HGF
DRPEKVKEDIRTIDVRELDEDAALY------AADDLAEDTD--DGYRLDARDVVEDGHEA
DVVKVLGGGQVRQ-SLTVTADAFSDSARDLLDGAGGEAVLSDRGEERLAAREDDDEESDE
-------EATTAES---------
>gi|448735112|ref|ZP_21717330.1| 50S ribosomal protein L15P [Halococcus salifodinae DSM 8989]
MTSKKRRQRGSRTHGGGSHKNRRGAGHRGGRGRAGRDDHEFHN------YGPLGK--HGF
DRPEKVKEDIRTIDVRELDEDAALF------AADDLAEDTE--DGYRLDARDVVEDGHEA
DVVKVLGGGQVRQ-SLTVTADTFSDSARDLLDGAGGEAVLSDRGEERLAAREDDDEESDE
-------EATTAES---------
>gi|448726771|ref|ZP_21709163.1| 50S ribosomal protein L15P [Halococcus morrhuae DSM 1307]
MTSKKRRQRGSRTHSGGSHKNRRGAGHRGGRGRAGRDDHEFHN------YGPLGK--HGF
SRPEKAKEEILTVEVRELDEDAALY------AADGVAEETD--DGYELDARDIVEDGHDA
DAVKVLGGGQVRQ-SLTVTADAFSESAHELIDEAGGEASLSERGEER--LAE------RE
-------DDEDEEAEEATNAESE
>gi|448737884|ref|ZP_21719917.1| 50S ribosomal protein L15P [Halococcus thailandensis JCM 13552]
MTSKKRRQRGSRTHSGGSHKNRRGAGHRGGRGRAGRDDHEFHN------YGPLGK--HGF
SRPEKAKEEILTVEVRELDEDAALY------AADGVAEETD--DGYELDARDIVEDGHDA
DAVKVLGGGQVRQ-SLTVTADAFSESARELIDEAGGEATLSERGEER-LADR---EDDEE
AEE----ATNAESE---------
>gi|448294722|ref|ZP_21484800.1| 50S ribosomal protein L15P [Halalkalicoccus jeotgali B3]
MTNKKKRQRGSRTHGGGTHKNRRGAGHRGGRGAAGRSKHEFHN------YGPLGK--HGF
KRPEKAKETVLTIDVQKLDEDAAIF------AADGLAEETD--GGYSLDARDIVEDGYDA
DAVKVLGGGQVRN-ALSVTADAFSASAVELIEENGGEAVVSERGQVD--EEE---EPADD
-------GESEPEDIETTADEA-
>gi|354610515|ref|ZP_09028471.1| 50S ribosomal protein L15P [Halobacterium sp. DL1]
MTSKKRRQRGSRTHGGGTHKNRRGAGNRGGRGRAGRKKHEQHN------YEDVGK--SGF
KRPEKTDRDVAEVSVQKLDEDIALL------AADGVAEETE--FGYRVDARDVAEDGWEA
DVVKVLGGGQMYE-QLEVTADAFSAGAVELIESEGGDAVVSERGAED--NEE--------
-----------------------
>gi|15790654|ref|NP_280478.1| 50S ribosomal protein L15 [Halobacterium sp. NRC-1]
MTDKKRRQRGSRTHGGGTHKNRRGAGNRGGRGRAGRKKHEQHN------YEDVGK--SGF
KRPEKTDRDVAVLSVQELDEDIPVL------SESGVAEETE--FGYRVDARDVVDDGWDA
DVVKVLGGGQLYE-QLEVTADAFSDAAVELIEGEGGDAVVSER-----------------
-------ASEDDEE---------
>gi|169236393|ref|YP_001689593.1| 50S ribosomal protein L15P [Halobacterium salinarum R1]
MTDKKRRQRGSRTHGGGTHKNRRGAGNRGGRGRAGRKKHEQHN------YEDVGK--SGF
KRPEKTDRDVAVLSVQELDEDIPVL------SESGVAEETE--FGYRVDARDVVDDGWDA
DVVKVLGGGQLYE-QLEVTADAFSDAAVELIEGEGGDAVVSER-----------------
-------ASEDDEE---------
>gi|322372146|ref|ZP_08046687.1| 50S ribosomal protein L15P [Haladaptatus paucihalophilus DX253]
MTSKKRRQRGSRTHGGGTHKNRRGAGHRGGRGRAGRAKHEFHN------YEPLGK--HGF
SRPEDAQETVLTVSVQKLDEDAALY------AAEGVAEETD--DGYQLDARDVVDDGWDV
DAVKVLGDGQVRN-SLDITADAFSASAVELIEEAGGDAVLSERAEEEEFGGS--------
-------DDEDDAE---------
>gi|544640199|ref|WP_021074738.1| 50S ribosomal protein L15P [haloarchaeon 3A1_DGR]
MTDKKNRQRGSRTHGGGTHKNRRGAGHRGGRGAAGRSKHEYHN------YEPLGK--YGF
KRPDGAQDDVREVTVQKLDEDAALY------VADGLAEEDG--DTVVIDARDVAEDGHEA
DVVKVLGGGQVRG-QLRVTADAFTAGARELIEEAGGEAVLSERAAEA----E---SEDTS
-------DAEDDDA---------
>lcl|38019_2923 unnamed protein product
MTDKNRRQRGSRTHGGGTHKNRRGAGHRGGRGAAGRAKHEYHN------YGPLGK--HGF
KRPEDSKTEVLEVKAQKLDEDAALY------VADGLAEEDD--GAYVVDARDVVEDGHDA
DVVKVLGGGQVRR-ELHVTADAFTAGAVEGIESAGGEATLSERAEEA--ADE---AEGTS
-------DDETDEA---------
>gi|448475288|ref|ZP_21603006.1| 50S ribosomal protein L15P [Halorubrum aidingense JCM 13560]
MTSKKRRQRGSRTHGGGTHKNRRGAGHRGGRGAAGRAKHEFHN------YGPLGK--YGF
KRPADSKTEVLEVKVQKLDEDAALY------AADDLATEDG--DAYVIDARDVVDDGYDA
DVVKVLGGGQVRR-ELRVTADAFTAGAVELIEEAGGEATLSERAEEA--ASE---AETDS
-------DDENNEA---------
>lcl|36550_1727 unnamed protein product
MTSKKRRQRGSRTHGGGTHKNRRGAGHRGGRGAAGRAKHEFHN------YGPLGK--YGF
KRPEDAQTEVLEVKVQKLDEDAALY------AAEDLAEEDG--DAYVIDARDVVDDGYDA
DVVKVLGGGQVRR-ELHVTADAFTAGAVELIEEAGGEATLSERAEEA--AAE---SENTS
-------DDETDEA---------
>lcl|36551_2391 unnamed protein product
MTSKKRRQRGSRTHGGGTHKNRRGAGHRGGRGAAGRAKHEFHN------YGPLGK--YGF
KRPEDAQTEVLEVKVQKLDEDAALY------AAEDLAEEDG--DAYVIDARDVVDDGYDA
DVVKVLGGGQVRR-ELHVTADAFTAGAVELIEEAGGEATLSERAEEA--AAE---SENTS
-------DDETDEA---------
>lcl|36552_1200 unnamed protein product
MTSKKRRQRGSRTHGGGTHKNRRGAGHRGGRGAAGRAKHEFHN------YGPLGK--YGF
KRPEDAQTEVLEVKVQKLDEDAALY------AAEDLAEEDG--DAYVIDARDVVDDGYDA
DVVKVLGGGQVRR-ELHVTADAFTAGAVELIEEAGGEATLSERAEEA--AAE---SENTS
-------DDETDEA---------
>lcl|36554_2643 unnamed protein product
MTSKKRRQRGSRTHGGGTHKNRRGAGHRGGRGAAGRAKHEFHN------YGPLGK--YGF
KRPEDAQTEVLEVKVQKLDEDAALY------AAEDLAEEDG--DAYVIDARDVVDDGYDA
DVVKVLGGGQVRR-ELHVTADAFTAGAVELIEEAGGEATLSERAEEA--AAE---SENTS
-------DDETDEA---------
>lcl|36555_1186 unnamed protein product
MTSKKRRQRGSRTHGGGTHKNRRGAGHRGGRGAAGRAKHEFHN------YGPLGK--YGF
KRPEDAQTEVLEVKVQKLDEDAALY------AAEDLAEEDG--DAYVIDARDVVDDGYDA
DVVKVLGGGQVRR-ELHVTADAFTAGAVELIEEAGGEATLSERAEEA--AAE---SENTS
-------DDETDEA---------
>gi|448441427|ref|ZP_21589090.1| 50S ribosomal protein L15P [Halorubrum saccharovorum DSM 1137]
MTSKKRRQRGSRTHGGGTHKNRRGAGHRGGRGAAGRAKHEFHN------YGPLGK--YGF
KRPESTQTDVLEVKVQKIDEDAALY------AAEDLAEEDG--DGYVIDARDVVEDGHEA
DVVKVLGGGQVRR-ELRVTADAFTAGAVELIEEAGGEATLSERAEAA--ADE---SENTS
-------DDEDDEA---------
>gi|222480835|ref|YP_002567072.1| 50S ribosomal protein L15P [Halorubrum lacusprofundi ATCC 49239]
MTNKKRRQRGSRTHGGGTHKNRRGAGHRGGRGAAGRAKHEFHN------YGPLGK--YGF
KRPESAQTEVLEVTVQKLDEDAALY------AADDLAEEDG--DAYVIDARDVVEDGYEA
DVVKVLGGGQVRR-ELRVTADAFTAGAVELIEEAGGEATLSERAEEA--ADE---SENTS
-------DDEDDEA---------
>gi|515913238|ref|WP_017343821.1| 50S ribosomal protein L15 [Halorubrum sp. T3]
MTSKKRRQRGSRTHGGGTHKNRRGAGHRGGRGAAGRSKHEYHN------YGPLGK--HGF
KRPEDAQTEVLEVKVQKLDEDAALY------AAEGLADEDG--DAYVFDARDVVEDGHEA
DVVKVLGGGQVRH-ELRVTADAFTAGAVELIEDAGGEATLSERAEEA--ADE---PENTS
-------DDENDEA---------
>lcl|39407_857 unnamed protein product
MTSKKRRQRGSRTHGGGTHKNRRGAGHRGGRGAAGRAKHEYHN------YGPLGK--HGF
KRPEDAQTEVLEVKVQKLDEDAALY------AAEDLAEEDG--DAYVFDARDVVEDGHEA
DVVKVLGGGQVRR-ELRVTADAFTAGAVELIEDAGGEATLSERAEEA--ADE---PENTS
-------DDENDEA---------
>lcl|38016_1417 unnamed protein product
MTSKKRRQRGSRTHGGGTHKNRRGAGHRGGRGAAGRAKHEYHN------YGPLGK--HGF
KRPEDAQTEVLEVKVQKLDEDAALY------AAEDLAEEDG--DAYVFDARDVVEDGHEA
DVVKVLGGGQVRR-ELRVTADAFTAGAVELIEDAGGEATLSERAEEA--ADE---PENTS
-------DDENDEA---------
>lcl|36548_3353 unnamed protein product
MTSKKRRQRGSRTHGGGTHKNRRGAGHRGGRGAAGRAKHEYHN------YGPLGK--HGF
KRPEDTQTEVLEVKVQKLDEDAALY------AADDLAEEDG--DAYVIDARDVVEDGHEA
DVVKVLGGGQVRS-ELRVTADAFTAGAVELIEEAGGEATLSERAEEP--ADE---PENTS
-------DDENDEA---------
>gi|448503690|ref|ZP_21613319.1| 50S ribosomal protein L15P [Halorubrum coriense DSM 10284]
MTSKKRRQRGSRTHGGGTHKNRRGAGHRGGRGAAGRAKHEYHN------YGPLGK--HGF
KRPEDAQTEVLEVKIQKLDEDAALY------AADDLAEQDG--DAYVFDARDVVEDGHEA
DVVKVLGGGQVRR-ELRVTADAFTAGAVELIEEAGGEATLSERAEEP---DE---PESTS
-------DDENDEA---------
>gi|448535686|ref|ZP_21622206.1| 50S ribosomal protein L15P [Halorubrum hochstenium ATCC 700873]
MTSKKKRQRGSRTHGGGTHKNRRGAGHRGGRGAAGRAKHEYHN------YGPLGK--HGF
KRPEDAKTEVLEVKVQKLDEDAALY------AADGLAEEDG--DAYVFDARDVVEDGHEA
DVVKVLGGGQVRR-ELRVTADAFTAGAVELIEEAGGEATLSERAEDA--ADE---PENTS
-------DDENDEA---------
>gi|448436274|ref|ZP_21587075.1| 50S ribosomal protein L15P [Halorubrum tebenquichense DSM 14210]
MTSKKKRQRGSRTHGGGTHKNRRGAGHRGGRGAAGRAKHEYHN------YGPLGK--HGF
KRPEDAKTEVLEVKVQKLDEDAALY------AADGLAEEDG--DAYVFDARDVVEDGHEA
DVVKVLGGGQVRR-ELRVTADAFTAGAVELIEEAGGEATLSERAEDA--ADE---PENTS
-------DDENDEA---------
>lcl|18174_1384 unnamed protein product
MTSKKRRQRGSRTHGGGTHKNRRGAGHRGGRGAAGRAKHEYHN------YGPLGK--HGF
KRPEDAQTEVLEVKVQKLDEDAALY------AADGLAEADG--DAYVFDARDVVEDGHEA
DVVKVLGGGQVRR-ELRVTADAFTAGAVELIEEAGGEATLSERAEDA--ADE---PENTS
-------DDENDEA---------
>lcl|18178_854 unnamed protein product
MTSKKRRQRGSRTHGGGTHKNRRGAGHRGGRGAAGRAKHEYHN------YGPLGK--HGF
KRPEDAQTEVLEVKVQKLDEDAALY------AADGLAEADG--DAYVFDARDVVEDGHEA
DVVKVLGGGQVRR-ELRVTADAFTAGAVELIEEAGGEATLSERAEDA--ADE---PENTS
-------DDENDEA---------
>gi|495716541|ref|WP_008441120.1| 50S ribosomal protein L15 [Halorubrum californiense]
MTSKKRRQRGSRTHGGGTHKNRRGAGHRGGRGAAGRAKHEYHN------YGPLGK--HGF
KRPEDAQTEVLEVKIQKLDEDAALY------AADGLAEADG--DAYVFDARDVVEDGHEA
DVVKVLGGGQVRR-ELHVTADAFTAGAVELIEEAGGEATLSERAEEP--ADE---PENTS
-------DDENDEA---------
>lcl|36549_634 unnamed protein product
MTSKKRRQRGSRTHGGGTHKNRRGAGHRGGRGAAGRAKHEYHN------YGPLGK--HGF
KRPEDAQTEVLEVKVQKLDEDAALY------AADGLAEADG--DAYVFDARDVVEDGHEA
DVVKVLGGGQVRH-ELRVTADAFTAGAVELIEEAGGEATLSERAEEP--ADE---PENTS
-------DDENDEA---------
>gi|448484356|ref|ZP_21606063.1| 50S ribosomal protein L15P [Halorubrum arcis JCM 13916]
MTSKKRRQRGSRTHGGGTHKNRRGAGHRGGRGAAGRAKHEYHN------YGPLGK--HGF
KRPEDAQTEVLEVKVQKLDEDAALY------AADGLAEADG--DAYVFDARDVVEDGHEA
DVVKVLGGGQVRR-ELRVTADAFTAGAVELIEEAGGEATLSERAEEP--ADE---PENTS
-------DDENDEA---------
>gi|448517711|ref|ZP_21617285.1| 50S ribosomal protein L15P [Halorubrum distributum JCM 10118]
MTSKKRRQRGSRTHGGGTHKNRRGAGHRGGRGAAGRAKHEYHN------YGPLGK--HGF
KRPEDAQTEVLEVKVQKLDEDAALY------AADGLAEADG--DAYVFDARDVVEDGHEA
DVVKVLGGGQVRR-ELRVTADAFTAGAVELIEEAGGEATLSERAEEP--ADE---PENTS
-------DDENDEA---------
>gi|448452144|ref|ZP_21593164.1| 50S ribosomal protein L15P [Halorubrum litoreum JCM 13561]
MTSKKRRQRGSRTHGGGTHKNRRGAGHRGGRGAAGRAKHEYHN------YGPLGK--HGF
KRPEDAQTEVLEVKVQKLDEDAALY------AADGLAEADG--DAYVFDARDVVEDGHEA
DVVKVLGGGQVRR-ELRVTADAFTAGAVELIEEAGGEATLSERAEEP--ADE---PENTS
-------DDENDEA---------
>gi|448426485|ref|ZP_21583334.1| 50S ribosomal protein L15P [Halorubrum terrestre JCM 10247]
MTSKKRRQRGSRTHGGGTHKNRRGAGHRGGRGAAGRAKHEYHN------YGPLGK--HGF
KRPEDAQTEVLEVKVQKLDEDAALY------AADGLAEADG--DAYVFDARDVVEDGHEA
DVVKVLGGGQVRR-ELRVTADAFTAGAVELIEEAGGEATLSERAEEP--ADE---PENTS
-------DDENDEA---------
>lcl|36547_65 unnamed protein product
MTSKKRRQRGSRTHGGGTHKNRRGAGHRGGRGAAGRAKHEYHN------YGPLGK--HGF
KRPEDAQTEVLEVKLQKLDEDAALY------AADGLAEADG--DAYVFDARDVVEDGHEA
DVVKVLGGGQVRR-ELRVTADAFTAGAVELIEEAGGEATLSERAEEP--ADE---PENTS
-------DDENDEA---------
>lcl|38021_2122 unnamed protein product
MTSKKRRQRGSRTHGGGTHKNRRGAGHRGGRGAAGRAKHEYHN------YGPLGK--HGF
KRPEDAQTEVLEVKIQKLDEDAALY------AADGLAEEDG--DAYVFDARDVVEDGHEA
DVVKVLGGGQVRR-ELRVTADAFTVGAVELIEEAGGEATLSERAEEP--ADE---PENTS
-------DDENDEA---------
>lcl|36556_1776 unnamed protein product
MTSKKRRQRGSRTHGGGTHKNRRGAGHRGGRGAAGRAKHEYHN------YGPLGK--HGF
KRPEDAQTEVLEVKIQKLDEDAALY------AADGLAEEDG--DAYVFDARDVVEDGHEA
DVVKVLGGGQVRR-ELRVTADAFTVGAVELIEEAGGEATLSERAEEP--ADE---PENTS
-------DDENDEA---------
>lcl|36557_311 unnamed protein product
MTSKKRRQRGSRTHGGGTHKNRRGAGHRGGRGAAGRAKHEYHN------YGPLGK--HGF
KRPEDAQTEVLEVKIQKLDEDAALY------AADGLAEEDG--DAYVFDARDVVEDGHEA
DVVKVLGGGQVRR-ELRVTADAFTVGAVELIEEAGGEATLSERAEEP--ADE---PENTS
-------DDENDEA---------
>lcl|36546_529 unnamed protein product
MTSKKRRQRGSRTHGGGTHKNRRGAGHRGGRGAAGRAKHEYHN------YGPLGK--HGF
KRPEDAQTEVLEVKIQKLDEDAALY------AADGLAEEDG--DAYVFDARDVVEDGHEA
DVVKVLGGGQVRR-ELRVTADAFTGGAVELIEEAGGEATLSERAEEP--ADE---PENTS
-------DDENDEA---------
>lcl|38020_1005 unnamed protein product
MTSKKRRQRGSRTHGGGTHKNRRGAGHRGGRGAAGRAKHEYHN------YGPLGK--HGF
KRPEDAQTEVLEVKIQKLDEDAALY------AADGLAEEDG--DAYVFDARDVVEDGHEA
DVVKVLGGGQVRR-ELRVTADAFTAGAVELIEEAGGEATLSERAEEP--ADE---PENTS
-------DDENDEA---------
>lcl|38022_26 unnamed protein product
MTSKKRRQRGSRTHGGGTHKNRRGAGHRGGRGAAGRAKHEYHN------YGPLGK--HGF
KRPEDAQTEVLEVKIQKLDEDAALY------AADGLAEEDG--DAYVFDARDVVEDGHEA
DVVKVLGGGQVRR-ELRVTADAFTAGAVELIEEAGGEATLSERAEEP--ADE---PENTS
-------DDENDEA---------
>lcl|23591_2527 unnamed protein product
MTSKKRRQRGSRTHGGGTHKNRRGAGHRGGRGAAGRAKHEYHN------YGPLGK--HGF
KRPEDAQTEVLEVKIQKLDEDAALY------AADGLAEEDG--DAYVFDARDVVEDGHEA
DVVKVLGGGQVRR-ELRVTADAFTAGAVELIEEAGGEATLSERAEEP--ADE---PENTS
-------DDENDEA---------
>lcl|36553_2249 unnamed protein product
MTSKKRRQRGSRTHGGGTHKNRRGAGHRGGRGAAGRAKHEYHN------YGPLGK--HGF
KRPEDAQTEVLEVKIQKLDEDAALY------AADGLAEEDG--DAYVFDARDVVEDGHEA
DVVKVLGGGQVRR-ELRVTADAFTAGAVELIEEAGGEATLSERAEEP--ADE---PENTS
-------DDENDEA---------
>lcl|38024_2010 unnamed protein product
MTSKKRRQRGSRTHGGGTHKNRRGAGHRGGRGAAGRAKHEYHN------YGPLGK--HGF
KRPEDAQTEVLEVKIQKLDEDAALY------AADGLAEEDG--DAYVFDARDVVEDGHEA
DVVKVLGGGQVRR-ELRVTADAFTAGAVELIEEAGGEATLSERAEEP--ADE---PENTS
-------DDENDEA---------
>lcl|38025_455 unnamed protein product
MTSKKRRQRGSRTHGGGTHKNRRGAGHRGGRGAAGRAKHEYHN------YGPLGK--HGF
KRPEDAQTEVLEVKIQKLDEDAALY------AADGLAEEDG--DAYVFDARDVVEDGHEA
DVVKVLGGGQVRR-ELRVTADAFTAGAVELIEEAGGEATLSERAEEP--ADE---PENTS
-------DDENDEA---------
>lcl|18175_1631 unnamed protein product
MTSKKRRQRGSRTHGGGTHKNRRGAGHRGGRGAAGRAKHEYHN------YGPLGK--HGF
KRPEDAQTEVLEVKVQKLDEDAALY------AADGLAEEDG--DAYVFDAREVVEDGHEA
DVVKVLGGGQVRR-ELRVTADAFTAGAVELIEEAGGEATLSERAEEP--ADE---PENTS
-------DDENDEA---------
>lcl|18176_1175 unnamed protein product
MTSKKRRQRGSRTHGGGTHKNRRGAGHRGGRGAAGRAKHEYHN------YGPLGK--HGF
KRPEDAQTEVLEVKVQKLDEDAALY------AADGLAEEDG--DAYVFDARDVVEDGHEA
DVVKVLGGGQVRR-ELRVTADAFTAGAVELIEEAGGEATLSERAEEP--ADE---PENTS
-------DDENDEA---------
>lcl|38017_2458 unnamed protein product
MTSKKRRQRGSRTHGGGTHKNRRGAGHRGGRGAAGRAKHEYHN------YPPLGK--YGF
KRPEGTQTEVLEVKVQKLDEDAALY------AADDLAEEDG--DAYVIDARDVVEDGHEA
DVVKVLGGGQVRS-ELRVTADAFTAGAVELIEEAGGEATLSERAEEA--ADE---PENTS
-------DDEDDEA---------
>gi|448463252|ref|ZP_21598030.1| 50S ribosomal protein L15P [Halorubrum kocurii JCM 14978]
MTSKKRRQRGSRTHGGGTHKNRRGAGHRGGRGAAGRAKHEFHN------YGPLGK--YGF
KRPEGTQTEVLEVKVQKLDEDAALY------AAEDLAEEDG--DAYVVDARDVVEDGHEA
DVVKVLGGGQVRR-ELRVTADAFTAGAVELIEEAGGEATLSERAEEA--ADE---PENTS
-------DDEDDEA---------
>gi|448460055|ref|ZP_21596975.1| 50S ribosomal protein L15P [Halorubrum lipolyticum DSM 21995]
MTSKKRRQRGSRTHGGGTHKNRRGAGHRGGRGAAGRAKHEFHN------YGPLGK--YGF
KRPESAQTEVLEVKVQKLDEDAAVY------AAEDLAEEDG--DAYVIDARDVVEDGHDA
DVVKVLGGGQVRR-ELRVTADAFTAGAVELIEEAGGEATLSERAEEA--ADE---PENTS
-------DDEDDEA---------
>gi|399577368|ref|ZP_10771121.1| 50S ribosomal protein L15P [Halogranum salarium B-1]
MTNKKRRQRGSRTHGGGTHKNRRGAGHRGGRGRAGRAKHEFHN------YEPLGK--YGF
KRPEDAQTTVLEVTVQKIDEDAALL------VADGLAEKDG--DAYHVDARDLVEDGYEA
DAVKVLGSGQVRQ-ELHVVADAFTAGAVELIEEAGGSADLSERAEEEAEADE--------
-------ADAEDDE---------
>gi|448592801|ref|ZP_21651848.1| 50S ribosomal protein L15P [Haloferax elongans ATCC BAA-1513]
MTSKKRRQRGSRTHSGGTHKNRRGAGHRGGRGRAGRDKHEYHN------YEPLGK--HGF
KRPDVLQDDVAEVKVQKLDEDAALL------AADGLAEKDG--DAYTIDARDVAEDGWDA
DVVKVLGGGQVRN-ELHVVADAFTAGAVELIEEGGGSTELSERAEEA--AEE---AEAAA
-------DDEDDEE---------
>gi|448578179|ref|ZP_21643614.1| 50S ribosomal protein L15P [Haloferax larsenii JCM 13917]
MTSKKRRQRGSRTHSGGTHKNRRGAGHRGGRGRAGRDKHEYHN------YEPLGK--HGF
KRPDVLQDDVAEVKVQKLDEDAALL------AADGLAEKDG--DAYTIDARDVAEDGWDA
DVVKVLGGGQVRN-ELHVVADAFTAGAVELIEESGGSTELSERAEEA--AEE---AEAAA
-------DDEDDEE---------
>gi|448583492|ref|ZP_21646848.1| 50S ribosomal protein L15P [Haloferax gibbonsii ATCC 33959]
MTSKKRRQRGSRTHSGGTHKNRRGAGHRGGRGRAGRDKHEFHN------YEPLGK--HGF
KRPDVLQDDVAEVKIQKLDEDAALL------AADGVAEKDG--DTYTIDARDVAEDGWEA
DVVKVLGGGQVRN-ELHVVADAFTAGAVELIEEAGGNAELSERAEEA--AEA---EESAD
-------ADEDDEE---------
>gi|448565537|ref|ZP_21636404.1| 50S ribosomal protein L15P [Haloferax prahovense DSM 18310]
MTSKKRRQRGSRTHSGGTHKNRRGAGHRGGRGRAGRDKHEFHN------YEPLGK--HGF
KRPDVLQDDVAEVKIQKLDEDAALL------AADGVAEKDG--DTYTIDARDVAEDGWEA
DVVKVLGGGQVRN-ELHVVADAFTAGAVELIEEAGGNAELSERAEEA--AEA---EESAD
-------ADEDDEE---------
>gi|448623102|ref|ZP_21669751.1| 50S ribosomal protein L15P [Haloferax denitrificans ATCC 35960]
MTSKKRRQRGSRTHSGGTHKNRRGAGHRGGRGRAGRDKHEFHN------YEPLGK--HGF
KRPDVLQDDVAEVKIQKLDEDAALL------AADGVAEKDG--DTYVVDARDVAEDGWEA
DVVKVLGGGQVRN-ELHVVADAFTAGAVELIEEAGGDAELSERAEEA--AEA---EESAD
-------ADEDDEE---------
>gi|448600489|ref|ZP_21655985.1| 50S ribosomal protein L15P [Haloferax alexandrinus JCM 10717]
MTSKKRRQRGSRTHSGGTHKNRRGAGHRGGRGRAGRDKHEFHN------YEPLGK--HGF
KRPDVLQDDVAEVKVQKLDEDAALL------AADGVAEKDG--DTYVIDARDVAEDGWEA
DVVKVLGGGQVRN-ELHVVADAFTAGAVELIEEAGGDAELSERAEEA--AEA---EESAD
-------ADEDDEE---------
>gi|433420014|ref|ZP_20405400.1| 50S ribosomal protein L15P [Haloferax sp. BAB2207]
MTSKKRRQRGSRTHSGGTHKNRRGAGHRGGRGRAGRDKHEFHN------YEPLGK--HGF
KRPDVLQDDVAEVKVQKLDEDAALL------AADGVAEKDG--DTYVIDARDVAEDGWEA
DVVKVLGGGQVRN-ELHVVADAFTAGAVELIEEAGGDAELSERAEEA--AEA---EESAD
-------ADEDDEE---------
>gi|448569092|ref|ZP_21638504.1| 50S ribosomal protein L15P [Haloferax lucentense DSM 14919]
MTSKKRRQRGSRTHSGGTHKNRRGAGHRGGRGRAGRDKHEFHN------YEPLGK--HGF
KRPDVLQDDVAEVKVQKLDEDAALL------AADGVAEKDG--DTYVIDARDVAEDGWEA
DVVKVLGGGQVRN-ELHVVADAFTAGAVELIEEAGGDAELSERAEEA--AEA---EESAD
-------ADEDDEE---------
>gi|448290667|ref|ZP_21481813.1| 50S ribosomal protein L15P [Haloferax volcanii DS2]
MTSKKRRQRGSRTHSGGTHKNRRGAGHRGGRGRAGRDKHEFHN------YEPLGK--HGF
KRPDVLQDDVAEVKVQKLDEDAALL------AADGVAEKDG--DTYVIDARDVAEDGWEA
DVVKVLGGGQVRN-ELHVVADAFTAGAVELIEEAGGDAELSERAEEA--AEA---EESAD
-------ADEDDEE---------
>gi|448557061|ref|ZP_21632496.1| 50S ribosomal protein L15P [Haloferax sp. ATCC BAA-644]
MTSKKRRQRGSRTHSGGTHKNRRGAGHRGGRGRAGRDKHEFHN------YEPLGK--HGF
KRPDVLQDDVAEVKVQKLDEDAALL------AADGVAEKDG--DTYVIDARDVAEDGWEA
DVVKVLGGGQVRN-ELHVVADAFTAGAVELIEEAGGDAELSERAEEA--AES---EESAD
-------ADEDDEE---------
>gi|448548038|ref|ZP_21627382.1| 50S ribosomal protein L15P [Haloferax sp. ATCC BAA-645]
MTSKKRRQRGSRTHSGGTHKNRRGAGHRGGRGRAGRDKHEFHN------YEPLGK--HGF
KRPDVLQDDVAEVKVQKLDEDAALL------AADGVAEKDG--DTYVIDARDVAEDGWEA
DVVKVLGGGQVRN-ELHVVADAFTAGAVELIEEAGGDAELSERAEEA--AES---EESAD
-------ADEDDEE---------
>gi|448545964|ref|ZP_21626291.1| 50S ribosomal protein L15P [Haloferax sp. ATCC BAA-646]
MTSKKRRQRGSRTHSGGTHKNRRGAGHRGGRGRAGRDKHEFHN------YEPLGK--HGF
KRPDVLQDDVAEVKVQKLDEDAALL------AADGVAEKDG--DTYVIDARDVAEDGWEA
DVVKVLGGGQVRN-ELHVVADAFTAGAVELIEEAGGDAELSERAEEA--AES---EESAD
-------ADEDDEE---------
>gi|448618092|ref|ZP_21666437.1| 50S ribosomal protein L15P [Haloferax mediterranei ATCC 33500]
MTSKKRRQRGSRTHSGGTHKNRRGAGHRGGRGRAGRDKHEYHH------YEPRGK--HGF
KRPDSLQDTVAEVKIQKLDEDAALL------AADGVAEKDG--DAYTIDARDVAEDGWDV
DVVKVIGGGQVRN-ELNVVADAFTAGAVELIEEAGGSADLSERAEEA--AEAEAEEAEAD
-------ADEDDEE---------
>gi|448611725|ref|ZP_21662155.1| 50S ribosomal protein L15P [Haloferax mucosum ATCC BAA-1512]
MTSKKRRQRGSRTHSGGTHKNRRGAGHRGGRGRAGRDKHEFHN------YEPLGK--HGF
KRPDTLQDTVAEVKIQKLDEDAALL------AADGVAEKDG--DAYTIDARDVAEDGWEA
DVVKVLGGGQVRN-ELNVVADAFTAGAVELIEEAGGSADLSERAEEAAEAEA---EAEAD
-------ADEDDEE---------
>gi|448285651|ref|ZP_21476892.1| 50S ribosomal protein L15P [Halogeometricum borinquense DSM 11551]
MTSKKRRQRGSRTHGGGTHKNRRGAGHRGGRGRAGRDKHEYHN------YEPIGK--HGF
KRPEDAKDTVVEVKVQKLDEDAALL------AADDLAEKDG--DAYQIDARDVAEDGYEA
DVVKVLGGGQVRQ-ELHVVADAFTAGAVELLEGAGGSADLSERAEEA--QAE---EDNTD
-------DEEDSEE---------
>gi|448415397|ref|ZP_21578197.1| 50S ribosomal protein L15P [Halosarcina pallida JCM 14848]
MTSKKRRQRGSRTHGGGTHKNRRGAGNRGGRGRAGRDKHEIHN------YEPLGK--HGF
KRPEAAQDTVVEVRVQKLDEDAALL------AADDVAEKDG--DAYRVDARDVAEDGYDA
DVVKVLGGGQVRQ-ELHVVADAFTAGAVELIEEAGGSAELSERGEEA--QSE---EDNSD
-------DEESSEE---------
>lcl|36174_5251 unnamed protein product
------------------------------------------------------------
------------------------------------------------------------
--MKVLGTGQVRN-TLTITADAFTDAAREKLKDAGGEPVLSERAEEA--ADA-----EAD
-------ADESDEE---------
>gi|448377828|ref|ZP_21560524.1| 50S ribosomal protein L15P [Halovivax asiaticus JCM 14624]
MTSKKKRQRGSRTHSGGTHKNRRGAGHRGGRGRAGRSKHEFHN------YEPKHK--HGF
KRPQDAQPTVEEVDVRTLDEDLPLL------VADGVAEETD--DGYAIDARDVADDGDDV
DLVKVLGSGQVHD-ALSVTADAFTDGAREKLEAAGGAAVLTERGEAR-AAET--------
-------DDEETED---------
>gi|433638911|ref|YP_007284671.1| ribosomal protein L15 [Halovivax ruber XH-70]
MTSKKKRQRGSRTHSGGTHKNRRGAGHRGGRGRAGRSKHEFHN------YEPKHK--HGF
KRPQDAQPTVEEVDVRTLDEDLPLL------VADGVAEETD--DGYAIDARDVADDGDDV
DLVKVLGSGQVHD-ALSVTADAFTDGAREKLEAAGGAAVLTERGEAR--AAE---T----
-------DDEETED---------
>gi|448323141|ref|ZP_21512605.1| 50S ribosomal protein L15P [Natronococcus amylolyticus DSM 10524]
MTSKKRRQRGSRTHSGGSHKNRRGAGHRGGRGRAGRSKHEFHN------YEPKGK--HGF
NRPDELQADVAEIDVQKLDEDAVLY------AAEGEAEETD--DGYRLDARDVVDSGHDV
DIVKVLGSGQVRN-TLEVTADAFSAAAQAKLEDAGGKAVLSERAQKE--AEA---EAEAE
DDTDD--ESEQVED---------
>gi|448315135|ref|ZP_21504787.1| 50S ribosomal protein L15P [Natronococcus jeotgali DSM 18795]
MTSKKRRQRGSRTHSGGSHKNRRGAGHRGGRGRAGRSKHEFHN------YEPKGK--HGF
NRPDELQADVAEIDVQKLDEDAVLY------AAEGEAEETD--EGYRLDARDIVEDGHEV
DVVKVLGSGQVRN-ALEVTADAFSAAAVEKLEDAGGEAALSERGKAI--AED---EAEAE
--ADD--ESEQDED---------
>gi|435848726|ref|YP_007310976.1| ribosomal protein L15 [Natronococcus occultus SP4]
MTSKKRRQRGSRTHSGGSHKNRRGAGHRGGRGRAGRSKHEFHN------YEPKGK--HGF
NRPDELQADVAEIDVQKLDEDAVLY------AAEGDAEETD--EGYRLDARDIVEDGHEV
DVVKVLGSGQVRN-SLEVTADAFSAAAEEKLEDAGGDAVLSERGQQL--AEA---EDEAE
--ADD--ESEQDED---------
>gi|448697479|ref|ZP_21698519.1| 50S ribosomal protein L15P [Halobiforma lacisalsi AJ5]
MTSKKRRQRGSRTHSGGSHKNRRGAGHRGGRGRAGRSKHEFHN------YEPKGK--HGF
KRPQGIREDVAEIDVQKLDEDAILY------AAEGQAEELD-DGGYRLDARDIVEDGHEV
DVVKVLGSGQVRN-QLEVTADAFSAAAQEKLEEAGGDAVLSERGKQR--AEEQAADAEDD
-------EDEQNED---------
>gi|448704281|ref|ZP_21700620.1| 50S ribosomal protein L15P [Halobiforma nitratireducens JCM 10879]
MTSKKRRQRGSRTHGGGSHKNRRGAGHRGGRGRAGRSKHEFHN------YEPKGK--HGF
KRPQDVREEVAEIDVQKLDEDAILY------AAEGQADELD-DGGYRLDARDIVEDGHEV
DVVKVLGSGQVRN-QLEITADAFSDAAREKLEEAGGDAVLSERGQQR--AEE-AADADAE
-------DDEQNED---------
>gi|448298487|ref|ZP_21488516.1| 50S ribosomal protein L15P [Natronorubrum tibetense GA33]
MTSKKRRQRGSRTHSGGTHKNRRGAGHRGGRGRAGRSKHEFHN------YEPKGK--HGF
KRPQNIRDEVAEIDVQKLDEDAILY------VADDLADETD--DGYAIDARDVVEDGHEV
DKVKVLGSGQVRN-SLEITADDFSESAAEKLEAAGGEAVLTERAQQA--AAA---EDEEA
-------DDEQNED---------
>gi|336252418|ref|YP_004595525.1| 50S ribosomal protein L15 [Halopiger xanaduensis SH-6]
MTSKKRRQRGSRTHSGGSHKNRRGAGHRGGRGRAGRSKHEFHN------YEPKGK--HGF
KRPQDIREEVAEIDVQKLDEDAILY------AAEGVAEETD--DGYAIDARDVVEDGHEV
DTVKVLGSGQVRN-ALEVTADAFSDAAEEKLADAGGDAVLSERAQER--ADA---ESEAE
TDAAD--ETEQSED---------
>gi|429190322|ref|YP_007176000.1| 50S ribosomal protein L15 [Natronobacterium gregoryi SP2]
MTSKKRRQRGSRTHSGGSHKNRRGAGHRGGRGRAGRSKHEFHN------YEPKGK--HGF
KRPDGIREEVAEIDVRKLDEDAILY------VAEGVAEAVDGGDGYRIDARDVVEDGHEV
DVVKVLGSGQVRN-QLEITADAFSDAAREKIEGAGGEATLTERGEKR---DA---DAEDD
-------ESEQNEE---------
>gi|448358826|ref|ZP_21547500.1| 50S ribosomal protein L15P [Natrialba chahannaoensis JCM 10990]
MTSKKRRQRGSRTHSGGSHKNRRGAGHRGGRGRAGRSKHEFHN------YEPKGK--HGF
KRPQGIRENVAEIDIQKLDEDAILY------VAEDEAEETD--DGYRLDARDIVEDGHEV
DVVKVLGSGQVRN-ALEVTADAFSDAAREKIEAADGEAVLSERAQE---AAE---AEAEA
DADSEDADTEQDEE---------
>gi|289579920|ref|YP_003478386.1| 50S ribosomal protein L15 [Natrialba magadii ATCC 43099]
MTSKKRRQRGSRTHSGGSHKNRRGAGHRGGRGRAGRSKHEFHN------YEPKGK--HGF
KRPQGIRENVAEIDIQKLDEDAILY------VAEDEAEETD--DGYQLDARDIVEDGYEA
DVVKVLGSGQVRN-ALEVTADAFSDAAREKIEAAGGEAVLSERAQE---AAE---AEAEA
DADAEDADDEQDEE---------
>gi|448352621|ref|ZP_21541402.1| 50S ribosomal protein L15P [Natrialba hulunbeirensis JCM 10989]
MTSKKRRQRGSRTHSGGSHKNRRGAGHRGGRGRAGRSKHEFHN------YEPKGK--HGF
KRPQGIRENVAEIDIQKLDEDAILY------VAEDEAEETD--DGYRLDARDIVEDGHEV
DVVKVLGSGQVRN-ALEVTADAFSDAAREKIEAAGGEAVLSERAQEAAEAEA-QADADAE
-------GDEQDEE---------
>gi|448399332|ref|ZP_21570634.1| 50S ribosomal protein L15P [Haloterrigena limicola JCM 13563]
MTSKKRRQRGSRTHSGGSHKNRRGAGHRGGRGRAGRSKHEFHN------YEPKGK--HGF
QRPQDIREEVLEIDVQKLDEDAILY------VADDLAEETG--DGYELDARDIVEDGHEA
DVVKVLGSGQVRN-QLTVTADAFSDAAEEKLEAAGGEAVLSERGEERAAEDA--------
-------DAEQDEE---------
>gi|448311958|ref|ZP_21501711.1| 50S ribosomal protein L15P [Natronolimnobius innermongolicus JCM 12255]
MTSKKRRQRGSRTHSGGSHKNRRGAGHRGGRGRAGRSKHEFHN------YEPKGK--HGF
DRPQGIRETVAEIDVQKLDEDALLY------VADGDAEETD--EGYAIDARDVVEDGHEV
DKVKVLGSGQVRN-ALDVTADAFSDGAEEKLEAAGGEALLTERAQQAQEVAEADAEDEA-
-------DAEQDED---------
>gi|448309716|ref|ZP_21499572.1| 50S ribosomal protein L15P [Natronorubrum bangense JCM 10635]
MTSKKRRQRGSRTHSGGTHKNRRGAGHRGGRGRAGRSKHEFHN------YEPKGK--HGF
KRPQGIRKDVAEIDVQKLDEDAILY------AADGQAEETD--DGYKLDARDIVEDGHEV
DIVKVLGSGQVRN-TLEVTADAFSAAAVEKLESAGGAAVVSERGQEA---ES---DDAEA
-------ESEQNEE---------
>gi|448302888|ref|ZP_21492838.1| 50S ribosomal protein L15P [Natronorubrum sulfidifaciens JCM 14089]
MTSKKRRQRGSRTHSGGTHKNRRGAGHRGGRGRAGRSKHEFHN------YEPKGK--HGF
KRPHGIRKDVAEIDVQKLDEDAILY------VADGQAEETD--DGYKLDARDIVEDGHEV
DIVKVLGSGQVRN-TLEITADAFSAAAEEKLEAAGGEAIVSERGQEA-DAED---ADADA
-------DSEQNEE---------
>gi|448362282|ref|ZP_21550893.1| 50S ribosomal protein L15P [Natrialba asiatica DSM 12278]
MTSKKRRQRGSRTHSGGSHKNRRGAGHRGGRGRAGRSKHEFHN------YEPKGK--HGF
KRPQDIREDVAEIDVQKLDEDAILY------VADDLAAETD--DGYELDARDIVEDGHEV
DVVKVLGSGQVRN-TLEVTADAFSEAAREKLEAAGGEAIVSERGQER--AEA---DETAS
--DQE--AEEQDEE---------
>gi|448369917|ref|ZP_21556370.1| 50S ribosomal protein L15P [Natrialba aegyptia DSM 13077]
MTSKKRRQRGSRTHSGGSHKNRRGAGHRGGRGRAGRSKHEFHN------YEPKGK--HGF
KRPQGIREDVAEIDVQKLDEDAILY------VADDLAEETD--DGYELDARDIVEDGHEV
DVVKVLGSGQVRN-ALDVTADAFSEAAREKIETAGGEAIVSERGQER--AEA---DETAS
--DQE--AEEQDEE---------
>gi|448350203|ref|ZP_21539022.1| 50S ribosomal protein L15P [Natrialba taiwanensis DSM 12281]
MTSKKRRQRGSRTHSGGSHKNRRGAGHRGGRGRAGRSKHEFHN------YEPKGK--HGF
KRPQDIRDDVAEIDVQKLDEDAILY------VADDLAEETD--DGYELDARDIVEDGHEV
DVVKVLGSGQVRN-ALDVTADAFSEAAREKIETAGGEAIVSERGQER--AEA---DETAS
-------DQEAEEQ-----NEE-
>lcl|38023_3515 unnamed protein product
MTSKKRRQRGSRTHSGGSHKNRRGAGHRGGRGRAGRSKHEFHN------YEPKGK--HGF
KRPHDIREDVAEIDVQKLDEDAILY------VADDLAEETD--DGYRLDARDIVEDGHEV
DTVKVLGSGQVRN-TLEITADAFSDAAEEKLEAAGGEAVISERAQED---DD---AEA--
-------DAEQDKE---------
>gi|448345607|ref|ZP_21534496.1| 50S ribosomal protein L15P [Natrinema altunense JCM 12890]
MTSKKRRQRGSRTHSGGSHKNRRGAGHRGGRGRAGRSKHEFHN------YEPKGK--HGF
KRPHDIREDVAEIDVQKLDEDAILY------VADDLAEETD--DGYRLDARDIVEDGHEV
DTVKVLGSGQVRN-TLEITADAFSDAAEEKLEAAGGEAVISERAQED--------DDAEA
-------DAEQDKE---------
>gi|448341368|ref|ZP_21530329.1| 50S ribosomal protein L15P [Natrinema gari JCM 14663]
MTSKKRRQRGSRTHSGGSHKNRRGAGHRGGRGRAGRSKHEFHN------YEPKGK--HGF
KRPHDIREDVAEIDVQKLDEDAILY------VADDLAEETD--DGYRLDARDIVEDGHEV
DTVKVLGSGQVRN-TLEITADAFSDAAEEKLEAAGGEAVISERAQED--------DDAEA
-------DAEQDKE---------
>gi|397773821|ref|YP_006541367.1| 50S ribosomal protein L15 [Natrinema sp. J7-2]
MTSKKRRQRGSRTHSGGSHKNRRGAGHRGGRGRAGRSKHEFHN------YEPKGK--HGF
KRPHDIREDVAEIDVQKLDEDAILY------VADDLAEETD--DGYRLDARDIVEDGHEV
DTVKVLGSGQVRN-TLEITADAFSDAAEEKLEAAGGEAVISERAQED--DDA------EA
-------DAEQDKE---------
>gi|448338112|ref|ZP_21527164.1| 50S ribosomal protein L15P [Natrinema pallidum DSM 3751]
MTSKKRRQRGSRTHSGGSHKNRRGAGHRGGRGRAGRSKHEFHN------YEPKGK--HGF
KRPHDIREDVAEIDVQKLDEDAILY------VADDLAEETD--DGYRLDARDIVEDGHEV
DTVKVLGSGQVRN-TLEITADAFSDAAAEKLEAAGGEAVISERAQED--DDA------EA
-------DAEQDKE---------
>gi|448329381|ref|ZP_21518681.1| 50S ribosomal protein L15P [Natrinema versiforme JCM 10478]
MTSKKRRQRGSRTHSGGSHKNRRGAGHRGGRGRAGRSKHEFHN------YEPKGK--HGF
KRPHDIREDVAEIDVQKLDEDAILY------VADDLAEETD--GGYRLDARDIVEDGHEV
DTVKVLGSGQVRN-TLEITADAFSDAAREKLEAAGGEAVVSERGQED---DD--------
-------DDDQDEE---------
>gi|448386111|ref|ZP_21564319.1| 50S ribosomal protein L15P [Haloterrigena thermotolerans DSM 11522]
MTSKKRRQRGSRTHSGGSHKNRRGAGHRGGRGRAGRSKHEFHN------YEPKGK--HGF
KRPHDIRETVAEIDVQKLDEDAILY------VAEDLAEETD--GGYALDARDIVEDGHEV
DKVKVLGSGQVRN-ELTVTADAFSDAAEEKLEAAGGEAVLTERAQED---DA--------
-------DDEQDED---------
>gi|448332378|ref|ZP_21521622.1| 50S ribosomal protein L15P [Natrinema pellirubrum DSM 15624]
MTSKKRRQRGSRTHSGGSHKNRRGAGHRGGRGRAGRSKHEFHN------YEPKGK--HGF
KRPHDIRETVAEIDVQKLDEDAILY------VAEDLAEEAD--GGYALDARDIVEDGHEV
DKVKVLGSGQVRN-ELTVTADAFSDAAEEKLEAAGGEAVLTERAQED---DA--------
-------DDKRDED---------
>gi|448392339|ref|ZP_21567113.1| 50S ribosomal protein L15P [Haloterrigena salina JCM 13891]
MTSKKRRQRGSRTHSGGSHKNRRGAGHRGGRGRAGRSKHEFHN------YEPKGK--HGF
KRPHDIREEVAEIDVQKLDEDAILY------VAEGQAEETD--DGYAIDVRDVVEDGHEV
DKVKVLGSGQVRN-ALEVTADAFSDAAEEKLEAAGGEAVLSERGQEADAADE---SEAEA
-------DAEQDEE---------
>gi|284165514|ref|YP_003403793.1| 50S ribosomal protein L15 [Haloterrigena turkmenica DSM 5511]
MTSKKRRQRGSRTHSGGSHKNRRGAGHRGGRGRAGRSKHEFHN------YEPKGK--HGF
KRPHDIREEVAEIDVQKLDEDAILY------VAEGQAEETD--DGYAIDARDVVEDGHEV
DKVKVLGSGQVRN-ALEVTADAFSDAAEEKLEAAGGEALLTERAQDD--AED---DSEAD
A------DAEQDEE---------
