# Supplementary material for: Inteins as indicators of gene flow in the halobacteria
Source: Front Microbiol. 2014 Jun 26;5:299. doi: 10.3389/fmicb.2014.00299 (PMC4071816; doi:10.3389/fmicb.2014.00299)
Supplement: Supplementary file 1 [file DataSheet1.ZIP › data_file1/reference_tree_alignment/L27Ae_L15p.fasta]

>candidatus_nanosalinarum_J07AB56
MTKRRSKKKKSGSNGYGSGKNNRGAGNRGGRGNAGRGKKAKHQKITQDGVHELGE--HGF
NSRNDPQSG---INLRDIDESIQRFVESGAAEETD--DGYVFHAD---RAGYD----KVL
GGGELRTDIEIHAERFSSSAERKLEEGPGETVR--------LDG----------------
---------------
>hqr_J07HQX50
MTSKKRRQRGTRTHGGGTHKNRRGAGHRGGRGRAGRDKHNSHN------YEPIGK--HGF
TRPAETQETVAEVTVQELDENAAVYAAKGLAERVD--DGYEIDARSVVETNDDVDVIKVL
GSGQVRQELHVTADAFTDTAREQLEKA-GSAELTDRGITR-AEE--IEASTT-------E
PTESEE---------
>halophilic_archaeon_J07HX64
MTGKKKRQRGSRTHGGGSSKNRRGAGHRGGHGAAGRDKHEMHN------HPPLGEEGSGF
SPPEKVQDEVLTVDLQRIDEDAPLLAVEGTATETD--SGYRVDARDLVDGGYDADAVKVL
GGGQVRRELEVVADAFSESAEENLDGAGGEAVRSERATDNTTTE----------------
---------------
>nmn_moolapensis_8_8_11
MTSKKRRQRGSRTHGGGTHKNRRGAGHRGGRGNAGRDKHEFHN------HEPLGK--SGF
KRPQKTRRDVETVNLRELDEDVAILVDDGVAETSD--DGYAIDARDLVDDGHEADVVKVL
GAGQVYNELEVVADAFSESATEAIAAAGGEAVLSERGEEL-ATE---AEKDTT------D
EDNEEA---------
>nmn_pharaonis_DSM_2160
-MSKKRRQRGSRTHGGGSHKNRRGAGHRGGRGNAGRDKHEFHN------HEPLGK--SGF
KRPQKTRRDVETVNLRELDEDIAVLVEDGIAEESD--DGYVVDARDVVEDGYEADVVKVL
GAGTVYNELEIVADAFSESAEQALEVADGEAVLSERGEEL-EAE---KDST--------D
EEDEES---------
>hqr_walsbyi_C23
MTSKKRRQRGSRTHGGGTHKNRRGAGHRGGRGRAGRDKHEQHN------YEPIGK--HGF
KRPPGAERTVAEISVQELDEGAALFVAEETAEFDD--GAYHIDARDIADDADSADITKVL
GDGQVRQELHVIADAFSDTARTLIEDAGGSATLTEQGKSI-AVD---EDEE--------P
NSNDEN---------
>hqr_walsbyi_DSM_16790
MTSKKRRQRGSRTHGGGTHKNRRGAGHRGGRGRAGRDKHEQHN------YEPIGK--HGF
KRPPGAERTVAEISVQELDEGAALFVAEETAEFDD--GAYHIDARDIADDADSSDITKVL
GDGQVRQELHVIADAFSDTARTLIEDAGGSATLTEQGKSI-AVG---EDEE--------P
NSNDEN---------
>hmc_mukohataei_DSM_12286
MTSKKRRQRGSRTHGGGSHKNRRGAGHRGGRGRAGRDKHEFHN------YEPIGK--SGF
KRPQKVKEEIAEIEVRELDEDAALLAAEGVAEETD--GGYRIDAREVVDE--DADAVKVL
GAGQVRNELELVADAFSDGAREKVEAAGGSVELTELGEKRAQAK---AEDDE-------D
EATDEE---------
>har_vallismortis_ATCC_29715
MTSKKKRQRGSRTHGGGSHKNRRGAGHRGGRGAAGRDKHEFHN------HEPLGK--SGF
KRPQKVQEEAATIDVREIDEDVTLLAAEDVAEVED--GGFRVDVRDVVDDADDADYVKVL
GAGQVRHELTLIADDFSEGAREKVEAAGGSVELTDLGEQR-QAE---AEETD-------D
ADADEE---------
>har_amylolytica_JCM_13557
MTSKKKRQRGSRTHGGGSHKNRRGAGHRGGRGAAGRDKHEFHN------HEPLGK--SGF
KRPQKVQEEAATIDVREIDENVTLLAADDVAEVED--GGFRVDVRDVVEDADDADYVKVL
GAGQVRHELTLIADDFSEGAREKVEAAGGSVELTDLGQER-QAE---AETDE-------D
ADADEE---------
>har_hispanica_ATCC_33960
MTSKKKRQRGSRTHGGGSHKNRRGAGHRGGRGAAGRDKHEFHN------HEPLGK--SGF
KRPQKVQEEAATIDVREIDENVTLLAADDVAEVED--GGFRVDVRDVVEDADDADYVKVL
GAGQVRHELTLIADDFSEGAREKVEAAGGSVELTDLGQER-QAE---AETDE-------D
ADADEE---------
>har_marismortui_ATCC_43049
MTSKKKRQRGSRTHGGGSHKNRRGAGHRGGRGDAGRDKHEFHN------HEPLGK--SGF
KRPQKVQEEAATIDVREIDENVTLLAADDVAEVED--GGFRVDVRDVVEEADDADYVKVL
GAGQVRHELTLIADDFSEGAREKVEGAGGSVELTDLGEER-QAE---AEETE-------D
ADADEE---------
>har_californiae_ATCC_3379
MTSKKKRQRGSRTHGGGSHKNRRGAGHRGGRGDAGRDKHEFHN------HEPLGK--SGF
NRPQKVQEEAATIDVREIDENVTLLAADDVAEVED--GGFRVDVRDVVEEADDADYVKVL
GAGQVRHELTLIADDFSEGAREKVEAAGGSVELTDLGEER-QAE---AEETE-------D
ADADEE---------
>har_sinaiiensis_ATCC_33800
MTSKKKRQRGSRTHGGGSHKNRRGAGHRGGRGDAGRDKHEFHN------HEPLGK--SGF
KRPQKVQEEAATIDVREIDENVTLLAADDVAEVED--GGFRVDVRDVVEEADDADYVKVL
GAGQVRHELTLIADDFSEGAREKVEAAGGSVELTDLGEER-QAE---AEETE-------D
ADADEE---------
>har_argentinensis_DSM_12282
MTSKKKRQRGSRTHGGGSHKNRRGAGHRGGRGAAGRDKHEFHN------HEPLGK--SGF
KRPQKVQEEAATIDVREIDENVTLLAADDVAEVED--GGFRVDVRDVVEEADDADYVKVL
GAGQVRHELTLIADDFSEGAREKVEAAGGSVELTDLGEER-QAE---AEETD-------D
ADADEE---------
>har_japonica_DSM_6131
MTSKKKRQRGSRTHGGGSHKNRRGAGHRGGRGAAGRDKHEFHN------HEPLGK--SGF
KRPQKVQEEAATIDVREIDENVTLLAADDVAEVED--GGFRVDVRDVVEEADDADYVKVL
GAGQVRHELTLVADDFSEGAREKVEAAGGSVELTDLGEER-QAE---AEETD-------D
ADADEE---------
>hrd_tiamatea_SARL4B
MTDKSKRQRGSRTHGGGTHKNRRGAGHRGGRGDAGRDKHEMHN------YPPIGK--SGF
TRPEKTQDDVATVDVQTLDEDAVLLAADGLAEETD--GGYEIDARDVVEDGYEADVVKVL
GGGQVRNELTVVADAFSDAAREKIDAAGGSTELSDRGEQR-QDK---E-----------D
ADADTE---------
>hrd_utahensis_DSM_12940
MTDKSKRQRGSRTHGGGTHKNRRGAGHRGGRGDAGRDKHEMHN------HPPIGK--SGF
TRPEKAQDDVATVEVKTLDEDAALLAADGVAEQTD--GGYEIDARDVVEDGHEVDVVKVL
GGGQVRNELTIVADAFSDGAREKIEAAGGTTELSDRGEQR-QDK---D-----------D
ADTDTA---------
>hrr_J07HR59
MTNKKKRQRGSRTHGGGSHKNGRGAGHRGGRGRAGRSKHEHHN------YDPIGK--HGF
TRPESATDEVLEIRVQKLDEDAALYAAEGLAEQEN--GGYHLDAREVVDDGFDVDAVKVL
GGGQVRQQLTITADAFTGGARELIADAGGDAVLSDRAEPA-PDE---STEEAEEIS---D
EESDEE---------
>hns_J07HN4
MGSKKRRQRGSRTHSGGSHKNGRGAGHRGGRGAAGRDKHEFHN------YKPLGK--HGF
SRPDSLIDSVAEISVQQLDEEAALLAADDVAETDG--DAYVIDARDVVDAGHDVDVVKVL
GDGQVRNELVVTADAFSADAVALVEEAGGSAELTEKGQKA-EDV---------------N
DDSDEE---------
>hns_J07HN6
MGSKKRRQRGSRTHSGGSHKNRRGAGHRGGRGAAGRDKHEFHN------HEPLGK--HGF
SRPDALTDTVEEVSAQKLDEDAALYAAEDIAETDG--DAYVIDARDVVDAGHDVDVVKVL
GDGQVRNELVVTADAFSASAVGLIEEAGG-----DXXXXX-XXV---------------N
DESNES---------
>hcc_hamelinensis_100A6
MTSKKRRQRGSRTHSGGTHKNRRGAGHRGGRGRAGRDKHEKHN------YGPLGK--HGF
SRPEKTTEDVRTVDVRELDEDAALYAADGLAEETG--DGFALDARDIVEDGYDADVVKVL
GGGQVRQSLDVTADAFSESARDLLADAGGEATLSERGEERNAEA---------------D
DDEDSDEEATNAESE
>hcc_saccharolyticus_DSM_5350
MTSKKRRQRGSRTHGGGSHKNRRGAGHRGGRGRAGRDDHEFHN------YGPLGK--HGF
DRPEKVKEDIRTIDVRELDEDAALYAADDLAEDTD--DGYRLDARDVVEDGHEADVVKVL
GGGQVRQSLTVTADAFSDSARDLLDGAGGEAVLSDRGEER-LAA---REDDD-------E
ESDEEA----TTAES
>hcc_salifodinae_DSM_8989
MTSKKRRQRGSRTHGGGSHKNRRGAGHRGGRGRAGRDDHEFHN------YGPLGK--HGF
DRPEKVKEDIRTIDVRELDEDAALFAADDLAEDTE--DGYRLDARDVVEDGHEADVVKVL
GGGQVRQSLTVTADTFSDSARDLLDGAGGEAVLSDRGEER-LAA---REDDD-------E
ESDEEA----TTAES
>hcc_morrhuae_DSM_1307
MTSKKRRQRGSRTHSGGSHKNRRGAGHRGGRGRAGRDDHEFHN------YGPLGK--HGF
SRPEKAKEEILTVEVRELDEDAALYAADGVAEETD--DGYELDARDIVEDGHDADAVKVL
GGGQVRQSLTVTADAFSESAHELIDEAGGEASLSERGEER-LAE---REDDE-------D
EEAEEA---TNAESE
>hcc_thailandensis_JCM_13552
MTSKKRRQRGSRTHSGGSHKNRRGAGHRGGRGRAGRDDHEFHN------YGPLGK--HGF
SRPEKAKEEILTVEVRELDEDAALYAADGVAEETD--DGYELDARDIVEDGHDADAVKVL
GGGQVRQSLTVTADAFSESARELIDEAGGEATLSERGEER-LAD---REDDE-------E
AEEATN-----AESE
>hac_jeotgali_B3
MTNKKKRQRGSRTHGGGTHKNRRGAGHRGGRGAAGRSKHEFHN------YGPLGK--HGF
KRPEKAKETVLTIDVQKLDEDAAIFAADGLAEETD--GGYSLDARDIVEDGYDADAVKVL
GGGQVRNALSVTADAFSASAVELIEENGGEAVVSERGQVDEEEE---PADDGESEPEDIE
TTADEA---------
>hbt_sp_DL_1
MTSKKRRQRGSRTHGGGTHKNRRGAGNRGGRGRAGRKKHEQHN------YEDVGK--SGF
KRPEKTDRDVAEVSVQKLDEDIALLAADGVAEETE--FGYRVDARDVAEDGWEADVVKVL
GGGQMYEQLEVTADAFSAGAVELIESEGGDAVVSERGAED-NEE----------------
---------------
>hbt_sp_NRC_1
MTDKKRRQRGSRTHGGGTHKNRRGAGNRGGRGRAGRKKHEQHN------YEDVGK--SGF
KRPEKTDRDVAVLSVQELDEDIPVLSESGVAEETE--FGYRVDARDVVDDGWDADVVKVL
GGGQLYEQLEVTADAFSDAAVELIEGEGGDAVVSERASED-DEE----------------
---------------
>hbt_salinarum_R_1
MTDKKRRQRGSRTHGGGTHKNRRGAGNRGGRGRAGRKKHEQHN------YEDVGK--SGF
KRPEKTDRDVAVLSVQELDEDIPVLSESGVAEETE--FGYRVDARDVVDDGWDADVVKVL
GGGQLYEQLEVTADAFSDAAVELIEGEGGDAVVSERASED-DEE----------------
---------------
>hap_paucihalophilus_DX253
MTSKKRRQRGSRTHGGGTHKNRRGAGHRGGRGRAGRAKHEFHN------YEPLGK--HGF
SRPEDAQETVLTVSVQKLDEDAALYAAEGVAEETD--DGYQLDARDVVDDGWDVDAVKVL
GDGQVRNSLDITADAFSASAVELIEEAGGDAVLSERAEEE-------EFGGS-------D
DEDDAE---------
>haloarchaeon_3A1_DGR
MTDKKNRQRGSRTHGGGTHKNRRGAGHRGGRGAAGRSKHEYHN------YEPLGK--YGF
KRPDGAQDDVREVTVQKLDEDAALYVADGLAEEDG--DTVVIDARDVAEDGHEADVVKVL
GGGQVRGQLRVTADAFTAGARELIEEAGGEAVLSERAAEA---E---SEDTS-------D
AEDDDA---------
>hrr_Cb34
MTDKNRRQRGSRTHGGGTHKNRRGAGHRGGRGAAGRAKHEYHN------YGPLGK--HGF
KRPEDSKTEVLEVKAQKLDEDAALYVADGLAEEDD--GAYVVDARDVVEDGHDADVVKVL
GGGQVRRELHVTADAFTAGAVEGIESAGGEATLSERAEEA-ADE---AEGTS-------D
DETDEA---------
>hrr_aidingense_JCM_13916
MTSKKRRQRGSRTHGGGTHKNRRGAGHRGGRGAAGRAKHEFHN------YGPLGK--YGF
KRPADSKTEVLEVKVQKLDEDAALYAADDLATEDG--DAYVIDARDVVDDGYDADVVKVL
GGGQVRRELRVTADAFTAGAVELIEEAGGEATLSERAEEA-ASE---AETDS-------D
DENNEA---------
>hrr_Ea1
MTSKKRRQRGSRTHGGGTHKNRRGAGHRGGRGAAGRAKHEFHN------YGPLGK--YGF
KRPEDAQTEVLEVKVQKLDEDAALYAAEDLAEEDG--DAYVIDARDVVDDGYDADVVKVL
GGGQVRRELHVTADAFTAGAVELIEEAGGEATLSERAEEA-AAE---SENTS-------D
DETDEA---------
>hrr_Ea8
MTSKKRRQRGSRTHGGGTHKNRRGAGHRGGRGAAGRAKHEFHN------YGPLGK--YGF
KRPEDAQTEVLEVKVQKLDEDAALYAAEDLAEEDG--DAYVIDARDVVDDGYDADVVKVL
GGGQVRRELHVTADAFTAGAVELIEEAGGEATLSERAEEA-AAE---SENTS-------D
DETDEA---------
>hrr_Eb13
MTSKKRRQRGSRTHGGGTHKNRRGAGHRGGRGAAGRAKHEFHN------YGPLGK--YGF
KRPEDAQTEVLEVKVQKLDEDAALYAAEDLAEEDG--DAYVIDARDVVDDGYDADVVKVL
GGGQVRRELHVTADAFTAGAVELIEEAGGEATLSERAEEA-AAE---SENTS-------D
DETDEA---------
>hrr_hd13
MTSKKRRQRGSRTHGGGTHKNRRGAGHRGGRGAAGRAKHEFHN------YGPLGK--YGF
KRPEDAQTEVLEVKVQKLDEDAALYAAEDLAEEDG--DAYVIDARDVVDDGYDADVVKVL
GGGQVRRELHVTADAFTAGAVELIEEAGGEATLSERAEEA-AAE---SENTS-------D
DETDEA---------
>hrr_IB24
MTSKKRRQRGSRTHGGGTHKNRRGAGHRGGRGAAGRAKHEFHN------YGPLGK--YGF
KRPEDAQTEVLEVKVQKLDEDAALYAAEDLAEEDG--DAYVIDARDVVDDGYDADVVKVL
GGGQVRRELHVTADAFTAGAVELIEEAGGEATLSERAEEA-AAE---SENTS-------D
DETDEA---------
>hrr_saccharovorum_DSM_1137
MTSKKRRQRGSRTHGGGTHKNRRGAGHRGGRGAAGRAKHEFHN------YGPLGK--YGF
KRPESTQTDVLEVKVQKIDEDAALYAAEDLAEEDG--DGYVIDARDVVEDGHEADVVKVL
GGGQVRRELRVTADAFTAGAVELIEEAGGEATLSERAEAA-ADE---SENTS-------D
DEDDEA---------
>hrr_lacusprofundi_ATCC_49239
MTNKKRRQRGSRTHGGGTHKNRRGAGHRGGRGAAGRAKHEFHN------YGPLGK--YGF
KRPESAQTEVLEVTVQKLDEDAALYAADDLAEEDG--DAYVIDARDVVEDGYEADVVKVL
GGGQVRRELRVTADAFTAGAVELIEEAGGEATLSERAEEA-ADE---SENTS-------D
DEDDEA---------
>hrr_T3cd
MTSKKRRQRGSRTHGGGTHKNRRGAGHRGGRGAAGRSKHEYHN------YGPLGK--HGF
KRPEDAQTEVLEVKVQKLDEDAALYAAEGLADEDG--DAYVFDARDVVEDGHEADVVKVL
GGGQVRHELRVTADAFTAGAVELIEDAGGEATLSERAEEA-ADE---PENTS-------D
DENDEA---------
>hrr_167
MTSKKRRQRGSRTHGGGTHKNRRGAGHRGGRGAAGRAKHEYHN------YGPLGK--HGF
KRPEDAQTEVLEVKVQKLDEDAALYAAEDLAEEDG--DAYVFDARDVVEDGHEADVVKVL
GGGQVRRELRVTADAFTAGAVELIEDAGGEATLSERAEEA-ADE---PENTS-------D
DENDEA---------
>hrr_C2_b
MTSKKRRQRGSRTHGGGTHKNRRGAGHRGGRGAAGRAKHEYHN------YGPLGK--HGF
KRPEDAQTEVLEVKVQKLDEDAALYAAEDLAEEDG--DAYVFDARDVVEDGHEADVVKVL
GGGQVRRELRVTADAFTAGAVELIEDAGGEATLSERAEEA-ADE---PENTS-------D
DENDEA---------
>hrr_E3
MTSKKRRQRGSRTHGGGTHKNRRGAGHRGGRGAAGRAKHEYHN------YGPLGK--HGF
KRPEDTQTEVLEVKVQKLDEDAALYAADDLAEEDG--DAYVIDARDVVEDGHEADVVKVL
GGGQVRSELRVTADAFTAGAVELIEEAGGEATLSERAEEP-ADE---PENTS-------D
DENDEA---------
>hrr_coriense_DSM_10284
MTSKKRRQRGSRTHGGGTHKNRRGAGHRGGRGAAGRAKHEYHN------YGPLGK--HGF
KRPEDAQTEVLEVKIQKLDEDAALYAADDLAEQDG--DAYVFDARDVVEDGHEADVVKVL
GGGQVRRELRVTADAFTAGAVELIEEAGGEATLSERAEEP--DE---PESTS-------D
DENDEA---------
>hrr_hochstenium_ATCC_700873
MTSKKKRQRGSRTHGGGTHKNRRGAGHRGGRGAAGRAKHEYHN------YGPLGK--HGF
KRPEDAKTEVLEVKVQKLDEDAALYAADGLAEEDG--DAYVFDARDVVEDGHEADVVKVL
GGGQVRRELRVTADAFTAGAVELIEEAGGEATLSERAEDA-ADE---PENTS-------D
DENDEA---------
>hrr_tebenquichense_DSM_14210
MTSKKKRQRGSRTHGGGTHKNRRGAGHRGGRGAAGRAKHEYHN------YGPLGK--HGF
KRPEDAKTEVLEVKVQKLDEDAALYAADGLAEEDG--DAYVFDARDVVEDGHEADVVKVL
GGGQVRRELRVTADAFTAGAVELIEEAGGEATLSERAEDA-ADE---PENTS-------D
DENDEA---------
>hrr_SP3
MTSKKRRQRGSRTHGGGTHKNRRGAGHRGGRGAAGRAKHEYHN------YGPLGK--HGF
KRPEDAQTEVLEVKVQKLDEDAALYAADGLAEADG--DAYVFDARDVVEDGHEADVVKVL
GGGQVRRELRVTADAFTAGAVELIEEAGGEATLSERAEDA-ADE---PENTS-------D
DENDEA---------
>hrr_SP9
MTSKKRRQRGSRTHGGGTHKNRRGAGHRGGRGAAGRAKHEYHN------YGPLGK--HGF
KRPEDAQTEVLEVKVQKLDEDAALYAADGLAEADG--DAYVFDARDVVEDGHEADVVKVL
GGGQVRRELRVTADAFTAGAVELIEEAGGEATLSERAEDA-ADE---PENTS-------D
DENDEA---------
>hrr_californiensis_DSM_19288
MTSKKRRQRGSRTHGGGTHKNRRGAGHRGGRGAAGRAKHEYHN------YGPLGK--HGF
KRPEDAQTEVLEVKIQKLDEDAALYAADGLAEADG--DAYVFDARDVVEDGHEADVVKVL
GGGQVRRELHVTADAFTAGAVELIEEAGGEATLSERAEEP-ADE---PENTS-------D
DENDEA---------
>hrr_E8
MTSKKRRQRGSRTHGGGTHKNRRGAGHRGGRGAAGRAKHEYHN------YGPLGK--HGF
KRPEDAQTEVLEVKVQKLDEDAALYAADGLAEADG--DAYVFDARDVVEDGHEADVVKVL
GGGQVRHELRVTADAFTAGAVELIEEAGGEATLSERAEEP-ADE---PENTS-------D
DENDEA---------
>hrr_arcis_JCM_13916
MTSKKRRQRGSRTHGGGTHKNRRGAGHRGGRGAAGRAKHEYHN------YGPLGK--HGF
KRPEDAQTEVLEVKVQKLDEDAALYAADGLAEADG--DAYVFDARDVVEDGHEADVVKVL
GGGQVRRELRVTADAFTAGAVELIEEAGGEATLSERAEEP-ADE---PENTS-------D
DENDEA---------
>hrr_distributum_JCM_10118
MTSKKRRQRGSRTHGGGTHKNRRGAGHRGGRGAAGRAKHEYHN------YGPLGK--HGF
KRPEDAQTEVLEVKVQKLDEDAALYAADGLAEADG--DAYVFDARDVVEDGHEADVVKVL
GGGQVRRELRVTADAFTAGAVELIEEAGGEATLSERAEEP-ADE---PENTS-------D
DENDEA---------
>hrr_litoreum_JCM_13561
MTSKKRRQRGSRTHGGGTHKNRRGAGHRGGRGAAGRAKHEYHN------YGPLGK--HGF
KRPEDAQTEVLEVKVQKLDEDAALYAADGLAEADG--DAYVFDARDVVEDGHEADVVKVL
GGGQVRRELRVTADAFTAGAVELIEEAGGEATLSERAEEP-ADE---PENTS-------D
DENDEA---------
>hrr_terrestre_JCM_10247
MTSKKRRQRGSRTHGGGTHKNRRGAGHRGGRGAAGRAKHEYHN------YGPLGK--HGF
KRPEDAQTEVLEVKVQKLDEDAALYAADGLAEADG--DAYVFDARDVVEDGHEADVVKVL
GGGQVRRELRVTADAFTAGAVELIEEAGGEATLSERAEEP-ADE---PENTS-------D
DENDEA---------
>hrr_C3
MTSKKRRQRGSRTHGGGTHKNRRGAGHRGGRGAAGRAKHEYHN------YGPLGK--HGF
KRPEDAQTEVLEVKLQKLDEDAALYAADGLAEADG--DAYVFDARDVVEDGHEADVVKVL
GGGQVRRELRVTADAFTAGAVELIEEAGGEATLSERAEEP-ADE---PENTS-------D
DENDEA---------
>hrr_Fb21
MTSKKRRQRGSRTHGGGTHKNRRGAGHRGGRGAAGRAKHEYHN------YGPLGK--HGF
KRPEDAQTEVLEVKIQKLDEDAALYAADGLAEEDG--DAYVFDARDVVEDGHEADVVKVL
GGGQVRRELRVTADAFTVGAVELIEEAGGEATLSERAEEP-ADE---PENTS-------D
DENDEA---------
>hrr_LG2
MTSKKRRQRGSRTHGGGTHKNRRGAGHRGGRGAAGRAKHEYHN------YGPLGK--HGF
KRPEDAQTEVLEVKIQKLDEDAALYAADGLAEEDG--DAYVFDARDVVEDGHEADVVKVL
GGGQVRRELRVTADAFTVGAVELIEEAGGEATLSERAEEP-ADE---PENTS-------D
DENDEA---------
>hrr_LG3
MTSKKRRQRGSRTHGGGTHKNRRGAGHRGGRGAAGRAKHEYHN------YGPLGK--HGF
KRPEDAQTEVLEVKIQKLDEDAALYAADGLAEEDG--DAYVFDARDVVEDGHEADVVKVL
GGGQVRRELRVTADAFTVGAVELIEEAGGEATLSERAEEP-ADE---PENTS-------D
DENDEA---------
>hrr_C2_a
MTSKKRRQRGSRTHGGGTHKNRRGAGHRGGRGAAGRAKHEYHN------YGPLGK--HGF
KRPEDAQTEVLEVKIQKLDEDAALYAADGLAEEDG--DAYVFDARDVVEDGHEADVVKVL
GGGQVRRELRVTADAFTGGAVELIEEAGGEATLSERAEEP-ADE---PENTS-------D
DENDEA---------
>hrr_Ec15
MTSKKRRQRGSRTHGGGTHKNRRGAGHRGGRGAAGRAKHEYHN------YGPLGK--HGF
KRPEDAQTEVLEVKIQKLDEDAALYAADGLAEEDG--DAYVFDARDVVEDGHEADVVKVL
GGGQVRRELRVTADAFTAGAVELIEEAGGEATLSERAEEP-ADE---PENTS-------D
DENDEA---------
>hrr_G37
MTSKKRRQRGSRTHGGGTHKNRRGAGHRGGRGAAGRAKHEYHN------YGPLGK--HGF
KRPEDAQTEVLEVKIQKLDEDAALYAADGLAEEDG--DAYVFDARDVVEDGHEADVVKVL
GGGQVRRELRVTADAFTAGAVELIEEAGGEATLSERAEEP-ADE---PENTS-------D
DENDEA---------
>hrr_Ga2p
MTSKKRRQRGSRTHGGGTHKNRRGAGHRGGRGAAGRAKHEYHN------YGPLGK--HGF
KRPEDAQTEVLEVKIQKLDEDAALYAADGLAEEDG--DAYVFDARDVVEDGHEADVVKVL
GGGQVRRELRVTADAFTAGAVELIEEAGGEATLSERAEEP-ADE---PENTS-------D
DENDEA---------
>hrr_Ga36
MTSKKRRQRGSRTHGGGTHKNRRGAGHRGGRGAAGRAKHEYHN------YGPLGK--HGF
KRPEDAQTEVLEVKIQKLDEDAALYAADGLAEEDG--DAYVFDARDVVEDGHEADVVKVL
GGGQVRRELRVTADAFTAGAVELIEEAGGEATLSERAEEP-ADE---PENTS-------D
DENDEA---------
>hrr_LD3
MTSKKRRQRGSRTHGGGTHKNRRGAGHRGGRGAAGRAKHEYHN------YGPLGK--HGF
KRPEDAQTEVLEVKIQKLDEDAALYAADGLAEEDG--DAYVFDARDVVEDGHEADVVKVL
GGGQVRRELRVTADAFTAGAVELIEEAGGEATLSERAEEP-ADE---PENTS-------D
DENDEA---------
>hrr_LG1
MTSKKRRQRGSRTHGGGTHKNRRGAGHRGGRGAAGRAKHEYHN------YGPLGK--HGF
KRPEDAQTEVLEVKIQKLDEDAALYAADGLAEEDG--DAYVFDARDVVEDGHEADVVKVL
GGGQVRRELRVTADAFTAGAVELIEEAGGEATLSERAEEP-ADE---PENTS-------D
DENDEA---------
>hrr_SP5
MTSKKRRQRGSRTHGGGTHKNRRGAGHRGGRGAAGRAKHEYHN------YGPLGK--HGF
KRPEDAQTEVLEVKVQKLDEDAALYAADGLAEEDG--DAYVFDAREVVEDGHEADVVKVL
GGGQVRRELRVTADAFTAGAVELIEEAGGEATLSERAEEP-ADE---PENTS-------D
DENDEA---------
>hrr_SP7
MTSKKRRQRGSRTHGGGTHKNRRGAGHRGGRGAAGRAKHEYHN------YGPLGK--HGF
KRPEDAQTEVLEVKVQKLDEDAALYAADGLAEEDG--DAYVFDARDVVEDGHEADVVKVL
GGGQVRRELRVTADAFTAGAVELIEEAGGEATLSERAEEP-ADE---PENTS-------D
DENDEA---------
>hrr_C49
MTSKKRRQRGSRTHGGGTHKNRRGAGHRGGRGAAGRAKHEYHN------YPPLGK--YGF
KRPEGTQTEVLEVKVQKLDEDAALYAADDLAEEDG--DAYVIDARDVVEDGHEADVVKVL
GGGQVRSELRVTADAFTAGAVELIEEAGGEATLSERAEEA-ADE---PENTS-------D
DEDDEA---------
>hrr_kocurii_JCM_14978
MTSKKRRQRGSRTHGGGTHKNRRGAGHRGGRGAAGRAKHEFHN------YGPLGK--YGF
KRPEGTQTEVLEVKVQKLDEDAALYAAEDLAEEDG--DAYVVDARDVVEDGHEADVVKVL
GGGQVRRELRVTADAFTAGAVELIEEAGGEATLSERAEEA-ADE---PENTS-------D
DEDDEA---------
>hrr_lipolyticum_DSM_21995
MTSKKRRQRGSRTHGGGTHKNRRGAGHRGGRGAAGRAKHEFHN------YGPLGK--YGF
KRPESAQTEVLEVKVQKLDEDAAVYAAEDLAEEDG--DAYVIDARDVVEDGHDADVVKVL
GGGQVRRELRVTADAFTAGAVELIEEAGGEATLSERAEEA-ADE---PENTS-------D
DEDDEA---------
>hgn_salarium_B_1
MTNKKRRQRGSRTHGGGTHKNRRGAGHRGGRGRAGRAKHEFHN------YEPLGK--YGF
KRPEDAQTTVLEVTVQKIDEDAALLVADGLAEKDG--DAYHVDARDLVEDGYEADAVKVL
GSGQVRQELHVVADAFTAGAVELIEEAGGSADLSERAEEE-------AEADE-------A
DAEDDE---------
>hfx_elongans_ATCC_BAA_1513
MTSKKRRQRGSRTHSGGTHKNRRGAGHRGGRGRAGRDKHEYHN------YEPLGK--HGF
KRPDVLQDDVAEVKVQKLDEDAALLAADGLAEKDG--DAYTIDARDVAEDGWDADVVKVL
GGGQVRNELHVVADAFTAGAVELIEEGGGSTELSERAEEA-AEE---AEAAA-------D
DEDDEE---------
>hfx_larsenii_JCM_13917
MTSKKRRQRGSRTHSGGTHKNRRGAGHRGGRGRAGRDKHEYHN------YEPLGK--HGF
KRPDVLQDDVAEVKVQKLDEDAALLAADGLAEKDG--DAYTIDARDVAEDGWDADVVKVL
GGGQVRNELHVVADAFTAGAVELIEESGGSTELSERAEEA-AEE---AEAAA-------D
DEDDEE---------
>hfx_gobbonsii_ATCC_33959
MTSKKRRQRGSRTHSGGTHKNRRGAGHRGGRGRAGRDKHEFHN------YEPLGK--HGF
KRPDVLQDDVAEVKIQKLDEDAALLAADGVAEKDG--DTYTIDARDVAEDGWEADVVKVL
GGGQVRNELHVVADAFTAGAVELIEEAGGNAELSERAEEA-AEA---EESAD-------A
DEDDEE---------
>hfx_prahovense_DSM_18310
MTSKKRRQRGSRTHSGGTHKNRRGAGHRGGRGRAGRDKHEFHN------YEPLGK--HGF
KRPDVLQDDVAEVKIQKLDEDAALLAADGVAEKDG--DTYTIDARDVAEDGWEADVVKVL
GGGQVRNELHVVADAFTAGAVELIEEAGGNAELSERAEEA-AEA---EESAD-------A
DEDDEE---------
>hfx_denitrificans_ATCC_35960
MTSKKRRQRGSRTHSGGTHKNRRGAGHRGGRGRAGRDKHEFHN------YEPLGK--HGF
KRPDVLQDDVAEVKIQKLDEDAALLAADGVAEKDG--DTYVVDARDVAEDGWEADVVKVL
GGGQVRNELHVVADAFTAGAVELIEEAGGDAELSERAEEA-AEA---EESAD-------A
DEDDEE---------
>hfx_alexandrinus_JCM_10717
MTSKKRRQRGSRTHSGGTHKNRRGAGHRGGRGRAGRDKHEFHN------YEPLGK--HGF
KRPDVLQDDVAEVKVQKLDEDAALLAADGVAEKDG--DTYVIDARDVAEDGWEADVVKVL
GGGQVRNELHVVADAFTAGAVELIEEAGGDAELSERAEEA-AEA---EESAD-------A
DEDDEE---------
>hfx_BAB-2207
MTSKKRRQRGSRTHSGGTHKNRRGAGHRGGRGRAGRDKHEFHN------YEPLGK--HGF
KRPDVLQDDVAEVKVQKLDEDAALLAADGVAEKDG--DTYVIDARDVAEDGWEADVVKVL
GGGQVRNELHVVADAFTAGAVELIEEAGGDAELSERAEEA-AEA---EESAD-------A
DEDDEE---------
>hfx_lucentense_DSM_14919
MTSKKRRQRGSRTHSGGTHKNRRGAGHRGGRGRAGRDKHEFHN------YEPLGK--HGF
KRPDVLQDDVAEVKVQKLDEDAALLAADGVAEKDG--DTYVIDARDVAEDGWEADVVKVL
GGGQVRNELHVVADAFTAGAVELIEEAGGDAELSERAEEA-AEA---EESAD-------A
DEDDEE---------
>hfx_volcanii_DS2
MTSKKRRQRGSRTHSGGTHKNRRGAGHRGGRGRAGRDKHEFHN------YEPLGK--HGF
KRPDVLQDDVAEVKVQKLDEDAALLAADGVAEKDG--DTYVIDARDVAEDGWEADVVKVL
GGGQVRNELHVVADAFTAGAVELIEEAGGDAELSERAEEA-AEA---EESAD-------A
DEDDEE---------
>hfx_ATCC_BAA-644
MTSKKRRQRGSRTHSGGTHKNRRGAGHRGGRGRAGRDKHEFHN------YEPLGK--HGF
KRPDVLQDDVAEVKVQKLDEDAALLAADGVAEKDG--DTYVIDARDVAEDGWEADVVKVL
GGGQVRNELHVVADAFTAGAVELIEEAGGDAELSERAEEA-AES---EESAD-------A
DEDDEE---------
>hfx_ATCC_BAA-645
MTSKKRRQRGSRTHSGGTHKNRRGAGHRGGRGRAGRDKHEFHN------YEPLGK--HGF
KRPDVLQDDVAEVKVQKLDEDAALLAADGVAEKDG--DTYVIDARDVAEDGWEADVVKVL
GGGQVRNELHVVADAFTAGAVELIEEAGGDAELSERAEEA-AES---EESAD-------A
DEDDEE---------
>hfx_ATCC_BAA-646
MTSKKRRQRGSRTHSGGTHKNRRGAGHRGGRGRAGRDKHEFHN------YEPLGK--HGF
KRPDVLQDDVAEVKVQKLDEDAALLAADGVAEKDG--DTYVIDARDVAEDGWEADVVKVL
GGGQVRNELHVVADAFTAGAVELIEEAGGDAELSERAEEA-AES---EESAD-------A
DEDDEE---------
>hfx_mediterranei_ATCC_33500
MTSKKRRQRGSRTHSGGTHKNRRGAGHRGGRGRAGRDKHEYHH------YEPRGK--HGF
KRPDSLQDTVAEVKIQKLDEDAALLAADGVAEKDG--DAYTIDARDVAEDGWDVDVVKVI
GGGQVRNELNVVADAFTAGAVELIEEAGGSADLSERAEEA-AEAEAEEAEAD-------A
DEDDEE---------
>hfx_mucosum_ATCC_BAA_1512
MTSKKRRQRGSRTHSGGTHKNRRGAGHRGGRGRAGRDKHEFHN------YEPLGK--HGF
KRPDTLQDTVAEVKIQKLDEDAALLAADGVAEKDG--DAYTIDARDVAEDGWEADVVKVL
GGGQVRNELNVVADAFTAGAVELIEEAGGSADLSERAEEA-AEAEA-EAEAD-------A
DEDDEE---------
>hgm_borinquense_DSM_11551
MTSKKRRQRGSRTHGGGTHKNRRGAGHRGGRGRAGRDKHEYHN------YEPIGK--HGF
KRPEDAKDTVVEVKVQKLDEDAALLAADDLAEKDG--DAYQIDARDVAEDGYEADVVKVL
GGGQVRQELHVVADAFTAGAVELLEGAGGSADLSERAEEA-QAE---EDNTD-------D
EEDSEE---------
>hsn_pallida_JCM_14848
MTSKKRRQRGSRTHGGGTHKNRRGAGNRGGRGRAGRDKHEIHN------YEPLGK--HGF
KRPEAAQDTVVEVRVQKLDEDAALLAADDVAEKDG--DAYRVDARDVAEDGYDADVVKVL
GGGQVRQELHVVADAFTAGAVELIEEAGGSAELSERGEEA-QSE---EDNSD-------D
EESSEE---------
>hrr_chaoviator_HaloG
------------------------------------------------------------
--------------------------------------------------------MKVL
GTGQVRNTLTITADAFTDAAREKLKDAGGEPVLSERAEEA-ADA-----EAD-------A
DESDEE---------
>hvx_asiaticus_JCM_14624
MTSKKKRQRGSRTHSGGTHKNRRGAGHRGGRGRAGRSKHEFHN------YEPKHK--HGF
KRPQDAQPTVEEVDVRTLDEDLPLLVADGVAEETD--DGYAIDARDVADDGDDVDLVKVL
GSGQVHDALSVTADAFTDGAREKLEAAGGAAVLTERGEAR-AAE---T-----------D
DEETED---------
>hvx_ruber_XH_70
MTSKKKRQRGSRTHSGGTHKNRRGAGHRGGRGRAGRSKHEFHN------YEPKHK--HGF
KRPQDAQPTVEEVDVRTLDEDLPLLVADGVAEETD--DGYAIDARDVADDGDDVDLVKVL
GSGQVHDALSVTADAFTDGAREKLEAAGGAAVLTERGEAR-AAE---T-----------D
DEETED---------
>ncc_amylolyticus_DSM_10524
MTSKKRRQRGSRTHSGGSHKNRRGAGHRGGRGRAGRSKHEFHN------YEPKGK--HGF
NRPDELQADVAEIDVQKLDEDAVLYAAEGEAEETD--DGYRLDARDVVDSGHDVDIVKVL
GSGQVRNTLEVTADAFSAAAQAKLEDAGGKAVLSERAQKE-AEA---EAEAE-------D
DTDDESEQVED----
>ncc_jeotgali_DSM_18795
MTSKKRRQRGSRTHSGGSHKNRRGAGHRGGRGRAGRSKHEFHN------YEPKGK--HGF
NRPDELQADVAEIDVQKLDEDAVLYAAEGEAEETD--EGYRLDARDIVEDGHEVDVVKVL
GSGQVRNALEVTADAFSAAAVEKLEDAGGEAALSERGKAI-AED---EAEAE--ADD--E
SEQDED---------
>ncc_occultus_SP4
MTSKKRRQRGSRTHSGGSHKNRRGAGHRGGRGRAGRSKHEFHN------YEPKGK--HGF
NRPDELQADVAEIDVQKLDEDAVLYAAEGDAEETD--EGYRLDARDIVEDGHEVDVVKVL
GSGQVRNSLEVTADAFSAAAEEKLEDAGGDAVLSERGQQL-AEA---EDEAE--ADD--E
SEQDED---------
>hbi_lacisalsi_AJ5
MTSKKRRQRGSRTHSGGSHKNRRGAGHRGGRGRAGRSKHEFHN------YEPKGK--HGF
KRPQGIREDVAEIDVQKLDEDAILYAAEGQAEELD-DGGYRLDARDIVEDGHEVDVVKVL
GSGQVRNQLEVTADAFSAAAQEKLEEAGGDAVLSERGKQR-AEE---QAADA--EDD--E
DEQNED---------
>hbi_nitrareducens_JCM_10879
MTSKKRRQRGSRTHGGGSHKNRRGAGHRGGRGRAGRSKHEFHN------YEPKGK--HGF
KRPQDVREEVAEIDVQKLDEDAILYAAEGQADELD-DGGYRLDARDIVEDGHEVDVVKVL
GSGQVRNQLEITADAFSDAAREKLEEAGGDAVLSERGQQR-AEE---AADADAE-----D
DEQNED---------
>nrr_tibetense_GA33
MTSKKRRQRGSRTHSGGTHKNRRGAGHRGGRGRAGRSKHEFHN------YEPKGK--HGF
KRPQNIRDEVAEIDVQKLDEDAILYVADDLADETD--DGYAIDARDVVEDGHEVDKVKVL
GSGQVRNSLEITADDFSESAAEKLEAAGGEAVLTERAQQA-AAA---EDEEA-------D
DEQNED---------
>hpg_xanaduensis_SH_6
MTSKKRRQRGSRTHSGGSHKNRRGAGHRGGRGRAGRSKHEFHN------YEPKGK--HGF
KRPQDIREEVAEIDVQKLDEDAILYAAEGVAEETD--DGYAIDARDVVEDGHEVDTVKVL
GSGQVRNALEVTADAFSDAAEEKLADAGGDAVLSERAQER-ADA---ESEAETDAAD--E
TEQSED---------
>nbt_gregoryi_SP2
MTSKKRRQRGSRTHSGGSHKNRRGAGHRGGRGRAGRSKHEFHN------YEPKGK--HGF
KRPDGIREEVAEIDVRKLDEDAILYVAEGVAEAVDGGDGYRIDARDVVEDGHEVDVVKVL
GSGQVRNQLEITADAFSDAAREKIEGAGGEATLTERGEKR-DAD---AEDDE-------S
-EQNEE---------
>nab_chahannaoensis_JCM_10990
MTSKKRRQRGSRTHSGGSHKNRRGAGHRGGRGRAGRSKHEFHN------YEPKGK--HGF
KRPQGIRENVAEIDIQKLDEDAILYVAEDEAEETD--DGYRLDARDIVEDGHEVDVVKVL
GSGQVRNALEVTADAFSDAAREKIEAADGEAVLSERAQEA-AEAEAEADADSEDA----D
TEQDEE---------
>nab_magadii_ATCC_43099
MTSKKRRQRGSRTHSGGSHKNRRGAGHRGGRGRAGRSKHEFHN------YEPKGK--HGF
KRPQGIRENVAEIDIQKLDEDAILYVAEDEAEETD--DGYQLDARDIVEDGYEADVVKVL
GSGQVRNALEVTADAFSDAAREKIEAAGGEAVLSERAQE--AAE---AEAEADADAEDAD
DEQDEE---------
>nab_hulunbeirensis_JCM_10989
MTSKKRRQRGSRTHSGGSHKNRRGAGHRGGRGRAGRSKHEFHN------YEPKGK--HGF
KRPQGIRENVAEIDIQKLDEDAILYVAEDEAEETD--DGYRLDARDIVEDGHEVDVVKVL
GSGQVRNALEVTADAFSDAAREKIEAAGGEAVLSERAQEA-AEA---EAQADA------D
AEGDEQ-----DEE-
>htg_limicola_JCM_13563
MTSKKRRQRGSRTHSGGSHKNRRGAGHRGGRGRAGRSKHEFHN------YEPKGK--HGF
QRPQDIREEVLEIDVQKLDEDAILYVADDLAEETG--DGYELDARDIVEDGHEADVVKVL
GSGQVRNQLTVTADAFSDAAEEKLEAAGGEAVLSERGEER-AAE------DA-------D
AEQDEE---------
>nln_innermongolicus_JCM_12255
MTSKKRRQRGSRTHSGGSHKNRRGAGHRGGRGRAGRSKHEFHN------YEPKGK--HGF
DRPQGIRETVAEIDVQKLDEDALLYVADGDAEETD--EGYAIDARDVVEDGHEVDKVKVL
GSGQVRNALDVTADAFSDGAEEKLEAAGGEALLTERAQQAQEVAEADAEDEA-------D
AEQDED---------
>nrr_bangense_JCM_10635
MTSKKRRQRGSRTHSGGTHKNRRGAGHRGGRGRAGRSKHEFHN------YEPKGK--HGF
KRPQGIRKDVAEIDVQKLDEDAILYAADGQAEETD--DGYKLDARDIVEDGHEVDIVKVL
GSGQVRNTLEVTADAFSAAAVEKLESAGGAAVVSERGQEAESDD---AEA---------E
SEQNEE---------
>nrr_sulfidifaciens_JCM_14089
MTSKKRRQRGSRTHSGGTHKNRRGAGHRGGRGRAGRSKHEFHN------YEPKGK--HGF
KRPHGIRKDVAEIDVQKLDEDAILYVADGQAEETD--DGYKLDARDIVEDGHEVDIVKVL
GSGQVRNTLEITADAFSAAAEEKLEAAGGEAIVSERGQEADAED---ADADA-------D
SEQNEE---------
>nab_asiatica_DSM_12278
MTSKKRRQRGSRTHSGGSHKNRRGAGHRGGRGRAGRSKHEFHN------YEPKGK--HGF
KRPQDIREDVAEIDVQKLDEDAILYVADDLAAETD--DGYELDARDIVEDGHEVDVVKVL
GSGQVRNTLEVTADAFSEAAREKLEAAGGEAIVSERGQER-AEA---DETAS--DQE--A
EEQDEE---------
>nab_aegyptia_DSM_13077
MTSKKRRQRGSRTHSGGSHKNRRGAGHRGGRGRAGRSKHEFHN------YEPKGK--HGF
KRPQGIREDVAEIDVQKLDEDAILYVADDLAEETD--DGYELDARDIVEDGHEVDVVKVL
GSGQVRNALDVTADAFSEAAREKIETAGGEAIVSERGQER-AEA---DETAS--DQE--A
EEQDEE---------
>nab_taiwanensis_DSM_12281
MTSKKRRQRGSRTHSGGSHKNRRGAGHRGGRGRAGRSKHEFHN------YEPKGK--HGF
KRPQDIRDDVAEIDVQKLDEDAILYVADDLAEETD--DGYELDARDIVEDGHEVDVVKVL
GSGQVRNALDVTADAFSEAAREKIETAGGEAIVSERGQER-AEA---DETAS-------D
QEAEEQ-----NEE-
>hrr_LB1
MTSKKRRQRGSRTHSGGSHKNRRGAGHRGGRGRAGRSKHEFHN------YEPKGK--HGF
KRPHDIREDVAEIDVQKLDEDAILYVADDLAEETD--DGYRLDARDIVEDGHEVDTVKVL
GSGQVRNTLEITADAFSDAAEEKLEAAGGEAVISERAQED-------DDAEA-------D
AEQDKE---------
>nnm_altunense_JCM_14663
MTSKKRRQRGSRTHSGGSHKNRRGAGHRGGRGRAGRSKHEFHN------YEPKGK--HGF
KRPHDIREDVAEIDVQKLDEDAILYVADDLAEETD--DGYRLDARDIVEDGHEVDTVKVL
GSGQVRNTLEITADAFSDAAEEKLEAAGGEAVISERAQED-------DDAEA-------D
AEQDKE---------
>nnm_gari_JCM_14663
MTSKKRRQRGSRTHSGGSHKNRRGAGHRGGRGRAGRSKHEFHN------YEPKGK--HGF
KRPHDIREDVAEIDVQKLDEDAILYVADDLAEETD--DGYRLDARDIVEDGHEVDTVKVL
GSGQVRNTLEITADAFSDAAEEKLEAAGGEAVISERAQED-------DDAEA-------D
AEQDKE---------
>nnm_sp_J7_2
MTSKKRRQRGSRTHSGGSHKNRRGAGHRGGRGRAGRSKHEFHN------YEPKGK--HGF
KRPHDIREDVAEIDVQKLDEDAILYVADDLAEETD--DGYRLDARDIVEDGHEVDTVKVL
GSGQVRNTLEITADAFSDAAEEKLEAAGGEAVISERAQED-------DDAEA-------D
AEQDKE---------
>nnm_pallidum_DSM_3751
MTSKKRRQRGSRTHSGGSHKNRRGAGHRGGRGRAGRSKHEFHN------YEPKGK--HGF
KRPHDIREDVAEIDVQKLDEDAILYVADDLAEETD--DGYRLDARDIVEDGHEVDTVKVL
GSGQVRNTLEITADAFSDAAAEKLEAAGGEAVISERAQED-------DDAEA-------D
AEQDKE---------
>nnm_versiforme_JCM_10478
MTSKKRRQRGSRTHSGGSHKNRRGAGHRGGRGRAGRSKHEFHN------YEPKGK--HGF
KRPHDIREDVAEIDVQKLDEDAILYVADDLAEETD--GGYRLDARDIVEDGHEVDTVKVL
GSGQVRNTLEITADAFSDAAREKLEAAGGEAVVSERGQED----------DD-------D
DDQDEE---------
>htg_thermotolerans_DSM_11522
MTSKKRRQRGSRTHSGGSHKNRRGAGHRGGRGRAGRSKHEFHN------YEPKGK--HGF
KRPHDIRETVAEIDVQKLDEDAILYVAEDLAEETD--GGYALDARDIVEDGHEVDKVKVL
GSGQVRNELTVTADAFSDAAEEKLEAAGGEAVLTERAQED--DA---------------D
DEQDED---------
>nnm_pellirubrum_DSM_15624
MTSKKRRQRGSRTHSGGSHKNRRGAGHRGGRGRAGRSKHEFHN------YEPKGK--HGF
KRPHDIRETVAEIDVQKLDEDAILYVAEDLAEEAD--GGYALDARDIVEDGHEVDKVKVL
GSGQVRNELTVTADAFSDAAEEKLEAAGGEAVLTERAQED--DA---------------D
DKRDED---------
>htg_salina_JCM_13891
MTSKKRRQRGSRTHSGGSHKNRRGAGHRGGRGRAGRSKHEFHN------YEPKGK--HGF
KRPHDIREEVAEIDVQKLDEDAILYVAEGQAEETD--DGYAIDVRDVVEDGHEVDKVKVL
GSGQVRNALEVTADAFSDAAEEKLEAAGGEAVLSERGQEADAAD---ESEAEA------D
AEQDEE---------
>htg_turkmenica_DSM_5511
MTSKKRRQRGSRTHSGGSHKNRRGAGHRGGRGRAGRSKHEFHN------YEPKGK--HGF
KRPHDIREEVAEIDVQKLDEDAILYVAEGQAEETD--DGYAIDARDVVEDGHEVDKVKVL
GSGQVRNALEVTADAFSDAAEEKLEAAGGEALLTERAQDDAEDD---SEADA-------D
AEQDEE---------
