# Supplementary material for: Inteins as indicators of gene flow in the halobacteria
Source: Front Microbiol. 2014 Jun 26;5:299. doi: 10.3389/fmicb.2014.00299 (PMC4071816; doi:10.3389/fmicb.2014.00299)
Supplement: Supplementary file 1 [file DataSheet1.ZIP › data_file1/reference_tree_alignment/L31e.aln]

>gi|339756214|gb|EGQ39797.1| putative EndoIII-related endonuclease [Candidatus Nanosalinarum sp. J07AB56]
---------------------------------MEDEEKIRQIHSDLLDIYEKPERPETA
DGVEVLV-----------------------------------------------------
-------------------ETILSQNTTDVSRDKAYRNLQNRYDS---------------
--------------------WREVEEAPEG--------------ELTDVVRVAGLGPTKA
ERIQKAL--------------------------------------------ELVREET--
------------------------------------------------------------
------------------------------------------------------------
-GGDYSVDFLDEMSTEDAKEWLESLP--------GVGPKTAAIVLC--------------
-----------FHMGRAVFPVDTHVHRLSKRWGI-----------VPENTSRKKTHRIME
RKVPDELKYTMHILMIRH--GRN-------------------------------------
-------------------------DCEARNPTHDTKVRKWCSAYEDE
>lcl|38015_3441 unnamed protein product
---------------------------------------------------------MGR
EGVV--------------------------------------------------------
-------------------EAGV-------------------------------------
--------------------DDGVRFDPVN------------------------------
RQSGPAK----------------------------------------------MRGKV--
------------------------------------------------------------
------------------------------------------------------------
-GTQPRVR------------------------------------AV--------------
-----------VVEGIE----------------------------NAPDAF---LGLFEG
-----------------ENIGKQ-------------------------------------
-------------------------LVQVAER----------------
>gi|515912058|ref|WP_017342641.1| cupin [Halorubrum sp. T3]
-------------------------------------------------------MGYDT
TAYD--------------------------------------------------------
-------------------DVEPRAPGMYF------------------------------
--------------------LRDALDCEHL--------------GVTVVEADDGWEGMEH
DHADGDH------------------------------------------EEVYVLLHG--
------------------------------------------------------------
------------------------------------------------------------
-EATLTVD----------GDAVDLDP----------GD------AV--------------
---------------RV----------------------------DPGST---RDLAFSA
-----------------D--GSK-------------------------------------
-------------------------MIVAGAP----------------
>lcl|36548_1157 unnamed protein product
-----------------------------------------MSGLRANSTDRASPASASE
TEFDVERDSDDSDSKLSRRTFLIGGGLLAGGLAGAYFGVSSGSDDSTFILRQGYLRYEVD
PLRDDDGEMTVREFYDYQRQRTSADPEGDIIRDDAASRLFVYDGPVDASLVFLHGSPEVD
HGGTAKFSFSGLSRDAGGWALRDDPTAVDDDFEPWAGGNQQVEWGWGPHKTDGGAYWGVL
DRDDFSI--------------------------------------------TVTPKTLRG
VDTWTFLSGDLGELESHTLSQERPVQLKPAKGRTVKSANVDIMPDAADNEFDPYTSDTIT
VAVEPPPDGVDESEWVAPEDLDPGNYSVNFGSKRYLAGENAAQPQSYTREDGTLYLRYTA
TAANFSLD----------SAYGYLVS--------KIGE------KT--------------
-----------FVRGRDTVRPGGFDNVDTEESELVVTDVQPDPEGHDANRLNEEYVAFEN
-----------------D--GDERLDLTGYTVEDAQGAAFDIPDGFVLEANAGFRLHTGT
GDRSQSDLYWGRGRPVWNNDGDVIRVIDANANT------VLEYAYPRK
>gi|541195446|gb|ERH03703.1| hypothetical protein J07HR59_00825 [Halorubrum sp. J07HR59]
MNTDTLDNGDLTSAVWPGLSRRRLRMSLVTLCLAVLVVAVASGTVTALPTAQIDGETENA
SATDDGIINIGGDRPVLDQLWCSIFGCPKPVEVTQSETVVIEETPATQQNDSSEPTVPNT
TDTAESNTTVAAGMSGSRDETTASVPEGNETTASVPEGNETTASAGE-------------
--------------------ATDASSEPSD-------------------TQRPVVNVTID
EQASTGQWWWPLVVALFALTTVGLIAAALYRRFPSSEPRPETGAYPATLQPRIVRSR---
------------------------------------------------------------
------------------------------------------------------------
-AQPRASDGGETMAAAASADATTAEPRQLTDARAALSDGSPDQAVILAVQALANATDHDE
RVRRYDGLLRSWESTADAAATALPLNQLRVCYEQAAF--------SPDPVAEATAMKCVE
-----------------T--AET-------------------------------------
-------------------------LLSARDSKS--------------
>gi|541181169|gb|ERG89766.1| ribosomal protein L31E [halophilic archaeon J07HX5]
---------------------------------------------------------MSA
DGFE--------------------------------------------------------
-------------------ERVVTVP----------------------------------
--------------------LRDARTAPKS------------------------------
ERADAAM--------------------------------------------SIVRDHL--
------------------------------------------------------------
------------------------------------------------------------
-ATQFSVS----------GSAVQLDA--------SINE------AV--------------
-----------WANGRK----------------------------NPPSSLRVRAARFED
-----------------D----N-------------------------------------
-------------------------VVEAELAD---------------
>gi|15791237|ref|NP_281061.1| 50S ribosomal protein L31 [Halobacterium sp. NRC-1]
---------------------------------------------------------MSA
SEFD--------------------------------------------------------
-------------------DRFVTVP----------------------------------
--------------------LRDVTKVPSH------------------------------
ERAGEAM--------------------------------------------NIIRQHL--
------------------------------------------------------------
------------------------------------------------------------
-AKQFAVD----------EDAVRLDP--------SIND------AV--------------
-----------WSEGNN----------------------------NPPRKLRVHAGSFAE
-----------------D--GET-------------------------------------
-------------------------VVEADYEG---------------
>gi|169236993|ref|YP_001690193.1| 50S ribosomal protein L31e [Halobacterium salinarum R1]
---------------------------------------------------------MSA
SEFD--------------------------------------------------------
-------------------DRFVTVP----------------------------------
--------------------LRDVTKVPSH------------------------------
ERAGEAM--------------------------------------------NIIRQHL--
------------------------------------------------------------
------------------------------------------------------------
-AKQFAVD----------EDAVRLDP--------SIND------AV--------------
-----------WSEGNN----------------------------NPPRKLRVHAGSFAE
-----------------D--GET-------------------------------------
-------------------------VVEADYEG---------------
>gi|541200626|gb|ERH08691.1| LSU ribosomal protein L31E [halophilic archaeon J07HX64]
---------------------------------------------------------MSA
SDID--------------------------------------------------------
-------------------ERVVTVP----------------------------------
--------------------LRDVQASSRT------------------------------
GRADGAM--------------------------------------------TIIREHL--
------------------------------------------------------------
------------------------------------------------------------
-AQHFSVP----------EDAVRLEP--------SINE------AV--------------
-----------WAQGRT----------------------------KPPSKLRVRAARFDE
-----------------E--GES-------------------------------------
-------------------------VVEAEPAE---------------
>gi|452206172|ref|YP_007486294.1| 50S ribosomal protein L31e [Natronomonas moolapensis 8.8.11]
----------------------------------------------------------MS
AEFD--------------------------------------------------------
-------------------ERVMTVP----------------------------------
--------------------LRDVLAGSNT------------------------------
DRADKAM--------------------------------------------RLVRSHL--
------------------------------------------------------------
------------------------------------------------------------
-AQHFNVE----------EDAVRLDP--------SINE------SV--------------
-----------WERGRS----------------------------KPPRKLRVRAARFEE
-----------------E--GEA-------------------------------------
-------------------------VVEAETA----------------
>gi|76801158|ref|YP_326166.1| 50S ribosomal protein L31e [Natronomonas pharaonis DSM 2160]
----------------------------------------------------------MS
AEFD--------------------------------------------------------
-------------------ERVMTVP----------------------------------
--------------------LRDVLAESKG------------------------------
QRADKAM--------------------------------------------SLVRSHL--
------------------------------------------------------------
------------------------------------------------------------
-AQHFNVE----------EDAVRLDP--------SINE------AV--------------
-----------WERGRS----------------------------KPPSELRVRAARFEE
-----------------E--GEA-------------------------------------
-------------------------VVEAETA----------------
>gi|541205804|gb|ERH13784.1| ribosomal protein L31E [halophilic archaeon J07HB67]
---------------------------------------------------------MSA
SDFE--------------------------------------------------------
-------------------ERVVTVP----------------------------------
--------------------LRDAKQAPSS------------------------------
QQADRAM--------------------------------------------MLIRRHL--
------------------------------------------------------------
------------------------------------------------------------
-GKHFSVD----------EDDVRLDP--------SLNE------AV--------------
-----------WESGRS----------------------------KPPSSIRVRAARFDE
-----------------D--GDV-------------------------------------
-------------------------VVEAEPA----------------
>gi|335436902|ref|ZP_08559689.1| 50S ribosomal protein L31e [Halorhabdus tiamatea SARL4B]
---------------------------------------------------------MSA
EEFE--------------------------------------------------------
-------------------ERVVSVP----------------------------------
--------------------LRDVQAVPNG------------------------------
ERAGKAM--------------------------------------------SLIREHL--
------------------------------------------------------------
------------------------------------------------------------
-AQHFSVA----------DEDVRLDP--------SINE------TV--------------
-----------WADGRS----------------------------NPPRSIRVRAARFEE
-----------------D--GES-------------------------------------
-------------------------VVEAEPAE---------------
>gi|257052082|ref|YP_003129915.1| 50S ribosomal protein L31e [Halorhabdus utahensis DSM 12940]
---------------------------------------------------------MSA
EEFE--------------------------------------------------------
-------------------ERVVTVP----------------------------------
--------------------LRDVQAVPSG------------------------------
DRAGRAM--------------------------------------------SLVREHL--
------------------------------------------------------------
------------------------------------------------------------
-AQHFSVA----------GDDVRLDP--------SINE------EI--------------
-----------WADGRS----------------------------NPPSSIRVRAARFEE
-----------------A--GES-------------------------------------
-------------------------VVEAEPAE---------------
>gi|544638520|ref|WP_021073090.1| 50S ribosomal protein L31 [haloarchaeon 3A1_DGR]
---------------------------------------------------------MST
NDFE--------------------------------------------------------
-------------------ERVITVP----------------------------------
--------------------IGGISDKPVQ------------------------------
QRADYAM--------------------------------------------RTIRSHL--
------------------------------------------------------------
------------------------------------------------------------
-AQHFSVE----------EDDVRLDP--------NINE------AV--------------
-----------WANGRQ----------------------------NPPSDLRVRAARFVE
-----------------D--EEP-------------------------------------
-------------------------IVEAEHAE---------------
>lcl|18174_53 unnamed protein product
---------------------------------------------------------MST
NDFE--------------------------------------------------------
-------------------ERVVTVP----------------------------------
--------------------LRDAKEKPVQ------------------------------
QRADYAM--------------------------------------------KITRQHL--
------------------------------------------------------------
------------------------------------------------------------
-AQHFSVD----------EDDVIIDG--------SVNE------AV--------------
-----------WTNGRQ----------------------------NPPSTVRVRAARFVE
-----------------D--GEP-------------------------------------
-------------------------VVEAEHAE---------------
>lcl|18178_1775 unnamed protein product
---------------------------------------------------------MST
NDFE--------------------------------------------------------
-------------------ERVVTVP----------------------------------
--------------------LRDAKEKPVQ------------------------------
QRADYAM--------------------------------------------KITRQHL--
------------------------------------------------------------
------------------------------------------------------------
-AQHFSVD----------EDDVIIDG--------SVNE------AV--------------
-----------WTNGRQ----------------------------NPPSTVRVRAARFVE
-----------------D--GEP-------------------------------------
-------------------------VVEAEHAE---------------
>gi|495717860|ref|WP_008442439.1| 50S ribosomal protein L31e [Halorubrum californiense]
---------------------------------------------------------MST
NDFE--------------------------------------------------------
-------------------ERVVTVP----------------------------------
--------------------LRDAKDKPVQ------------------------------
QRADYAM--------------------------------------------KITRQHL--
------------------------------------------------------------
------------------------------------------------------------
-AKHFSVD----------EDDVIIDG--------SVNE------AV--------------
-----------WKNGRQ----------------------------NPPSTVRVRAARFVE
-----------------D--GEP-------------------------------------
-------------------------VVEAEHAE---------------
>gi|448529188|ref|ZP_21620447.1| 50S ribosomal protein L31e [Halorubrum hochstenium ATCC 700873]
---------------------------------------------------------MST
NDFE--------------------------------------------------------
-------------------ERVVTVP----------------------------------
--------------------LRDAKDKPVQ------------------------------
QRADYAM--------------------------------------------KITRQHL--
------------------------------------------------------------
------------------------------------------------------------
-AKHFSVD----------EDDVIIDG--------SVNE------AV--------------
-----------WTNGRQ----------------------------NPPSTVRVRAARFVE
-----------------D--GEP-------------------------------------
-------------------------VVEAEHAE---------------
>gi|448435712|ref|ZP_21586848.1| 50S ribosomal protein L31e [Halorubrum tebenquichense DSM 14210]
---------------------------------------------------------MST
NDFE--------------------------------------------------------
-------------------ERVVTVP----------------------------------
--------------------LRDAKDKPVQ------------------------------
QRADYAM--------------------------------------------KITRQHL--
------------------------------------------------------------
------------------------------------------------------------
-AKHFSVD----------EDDVIIDG--------SVNE------AV--------------
-----------WTNGRQ----------------------------NPPSTVRVRAARFVE
-----------------D--GEP-------------------------------------
-------------------------VVEAEHAE---------------
>lcl|18175_2544 unnamed protein product
---------------------------------------------------------MST
NDFE--------------------------------------------------------
-------------------ERVVTVP----------------------------------
--------------------LRDAKDKPVQ------------------------------
QRADYAM--------------------------------------------KITRQHL--
------------------------------------------------------------
------------------------------------------------------------
-AKHFSVD----------EGDVIIDG--------SVNE------AV--------------
-----------WANGRQ----------------------------NPPSSVRVRAARFVE
-----------------D--GEP-------------------------------------
-------------------------VVEAEHAE---------------
>lcl|18176_2464 unnamed protein product
---------------------------------------------------------MST
NDFE--------------------------------------------------------
-------------------ERVVTVP----------------------------------
--------------------LRDAKDKPVQ------------------------------
QRADYAM--------------------------------------------KITRQHL--
------------------------------------------------------------
------------------------------------------------------------
-AKHFSVD----------EGDVIIDG--------SVNE------AV--------------
-----------WANGRQ----------------------------NPPSSVRVRAARFVE
-----------------D--GEP-------------------------------------
-------------------------VVEAEHAE---------------
>gi|448502548|ref|ZP_21612661.1| 50S ribosomal protein L31e [Halorubrum coriense DSM 10284]
---------------------------------------------------------MST
NDFE--------------------------------------------------------
-------------------ERVVTVP----------------------------------
--------------------LRDAKEKPVQ------------------------------
QRADYAM--------------------------------------------KITRQHL--
------------------------------------------------------------
------------------------------------------------------------
-AKHFSVD----------ESDVIIDG--------SVNE------AV--------------
-----------WENGRQ----------------------------NPPSTVRVRAARFVE
-----------------D--GEP-------------------------------------
-------------------------VVEAEHAE---------------
>lcl|39407_695 unnamed protein product
---------------------------------------------------------MST
NDFE--------------------------------------------------------
-------------------ERVVTVP----------------------------------
--------------------LRDAKEKPVQ------------------------------
QRADYAM--------------------------------------------KITRQHL--
------------------------------------------------------------
------------------------------------------------------------
-AKHFSVD----------EGDVIIDG--------SVNE------AV--------------
-----------WANGRQ----------------------------NPPSTVRVRAARFVE
-----------------D--GEP-------------------------------------
-------------------------VVEAEHAE---------------
>lcl|38016_2203 unnamed protein product
---------------------------------------------------------MST
NDFE--------------------------------------------------------
-------------------ERVVTVP----------------------------------
--------------------LRDAKEKPVQ------------------------------
QRADYAM--------------------------------------------KITRQHL--
------------------------------------------------------------
------------------------------------------------------------
-AKHFSVD----------EGDVIIDG--------SVNE------AV--------------
-----------WANGRQ----------------------------NPPSTVRVRAARFVE
-----------------D--GEP-------------------------------------
-------------------------VVEAEHAE---------------
>lcl|36546_1577 unnamed protein product
---------------------------------------------------------MST
NDFE--------------------------------------------------------
-------------------ERVVTVP----------------------------------
--------------------LRDAKEKPVQ------------------------------
QRADYAM--------------------------------------------KITRQHL--
------------------------------------------------------------
------------------------------------------------------------
-AKHFSVD----------EGDVIIDG--------SVNE------AV--------------
-----------WANGRQ----------------------------NPPSTVRVRAARFVE
-----------------D--GEP-------------------------------------
-------------------------VVEAEHAE---------------
>lcl|38020_583 unnamed protein product
---------------------------------------------------------MST
NDFE--------------------------------------------------------
-------------------ERVVTVP----------------------------------
--------------------LRDAKEKPVQ------------------------------
QRADYAM--------------------------------------------KITRQHL--
------------------------------------------------------------
------------------------------------------------------------
-AKHFSVD----------EGDVIIDG--------SVNE------AV--------------
-----------WANGRQ----------------------------NPPSTVRVRAARFVE
-----------------D--GEP-------------------------------------
-------------------------VVEAEHAE---------------
>lcl|38021_731 unnamed protein product
---------------------------------------------------------MST
NDFE--------------------------------------------------------
-------------------ERVVTVP----------------------------------
--------------------LRDAKEKPVQ------------------------------
QRADYAM--------------------------------------------KITRQHL--
------------------------------------------------------------
------------------------------------------------------------
-AKHFSVD----------EGDVIIDG--------SVNE------AV--------------
-----------WANGRQ----------------------------NPPSTVRVRAARFVE
-----------------D--GEP-------------------------------------
-------------------------VVEAEHAE---------------
>lcl|38022_304 unnamed protein product
---------------------------------------------------------MST
NDFE--------------------------------------------------------
-------------------ERVVTVP----------------------------------
--------------------LRDAKEKPVQ------------------------------
QRADYAM--------------------------------------------KITRQHL--
------------------------------------------------------------
------------------------------------------------------------
-AKHFSVD----------EGDVIIDG--------SVNE------AV--------------
-----------WANGRQ----------------------------NPPSTVRVRAARFVE
-----------------D--GEP-------------------------------------
-------------------------VVEAEHAE---------------
>lcl|23591_1884 unnamed protein product
---------------------------------------------------------MST
NDFE--------------------------------------------------------
-------------------ERVVTVP----------------------------------
--------------------LRDAKEKPVQ------------------------------
QRADYAM--------------------------------------------KITRQHL--
------------------------------------------------------------
------------------------------------------------------------
-AKHFSVD----------EGDVIIDG--------SVNE------AV--------------
-----------WANGRQ----------------------------NPPSTVRVRAARFVE
-----------------D--GEP-------------------------------------
-------------------------VVEAEHAE---------------
>lcl|36553_3093 unnamed protein product
---------------------------------------------------------MST
NDFE--------------------------------------------------------
-------------------ERVVTVP----------------------------------
--------------------LRDAKEKPVQ------------------------------
QRADYAM--------------------------------------------KITRQHL--
------------------------------------------------------------
------------------------------------------------------------
-AKHFSVD----------EGDVIIDG--------SVNE------AV--------------
-----------WANGRQ----------------------------NPPSTVRVRAARFVE
-----------------D--GEP-------------------------------------
-------------------------VVEAEHAE---------------
>lcl|38024_544 unnamed protein product
---------------------------------------------------------MST
NDFE--------------------------------------------------------
-------------------ERVVTVP----------------------------------
--------------------LRDAKEKPVQ------------------------------
QRADYAM--------------------------------------------KITRQHL--
------------------------------------------------------------
------------------------------------------------------------
-AKHFSVD----------EGDVIIDG--------SVNE------AV--------------
-----------WANGRQ----------------------------NPPSTVRVRAARFVE
-----------------D--GEP-------------------------------------
-------------------------VVEAEHAE---------------
>lcl|38025_2539 unnamed protein product
---------------------------------------------------------MST
NDFE--------------------------------------------------------
-------------------ERVVTVP----------------------------------
--------------------LRDAKEKPVQ------------------------------
QRADYAM--------------------------------------------KITRQHL--
------------------------------------------------------------
------------------------------------------------------------
-AKHFSVD----------EGDVIIDG--------SVNE------AV--------------
-----------WANGRQ----------------------------NPPSTVRVRAARFVE
-----------------D--GEP-------------------------------------
-------------------------VVEAEHAE---------------
>gi|448479283|ref|ZP_21604135.1| 50S ribosomal protein L31e [Halorubrum arcis JCM 13916]
---------------------------------------------------------MST
NDFE--------------------------------------------------------
-------------------ERVVTVP----------------------------------
--------------------LRDAKEKPVQ------------------------------
QRADYAM--------------------------------------------KITRQHL--
------------------------------------------------------------
------------------------------------------------------------
-AKHFSVD----------EGDVIIDG--------SVNE------AV--------------
-----------WENGRQ----------------------------NPPSTVRVRAARFVE
-----------------D--GEP-------------------------------------
-------------------------VVEAEHAE---------------
>lcl|36547_894 unnamed protein product
---------------------------------------------------------MST
NDFE--------------------------------------------------------
-------------------ERVVTVP----------------------------------
--------------------LRDAKEKPVQ------------------------------
QRADYAM--------------------------------------------KITRQHL--
------------------------------------------------------------
------------------------------------------------------------
-AKHFSVD----------EGDVIIDG--------SVNE------AV--------------
-----------WENGRQ----------------------------NPPSTVRVRAARFVE
-----------------D--GEP-------------------------------------
-------------------------VVEAEHAE---------------
>gi|448524663|ref|ZP_21619426.1| 50S ribosomal protein L31e [Halorubrum distributum JCM 10118]
---------------------------------------------------------MST
NDFE--------------------------------------------------------
-------------------ERVVTVP----------------------------------
--------------------LRDAKEKPVQ------------------------------
QRADYAM--------------------------------------------KITRQHL--
------------------------------------------------------------
------------------------------------------------------------
-AKHFSVD----------EGDVIIDG--------SVNE------AV--------------
-----------WENGRQ----------------------------NPPSTVRVRAARFVE
-----------------D--GEP-------------------------------------
-------------------------VVEAEHAE---------------
>lcl|36549_269 unnamed protein product
---------------------------------------------------------MST
NDFE--------------------------------------------------------
-------------------ERVVTVP----------------------------------
--------------------LRDAKEKPVQ------------------------------
QRADYAM--------------------------------------------KITRQHL--
------------------------------------------------------------
------------------------------------------------------------
-AKHFSVD----------EGDVIIDG--------SVNE------AV--------------
-----------WENGRQ----------------------------NPPSTVRVRAARFVE
-----------------D--GEP-------------------------------------
-------------------------VVEAEHAE---------------
>lcl|36556_518 unnamed protein product
---------------------------------------------------------MST
NDFE--------------------------------------------------------
-------------------ERVVTVP----------------------------------
--------------------LRDAKEKPVQ------------------------------
QRADYAM--------------------------------------------KITRQHL--
------------------------------------------------------------
------------------------------------------------------------
-AKHFSVD----------EGDVIIDG--------SVNE------AV--------------
-----------WENGRQ----------------------------NPPSTVRVRAARFVE
-----------------D--GEP-------------------------------------
-------------------------VVEAEHAE---------------
>lcl|36557_1540 unnamed protein product
---------------------------------------------------------MST
NDFE--------------------------------------------------------
-------------------ERVVTVP----------------------------------
--------------------LRDAKEKPVQ------------------------------
QRADYAM--------------------------------------------KITRQHL--
------------------------------------------------------------
------------------------------------------------------------
-AKHFSVD----------EGDVIIDG--------SVNE------AV--------------
-----------WENGRQ----------------------------NPPSTVRVRAARFVE
-----------------D--GEP-------------------------------------
-------------------------VVEAEHAE---------------
>gi|448448890|ref|ZP_21591388.1| 50S ribosomal protein L31e [Halorubrum litoreum JCM 13561]
---------------------------------------------------------MST
NDFE--------------------------------------------------------
-------------------ERVVTVP----------------------------------
--------------------LRDAKEKPVQ------------------------------
QRADYAM--------------------------------------------KITRQHL--
------------------------------------------------------------
------------------------------------------------------------
-AKHFSVD----------EGDVIIDG--------SVNE------AV--------------
-----------WENGRQ----------------------------NPPSTVRVRAARFVE
-----------------D--GEP-------------------------------------
-------------------------VVEAEHAE---------------
>gi|448424340|ref|ZP_21582390.1| 50S ribosomal protein L31e [Halorubrum terrestre JCM 10247]
---------------------------------------------------------MST
NDFE--------------------------------------------------------
-------------------ERVVTVP----------------------------------
--------------------LRDAKEKPVQ------------------------------
QRADYAM--------------------------------------------KITRQHL--
------------------------------------------------------------
------------------------------------------------------------
-AKHFSVD----------EGDVIIDG--------SVNE------AV--------------
-----------WENGRQ----------------------------NPPSTVRVRAARFVE
-----------------D--GEP-------------------------------------
-------------------------VVEAEHAE---------------
>lcl|38019_240 unnamed protein product
------------------------------------------------------------
------------------------------------------------------------
------------------------------------------------------------
------------------------------------------------------------
------M--------------------------------------------KIVREHL--
------------------------------------------------------------
------------------------------------------------------------
-AKHFSVD----------GEDVILDA--------SVNE------AV--------------
-----------WANGRQ----------------------------NPPSKLRVRAARFVE
-----------------D--GEP-------------------------------------
-------------------------VVEAEHAE---------------
>gi|448473432|ref|ZP_21601574.1| 50S ribosomal protein L31e [Halorubrum aidingense JCM 13560]
---------------------------------------------------------MST
SDFE--------------------------------------------------------
-------------------ERVVTVP----------------------------------
--------------------LRDANDKPVQ------------------------------
QRADYAM--------------------------------------------KIVRGHL--
------------------------------------------------------------
------------------------------------------------------------
-AKHFSVD----------EDDVVLDT--------SVNE------AV--------------
-----------WANGRQ----------------------------NPPSKLRVRAARFVE
-----------------D--GEP-------------------------------------
-------------------------VVEAEYAE---------------
>lcl|36550_947 unnamed protein product
---------------------------------------------------------MST
SDFE--------------------------------------------------------
-------------------ERVVTVP----------------------------------
--------------------LRDANDKPVQ------------------------------
ERADFAM--------------------------------------------RIIREHL--
------------------------------------------------------------
------------------------------------------------------------
-AQHFSVD----------EADVVIDT--------SVNE------AV--------------
-----------WANGRQ----------------------------NPPSKVRVRAARFVE
-----------------D--GEP-------------------------------------
-------------------------VVEAEYAE---------------
>lcl|36551_3671 unnamed protein product
---------------------------------------------------------MST
SDFE--------------------------------------------------------
-------------------ERVVTVP----------------------------------
--------------------LRDANDKPVQ------------------------------
ERADFAM--------------------------------------------RIIREHL--
------------------------------------------------------------
------------------------------------------------------------
-AQHFSVD----------EADVVIDT--------SVNE------AV--------------
-----------WANGRQ----------------------------NPPSKVRVRAARFVE
-----------------D--GEP-------------------------------------
-------------------------VVEAEYAE---------------
>lcl|36552_1464 unnamed protein product
---------------------------------------------------------MST
SDFE--------------------------------------------------------
-------------------ERVVTVP----------------------------------
--------------------LRDANDKPVQ------------------------------
ERADFAM--------------------------------------------RIIREHL--
------------------------------------------------------------
------------------------------------------------------------
-AQHFSVD----------EADVVIDT--------SVNE------AV--------------
-----------WANGRQ----------------------------NPPSKVRVRAARFVE
-----------------D--GEP-------------------------------------
-------------------------VVEAEYAE---------------
>lcl|36554_545 unnamed protein product
---------------------------------------------------------MST
SDFE--------------------------------------------------------
-------------------ERVVTVP----------------------------------
--------------------LRDANDKPVQ------------------------------
ERADFAM--------------------------------------------RIIREHL--
------------------------------------------------------------
------------------------------------------------------------
-AQHFSVD----------EADVVIDT--------SVNE------AV--------------
-----------WANGRQ----------------------------NPPSKVRVRAARFVE
-----------------D--GEP-------------------------------------
-------------------------VVEAEYAE---------------
>lcl|36555_1628 unnamed protein product
---------------------------------------------------------MST
SDFE--------------------------------------------------------
-------------------ERVVTVP----------------------------------
--------------------LRDANDKPVQ------------------------------
ERADFAM--------------------------------------------RIIREHL--
------------------------------------------------------------
------------------------------------------------------------
-AQHFSVD----------EADVVIDT--------SVNE------AV--------------
-----------WANGRQ----------------------------NPPSKVRVRAARFVE
-----------------D--GEP-------------------------------------
-------------------------VVEAEYAE---------------
>gi|222479259|ref|YP_002565496.1| 50S ribosomal protein L31e [Halorubrum lacusprofundi ATCC 49239]
---------------------------------------------------------MST
SDFE--------------------------------------------------------
-------------------ERVVTVP----------------------------------
--------------------LRDANDKPIQ------------------------------
ERADFAM--------------------------------------------KIVREHL--
------------------------------------------------------------
------------------------------------------------------------
-AQHFSVD----------EAEVVLDT--------TVNE------AV--------------
-----------WANGRQ----------------------------NPPSKVRVRAARFVE
-----------------D--GEP-------------------------------------
-------------------------VVEAEYAE---------------
>gi|448468898|ref|ZP_21599995.1| 50S ribosomal protein L31e [Halorubrum kocurii JCM 14978]
---------------------------------------------------------MST
SDFE--------------------------------------------------------
-------------------ERVVTVP----------------------------------
--------------------LRGANDKPVQ------------------------------
ERADFAM--------------------------------------------KIVREHL--
------------------------------------------------------------
------------------------------------------------------------
-AQHFSVD----------EADVVLDT--------SVNE------VV--------------
-----------WANGRQ----------------------------NPPSKVRVRAARFVE
-----------------D--GEP-------------------------------------
-------------------------VVEAEHAE---------------
>lcl|38017_2803 unnamed protein product
---------------------------------------------------------MST
SDFE--------------------------------------------------------
-------------------ERVVTVP----------------------------------
--------------------LRDANDKPVQ------------------------------
ERADFAM--------------------------------------------KIVREHL--
------------------------------------------------------------
------------------------------------------------------------
-AQHFSVD----------EEEVVLDT--------SVNE------VV--------------
-----------WANGRQ----------------------------NPPSKVRVRAARFVE
-----------------D--GEP-------------------------------------
-------------------------VVEAEHAE---------------
>gi|448456135|ref|ZP_21594988.1| 50S ribosomal protein L31e [Halorubrum lipolyticum DSM 21995]
---------------------------------------------------------MST
SDFE--------------------------------------------------------
-------------------ERVVTVP----------------------------------
--------------------LRDANDKPVQ------------------------------
ERADFAM--------------------------------------------KIVREHL--
------------------------------------------------------------
------------------------------------------------------------
-AQHFSVD----------EEEVVLDT--------SVNE------AV--------------
-----------WANGRQ----------------------------NPPSKVRVRAARFVE
-----------------D--GEP-------------------------------------
-------------------------VVEAEYAE---------------
>gi|448446173|ref|ZP_21590659.1| 50S ribosomal protein L31e [Halorubrum saccharovorum DSM 1137]
---------------------------------------------------------MST
SDFE--------------------------------------------------------
-------------------ERVVTVP----------------------------------
--------------------LRDANDKPVQ------------------------------
ERADFAM--------------------------------------------KIVREHL--
------------------------------------------------------------
------------------------------------------------------------
-AQHFSVD----------EEEVVIDT--------SVNE------AV--------------
-----------WANGRQ----------------------------NPPSKVRVRAARFVE
-----------------D--GEP-------------------------------------
-------------------------VVEAEHAE---------------
>gi|399576180|ref|ZP_10769937.1| rpl31R protein [Halogranum salarium B-1]
---------------------------------------------------------MSA
SDFE--------------------------------------------------------
-------------------ERVVTVP----------------------------------
--------------------LRGVKNAPSQ------------------------------
KQADRAM--------------------------------------------KLVREHL--
------------------------------------------------------------
------------------------------------------------------------
-AKHFKVD----------ERDVRLDP--------SINE------AV--------------
-----------WSKGRQ----------------------------SPPSKLRVRSARFEE
-----------------D--GEA-------------------------------------
-------------------------VVEAETAE---------------
>gi|541198281|gb|ERH06444.1| ribosomal protein L31E [Halonotius sp. J07HN4]
---------------------------------------------------------MST
SDFE--------------------------------------------------------
-------------------ERVETVP----------------------------------
--------------------LRGAKAVPTQ------------------------------
ERADRAM--------------------------------------------TIIREHL--
------------------------------------------------------------
------------------------------------------------------------
-AQHFNVA----------DDEIRLDP--------SINE------AV--------------
-----------WENGRQ----------------------------NPPSKLRVRAARFVE
-----------------D--GEA-------------------------------------
-------------------------IVEAELA----------------
>gi|541193468|gb|ERH01816.1| ribosomal protein L31E [Halonotius sp. J07HN6]
---------------------------------------------------------MST
SDFE--------------------------------------------------------
-------------------ERVVTVP----------------------------------
--------------------LRDVRKVSAP------------------------------
DRADKAM--------------------------------------------SIIRDHL--
------------------------------------------------------------
------------------------------------------------------------
-AQHFNVD----------GEAIRLDP--------SINE------AV--------------
-----------WENGRQ----------------------------NPPSKLRIRSARFVE
-----------------D--GEA-------------------------------------
-------------------------IVEAEVA----------------
>gi|448287301|ref|ZP_21478514.1| 50S ribosomal protein L31e [Halogeometricum borinquense DSM 11551]
---------------------------------------------------------MSA
SDFE--------------------------------------------------------
-------------------ERVITVP----------------------------------
--------------------LRDVKAVPSY------------------------------
ERAGRAM--------------------------------------------KIIREHL--
------------------------------------------------------------
------------------------------------------------------------
-AQHFSVD----------PEDVRLEP--------EINE------QI--------------
-----------GGRGRQ----------------------------TPPSKFRVRAARFDE
-----------------D--GEQ-------------------------------------
-------------------------IVEAEPAE---------------
>gi|448417218|ref|ZP_21579236.1| 50S ribosomal protein L31e [Halosarcina pallida JCM 14848]
---------------------------------------------------------MSA
SDFE--------------------------------------------------------
-------------------ERVITVP----------------------------------
--------------------LRDVKAVPAH------------------------------
ERAGRAM--------------------------------------------KIIREHL--
------------------------------------------------------------
------------------------------------------------------------
-AKHFSVD----------TEEVRLDP--------AINE------TV--------------
-----------WATGRQ----------------------------QPPSKLRVRAARFDE
-----------------D--GER-------------------------------------
-------------------------VVEAEPAE---------------
>gi|448589270|ref|ZP_21649429.1| 50S ribosomal protein L31e [Haloferax elongans ATCC BAA-1513]
---------------------------------------------------------MSA
SDFE--------------------------------------------------------
-------------------ERVVTVP----------------------------------
--------------------LRDVKAVPSH------------------------------
ERAGRAM--------------------------------------------KIIREHL--
------------------------------------------------------------
------------------------------------------------------------
-AKHFKVD----------ADDVRLDS--------EINE------AI--------------
-----------WAHGRQ----------------------------SPPSKFRVRAARFDE
-----------------D--GDV-------------------------------------
-------------------------VVEAEPAE---------------
>gi|448578862|ref|ZP_21644238.1| 50S ribosomal protein L31e [Haloferax larsenii JCM 13917]
---------------------------------------------------------MSA
SDFE--------------------------------------------------------
-------------------ERVVTVP----------------------------------
--------------------LRDVKAVPSH------------------------------
ERAGRAM--------------------------------------------KIIREHL--
------------------------------------------------------------
------------------------------------------------------------
-AKHFKVD----------ADDVRLDS--------EINE------AI--------------
-----------WAHGRQ----------------------------SPPSKFRVRAARFDE
-----------------D--GDV-------------------------------------
-------------------------VVEAEPAE---------------
>gi|448611258|ref|ZP_21661892.1| 50S ribosomal protein L31e [Haloferax mucosum ATCC BAA-1512]
---------------------------------------------------------MSA
NDFE--------------------------------------------------------
-------------------ERVVTVP----------------------------------
--------------------LRDVKAVPSH------------------------------
ERAGRAM--------------------------------------------KLIREHL--
------------------------------------------------------------
------------------------------------------------------------
-AKHFKVE----------ADNVRLDS--------QINE------DI--------------
-----------WAHGRQ----------------------------SPPSKFRVRAARFDE
-----------------D--GES-------------------------------------
-------------------------IVEAEPAE---------------
>gi|448616766|ref|ZP_21665476.1| 50S ribosomal protein L31e [Haloferax mediterranei ATCC 33500]
---------------------------------------------------------MSA
NDFE--------------------------------------------------------
-------------------ERVVTVP----------------------------------
--------------------LRDVKAVPSH------------------------------
ERAGRSM--------------------------------------------KIIREHL--
------------------------------------------------------------
------------------------------------------------------------
-AKHFKVD----------AENVRLDP--------QINE------DI--------------
-----------WEHGRQ----------------------------SPPSKFRVRAARFDE
-----------------D--GES-------------------------------------
-------------------------IVEAEPAE---------------
>gi|448597775|ref|ZP_21654700.1| 50S ribosomal protein L31e [Haloferax alexandrinus JCM 10717]
---------------------------------------------------------MSA
NDFE--------------------------------------------------------
-------------------ERVVTVP----------------------------------
--------------------LRDVQAVPAH------------------------------
ERAGRSM--------------------------------------------TLIREHL--
------------------------------------------------------------
------------------------------------------------------------
-AKHFKVD----------AENVRLDT--------QINE------DI--------------
-----------WAHGRQ----------------------------SPPSKFRVRAARFDE
-----------------D--GES-------------------------------------
-------------------------VVEAEPAE---------------
>gi|448558374|ref|ZP_21633048.1| 50S ribosomal protein L31e [Haloferax sp. ATCC BAA-644]
---------------------------------------------------------MSA
NDFE--------------------------------------------------------
-------------------ERVVTVP----------------------------------
--------------------LRDVQAVPAH------------------------------
ERAGRSM--------------------------------------------TLIREHL--
------------------------------------------------------------
------------------------------------------------------------
-AKHFKVD----------AENVRLDT--------QINE------DI--------------
-----------WAHGRQ----------------------------SPPSKFRVRAARFDE
-----------------D--GES-------------------------------------
-------------------------VVEAEPAE---------------
>gi|448551133|ref|ZP_21629275.1| 50S ribosomal protein L31e [Haloferax sp. ATCC BAA-645]
---------------------------------------------------------MSA
NDFE--------------------------------------------------------
-------------------ERVVTVP----------------------------------
--------------------LRDVQAVPAH------------------------------
ERAGRSM--------------------------------------------TLIREHL--
------------------------------------------------------------
------------------------------------------------------------
-AKHFKVD----------AENVRLDT--------QINE------DI--------------
-----------WAHGRQ----------------------------SPPSKFRVRAARFDE
-----------------D--GES-------------------------------------
-------------------------VVEAEPAE---------------
>gi|448544121|ref|ZP_21625434.1| 50S ribosomal protein L31e [Haloferax sp. ATCC BAA-646]
---------------------------------------------------------MSA
NDFE--------------------------------------------------------
-------------------ERVVTVP----------------------------------
--------------------LRDVQAVPAH------------------------------
ERAGRSM--------------------------------------------TLIREHL--
------------------------------------------------------------
------------------------------------------------------------
-AKHFKVD----------AENVRLDT--------QINE------DI--------------
-----------WAHGRQ----------------------------SPPSKFRVRAARFDE
-----------------D--GES-------------------------------------
-------------------------VVEAEPAE---------------
>gi|433421577|ref|ZP_20405799.1| 50S ribosomal protein L31e [Haloferax sp. BAB2207]
---------------------------------------------------------MSA
NDFE--------------------------------------------------------
-------------------ERVVTVP----------------------------------
--------------------LRDVQAVPAH------------------------------
ERAGRSM--------------------------------------------TLIREHL--
------------------------------------------------------------
------------------------------------------------------------
-AKHFKVD----------AENVRLDT--------QINE------DI--------------
-----------WAHGRQ----------------------------SPPSKFRVRAARFDE
-----------------D--GES-------------------------------------
-------------------------VVEAEPAE---------------
>gi|448622345|ref|ZP_21669039.1| 50S ribosomal protein L31e [Haloferax denitrificans ATCC 35960]
---------------------------------------------------------MSA
NDFE--------------------------------------------------------
-------------------ERVVTVP----------------------------------
--------------------LRDVQAVPAH------------------------------
ERAGRSM--------------------------------------------TLIREHL--
------------------------------------------------------------
------------------------------------------------------------
-AKHFKVD----------AENVRLDT--------QINE------DI--------------
-----------WAHGRQ----------------------------SPPSKFRVRAARFDE
-----------------D--GES-------------------------------------
-------------------------VVEAEPAE---------------
>gi|448573627|ref|ZP_21641110.1| 50S ribosomal protein L31e [Haloferax lucentense DSM 14919]
---------------------------------------------------------MSA
NDFE--------------------------------------------------------
-------------------ERVVTVP----------------------------------
--------------------LRDVQAVPAH------------------------------
ERAGRSM--------------------------------------------TLIREHL--
------------------------------------------------------------
------------------------------------------------------------
-AKHFKVD----------AENVRLDT--------QINE------DI--------------
-----------WAHGRQ----------------------------SPPSKFRVRAARFDE
-----------------D--GES-------------------------------------
-------------------------VVEAEPAE---------------
>gi|448560507|ref|ZP_21633955.1| 50S ribosomal protein L31e [Haloferax prahovense DSM 18310]
---------------------------------------------------------MSA
NDFE--------------------------------------------------------
-------------------ERVVTVP----------------------------------
--------------------LRDVQAVPAH------------------------------
ERAGRSM--------------------------------------------TLIREHL--
------------------------------------------------------------
------------------------------------------------------------
-AKHFKVD----------AENVRLDT--------QINE------DI--------------
-----------WAHGRQ----------------------------SPPSKFRVRAARFDE
-----------------D--GES-------------------------------------
-------------------------VVEAEPAE---------------
>gi|448293838|ref|ZP_21483941.1| 50S ribosomal protein L31e [Haloferax volcanii DS2]
---------------------------------------------------------MSA
NDFE--------------------------------------------------------
-------------------ERVVTVP----------------------------------
--------------------LRDVQAVPAH------------------------------
ERAGRSM--------------------------------------------TLIREHL--
------------------------------------------------------------
------------------------------------------------------------
-AKHFKVD----------AENVRLDT--------QINE------DI--------------
-----------WAHGRQ----------------------------SPPSKFRVRAARFDE
-----------------D--GES-------------------------------------
-------------------------VVEAEPAE---------------
>gi|448582792|ref|ZP_21646296.1| 50S ribosomal protein L31e [Haloferax gibbonsii ATCC 33959]
---------------------------------------------------------MSA
NDFE--------------------------------------------------------
-------------------ERVVTVP----------------------------------
--------------------LRDVKAVPAH------------------------------
ERAGRSM--------------------------------------------TLIREHL--
------------------------------------------------------------
------------------------------------------------------------
-AKHFKVD----------AENVRLDT--------QINE------DI--------------
-----------WAHGRQ----------------------------SPPSKFRVRAARFDE
-----------------D--GES-------------------------------------
-------------------------VVEAEPAE---------------
>gi|541190423|gb|ERG98811.1| ribosomal protein L31E [Haloquadratum sp. J07HQX50]
---------------------------------------------------------MST
SDFE--------------------------------------------------------
-------------------ERVVTVP----------------------------------
--------------------LRDVSKVPSY------------------------------
ERAGRAM--------------------------------------------KLIREYL--
------------------------------------------------------------
------------------------------------------------------------
-AQHFRVE----------TEEVRLDP--------SLNE------SI--------------
-----------WTHGRQ----------------------------NPPSKVRVRAARFVE
-----------------D--GES-------------------------------------
-------------------------IVEAEPAE---------------
>gi|385804861|ref|YP_005841261.1| 50S ribosomal protein L31 [Haloquadratum walsbyi C23]
---------------------------------------------------------MST
SDFE--------------------------------------------------------
-------------------ERVVTVP----------------------------------
--------------------LRDVSAVPTH------------------------------
ERAGRAM--------------------------------------------TLIREHL--
------------------------------------------------------------
------------------------------------------------------------
-AQHFRVD----------ESDIRLDP--------SLNE------TV--------------
-----------WARGSQ----------------------------NPPSKLRVRAARFDE
-----------------D--GES-------------------------------------
-------------------------IVEAEPAE---------------
>gi|110669297|ref|YP_659108.1| 50S ribosomal protein L31e [Haloquadratum walsbyi DSM 16790]
---------------------------------------------------------MST
SDFE--------------------------------------------------------
-------------------ERVVTVP----------------------------------
--------------------LRDVSAVPTH------------------------------
ERAGRAM--------------------------------------------TLIREHL--
------------------------------------------------------------
------------------------------------------------------------
-AQHFRVD----------ESDIRLDP--------SLNE------TV--------------
-----------WARGSQ----------------------------NPPSKLRVRAARFDE
-----------------D--GES-------------------------------------
-------------------------IVEAEPAE---------------
>gi|354609776|ref|ZP_09027732.1| 50S ribosomal protein L31e [Halobacterium sp. DL1]
---------------------------------------------------------MSA
SDFE--------------------------------------------------------
-------------------ERIVTVP----------------------------------
--------------------LRDVTKVPKH------------------------------
EQAGQAM--------------------------------------------TIVREHL--
------------------------------------------------------------
------------------------------------------------------------
-AKHFAVE----------NDEVRLDP--------SINE------AV--------------
-----------WDKGQK----------------------------NPPRKLRVHAARFVE
-----------------D--GET-------------------------------------
-------------------------VVEAELEE---------------
>gi|322368146|ref|ZP_08042715.1| Ribosomal protein L31e [Haladaptatus paucihalophilus DX253]
---------------------------------------------------------MSA
SDFE--------------------------------------------------------
-------------------ERVVTVP----------------------------------
--------------------LRDVKAEAKH------------------------------
KRANKAM--------------------------------------------KLVRGHL--
------------------------------------------------------------
------------------------------------------------------------
-AQHFKVD----------EDDVRLDP--------SINE------AI--------------
-----------WSRGRK----------------------------NPPRKLRVHAARFEE
-----------------E--GES-------------------------------------
-------------------------VVEAEYEE---------------
>gi|409721160|ref|ZP_11269374.1| 50S ribosomal protein L31e [Halococcus hamelinensis 100A6]
---------------------------------------------------------MSA
DDFE--------------------------------------------------------
-------------------ERVVTVP----------------------------------
--------------------LRKVKAGAKH------------------------------
ESADRAM--------------------------------------------GLIRDHL--
------------------------------------------------------------
------------------------------------------------------------
-AQHFKAD----------PDAVRLDP--------SINE------AV--------------
-----------WSRGRK----------------------------KPPSKLRVRAARFEE
-----------------E--GER-------------------------------------
-------------------------VVEAEHAE---------------
>gi|448725555|ref|ZP_21708010.1| 50S ribosomal protein L31e [Halococcus morrhuae DSM 1307]
---------------------------------------------------------MSA
EDFE--------------------------------------------------------
-------------------ERVVTVP----------------------------------
--------------------LRKVKAGANH------------------------------
EGADRAM--------------------------------------------TLIREHL--
------------------------------------------------------------
------------------------------------------------------------
-AQHFKAD----------PDTVRLDP--------SINE------AV--------------
-----------WARGRS----------------------------NPPSKLRVRAARFEE
-----------------E--GER-------------------------------------
-------------------------VVEAEHAE---------------
>gi|448738039|ref|ZP_21720070.1| 50S ribosomal protein L31e [Halococcus thailandensis JCM 13552]
---------------------------------------------------------MSA
EDFE--------------------------------------------------------
-------------------ERVVTVP----------------------------------
--------------------LRKVKAGANH------------------------------
EGADRAM--------------------------------------------TLIREHL--
------------------------------------------------------------
------------------------------------------------------------
-AQHFKAD----------PDTVRLDP--------SINE------AV--------------
-----------WARGRS----------------------------NPPSKLRVRAARFEE
-----------------E--GER-------------------------------------
-------------------------VVEAEHAE---------------
>gi|448731430|ref|ZP_21713730.1| 50S ribosomal protein L31e [Halococcus saccharolyticus DSM 5350]
---------------------------------------------------------MSA
EDFE--------------------------------------------------------
-------------------ERVVTVP----------------------------------
--------------------LRDVKAGANH------------------------------
EGADRAM--------------------------------------------TLIRDHL--
------------------------------------------------------------
------------------------------------------------------------
-AQHFKTD----------HDAVRLDP--------SINE------AV--------------
-----------WSRGRS----------------------------NPPSKLRVRAARFEE
-----------------E--GER-------------------------------------
-------------------------VVEAEHAE---------------
>gi|448732195|ref|ZP_21714477.1| 50S ribosomal protein L31e [Halococcus salifodinae DSM 8989]
---------------------------------------------------------MSA
EEFE--------------------------------------------------------
-------------------ERVVTVP----------------------------------
--------------------LRDVKAGANH------------------------------
KGADRAM--------------------------------------------TLIRDHL--
------------------------------------------------------------
------------------------------------------------------------
-AQHFKAD----------PDAVRLDP--------SINE------AV--------------
-----------WARGRG----------------------------NPPSKLRVRAARFEE
-----------------E--GER-------------------------------------
-------------------------VVEAEYAE---------------
>gi|448375505|ref|ZP_21558982.1| 50S ribosomal protein L31e [Halovivax asiaticus JCM 14624]
---------------------------------------------------------MSA
SDFE--------------------------------------------------------
-------------------ERVVTVP----------------------------------
--------------------LRDVKAAPNH------------------------------
EAADRAM--------------------------------------------KIVREHL--
------------------------------------------------------------
------------------------------------------------------------
-AKHFAVE----------TDVVRLDP--------SINE------AI--------------
-----------WADGRS----------------------------NPPRKLRVRAARFDE
-----------------E--GEP-------------------------------------
-------------------------VVEAEFAE---------------
>gi|433637364|ref|YP_007283124.1| ribosomal protein L31E [Halovivax ruber XH-70]
---------------------------------------------------------MSA
SDFE--------------------------------------------------------
-------------------ERVVTVP----------------------------------
--------------------LRDVKAAPNH------------------------------
EAADRAM--------------------------------------------KIVREHL--
------------------------------------------------------------
------------------------------------------------------------
-AKHFAVE----------TDAVRLDP--------SINE------AI--------------
-----------WADGRS----------------------------NPPRKLRVRAARFDE
-----------------E--GEP-------------------------------------
-------------------------VVEAEFAE---------------
>lcl|36174_4499 unnamed protein product
---------------------------------------------------------MSA
TDFD--------------------------------------------------------
-------------------ERVVTVP----------------------------------
--------------------LRDVKKGANH------------------------------
EAAGRAM--------------------------------------------TIVREHL--
------------------------------------------------------------
------------------------------------------------------------
-AKHFAVD----------EDAVRLDP--------SINE------AV--------------
-----------WADGRA----------------------------NPPRKLRVRAARFDE
-----------------D--GEV-------------------------------------
-------------------------VVEAEVAE---------------
>gi|448401689|ref|ZP_21571755.1| 50S ribosomal protein L31e [Haloterrigena limicola JCM 13563]
---------------------------------------------------------MSA
SDFE--------------------------------------------------------
-------------------ERVVTVP----------------------------------
--------------------LRDVKKGANH------------------------------
AAADYAM--------------------------------------------RLVREHL--
------------------------------------------------------------
------------------------------------------------------------
-AKHFAVD----------EDVIRLDP--------SINE------AV--------------
-----------WENGRS----------------------------NPPRKLRVRAARFDE
-----------------E--GET-------------------------------------
-------------------------VVEAEVAD---------------
>gi|448303921|ref|ZP_21493867.1| 50S ribosomal protein L31e [Natronorubrum sulfidifaciens JCM 14089]
---------------------------------------------------------MSA
SDFE--------------------------------------------------------
-------------------ERVVTVP----------------------------------
--------------------LRDVKKGANH------------------------------
EAADYAM--------------------------------------------RLIREHL--
------------------------------------------------------------
------------------------------------------------------------
-AKHFAVD----------EDAIRLDP--------SINE------EV--------------
-----------WSQGRS----------------------------NPPRKLRVRAARFDE
-----------------D--GAA-------------------------------------
-------------------------VVEAEVAE---------------
>gi|448308038|ref|ZP_21497920.1| 50S ribosomal protein L31e [Natronorubrum bangense JCM 10635]
---------------------------------------------------------MSA
SDFE--------------------------------------------------------
-------------------ERVVTVP----------------------------------
--------------------LRDVKKGANH------------------------------
EAADYAM--------------------------------------------RLIREHL--
------------------------------------------------------------
------------------------------------------------------------
-AKHFAVD----------EDAIRLDP--------SINE------TV--------------
-----------WSQGRS----------------------------NPPRKLRVRAARFDE
-----------------D--GEA-------------------------------------
-------------------------VVEAEVAE---------------
>gi|448357193|ref|ZP_21545899.1| 50S ribosomal protein L31e [Natrialba chahannaoensis JCM 10990]
---------------------------------------------------------MSA
SDFE--------------------------------------------------------
-------------------ERVVTVP----------------------------------
--------------------LRDVKKGANH------------------------------
EAADLAM--------------------------------------------RLIREHL--
------------------------------------------------------------
------------------------------------------------------------
-AKHFAVD----------EDAIRLDP--------SINE------EV--------------
-----------WSQGRA----------------------------NPPRKLRVRAARFDE
-----------------E--GEA-------------------------------------
-------------------------VVEAEVAD---------------
>gi|448354442|ref|ZP_21543199.1| 50S ribosomal protein L31e [Natrialba hulunbeirensis JCM 10989]
---------------------------------------------------------MSA
SDFE--------------------------------------------------------
-------------------ERVVTVP----------------------------------
--------------------LRDVKKGANH------------------------------
EAADLAM--------------------------------------------RLIREHL--
------------------------------------------------------------
------------------------------------------------------------
-AKHFAVD----------EDAIRLDP--------SINE------EV--------------
-----------WSQGRA----------------------------NPPRKLRVRAARFDE
-----------------E--GEA-------------------------------------
-------------------------VVEAEVAD---------------
>gi|289581489|ref|YP_003479955.1| 50S ribosomal protein L31e [Natrialba magadii ATCC 43099]
---------------------------------------------------------MSA
SDFE--------------------------------------------------------
-------------------ERVVTVP----------------------------------
--------------------LRDVKKGANH------------------------------
EAADLAM--------------------------------------------RLIREHL--
------------------------------------------------------------
------------------------------------------------------------
-AKHFAVD----------EDAIRLDP--------SINE------EI--------------
-----------WSQGRA----------------------------NPPRKLRVRAARFDE
-----------------E--GEA-------------------------------------
-------------------------VVEAEVAD---------------
>gi|336252700|ref|YP_004595807.1| 50S ribosomal protein L31e [Halopiger xanaduensis SH-6]
---------------------------------------------------------MSA
SDFE--------------------------------------------------------
-------------------ERVVTVP----------------------------------
--------------------LRDVKKGANH------------------------------
EAADLAM--------------------------------------------RLVREHL--
------------------------------------------------------------
------------------------------------------------------------
-AKHFAVD----------EDAIRLDP--------SINE------TV--------------
-----------WENGRS----------------------------NPPRKLRVRAARFEE
-----------------D--GEA-------------------------------------
-------------------------VVEAEVAD---------------
>gi|429191512|ref|YP_007177190.1| ribosomal protein L31E [Natronobacterium gregoryi SP2]
---------------------------------------------------------MSA
SDFE--------------------------------------------------------
-------------------ERVVTVP----------------------------------
--------------------LRDVKKGANH------------------------------
EAADLAM--------------------------------------------RLVREHL--
------------------------------------------------------------
------------------------------------------------------------
-AKHFAVD----------EDAIRLDP--------SINE------TI--------------
-----------WSNGRS----------------------------NPPRKLRVRAARFEE
-----------------E--GEA-------------------------------------
-------------------------VVEAEVAD---------------
>gi|448320616|ref|ZP_21510102.1| 50S ribosomal protein L31e [Natronococcus amylolyticus DSM 10524]
---------------------------------------------------------MSA
SDFE--------------------------------------------------------
-------------------ERVVTVP----------------------------------
--------------------LRDVKKGANH------------------------------
EAADLAM--------------------------------------------RLVREHL--
------------------------------------------------------------
------------------------------------------------------------
-AKHFAVD----------EDAIRLDP--------SINE------TI--------------
-----------WSQGRS----------------------------NPPRKLRVRAARFDE
-----------------E--GEA-------------------------------------
-------------------------VVEAEVAD---------------
>gi|448302140|ref|ZP_21492124.1| 50S ribosomal protein L31e [Natronorubrum tibetense GA33]
---------------------------------------------------------MSA
SDFE--------------------------------------------------------
-------------------ERVVTVP----------------------------------
--------------------LRDVKKGANH------------------------------
EAADYAM--------------------------------------------RLVREHL--
------------------------------------------------------------
------------------------------------------------------------
-AKHFAVD----------EEAIRLDP--------SINE------EI--------------
-----------WSNGRS----------------------------NPPRKLRVRAARFDE
-----------------E--GEA-------------------------------------
-------------------------VVEAEVAE---------------
>gi|448312325|ref|ZP_21502072.1| 50S ribosomal protein L31e [Natronolimnobius innermongolicus JCM 12255]
---------------------------------------------------------MSA
SDFE--------------------------------------------------------
-------------------ERVVTVP----------------------------------
--------------------LRDVKKGANH------------------------------
EAADLAM--------------------------------------------RLVREHL--
------------------------------------------------------------
------------------------------------------------------------
-AKHFAVD----------EEAIRLDP--------SINE------EI--------------
-----------WSNGRS----------------------------NPPRKLRVRAARFDE
-----------------E--GEA-------------------------------------
-------------------------VVEAEVAD---------------
>gi|435845527|ref|YP_007307777.1| ribosomal protein L31E [Natronococcus occultus SP4]
---------------------------------------------------------MSA
SDFE--------------------------------------------------------
-------------------ERVVTVP----------------------------------
--------------------LRDVKKGANH------------------------------
EAADLAM--------------------------------------------RLVREHL--
------------------------------------------------------------
------------------------------------------------------------
-AKHFAVD----------EDAIRLDP--------SINE------EV--------------
-----------WSRGRS----------------------------NPPRKLRVRAARFDE
-----------------E--GEA-------------------------------------
-------------------------VVEAEVAE---------------
>gi|448315927|ref|ZP_21505565.1| 50S ribosomal protein L31e [Natronococcus jeotgali DSM 18795]
---------------------------------------------------------MSA
SDFE--------------------------------------------------------
-------------------ERVVTVP----------------------------------
--------------------LRDVKKGANH------------------------------
EAADLAM--------------------------------------------RLVREHL--
------------------------------------------------------------
------------------------------------------------------------
-AKHFAVD----------EDAIRLDP--------SINE------EV--------------
-----------WSQGRS----------------------------NPPRKLRVRAARFEE
-----------------E--GEA-------------------------------------
-------------------------VVEAEVAE---------------
>gi|448705043|ref|ZP_21700730.1| 50S ribosomal protein L31e [Halobiforma nitratireducens JCM 10879]
---------------------------------------------------------MSA
SDFE--------------------------------------------------------
-------------------ERVVTVP----------------------------------
--------------------LRDVKKGANH------------------------------
EAADLAM--------------------------------------------RLVREHL--
------------------------------------------------------------
------------------------------------------------------------
-AKHFAVE----------DDAIRLDP--------SINE------AV--------------
-----------WSNGRS----------------------------NPPRKLRVRAARFEE
-----------------E--GEA-------------------------------------
-------------------------VVEAEVAD---------------
>gi|448366702|ref|ZP_21554825.1| 50S ribosomal protein L31e [Natrialba aegyptia DSM 13077]
---------------------------------------------------------MSA
SDFE--------------------------------------------------------
-------------------ERVVTVP----------------------------------
--------------------LRDVKKGANH------------------------------
EAADLAM--------------------------------------------RLVRDHL--
------------------------------------------------------------
------------------------------------------------------------
-AKHFAVD----------GDAIRLDP--------SINE------AV--------------
-----------WSNGRS----------------------------NPPRKLRVRAARFDE
-----------------E--GDA-------------------------------------
-------------------------VVEAEVAD---------------
>gi|448363972|ref|ZP_21552566.1| 50S ribosomal protein L31e [Natrialba asiatica DSM 12278]
---------------------------------------------------------MSA
SDFE--------------------------------------------------------
-------------------ERVVTVP----------------------------------
--------------------LRDVKKGANH------------------------------
EAADLAM--------------------------------------------RLVRDHL--
------------------------------------------------------------
------------------------------------------------------------
-AKHFAVD----------GDAIRLDP--------SINE------AV--------------
-----------WSNGRS----------------------------NPPRKLRVRAARFDE
-----------------E--GDA-------------------------------------
-------------------------VVEAEVAD---------------
>gi|448351041|ref|ZP_21539851.1| 50S ribosomal protein L31e [Natrialba taiwanensis DSM 12281]
---------------------------------------------------------MSA
SDFE--------------------------------------------------------
-------------------ERVVTVP----------------------------------
--------------------LRDVKKGANH------------------------------
EAADLAM--------------------------------------------RLVRDHL--
------------------------------------------------------------
------------------------------------------------------------
-AKHFAVD----------GDAIRLDP--------SINE------AV--------------
-----------WSNGRS----------------------------NPPRKLRVRAARFDE
-----------------E--GDA-------------------------------------
-------------------------VVEAEVAD---------------
>gi|448696544|ref|ZP_21697956.1| 50S ribosomal protein L31e [Halobiforma lacisalsi AJ5]
---------------------------------------------------------MSA
SDFE--------------------------------------------------------
-------------------ERVVTVP----------------------------------
--------------------LRDVKKGANH------------------------------
EAADLAM--------------------------------------------RLVREHL--
------------------------------------------------------------
------------------------------------------------------------
-AKHFAVD----------EDAIRLDP--------SINE------AV--------------
-----------WSNGRS----------------------------NPPRKLRVRAARFDE
-----------------E--GEA-------------------------------------
-------------------------VVEAEVAD---------------
>gi|448380984|ref|ZP_21561341.1| 50S ribosomal protein L31e [Haloterrigena thermotolerans DSM 11522]
---------------------------------------------------------MSA
SDFE--------------------------------------------------------
-------------------ERVVTVP----------------------------------
--------------------LRDVKKGANH------------------------------
EAADYAM--------------------------------------------RLVREHL--
------------------------------------------------------------
------------------------------------------------------------
-AKHFAVE----------EDAIRLDP--------SINE------EV--------------
-----------WSNGRS----------------------------NPPRKLRVRAARFDE
-----------------E--GEA-------------------------------------
-------------------------VVEAEVAD---------------
>gi|448335357|ref|ZP_21524505.1| 50S ribosomal protein L31e [Natrinema pellirubrum DSM 15624]
---------------------------------------------------------MSA
SDFE--------------------------------------------------------
-------------------ERVVTVP----------------------------------
--------------------LRDVKKGANH------------------------------
EAADYAM--------------------------------------------RLVREHL--
------------------------------------------------------------
------------------------------------------------------------
-AKHFAVE----------EDAIRLDP--------SINE------EV--------------
-----------WSNGRS----------------------------NPPRKLRVRAARFDE
-----------------E--GEA-------------------------------------
-------------------------VVEAEVAD---------------
>gi|448388362|ref|ZP_21565217.1| 50S ribosomal protein L31e [Haloterrigena salina JCM 13891]
---------------------------------------------------------MSA
SDFE--------------------------------------------------------
-------------------ERVVTVP----------------------------------
--------------------LRDVKKGANH------------------------------
EAADYAM--------------------------------------------RLIREHL--
------------------------------------------------------------
------------------------------------------------------------
-AKHFAVD----------EDAIRLDP--------SINE------EV--------------
-----------WSNGRS----------------------------NPPRKLRVRAARFDE
-----------------E--GEA-------------------------------------
-------------------------VVEAEVAD---------------
>gi|448342477|ref|ZP_21531428.1| 50S ribosomal protein L31e [Natrinema gari JCM 14663]
---------------------------------------------------------MSA
SDFE--------------------------------------------------------
-------------------ERVVTVP----------------------------------
--------------------LRDVKKGANH------------------------------
EAADYAM--------------------------------------------RLVREHL--
------------------------------------------------------------
------------------------------------------------------------
-AKHFAVD----------EDAIRLDP--------SINE------EV--------------
-----------WSNGRS----------------------------NPPRKLRVRAARFDE
-----------------E--GAA-------------------------------------
-------------------------VVEAEVAD---------------
>gi|397772095|ref|YP_006539641.1| ribosomal protein L31e [Natrinema sp. J7-2]
---------------------------------------------------------MSA
SDFE--------------------------------------------------------
-------------------ERVVTVP----------------------------------
--------------------LRDVKKGANH------------------------------
EAADYAM--------------------------------------------RLVREHL--
------------------------------------------------------------
------------------------------------------------------------
-AKHFAVD----------EDAIRLDP--------SINE------EV--------------
-----------WSNGRS----------------------------NPPRKLRVRAARFDE
-----------------E--GAA-------------------------------------
-------------------------VVEAEVAD---------------
>lcl|38023_2547 unnamed protein product
---------------------------------------------------------MSA
SDFE--------------------------------------------------------
-------------------ERVVTVP----------------------------------
--------------------LRDVKKGANH------------------------------
EAADYAM--------------------------------------------RLVREHL--
------------------------------------------------------------
------------------------------------------------------------
-AKHFAVD----------EDAIRLDP--------SINE------EV--------------
-----------WSNGRS----------------------------NPPRKLRVRAARFDE
-----------------E--GEA-------------------------------------
-------------------------VVEAEVAD---------------
>gi|284163529|ref|YP_003401808.1| ribosomal protein L31e [Haloterrigena turkmenica DSM 5511]
---------------------------------------------------------MSA
SDFE--------------------------------------------------------
-------------------ERVVTVP----------------------------------
--------------------LRDVKKGANH------------------------------
EAADYAM--------------------------------------------RLVREHL--
------------------------------------------------------------
------------------------------------------------------------
-AKHFAVD----------EDAIRLDP--------SINE------EV--------------
-----------WSNGRS----------------------------NPPRKLRVRAARFDE
-----------------E--GEA-------------------------------------
-------------------------VVEAEVAD---------------
>gi|448347031|ref|ZP_21535910.1| 50S ribosomal protein L31e [Natrinema altunense JCM 12890]
---------------------------------------------------------MSA
SDFE--------------------------------------------------------
-------------------ERVVTVP----------------------------------
--------------------LRDVKKGANH------------------------------
EAADYAM--------------------------------------------RLVREHL--
------------------------------------------------------------
------------------------------------------------------------
-AKHFAVD----------EDAIRLDP--------SINE------EV--------------
-----------WSNGRS----------------------------NPPRKLRVRAARFDE
-----------------E--GEA-------------------------------------
-------------------------VVEAEVAD---------------
>gi|448337329|ref|ZP_21526408.1| 50S ribosomal protein L31e [Natrinema pallidum DSM 3751]
---------------------------------------------------------MSA
SDFE--------------------------------------------------------
-------------------ERVVTVP----------------------------------
--------------------LRDVKKGANH------------------------------
EAADYAM--------------------------------------------RLVREHL--
------------------------------------------------------------
------------------------------------------------------------
-AKHFAVD----------EDAIRLDP--------SINE------EV--------------
-----------WSNGRS----------------------------NPPRKLRVRAARFDE
-----------------E--GEA-------------------------------------
-------------------------VVEAEVAD---------------
>gi|448330534|ref|ZP_21519814.1| 50S ribosomal protein L31e [Natrinema versiforme JCM 10478]
---------------------------------------------------------MSA
SDFE--------------------------------------------------------
-------------------ERVVTVP----------------------------------
--------------------LRDVKKGANH------------------------------
EAADYAM--------------------------------------------RLVREHL--
------------------------------------------------------------
------------------------------------------------------------
-AKHFAVD----------EDAIRLDP--------SINE------EV--------------
-----------WSNGRS----------------------------NPPRKLRVRAARFDE
-----------------E--GEA-------------------------------------
-------------------------VVEAEVAD---------------
>gi|448668341|ref|ZP_21686472.1| 50S ribosomal protein L31e [Haloarcula amylolytica JCM 13557]
---------------------------------------------------------MSA
SDFE--------------------------------------------------------
-------------------ERVVTVP----------------------------------
--------------------LRDARAEPNH------------------------------
KRADKAM--------------------------------------------ILIREHL--
------------------------------------------------------------
------------------------------------------------------------
-AKHFSVD----------EDAVRLDP--------SINE------AA--------------
-----------WARGRA----------------------------NTPSKIRVRAARFEE
-----------------E--GEA-------------------------------------
-------------------------IVEAETAE---------------
>gi|448679324|ref|ZP_21690161.1| 50S ribosomal protein L31e [Haloarcula argentinensis DSM 12282]
---------------------------------------------------------MSA
SDFE--------------------------------------------------------
-------------------ERVVTVP----------------------------------
--------------------LRDARAEPNH------------------------------
KRADKAM--------------------------------------------ILIREHL--
------------------------------------------------------------
------------------------------------------------------------
-AKHFSVD----------EDAVRLDP--------SINE------AA--------------
-----------WARGRA----------------------------NTPSKIRVRAARFEE
-----------------E--GEA-------------------------------------
-------------------------IVEAETAE---------------
>gi|344210674|ref|YP_004794994.1| 50S ribosomal protein L31e [Haloarcula hispanica ATCC 33960]
---------------------------------------------------------MSA
SDFE--------------------------------------------------------
-------------------ERVVTVP----------------------------------
--------------------LRDARAEPNH------------------------------
KRADKAM--------------------------------------------ILIREHL--
------------------------------------------------------------
------------------------------------------------------------
-AKHFSVD----------EDAVRLDP--------SINE------AA--------------
-----------WARGRA----------------------------NTPSKIRVRAARFEE
-----------------E--GEA-------------------------------------
-------------------------IVEAETAE---------------
>gi|448689714|ref|ZP_21695298.1| 50S ribosomal protein L31e [Haloarcula japonica DSM 6131]
---------------------------------------------------------MSA
SDFE--------------------------------------------------------
-------------------ERVVTVP----------------------------------
--------------------LRDARAEPNH------------------------------
KRADKAM--------------------------------------------ILIREHL--
------------------------------------------------------------
------------------------------------------------------------
-AKHFSVD----------EDAVRLDP--------SINE------AA--------------
-----------WARGRA----------------------------NTPSKIRVRAARFEE
-----------------E--GEA-------------------------------------
-------------------------IVEAETAE---------------
>gi|448634283|ref|ZP_21674681.1| 50S ribosomal protein L31e [Haloarcula vallismortis ATCC 29715]
---------------------------------------------------------MSA
SDFE--------------------------------------------------------
-------------------ERVVTVP----------------------------------
--------------------LRDARAEPNH------------------------------
KRADKAM--------------------------------------------ILIREHL--
------------------------------------------------------------
------------------------------------------------------------
-AKHFSVD----------EDAVRLDP--------SINE------AA--------------
-----------WARGRA----------------------------NTPSKIRVRAARFEE
-----------------E--GEA-------------------------------------
-------------------------IVEAETAE---------------
>gi|448655667|ref|ZP_21682259.1| 50S ribosomal protein L31e [Haloarcula californiae ATCC 33799]
---------------------------------------------------------MSA
SDFE--------------------------------------------------------
-------------------ERVVTIP----------------------------------
--------------------LRDARAEPNH------------------------------
KRADKAM--------------------------------------------ILIREHL--
------------------------------------------------------------
------------------------------------------------------------
-AKHFSVD----------EDAVRLDP--------SINE------AA--------------
-----------WARGRA----------------------------NTPSKIRVRAARFEE
-----------------E--GEA-------------------------------------
-------------------------IVEAETAE---------------
>gi|55379680|ref|YP_137530.1| 50S ribosomal protein L31 [Haloarcula marismortui ATCC 43049]
---------------------------------------------------------MSA
SDFE--------------------------------------------------------
-------------------ERVVTIP----------------------------------
--------------------LRDARAEPNH------------------------------
KRADKAM--------------------------------------------ILIREHL--
------------------------------------------------------------
------------------------------------------------------------
-AKHFSVD----------EDAVRLDP--------SINE------AA--------------
-----------WARGRA----------------------------NTPSKIRVRAARFEE
-----------------E--GEA-------------------------------------
-------------------------IVEAETAE---------------
>gi|448641502|ref|ZP_21678112.1| 50S ribosomal protein L31e [Haloarcula sinaiiensis ATCC 33800]
---------------------------------------------------------MSA
SDFE--------------------------------------------------------
-------------------ERVVTIP----------------------------------
--------------------LRDARAEPNH------------------------------
KRADKAM--------------------------------------------ILIREHL--
------------------------------------------------------------
------------------------------------------------------------
-AKHFSVD----------EDAVRLDP--------SINE------AA--------------
-----------WARGRA----------------------------NTPSKIRVRAARFEE
-----------------E--GEA-------------------------------------
-------------------------IVEAETAE---------------
>gi|448297576|ref|ZP_21487622.1| 50S ribosomal protein L31e [Halalkalicoccus jeotgali B3]
---------------------------------------------------------MSA
SDFE--------------------------------------------------------
-------------------ERVVTVP----------------------------------
--------------------LRDAKAQASH------------------------------
ERADKAM--------------------------------------------SIVRGHL--
------------------------------------------------------------
------------------------------------------------------------
-AKHFSVD----------EDAVRLDP--------SINE------AV--------------
-----------WERGRR----------------------------KPPSKLRVRAARFTE
-----------------E--GEA-------------------------------------
-------------------------LVEAELAR---------------
>gi|257387289|ref|YP_003177062.1| ribosomal protein L31e [Halomicrobium mukohataei DSM 12286]
---------------------------------------------------------MSA
NDFE--------------------------------------------------------
-------------------ERVVTVP----------------------------------
--------------------LRDADAEANH------------------------------
KKADKAM--------------------------------------------SIVREHL--
------------------------------------------------------------
------------------------------------------------------------
-AKHFAVD----------EDAVRLDP--------SINE------AI--------------
-----------WERGRS----------------------------NPPSKLRVRAARFDE
-----------------E--GEN-------------------------------------
-------------------------VVEAETAE---------------
