# Supplementary material for: Inteins as indicators of gene flow in the halobacteria
Source: Front Microbiol. 2014 Jun 26;5:299. doi: 10.3389/fmicb.2014.00299 (PMC4071816; doi:10.3389/fmicb.2014.00299)
Supplement: Supplementary file 1 [file DataSheet1.ZIP › data_file1/reference_tree_alignment/L31e.fasta]

>halophilic_archaeon_J07HX5
MSADGFEERVVTVPLRDARTAPKSERADAAMSIVRDHLATQFSVSGSAVQLDASINEAVW
ANGRKNPPSSLRVRAARFEDD--NVVEAELAD
>hbt_sp_NRC_1
MSASEFDDRFVTVPLRDVTKVPSHERAGEAMNIIRQHLAKQFAVDEDAVRLDPSINDAVW
SEGNNNPPRKLRVHAGSFAEDGETVVEADYEG
>hbt_salinarum_R_1
MSASEFDDRFVTVPLRDVTKVPSHERAGEAMNIIRQHLAKQFAVDEDAVRLDPSINDAVW
SEGNNNPPRKLRVHAGSFAEDGETVVEADYEG
>halophilic_archaeon_J07HX64
MSASDIDERVVTVPLRDVQASSRTGRADGAMTIIREHLAQHFSVPEDAVRLEPSINEAVW
AQGRTKPPSKLRVRAARFDEEGESVVEAEPAE
>nmn_moolapensis_8_8_11
-MSAEFDERVMTVPLRDVLAGSNTDRADKAMRLVRSHLAQHFNVEEDAVRLDPSINESVW
ERGRSKPPRKLRVRAARFEEEGEAVVEAETA-
>nmn_pharaonis_DSM_2160
-MSAEFDERVMTVPLRDVLAESKGQRADKAMSLVRSHLAQHFNVEEDAVRLDPSINEAVW
ERGRSKPPSELRVRAARFEEEGEAVVEAETA-
>halophilic_archaeon_J07HB67
MSASDFEERVVTVPLRDAKQAPSSQQADRAMMLIRRHLGKHFSVDEDDVRLDPSLNEAVW
ESGRSKPPSSIRVRAARFDEDGDVVVEAEPA-
>hrd_tiamatea_SARL4B
MSAEEFEERVVSVPLRDVQAVPNGERAGKAMSLIREHLAQHFSVADEDVRLDPSINETVW
ADGRSNPPRSIRVRAARFEEDGESVVEAEPAE
>hrd_utahensis_DSM_12940
MSAEEFEERVVTVPLRDVQAVPSGDRAGRAMSLVREHLAQHFSVAGDDVRLDPSINEEIW
ADGRSNPPSSIRVRAARFEEAGESVVEAEPAE
>haloarchaeon_3A1_DGR
MSTNDFEERVITVPIGGISDKPVQQRADYAMRTIRSHLAQHFSVEEDDVRLDPNINEAVW
ANGRQNPPSDLRVRAARFVEDEEPIVEAEHAE
>hrr_SP3
MSTNDFEERVVTVPLRDAKEKPVQQRADYAMKITRQHLAQHFSVDEDDVIIDGSVNEAVW
TNGRQNPPSTVRVRAARFVEDGEPVVEAEHAE
>hrr_SP9
MSTNDFEERVVTVPLRDAKEKPVQQRADYAMKITRQHLAQHFSVDEDDVIIDGSVNEAVW
TNGRQNPPSTVRVRAARFVEDGEPVVEAEHAE
>hrr_californiensis_DSM_19288
MSTNDFEERVVTVPLRDAKDKPVQQRADYAMKITRQHLAKHFSVDEDDVIIDGSVNEAVW
KNGRQNPPSTVRVRAARFVEDGEPVVEAEHAE
>hrr_hochstenium_ATCC_700873
MSTNDFEERVVTVPLRDAKDKPVQQRADYAMKITRQHLAKHFSVDEDDVIIDGSVNEAVW
TNGRQNPPSTVRVRAARFVEDGEPVVEAEHAE
>hrr_tebenquichense_DSM_14210
MSTNDFEERVVTVPLRDAKDKPVQQRADYAMKITRQHLAKHFSVDEDDVIIDGSVNEAVW
TNGRQNPPSTVRVRAARFVEDGEPVVEAEHAE
>hrr_SP5
MSTNDFEERVVTVPLRDAKDKPVQQRADYAMKITRQHLAKHFSVDEGDVIIDGSVNEAVW
ANGRQNPPSSVRVRAARFVEDGEPVVEAEHAE
>hrr_SP7
MSTNDFEERVVTVPLRDAKDKPVQQRADYAMKITRQHLAKHFSVDEGDVIIDGSVNEAVW
ANGRQNPPSSVRVRAARFVEDGEPVVEAEHAE
>hrr_coriense_DSM_10284
MSTNDFEERVVTVPLRDAKEKPVQQRADYAMKITRQHLAKHFSVDESDVIIDGSVNEAVW
ENGRQNPPSTVRVRAARFVEDGEPVVEAEHAE
>hrr_167
MSTNDFEERVVTVPLRDAKEKPVQQRADYAMKITRQHLAKHFSVDEGDVIIDGSVNEAVW
ANGRQNPPSTVRVRAARFVEDGEPVVEAEHAE
>hrr_C2_b
MSTNDFEERVVTVPLRDAKEKPVQQRADYAMKITRQHLAKHFSVDEGDVIIDGSVNEAVW
ANGRQNPPSTVRVRAARFVEDGEPVVEAEHAE
>hrr_C2_a
MSTNDFEERVVTVPLRDAKEKPVQQRADYAMKITRQHLAKHFSVDEGDVIIDGSVNEAVW
ANGRQNPPSTVRVRAARFVEDGEPVVEAEHAE
>hrr_Ec15
MSTNDFEERVVTVPLRDAKEKPVQQRADYAMKITRQHLAKHFSVDEGDVIIDGSVNEAVW
ANGRQNPPSTVRVRAARFVEDGEPVVEAEHAE
>hrr_Fb21
MSTNDFEERVVTVPLRDAKEKPVQQRADYAMKITRQHLAKHFSVDEGDVIIDGSVNEAVW
ANGRQNPPSTVRVRAARFVEDGEPVVEAEHAE
>hrr_G37
MSTNDFEERVVTVPLRDAKEKPVQQRADYAMKITRQHLAKHFSVDEGDVIIDGSVNEAVW
ANGRQNPPSTVRVRAARFVEDGEPVVEAEHAE
>hrr_Ga2p
MSTNDFEERVVTVPLRDAKEKPVQQRADYAMKITRQHLAKHFSVDEGDVIIDGSVNEAVW
ANGRQNPPSTVRVRAARFVEDGEPVVEAEHAE
>hrr_Ga36
MSTNDFEERVVTVPLRDAKEKPVQQRADYAMKITRQHLAKHFSVDEGDVIIDGSVNEAVW
ANGRQNPPSTVRVRAARFVEDGEPVVEAEHAE
>hrr_LD3
MSTNDFEERVVTVPLRDAKEKPVQQRADYAMKITRQHLAKHFSVDEGDVIIDGSVNEAVW
ANGRQNPPSTVRVRAARFVEDGEPVVEAEHAE
>hrr_LG1
MSTNDFEERVVTVPLRDAKEKPVQQRADYAMKITRQHLAKHFSVDEGDVIIDGSVNEAVW
ANGRQNPPSTVRVRAARFVEDGEPVVEAEHAE
>hrr_arcis_JCM_13916
MSTNDFEERVVTVPLRDAKEKPVQQRADYAMKITRQHLAKHFSVDEGDVIIDGSVNEAVW
ENGRQNPPSTVRVRAARFVEDGEPVVEAEHAE
>hrr_C3
MSTNDFEERVVTVPLRDAKEKPVQQRADYAMKITRQHLAKHFSVDEGDVIIDGSVNEAVW
ENGRQNPPSTVRVRAARFVEDGEPVVEAEHAE
>hrr_distributum_JCM_10118
MSTNDFEERVVTVPLRDAKEKPVQQRADYAMKITRQHLAKHFSVDEGDVIIDGSVNEAVW
ENGRQNPPSTVRVRAARFVEDGEPVVEAEHAE
>hrr_E8
MSTNDFEERVVTVPLRDAKEKPVQQRADYAMKITRQHLAKHFSVDEGDVIIDGSVNEAVW
ENGRQNPPSTVRVRAARFVEDGEPVVEAEHAE
>hrr_LG2
MSTNDFEERVVTVPLRDAKEKPVQQRADYAMKITRQHLAKHFSVDEGDVIIDGSVNEAVW
ENGRQNPPSTVRVRAARFVEDGEPVVEAEHAE
>hrr_LG3
MSTNDFEERVVTVPLRDAKEKPVQQRADYAMKITRQHLAKHFSVDEGDVIIDGSVNEAVW
ENGRQNPPSTVRVRAARFVEDGEPVVEAEHAE
>hrr_litoreum_JCM_13561
MSTNDFEERVVTVPLRDAKEKPVQQRADYAMKITRQHLAKHFSVDEGDVIIDGSVNEAVW
ENGRQNPPSTVRVRAARFVEDGEPVVEAEHAE
>hrr_terrestre_JCM_10247
MSTNDFEERVVTVPLRDAKEKPVQQRADYAMKITRQHLAKHFSVDEGDVIIDGSVNEAVW
ENGRQNPPSTVRVRAARFVEDGEPVVEAEHAE
>hrr_Cb34
------------------------------MKIVREHLAKHFSVDGEDVILDASVNEAVW
ANGRQNPPSKLRVRAARFVEDGEPVVEAEHAE
>hrr_aidingense_JCM_13916
MSTSDFEERVVTVPLRDANDKPVQQRADYAMKIVRGHLAKHFSVDEDDVVLDTSVNEAVW
ANGRQNPPSKLRVRAARFVEDGEPVVEAEYAE
>hrr_Ea1
MSTSDFEERVVTVPLRDANDKPVQERADFAMRIIREHLAQHFSVDEADVVIDTSVNEAVW
ANGRQNPPSKVRVRAARFVEDGEPVVEAEYAE
>hrr_Ea8
MSTSDFEERVVTVPLRDANDKPVQERADFAMRIIREHLAQHFSVDEADVVIDTSVNEAVW
ANGRQNPPSKVRVRAARFVEDGEPVVEAEYAE
>hrr_Eb13
MSTSDFEERVVTVPLRDANDKPVQERADFAMRIIREHLAQHFSVDEADVVIDTSVNEAVW
ANGRQNPPSKVRVRAARFVEDGEPVVEAEYAE
>hrr_hd13
MSTSDFEERVVTVPLRDANDKPVQERADFAMRIIREHLAQHFSVDEADVVIDTSVNEAVW
ANGRQNPPSKVRVRAARFVEDGEPVVEAEYAE
>hrr_IB24
MSTSDFEERVVTVPLRDANDKPVQERADFAMRIIREHLAQHFSVDEADVVIDTSVNEAVW
ANGRQNPPSKVRVRAARFVEDGEPVVEAEYAE
>hrr_lacusprofundi_ATCC_49239
MSTSDFEERVVTVPLRDANDKPIQERADFAMKIVREHLAQHFSVDEAEVVLDTTVNEAVW
ANGRQNPPSKVRVRAARFVEDGEPVVEAEYAE
>hrr_kocurii_JCM_14978
MSTSDFEERVVTVPLRGANDKPVQERADFAMKIVREHLAQHFSVDEADVVLDTSVNEVVW
ANGRQNPPSKVRVRAARFVEDGEPVVEAEHAE
>hrr_C49
MSTSDFEERVVTVPLRDANDKPVQERADFAMKIVREHLAQHFSVDEEEVVLDTSVNEVVW
ANGRQNPPSKVRVRAARFVEDGEPVVEAEHAE
>hrr_lipolyticum_DSM_21995
MSTSDFEERVVTVPLRDANDKPVQERADFAMKIVREHLAQHFSVDEEEVVLDTSVNEAVW
ANGRQNPPSKVRVRAARFVEDGEPVVEAEYAE
>hrr_saccharovorum_DSM_1137
MSTSDFEERVVTVPLRDANDKPVQERADFAMKIVREHLAQHFSVDEEEVVIDTSVNEAVW
ANGRQNPPSKVRVRAARFVEDGEPVVEAEHAE
>hgn_salarium_B_1
MSASDFEERVVTVPLRGVKNAPSQKQADRAMKLVREHLAKHFKVDERDVRLDPSINEAVW
SKGRQSPPSKLRVRSARFEEDGEAVVEAETAE
>hns_J07HN4
MSTSDFEERVETVPLRGAKAVPTQERADRAMTIIREHLAQHFNVADDEIRLDPSINEAVW
ENGRQNPPSKLRVRAARFVEDGEAIVEAELA-
>hns_J07HN6
MSTSDFEERVVTVPLRDVRKVSAPDRADKAMSIIRDHLAQHFNVDGEAIRLDPSINEAVW
ENGRQNPPSKLRIRSARFVEDGEAIVEAEVA-
>hgm_borinquense_DSM_11551
MSASDFEERVITVPLRDVKAVPSYERAGRAMKIIREHLAQHFSVDPEDVRLEPEINEQIG
GRGRQTPPSKFRVRAARFDEDGEQIVEAEPAE
>hsn_pallida_JCM_14848
MSASDFEERVITVPLRDVKAVPAHERAGRAMKIIREHLAKHFSVDTEEVRLDPAINETVW
ATGRQQPPSKLRVRAARFDEDGERVVEAEPAE
>hfx_elongans_ATCC_BAA_1513
MSASDFEERVVTVPLRDVKAVPSHERAGRAMKIIREHLAKHFKVDADDVRLDSEINEAIW
AHGRQSPPSKFRVRAARFDEDGDVVVEAEPAE
>hfx_larsenii_JCM_13917
MSASDFEERVVTVPLRDVKAVPSHERAGRAMKIIREHLAKHFKVDADDVRLDSEINEAIW
AHGRQSPPSKFRVRAARFDEDGDVVVEAEPAE
>hfx_mucosum_ATCC_BAA_1512
MSANDFEERVVTVPLRDVKAVPSHERAGRAMKLIREHLAKHFKVEADNVRLDSQINEDIW
AHGRQSPPSKFRVRAARFDEDGESIVEAEPAE
>hfx_mediterranei_ATCC_33500
MSANDFEERVVTVPLRDVKAVPSHERAGRSMKIIREHLAKHFKVDAENVRLDPQINEDIW
EHGRQSPPSKFRVRAARFDEDGESIVEAEPAE
>hfx_alexandrinus_JCM_10717
MSANDFEERVVTVPLRDVQAVPAHERAGRSMTLIREHLAKHFKVDAENVRLDTQINEDIW
AHGRQSPPSKFRVRAARFDEDGESVVEAEPAE
>hfx_ATCC_BAA-644
MSANDFEERVVTVPLRDVQAVPAHERAGRSMTLIREHLAKHFKVDAENVRLDTQINEDIW
AHGRQSPPSKFRVRAARFDEDGESVVEAEPAE
>hfx_ATCC_BAA-645
MSANDFEERVVTVPLRDVQAVPAHERAGRSMTLIREHLAKHFKVDAENVRLDTQINEDIW
AHGRQSPPSKFRVRAARFDEDGESVVEAEPAE
>hfx_ATCC_BAA-646
MSANDFEERVVTVPLRDVQAVPAHERAGRSMTLIREHLAKHFKVDAENVRLDTQINEDIW
AHGRQSPPSKFRVRAARFDEDGESVVEAEPAE
>hfx_BAB-2207
MSANDFEERVVTVPLRDVQAVPAHERAGRSMTLIREHLAKHFKVDAENVRLDTQINEDIW
AHGRQSPPSKFRVRAARFDEDGESVVEAEPAE
>hfx_denitrificans_ATCC_35960
MSANDFEERVVTVPLRDVQAVPAHERAGRSMTLIREHLAKHFKVDAENVRLDTQINEDIW
AHGRQSPPSKFRVRAARFDEDGESVVEAEPAE
>hfx_lucentense_DSM_14919
MSANDFEERVVTVPLRDVQAVPAHERAGRSMTLIREHLAKHFKVDAENVRLDTQINEDIW
AHGRQSPPSKFRVRAARFDEDGESVVEAEPAE
>hfx_prahovense_DSM_18310
MSANDFEERVVTVPLRDVQAVPAHERAGRSMTLIREHLAKHFKVDAENVRLDTQINEDIW
AHGRQSPPSKFRVRAARFDEDGESVVEAEPAE
>hfx_volcanii_DS2
MSANDFEERVVTVPLRDVQAVPAHERAGRSMTLIREHLAKHFKVDAENVRLDTQINEDIW
AHGRQSPPSKFRVRAARFDEDGESVVEAEPAE
>hfx_gobbonsii_ATCC_33959
MSANDFEERVVTVPLRDVKAVPAHERAGRSMTLIREHLAKHFKVDAENVRLDTQINEDIW
AHGRQSPPSKFRVRAARFDEDGESVVEAEPAE
>hqr_J07HQX50
MSTSDFEERVVTVPLRDVSKVPSYERAGRAMKLIREYLAQHFRVETEEVRLDPSLNESIW
THGRQNPPSKVRVRAARFVEDGESIVEAEPAE
>hqr_walsbyi_C23
MSTSDFEERVVTVPLRDVSAVPTHERAGRAMTLIREHLAQHFRVDESDIRLDPSLNETVW
ARGSQNPPSKLRVRAARFDEDGESIVEAEPAE
>hqr_walsbyi_DSM_16790
MSTSDFEERVVTVPLRDVSAVPTHERAGRAMTLIREHLAQHFRVDESDIRLDPSLNETVW
ARGSQNPPSKLRVRAARFDEDGESIVEAEPAE
>hbt_sp_DL_1
MSASDFEERIVTVPLRDVTKVPKHEQAGQAMTIVREHLAKHFAVENDEVRLDPSINEAVW
DKGQKNPPRKLRVHAARFVEDGETVVEAELEE
>hap_paucihalophilus_DX253
MSASDFEERVVTVPLRDVKAEAKHKRANKAMKLVRGHLAQHFKVDEDDVRLDPSINEAIW
SRGRKNPPRKLRVHAARFEEEGESVVEAEYEE
>hcc_hamelinensis_100A6
MSADDFEERVVTVPLRKVKAGAKHESADRAMGLIRDHLAQHFKADPDAVRLDPSINEAVW
SRGRKKPPSKLRVRAARFEEEGERVVEAEHAE
>hcc_morrhuae_DSM_1307
MSAEDFEERVVTVPLRKVKAGANHEGADRAMTLIREHLAQHFKADPDTVRLDPSINEAVW
ARGRSNPPSKLRVRAARFEEEGERVVEAEHAE
>hcc_thailandensis_JCM_13552
MSAEDFEERVVTVPLRKVKAGANHEGADRAMTLIREHLAQHFKADPDTVRLDPSINEAVW
ARGRSNPPSKLRVRAARFEEEGERVVEAEHAE
>hcc_saccharolyticus_DSM_5350
MSAEDFEERVVTVPLRDVKAGANHEGADRAMTLIRDHLAQHFKTDHDAVRLDPSINEAVW
SRGRSNPPSKLRVRAARFEEEGERVVEAEHAE
>hcc_salifodinae_DSM_8989
MSAEEFEERVVTVPLRDVKAGANHKGADRAMTLIRDHLAQHFKADPDAVRLDPSINEAVW
ARGRGNPPSKLRVRAARFEEEGERVVEAEYAE
>hvx_asiaticus_JCM_14624
MSASDFEERVVTVPLRDVKAAPNHEAADRAMKIVREHLAKHFAVETDVVRLDPSINEAIW
ADGRSNPPRKLRVRAARFDEEGEPVVEAEFAE
>hvx_ruber_XH_70
MSASDFEERVVTVPLRDVKAAPNHEAADRAMKIVREHLAKHFAVETDAVRLDPSINEAIW
ADGRSNPPRKLRVRAARFDEEGEPVVEAEFAE
>hrr_chaoviator_HaloG
MSATDFDERVVTVPLRDVKKGANHEAAGRAMTIVREHLAKHFAVDEDAVRLDPSINEAVW
ADGRANPPRKLRVRAARFDEDGEVVVEAEVAE
>htg_limicola_JCM_13563
MSASDFEERVVTVPLRDVKKGANHAAADYAMRLVREHLAKHFAVDEDVIRLDPSINEAVW
ENGRSNPPRKLRVRAARFDEEGETVVEAEVAD
>nrr_sulfidifaciens_JCM_14089
MSASDFEERVVTVPLRDVKKGANHEAADYAMRLIREHLAKHFAVDEDAIRLDPSINEEVW
SQGRSNPPRKLRVRAARFDEDGAAVVEAEVAE
>nrr_bangense_JCM_10635
MSASDFEERVVTVPLRDVKKGANHEAADYAMRLIREHLAKHFAVDEDAIRLDPSINETVW
SQGRSNPPRKLRVRAARFDEDGEAVVEAEVAE
>nab_chahannaoensis_JCM_10990
MSASDFEERVVTVPLRDVKKGANHEAADLAMRLIREHLAKHFAVDEDAIRLDPSINEEVW
SQGRANPPRKLRVRAARFDEEGEAVVEAEVAD
>nab_hulunbeirensis_JCM_10989
MSASDFEERVVTVPLRDVKKGANHEAADLAMRLIREHLAKHFAVDEDAIRLDPSINEEVW
SQGRANPPRKLRVRAARFDEEGEAVVEAEVAD
>nab_magadii_ATCC_43099
MSASDFEERVVTVPLRDVKKGANHEAADLAMRLIREHLAKHFAVDEDAIRLDPSINEEIW
SQGRANPPRKLRVRAARFDEEGEAVVEAEVAD
>hpg_xanaduensis_SH_6
MSASDFEERVVTVPLRDVKKGANHEAADLAMRLVREHLAKHFAVDEDAIRLDPSINETVW
ENGRSNPPRKLRVRAARFEEDGEAVVEAEVAD
>nbt_gregoryi_SP2
MSASDFEERVVTVPLRDVKKGANHEAADLAMRLVREHLAKHFAVDEDAIRLDPSINETIW
SNGRSNPPRKLRVRAARFEEEGEAVVEAEVAD
>ncc_amylolyticus_DSM_10524
MSASDFEERVVTVPLRDVKKGANHEAADLAMRLVREHLAKHFAVDEDAIRLDPSINETIW
SQGRSNPPRKLRVRAARFDEEGEAVVEAEVAD
>nrr_tibetense_GA33
MSASDFEERVVTVPLRDVKKGANHEAADYAMRLVREHLAKHFAVDEEAIRLDPSINEEIW
SNGRSNPPRKLRVRAARFDEEGEAVVEAEVAE
>nln_innermongolicus_JCM_12255
MSASDFEERVVTVPLRDVKKGANHEAADLAMRLVREHLAKHFAVDEEAIRLDPSINEEIW
SNGRSNPPRKLRVRAARFDEEGEAVVEAEVAD
>ncc_occultus_SP4
MSASDFEERVVTVPLRDVKKGANHEAADLAMRLVREHLAKHFAVDEDAIRLDPSINEEVW
SRGRSNPPRKLRVRAARFDEEGEAVVEAEVAE
>ncc_jeotgali_DSM_18795
MSASDFEERVVTVPLRDVKKGANHEAADLAMRLVREHLAKHFAVDEDAIRLDPSINEEVW
SQGRSNPPRKLRVRAARFEEEGEAVVEAEVAE
>hbi_nitrareducens_JCM_10879
MSASDFEERVVTVPLRDVKKGANHEAADLAMRLVREHLAKHFAVEDDAIRLDPSINEAVW
SNGRSNPPRKLRVRAARFEEEGEAVVEAEVAD
>nab_aegyptia_DSM_13077
MSASDFEERVVTVPLRDVKKGANHEAADLAMRLVRDHLAKHFAVDGDAIRLDPSINEAVW
SNGRSNPPRKLRVRAARFDEEGDAVVEAEVAD
>nab_asiatica_DSM_12278
MSASDFEERVVTVPLRDVKKGANHEAADLAMRLVRDHLAKHFAVDGDAIRLDPSINEAVW
SNGRSNPPRKLRVRAARFDEEGDAVVEAEVAD
>nab_taiwanensis_DSM_12281
MSASDFEERVVTVPLRDVKKGANHEAADLAMRLVRDHLAKHFAVDGDAIRLDPSINEAVW
SNGRSNPPRKLRVRAARFDEEGDAVVEAEVAD
>hbi_lacisalsi_AJ5
MSASDFEERVVTVPLRDVKKGANHEAADLAMRLVREHLAKHFAVDEDAIRLDPSINEAVW
SNGRSNPPRKLRVRAARFDEEGEAVVEAEVAD
>htg_thermotolerans_DSM_11522
MSASDFEERVVTVPLRDVKKGANHEAADYAMRLVREHLAKHFAVEEDAIRLDPSINEEVW
SNGRSNPPRKLRVRAARFDEEGEAVVEAEVAD
>nnm_pellirubrum_DSM_15624
MSASDFEERVVTVPLRDVKKGANHEAADYAMRLVREHLAKHFAVEEDAIRLDPSINEEVW
SNGRSNPPRKLRVRAARFDEEGEAVVEAEVAD
>htg_salina_JCM_13891
MSASDFEERVVTVPLRDVKKGANHEAADYAMRLIREHLAKHFAVDEDAIRLDPSINEEVW
SNGRSNPPRKLRVRAARFDEEGEAVVEAEVAD
>nnm_gari_JCM_14663
MSASDFEERVVTVPLRDVKKGANHEAADYAMRLVREHLAKHFAVDEDAIRLDPSINEEVW
SNGRSNPPRKLRVRAARFDEEGAAVVEAEVAD
>nnm_sp_J7_2
MSASDFEERVVTVPLRDVKKGANHEAADYAMRLVREHLAKHFAVDEDAIRLDPSINEEVW
SNGRSNPPRKLRVRAARFDEEGAAVVEAEVAD
>hrr_LB1
MSASDFEERVVTVPLRDVKKGANHEAADYAMRLVREHLAKHFAVDEDAIRLDPSINEEVW
SNGRSNPPRKLRVRAARFDEEGEAVVEAEVAD
>htg_turkmenica_DSM_5511
MSASDFEERVVTVPLRDVKKGANHEAADYAMRLVREHLAKHFAVDEDAIRLDPSINEEVW
SNGRSNPPRKLRVRAARFDEEGEAVVEAEVAD
>nnm_altunense_JCM_14663
MSASDFEERVVTVPLRDVKKGANHEAADYAMRLVREHLAKHFAVDEDAIRLDPSINEEVW
SNGRSNPPRKLRVRAARFDEEGEAVVEAEVAD
>nnm_pallidum_DSM_3751
MSASDFEERVVTVPLRDVKKGANHEAADYAMRLVREHLAKHFAVDEDAIRLDPSINEEVW
SNGRSNPPRKLRVRAARFDEEGEAVVEAEVAD
>nnm_versiforme_JCM_10478
MSASDFEERVVTVPLRDVKKGANHEAADYAMRLVREHLAKHFAVDEDAIRLDPSINEEVW
SNGRSNPPRKLRVRAARFDEEGEAVVEAEVAD
>har_amylolytica_JCM_13557
MSASDFEERVVTVPLRDARAEPNHKRADKAMILIREHLAKHFSVDEDAVRLDPSINEAAW
ARGRANTPSKIRVRAARFEEEGEAIVEAETAE
>har_argentinensis_DSM_12282
MSASDFEERVVTVPLRDARAEPNHKRADKAMILIREHLAKHFSVDEDAVRLDPSINEAAW
ARGRANTPSKIRVRAARFEEEGEAIVEAETAE
>har_hispanica_ATCC_33960
MSASDFEERVVTVPLRDARAEPNHKRADKAMILIREHLAKHFSVDEDAVRLDPSINEAAW
ARGRANTPSKIRVRAARFEEEGEAIVEAETAE
>har_japonica_DSM_6131
MSASDFEERVVTVPLRDARAEPNHKRADKAMILIREHLAKHFSVDEDAVRLDPSINEAAW
ARGRANTPSKIRVRAARFEEEGEAIVEAETAE
>har_vallismortis_ATCC_29715
MSASDFEERVVTVPLRDARAEPNHKRADKAMILIREHLAKHFSVDEDAVRLDPSINEAAW
ARGRANTPSKIRVRAARFEEEGEAIVEAETAE
>har_californiae_ATCC_3379
MSASDFEERVVTIPLRDARAEPNHKRADKAMILIREHLAKHFSVDEDAVRLDPSINEAAW
ARGRANTPSKIRVRAARFEEEGEAIVEAETAE
>har_marismortui_ATCC_43049
MSASDFEERVVTIPLRDARAEPNHKRADKAMILIREHLAKHFSVDEDAVRLDPSINEAAW
ARGRANTPSKIRVRAARFEEEGEAIVEAETAE
>har_sinaiiensis_ATCC_33800
MSASDFEERVVTIPLRDARAEPNHKRADKAMILIREHLAKHFSVDEDAVRLDPSINEAAW
ARGRANTPSKIRVRAARFEEEGEAIVEAETAE
>hac_jeotgali_B3
MSASDFEERVVTVPLRDAKAQASHERADKAMSIVRGHLAKHFSVDEDAVRLDPSINEAVW
ERGRRKPPSKLRVRAARFTEEGEALVEAELAR
>hmc_mukohataei_DSM_12286
MSANDFEERVVTVPLRDADAEANHKKADKAMSIVREHLAKHFAVDEDAVRLDPSINEAIW
ERGRSNPPSKLRVRAARFDEEGENVVEAETAE
