# Supplementary material for: Inteins as indicators of gene flow in the halobacteria
Source: Front Microbiol. 2014 Jun 26;5:299. doi: 10.3389/fmicb.2014.00299 (PMC4071816; doi:10.3389/fmicb.2014.00299)
Supplement: Supplementary file 1 [file DataSheet1.ZIP › data_file1/reference_tree_alignment/L32e.aln]

>gi|541180808|gb|ERG89405.1| putative exonuclease, partial [halophilic archaeon J07HX5]
GRSSQSFSMDHRDQLPPPDSIPVRLLALSGPAIASQPAAATDELLEAVSPDVVVATPPQP
TLVSASLTSSRNCDCPVLVPERGVRARSVTVSHRGCVVTAIPPGVTDVDDLAAASEQPAG
ADDDRSASSSSSNPGASPNRICITPQLTLAVDPYERSATLDGVGEYCESIPTAWQTDDTV
HCSTGLRTGFTRQADRATGTLTVVGVGQADAALGVGVADTDPAAVVEIHPGGIVSVDTVS
PDAFGLTGISGVGTKRAETLRRADYQTPHDVAAAQPRELARLDRIGRSVAAAIHDAATAR
GNGTVVATGDDSLPRGDPIFIDIETDGLEP-------------SV---------------
------------------------------------------------------------
------------------AWLVGVLDGDAADGHYMP--FTQPEPESADHLEAFLSWADAN
ARGRPLVAWNGWGFDFPVLEDQIRQRCPAYTETWNELYQFDPLWWATRKNGGNAALPGYD
NTLETVASALGWTPTTAGIDGQTVAEIYTAYRQAWLAAAD--------QSRVQPPDWGRL
EAYCED--DVRALATIYD--ALDAAARRDRGTTTTNGQTTTESTQGALSDFT
>gi|339757070|gb|EGQ40653.1| ribosomal protein L32E [Candidatus Nanosalinarum sp. J07AB56]
------------------------------------------------------------
------------------------------------------------------------
------------------------------------------------------------
------------------------------------------------------------
------------------------------------------------------------
------------------------------------------------------------
------------------------------------------------------------
------------------------------------------------------------
----------------MREDSHKKPSVPDS--------------YRRPRGHHSRSRQKRK
GAVPLAKAGRRGKKETRGLHPSGNKEVL-VHRPEELQQVD-ENEAARIASKVGGRKRENI
LRTAHR-EGVKVLNGDTD--QFETNESSSQDEEVEGE---------------
>gi|541195423|gb|ERH03680.1| ribosomal protein L32E [Halorubrum sp. J07HR59]
------------------------------------------------------------
------------------------------------------------------------
----------------------------------------------------MSDLED--
------------------------------------------------------------
-----LEDISGVGPSKADDLRDAGYESVEDVRGADEDELAEVDSFGKSLAARVKAEV---
-GGLELDDESDA---------EVTEEAADDADAESDAEAESDSESDSSVDTDDGADDAAE
AAEDVIEVDYEAIDEISGVGEAKAEALQEAGYESVEDVQAASQSELADVESVGNALAARI
KADVGGLAVTEDVDAEIETDEEEEEVAEEAATELQARGVADKTPTLTDETAAAL--AQKH
REGTP---------KFNRQDHHKKKRVSKS--------------YRKPRGQHSKQRKGQK
GKGATVEAGFRSPTAARDLHPSGFEEVY-VHNTDDLDGVDGDTQAVRIASAVGGRKRELI
EEEAEEKRSACLIRPTSK--------------------------------WR
>gi|409731007|ref|ZP_11272557.1| 50S ribosomal protein L32e [Halococcus hamelinensis 100A6]
------------------------------------------------------------
--------------------------------------------------MAAEELTQVD
GVGEGKAEALVDAGYETVADLEDADQDDLAAVEGIGDALAARIKADVDDLDVDEEADD--
----E-----------------------------------------------SAEAEESD
EAPDDLADVSGVGEEKAEALRAAGFETVEDLREAEQSDLTAVEGVGNALAARIKADV---
-GGLEVEEETEA---------AVEDETEAT------------------------------
------------------------------------------------------------
-------------------------EDEAVETELEPRGLVDKTPDLDDETGRLL--TRRR
RKSKP---------QFNRQDHHKKKRVSTS--------------WRRPRGTLSKQRRGIK
GKGAKVSAGYRTTEAVRGLHPSGFEEVR-VENTDDLEGVDGDTQAVRIGSSVGGRKRERI
EEQAES-DGIRVLNPTYV--EVEVETDE------------------------
>gi|448726777|ref|ZP_21709169.1| 50S ribosomal protein L32e [Halococcus morrhuae DSM 1307]
------------------------------------------------------------
------------------------------------------------------------
-----------------------------------------MASNERELTAIDGVGEETA
DELREAGYETIDDLRDADQDELGEVEGIGTALAARIAADVGEIDVEQSDEETPEE-----
-----LTEVSGVGEEKADALREADFESVADLERAEQSALADVEGIGNALAARIKADV---
-GGLEVDEETDT---------EVEDETPEE-------------EA---------------
------------------------------------------------------------
---------------------------EDVETELRPRGLTEKTPNLDDEEQRLL--GERR
RRSQP---------QFNRQDHHKKKRVATS--------------WRRPRGQLSKQRRGVK
GKGAKVGAGYRTATDVRGRHPSGFEEVR-VENTDDLEGVDGDTHAVRIGSTVGGRKRERI
EEQAED-DGIRVLNPTYV--EVEVNENE------------------------
>gi|448737879|ref|ZP_21719912.1| 50S ribosomal protein L32e [Halococcus thailandensis JCM 13552]
------------------------------------------------------------
------------------------------------------------MASNERELTAID
GVGEETADELRDAGYETIDDLRDADQDELSEVEGIGTALAARIAADVGEIDVDESDEE--
----T-----------------------------------------------PEE-----
-----LTEVSGVGEEKADALREADFESVADLERAEQSDLADVEGIGNALAARIKADV---
-GGLEVDEETDT---------EVEDETPEE-------------EE---------------
------------------------------------------------------------
--------------------------TEDVETELRPRGLTEKTPDLDDEEQRLL--GERR
RRSQP---------QFNRQDHHKKKRVSTS--------------WRRPRGQLSKQRRGVK
GKGAKVGAGYRTATDVRGRHPSGFEEVR-VENTDDLEGVDGDTHAVRIGSTVGGRKRERI
EEQAED-DGIRVLNPTYV--EVEVNENE------------------------
>gi|448730394|ref|ZP_21712702.1| 50S ribosomal protein L32e [Halococcus saccharolyticus DSM 5350]
------------------------------------------------------------
------------------------------------------------------------
----------------------------------MATDIENERDLAAIDGVGDEKAEDLR
EAGFETIDDLRDADQDELAEIEGVGNALAARIKADVDELDVDDADEAGETSEDEADDGTD
EVPDELTDVSGVGDAKADTLREAGFESVDDVRRADQSDLADVEGIGNALAARIKADV---
-GGLEVADETET---------EVEDETETE-------------EA---------------
------------------------------------------------------------
---------------------------EDVETELQPRGLTEKTPDLEDEEGRLL--AERR
RDSGP---------AFDRQNHHMKKRVSTS--------------WRRPTGTLSKQRRGVK
GKGATVEAGYRTAKPVRGRHPSGFEEVR-VENTDDLEGVDGDSQAVRIGSSVGDRKRERI
EEQAED-DGIRVLNPTYV--EVEVTEDD------------------------
>gi|448735117|ref|ZP_21717335.1| 50S ribosomal protein L32e [Halococcus salifodinae DSM 8989]
------------------------------------------------------------
------------------------------------------------------------
-------------------MATDVENERDLAAIDGVGDEKADDLRDAGFETIEDLRDA--
----DQDDLAEIEGIGNALAARIKADVDELDVDEAAEANETDTTADDESDEVPDD-----
-----LTDVSGVGDAKADTLREAGFESVDDVRRAEQSDLADVEGIGNALAARIKADV---
-GGLEVADETET---------EVEDETEPE------------------------------
------------------------------------------------------------
-------------------------ADEDVETELQPRGLADKTPDLDDEEGRLL--AERR
RNPGP---------AFNRQNHHMKKRVSTS--------------WRRPTGTLSKQRRGVK
GKGATVEAGYRTAKPVRGRHPSGFEEVR-VENTDDLEGVDSDTEAVRIGSTVGGRKRERI
EEQAED-DGIRVLNPTYV--EVEVTEDD------------------------
>gi|385804224|ref|YP_005840624.1| 50S ribosomal protein L32 [Haloquadratum walsbyi C23]
------------------------------------------------------------
------------------------------------------------------------
--------MADEHDEDTNDKTDETEINSGSEEVDHVDASETDADADADADADADTDNDAN
AVDSE-------------------------------------PDQGTDTDADTDSESEAT
DDAESFEDISGVSSDRAESLREAGYDSFEDIRAASQSALADVDDIGNALAARIKADV---
-GELEVSTETDA---------AVEVESDEE------------------------------
------------------------------------------------------------
-----------------------VEETDTVETELRPRGHANKTPDLDPETARAL--GQKH
REGKP---------AFRRQDHHMKKRTPES--------------WRKPRGALSKQRRGIK
GKGDLVEAGYRSPTAARGLHPSGFEEVR-VHNVDDLEGVDGDTEAVRIASKVGGRKRERI
EDVAAE-REIRVLNPTYV--EVEVGDDADADTVIATEATDE-----------
>gi|110668724|ref|YP_658535.1| 50S ribosomal protein L32e [Haloquadratum walsbyi DSM 16790]
------------------------------------------------------------
------------------------------------------------------------
-------------------------------------------MADEHDEDTNDQTDE--
----TEINSGSEEVDHVDASETDADADTDTDTDTDASAVDSEPDQGTDTDADTDSESEVT
DDAEAFEDISGVGSDRAESLREAGYDSFEDIRAASQSALADVDDIGNALAARIKADV---
-GELEVSTETDA---------AVEVESDEE-------------VE---------------
------------------------------------------------------------
-------------------------ETDTVETELRPRGHANKTPDLDPETARAL--GQKH
REGKP---------AFRRQDHHMKKRTPES--------------WRKPRGALSKQRRGIK
GKGDLVEAGYRSPTAARGLHPSGFEEVR-VHNVDDLEGVDGDTEAIRIASKVGGRKRERI
EDVAAE-REIRVLNPTYV--EVEVGDDADADTVIATEATDE-----------
>gi|541202923|gb|ERH10988.1| LSU ribosomal protein L32E [halophilic archaeon J07HX64]
------------------------------------------------------------
------------------------------------------------------------
------------------------------------------------------------
------------------------------------------------------------
----------------------------------------------MALAARIKADV---
-GDIDIDESVDP---------ELEEEETEE------------------------------
------------------------------------------------------------
-----------------------------VETELVARGLTEKTPDLTESEERLL--GQRS
REGKP---------KFNRQDHHKKKRVPAS--------------YRRPRGQLSKQRKGVK
GKGDTVDAGFRTPTEIRGNHPSGFEEVR-VHNTDDLEGVDGDRQAVRIASAVGGRKRERI
EEEAED-TGIRVLNPTYE--EVEAE---------------------------
>gi|448294717|ref|ZP_21484795.1| 50S ribosomal protein L32e [Halalkalicoccus jeotgali B3]
------------------------------------------------------------
------------------------------------------------------------
------------------------------------------------------MADN--
----E------------------------------------------------TE-----
-----LTDISGVGDSKADALRAAGYEDVEDVKAASQDDLAEVEGIGNALAARIKADV---
-GGLEVDEETEA---------EVEDEGRED-------------AD---------------
------------------------------------------------------------
----------------------E--EAEDVETDLRPRGLTEKTPELDDEKARLL--GERA
RVGKP---------AFKRQDYHKKKRTPES--------------WRRPRGGLSKQRRRFK
SRGPVVEAGFRTPTEVRGLHPSGFEEVR-VENTSDLEGVDGDRQAVRIGSSVGARKRERI
EEEAES-AGIRVLNPTYV--EVEVDR--------------------------
>gi|335438892|ref|ZP_08561623.1| 50S ribosomal protein L32e [Halorhabdus tiamatea SARL4B]
------------------------------------------------------------
------------------------------------------------------------
------------------------------------------------------MADE--
----E-----------------------------------------------PTE-----
-----LTEVSGIGEETAGALRESGFETIEDLREADEDALTDVAGIGNALAARIKADV---
-GGVEVEETGDA---------DIEESESSA-------------DDADAD-----EDEADA
----DDASSYDDLTDISGVGKGTAENLRDAGFETVEDVARAEQSDLTEVEGIGNALAARI
QADVGELDVSEAETAEVEE-AGEAAEEEAAETELQARGHAAKTPELSDEAARLL--VQRR
REGKP---------QFNRQDHHKKKRVKTS--------------WRRPRGGLSKQRRGVK
GKGDTVEAGFRTPKAIRGLHPSGFEEVR-VHNVDDLEGVDGDSQAVRIASKVGARKRERI
EERAES-EGVRVLNPTYV--EVEVNDD-------------------------
>gi|257053376|ref|YP_003131209.1| 50S ribosomal protein L32e [Halorhabdus utahensis DSM 12940]
------------------------------------------------------------
------------------------------------------------------------
------------------------------------------------------MADE--
----E-----------------------------------------------PTE-----
-----LTDVSGIGEETAGALRESGFETIDDLREADEDALTEVTGIGNALAARIKADV---
-GDVEVDEDAEA---------EIEESEEST-------------ADSDADASDDAADEADA
EPEEDDAAAYDDLTDISGVGEGTAENLREAGFETVEDVARAEQSDLTEVEGIGNALAARI
QADVGELDVSEAETAEVEEVGGEAEAEEAAETELQARGHAEKTPELSDEEARLL--VQRR
REGKP---------QFNRQDHHKKKRVSTS--------------WRRPRGGLSKQRRGIK
GKGDTVEAGFRTPNAIRGLHPSGFEEVR-VHNLDDLEGVDGDSQAVRIASKVGARKRERI
EERAES-EGIRVLNPTYV--EVEVNDD-------------------------
>gi|541199350|gb|ERH07513.1| ribosomal protein L32E [Halonotius sp. J07HN4]
------------------------------------------------------------
------------------------------------------------------------
--------------------------------------------------MADDAPES--
------------------------------------------------------------
-----LEDISGVGPSKADALREAGYESVEDIQAASQGELGEVDGVGNALAARIKAGV---
-GDLEVSEETEA---------EVEDDTEDA-------------VE---------------
------------------------------------------------------------
----------------------ETDSDEDVETELQARGHADKTPDLDAETESAL--QQKQ
REGKP---------AFKRDNYHMKKRTPES--------------WRAPRGTLSKQRRGKK
SRGPKVAPGFQSPKAARGLHPSGFEEVR-VHNTDDLDDIDGDTQAVRIASKVGERKRERI
EEICED-EEIRVLNPTYI--EVEVTDD-------------------------
>gi|541192120|gb|ERH00469.1| ribosomal protein L32E [Halonotius sp. J07HN6]
------------------------------------------------------------
------------------------------------------------------------
---------------------------------------MADDEAETAADDSAETADE--
----T-----------------------------------------------PES-----
-----LEDISGVGPSKADALREAGYESVTDIQAASQGELSEVDGVGNALAARIKAGV---
-GDLEVSEETEA---------EVEDDTEEA-------------VEET-------------
------------------------------------------------------------
-------------------------DDEDVETELQARGHADKTPELDDETEAAL--DQKR
REGKP---------AFKRQDYHMKKRTPES--------------WRSPTGTLSKQRRGMK
SRGPKVAPGFKSPKAARGLHPSGFEEVR-VHNTDDLDDVDGDTEAVRIASKVGDRKRERI
EEVCED-EEIRVLNPTYI--EVEVETDD------------------------
>gi|452206431|ref|YP_007486553.1| 50S ribosomal protein L32e [Natronomonas moolapensis 8.8.11]
------------------------------------------------------------
------------------------------------------------------------
--------------------------------------------------MSDEEPDD--
----E-----------------------------------------------YEA-----
-----LTDISGVGEAKAENLREAGVETVDDIRQLSQEELSDIDGIGNALAARIKADV---
-GDLEVAAETDA---------EVEDETPEA-------------AE---------------
------------------------------------------------------------
------------------------TADEDVETELRPRGLADKTPELSEDEERLL--TQRD
RVGKP---------QFNRQDYHMKKRTPES--------------WRRPRGGLSKQRRGVK
GKGPTVEAGFRTPKAVRGRHPSGFEEVR-VENTDDLEGVDGDREAVRIGSTVGARKRERI
EEQAEA-AGIRVLNPTYV--EREVEE--------------------------
>gi|76803074|ref|YP_331169.1| 50S ribosomal protein L32e [Natronomonas pharaonis DSM 2160]
------------------------------------------------------------
------------------------------------------------------------
--------------------------------------------------MSDDAADE--
----------------------------------------------------YEE-----
-----LTDISGVGEAKAETLREAGIETVDDLREKSQDELADIDGVGNALAARIKADV---
-GDLEVDAETDT---------EVEDETPEE-------------AD---------------
------------------------------------------------------------
----------------------DEAEAEDVETELQPRGLADKTPELSDEEERLL--TERK
RVGKP---------QFNRQDYHKDKRTPTS--------------WRRPRGTLSKQRRGIK
GKGPTVEAGFRTPKEVRGKHPSGFEEVY-VENVDDLEGVDGDREAARIGSTVGARKRERI
EEVAEE-EGIRVLNPTYV--EVEVEE--------------------------
>gi|448377823|ref|ZP_21560519.1| 50S ribosomal protein L32e [Halovivax asiaticus JCM 14624]
------------------------------------------------------------
------------------------------------------------------------
--------------------------------------------------MSEDESDDAE
AAVEE---------------------------------------------GTPES-----
-----LAEISGVGASKADALREAGFESVDDVKEASQDDLAAVEGVGMALAARIKADV---
-GDLEVDEETEA---------EIEDEAEPE-------------AE---------------
------------------------------------------------------------
------------------------AEAEDVETELQPRGLTEKEPDLSDEEGRLL--TERR
HEGNP---------QFNRQDYHKKKRTPES--------------WRKPRGGLSKQRRGVK
GKGPKVEAGYRTPTTVRGKHPSGFEEVR-VENTDDLDGVDGDTEAVRIAGSVGARKRERI
EEQAED-AGIRVLNPTYV--EVEVDE--------------------------
>gi|433638916|ref|YP_007284676.1| ribosomal protein L32E [Halovivax ruber XH-70]
------------------------------------------------------------
------------------------------------------------------------
-------------------------------------------------MSEDESDDA--
----EAAVEEGT----------------------------------------PES-----
-----LEEISGVGASKADALREAGFESVDDVKEASQDDLAAVEGVGMALAARIKADV---
-GDLEVDEETEA---------EIEDEAEPE-------------AE---------------
------------------------------------------------------------
----------------------D--EAEDVETELQPRGLTEKEPDLSDEEGRLL--TERH
HEGKP---------QFNRQDYHKKKRTPES--------------WRKPRGGLSKQRRGVK
GKGPKVEAGYRTPTTVRGKHPSGFEEIR-VENTDDLDGVDGDTEAVRIAGSVGARKRERI
EEQAED-AGIRVLNPTYV--EVEVDE--------------------------
>lcl|36174_3833 unnamed protein product
------------------------------------------------------------
------------------------------------------------------------
-----------------------------------------MADDEHADDTDEQATSEAV
DAGDE-----------------------------------------------PED-----
-----LESISGVGASKADALRDDGYESVTDVKEASQDDLAEIDGIGNALAARIKADV---
-GDLEVSEETEA---------EIEDEDAEA-------------EV---------------
------------------------------------------------------------
--------------------------DEDVETELQPRGLVEKTPELSENEQRLL--SQRS
AEGKP---------QFNRQDYHMKKRTPES--------------WRRPRGQLSKQRKGVK
GKGPKVQAGYRTPKAVRGKHPSGFEEVY-VENTDDLEGVDGDTQAVRIASSVGARKRERI
EELAED-DGVRVLNPTYV--EVEVEDEQ------------------------
>gi|429190327|ref|YP_007176005.1| ribosomal protein L32E [Natronobacterium gregoryi SP2]
------------------------------------------------------------
------------------------------------------------------------
-------------------------------------------------MADEDQSDE--
----------------------------------------------------LQS-----
-----LEDISGVGESKAEALREAGFESIADVKEADQADLAEAEGIGNALAARIKADV---
-GDLEVTDETEA---------EIEDEGVEE-------------QE---------------
------------------------------------------------------------
-------------------------PDDDVETELQPRGLVDKTPDLSEEEQRLL--ERRK
SEGKP---------QFNRQDYHKKKRTPES--------------WRRPRGQLSKQRRGVK
GKGPTVEAGFRTPEDIRGKHPSGFEEVY-VENTADLEGVDGDREAVRIAASVGARKRERI
EELAEE-QGVRVLNPTYE--EVEVETND------------------------
>gi|448358821|ref|ZP_21547495.1| 50S ribosomal protein L32e [Natrialba chahannaoensis JCM 10990]
------------------------------------------------------------
------------------------------------------------------------
----------------------------------------------------MADEDD--
----S-----------------------------------------------PQE-----
-----LEDISGVGASKADALREAGFESIEDVKEADQDELAEADGVGNALAARIKADV---
-GDLEVSEETEA---------EIEDEGVDE-------------AD---E-----------
------------------------------------------------------------
----------------------E--VDEDIETELQARGLTEKTPELSDEEARLL--QRRK
SEGKP---------QFNRQDYHKKKRTPES--------------WRRPRGQLSKQRKGVK
GKGPTVQAGYRTPEPVRGKHPSGFEEVY-VENVDDLEGVDGDTEAARISSSVGARKREHI
EEVAED-QGVRVLNPTYE--EVEVESDD------------------------
>gi|448352616|ref|ZP_21541397.1| 50S ribosomal protein L32e [Natrialba hulunbeirensis JCM 10989]
------------------------------------------------------------
------------------------------------------------------------
----------------------------------------------------MADEDD--
----S-----------------------------------------------PQE-----
-----LEDISGVGASKADALREAGFESIEDVKEADQDELAEADGVGNALAARIKADV---
-GDLEVSEETEA---------EIEDEGVDE-------------AD---E-----------
------------------------------------------------------------
----------------------E--VDDDVETELQARGLTEKTPELSDEEARLL--QRRK
SEGKP---------QFNRQDYHKKKRTPES--------------WRRPRGQLSKQRKGVK
GKGPKVQAGYRTPEPVRGKHPSGFEEVY-VENVDDLEGVDGDTEAARISSSVGARKRERI
EEVAED-QGVRVLNPTYE--EVEVESDD------------------------
>gi|289579915|ref|YP_003478381.1| 50S ribosomal protein L32e [Natrialba magadii ATCC 43099]
------------------------------------------------------------
------------------------------------------------------------
----------------------------------------------------MADEDD--
----S-----------------------------------------------PQE-----
-----LEDISGVGASKADALREAGFESIEDVKEADQDELAEADGVGNALAARIKADV---
-GDLEVSEETEA---------EIEDEGVDE-------------AD---E-----------
------------------------------------------------------------
----------------------E--VDDDVETELQARGLTEKTPELSEEEARLL--QRRK
SEGKP---------QFNRQDYHKKKRTPES--------------WRRPRGQLSKQRKGVK
GKGPKVQAGYRTPEPVRGKHPSGFEEVY-VENVDDLEGVDGDTEAARISSSVGARKRERI
EEVAED-QGVRVLNPTYE--EVEVESDD------------------------
>gi|336252423|ref|YP_004595530.1| 50S ribosomal protein L32e [Halopiger xanaduensis SH-6]
------------------------------------------------------------
------------------------------------------------------------
----------------------------------------------------MAAEDD--
----E-----------------------------------------------PQE-----
-----LEDISGVGASKADALREAGFESIEDVKEADQDDLAEAEGIGNALAARIKADV---
-GDLEVTEETEA---------EIEDEGAEE-------------AE---E-----------
------------------------------------------------------------
-------------------------SEEDVETELRARGLTEKTPELSEDEERLL--ERRK
SEGKP---------QFKRQDYHMKKRTPES--------------WRRPRGQLSKQRKGIK
GKGPKVQAGFRTPEAVRGKHPSGFEEVY-VENVDDLEGVDGDREAVRIASSVGARKRERI
EEVAED-EDIRVLNPTYE--EVEVEAND------------------------
>gi|448298482|ref|ZP_21488511.1| 50S ribosomal protein L32e [Natronorubrum tibetense GA33]
------------------------------------------------------------
------------------------------------------------------------
---------------------------------------------MADEEPEDNSAED--
----E-----------------------------------------------PQE-----
-----LEDISGVGASKAEALRDAGFESIEDVKEADQDDLAEAEGVGNALAARIKADV---
-GDLEVSEETDA---------EIEDEGVDE-------------EA---------------
------------------------------------------------------------
------------------------EAVEDVETELQPRGLTEKTPDLSDDEERLL--GRRQ
SEGKP---------QFNRQDYHKKKRTPES--------------WRRPRGQLSKQRRGIK
GKGPKVQAGYRTPEAVRGKHPSGFDEVY-VENTNDLEGVDGSHEAVRIASSVGARKRERI
EEQAEE-QGVRVLNPTYE--EVEVESND------------------------
>gi|448704276|ref|ZP_21700615.1| 50S ribosomal protein L32e, partial [Halobiforma nitratireducens JCM 10879]
------------------------------------------------------------
------------------------------------------------------------
------------------------------------------------------------
----P-------------------------------------------------------
-----LRDVY--------------------------------------------------
------------------------------------------------------------
------------------------------------------------------------
------------------------------------------------------------
--------------KRQRQDYHKKKRTPES--------------WRRPRGKLSKQRKGVK
GKGPTVEAGFRTPEAVRGKHPSGFEEVY-VENVDDLEGVDGDREAVRIASSVGARKRERI
EEQAEE-QGVRVLNPTYE--EVEVESDD------------------------
>gi|448697484|ref|ZP_21698524.1| 50S ribosomal protein L32e [Halobiforma lacisalsi AJ5]
------------------------------------------------------------
------------------------------------------------------------
-------------------------------------------------MADEQSEPD--
----A---------EAED---------------------------------EPQE-----
-----LEDISGVGESKAEALREAGYESIEDVKEADQDDLAEADGIGNALAARIKADV---
-GDLEVSEETEA---------EIEDEAPEE-------------EE---A-----------
------------------------------------------------------------
----------------------E--AAEDVETELQPRGLVDKTPDLSEEEERLL--ERRK
SEGKP---------QFNRQDYHMKKRTPES--------------WRRPRGQLSKQRRGVK
GKGPTVEAGFRTPEAVRGKHPSGFEEVY-VENLDDLEGVDGSREAVRIASSVGARKRERI
EEQAEE-QGVRVLNPTYEEVEVEVETDD------------------------
>gi|448311963|ref|ZP_21501716.1| 50S ribosomal protein L32e [Natronolimnobius innermongolicus JCM 12255]
------------------------------------------------------------
------------------------------------------------------------
----------------------------------------------MAEDTADDGPEE--
------------------------------------------------------------
-----LEDISGVGASKADALRDAGFESIEDIKEADQDELAEAEGIGNALAARIKADV---
-GDLEVSDDTEA---------EIEDEGVEE-------------EE---------------
------------------------------------------------------------
------------------------APEEDVETELQARGLTEKTPELSEEEERLL--QRRK
SEGKP---------QFNRQDYHKKKRTPES--------------WRRPRGQLSKQRKGVK
GKGPKVSAGYRTPESVRGKHPSGFEEVY-VENTDDLEGVDGDTEAVRISSSVGARKRERI
EEIAED-QEIRVLNPTYE--EVEVESND------------------------
>gi|448362287|ref|ZP_21550898.1| 50S ribosomal protein L32e [Natrialba asiatica DSM 12278]
------------------------------------------------------------
------------------------------------------------------------
--------------------------------------------------MADEELQE--
------------------------------------------------------------
-----LEDISGVGASKADALREAGFESIADVKEADQDDLAEADGVGNALAARIKADV---
-GDLEVSEETEA---------EIEDEGAEE-------------EP---------------
------------------------------------------------------------
--------------------------AEDVETELQARGLTEKTPDLSDEEQRLL--NRRK
SEGKP---------QFNRQDYHMKKRTPES--------------WRRPRGQLSKQRKGIK
GKGPKVEAGYRTPTDVRGKHPSGFEEVY-VENVDDLEGVDGDTEAVRIASAVGARKRERI
EEVAED-EGVRVLNPTYE--EVEVEPND------------------------
>gi|448369922|ref|ZP_21556375.1| 50S ribosomal protein L32e [Natrialba aegyptia DSM 13077]
------------------------------------------------------------
------------------------------------------------------------
--------------------------------------------------MADEQPQE--
------------------------------------------------------------
-----LEDISGVGASKADALREAGFESIADVKEADQDDLAEADGVGNALAARIKADV---
-GDLEVSEETEA---------EIEDESAED-------------EA---------------
------------------------------------------------------------
------------------------EPAEDVETELQARGLTEKTPDLSDDEQRLL--NRRK
SEGKP---------QFNRQDYHMKKRTPES--------------WRRPRGQLSKQRKGIK
GKGPKVEAGYRTPTDVRGKHPSGFEEVY-VENVDDLEGVDGDTEAVRIASAVGARKRERI
EEVAED-EGVRVLNPTYE--EVEVESND------------------------
>gi|448350198|ref|ZP_21539017.1| 50S ribosomal protein L32e [Natrialba taiwanensis DSM 12281]
------------------------------------------------------------
------------------------------------------------------------
------------------------------------------------------MADE--
----Q-----------------------------------------------PQE-----
-----LEDISGVGASKADALREAGFESIADVKEADQDDLAEADGVGNALAARIKADV---
-GDLEVSEETEA---------EIEDEGAEE-------------EA---------------
------------------------------------------------------------
----------------------E--PAEDVETELQARGLTEKTPDLSEDEQRLL--NRRK
SEGKP---------QFNRQDYHMKKRTPES--------------WRRPRGQLSKQRKGIK
GKGPKVEAGYRTPTDVRGKHPSGFEEVY-VENVDDLEGVDGDTEAVRIASAVGARKRERI
EEVAED-EGVRVLNPTYE--EVEVESND------------------------
>gi|435848731|ref|YP_007310981.1| ribosomal protein L32E [Natronococcus occultus SP4]
------------------------------------------------------------
------------------------------------------------------------
-------------------------------------------------MADDEPETEDA
AAEAE-------------------------------------------AEEGPQD-----
-----LEDISGVGASKADALRDAGFETIDDVKEADQDDLAEADGVGNALAARIKADV---
-GDLEVTEETEA---------EIEDEGVEE-------------AE---------------
------------------------------------------------------------
-----------------------EEPEEDVETELQPRGLTEKTPELSEEEQRLL--TRRK
QAGKP---------QFKRQDYHKKKRTPEA--------------WRRPRGQLSKQRKGIK
GKGPKVQAGYRTPEAVRGKHPSGFEEVY-VENTDDLEGVDGDREAVRIASSVGARKRERI
EEQAED-QGVRVLNPTYE--EVEVESND------------------------
>gi|448323146|ref|ZP_21512610.1| 50S ribosomal protein L32e [Natronococcus amylolyticus DSM 10524]
------------------------------------------------------------
------------------------------------------------------------
------------------------------------------MADDEPETETEDATAEAE
EGPQD-------------------------------------------------------
-----LEDISGVGASKADALRDAGFETIDDVKEADQEDLAEADGVGNALAARIKADV---
-GDLEVTEETEA---------EIEDEGVEE-------------EE---------------
------------------------------------------------------------
------------------------APEEDVETELQPRGLTEKTPELSENEQRLL--TRRK
QAGKP---------QFNRQDYHKKKRTPES--------------WRRPRGQLSKQRRGIK
GKGPKVQAGYRTPEAVRGKHPSGFDEVY-VENTDDLEGVDGDTEAVRISSSVGARKRERI
EEQAEE-QGVRVLNPTYE--EVEVESND------------------------
>gi|448315129|ref|ZP_21504782.1| 50S ribosomal protein L32e, partial [Natronococcus jeotgali DSM 18795]
------------------------------------------------------------
------------------------------------------------------------
------------------------------------------------MADDEPETED--
----APTEADA-----------------------------------------PQD-----
-----LEDISGVGASKADALRDAGFETIDDVKQADQDDLAEADGVGNALAARIKADV---
-GDLEVTEETEA---------EIEDEGVEE-------------AE---------------
------------------------------------------------------------
----------------------E--PDEDVETELQPRGLTEKTPELSEEEQRLL--TRRK
QAGKP---------QFNRQDYHKKKRTPES--------------WRRPRGQLSKQRKGIK
GKGPKVQAGYRTPEAVRGKHPSGFEEVY-VENTDCLLYTS--------------------
----------------------------------------------------
>gi|448329376|ref|ZP_21518676.1| 50S ribosomal protein L32e [Natrinema versiforme JCM 10478]
------------------------------------------------------------
------------------------------------------------------------
--------------------------------------------------MADDQSDD--
----------------------------------------------------PQE-----
-----LEDISGVGASKADALRDAGFETIQDVKEADQDDLAEAEGVGNALAARIKADV---
-GDLEVTEETEA---------EIEDEGVDE-------------DA---------------
------------------------------------------------------------
------------------------EPDEDVETELQPRGLTEKTPDLSEEEERLL--NRRK
SEGKP---------QFNRQDYHKKKRTPES--------------WRRPRGQLSKQRRGVK
GKGPKVQAGFRTPKAVRGKHPSGFEEVY-VENTDDLEGVDGSREAVRISSSVGARKRERI
EELAEE-QDVRVLNPTYE--EVEVESND------------------------
>gi|448399327|ref|ZP_21570629.1| 50S ribosomal protein L32e [Haloterrigena limicola JCM 13563]
------------------------------------------------------------
------------------------------------------------------------
----------------------------------------------------MADEND--
----E-----------------------------------------------PQE-----
-----LEDISGVGESKAEALREAGFESIEDVKEADQDDLAEADGIGNALAARIKADV---
-GDLEVTEETEA---------EIEDEGVEE--------------E---A-----------
------------------------------------------------------------
----------------------E--PEEDVETELQPRGLTEKTPDLSEDEERLL--NRRK
SEGKP---------QFNRQDYHKKKRTPES--------------WRRPRGQLSKQRRGVK
GKGPKVQAGYRTPEAVRGKHPSGFEEVY-VENLDDLEGVDGSREAVRIASAVGARKRERI
EEEAEE-QGVRVLNPTYE--EVEVESDD------------------------
>gi|448392344|ref|ZP_21567118.1| 50S ribosomal protein L32e [Haloterrigena salina JCM 13891]
------------------------------------------------------------
------------------------------------------------------------
--------------------------------------------------MADEEPQE--
------------------------------------------------------------
-----LEDISGVGASKADALRDAGFESIEDVKEADQDDLAKAEGIGNALAARIKADV---
-GDLEVTEETEA---------EIEDEGAEE-------------EE---------------
------------------------------------------------------------
-------------------------PEEDVETELQPRGLTEKTPDLSEEEQRLL--NRRK
SEGKP---------QFNRQDYHKKKRTPES--------------WRRPRGTLSKQRRGIK
GKGPKVQAGYRTPKPVRGKHPSGFEEVY-VENTDDLEGVDGDTEAVRIASSVGARKRERI
EEQAED-QGVRVLNPTYE--EVEVESND------------------------
>gi|284165509|ref|YP_003403788.1| 50S ribosomal protein L32e [Haloterrigena turkmenica DSM 5511]
------------------------------------------------------------
------------------------------------------------------------
------------------------------------------------------MADE--
----E-----------------------------------------------PQE-----
-----LEDISGVGASKADALRDAGFESIEDIKEADQDDLAEAEGIGNALAARIKADV---
-GDLEVTEETEA---------EIEDEGAEE-------------EE---------------
------------------------------------------------------------
-------------------------PEEDVETELQPRGLTEKTPDLSEEEQRLL--NRRK
SEGKP---------QFNRQDYHKKKRTPES--------------WRRPRGQLSKQRRGIK
GKGPKVQAGYRTPKTVRGKHPSGFEEVY-VENTDDLEGVDGDTEAVRISSSVGARKRERI
EEQAEE-QGVRVLNPTYE--EVEVESND------------------------
>gi|448386106|ref|ZP_21564314.1| 50S ribosomal protein L32e [Haloterrigena thermotolerans DSM 11522]
------------------------------------------------------------
------------------------------------------------------------
------------------------------------------------------MADD--
----E-----------------------------------------------PQE-----
-----LEDISGVGASKADALRDAGFESIQDVKEADQDDLAEADGVGNALAARIKADV---
-GDLEVTEETEA---------EIEDEGAEE--------------E---E-----------
------------------------------------------------------------
-------------------------PDEDVETELQPRGLTEKTPDLSEEEERLL--NRRK
SEGKP---------QFNRQDYHKKKRTPES--------------WRRPRGTLSKQRRGVK
GKGPKVQAGYRTPTEVRGKHPSGFEEVY-VENTDDLEGVDGSREAVRIASSVGARKRERI
EEQAEE-QGVRVLNPTYE--EVEVEADD------------------------
>gi|448332383|ref|ZP_21521627.1| 50S ribosomal protein L32e [Natrinema pellirubrum DSM 15624]
------------------------------------------------------------
------------------------------------------------------------
------------------------------------------------------MADD--
----E-----------------------------------------------PQE-----
-----LEDISGVGESKADALRDAGFESIQDVKEADQDDLAEADGVGNALAARIKADV---
-GDLEVTEETEA---------EIEDEGAEE-------------EE---------------
------------------------------------------------------------
-------------------------PDEDVETELQPRGLTEKTPDLSEEEERLL--NRRK
SEGKP---------QFNRQDYHKKKRTPES--------------WRRPRGTLSKQRRGVK
GKGPKVQAGYRTPTEVRGKHPSGFEEVY-VENTDDLEGVDGSREAVRIASSVGARKRERI
EEQAEE-QGVRVLNPTYE--EVEVEADD------------------------
>gi|448341373|ref|ZP_21530334.1| 50S ribosomal protein L32e [Natrinema gari JCM 14663]
------------------------------------------------------------
------------------------------------------------------------
--------------------------------------------------MADDQSND--
----E-----------------------------------------------PQE-----
-----LEDISGVGASKADALRDAGFETIQDVKEADQDALAEADGVGNALAARIKADV---
-GDLEVTEETEA---------EIEDEGAEA-------------EA---------------
------------------------------------------------------------
------------------------EPDEDVETELQARGLTEKTPDLSENEERLL--NRRR
SEGNP---------QFNRQDYHKKKRTPES--------------WRRPRGTLSKQRRGVK
GKGPKVQAGYRTPKAVRGKHPSGFEEVY-VENTDDLEGVDGSREAVRIASAVGARKRERI
EEIAEE-QGIRVLNPTYE--EVEVESDD------------------------
>gi|397773826|ref|YP_006541372.1| Ribosomal protein L32e [Natrinema sp. J7-2]
------------------------------------------------------------
------------------------------------------------------------
--------------------------------------------------MADDQSND--
----E-----------------------------------------------PQE-----
-----LEDISGVGASKADALRDAGFETIQDVKEADQDALAEADGVGNALAARIKADV---
-GDLEVTEETEA---------EIEDEGAEA-------------EA---------------
------------------------------------------------------------
----------------------E--PDEDVETELQARGLTEKTPDLSENEERLL--NRRR
SEGNP---------QFNRQDYHKKKRTPES--------------WRRPRGTLSKQRRGVK
GKGPKVQAGYRTPKAVRGKHPSGFEEVY-VENTDDLEGVDGSREAVRIASAVGARKRERI
EEIAEE-QGIRVLNPTYE--EVEVESDD------------------------
>lcl|38023_3519 unnamed protein product
------------------------------------------------------------
------------------------------------------------------------
--------------------------------------------------MADDQSND--
----E-----------------------------------------------PQE-----
-----LEDISGVGASKADALRDAGFESIQDVKEADQDDLAEADGVGNALAARIKADV---
-GDLEVTEETEA---------EIEDEGAEA-------------EA---------------
------------------------------------------------------------
----------------------EAEPDEDVETELQARGLTEKTPDLSENEERLL--NRRR
SEGKP---------QFNRQDYHKKKRTPES--------------WRRPRGTLSKQRRGVK
GKGPKVQAGYRTPKAVRGKHPSGFEEVY-VENTDDLEGVDGSREAVRIASAVGARKRERI
EEIAED-QGIRVLNPTYE--EVEVESDD------------------------
>gi|448345602|ref|ZP_21534491.1| 50S ribosomal protein L32e [Natrinema altunense JCM 12890]
------------------------------------------------------------
------------------------------------------------------------
--------------------------------------------------MADDQSND--
----E-----------------------------------------------PQE-----
-----LEDISGVGASKADALRDAGFESIQDVKEADQDDLAEADGVGNALAARIKADV---
-GDLEVTEETEA---------EIEDEGAEA-------------EA---------------
------------------------------------------------------------
----------------------EAEPDEDVETELQARGLTEKTPDLSENEERLL--NRRR
SEGKP---------QFNRQDYHKKKRTPES--------------WRRPRGTLSKQRRGVK
GKGPKVQAGYRTPKAVRGKHPSGFEEVY-VENTDDLEGVDGSREAVRIASAVGARKRERI
EEIAED-QGIRVLNPTYE--EVEVESDD------------------------
>gi|448338117|ref|ZP_21527169.1| 50S ribosomal protein L32e [Natrinema pallidum DSM 3751]
------------------------------------------------------------
------------------------------------------------------------
--------------------------------------------------MADDQSND--
----E-----------------------------------------------PQE-----
-----LEDISGVGASKADALRDAGFESIQDVKEADQDDLAEADGVGNALAARIKADV---
-GDLEVTEETEA---------EIEDEGAEA-------------EA---------------
------------------------------------------------------------
----------------------E--ADEDVETELQARGLTEKTPDLSENEERLL--NRRR
SEGKP---------QFNRQDYHKKKRTPES--------------WRRPRGTLSKQRRGVK
GKGPKVQAGYRTPKAVRGKHPSGFEEVY-VENTDDLEGVDGSREAVRIASAVGARKRERI
EEIAEE-QGIRVLNPTYE--EVEVESDD------------------------
>gi|448309711|ref|ZP_21499567.1| 50S ribosomal protein L32e [Natronorubrum bangense JCM 10635]
------------------------------------------------------------
------------------------------------------------------------
-------------------------------------------------MADEDQAND--
----E-----------------------------------------------PQE-----
-----LEDISGVGESKADALREAGFESIEDVKEADQDELAEADGVGNALAARIKADV---
-GDLEVTEETEA---------EIEDEGEAE-------------EE---------------
------------------------------------------------------------
-------------------------PAEDVETELQPRGLTEKTPELSEEEERLL--QRRR
SVSSP---------QFNRQDYHKKKRTPES--------------WRRPRGQLSKQRRGVK
GKGPKVSAGYRTPEAVRGKHPSGFDEVY-VENTDDLDGVDGDHQAVRIASAVGARKRERI
EEQAEE-QGVRVLNPTYE--EVEVESND------------------------
>gi|448302883|ref|ZP_21492833.1| 50S ribosomal protein L32e [Natronorubrum sulfidifaciens JCM 14089]
------------------------------------------------------------
------------------------------------------------------------
-------------------------------------------------MADEDQPND--
----E-----------------------------------------------PQE-----
-----LEDISGVGESKADALRDAGFESIEDVKEADQDELAEADGVGNALAARIKADV---
-GDLEVTEETEA---------EIEDEGEEE-------------EE---------------
------------------------------------------------------------
-------------------------PAEDVETELQPRGLTEKTPDLSENEERLL--NRRK
AEGKP---------QFNRQDYHKKKRTPES--------------WRRPRGGLSKQRRGVK
GKGPKVSAGYRTPESVRGKHPSGFDEVY-VENTDDLEGVDGSREAVRIASAVGARKRERI
EEQAEE-QGVRVLNPTYE--EVEVESND------------------------
>gi|15790649|ref|NP_280473.1| 50S ribosomal protein L32 [Halobacterium sp. NRC-1]
------------------------------------------------------------
------------------------------------------------------------
-------------------------------------------------MSDENDTPE--
----E-------------------------------------------------------
-----LADISGVGPSKAEALAEAGFESVADVQAADQSELAEADGIGNALAARIKADV---
-GGLEVEADTDA---------EVEEVGGDD-------------EA---------------
------------------------------------------------------------
------------------------DTDADVETELRARGLTEKTPDLSEDEQRLL--QKRR
SVNTP---------QFNRQDYHKKKRTPTS--------------WRRPKGTLSKQRRGIK
GKGDTVEAGFRTPTAVRGKHPSGFEEVR-VHNTDDLAGVDPDTEAARIASKVGARKRERI
EEHAES-QGIRVLNPTYV--EVEVEDNE------------------------
>gi|169236388|ref|YP_001689588.1| 50S ribosomal protein L32e [Halobacterium salinarum R1]
------------------------------------------------------------
------------------------------------------------------------
----------------------------------------------------MSDEND--
----T-----------------------------------------------PEE-----
-----LADISGVGPSKAEALAEAGFESVADVQAADQSELAEADGIGNALAARIKADV---
-GGLEVEADTDA---------EVEEVGGDD-------------EA---------------
------------------------------------------------------------
----------------------D--TDADVETELRARGLTEKTPDLSEDEQRLL--QKRR
SVNTP---------QFNRQDYHKKKRTPTS--------------WRRPKGTLSKQRRGIK
GKGDTVEAGFRTPTAVRGKHPSGFEEVR-VHNTDDLAGVDPDTEAARIASKVGARKRERI
EEHAES-QGIRVLNPTYV--EVEVEDNE------------------------
>gi|354610520|ref|ZP_09028476.1| 50S ribosomal protein L32e [Halobacterium sp. DL1]
------------------------------------------------------------
------------------------------------------------------------
------------------------------------------------MADEDTTNDD--
----A-----------------------------------------------PES-----
-----LEDISGVGPSKAEALQEAGYDSVEDVKAASQSELAEVEGIGNALAARVKADV---
-GGLEVEEETEA---------EVEEAEPEE-------------TE---E-----------
------------------------------------------------------------
----------------------T--DDEDVETELRPRGLATKTPNLSDDEQRLL--DKRR
REGKP---------QFNRQDYHKKKRTPSS--------------WRRPRGQLSKQRRGIK
GKGDTVESGFRTPKAVRGKHPSGFEEVR-VHNADDLDGIDPDTEAARIASKVGARKRERI
EEQAEE-AGIRVLNPTYV--EVEVDNE-------------------------
>gi|322372151|ref|ZP_08046692.1| 50S ribosomal protein L32e [Haladaptatus paucihalophilus DX253]
------------------------------------------------------------
------------------------------------------------------------
-------------------------------------------------------MAD--
----E-----------------------------------------------PEG-----
-----IEDISGVGESKAESLREAGYESVEDIKAASQDDLSEVDGIGNALAARIKADV---
-GGLEVEEETEA---------EIEEEEPEA-------------EE---------------
------------------------------------------------------------
----------------------E--PAEDVETELQPRGLTEKTPELDDEEARLL--EQRR
RVGKP---------QFNRQDYHKKKRTPES--------------WRKPRGNLSKQRRGIK
GKGDMVQAGYRTPKSVRGKHPSGFEEVR-VHNVDDLDGVDGDVEAVRIASKVGARKRERI
EEVAEE-EGIRVLNPTYV--EVEVEE--------------------------
>gi|541190038|gb|ERG98426.1| RecA/RadA recombinase, partial [Haloquadratum sp. J07HQX50]
------------------------------------------------------------
------------------------------------------------------------
-------------------------------------------------------MSD--
----E-----------------------------------------------ITE-----
-----LNDISGVGPSKAESLEEAGYESVEDIKAASQGELSDVDGVGNALAARIKADV---
-GGLEVSAETEA---------EVED-----------------------------------
------------------------------------------------------------
------------------------------------------------------------
------------------------------------------------------------
------------------------------------------------------------
----------------------------------------------------
>gi|257387893|ref|YP_003177666.1| 50S ribosomal protein L32e [Halomicrobium mukohataei DSM 12286]
------------------------------------------------------------
------------------------------------------------------------
---------------------------------------------MVDDEDATEQGDD--
----E-----------------------------------------------LTE-----
-----LTDISGVGDSKAEALREAGFETVDDVRGADQSQLANVSGVGNALAARIKADV---
-GSLEVADDTEA---------EVEEEETDE-------------S----------------
------------------------------------------------------------
--------------------------DEDVETELRPRGLVDKTPTLDDEEERLL--TQRD
RVGKP---------QFNAQDHHKKKRIPTS--------------WRAPRGKLSKQRRGIK
GKGDKVEAGFRSPTAVRGKHPSGFEEVR-VHNVDDLEGVDGDREAVRIASKVGARKRERI
EEVAED-EGIRVLNPTYE--EVQVE---------------------------
>gi|448685277|ref|ZP_21693269.1| 50S ribosomal protein L32e [Haloarcula japonica DSM 6131]
------------------------------------------------------------
------------------------------------------------------------
---------------------------------------------MADDEEDVE-TEE--
----E-----------------------------------------------YTE-----
-----LTDISGVGPSKAESLREAGFESVEDVRGADQSALADVSGIGNALAARIKADV---
-GGLEVESETEA---------EVEEEGGEE-------------AP---------------
------------------------------------------------------------
--------------------------DEDVETELQARGLTEKTPDLSDEDARLL--TQRH
RVGKP---------QFNRQDHHKKKRVSTS--------------WRRPRGQLSKQRRGVK
GKGDTVEAGFRSPTAVRGKHPSGFEEVR-VHNVDDLEGVDGDTEAVRIASKVGARKRERI
EEEAED-AGIRVLNPTYV--EVEVSE--------------------------
>gi|448681480|ref|ZP_21691571.1| 50S ribosomal protein L32e [Haloarcula argentinensis DSM 12282]
------------------------------------------------------------
------------------------------------------------------------
---------------------------------------------MADNEEDV--PEE--
----E-----------------------------------------------YTE-----
-----LTDISGVGPSKAESLREAGFESVEDVRGADQSALADVSGIGNALAARIKADV---
-GGLEVESETEA---------EVEEEGGEE-------------AP---------------
------------------------------------------------------------
--------------------------DEDVETELQARGLTEKTPDLSDEEARLL--TQRH
RVGKP---------QFNRQDHHKKKRVSTS--------------WRKPRGQLSKQRRGIK
GKGDTVQAGFRSPTAVRGKHPSGFEEVR-VHNVDDLEGVDGDTEAVRIASKVGARKRERI
EEEAED-AGIRVLNPTYV--EVEVSE--------------------------
>gi|448648004|ref|ZP_21679482.1| 50S ribosomal protein L32e [Haloarcula californiae ATCC 33799]
------------------------------------------------------------
------------------------------------------------------------
---------------------------------------------MADNEEDV---EE--
----E-----------------------------------------------YTE-----
-----LTDISGVGPSKAESLREAGFESVEDVRGADQSALADVSGIGNALAARIKADV---
-GGLEVESETEA---------EVEEEGGEE-------------VS---------------
------------------------------------------------------------
--------------------------DEDVETELQARGLTEKTPDLSDEDARLL--TQRH
RVGKP---------QFNRQDHHKKKRVSTS--------------WRKPRGQLSKQRRGIK
GKGDTVEAGFRSPTAVRGKHPSGFEEVR-VHNVDDLEGVDGDTEAVRIASKVGARKRERI
EEEAED-AGIRVLNPTYV--EVEVSE--------------------------
>lcl|38015_2761 unnamed protein product
------------------------------------------------------------
------------------------------------------------------------
---------------------------------------------MADNEEDVE-AEE--
----E-----------------------------------------------YTE-----
-----LTDISGVGPSKAESLREAGFESVEDVRGADQSALADVSGIGNALAARIKADV---
-GGLEVESETEA---------EVEEEGGEE-------------AP---------------
------------------------------------------------------------
--------------------------DENVETELQARGLTDKTPDLSDEDARLL--TQRH
RVGKP---------QFNRQDHHKKKRVSTS--------------WRKPRGQLSKQRRGIK
GKGDTVEAGFRSPTAVRGKHPSGFEEVR-VHNVDDLEGVDGDTEAVRIASKVGARKRERI
EEEAED-AGIRVLNPTYV--EVEVSE--------------------------
>gi|448630833|ref|ZP_21673288.1| 50S ribosomal protein L32e [Haloarcula vallismortis ATCC 29715]
------------------------------------------------------------
------------------------------------------------------------
---------------------------------------------MADNEEDVE-AEE--
----E-----------------------------------------------YTE-----
-----LTDISGVGPSKAESLREAGFESVEDVRGADQSALADVSGIGNALAARIKADV---
-GGLEVESETEA---------EVEEEGGEE-------------AP---------------
------------------------------------------------------------
--------------------------DEDVETELQARGLADKTPDLSDEDARLL--TQRH
RVGKP---------QFNRQDHHKKKRVSTS--------------WRKPRGQLSKQRRGIK
GKGDTVEAGFRSPTAVRGKHPSGFEEVR-VHNVDDLEGVDGDTEAVRIASKVGARKRERI
EEEAED-AGIRVLNPTYV--EVEVSE--------------------------
>gi|448671532|ref|ZP_21687437.1| 50S ribosomal protein L32e [Haloarcula amylolytica JCM 13557]
------------------------------------------------------------
------------------------------------------------------------
---------------------------------------------MADNEEDVE-AEE--
----E-----------------------------------------------YTE-----
-----LTDISGVGPSKAESLREAGFESVEDVRGADQSALADVSGIGNALAARIKADV---
-GGLEVESETEA---------EVEEEGGEE-------------AP---------------
------------------------------------------------------------
--------------------------DEDVETELQARGLTDKTPDLSDEDARLL--TQRH
RVGKP---------QFNRQDHHKKKRVSTS--------------WRKPRGQLSKQRRGIK
GKGDTVEAGFRSPTAVRGKHPSGFEEVR-VHNVDDLEGVDGDTEAVRIASKVGARKRERI
EEEAED-AGIRVLNPTYV--EVEVSE--------------------------
>gi|344212396|ref|YP_004796716.1| 50S ribosomal protein L32e [Haloarcula hispanica ATCC 33960]
------------------------------------------------------------
------------------------------------------------------------
----------------------------------------------MADNEEDVEAEE--
----E-----------------------------------------------YTE-----
-----LTDISGVGPSKAESLREAGFESVEDVRGADQSALADVSGIGNALAARIKADV---
-GGLEVESETEA---------EVEEEGGEE-------------AP---------------
------------------------------------------------------------
--------------------------DEDVETELQARGLTDKTPDLSDEDARLL--TQRH
RVGKP---------QFNRQDHHKKKRVSTS--------------WRKPRGQLSKQRRGIK
GKGDTVEAGFRSPTAVRGKHPSGFEEVR-VHNVDDLEGVDGDTEAVRIASKVGARKRERI
EEEAED-AGIRVLNPTYV--EVEVSE--------------------------
>gi|55378369|ref|YP_136219.1| 50S ribosomal protein L32 [Haloarcula marismortui ATCC 43049]
------------------------------------------------------------
------------------------------------------------------------
---------------------------------------------MADNEEDVE-AEE--
----E-----------------------------------------------YTE-----
-----LTDISGVGPSKAESLREAGFESVEDVRGADQSALADVSGIGNALAARIKADV---
-GGLEVESETEA---------EVEEEGGEE-------------AP---------------
------------------------------------------------------------
--------------------------DEDVETELQARGLTEKTPDLSDEDARLL--TQRH
RVGKP---------QFNRQDHHKKKRVSTS--------------WRKPRGQLSKQRRGIK
GKGDTVEAGFRSPTAVRGKHPSGFEEVR-VHNVDDLEGVDGDTEAVRIASKVGARKRERI
EEEAED-AGIRVLNPTYV--EVEVSE--------------------------
>gi|448636970|ref|ZP_21675418.1| 50S ribosomal protein L32e [Haloarcula sinaiiensis ATCC 33800]
------------------------------------------------------------
------------------------------------------------------------
------------------------------------------------MADNEEDVEE--
----E-----------------------------------------------YTE-----
-----LTDISGVGPSKAESLREAGFESVEDVRGADQSALADVSGIGNALAARIKADV---
-GGLEVESETEA---------EVEEEGGEE-------------AP---------------
------------------------------------------------------------
--------------------------DEDVETELQARGLTEKTPDLSDEDARLL--TQRH
RVGKP---------QFNRQDHHKKKRVSTS--------------WRKPRGQLSKQRRGIK
GKGDTVEAGFRSPTAVRGKHPSGFEEVR-VHNVDDLEGVDGDTEAVRIASKVGARKRERI
EEEAED-AGIRVLNPTYV--EVEVSE--------------------------
>gi|541204025|gb|ERH12005.1| ribosomal protein L32E [halophilic archaeon J07HB67]
------------------------------------------------------------
------------------------------------------------------------
-------------------------------------------------MSADEGEIE--
----E-------------------------------------------------------
-----LEDISGVGPSKADALRETGYETVEDVKAAAQSELAEVDGVGNALAARIKADV---
-GGLEVDEETEA---------EIEDDSDEE-------------VV---------------
------------------------------------------------------------
------------------------EEDEDVETELRPRGHADKTPDLDDETARAL--AQKH
REGTP---------QFNRQDYHKKKRVPTA--------------WRRPRGILSKQRRGIK
GKGPTVEAGFRSPKAARDLHPSGFEEVR-VHNTDDLSGVDPDTEAVRIASKVGGRKRERI
EDECEQ-REIRVLNPTYV--EVEVDADD------------------------
>lcl|38019_2918 unnamed protein product
------------------------------------------------------------
------------------------------------------------------------
-------------------------------------------------------MAD--
----E-------------------------------------------------------
-----LEDISGVGPSKADALREAGYETVEDVKAASQSELSEVDGVGNALAARIKADV---
-GGLEVDEEAEA---------EIEDETDEE-------------AA---------------
------------------------------------------------------------
---------------------EAAEPDETVETELRPRGHADKTPELDEETARAL--AQKH
REGKP---------QFNRQDYHKKKRIPTS--------------WRKPRGGLSKQRRRMK
AKGPVVEAGFRSPTASRGLHPSGFEEVR-VHNTDDLEGVDGDTQAVRIASKVGGRKRELI
EDEAEE-RGIRVLNPTYV--EVEVDDE-------------------------
>gi|448436269|ref|ZP_21587070.1| 50S ribosomal protein L32e [Halorubrum tebenquichense DSM 14210]
------------------------------------------------------------
------------------------------------------------------------
-------------------------------------------------------MAD--
----E-------------------------------------------------------
-----LEDISGVGPSKADALREAGYETVEDVKAASQSELSEVDGVGNALAARIKADV---
-GGLEVDEEADA---------EIEDETDEE-------------EA---------------
------------------------------------------------------------
--------------------VEETDESEDVETELRPRGHADKTPNLDDETARAL--AQKH
REGKP---------QFNRQDYHKKKRIPTS--------------WRKPRGGLSKQRRRMK
SKGPVVEAGFRSPTASRDLHPSGFEEVR-VHNTDDLEGVDGDTQAVRIASKVGGRKRELI
EDEAEE-REIRVLNPTYV--EVEVDDE-------------------------
>gi|448475293|ref|ZP_21603011.1| 50S ribosomal protein L32e [Halorubrum aidingense JCM 13560]
------------------------------------------------------------
------------------------------------------------------------
-------------------------------------------------------MAE--
----E-------------------------------------------------------
-----LEDISGVGPSKADALREAGYETVEDVKAASQSELSEVDGVGNALAARIKADV---
-GGLEVDEEADA---------EIEDETDEE-------------EE---------------
------------------------------------------------------------
--------------------ADEADADEDVETELRPRGHADKTPELDDETARAL--AQKH
REGKP---------QFNRQDYHKKKRIPTS--------------WRKPRGGLSKQRRRMK
AKGPVVEAGFRSPTASRDLHPSGFEEVH-VHNTDDLEGVDGDTQAVRIAGSVGGRKRELI
EDEAEE-REIRVLNPTYV--EVEVDNDE------------------------
>gi|222480840|ref|YP_002567077.1| 50S ribosomal protein L32e [Halorubrum lacusprofundi ATCC 49239]
------------------------------------------------------------
------------------------------------------------------------
-------------------------------------------------------MAE--
----E-------------------------------------------------------
-----LEDISGVGPSKADPLRAAGYETVEDVKAASQSELSQVDGVGNALAARIKADV---
-GGLEVDEEADA---------EIEDETDEE-------------EE---------------
------------------------------------------------------------
--------------------ADEADTDEDVETELRPRGHADKTPELDDETARAL--AQKH
REGKP---------QFNRQDYHKKKRIPTS--------------WRKPRGGLSKQRRRMK
AKGPVVEAGFRSPKASRDLHPSGFKEVR-VHNTDDLEGVDGDTQAVRIASKVGGRKRELI
EDEAEE-RGIRVLNPTYV--EVEVNDE-------------------------
>lcl|38017_2453 unnamed protein product
------------------------------------------------------------
------------------------------------------------------------
-------------------------------------------------------MAE--
----E-------------------------------------------------------
-----LEDISGVGPSKADALRAAGYETVEDVKAASQSELSEVDGVGNALAARIKADV---
-GGLEVDEEADA---------EIEDETDEE-------------EA---------------
------------------------------------------------------------
--------------------AEGAAADEDVETELRPRGHADKTPELDDETARAL--AQKH
REGKP---------QFNRQDYHKKKRIPTS--------------WRKPRGGLSKQRRRMK
AKGPVVEAGFRSPKASRDLHPSGFEEVR-VHNTDDLEGVDGDTQAVRIASKVGGRKRELI
EDEAEE-RGIRVLNPTYV--EVEVNDE-------------------------
>lcl|38021_2127 unnamed protein product
------------------------------------------------------------
------------------------------------------------------------
-------------------------------------------------------MAD--
----E-------------------------------------------------------
-----LEDISGVGPSKADALREAGYETVEDVKAASQSELSEVDGVGNALAARVKADV---
-GGLEVDEEADA---------EIEDETDEE-------------EP---------------
------------------------------------------------------------
--------------------VDEAEESETVETELRPRGHADKTPELDDETARAL--AQKH
REGKP---------QFNRQDYHKKKRIPTS--------------WRKPRGGLSKQRRRMK
SKGPVVEAGFRSPTASRDLHPSGFEEVR-VHNTDDLEGVDGDTQAVRIASKVGGRKRERI
EDEAEE-REIRVLNPTYV--EVEVDDE-------------------------
>lcl|38025_460 unnamed protein product
------------------------------------------------------------
------------------------------------------------------------
-------------------------------------------------------MAD--
----E-------------------------------------------------------
-----LEDISGVGPSKADALREAGYETVEDVKAASQSELSEVDGVGNALAARVKADV---
-GGLEVDEEADA---------EIEDETDEE-------------EP---------------
------------------------------------------------------------
--------------------VDEAEESETVETELRPRGHADKTPELDDETARAL--AQKH
REGKP---------QFNRQDYHKKKRIPTS--------------WRKPRGGLSKQRRRMK
SKGPVVEAGFRSPTASRDLHPSGFEEVR-VHNTDDLEGVDGDTQAVRIASKVGGRKRERI
EDEAEE-REIRVLNPTYV--EVEVDDE-------------------------
>lcl|36546_3259 unnamed protein product
------------------------------------------------------------
------------------------------------------------------------
-------------------------------------------------------MAD--
----E-------------------------------------------------------
-----LEDISGVGPSKADALREAGYETVEDVKAASQSELSEVDGVGNALAARVKADV---
-GGLEVDEEADA---------EIEDETDEE-------------EP---------------
------------------------------------------------------------
--------------------VDEAEESETVETELRPRGHADKTPELDDETARAL--AQKH
REGKP---------QFNRQDYHKKKRIPTS--------------WRKPRGGLSKQRRRMK
SKGPVVEAGFRSPTASRDLHPSGFEEVR-VHNPDDLEGVDGDTQAVRIASKVGGRKRELI
EDEAEE-RGIRVLNPTYV--EVEVDDE-------------------------
>lcl|38020_1000 unnamed protein product
------------------------------------------------------------
------------------------------------------------------------
-------------------------------------------------------MAD--
----E-------------------------------------------------------
-----LEDISGVGPSKADALREAGYETVEDVKAASQSELSEVDGVGNALAARVKADV---
-GGLEVDEEADA---------EIEDETDEE-------------EP---------------
------------------------------------------------------------
--------------------VDEAEESETVETELRPRGHADKTPELDDETARAL--AQKH
REGKP---------QFNRQDYHKKKRIPTS--------------WRKPRGGLSKQRRRMK
SKGPVVEAGFRSPTASRDLHPSGFEEVR-VHNPDDLEGVDGDTQAVRIASKVGGRKRELI
EDEAEE-RGIRVLNPTYV--EVEVDDE-------------------------
>lcl|36553_2254 unnamed protein product
------------------------------------------------------------
------------------------------------------------------------
-------------------------------------------------------MAD--
----E-------------------------------------------------------
-----LEDISGVGPSKADALREAGYETVEDVKAASQSELSEVDGVGNALAARVKADV---
-GGLEVDEEADA---------EIEDETDEE-------------EP---------------
------------------------------------------------------------
--------------------VDEAEESETVETELRPRGHADKTPELDDETARAL--AQKH
REGKP---------QFNRQDYHKKKRIPTS--------------WRKPRGGLSKQRRRMK
SKGPVVEAGFRSPTASRDLHPSGFEEVR-VHNPDDLEGVDGDTQAVRIASKVGGRKRELI
EDEAEE-RGIRVLNPTYV--EVEVDDE-------------------------
>lcl|38024_2005 unnamed protein product
------------------------------------------------------------
------------------------------------------------------------
-------------------------------------------------------MAD--
----E-------------------------------------------------------
-----LEDISGVGPSKADALREAGYETVEDVKAASQSELSEVDGVGNALAARVKADV---
-GGLEVDEEADA---------EIEDETDEE-------------EP---------------
------------------------------------------------------------
--------------------VDEAEESETVETELRPRGHADKTPELDDETARAL--AQKH
REGKP---------QFNRQDYHKKKRIPTS--------------WRKPRGGLSKQRRRMK
SKGPVVEAGFRSPTASRDLHPSGFEEVR-VHNPDDLEGVDGDTQAVRIASKVGGRKRELI
EDEAEE-RGIRVLNPTYV--EVEVDDE-------------------------
>lcl|38022_21 unnamed protein product
------------------------------------------------------------
------------------------------------------------------------
-------------------------------------------------------MAD--
----E-------------------------------------------------------
-----LEDISGVGPSKADALREAGYETVEDVKAASQSELSEVDGVGNALAARVKADV---
-GGLEVDEEADA---------EIEDETDEE-------------EP---------------
------------------------------------------------------------
--------------------VDEAEESETVETELRPRGHADKTPELDDETARAL--AQKH
REGKP---------QFNRQDYHKKKRIPTS--------------WRKPRGGLSKQRRRMK
SKGPVVEAGFRSPTASRDLHPSGFEEVR-VHNTDDLEGVDGDTQAVRIASKVGGRKRELI
EDEAEE-RGIRVLNPTYV--EVEVDDE-------------------------
>lcl|23591_2522 unnamed protein product
------------------------------------------------------------
------------------------------------------------------------
-------------------------------------------------------MAD--
----E-------------------------------------------------------
-----LEDISGVGPSKADALREAGYETVEDVKAASQSELSEVDGVGNALAARVKADV---
-GGLEVDEEADA---------EIEDETDEE-------------EP---------------
------------------------------------------------------------
--------------------VDEAEESETVETELRPRGHADKTPELDDETARAL--AQKH
REGKP---------QFNRQDYHKKKRIPTS--------------WRKPRGGLSKQRRRMK
SKGPVVEAGFRSPTASRDLHPSGFEEVR-VHNTDDLEGVDGDTQAVRIASKVGGRKRELI
EDEAEE-RGIRVLNPTYV--EVEVDDE-------------------------
>gi|448460060|ref|ZP_21596980.1| 50S ribosomal protein L32e [Halorubrum lipolyticum DSM 21995]
------------------------------------------------------------
------------------------------------------------------------
-------------------------------------------------------MAD--
----E-------------------------------------------------------
-----LEDISGVGPSKADALREAGYETVEDVKAASQSELSEVDGVGNALAARIKADV---
-GGLEVDEEADA---------EIEDETDEE-------------EE---------------
------------------------------------------------------------
--------------------ADEADADEDVETELRPRGHADKTPALDDETARAL--AQKH
REGKP---------QFNRQDYHKKKRIPTS--------------WRKPRGGLSKQRRRMK
AKGPVVEAGFRSPKASRDLHPSGFEEVR-VHNTDDLEGVDGDTQAVRIASKVGGRKRELI
EDEAEE-REIRVLNPTYV--EVEVSDE-------------------------
>gi|448463247|ref|ZP_21598025.1| 50S ribosomal protein L32e [Halorubrum kocurii JCM 14978]
------------------------------------------------------------
------------------------------------------------------------
-------------------------------------------------------MAE--
----E-------------------------------------------------------
-----LEDISGVGPSKADALREAGYETVEDVKAASQSELSEVDGVGNALAARIKADV---
-GGLEVDEEADA---------EIEDETDEE-------------EE---------------
------------------------------------------------------------
--------------------ADEADADEDVETELRPRGHADKTPELDDETARAL--AQKH
REGKP---------QFNRQDYHKKKRIPTS--------------WRKPRGGLSKQRRRMK
AKGPVVEAGFRSPKASRDLHPSGFEEVR-VHNTDDLEGVDGDTQAVRIASKVGGRKRELI
EDEAEE-REIRVLNPTYV--EVEVDDE-------------------------
>gi|448441432|ref|ZP_21589095.1| 50S ribosomal protein L32e [Halorubrum saccharovorum DSM 1137]
------------------------------------------------------------
------------------------------------------------------------
-------------------------------------------------------MAE--
----E-------------------------------------------------------
-----LEDISGVGPSKADALRAAGYETVEDVKAASQSELSEVDGVGNALAARIKADV---
-GGLEVDEEADA---------EIEDETDEE-------------EE---------------
------------------------------------------------------------
--------------------ADEADADEDVETELRPRGHADKTPELDDETARAL--AQKH
REGKP---------QFNRQDYHKKKRIPTS--------------WRKPRGGLSKQRRRMK
AKGPVVEAGFRSPKASRDLHPSGFEEVR-VHNTDDLEGVDGDTQAVRIASKVGGRKRELI
EDEAEE-REIRVLNPTYV--EVEVDDE-------------------------
>lcl|36550_1722 unnamed protein product
------------------------------------------------------------
------------------------------------------------------------
-------------------------------------------------------MAE--
----E-------------------------------------------------------
-----LEDISGVGPSKADALREAGYETVEDVKAASQSELSEVDGVGNALAARIKADV---
-GGLEVDEEADA---------EIEDETDEE-------------EA---------------
------------------------------------------------------------
---------------------DEAAADEDVETELRPRGHAEKTPELDDETARAL--AQKH
REGKP---------QFNRQDYHKKKRIPTS--------------WRKPRGGLSKQRRRMK
AKGPVVEAGFRSPKASRDLHPSGFEEVR-VHNTDDLEGVDGDTQAVRIASKVGGRKRELI
EDEAEE-REIRVLNPTYV--EVEVDDE-------------------------
>lcl|36552_1195 unnamed protein product
------------------------------------------------------------
------------------------------------------------------------
-------------------------------------------------------MAE--
----E-------------------------------------------------------
-----LEDISGVGPSKADALREAGYETVEDVKAASQSELSEVDGVGNALAARIKADV---
-GGLEVDEEADA---------EIEDETDEE-------------EA---------------
------------------------------------------------------------
---------------------DEAAADEDVETELRPRGHAEKTPELDDETARAL--AQKH
REGKP---------QFNRQDYHKKKRIPTS--------------WRKPRGGLSKQRRRMK
AKGPVVEAGFRSPKASRDLHPSGFEEVR-VHNTDDLEGVDGDTQAVRIASKVGGRKRELI
EDEAEE-REIRVLNPTYV--EVEVDDE-------------------------
>lcl|36555_1191 unnamed protein product
------------------------------------------------------------
------------------------------------------------------------
-------------------------------------------------------MAE--
----E-------------------------------------------------------
-----LEDISGVGPSKADALREAGYETVEDVKAASQSELSEVDGVGNALAARIKADV---
-GGLEVDEEADA---------EIEDETDEE-------------EA---------------
------------------------------------------------------------
---------------------DEAAADEDVETELRPRGHAEKTPELDDETARAL--AQKH
REGKP---------QFNRQDYHKKKRIPTS--------------WRKPRGGLSKQRRRMK
AKGPVVEAGFRSPKASRDLHPSGFEEVR-VHNTDDLEGVDGDTQAVRIASKVGGRKRELI
EDEAEE-REIRVLNPTYV--EVEVDDE-------------------------
>lcl|36551_2386 unnamed protein product
------------------------------------------------------------
------------------------------------------------------------
-------------------------------------------------------MAE--
----E-------------------------------------------------------
-----LEDISGVGPSKADALREAGYETVEDVKAASQSELSEVDGVGNALAARIKADV---
-GGLEVDEEADA---------EIEDETDEE-------------EA---------------
------------------------------------------------------------
---------------------DEAAADEDVETELRPRGHAEKTPELDDETARAL--AQKH
REGKP---------QFNRQDYHKKKRIPTS--------------WRKPRGGLSKQRRRMK
AKGPVVEAGFRSPKASRDLHPSGFEEVR-VHNTDDLEGVDGDTQAVRIASKVGGRKRELI
EDEAEE-REIRVLNPTYV--EVEVGDE-------------------------
>lcl|36554_2648 unnamed protein product
------------------------------------------------------------
------------------------------------------------------------
-------------------------------------------------------MAE--
----E-------------------------------------------------------
-----LEDISGVGPSKADALREAGYETVEDVKAASQSELSEVDGVGNALAARIKADV---
-GGLEVDEEADA---------EIEDETDEE-------------EA---------------
------------------------------------------------------------
---------------------DEAAADEDVETELRPRGHAEKTPELDDETARAL--AQKH
REGKP---------QFNRQDYHKKKRIPTS--------------WRKPRGGLSKQRRRMK
AKGPVVEAGFRSPKASRDLHPSGFEEVR-VHNTDDLEGVDGDTQAVRIASKVGGRKRELI
EDEAEE-REIRVLNPTYV--EVEVGDE-------------------------
>lcl|18175_1636 unnamed protein product
------------------------------------------------------------
------------------------------------------------------------
-------------------------------------------------------MAD--
----E-------------------------------------------------------
-----LEDISGVGPSKADALREAGYETVEDVKAASQSELSEVDGVGNALAARIKADV---
-GGLEVDEEADA---------EIEDETDEE-------------EA---------------
------------------------------------------------------------
--------------------ADEAEESEAVETELRPRGHADKTPELDDETARAL--AQKH
REGKP---------QFNRQDYHKKKRIPTS--------------WRKPRGGLSKQRRRMK
SKGPVVEAGFRSPKASRDLHPSGFEEVR-VHNTDELEGVDGDTQAVRIASKVGGRKRELI
EDEAEE-RGIRVLNPTYV--EVEVNDE-------------------------
>lcl|18176_1170 unnamed protein product
------------------------------------------------------------
------------------------------------------------------------
-------------------------------------------------------MAD--
----E-------------------------------------------------------
-----LEDISGVGPSKADALREAGYETVEDVKAASQSELSEVDGVGNALAARIKADV---
-GGLEVDEEADA---------EIEDETDEE-------------EA---------------
------------------------------------------------------------
--------------------ADEAEESEAVETELRPRGHADKTPELDDETARAL--AQKH
REGKP---------QFNRQDYHKKKRIPTS--------------WRKPRGGLSKQRRRMK
SKGPVVEAGFRSPKASRDLHPSGFEEVR-VHNTDDLEGVDGDTQAVRIASKVGGRKRELI
EDEAEE-RGIRVLNPTYV--EVEVNDE-------------------------
>gi|448503695|ref|ZP_21613324.1| 50S ribosomal protein L32e [Halorubrum coriense DSM 10284]
------------------------------------------------------------
------------------------------------------------------------
-------------------------------------------------------MAD--
----E-------------------------------------------------------
-----LEDISGVGPSKADALREAGYETVEDVKAASQSELSEVDGVGNALAARIKADV---
-GGLEVDEEADA---------EIEDEADEE-------------EA---------------
------------------------------------------------------------
---------------------DEADADETVETELRPRGHADKTPTLDDETARAL--AQKH
REGKP---------QFNRQDYHKKKRIPTS--------------WRKPRGGLSKQRRRMK
SKGPVVEAGFRSPTASRDLHPSGFEEVR-VHNTDDLQGVDGDTQAVRIASKVGGRKRELI
EDEAEE-REIRVLNPTYV--EVEVDDE-------------------------
>gi|515913234|ref|WP_017343817.1| 50S ribosomal protein L32 [Halorubrum sp. T3]
------------------------------------------------------------
------------------------------------------------------------
-------------------------------------------------------MAD--
----E-------------------------------------------------------
-----LEDISGVGPSKADALREAGYETVEDVKAASQSELSEVDGVGNALAARIKADV---
-GGLEVDEEADA---------EIEDETDEE-------------EA---------------
------------------------------------------------------------
---------------------DEADADETVETELRPRGHADKTPELDDETARAL--AQKH
REGKP---------QFNRQDYHKKKRIPTS--------------WRKPRGGLSKQRRRMK
SKGPVVEAGFRSPTASRDLHPSGFEEVR-VHNTDDLEGVDGDTQAVRIASKVGGRKRELI
EDEAEE-RGIRVLNPTYV--EVEVDDE-------------------------
>lcl|18174_1379 unnamed protein product
------------------------------------------------------------
------------------------------------------------------------
-------------------------------------------------------MAD--
----E-------------------------------------------------------
-----LEDISGVGPSKADALREAGYETVEDVKAASQSELSEVDGVGNALAARIKADV---
-GGLEVDEEADA---------EIEDETDEE-------------EA---------------
------------------------------------------------------------
---------------------DEADADETVETELRPRGHADKTPELDDETARAL--AQKH
REGKP---------QFNRQDYHKKKRIPTS--------------WRKPRGGLSKQRRRMK
AKGPVVEAGFRSPTASRDLHPSGFEEVR-VHNTDDLEGVDGDTQAVRIASKVGGRKRELI
EDEAEE-RDIRVLNPTYV--EVEVDDE-------------------------
>gi|495716533|ref|WP_008441112.1| 50S ribosomal protein L32e [Halorubrum californiense]
------------------------------------------------------------
------------------------------------------------------------
-------------------------------------------------------MAD--
----E-------------------------------------------------------
-----LEDISGVGPSKADALREAGYETVEDVKAASQSELSEVDGVGNALAARIKADV---
-GGLEVDEEADA---------EIEDETDEE-------------EA---------------
------------------------------------------------------------
--------------------ADEADADETVETELRPRGHADKTPELDDETARAL--AQKH
REGKP---------QFNRQDYHKKKRIPTS--------------WRKPRGGLSKQRRRMK
SKGPVVEAGFRSPTASRDLHPSGFEEVR-VHNTDDLEGVDGDTQAVRIASKVGGRKRELI
EDEAEE-REIRVLNPTYV--EVEVDDE-------------------------
>gi|448535691|ref|ZP_21622211.1| 50S ribosomal protein L32e [Halorubrum hochstenium ATCC 700873]
------------------------------------------------------------
------------------------------------------------------------
-------------------------------------------------------MAD--
----E-------------------------------------------------------
-----LEDISGVGPSKADALREAGYETVEDVKAASQSELSEVDGVGNALAARIKADV---
-GGLEVDEEADA---------EIEDETDEE-------------EA---------------
------------------------------------------------------------
---------------------DEADADETVETELRPRGHADKTPELDDETARAL--AQKH
REGKP---------QFNRQDYHKKKRIPTS--------------WRKPRGGLSKQRRRMK
SKGPVVEAGFRSPTASRDLHPSGFEEVR-VHNTDDLEGVDGDTQAVRIASKVGGRKRELI
EDEAEE-REIRVLNPTYV--EVEVDDE-------------------------
>lcl|18178_849 unnamed protein product
------------------------------------------------------------
------------------------------------------------------------
-------------------------------------------------------MAD--
----E-------------------------------------------------------
-----LEDISGVGPSKADALREAGYETVEDVKAASQSELSEVDGVGNALAARIKADV---
-GGLEVDEEADA---------EIEDETDEE-------------EA---------------
------------------------------------------------------------
---------------------DEADADETVETELRPRGHADKTPELDDETARAL--AQKH
REGKP---------QFNRQDYHKKKRIPTS--------------WRKPRGGLSKQRRRMK
AKGPVVEAGFRSPTASRDLHPSGFEEVR-VHNTDDLEGVDGDTQAVRIASKVGGRKRELI
EDEAEE-REIRVLNPTYV--EVEVDDE-------------------------
>lcl|39407_852 unnamed protein product
------------------------------------------------------------
------------------------------------------------------------
-------------------------------------------------------MAD--
----E-------------------------------------------------------
-----LEDISGVGPSKADALREAGYETVEDVKAASQSELSEVDGVGNALAARIKADV---
-GGLEVDEEADA---------EIEDETDEE-------------EA---------------
------------------------------------------------------------
---------------------DEADADETVETELRPRGHADKTPELDDETARAL--AQKH
REGKP---------QFNRQDYHKKKRIPTS--------------WRKPRGGLSKQRRRMK
SKGPVVEAGFRSPKASRDLHPSGFEEVR-VYNTDDLEGVDGDTQAVRIASKVGGRKRELI
EDEAEE-RGIRVLNPTYV--EVEVNDE-------------------------
>lcl|38016_1422 unnamed protein product
------------------------------------------------------------
------------------------------------------------------------
-------------------------------------------------------MAD--
----E-------------------------------------------------------
-----LEDISGVGPSKADALREAGYETVEDVKAASQSELSEVDGVGNALAARIKADV---
-GGLEVDEEADA---------EIEDETDEE-------------EA---------------
------------------------------------------------------------
---------------------DEADADETVETELRPRGHADKTPELDDETARAL--AQKH
REGKP---------QFNRQDYHKKKRIPTS--------------WRKPRGGLSKQRRRMK
SKGPVVEAGFRSPKASRDLHPSGFEEVR-VYNTDDLEGVDGDTQAVRIASKVGGRKRELI
EDEAEE-RGIRVLNPTYV--EVEVNDE-------------------------
>gi|448484351|ref|ZP_21606058.1| 50S ribosomal protein L32e [Halorubrum arcis JCM 13916]
------------------------------------------------------------
------------------------------------------------------------
-------------------------------------------------------MAD--
----E-------------------------------------------------------
-----LEDISGVGPSKADALREAGYETVEDVKAASQSELSEVDGVGNALAARIKADV---
-GGLEVDEEADA---------EIEDETDEE-------------EA---------------
------------------------------------------------------------
---------------------DEADADETVETELRPRGHADKTPELDDETARAL--AQKH
REGKP---------QFNRQDYHKKKRIPTS--------------WRKPRGGLSKQRRRMK
SKGPVVEAGFRSPKASRDLHPSGFEEVR-VHNTDDLEGVDGDTQAVRIASKVGGRKRELI
EDEAEE-RGIRVLNPTYV--EVEVNDE-------------------------
>lcl|36547_70 unnamed protein product
------------------------------------------------------------
------------------------------------------------------------
-------------------------------------------------------MAD--
----E-------------------------------------------------------
-----LEDISGVGPSKADALREAGYETVEDVKAASQSELSEVDGVGNALAARIKADV---
-GGLEVDEEADA---------EIEDETDEE-------------EA---------------
------------------------------------------------------------
---------------------DEADADETVETELRPRGHADKTPELDDETARAL--AQKH
REGKP---------QFNRQDYHKKKRIPTS--------------WRKPRGGLSKQRRRMK
SKGPVVEAGFRSPKASRDLHPSGFEEVR-VHNTDDLEGVDGDTQAVRIASKVGGRKRELI
EDEAEE-RGIRVLNPTYV--EVEVNDE-------------------------
>gi|448517706|ref|ZP_21617280.1| 50S ribosomal protein L32e [Halorubrum distributum JCM 10118]
------------------------------------------------------------
------------------------------------------------------------
-------------------------------------------------------MAD--
----E-------------------------------------------------------
-----LEDISGVGPSKADALREAGYETVEDVKAASQSELSEVDGVGNALAARIKADV---
-GGLEVDEEADA---------EIEDETDEE-------------EA---------------
------------------------------------------------------------
---------------------DEADADETVETELRPRGHADKTPELDDETARAL--AQKH
REGKP---------QFNRQDYHKKKRIPTS--------------WRKPRGGLSKQRRRMK
SKGPVVEAGFRSPKASRDLHPSGFEEVR-VHNTDDLEGVDGDTQAVRIASKVGGRKRELI
EDEAEE-RGIRVLNPTYV--EVEVNDE-------------------------
>lcl|36556_1138 unnamed protein product
------------------------------------------------------------
------------------------------------------------------------
-------------------------------------------------------MAD--
----E-------------------------------------------------------
-----LEDISGVGPSKADALREAGYETVEDVKAASQSELSEVDGVGNALAARIKADV---
-GGLEVDEEADA---------EIEDETDEE-------------EA---------------
------------------------------------------------------------
---------------------DEADADETVETELRPRGHADKTPELDDETARAL--AQKH
REGKP---------QFNRQDYHKKKRIPTS--------------WRKPRGGLSKQRRRMK
SKGPVVEAGFRSPKASRDLHPSGFEEVR-VHNTDDLEGVDGDTQAVRIASKVGGRKRELI
EDEAEE-RGIRVLNPTYV--EVEVNDE-------------------------
>lcl|36557_4020 unnamed protein product
------------------------------------------------------------
------------------------------------------------------------
-------------------------------------------------------MAD--
----E-------------------------------------------------------
-----LEDISGVGPSKADALREAGYETVEDVKAASQSELSEVDGVGNALAARIKADV---
-GGLEVDEEADA---------EIEDETDEE-------------EA---------------
------------------------------------------------------------
---------------------DEADADETVETELRPRGHADKTPELDDETARAL--AQKH
REGKP---------QFNRQDYHKKKRIPTS--------------WRKPRGGLSKQRRRMK
SKGPVVEAGFRSPKASRDLHPSGFEEVR-VHNTDDLEGVDGDTQAVRIASKVGGRKRELI
EDEAEE-RGIRVLNPTYV--EVEVNDE-------------------------
>gi|448452139|ref|ZP_21593159.1| 50S ribosomal protein L32e [Halorubrum litoreum JCM 13561]
------------------------------------------------------------
------------------------------------------------------------
-------------------------------------------------------MAD--
----E-------------------------------------------------------
-----LEDISGVGPSKADALREAGYETVEDVKAASQSELSEVDGVGNALAARIKADV---
-GGLEVDEEADA---------EIEDETDEE-------------EA---------------
------------------------------------------------------------
---------------------DEADADETVETELRPRGHADKTPELDDETARAL--AQKH
REGKP---------QFNRQDYHKKKRIPTS--------------WRKPRGGLSKQRRRMK
SKGPVVEAGFRSPKASRDLHPSGFEEVR-VHNTDDLEGVDGDTQAVRIASKVGGRKRELI
EDEAEE-RGIRVLNPTYV--EVEVNDE-------------------------
>gi|448426490|ref|ZP_21583339.1| 50S ribosomal protein L32e [Halorubrum terrestre JCM 10247]
------------------------------------------------------------
------------------------------------------------------------
-------------------------------------------------------MAD--
----E-------------------------------------------------------
-----LEDISGVGPSKADALREAGYETVEDVKAASQSELSEVDGVGNALAARIKADV---
-GGLEVDEEADA---------EIEDETDEE-------------EA---------------
------------------------------------------------------------
---------------------DEADADETVETELRPRGHADKTPELDDETARAL--AQKH
REGKP---------QFNRQDYHKKKRIPTS--------------WRKPRGGLSKQRRRMK
SKGPVVEAGFRSPKASRDLHPSGFEEVR-VHNTDDLEGVDGDTQAVRIASKVGGRKRELI
EDEAEE-RGIRVLNPTYV--EVEVNDE-------------------------
>lcl|36548_385 unnamed protein product
------------------------------------------------------------
------------------------------------------------------------
-------------------------------------------------------MAD--
----E-------------------------------------------------------
-----LEDISGVGPSKADALREAGYETVEDVKAASQSELSEVDGVGNALAARIKADV---
-GGLEVDEEADA---------EIEDETDEE-------------EA---------------
------------------------------------------------------------
---------------------DEADADEPVETELRPRGHADKTPELDDETARAL--AQKH
REGKP---------QFNRQDYHKKKRIPTS--------------WRKPRGGLSKQRRRMK
AKGPVVEAGFRSPKASRDLHPSGFEEVR-VHNTDDLEGVDGDTQAVRIASKVGGRKRELI
EDEAEE-RGIRVLNPTYV--EVEVNDE-------------------------
>lcl|36549_639 unnamed protein product
------------------------------------------------------------
------------------------------------------------------------
-------------------------------------------------------MAD--
----E-------------------------------------------------------
-----LEDISGVGPSKADALREAGYETVEDVKAASQSELSEVDGVGNALAARIKADV---
-GGLEVDEEADA---------EIEDETDEE-------------EA---------------
------------------------------------------------------------
---------------------DEADADEPVETELRPRGHADKTPELDDETARAL--AQKH
REGKP---------QFNRQDYHKKKRIPTS--------------WRKPRGGLSKQRRRMK
SKGPVVEAGFRSPKASRDLHPSGFEEVR-VHNTDDLEGVDGDTQAVRIASKVGGRKRELI
EDEAEE-RGIRVLNPTYV--EVEVNDE-------------------------
>gi|544640204|ref|WP_021074743.1| 50S ribosomal protein L32 [haloarchaeon 3A1_DGR]
------------------------------------------------------------
------------------------------------------------------------
-------------------------------------------------------MAD--
----E-------------------------------------------------------
-----LEDISGVGPSKADALRAAGYETVEDVKAASQSELAEVDGVGNALAARIKADV---
-GGLEVDSETEA---------EIEEETDEE-------------SA---------------
------------------------------------------------------------
-----------------------EEAEADVETELQPRGHADKTPDLDDETARSL--AQKH
REGKP---------QFNRQDYHKKKRVPTS--------------WRKPRGNLSKQRRGIK
GKGDTVEAGFRSPTAARGLHPSGFEEVR-VHNTDDLEGVDGDTQAVRIAGSVGARKRERI
EEVAEQ-EEIRVLNPTYV--EVEVEE--------------------------
>gi|448285646|ref|ZP_21476887.1| 50S ribosomal protein L32e [Halogeometricum borinquense DSM 11551]
------------------------------------------------------------
------------------------------------------------------------
--------------------------------------------------MSDEEIQE--
------------------------------------------------------------
-----LEDISGVGPSKADALSEAGYESVEDVKAANQSELADVSGIGNALAARIKADV---
-GGLEVSEETEA---------EVEEETDEE-------------EA---------------
------------------------------------------------------------
-------------------------VEEDVETELRPRGLADKTPELDDETAAAL--TQKH
REGKP---------QFNRQDYHKKKRTPTS--------------WRKPRGNLSKQRRGIK
GKGDTVEAGFRSPKAARGLHPSGFEEVH-VHNVDDLEGVDGDTEAVRIASSVGARKRERI
EEAAED-REIRVLNPTYV--EVEVDE--------------------------
>gi|448415402|ref|ZP_21578202.1| 50S ribosomal protein L32e [Halosarcina pallida JCM 14848]
------------------------------------------------------------
------------------------------------------------------------
-------------------------------------------------------MAD--
EEIQE-------------------------------------------------------
-----LEDISGVGPSKAEALREAGYESVEDVKAASQSELAEVDGVGNALAARIKADV---
-GGLEVSEDTEA---------EVEEETEEP-------------ES---------------
------------------------------------------------------------
------------------------EEESDVETELQPRGHADKTPDLDSDTAAAL--TQKH
REGKP---------AFRRQDYHKKKRTPES--------------WRKPRGNLSKQRRGVK
GKGPKVESGYRSPKAARGLHPSGFEEVH-VHNVNDLEGVDGDTEAVRIASSVGARKRERI
EEEAED-RQIRVLNPTYV--EVEVDE--------------------------
>gi|399577363|ref|ZP_10771116.1| LSU ribosomal protein l32e [Halogranum salarium B-1]
------------------------------------------------------------
------------------------------------------------------------
--------------------------------------------------MAEDDIQE--
------------------------------------------------------------
-----LEDISGVGPSKAEALRAAGYETVEDVKAASQSELAEVEGIGNALAARIKADV---
-GGLEVKEEEETEA-------EVEDETEAE-------------EE---------------
------------------------------------------------------------
-------------------------PEDDVETELRPRGHADKKPQLDDDTARAL--AQKH
REGMP---------QFNRQDYHKKKRTPTS--------------WRKPRGNLSKQRRGIK
GKGPMVEAGYRTPKRARGLHPSGFEEVY-VNNVDDLEGVDGDTQAVRIASKVGGRKREQI
EEVAED-QEIRVLNPTYV--EVEVDE--------------------------
>gi|448592796|ref|ZP_21651843.1| 50S ribosomal protein L32e [Haloferax elongans ATCC BAA-1513]
------------------------------------------------------------
------------------------------------------------------------
---------------------------------------------------MSEEITA--
------------------------------------------------------------
-----LEDISGVGPSKADALREAGFESVDDVQAASQSELAEVDGIGNALAARIKADV---
-GGLEVSEEAEA---------EVEDESEAE-------------EE---------------
------------------------------------------------------------
------------------------EPEEDVETELQPRGHADKKPQLDDETARAL--AQKR
REGKP---------QFNRQDYHKKKRTPKS--------------WRRPRGTLSKQRIGIK
GKGPKVEAGYRTPKAARGLHPSGFEEVR-VHNVDDLEGVDGDTQAVRIASSVGARKRERI
EEVCED-REIRVLNPTYI--EVEVDN--------------------------
>gi|448578184|ref|ZP_21643619.1| 50S ribosomal protein L32e [Haloferax larsenii JCM 13917]
------------------------------------------------------------
------------------------------------------------------------
---------------------------------------------------MSEEITA--
------------------------------------------------------------
-----LEDISGVGPSKADALREAGFESVDDVQAASQSELAEVDGIGNALAARIKADV---
-GGLEVSEEAEA---------EVEDESEAE-------------EE---------------
------------------------------------------------------------
------------------------EPEEDVETELQPRGHADKKPQLDDETARAL--AQKR
REGKP---------QFNRQDYHKKKRTPKS--------------WRRPRGTLSKQRIGIK
GKGPKVEAGYRTPKAARGLHPSGFEEVR-VHNVDDLEGIDGDTQAVRIASSVGARKRERI
EEVCED-REIRVLNPTYI--EVEVDN--------------------------
>gi|448600494|ref|ZP_21655990.1| 50S ribosomal protein L32e [Haloferax alexandrinus JCM 10717]
------------------------------------------------------------
------------------------------------------------------------
---------------------------------------------------MSEEITE--
------------------------------------------------------------
-----LEDISGVGPSKADALREAGFESVDDVQAASQSELAEVDGIGNALAARIKADV---
-GGLEVSDEAEA---------EVEDESEAE------------------------------
------------------------------------------------------------
---------------------PEEEEAEAVETELQPRGHADKKPQLDDETAEAL--AQKR
REGKP---------QFNRQDYHKKKRTPTS--------------WRRPRGGLSKQRIGIK
GKGAKVEAGYRTPKAARGLHPSGFEEVR-VFNTDDLEGIDGDTQAVRIASSVGARKRERI
EEACED-REIRVLNPTYV--EVEVDN--------------------------
>gi|448557066|ref|ZP_21632501.1| 50S ribosomal protein L32e [Haloferax sp. ATCC BAA-644]
------------------------------------------------------------
------------------------------------------------------------
---------------------------------------------------MSEEITE--
------------------------------------------------------------
-----LEDISGVGPSKADALREAGFESVDDVQAASQSELAEVDGIGNALAARIKADV---
-GGLEVSDEAEA---------EVEDESEAE-------------PE---------------
------------------------------------------------------------
-----------------------EEEAEAVETELQPRGHADKKPQLDDETAEAL--AQKR
REGKP---------QFNRQDYHKKKRTPTS--------------WRRPRGGLSKQRIGIK
GKGAKVEAGYRTPKAARGLHPSGFEEVR-VFNTDDLEGIDGDTQAVRIASSVGARKRERI
EEACED-REIRVLNPTYV--EVEVDN--------------------------
>gi|448548043|ref|ZP_21627387.1| 50S ribosomal protein L32e [Haloferax sp. ATCC BAA-645]
------------------------------------------------------------
------------------------------------------------------------
---------------------------------------------------MSEEITE--
------------------------------------------------------------
-----LEDISGVGPSKADALREAGFESVDDVQAASQSELAEVDGIGNALAARIKADV---
-GGLEVSDEAEA---------EVEDESEAE-------------PE---------------
------------------------------------------------------------
-----------------------EEEAEAVETELQPRGHADKKPQLDDETAEAL--AQKR
REGKP---------QFNRQDYHKKKRTPTS--------------WRRPRGGLSKQRIGIK
GKGAKVEAGYRTPKAARGLHPSGFEEVR-VFNTDDLEGIDGDTQAVRIASSVGARKRERI
EEACED-REIRVLNPTYV--EVEVDN--------------------------
>gi|448545969|ref|ZP_21626296.1| 50S ribosomal protein L32e [Haloferax sp. ATCC BAA-646]
------------------------------------------------------------
------------------------------------------------------------
---------------------------------------------------MSEEITE--
------------------------------------------------------------
-----LEDISGVGPSKADALREAGFESVDDVQAASQSELAEVDGIGNALAARIKADV---
-GGLEVSDEAEA---------EVEDESEAE-------------PE---------------
------------------------------------------------------------
-----------------------EEEAEAVETELQPRGHADKKPQLDDETAEAL--AQKR
REGKP---------QFNRQDYHKKKRTPTS--------------WRRPRGGLSKQRIGIK
GKGAKVEAGYRTPKAARGLHPSGFEEVR-VFNTDDLEGIDGDTQAVRIASSVGARKRERI
EEACED-REIRVLNPTYV--EVEVDN--------------------------
>gi|433420019|ref|ZP_20405405.1| 50S ribosomal protein L32e [Haloferax sp. BAB2207]
------------------------------------------------------------
------------------------------------------------------------
---------------------------------------------------MSEEITE--
------------------------------------------------------------
-----LEDISGVGPSKADALREAGFESVDDVQAASQSELAEVDGIGNALAARIKADV---
-GGLEVSDEAEA---------EVEDESEAE------------------------------
------------------------------------------------------------
---------------------PEEEEAEAVETELQPRGHADKKPQLDDETAEAL--AQKR
REGKP---------QFNRQDYHKKKRTPTS--------------WRRPRGGLSKQRIGIK
GKGAKVEAGYRTPKAARGLHPSGFEEVR-VFNTDDLEGIDGDTQAVRIASSVGARKRERI
EEACED-REIRVLNPTYV--EVEVDN--------------------------
>gi|448569087|ref|ZP_21638499.1| 50S ribosomal protein L32e [Haloferax lucentense DSM 14919]
------------------------------------------------------------
------------------------------------------------------------
---------------------------------------------------MSEEITE--
------------------------------------------------------------
-----LEDISGVGPSKADALREAGFESVDDVQAASQSELAEVDGIGNALAARIKADV---
-GGLEVSDEAEA---------EVEDESEAE------------------------------
------------------------------------------------------------
---------------------PEEEEAEAVETELQPRGHADKKPQLDDETAEAL--AQKR
REGKP---------QFNRQDYHKKKRTPTS--------------WRRPRGGLSKQRIGIK
GKGAKVEAGYRTPKAARGLHPSGFEEVR-VFNTDDLEGIDGDTQAVRIASSVGARKRERI
EEACED-REIRVLNPTYV--EVEVDN--------------------------
>gi|448290672|ref|ZP_21481818.1| 50S ribosomal protein L32e [Haloferax volcanii DS2]
------------------------------------------------------------
------------------------------------------------------------
---------------------------------------------------MSEEITE--
------------------------------------------------------------
-----LEDISGVGPSKADALREAGFESVDDVQAASQSELAEVDGIGNALAARIKADV---
-GGLEVSDEAEA---------EVEDESEAE------------------------------
------------------------------------------------------------
---------------------PEEEEAEAVETELQPRGHADKKPQLDDETAEAL--AQKR
REGKP---------QFNRQDYHKKKRTPTS--------------WRRPRGGLSKQRIGIK
GKGAKVEAGYRTPKAARGLHPSGFEEVR-VFNTDDLEGIDGDTQAVRIASSVGARKRERI
EEACED-REIRVLNPTYV--EVEVDN--------------------------
>gi|448623097|ref|ZP_21669746.1| 50S ribosomal protein L32e [Haloferax denitrificans ATCC 35960]
------------------------------------------------------------
------------------------------------------------------------
---------------------------------------------------MSEEITE--
------------------------------------------------------------
-----LEDISGVGPSKADALREAGFESVDDVQAASQSELAEVDGIGNALAARIKADV---
-GGLEVSDEAEA---------EVEDESEAE-------------PE---------------
------------------------------------------------------------
-----------------------EEEAEEVETELQPRGHADKKPQLDDETAEAL--AQKR
REGKP---------QFNRQDHHKKKRTPKS--------------WRRPRGGLSKQRIGIK
GKGPKVEAGYRTPKAARGLHPSGFEEVR-VFNTDDLEGIDGDTQAVRIASSVGARKRERI
EEACED-REIRVLNPTYV--EVEVDN--------------------------
>gi|448583487|ref|ZP_21646843.1| 50S ribosomal protein L32e [Haloferax gibbonsii ATCC 33959]
------------------------------------------------------------
------------------------------------------------------------
---------------------------------------------------MSEEITE--
------------------------------------------------------------
-----LEDISGVGPSKADALREAGFESVDDVQAASQSELAEVDGIGNALAARIKADV---
-GGLEVSDEAEA---------EVEDESEAE-------------PE---------------
------------------------------------------------------------
-----------------------EEEAEEVETELQPRGHADKKPQLDEETAEAL--AQKR
REGKP---------QFNRQDHHKKKRTPTS--------------WRRPRGGLSKQRIGIK
GKGPKVEAGYRTPKAARGLHPSGFEEVR-VFNTDDLEGIDGDTQAVRIASSVGARKRERI
EEACED-REIRVLNPTYV--EVEVDN--------------------------
>gi|448565532|ref|ZP_21636399.1| 50S ribosomal protein L32e [Haloferax prahovense DSM 18310]
------------------------------------------------------------
------------------------------------------------------------
---------------------------------------------------MSEAITE--
------------------------------------------------------------
-----LEDISGVGPSKADALREAGFESVDDVQAASQSELAEVDGIGNALAARIKADV---
-GGLEVSDEAEA---------EVEDESEAE------------------------------
------------------------------------------------------------
---------------------PEEEEAEEVETELQPRGHADKKPQLDEETAEAL--AQKR
REGKP---------QFNRQDHHKKKRTPTS--------------WRRPRGGLSKQRIGIK
GKGPKVEAGYRTPKAARGLHPSGFEEVR-VFNTDDLEGIDGDTQAVRIASSVGARKRERI
EEACED-REIRVLNPTYV--EVEVDN--------------------------
>gi|448618097|ref|ZP_21666442.1| 50S ribosomal protein L32e [Haloferax mediterranei ATCC 33500]
------------------------------------------------------------
------------------------------------------------------------
---------------------------------------------------MSEEITE--
------------------------------------------------------------
-----LEDISGVGPSKADALREAGFESVDDVQAASQSELAEVDGIGNALAARIKADV---
-GGLEVSEEAEA---------EVEDESEAE-------------VE---------------
------------------------------------------------------------
------------------------EPAEDVETELRPRGHADKKPQLDDETAEAL--AQKR
REGKP---------QFNRQDYHKKKRTPTS--------------WRRPRGGLSKQRRGVK
GKGPKVEAGYRTPKAARDLHPSGFEEVR-VFNTDDLEGVDGDTQAVRIASSVGARKRERI
EEVCED-REIRVLNPTYV--EVEVDN--------------------------
>gi|448611730|ref|ZP_21662160.1| 50S ribosomal protein L32e [Haloferax mucosum ATCC BAA-1512]
------------------------------------------------------------
------------------------------------------------------------
---------------------------------------------------MSEEISE--
------------------------------------------------------------
-----LEDISGVGPSKADALRDAGFESVDDVQAASQSELAEVDGIGNALAARIKADV---
-GGLEVSEEAEA---------EVEDESEAP-------------EE---------------
------------------------------------------------------------
------------------------EPEEDVETELRPRGHADKKPQLDDETAEAL--AQKR
REGKP---------QFNRQDYHKKKRTPTS--------------WRRPRGGLSKQRRGIK
GKGPKVEAGYRTPKAARDLHPSGFEEIR-VFNTDDLEGIDGDTQAVRIGSSVGARKRERI
EEVCED-REIRVLNPTYV--EVEVDN--------------------------
