# Supplementary material for: Inteins as indicators of gene flow in the halobacteria
Source: Front Microbiol. 2014 Jun 26;5:299. doi: 10.3389/fmicb.2014.00299 (PMC4071816; doi:10.3389/fmicb.2014.00299)
Supplement: Supplementary file 1 [file DataSheet1.ZIP › data_file1/reference_tree_alignment/L32e.fasta]

>candidatus_nanosalinarum_J07AB56
------------------------------------------------------------
------------------------------------------------------------
------------------------------------------------------------
------------------------------------------------------------
-----MREDSHKKPSVPDSYRRPRGHHSRSRQKRKGAVPLAKAGRRGKKETRGLHPSGNK
EVLVHRPEELQQVD-ENEAARIASKVGGRKRENILRTAHR-EGVKVLNGDTD--QFETNE
SSSQDEEVEGE----
>hrr_J07HR59
----MSDLEDLEDISGVGPSKADDLRDAGYESVEDVRGADEDELAEVDSFGKSLAARVKA
EVGGLELDDESDAEVTEEAADDADAESDAEAESDSESDSSVDTDDGADDAAEAAEDVIEV
DYEAIDEISGVGEAKAEALQEAGYESVEDVQAASQSELADVESVGNALAARIKADVGGLA
VTEDVDAEIETDEEEEEV-------AE-EAATELQARGVADKTPTLTDETAAALAQKHRE
GTPKFNRQDHHKKKRVSKSYRKPRGQHSKQRKGQKGKGATVEAGFRSPTAARDLHPSGFE
EVYVHNTDDLDGVDGDTQAVRIASAVGGRKRELIEEEAEEKRSACLIRPTSKWR------
---------------
>hcc_hamelinensis_100A6
-----MAAEELTQVDGVGEGKAEALVDAGYETVADLEDADQDDLAAVEGIGDALAARIKA
DVDDLDVDEEADDESAEAEESDE-------------------------------------
APDDLADVSGVGEEKAEALRAAGFETVEDLREAEQSDLTAVEGVGNALAARIKADVGGLE
VEEETEAAVEDETEATED--------E-AVETELEPRGLVDKTPDLDDETGRLLTRRRRK
SKPQFNRQDHHKKKRVSTSWRRPRGTLSKQRRGIKGKGAKVSAGYRTTEAVRGLHPSGFE
EVRVENTDDLEGVDGDTQAVRIGSSVGGRKRERIEEQAES-DGIRVLNPTYV--EVEVET
DE-------------
>hcc_morrhuae_DSM_1307
---MASNERELTAIDGVGEETADELREAGYETIDDLRDADQDELGEVEGIGTALAARIAA
DVGEIDVEQSDEE-----------------------------------------------
TPEELTEVSGVGEEKADALREADFESVADLERAEQSALADVEGIGNALAARIKADVGGLE
VDEETDTEVEDETPEEEA--------E-DVETELRPRGLTEKTPNLDDEEQRLLGERRRR
SQPQFNRQDHHKKKRVATSWRRPRGQLSKQRRGVKGKGAKVGAGYRTATDVRGRHPSGFE
EVRVENTDDLEGVDGDTHAVRIGSTVGGRKRERIEEQAED-DGIRVLNPTYV--EVEVNE
NE-------------
>hcc_thailandensis_JCM_13552
---MASNERELTAIDGVGEETADELRDAGYETIDDLRDADQDELSEVEGIGTALAARIAA
DVGEIDVDESDEET----------------------------------------------
-PEELTEVSGVGEEKADALREADFESVADLERAEQSDLADVEGIGNALAARIKADVGGLE
VDEETDTEVEDETPEEEE-------TE-DVETELRPRGLTEKTPDLDDEEQRLLGERRRR
SQPQFNRQDHHKKKRVSTSWRRPRGQLSKQRRGVKGKGAKVGAGYRTATDVRGRHPSGFE
EVRVENTDDLEGVDGDTHAVRIGSTVGGRKRERIEEQAED-DGIRVLNPTYV--EVEVNE
NE-------------
>hcc_saccharolyticus_DSM_5350
MATDIENERDLAAIDGVGDEKAEDLREAGFETIDDLRDADQDELAEIEGVGNALAARIKA
DVDELDVDDADEAGETSEDEADDG---------------------------------TDE
VPDELTDVSGVGDAKADTLREAGFESVDDVRRADQSDLADVEGIGNALAARIKADVGGLE
VADETETEVEDETETEEA--------E-DVETELQPRGLTEKTPDLEDEEGRLLAERRRD
SGPAFDRQNHHMKKRVSTSWRRPTGTLSKQRRGVKGKGATVEAGYRTAKPVRGRHPSGFE
EVRVENTDDLEGVDGDSQAVRIGSSVGDRKRERIEEQAED-DGIRVLNPTYV--EVEVTE
DD-------------
>hcc_salifodinae_DSM_8989
MATDVENERDLAAIDGVGDEKADDLRDAGFETIEDLRDADQDDLAEIEGIGNALAARIKA
DVDELDVDEAAEANETDTTADDESDE----------------------------------
VPDDLTDVSGVGDAKADTLREAGFESVDDVRRAEQSDLADVEGIGNALAARIKADVGGLE
VADETETEVEDETEPEAD--------E-DVETELQPRGLADKTPDLDDEEGRLLAERRRN
PGPAFNRQNHHMKKRVSTSWRRPTGTLSKQRRGVKGKGATVEAGYRTAKPVRGRHPSGFE
EVRVENTDDLEGVDSDTEAVRIGSTVGGRKRERIEEQAED-DGIRVLNPTYV--EVEVTE
DD-------------
>hqr_walsbyi_C23
-----------MADEHDEDTNDKTDETEINSGSEEVDHVDASETDADADADADADADTDN
DANAVDSEPDQGTDTDADTDSESE---------------------------------ATD
DAESFEDISGVSSDRAESLREAGYDSFEDIRAASQSALADVDDIGNALAARIKADVGELE
VSTETDAAVEVESDEEVE------ETD-TVETELRPRGHANKTPDLDPETARALGQKHRE
GKPAFRRQDHHMKKRTPESWRKPRGALSKQRRGIKGKGDLVEAGYRSPTAARGLHPSGFE
EVRVHNVDDLEGVDGDTEAVRIASKVGGRKRERIEDVAAE-REIRVLNPTYV--EVEVGD
DADADTVIATEATDE
>hqr_walsbyi_DSM_16790
-----------MADEHDEDTNDQTDETEINSGSEEVDHVDASETDADADTDTDTDTDASA
VDSEPDQGTDTDADTDSESEVTD-------------------------------------
DAEAFEDISGVGSDRAESLREAGYDSFEDIRAASQSALADVDDIGNALAARIKADVGELE
VSTETDAAVEVESDEEVE------ETD-TVETELRPRGHANKTPDLDPETARALGQKHRE
GKPAFRRQDHHMKKRTPESWRKPRGALSKQRRGIKGKGDLVEAGYRSPTAARGLHPSGFE
EVRVHNVDDLEGVDGDTEAIRIASKVGGRKRERIEDVAAE-REIRVLNPTYV--EVEVGD
DADADTVIATEATDE
>halophilic_archaeon_J07HX64
------------------------------------------------------------
------------------------------------------------------------
---------------------------------------------MALAARIKADVGDID
IDESVDPELEEE------------ETE-EVETELVARGLTEKTPDLTESEERLLGQRSRE
GKPKFNRQDHHKKKRVPASYRRPRGQLSKQRKGVKGKGDTVDAGFRTPTEIRGNHPSGFE
EVRVHNTDDLEGVDGDRQAVRIASAVGGRKRERIEEEAED-TGIRVLNPTYE--EVEAE-
---------------
>hac_jeotgali_B3
------------------------------------------------------------
---------------------------------------------------------MAD
NETELTDISGVGDSKADALRAAGYEDVEDVKAASQDDLAEVEGIGNALAARIKADVGGLE
VDEETEAEVEDEGREDAD-----EEAE-DVETDLRPRGLTEKTPELDDEKARLLGERARV
GKPAFKRQDYHKKKRTPESWRRPRGGLSKQRRRFKSRGPVVEAGFRTPTEVRGLHPSGFE
EVRVENTSDLEGVDGDRQAVRIGSSVGARKRERIEEEAES-AGIRVLNPTYV--EVEVDR
---------------
>hrd_tiamatea_SARL4B
--MADEEPTELTEVSGIGEETAGALRESGFETIEDLREADEDALTDVAGIGNALAARIKA
DVGGVEVEETGDADIEESESSADDADADEDEADAD----------------------DAS
SYDDLTDISGVGKGTAENLRDAGFETVEDVARAEQSDLTEVEGIGNALAARIQADVGELD
VSEAETAEVEEAGEAAEE--------E-AAETELQARGHAAKTPELSDEAARLLVQRRRE
GKPQFNRQDHHKKKRVKTSWRRPRGGLSKQRRGVKGKGDTVEAGFRTPKAIRGLHPSGFE
EVRVHNVDDLEGVDGDSQAVRIASKVGARKRERIEERAES-EGVRVLNPTYV--EVEVND
D--------------
>hrd_utahensis_DSM_12940
--MADEEPTELTDVSGIGEETAGALRESGFETIDDLREADEDALTEVTGIGNALAARIKA
DVGDVEVDEDAEAEIEESEESTADSDADASDDAADEADAEPEEDDAA-------------
AYDDLTDISGVGEGTAENLREAGFETVEDVARAEQSDLTEVEGIGNALAARIQADVGELD
VSEAETAEVEEVGGEAEA-------EE-AAETELQARGHAEKTPELSDEEARLLVQRRRE
GKPQFNRQDHHKKKRVSTSWRRPRGGLSKQRRGIKGKGDTVEAGFRTPNAIRGLHPSGFE
EVRVHNLDDLEGVDGDSQAVRIASKVGARKRERIEERAES-EGIRVLNPTYV--EVEVND
D--------------
>hns_J07HN4
------------------------------------------------------------
--------------------------------------------------------MADD
APESLEDISGVGPSKADALREAGYESVEDIQAASQGELGEVDGVGNALAARIKAGVGDLE
VSEETEAEVEDDTEDAVE---ETDSDE-DVETELQARGHADKTPDLDAETESALQQKQRE
GKPAFKRDNYHMKKRTPESWRAPRGTLSKQRRGKKSRGPKVAPGFQSPKAARGLHPSGFE
EVRVHNTDDLDDIDGDTQAVRIASKVGERKRERIEEICED-EEIRVLNPTYI--EVEVTD
D--------------
>hns_J07HN6
------------------------------------------------------MADDEA
ETAADDSAETADET----------------------------------------------
-PESLEDISGVGPSKADALREAGYESVTDIQAASQGELSEVDGVGNALAARIKAGVGDLE
VSEETEAEVEDDTEEAVE---ETD-DE-DVETELQARGHADKTPELDDETEAALDQKRRE
GKPAFKRQDYHMKKRTPESWRSPTGTLSKQRRGMKSRGPKVAPGFKSPKAARGLHPSGFE
EVRVHNTDDLDDVDGDTEAVRIASKVGDRKRERIEEVCED-EEIRVLNPTYI--EVEVET
DD-------------
>nmn_moolapensis_8_8_11
------------------------------------------------------------
------MSDEEPDD----------------------------------------------
EYEALTDISGVGEAKAENLREAGVETVDDIRQLSQEELSDIDGIGNALAARIKADVGDLE
VAAETDAEVEDETPEAAE-----TADE-DVETELRPRGLADKTPELSEDEERLLTQRDRV
GKPQFNRQDYHMKKRTPESWRRPRGGLSKQRRGVKGKGPTVEAGFRTPKAVRGRHPSGFE
EVRVENTDDLEGVDGDREAVRIGSTVGARKRERIEEQAEA-AGIRVLNPTYV--EREVEE
---------------
>nmn_pharaonis_DSM_2160
------------------------------------------------------------
-------MSDDAAD----------------------------------------------
EYEELTDISGVGEAKAETLREAGIETVDDLREKSQDELADIDGVGNALAARIKADVGDLE
VDAETDTEVEDETPEEAD--DEAEAE--DVETELQPRGLADKTPELSDEEERLLTERKRV
GKPQFNRQDYHKDKRTPTSWRRPRGTLSKQRRGIKGKGPTVEAGFRTPKEVRGKHPSGFE
EVYVENVDDLEGVDGDREAARIGSTVGARKRERIEEVAEE-EGIRVLNPTYV--EVEVEE
---------------
>hvx_asiaticus_JCM_14624
----------------------------------------------------------MS
EDESDDAEAAVEEG----------------------------------------------
TPESLAEISGVGASKADALREAGFESVDDVKEASQDDLAAVEGVGMALAARIKADVGDLE
VDEETEAEIEDEAEPEAE-----AEAE-DVETELQPRGLTEKEPDLSDEEGRLLTERRHE
GNPQFNRQDYHKKKRTPESWRKPRGGLSKQRRGVKGKGPKVEAGYRTPTTVRGKHPSGFE
EVRVENTDDLDGVDGDTEAVRIAGSVGARKRERIEEQAED-AGIRVLNPTYV--EVEVDE
---------------
>hvx_ruber_XH_70
----------------------------------------------------------MS
EDESDDAEAAVEEG----------------------------------------------
TPESLEEISGVGASKADALREAGFESVDDVKEASQDDLAAVEGVGMALAARIKADVGDLE
VDEETEAEIEDEAEPEAE-----DEAE-DVETELQPRGLTEKEPDLSDEEGRLLTERHHE
GKPQFNRQDYHKKKRTPESWRKPRGGLSKQRRGVKGKGPKVEAGYRTPTTVRGKHPSGFE
EIRVENTDDLDGVDGDTEAVRIAGSVGARKRERIEEQAED-AGIRVLNPTYV--EVEVDE
---------------
>hrr_chaoviator_HaloG
------------------------------------------------------------
-MADDEHADDTDEQATSEAVD------------------------------------AGD
EPEDLESISGVGASKADALRDDGYESVTDVKEASQDDLAEIDGIGNALAARIKADVGDLE
VSEETEAEIEDEDAEAEV-------DE-DVETELQPRGLVEKTPELSENEQRLLSQRSAE
GKPQFNRQDYHMKKRTPESWRRPRGQLSKQRKGVKGKGPKVQAGYRTPKAVRGKHPSGFE
EVYVENTDDLEGVDGDTQAVRIASSVGARKRERIEELAED-DGVRVLNPTYV--EVEVED
EQ-------------
>nbt_gregoryi_SP2
------------------------------------------------------------
------MADEDQSD----------------------------------------------
ELQSLEDISGVGESKAEALREAGFESIADVKEADQADLAEAEGIGNALAARIKADVGDLE
VTDETEAEIEDEGVEEQE------PDD-DVETELQPRGLVDKTPDLSEEEQRLLERRKSE
GKPQFNRQDYHKKKRTPESWRRPRGQLSKQRRGVKGKGPTVEAGFRTPEDIRGKHPSGFE
EVYVENTADLEGVDGDREAVRIAASVGARKRERIEELAEE-QGVRVLNPTYE--EVEVET
ND-------------
>nab_chahannaoensis_JCM_10990
------------------------------------------------------------
------------------------------------------------------MADEDD
SPQELEDISGVGASKADALREAGFESIEDVKEADQDELAEADGVGNALAARIKADVGDLE
VSEETEAEIEDEGVDEAD----EEVDE-DIETELQARGLTEKTPELSDEEARLLQRRKSE
GKPQFNRQDYHKKKRTPESWRRPRGQLSKQRKGVKGKGPTVQAGYRTPEPVRGKHPSGFE
EVYVENVDDLEGVDGDTEAARISSSVGARKREHIEEVAED-QGVRVLNPTYE--EVEVES
DD-------------
>nab_hulunbeirensis_JCM_10989
------------------------------------------------------------
--------MADEDD----------------------------------------------
SPQELEDISGVGASKADALREAGFESIEDVKEADQDELAEADGVGNALAARIKADVGDLE
VSEETEAEIEDEGVDEAD----EEVDD-DVETELQARGLTEKTPELSDEEARLLQRRKSE
GKPQFNRQDYHKKKRTPESWRRPRGQLSKQRKGVKGKGPKVQAGYRTPEPVRGKHPSGFE
EVYVENVDDLEGVDGDTEAARISSSVGARKRERIEEVAED-QGVRVLNPTYE--EVEVES
DD-------------
>nab_magadii_ATCC_43099
------------------------------------------------------------
--------MADEDD----------------------------------------------
SPQELEDISGVGASKADALREAGFESIEDVKEADQDELAEADGVGNALAARIKADVGDLE
VSEETEAEIEDEGVDEAD----EEVDD-DVETELQARGLTEKTPELSEEEARLLQRRKSE
GKPQFNRQDYHKKKRTPESWRRPRGQLSKQRKGVKGKGPKVQAGYRTPEPVRGKHPSGFE
EVYVENVDDLEGVDGDTEAARISSSVGARKRERIEEVAED-QGVRVLNPTYE--EVEVES
DD-------------
>hpg_xanaduensis_SH_6
------------------------------------------------------------
------------------------------------------------------MAAEDD
EPQELEDISGVGASKADALREAGFESIEDVKEADQDDLAEAEGIGNALAARIKADVGDLE
VTEETEAEIEDEGAEEAE-----ESEE-DVETELRARGLTEKTPELSEDEERLLERRKSE
GKPQFKRQDYHMKKRTPESWRRPRGQLSKQRKGIKGKGPKVQAGFRTPEAVRGKHPSGFE
EVYVENVDDLEGVDGDREAVRIASSVGARKRERIEEVAED-EDIRVLNPTYE--EVEVEA
ND-------------
>nrr_tibetense_GA33
------------------------------------------------------------
-MADEEPEDNSAED----------------------------------------------
EPQELEDISGVGASKAEALRDAGFESIEDVKEADQDDLAEAEGVGNALAARIKADVGDLE
VSEETDAEIEDEGVDEEA-----EAVE-DVETELQPRGLTEKTPDLSDDEERLLGRRQSE
GKPQFNRQDYHKKKRTPESWRRPRGQLSKQRRGIKGKGPKVQAGYRTPEAVRGKHPSGFD
EVYVENTNDLEGVDGSHEAVRIASSVGARKRERIEEQAEE-QGVRVLNPTYE--EVEVES
ND-------------
>hbi_nitrareducens_JCM_10879
------------------------------------------------------------
------------------------------------------------------------
---PLRDVY---------------------------------------------------
------------------------------------------------------------
---KRQRQDYHKKKRTPESWRRPRGKLSKQRKGVKGKGPTVEAGFRTPEAVRGKHPSGFE
EVYVENVDDLEGVDGDREAVRIASSVGARKRERIEEQAEE-QGVRVLNPTYE--EVEVES
DD-------------
>hbi_lacisalsi_AJ5
------------------------------------------------------------
MADEQSEPDAEAED----------------------------------------------
EPQELEDISGVGESKAEALREAGYESIEDVKEADQDDLAEADGIGNALAARIKADVGDLE
VSEETEAEIEDEAPEEEE----AEAAE-DVETELQPRGLVDKTPDLSEEEERLLERRKSE
GKPQFNRQDYHMKKRTPESWRRPRGQLSKQRRGVKGKGPTVEAGFRTPEAVRGKHPSGFE
EVYVENLDDLEGVDGSREAVRIASSVGARKRERIEEQAEE-QGVRVLNPTYEEVEVEVET
DD-------------
>nln_innermongolicus_JCM_12255
------------------------------------------------------------
------MAEDTADD----------------------------------------------
GPEELEDISGVGASKADALRDAGFESIEDIKEADQDELAEAEGIGNALAARIKADVGDLE
VSDDTEAEIEDEGVEEEE-----APEE-DVETELQARGLTEKTPELSEEEERLLQRRKSE
GKPQFNRQDYHKKKRTPESWRRPRGQLSKQRKGVKGKGPKVSAGYRTPESVRGKHPSGFE
EVYVENTDDLEGVDGDTEAVRISSSVGARKRERIEEIAED-QEIRVLNPTYE--EVEVES
ND-------------
>nab_asiatica_DSM_12278
------------------------------------------------------------
--------------------------------------------------------MADE
ELQELEDISGVGASKADALREAGFESIADVKEADQDDLAEADGVGNALAARIKADVGDLE
VSEETEAEIEDEGAEEEP-------AE-DVETELQARGLTEKTPDLSDEEQRLLNRRKSE
GKPQFNRQDYHMKKRTPESWRRPRGQLSKQRKGIKGKGPKVEAGYRTPTDVRGKHPSGFE
EVYVENVDDLEGVDGDTEAVRIASAVGARKRERIEEVAED-EGVRVLNPTYE--EVEVEP
ND-------------
>nab_aegyptia_DSM_13077
------------------------------------------------------------
--------------------------------------------------------MADE
QPQELEDISGVGASKADALREAGFESIADVKEADQDDLAEADGVGNALAARIKADVGDLE
VSEETEAEIEDESAEDEA-----EPAE-DVETELQARGLTEKTPDLSDDEQRLLNRRKSE
GKPQFNRQDYHMKKRTPESWRRPRGQLSKQRKGIKGKGPKVEAGYRTPTDVRGKHPSGFE
EVYVENVDDLEGVDGDTEAVRIASAVGARKRERIEEVAED-EGVRVLNPTYE--EVEVES
ND-------------
>nab_taiwanensis_DSM_12281
------------------------------------------------------------
--------------------------------------------------------MADE
QPQELEDISGVGASKADALREAGFESIADVKEADQDDLAEADGVGNALAARIKADVGDLE
VSEETEAEIEDEGAEEEA-----EPAE-DVETELQARGLTEKTPDLSEDEQRLLNRRKSE
GKPQFNRQDYHMKKRTPESWRRPRGQLSKQRKGIKGKGPKVEAGYRTPTDVRGKHPSGFE
EVYVENVDDLEGVDGDTEAVRIASAVGARKRERIEEVAED-EGVRVLNPTYE--EVEVES
ND-------------
>ncc_occultus_SP4
----------------------------------------------------------MA
DDEPETEDAAAEAE-------------------------------------------AEE
GPQDLEDISGVGASKADALRDAGFETIDDVKEADQDDLAEADGVGNALAARIKADVGDLE
VTEETEAEIEDEGVEEAE----EEPEE-DVETELQPRGLTEKTPELSEEEQRLLTRRKQA
GKPQFKRQDYHKKKRTPEAWRRPRGQLSKQRKGIKGKGPKVQAGYRTPEAVRGKHPSGFE
EVYVENTDDLEGVDGDREAVRIASSVGARKRERIEEQAED-QGVRVLNPTYE--EVEVES
ND-------------
>ncc_amylolyticus_DSM_10524
----------------------------------------------------------MA
DDEPETETEDATAEAEE-------------------------------------------
GPQDLEDISGVGASKADALRDAGFETIDDVKEADQEDLAEADGVGNALAARIKADVGDLE
VTEETEAEIEDEGVEEEE-----APEE-DVETELQPRGLTEKTPELSENEQRLLTRRKQA
GKPQFNRQDYHKKKRTPESWRRPRGQLSKQRRGIKGKGPKVQAGYRTPEAVRGKHPSGFD
EVYVENTDDLEGVDGDTEAVRISSSVGARKRERIEEQAEE-QGVRVLNPTYE--EVEVES
ND-------------
>ncc_jeotgali_DSM_18795
----------------------------------------------------------MA
DDEPETEDAPTEAD----------------------------------------------
APQDLEDISGVGASKADALRDAGFETIDDVKQADQDDLAEADGVGNALAARIKADVGDLE
VTEETEAEIEDEGVEEAE-----EPDE-DVETELQPRGLTEKTPELSEEEQRLLTRRKQA
GKPQFNRQDYHKKKRTPESWRRPRGQLSKQRKGIKGKGPKVQAGYRTPEAVRGKHPSGFE
EVYVENTDCL---------------------------------------LYT--S-----
---------------
>nnm_versiforme_JCM_10478
------------------------------------------------------------
-------MADDQSD----------------------------------------------
DPQELEDISGVGASKADALRDAGFETIQDVKEADQDDLAEAEGVGNALAARIKADVGDLE
VTEETEAEIEDEGVDEDA-----EPDE-DVETELQPRGLTEKTPDLSEEEERLLNRRKSE
GKPQFNRQDYHKKKRTPESWRRPRGQLSKQRRGVKGKGPKVQAGFRTPKAVRGKHPSGFE
EVYVENTDDLEGVDGSREAVRISSSVGARKRERIEELAEE-QDVRVLNPTYE--EVEVES
ND-------------
>htg_limicola_JCM_13563
------------------------------------------------------------
--------MADEND----------------------------------------------
EPQELEDISGVGESKAEALREAGFESIEDVKEADQDDLAEADGIGNALAARIKADVGDLE
VTEETEAEIEDEGVEEEA-----EPEE-DVETELQPRGLTEKTPDLSEDEERLLNRRKSE
GKPQFNRQDYHKKKRTPESWRRPRGQLSKQRRGVKGKGPKVQAGYRTPEAVRGKHPSGFE
EVYVENLDDLEGVDGSREAVRIASAVGARKRERIEEEAEE-QGVRVLNPTYE--EVEVES
DD-------------
>htg_salina_JCM_13891
------------------------------------------------------------
--------------------------------------------------------MADE
EPQELEDISGVGASKADALRDAGFESIEDVKEADQDDLAKAEGIGNALAARIKADVGDLE
VTEETEAEIEDEGAEEEE------PEE-DVETELQPRGLTEKTPDLSEEEQRLLNRRKSE
GKPQFNRQDYHKKKRTPESWRRPRGTLSKQRRGIKGKGPKVQAGYRTPKPVRGKHPSGFE
EVYVENTDDLEGVDGDTEAVRIASSVGARKRERIEEQAED-QGVRVLNPTYE--EVEVES
ND-------------
>htg_turkmenica_DSM_5511
------------------------------------------------------------
---------MADEE----------------------------------------------
-PQELEDISGVGASKADALRDAGFESIEDIKEADQDDLAEAEGIGNALAARIKADVGDLE
VTEETEAEIEDEGAEEEE------PEE-DVETELQPRGLTEKTPDLSEEEQRLLNRRKSE
GKPQFNRQDYHKKKRTPESWRRPRGQLSKQRRGIKGKGPKVQAGYRTPKTVRGKHPSGFE
EVYVENTDDLEGVDGDTEAVRISSSVGARKRERIEEQAEE-QGVRVLNPTYE--EVEVES
ND-------------
>htg_thermotolerans_DSM_11522
------------------------------------------------------------
--------------------------------------------------------MADD
EPQELEDISGVGASKADALRDAGFESIQDVKEADQDDLAEADGVGNALAARIKADVGDLE
VTEETEAEIEDEGAEEEE------PDE-DVETELQPRGLTEKTPDLSEEEERLLNRRKSE
GKPQFNRQDYHKKKRTPESWRRPRGTLSKQRRGVKGKGPKVQAGYRTPTEVRGKHPSGFE
EVYVENTDDLEGVDGSREAVRIASSVGARKRERIEEQAEE-QGVRVLNPTYE--EVEVEA
DD-------------
>nnm_pellirubrum_DSM_15624
------------------------------------------------------------
---------MADDE----------------------------------------------
-PQELEDISGVGESKADALRDAGFESIQDVKEADQDDLAEADGVGNALAARIKADVGDLE
VTEETEAEIEDEGAEEEE------PDE-DVETELQPRGLTEKTPDLSEEEERLLNRRKSE
GKPQFNRQDYHKKKRTPESWRRPRGTLSKQRRGVKGKGPKVQAGYRTPTEVRGKHPSGFE
EVYVENTDDLEGVDGSREAVRIASSVGARKRERIEEQAEE-QGVRVLNPTYE--EVEVEA
DD-------------
>nnm_gari_JCM_14663
------------------------------------------------------------
------MADDQSND----------------------------------------------
EPQELEDISGVGASKADALRDAGFETIQDVKEADQDALAEADGVGNALAARIKADVGDLE
VTEETEAEIEDEGAEAEA-----EPDE-DVETELQARGLTEKTPDLSENEERLLNRRRSE
GNPQFNRQDYHKKKRTPESWRRPRGTLSKQRRGVKGKGPKVQAGYRTPKAVRGKHPSGFE
EVYVENTDDLEGVDGSREAVRIASAVGARKRERIEEIAEE-QGIRVLNPTYE--EVEVES
DD-------------
>nnm_sp_J7_2
------------------------------------------------------------
------MADDQSND----------------------------------------------
EPQELEDISGVGASKADALRDAGFETIQDVKEADQDALAEADGVGNALAARIKADVGDLE
VTEETEAEIEDEGAEAEA-----EPDE-DVETELQARGLTEKTPDLSENEERLLNRRRSE
GNPQFNRQDYHKKKRTPESWRRPRGTLSKQRRGVKGKGPKVQAGYRTPKAVRGKHPSGFE
EVYVENTDDLEGVDGSREAVRIASAVGARKRERIEEIAEE-QGIRVLNPTYE--EVEVES
DD-------------
>hrr_LB1
------------------------------------------------------------
------MADDQSND----------------------------------------------
EPQELEDISGVGASKADALRDAGFESIQDVKEADQDDLAEADGVGNALAARIKADVGDLE
VTEETEAEIEDEGAEAEA---EAEPDE-DVETELQARGLTEKTPDLSENEERLLNRRRSE
GKPQFNRQDYHKKKRTPESWRRPRGTLSKQRRGVKGKGPKVQAGYRTPKAVRGKHPSGFE
EVYVENTDDLEGVDGSREAVRIASAVGARKRERIEEIAED-QGIRVLNPTYE--EVEVES
DD-------------
>nnm_altunense_JCM_14663
------------------------------------------------------------
------MADDQSND----------------------------------------------
EPQELEDISGVGASKADALRDAGFESIQDVKEADQDDLAEADGVGNALAARIKADVGDLE
VTEETEAEIEDEGAEAEA---EAEPDE-DVETELQARGLTEKTPDLSENEERLLNRRRSE
GKPQFNRQDYHKKKRTPESWRRPRGTLSKQRRGVKGKGPKVQAGYRTPKAVRGKHPSGFE
EVYVENTDDLEGVDGSREAVRIASAVGARKRERIEEIAED-QGIRVLNPTYE--EVEVES
DD-------------
>nnm_pallidum_DSM_3751
------------------------------------------------------------
------MADDQSND----------------------------------------------
EPQELEDISGVGASKADALRDAGFESIQDVKEADQDDLAEADGVGNALAARIKADVGDLE
VTEETEAEIEDEGAEAEA-----EADE-DVETELQARGLTEKTPDLSENEERLLNRRRSE
GKPQFNRQDYHKKKRTPESWRRPRGTLSKQRRGVKGKGPKVQAGYRTPKAVRGKHPSGFE
EVYVENTDDLEGVDGSREAVRIASAVGARKRERIEEIAEE-QGIRVLNPTYE--EVEVES
DD-------------
>nrr_bangense_JCM_10635
------------------------------------------------------------
-----MADEDQAND----------------------------------------------
EPQELEDISGVGESKADALREAGFESIEDVKEADQDELAEADGVGNALAARIKADVGDLE
VTEETEAEIEDEGEAEEE------PAE-DVETELQPRGLTEKTPELSEEEERLLQRRRSV
SSPQFNRQDYHKKKRTPESWRRPRGQLSKQRRGVKGKGPKVSAGYRTPEAVRGKHPSGFD
EVYVENTDDLDGVDGDHQAVRIASAVGARKRERIEEQAEE-QGVRVLNPTYE--EVEVES
ND-------------
>nrr_sulfidifaciens_JCM_14089
------------------------------------------------------------
-----MADEDQPND----------------------------------------------
EPQELEDISGVGESKADALRDAGFESIEDVKEADQDELAEADGVGNALAARIKADVGDLE
VTEETEAEIEDEGEEEEE------PAE-DVETELQPRGLTEKTPDLSENEERLLNRRKAE
GKPQFNRQDYHKKKRTPESWRRPRGGLSKQRRGVKGKGPKVSAGYRTPESVRGKHPSGFD
EVYVENTDDLEGVDGSREAVRIASAVGARKRERIEEQAEE-QGVRVLNPTYE--EVEVES
ND-------------
>hbt_sp_NRC_1
------------------------------------------------------------
-------MSDENDT----------------------------------------------
-PEELADISGVGPSKAEALAEAGFESVADVQAADQSELAEADGIGNALAARIKADVGGLE
VEADTDAEVEEVGGDDEA---D--TDA-DVETELRARGLTEKTPDLSEDEQRLLQKRRSV
NTPQFNRQDYHKKKRTPTSWRRPKGTLSKQRRGIKGKGDTVEAGFRTPTAVRGKHPSGFE
EVRVHNTDDLAGVDPDTEAARIASKVGARKRERIEEHAES-QGIRVLNPTYV--EVEVED
NE-------------
>hbt_salinarum_R_1
------------------------------------------------------------
------------------------------------------------------MSDEND
TPEELADISGVGPSKAEALAEAGFESVADVQAADQSELAEADGIGNALAARIKADVGGLE
VEADTDAEVEEVGGDDEA------DTDADVETELRARGLTEKTPDLSEDEQRLLQKRRSV
NTPQFNRQDYHKKKRTPTSWRRPKGTLSKQRRGIKGKGDTVEAGFRTPTAVRGKHPSGFE
EVRVHNTDDLAGVDPDTEAARIASKVGARKRERIEEHAES-QGIRVLNPTYV--EVEVED
NE-------------
>hbt_sp_DL_1
------------------------------------------------------------
--------------------------------------------------MADEDTTNDD
APESLEDISGVGPSKAEALQEAGYDSVEDVKAASQSELAEVEGIGNALAARVKADVGGLE
VEEETEAEVEEAEPEETE----ETDDE-DVETELRPRGLATKTPNLSDDEQRLLDKRRRE
GKPQFNRQDYHKKKRTPSSWRRPRGQLSKQRRGIKGKGDTVESGFRTPKAVRGKHPSGFE
EVRVHNADDLDGIDPDTEAARIASKVGARKRERIEEQAEE-AGIRVLNPTYV--EVEVDN
E--------------
>hap_paucihalophilus_DX253
------------------------------------------------------------
---------------------------------------------------------MAD
EPEGIEDISGVGESKAESLREAGYESVEDIKAASQDDLSEVDGIGNALAARIKADVGGLE
VEEETEAEIEEEEPEAEE-----EPAE-DVETELQPRGLTEKTPELDDEEARLLEQRRRV
GKPQFNRQDYHKKKRTPESWRKPRGNLSKQRRGIKGKGDMVQAGYRTPKSVRGKHPSGFE
EVRVHNVDDLDGVDGDVEAVRIASKVGARKRERIEEVAEE-EGIRVLNPTYV--EVEVEE
---------------
>hqr_J07HQX50
------------------------------------------------------------
---------------------------------------------------------MSD
EITELNDISGVGPSKAESLEEAGYESVEDIKAASQGELSDVDGVGNALAARIKADVGGLE
VSAETEAEVED-------------------------------------------------
------------------------------------------------------------
------------------------------------------------------------
---------------
>hmc_mukohataei_DSM_12286
------------------------------------------------------------
-MVDDEDATEQGDD----------------------------------------------
ELTELTDISGVGDSKAEALREAGFETVDDVRGADQSQLANVSGVGNALAARIKADVGSLE
VADDTEAEVEEEETDESD--------E-DVETELRPRGLVDKTPTLDDEEERLLTQRDRV
GKPQFNAQDHHKKKRIPTSWRAPRGKLSKQRRGIKGKGDKVEAGFRSPTAVRGKHPSGFE
EVRVHNVDDLEGVDGDREAVRIASKVGARKRERIEEVAED-EGIRVLNPTYE--EVQVE-
---------------
>har_japonica_DSM_6131
------------------------------------------------------------
MADDEEDVE-TEEE----------------------------------------------
-YTELTDISGVGPSKAESLREAGFESVEDVRGADQSALADVSGIGNALAARIKADVGGLE
VESETEAEVEEEGGEEAP-------DE-DVETELQARGLTEKTPDLSDEDARLLTQRHRV
GKPQFNRQDHHKKKRVSTSWRRPRGQLSKQRRGVKGKGDTVEAGFRSPTAVRGKHPSGFE
EVRVHNVDDLEGVDGDTEAVRIASKVGARKRERIEEEAED-AGIRVLNPTYV--EVEVSE
---------------
>har_argentinensis_DSM_12282
------------------------------------------------------------
-------------------------------------------------MADNEEDVPEE
EYTELTDISGVGPSKAESLREAGFESVEDVRGADQSALADVSGIGNALAARIKADVGGLE
VESETEAEVEEEGGEEAP-------DE-DVETELQARGLTEKTPDLSDEEARLLTQRHRV
GKPQFNRQDHHKKKRVSTSWRKPRGQLSKQRRGIKGKGDTVQAGFRSPTAVRGKHPSGFE
EVRVHNVDDLEGVDGDTEAVRIASKVGARKRERIEEEAED-AGIRVLNPTYV--EVEVSE
---------------
>har_californiae_ATCC_3379
------------------------------------------------------------
--------------------------------------------------MADNEEDVEE
EYTELTDISGVGPSKAESLREAGFESVEDVRGADQSALADVSGIGNALAARIKADVGGLE
VESETEAEVEEEGGEEVS-------DE-DVETELQARGLTEKTPDLSDEDARLLTQRHRV
GKPQFNRQDHHKKKRVSTSWRKPRGQLSKQRRGIKGKGDTVEAGFRSPTAVRGKHPSGFE
EVRVHNVDDLEGVDGDTEAVRIASKVGARKRERIEEEAED-AGIRVLNPTYV--EVEVSE
---------------
>hrr_92
------------------------------------------------------------
------------------------------------------------MADNEEDVEAEE
EYTELTDISGVGPSKAESLREAGFESVEDVRGADQSALADVSGIGNALAARIKADVGGLE
VESETEAEVEEEGGEEAP-------DE-NVETELQARGLTDKTPDLSDEDARLLTQRHRV
GKPQFNRQDHHKKKRVSTSWRKPRGQLSKQRRGIKGKGDTVEAGFRSPTAVRGKHPSGFE
EVRVHNVDDLEGVDGDTEAVRIASKVGARKRERIEEEAED-AGIRVLNPTYV--EVEVSE
---------------
>har_vallismortis_ATCC_29715
------------------------------------------------------------
------------------------------------------------MADNEEDVEAEE
EYTELTDISGVGPSKAESLREAGFESVEDVRGADQSALADVSGIGNALAARIKADVGGLE
VESETEAEVEEEGGEEAP-------DE-DVETELQARGLADKTPDLSDEDARLLTQRHRV
GKPQFNRQDHHKKKRVSTSWRKPRGQLSKQRRGIKGKGDTVEAGFRSPTAVRGKHPSGFE
EVRVHNVDDLEGVDGDTEAVRIASKVGARKRERIEEEAED-AGIRVLNPTYV--EVEVSE
---------------
>har_amylolytica_JCM_13557
------------------------------------------------------------
------------------------------------------------MADNEEDVEAEE
EYTELTDISGVGPSKAESLREAGFESVEDVRGADQSALADVSGIGNALAARIKADVGGLE
VESETEAEVEEEGGEEAP-------DE-DVETELQARGLTDKTPDLSDEDARLLTQRHRV
GKPQFNRQDHHKKKRVSTSWRKPRGQLSKQRRGIKGKGDTVEAGFRSPTAVRGKHPSGFE
EVRVHNVDDLEGVDGDTEAVRIASKVGARKRERIEEEAED-AGIRVLNPTYV--EVEVSE
---------------
>har_hispanica_ATCC_33960
------------------------------------------------------------
--MADNEEDVEAEE----------------------------------------------
EYTELTDISGVGPSKAESLREAGFESVEDVRGADQSALADVSGIGNALAARIKADVGGLE
VESETEAEVEEEGGEEAP-------DE-DVETELQARGLTDKTPDLSDEDARLLTQRHRV
GKPQFNRQDHHKKKRVSTSWRKPRGQLSKQRRGIKGKGDTVEAGFRSPTAVRGKHPSGFE
EVRVHNVDDLEGVDGDTEAVRIASKVGARKRERIEEEAED-AGIRVLNPTYV--EVEVSE
---------------
>har_marismortui_ATCC_43049
------------------------------------------------------------
------------------------------------------------MADNEEDVEAEE
EYTELTDISGVGPSKAESLREAGFESVEDVRGADQSALADVSGIGNALAARIKADVGGLE
VESETEAEVEEEGGEEAP-------DE-DVETELQARGLTEKTPDLSDEDARLLTQRHRV
GKPQFNRQDHHKKKRVSTSWRKPRGQLSKQRRGIKGKGDTVEAGFRSPTAVRGKHPSGFE
EVRVHNVDDLEGVDGDTEAVRIASKVGARKRERIEEEAED-AGIRVLNPTYV--EVEVSE
---------------
>har_sinaiiensis_ATCC_33800
------------------------------------------------------------
----MADNEEDVEE----------------------------------------------
EYTELTDISGVGPSKAESLREAGFESVEDVRGADQSALADVSGIGNALAARIKADVGGLE
VESETEAEVEEEGGEEAP-------DE-DVETELQARGLTEKTPDLSDEDARLLTQRHRV
GKPQFNRQDHHKKKRVSTSWRKPRGQLSKQRRGIKGKGDTVEAGFRSPTAVRGKHPSGFE
EVRVHNVDDLEGVDGDTEAVRIASKVGARKRERIEEEAED-AGIRVLNPTYV--EVEVSE
---------------
>halophilic_archaeon_J07HB67
------------------------------------------------------------
--------MSADEG----------------------------------------------
EIEELEDISGVGPSKADALRETGYETVEDVKAAAQSELAEVDGVGNALAARIKADVGGLE
VDEETEAEIEDDSDEEVV-----EEDE-DVETELRPRGHADKTPDLDDETARALAQKHRE
GTPQFNRQDYHKKKRVPTAWRRPRGILSKQRRGIKGKGPTVEAGFRSPKAARDLHPSGFE
EVRVHNTDDLSGVDPDTEAVRIASKVGGRKRERIEDECEQ-REIRVLNPTYV--EVEVDA
DD-------------
>hrr_Cb34
------------------------------------------------------------
------------------------------------------------------------
MADELEDISGVGPSKADALREAGYETVEDVKAASQSELSEVDGVGNALAARIKADVGGLE
VDEEAEAEIEDETDEEAA--EAAEPDE-TVETELRPRGHADKTPELDEETARALAQKHRE
GKPQFNRQDYHKKKRIPTSWRKPRGGLSKQRRRMKAKGPVVEAGFRSPTASRGLHPSGFE
EVRVHNTDDLEGVDGDTQAVRIASKVGGRKRELIEDEAEE-RGIRVLNPTYV--EVEVDD
E--------------
>hrr_tebenquichense_DSM_14210
------------------------------------------------------------
------------------------------------------------------------
MADELEDISGVGPSKADALREAGYETVEDVKAASQSELSEVDGVGNALAARIKADVGGLE
VDEEADAEIEDETDEEEA-VEETDESE-DVETELRPRGHADKTPNLDDETARALAQKHRE
GKPQFNRQDYHKKKRIPTSWRKPRGGLSKQRRRMKSKGPVVEAGFRSPTASRDLHPSGFE
EVRVHNTDDLEGVDGDTQAVRIASKVGGRKRELIEDEAEE-REIRVLNPTYV--EVEVDD
E--------------
>hrr_aidingense_JCM_13916
------------------------------------------------------------
------------------------------------------------------------
MAEELEDISGVGPSKADALREAGYETVEDVKAASQSELSEVDGVGNALAARIKADVGGLE
VDEEADAEIEDETDEEEE-ADEADADE-DVETELRPRGHADKTPELDDETARALAQKHRE
GKPQFNRQDYHKKKRIPTSWRKPRGGLSKQRRRMKAKGPVVEAGFRSPTASRDLHPSGFE
EVHVHNTDDLEGVDGDTQAVRIAGSVGGRKRELIEDEAEE-REIRVLNPTYV--EVEVDN
DE-------------
>hrr_lacusprofundi_ATCC_49239
------------------------------------------------------------
------------------------------------------------------------
MAEELEDISGVGPSKADPLRAAGYETVEDVKAASQSELSQVDGVGNALAARIKADVGGLE
VDEEADAEIEDETDEEEE-ADEADTDE-DVETELRPRGHADKTPELDDETARALAQKHRE
GKPQFNRQDYHKKKRIPTSWRKPRGGLSKQRRRMKAKGPVVEAGFRSPKASRDLHPSGFK
EVRVHNTDDLEGVDGDTQAVRIASKVGGRKRELIEDEAEE-RGIRVLNPTYV--EVEVND
E--------------
>hrr_C49
------------------------------------------------------------
------------------------------------------------------------
MAEELEDISGVGPSKADALRAAGYETVEDVKAASQSELSEVDGVGNALAARIKADVGGLE
VDEEADAEIEDETDEEEA-AEGAAADE-DVETELRPRGHADKTPELDDETARALAQKHRE
GKPQFNRQDYHKKKRIPTSWRKPRGGLSKQRRRMKAKGPVVEAGFRSPKASRDLHPSGFE
EVRVHNTDDLEGVDGDTQAVRIASKVGGRKRELIEDEAEE-RGIRVLNPTYV--EVEVND
E--------------
>hrr_Fb21
------------------------------------------------------------
------------------------------------------------------------
MADELEDISGVGPSKADALREAGYETVEDVKAASQSELSEVDGVGNALAARVKADVGGLE
VDEEADAEIEDETDEEEP-VDEAEESE-TVETELRPRGHADKTPELDDETARALAQKHRE
GKPQFNRQDYHKKKRIPTSWRKPRGGLSKQRRRMKSKGPVVEAGFRSPTASRDLHPSGFE
EVRVHNTDDLEGVDGDTQAVRIASKVGGRKRERIEDEAEE-REIRVLNPTYV--EVEVDD
E--------------
>hrr_LG1
------------------------------------------------------------
------------------------------------------------------------
MADELEDISGVGPSKADALREAGYETVEDVKAASQSELSEVDGVGNALAARVKADVGGLE
VDEEADAEIEDETDEEEP-VDEAEESE-TVETELRPRGHADKTPELDDETARALAQKHRE
GKPQFNRQDYHKKKRIPTSWRKPRGGLSKQRRRMKSKGPVVEAGFRSPTASRDLHPSGFE
EVRVHNTDDLEGVDGDTQAVRIASKVGGRKRERIEDEAEE-REIRVLNPTYV--EVEVDD
E--------------
>hrr_C2_a
------------------------------------------------------------
------------------------------------------------------------
MADELEDISGVGPSKADALREAGYETVEDVKAASQSELSEVDGVGNALAARVKADVGGLE
VDEEADAEIEDETDEEEP-VDEAEESE-TVETELRPRGHADKTPELDDETARALAQKHRE
GKPQFNRQDYHKKKRIPTSWRKPRGGLSKQRRRMKSKGPVVEAGFRSPTASRDLHPSGFE
EVRVHNPDDLEGVDGDTQAVRIASKVGGRKRELIEDEAEE-RGIRVLNPTYV--EVEVDD
E--------------
>hrr_Ec15
------------------------------------------------------------
------------------------------------------------------------
MADELEDISGVGPSKADALREAGYETVEDVKAASQSELSEVDGVGNALAARVKADVGGLE
VDEEADAEIEDETDEEEP-VDEAEESE-TVETELRPRGHADKTPELDDETARALAQKHRE
GKPQFNRQDYHKKKRIPTSWRKPRGGLSKQRRRMKSKGPVVEAGFRSPTASRDLHPSGFE
EVRVHNPDDLEGVDGDTQAVRIASKVGGRKRELIEDEAEE-RGIRVLNPTYV--EVEVDD
E--------------
>hrr_Ga36
------------------------------------------------------------
------------------------------------------------------------
MADELEDISGVGPSKADALREAGYETVEDVKAASQSELSEVDGVGNALAARVKADVGGLE
VDEEADAEIEDETDEEEP-VDEAEESE-TVETELRPRGHADKTPELDDETARALAQKHRE
GKPQFNRQDYHKKKRIPTSWRKPRGGLSKQRRRMKSKGPVVEAGFRSPTASRDLHPSGFE
EVRVHNPDDLEGVDGDTQAVRIASKVGGRKRELIEDEAEE-RGIRVLNPTYV--EVEVDD
E--------------
>hrr_LD3
------------------------------------------------------------
------------------------------------------------------------
MADELEDISGVGPSKADALREAGYETVEDVKAASQSELSEVDGVGNALAARVKADVGGLE
VDEEADAEIEDETDEEEP-VDEAEESE-TVETELRPRGHADKTPELDDETARALAQKHRE
GKPQFNRQDYHKKKRIPTSWRKPRGGLSKQRRRMKSKGPVVEAGFRSPTASRDLHPSGFE
EVRVHNPDDLEGVDGDTQAVRIASKVGGRKRELIEDEAEE-RGIRVLNPTYV--EVEVDD
E--------------
>hrr_G37
------------------------------------------------------------
------------------------------------------------------------
MADELEDISGVGPSKADALREAGYETVEDVKAASQSELSEVDGVGNALAARVKADVGGLE
VDEEADAEIEDETDEEEP-VDEAEESE-TVETELRPRGHADKTPELDDETARALAQKHRE
GKPQFNRQDYHKKKRIPTSWRKPRGGLSKQRRRMKSKGPVVEAGFRSPTASRDLHPSGFE
EVRVHNTDDLEGVDGDTQAVRIASKVGGRKRELIEDEAEE-RGIRVLNPTYV--EVEVDD
E--------------
>hrr_Ga2p
------------------------------------------------------------
------------------------------------------------------------
MADELEDISGVGPSKADALREAGYETVEDVKAASQSELSEVDGVGNALAARVKADVGGLE
VDEEADAEIEDETDEEEP-VDEAEESE-TVETELRPRGHADKTPELDDETARALAQKHRE
GKPQFNRQDYHKKKRIPTSWRKPRGGLSKQRRRMKSKGPVVEAGFRSPTASRDLHPSGFE
EVRVHNTDDLEGVDGDTQAVRIASKVGGRKRELIEDEAEE-RGIRVLNPTYV--EVEVDD
E--------------
>hrr_lipolyticum_DSM_21995
------------------------------------------------------------
------------------------------------------------------------
MADELEDISGVGPSKADALREAGYETVEDVKAASQSELSEVDGVGNALAARIKADVGGLE
VDEEADAEIEDETDEEEE-ADEADADE-DVETELRPRGHADKTPALDDETARALAQKHRE
GKPQFNRQDYHKKKRIPTSWRKPRGGLSKQRRRMKAKGPVVEAGFRSPKASRDLHPSGFE
EVRVHNTDDLEGVDGDTQAVRIASKVGGRKRELIEDEAEE-REIRVLNPTYV--EVEVSD
E--------------
>hrr_kocurii_JCM_14978
------------------------------------------------------------
------------------------------------------------------------
MAEELEDISGVGPSKADALREAGYETVEDVKAASQSELSEVDGVGNALAARIKADVGGLE
VDEEADAEIEDETDEEEE-ADEADADE-DVETELRPRGHADKTPELDDETARALAQKHRE
GKPQFNRQDYHKKKRIPTSWRKPRGGLSKQRRRMKAKGPVVEAGFRSPKASRDLHPSGFE
EVRVHNTDDLEGVDGDTQAVRIASKVGGRKRELIEDEAEE-REIRVLNPTYV--EVEVDD
E--------------
>hrr_saccharovorum_DSM_1137
------------------------------------------------------------
------------------------------------------------------------
MAEELEDISGVGPSKADALRAAGYETVEDVKAASQSELSEVDGVGNALAARIKADVGGLE
VDEEADAEIEDETDEEEE-ADEADADE-DVETELRPRGHADKTPELDDETARALAQKHRE
GKPQFNRQDYHKKKRIPTSWRKPRGGLSKQRRRMKAKGPVVEAGFRSPKASRDLHPSGFE
EVRVHNTDDLEGVDGDTQAVRIASKVGGRKRELIEDEAEE-REIRVLNPTYV--EVEVDD
E--------------
>hrr_Ea1
------------------------------------------------------------
------------------------------------------------------------
MAEELEDISGVGPSKADALREAGYETVEDVKAASQSELSEVDGVGNALAARIKADVGGLE
VDEEADAEIEDETDEEEA--DEAAADE-DVETELRPRGHAEKTPELDDETARALAQKHRE
GKPQFNRQDYHKKKRIPTSWRKPRGGLSKQRRRMKAKGPVVEAGFRSPKASRDLHPSGFE
EVRVHNTDDLEGVDGDTQAVRIASKVGGRKRELIEDEAEE-REIRVLNPTYV--EVEVDD
E--------------
>hrr_Eb13
------------------------------------------------------------
------------------------------------------------------------
MAEELEDISGVGPSKADALREAGYETVEDVKAASQSELSEVDGVGNALAARIKADVGGLE
VDEEADAEIEDETDEEEA--DEAAADE-DVETELRPRGHAEKTPELDDETARALAQKHRE
GKPQFNRQDYHKKKRIPTSWRKPRGGLSKQRRRMKAKGPVVEAGFRSPKASRDLHPSGFE
EVRVHNTDDLEGVDGDTQAVRIASKVGGRKRELIEDEAEE-REIRVLNPTYV--EVEVDD
E--------------
>hrr_IB24
------------------------------------------------------------
------------------------------------------------------------
MAEELEDISGVGPSKADALREAGYETVEDVKAASQSELSEVDGVGNALAARIKADVGGLE
VDEEADAEIEDETDEEEA--DEAAADE-DVETELRPRGHAEKTPELDDETARALAQKHRE
GKPQFNRQDYHKKKRIPTSWRKPRGGLSKQRRRMKAKGPVVEAGFRSPKASRDLHPSGFE
EVRVHNTDDLEGVDGDTQAVRIASKVGGRKRELIEDEAEE-REIRVLNPTYV--EVEVDD
E--------------
>hrr_Ea8
------------------------------------------------------------
------------------------------------------------------------
MAEELEDISGVGPSKADALREAGYETVEDVKAASQSELSEVDGVGNALAARIKADVGGLE
VDEEADAEIEDETDEEEA--DEAAADE-DVETELRPRGHAEKTPELDDETARALAQKHRE
GKPQFNRQDYHKKKRIPTSWRKPRGGLSKQRRRMKAKGPVVEAGFRSPKASRDLHPSGFE
EVRVHNTDDLEGVDGDTQAVRIASKVGGRKRELIEDEAEE-REIRVLNPTYV--EVEVGD
E--------------
>hrr_hd13
------------------------------------------------------------
------------------------------------------------------------
MAEELEDISGVGPSKADALREAGYETVEDVKAASQSELSEVDGVGNALAARIKADVGGLE
VDEEADAEIEDETDEEEA--DEAAADE-DVETELRPRGHAEKTPELDDETARALAQKHRE
GKPQFNRQDYHKKKRIPTSWRKPRGGLSKQRRRMKAKGPVVEAGFRSPKASRDLHPSGFE
EVRVHNTDDLEGVDGDTQAVRIASKVGGRKRELIEDEAEE-REIRVLNPTYV--EVEVGD
E--------------
>hrr_SP5
------------------------------------------------------------
------------------------------------------------------------
MADELEDISGVGPSKADALREAGYETVEDVKAASQSELSEVDGVGNALAARIKADVGGLE
VDEEADAEIEDETDEEEA-ADEAEESE-AVETELRPRGHADKTPELDDETARALAQKHRE
GKPQFNRQDYHKKKRIPTSWRKPRGGLSKQRRRMKSKGPVVEAGFRSPKASRDLHPSGFE
EVRVHNTDELEGVDGDTQAVRIASKVGGRKRELIEDEAEE-RGIRVLNPTYV--EVEVND
E--------------
>hrr_SP7
------------------------------------------------------------
------------------------------------------------------------
MADELEDISGVGPSKADALREAGYETVEDVKAASQSELSEVDGVGNALAARIKADVGGLE
VDEEADAEIEDETDEEEA-ADEAEESE-AVETELRPRGHADKTPELDDETARALAQKHRE
GKPQFNRQDYHKKKRIPTSWRKPRGGLSKQRRRMKSKGPVVEAGFRSPKASRDLHPSGFE
EVRVHNTDDLEGVDGDTQAVRIASKVGGRKRELIEDEAEE-RGIRVLNPTYV--EVEVND
E--------------
>hrr_coriense_DSM_10284
------------------------------------------------------------
------------------------------------------------------------
MADELEDISGVGPSKADALREAGYETVEDVKAASQSELSEVDGVGNALAARIKADVGGLE
VDEEADAEIEDEADEEEA--DEADADE-TVETELRPRGHADKTPTLDDETARALAQKHRE
GKPQFNRQDYHKKKRIPTSWRKPRGGLSKQRRRMKSKGPVVEAGFRSPTASRDLHPSGFE
EVRVHNTDDLQGVDGDTQAVRIASKVGGRKRELIEDEAEE-REIRVLNPTYV--EVEVDD
E--------------
>hrr_T3cd
------------------------------------------------------------
------------------------------------------------------------
MADELEDISGVGPSKADALREAGYETVEDVKAASQSELSEVDGVGNALAARIKADVGGLE
VDEEADAEIEDETDEEEA--DEADADE-TVETELRPRGHADKTPELDDETARALAQKHRE
GKPQFNRQDYHKKKRIPTSWRKPRGGLSKQRRRMKSKGPVVEAGFRSPTASRDLHPSGFE
EVRVHNTDDLEGVDGDTQAVRIASKVGGRKRELIEDEAEE-RGIRVLNPTYV--EVEVDD
E--------------
>hrr_SP3
------------------------------------------------------------
------------------------------------------------------------
MADELEDISGVGPSKADALREAGYETVEDVKAASQSELSEVDGVGNALAARIKADVGGLE
VDEEADAEIEDETDEEEA--DEADADE-TVETELRPRGHADKTPELDDETARALAQKHRE
GKPQFNRQDYHKKKRIPTSWRKPRGGLSKQRRRMKAKGPVVEAGFRSPTASRDLHPSGFE
EVRVHNTDDLEGVDGDTQAVRIASKVGGRKRELIEDEAEE-RDIRVLNPTYV--EVEVDD
E--------------
>hrr_californiensis_DSM_19288
------------------------------------------------------------
------------------------------------------------------------
MADELEDISGVGPSKADALREAGYETVEDVKAASQSELSEVDGVGNALAARIKADVGGLE
VDEEADAEIEDETDEEEA-ADEADADE-TVETELRPRGHADKTPELDDETARALAQKHRE
GKPQFNRQDYHKKKRIPTSWRKPRGGLSKQRRRMKSKGPVVEAGFRSPTASRDLHPSGFE
EVRVHNTDDLEGVDGDTQAVRIASKVGGRKRELIEDEAEE-REIRVLNPTYV--EVEVDD
E--------------
>hrr_hochstenium_ATCC_700873
------------------------------------------------------------
------------------------------------------------------------
MADELEDISGVGPSKADALREAGYETVEDVKAASQSELSEVDGVGNALAARIKADVGGLE
VDEEADAEIEDETDEEEA--DEADADE-TVETELRPRGHADKTPELDDETARALAQKHRE
GKPQFNRQDYHKKKRIPTSWRKPRGGLSKQRRRMKSKGPVVEAGFRSPTASRDLHPSGFE
EVRVHNTDDLEGVDGDTQAVRIASKVGGRKRELIEDEAEE-REIRVLNPTYV--EVEVDD
E--------------
>hrr_SP9
------------------------------------------------------------
------------------------------------------------------------
MADELEDISGVGPSKADALREAGYETVEDVKAASQSELSEVDGVGNALAARIKADVGGLE
VDEEADAEIEDETDEEEA--DEADADE-TVETELRPRGHADKTPELDDETARALAQKHRE
GKPQFNRQDYHKKKRIPTSWRKPRGGLSKQRRRMKAKGPVVEAGFRSPTASRDLHPSGFE
EVRVHNTDDLEGVDGDTQAVRIASKVGGRKRELIEDEAEE-REIRVLNPTYV--EVEVDD
E--------------
>hrr_167
------------------------------------------------------------
------------------------------------------------------------
MADELEDISGVGPSKADALREAGYETVEDVKAASQSELSEVDGVGNALAARIKADVGGLE
VDEEADAEIEDETDEEEA--DEADADE-TVETELRPRGHADKTPELDDETARALAQKHRE
GKPQFNRQDYHKKKRIPTSWRKPRGGLSKQRRRMKSKGPVVEAGFRSPKASRDLHPSGFE
EVRVYNTDDLEGVDGDTQAVRIASKVGGRKRELIEDEAEE-RGIRVLNPTYV--EVEVND
E--------------
>hrr_C2_b
------------------------------------------------------------
------------------------------------------------------------
MADELEDISGVGPSKADALREAGYETVEDVKAASQSELSEVDGVGNALAARIKADVGGLE
VDEEADAEIEDETDEEEA--DEADADE-TVETELRPRGHADKTPELDDETARALAQKHRE
GKPQFNRQDYHKKKRIPTSWRKPRGGLSKQRRRMKSKGPVVEAGFRSPKASRDLHPSGFE
EVRVYNTDDLEGVDGDTQAVRIASKVGGRKRELIEDEAEE-RGIRVLNPTYV--EVEVND
E--------------
>hrr_arcis_JCM_13916
------------------------------------------------------------
------------------------------------------------------------
MADELEDISGVGPSKADALREAGYETVEDVKAASQSELSEVDGVGNALAARIKADVGGLE
VDEEADAEIEDETDEEEA--DEADADE-TVETELRPRGHADKTPELDDETARALAQKHRE
GKPQFNRQDYHKKKRIPTSWRKPRGGLSKQRRRMKSKGPVVEAGFRSPKASRDLHPSGFE
EVRVHNTDDLEGVDGDTQAVRIASKVGGRKRELIEDEAEE-RGIRVLNPTYV--EVEVND
E--------------
>hrr_C3
------------------------------------------------------------
------------------------------------------------------------
MADELEDISGVGPSKADALREAGYETVEDVKAASQSELSEVDGVGNALAARIKADVGGLE
VDEEADAEIEDETDEEEA--DEADADE-TVETELRPRGHADKTPELDDETARALAQKHRE
GKPQFNRQDYHKKKRIPTSWRKPRGGLSKQRRRMKSKGPVVEAGFRSPKASRDLHPSGFE
EVRVHNTDDLEGVDGDTQAVRIASKVGGRKRELIEDEAEE-RGIRVLNPTYV--EVEVND
E--------------
>hrr_distributum_JCM_10118
------------------------------------------------------------
------------------------------------------------------------
MADELEDISGVGPSKADALREAGYETVEDVKAASQSELSEVDGVGNALAARIKADVGGLE
VDEEADAEIEDETDEEEA--DEADADE-TVETELRPRGHADKTPELDDETARALAQKHRE
GKPQFNRQDYHKKKRIPTSWRKPRGGLSKQRRRMKSKGPVVEAGFRSPKASRDLHPSGFE
EVRVHNTDDLEGVDGDTQAVRIASKVGGRKRELIEDEAEE-RGIRVLNPTYV--EVEVND
E--------------
>hrr_LG2
------------------------------------------------------------
------------------------------------------------------------
MADELEDISGVGPSKADALREAGYETVEDVKAASQSELSEVDGVGNALAARIKADVGGLE
VDEEADAEIEDETDEEEA--DEADADE-TVETELRPRGHADKTPELDDETARALAQKHRE
GKPQFNRQDYHKKKRIPTSWRKPRGGLSKQRRRMKSKGPVVEAGFRSPKASRDLHPSGFE
EVRVHNTDDLEGVDGDTQAVRIASKVGGRKRELIEDEAEE-RGIRVLNPTYV--EVEVND
E--------------
>hrr_LG3
------------------------------------------------------------
------------------------------------------------------------
MADELEDISGVGPSKADALREAGYETVEDVKAASQSELSEVDGVGNALAARIKADVGGLE
VDEEADAEIEDETDEEEA--DEADADE-TVETELRPRGHADKTPELDDETARALAQKHRE
GKPQFNRQDYHKKKRIPTSWRKPRGGLSKQRRRMKSKGPVVEAGFRSPKASRDLHPSGFE
EVRVHNTDDLEGVDGDTQAVRIASKVGGRKRELIEDEAEE-RGIRVLNPTYV--EVEVND
E--------------
>hrr_litoreum_JCM_13561
------------------------------------------------------------
------------------------------------------------------------
MADELEDISGVGPSKADALREAGYETVEDVKAASQSELSEVDGVGNALAARIKADVGGLE
VDEEADAEIEDETDEEEA--DEADADE-TVETELRPRGHADKTPELDDETARALAQKHRE
GKPQFNRQDYHKKKRIPTSWRKPRGGLSKQRRRMKSKGPVVEAGFRSPKASRDLHPSGFE
EVRVHNTDDLEGVDGDTQAVRIASKVGGRKRELIEDEAEE-RGIRVLNPTYV--EVEVND
E--------------
>hrr_terrestre_JCM_10247
------------------------------------------------------------
------------------------------------------------------------
MADELEDISGVGPSKADALREAGYETVEDVKAASQSELSEVDGVGNALAARIKADVGGLE
VDEEADAEIEDETDEEEA--DEADADE-TVETELRPRGHADKTPELDDETARALAQKHRE
GKPQFNRQDYHKKKRIPTSWRKPRGGLSKQRRRMKSKGPVVEAGFRSPKASRDLHPSGFE
EVRVHNTDDLEGVDGDTQAVRIASKVGGRKRELIEDEAEE-RGIRVLNPTYV--EVEVND
E--------------
>hrr_E3
------------------------------------------------------------
------------------------------------------------------------
MADELEDISGVGPSKADALREAGYETVEDVKAASQSELSEVDGVGNALAARIKADVGGLE
VDEEADAEIEDETDEEEA--DEADADE-PVETELRPRGHADKTPELDDETARALAQKHRE
GKPQFNRQDYHKKKRIPTSWRKPRGGLSKQRRRMKAKGPVVEAGFRSPKASRDLHPSGFE
EVRVHNTDDLEGVDGDTQAVRIASKVGGRKRELIEDEAEE-RGIRVLNPTYV--EVEVND
E--------------
>hrr_E8
------------------------------------------------------------
------------------------------------------------------------
MADELEDISGVGPSKADALREAGYETVEDVKAASQSELSEVDGVGNALAARIKADVGGLE
VDEEADAEIEDETDEEEA--DEADADE-PVETELRPRGHADKTPELDDETARALAQKHRE
GKPQFNRQDYHKKKRIPTSWRKPRGGLSKQRRRMKSKGPVVEAGFRSPKASRDLHPSGFE
EVRVHNTDDLEGVDGDTQAVRIASKVGGRKRELIEDEAEE-RGIRVLNPTYV--EVEVND
E--------------
>haloarchaeon_3A1_DGR
------------------------------------------------------------
------------------------------------------------------------
MADELEDISGVGPSKADALRAAGYETVEDVKAASQSELAEVDGVGNALAARIKADVGGLE
VDSETEAEIEEETDEESA-----EEAEADVETELQPRGHADKTPDLDDETARSLAQKHRE
GKPQFNRQDYHKKKRVPTSWRKPRGNLSKQRRGIKGKGDTVEAGFRSPTAARGLHPSGFE
EVRVHNTDDLEGVDGDTQAVRIAGSVGARKRERIEEVAEQ-EEIRVLNPTYV--EVEVEE
---------------
>hgm_borinquense_DSM_11551
------------------------------------------------------------
--------------------------------------------------------MSDE
EIQELEDISGVGPSKADALSEAGYESVEDVKAANQSELADVSGIGNALAARIKADVGGLE
VSEETEAEVEEETDEEEA------VEE-DVETELRPRGLADKTPELDDETAAALTQKHRE
GKPQFNRQDYHKKKRTPTSWRKPRGNLSKQRRGIKGKGDTVEAGFRSPKAARGLHPSGFE
EVHVHNVDDLEGVDGDTEAVRIASSVGARKRERIEEAAED-REIRVLNPTYV--EVEVDE
---------------
>hsn_pallida_JCM_14848
------------------------------------------------------------
----------MADE----------------------------------------------
EIQELEDISGVGPSKAEALREAGYESVEDVKAASQSELAEVDGVGNALAARIKADVGGLE
VSEDTEAEVEEETEEPES------EEESDVETELQPRGHADKTPDLDSDTAAALTQKHRE
GKPAFRRQDYHKKKRTPESWRKPRGNLSKQRRGVKGKGPKVESGYRSPKAARGLHPSGFE
EVHVHNVNDLEGVDGDTEAVRIASSVGARKRERIEEEAED-RQIRVLNPTYV--EVEVDE
---------------
>hgn_salarium_B_1
------------------------------------------------------------
---------MAEDD----------------------------------------------
-IQELEDISGVGPSKAEALRAAGYETVEDVKAASQSELAEVEGIGNALAARIKADVGGLE
VKEEEETEAEVEDETEAEE--E--PED-DVETELRPRGHADKKPQLDDDTARALAQKHRE
GMPQFNRQDYHKKKRTPTSWRKPRGNLSKQRRGIKGKGPMVEAGYRTPKRARGLHPSGFE
EVYVNNVDDLEGVDGDTQAVRIASKVGGRKREQIEEVAED-QEIRVLNPTYV--EVEVDE
---------------
>hfx_elongans_ATCC_BAA_1513
------------------------------------------------------------
---------------------------------------------------------MSE
EITALEDISGVGPSKADALREAGFESVDDVQAASQSELAEVDGIGNALAARIKADVGGLE
VSEEAEAEVEDESEAEEE-----EPEE-DVETELQPRGHADKKPQLDDETARALAQKRRE
GKPQFNRQDYHKKKRTPKSWRRPRGTLSKQRIGIKGKGPKVEAGYRTPKAARGLHPSGFE
EVRVHNVDDLEGVDGDTQAVRIASSVGARKRERIEEVCED-REIRVLNPTYI--EVEVDN
---------------
>hfx_larsenii_JCM_13917
------------------------------------------------------------
---------------------------------------------------------MSE
EITALEDISGVGPSKADALREAGFESVDDVQAASQSELAEVDGIGNALAARIKADVGGLE
VSEEAEAEVEDESEAEEE-----EPEE-DVETELQPRGHADKKPQLDDETARALAQKRRE
GKPQFNRQDYHKKKRTPKSWRRPRGTLSKQRIGIKGKGPKVEAGYRTPKAARGLHPSGFE
EVRVHNVDDLEGIDGDTQAVRIASSVGARKRERIEEVCED-REIRVLNPTYI--EVEVDN
---------------
>hfx_alexandrinus_JCM_10717
------------------------------------------------------------
---------------------------------------------------------MSE
EITELEDISGVGPSKADALREAGFESVDDVQAASQSELAEVDGIGNALAARIKADVGGLE
VSDEAEAEVEDESEAEPE----EEEAE-AVETELQPRGHADKKPQLDDETAEALAQKRRE
GKPQFNRQDYHKKKRTPTSWRRPRGGLSKQRIGIKGKGAKVEAGYRTPKAARGLHPSGFE
EVRVFNTDDLEGIDGDTQAVRIASSVGARKRERIEEACED-REIRVLNPTYV--EVEVDN
---------------
>hfx_ATCC_BAA-644
------------------------------------------------------------
---------------------------------------------------------MSE
EITELEDISGVGPSKADALREAGFESVDDVQAASQSELAEVDGIGNALAARIKADVGGLE
VSDEAEAEVEDESEAEPE----EEEAE-AVETELQPRGHADKKPQLDDETAEALAQKRRE
GKPQFNRQDYHKKKRTPTSWRRPRGGLSKQRIGIKGKGAKVEAGYRTPKAARGLHPSGFE
EVRVFNTDDLEGIDGDTQAVRIASSVGARKRERIEEACED-REIRVLNPTYV--EVEVDN
---------------
>hfx_ATCC_BAA-645
------------------------------------------------------------
---------------------------------------------------------MSE
EITELEDISGVGPSKADALREAGFESVDDVQAASQSELAEVDGIGNALAARIKADVGGLE
VSDEAEAEVEDESEAEPE----EEEAE-AVETELQPRGHADKKPQLDDETAEALAQKRRE
GKPQFNRQDYHKKKRTPTSWRRPRGGLSKQRIGIKGKGAKVEAGYRTPKAARGLHPSGFE
EVRVFNTDDLEGIDGDTQAVRIASSVGARKRERIEEACED-REIRVLNPTYV--EVEVDN
---------------
>hfx_ATCC_BAA-646
------------------------------------------------------------
---------------------------------------------------------MSE
EITELEDISGVGPSKADALREAGFESVDDVQAASQSELAEVDGIGNALAARIKADVGGLE
VSDEAEAEVEDESEAEPE----EEEAE-AVETELQPRGHADKKPQLDDETAEALAQKRRE
GKPQFNRQDYHKKKRTPTSWRRPRGGLSKQRIGIKGKGAKVEAGYRTPKAARGLHPSGFE
EVRVFNTDDLEGIDGDTQAVRIASSVGARKRERIEEACED-REIRVLNPTYV--EVEVDN
---------------
>hfx_BAB-2207
------------------------------------------------------------
---------------------------------------------------------MSE
EITELEDISGVGPSKADALREAGFESVDDVQAASQSELAEVDGIGNALAARIKADVGGLE
VSDEAEAEVEDESEAEPE----EEEAE-AVETELQPRGHADKKPQLDDETAEALAQKRRE
GKPQFNRQDYHKKKRTPTSWRRPRGGLSKQRIGIKGKGAKVEAGYRTPKAARGLHPSGFE
EVRVFNTDDLEGIDGDTQAVRIASSVGARKRERIEEACED-REIRVLNPTYV--EVEVDN
---------------
>hfx_lucentense_DSM_14919
------------------------------------------------------------
---------------------------------------------------------MSE
EITELEDISGVGPSKADALREAGFESVDDVQAASQSELAEVDGIGNALAARIKADVGGLE
VSDEAEAEVEDESEAEPE----EEEAE-AVETELQPRGHADKKPQLDDETAEALAQKRRE
GKPQFNRQDYHKKKRTPTSWRRPRGGLSKQRIGIKGKGAKVEAGYRTPKAARGLHPSGFE
EVRVFNTDDLEGIDGDTQAVRIASSVGARKRERIEEACED-REIRVLNPTYV--EVEVDN
---------------
>hfx_volcanii_DS2
------------------------------------------------------------
---------------------------------------------------------MSE
EITELEDISGVGPSKADALREAGFESVDDVQAASQSELAEVDGIGNALAARIKADVGGLE
VSDEAEAEVEDESEAEPE----EEEAE-AVETELQPRGHADKKPQLDDETAEALAQKRRE
GKPQFNRQDYHKKKRTPTSWRRPRGGLSKQRIGIKGKGAKVEAGYRTPKAARGLHPSGFE
EVRVFNTDDLEGIDGDTQAVRIASSVGARKRERIEEACED-REIRVLNPTYV--EVEVDN
---------------
>hfx_denitrificans_ATCC_35960
------------------------------------------------------------
---------------------------------------------------------MSE
EITELEDISGVGPSKADALREAGFESVDDVQAASQSELAEVDGIGNALAARIKADVGGLE
VSDEAEAEVEDESEAEPE----EEEAE-EVETELQPRGHADKKPQLDDETAEALAQKRRE
GKPQFNRQDHHKKKRTPKSWRRPRGGLSKQRIGIKGKGPKVEAGYRTPKAARGLHPSGFE
EVRVFNTDDLEGIDGDTQAVRIASSVGARKRERIEEACED-REIRVLNPTYV--EVEVDN
---------------
>hfx_gobbonsii_ATCC_33959
------------------------------------------------------------
---------------------------------------------------------MSE
EITELEDISGVGPSKADALREAGFESVDDVQAASQSELAEVDGIGNALAARIKADVGGLE
VSDEAEAEVEDESEAEPE----EEEAE-EVETELQPRGHADKKPQLDEETAEALAQKRRE
GKPQFNRQDHHKKKRTPTSWRRPRGGLSKQRIGIKGKGPKVEAGYRTPKAARGLHPSGFE
EVRVFNTDDLEGIDGDTQAVRIASSVGARKRERIEEACED-REIRVLNPTYV--EVEVDN
---------------
>hfx_prahovense_DSM_18310
------------------------------------------------------------
---------------------------------------------------------MSE
AITELEDISGVGPSKADALREAGFESVDDVQAASQSELAEVDGIGNALAARIKADVGGLE
VSDEAEAEVEDESEAEPE----EEEAE-EVETELQPRGHADKKPQLDEETAEALAQKRRE
GKPQFNRQDHHKKKRTPTSWRRPRGGLSKQRIGIKGKGPKVEAGYRTPKAARGLHPSGFE
EVRVFNTDDLEGIDGDTQAVRIASSVGARKRERIEEACED-REIRVLNPTYV--EVEVDN
---------------
>hfx_mediterranei_ATCC_33500
------------------------------------------------------------
---------------------------------------------------------MSE
EITELEDISGVGPSKADALREAGFESVDDVQAASQSELAEVDGIGNALAARIKADVGGLE
VSEEAEAEVEDESEAEVE-----EPAE-DVETELRPRGHADKKPQLDDETAEALAQKRRE
GKPQFNRQDYHKKKRTPTSWRRPRGGLSKQRRGVKGKGPKVEAGYRTPKAARDLHPSGFE
EVRVFNTDDLEGVDGDTQAVRIASSVGARKRERIEEVCED-REIRVLNPTYV--EVEVDN
---------------
>hfx_mucosum_ATCC_BAA_1512
------------------------------------------------------------
---------------------------------------------------------MSE
EISELEDISGVGPSKADALRDAGFESVDDVQAASQSELAEVDGIGNALAARIKADVGGLE
VSEEAEAEVEDESEAPEE-----EPEE-DVETELRPRGHADKKPQLDDETAEALAQKRRE
GKPQFNRQDYHKKKRTPTSWRRPRGGLSKQRRGIKGKGPKVEAGYRTPKAARDLHPSGFE
EIRVFNTDDLEGIDGDTQAVRIGSSVGARKRERIEEVCED-REIRVLNPTYV--EVEVDN
---------------
