# Supplementary material for: Inteins as indicators of gene flow in the halobacteria
Source: Front Microbiol. 2014 Jun 26;5:299. doi: 10.3389/fmicb.2014.00299 (PMC4071816; doi:10.3389/fmicb.2014.00299)
Supplement: Supplementary file 1 [file DataSheet1.ZIP › data_file1/reference_tree_alignment/L35e_L29p.aln]

>gi|541202718|gb|ERH10783.1| hypothetical protein J07HX64_02562 [halophilic archaeon J07HX64]
-----------------------MSLAV--------------------------------
-VGTDTGVGKTVVTA-------------------------------------------AI
VARL-----------------------------------REQHDGDG-------------
------------------------------------------------------------
-------------------EPPRGVKP---------------------------------
------------------------AQTGYP------------------------------
----------EDDDAGY-------------------------------------------
------------------------------------------------------------
-----------V------------------------------------------------
-------------------------------------------------RWVCEEESAAV
R-----------------------------------------------------------
------------------------------------------------------LRTHED
P-------------------------------------------------------LAPA
VAARRAGDPIDYEQLLANTRVAMATGGVVXXXXXXXXGFVRHP-----------------
-----------------------------------------------------------
>lcl|36547_555 unnamed protein product
MSDSERTAIGDDVREALLDRVTSQSATVGASVPDEVEVDGTALDLSAFIVESRKVDAVPP
ALDRKVTAARDALRA-------------------------------------------ER
ERRL------------------------------------DRLETEP-------------
------------------------------------------------------------
-------------------LDRETAET---------------------------------
------------------------IA-EEV------------------------------
------------------------------------------------------------
------------------------------------------------------------
-----------I------------------------------------------------
-----------------------------------------------------GIDRALN
A-----------------------------------------------------------
------------------------------------------------------LEGIRR
P-----------------------------------------------------------
------G---FADEHHADTLAGHERWLAFVDQVR--------------------------
-----------------------------------------------------------
>gi|515913748|ref|WP_017344331.1| bifunctional 5,10-methylene-tetrahydrofolate dehydrogenase/ 5,10-methylene-tetrahydrofolate cyclohydrolase [Halorubrum sp. T3]
--------------------MTEIIDGE--------------------------------
-AVAAD--VRDAVAD-----------EVARLSGEGVEPGLATVLMSDDPASETYVSMKQR
DCEE--------------------VGIESVHVEIDADAPAEELYETIDDLNDRDDVHGIL
VQLPVPDH----------------------------------------------------
-------------------VDKRTVLRQIDPEKDV-------------------------
------------------------DG-FHP------------------------------
------------ENVGR-------------------------------------------
------------------------------------------------------------
-----------L----------VAGDARFKPCTPHGVQKLLDAYDVETEGADAVVVGRSD
IVGKPMANLLIQKAPTGNATTTVCHSRTEDLEGKLAGADLVVAAAGIPEFVDGSMLKAGA
T-----------------------------------------------------------
-------------------------------------------------VIDVGINRVDA
DTEKGYEL----------------------------------------------------
-----VG---DVEYESASEVAGAITPVPGGVGPMTRAMLLYNTVKAAGLQRDVDVNLD--
-----------------------------------------------------------
>gi|541199526|gb|ERH07687.1| amino acid transporter [Halonotius sp. J07HN4]
MKELERDLGLLSVLAISIGAMIGSGIFI--------------------------------
-LPALA--LKIAGPA-------------------------------------------VI
LAYL-----------------------LAGLLVIPAALSKSEMATAMPEAGGTYIYIERG
MGPLLGTIAGVGTWFS--------------------------------------------
-------------------LSFKGALALVGGVPYLLLLFDLPLQPVALGLATVLILVNLV
GAKQTGRLQVIIVVIMLAALGWFAAG-SAPQVGAANYANFFGDGVFGLFEATGLVFVSYA
GVTKVASVAEEIESPGRNIPLGILGSLVFTTILYVAVVAVLVGVTDPGSVAGSLTPVAVA
AEATLGRLGVIAVILAAILALISTANAGILSSSRYPFAMSRDQLAPPSLSTISERFGTPV
TSITLTGAVLLLLIRYVPILDIAKLASAFQILVFALINLAVIAFREGGMEYEPEFNSPLY
PWMQLFGTASGLLLLTQMGTVALVGAVAIIVGSFVWYLLYVSPRVDREGAATDAVRRRVG
RNVLADTESAVEERPREVLLALTKDLETDRERSLVAAAADIVRPDDGRVVAVRFQEVADQ
VPLTEEQTIQSSADRSFETRMNEYADELAVDIEPDEIVSHDTKHAVVNFADDRAVDTIIA
EHEPLRLRSRLFGDPIDWVVRHAPCDVLLVDNLGYDAPARVAIAGDGGPYPPLAVNLAGA
LAEANGG---DVTLWHPTGRPGTDQYERTIDDYRSELSGLLSVPVQAESVRADGGQPSTP
DVLVRRGAVSRISSVGDNRPLFPSPGCTAITVYPHESRRPPLGRRLLERLTFNP-----
>gi|541180068|gb|ERG88665.1| preprotein translocase subunit SecD [halophilic archaeon J07HX5]
-----MIDPRDNWRILLLVALSLVAAVF--------------------------------
-LFAPQ--LDDGDQALNVTGSESTIASPTNLQYGLELSGGTRVRGQLVAQTVENAAIREN
ESQLISDDIAETLGLEGLDVSVRSTGAETATIEVYANVSEDKIKTALDEAGVDDWDSIQS
GVTDNTRSSAVTVIEDRISQAPGISGGSVTETEPLGGGQPFIVVEAPGIDSAQLRELIGE
PGRVQIRATSPEIADGNQSFNTQTVIAGNDIEKPVGTAELGSDGRPGLPVTLTASGAEKF
VEEMKDLGFTRNEALGSCRLSQAQAG-GAP------------------------------
------------ENPGY-------------------------------------------
------------------------------------------------------------
-----------CLQTVVDNEIIINNSMGSLQADLQGPNPPFIQERSFTMGTSTLSEATQL
GINLNSGELPAEYNIQTESFISPGTAQQFRPLALITGLAAWLTVSGVVYFWYRDVRVAVP
M-----------------------------------------------------------
------------------------------------------------------LATASA
E------------------------------------------------------VFLLL
GFAAAIGLPLDLSHIAGFIAVIGTGLDDLIIMADEILQRKKDVTTGRIYQRRFRRAFWVI
GIAAATTIIAMSPLAVLSLGDLRGFAIITIVGVLIGVGITRPAYGDILRKLMLDNVKRS
>gi|339757058|gb|EGQ40641.1| ribosomal protein L29 [Candidatus Nanosalinarum sp. J07AB56]
-------------------------MSI--------------------------------
-LSSDE--ARDMDSD-------------------------------------------EL
KRQM------------------------------------NDLKKEL-------------
------------------------------------------------------------
-------------------VEERGQIE---------------------------------
------------------------VG-GFA------------------------------
------------ENPGR-------------------------------------------
------------------------------------------------------------
-----------I------------------------------------------------
----------------------------------------------------GEIKKTVA
R-----------------------------------------------------------
------------------------------------------------------IKT---
E-----------------------------------------------------------
-----LN---DRE-----------------------------------------------
-----------------------------------------------------------
>gi|541192130|gb|ERH00479.1| ribosomal protein L29 [Halonotius sp. J07HN6]
-------------------------MTI--------------------------------
-IHPEE--LRDMTPA-------------------------------------------ER
EVEL------------------------------------EELETEL-------------
------------------------------------------------------------
-------------------LNAKSLQA---------------------------------
------------------------AG-GVP------------------------------
------------EDPSK-------------------------------------------
------------------------------------------------------------
-----------L------------------------------------------------
----------------------------------------------------KELRRAIA
R-----------------------------------------------------------
------------------------------------------------------IKTIQR
E-----------------------------------------------------------
-----EG---DLE-----------------------------------------------
-----------------------------------------------------------
>gi|448726787|ref|ZP_21709179.1| 50S ribosomal protein L29P [Halococcus morrhuae DSM 1307]
-------------------------MAI--------------------------------
-LHSAE--IRDMTPA-------------------------------------------ER
EVEQ------------------------------------EELETEL-------------
------------------------------------------------------------
-------------------LNSRAVQA---------------------------------
------------------------AG-GAP------------------------------
------------DNPGR-------------------------------------------
------------------------------------------------------------
-----------I------------------------------------------------
----------------------------------------------------KELRRTIA
R-----------------------------------------------------------
------------------------------------------------------LKTIRR
E-----------------------------------------------------------
-----EG---DLD----EEDEEAS------------------------------------
-----------------------------------------------------------
>gi|448737869|ref|ZP_21719902.1| 50S ribosomal protein L29P [Halococcus thailandensis JCM 13552]
-------------------------MAI--------------------------------
-LHSAE--IRDMTPA-------------------------------------------ER
EVEQ------------------------------------EELETEL-------------
------------------------------------------------------------
-------------------LNSRAVQA---------------------------------
------------------------AG-GAP------------------------------
------------DNPGR-------------------------------------------
------------------------------------------------------------
-----------I------------------------------------------------
----------------------------------------------------KELRRTIA
R-----------------------------------------------------------
------------------------------------------------------LKTIRR
E-----------------------------------------------------------
-----EG---DLD----EDEEAS-------------------------------------
-----------------------------------------------------------
>gi|541195430|gb|ERH03687.1| ribosomal protein L29 [Halorubrum sp. J07HR59]
-------------------------MAI--------------------------------
-IHPEE--LRDMTPA-------------------------------------------ER
QAEL------------------------------------EDIETEL-------------
------------------------------------------------------------
-------------------LNTKAVQA---------------------------------
------------------------AG-GAP------------------------------
------------DDPGR-------------------------------------------
------------------------------------------------------------
-----------V------------------------------------------------
----------------------------------------------------SELKKTIA
R-----------------------------------------------------------
------------------------------------------------------VKTIQR
E-----------------------------------------------------------
-----EG---DLE----TEA----------------------------------------
-----------------------------------------------------------
>gi|385804234|ref|YP_005840634.1| 50S ribosomal protein L29 [Haloquadratum walsbyi C23]
-------------------------MAI--------------------------------
-VYADE--LRDMTPA-------------------------------------------ER
QAEL------------------------------------ETLETEL-------------
------------------------------------------------------------
-------------------LNSKAEQA---------------------------------
------------------------AG-GAP------------------------------
------------ENPGR-------------------------------------------
------------------------------------------------------------
-----------V------------------------------------------------
----------------------------------------------------GELKRTIA
R-----------------------------------------------------------
------------------------------------------------------IKTIQH
E-----------------------------------------------------------
-----EG---DHE----TEPDSES------------------------------------
-----------------------------------------------------------
>gi|110668734|ref|YP_658545.1| 50S ribosomal protein L29P [Haloquadratum walsbyi DSM 16790]
-------------------------MAI--------------------------------
-VYADE--LRDMTPA-------------------------------------------ER
QAEL------------------------------------EALETEL-------------
------------------------------------------------------------
-------------------LNSKAEQA---------------------------------
------------------------AG-GAP------------------------------
------------ENPGR-------------------------------------------
------------------------------------------------------------
-----------V------------------------------------------------
----------------------------------------------------GELKRTIA
R-----------------------------------------------------------
------------------------------------------------------IKTIQH
E-----------------------------------------------------------
-----EG---DHE----TEPDSES------------------------------------
-----------------------------------------------------------
>gi|409731017|ref|ZP_11272567.1| 50S ribosomal protein L29P [Halococcus hamelinensis 100A6]
-------------------------MAI--------------------------------
-LYAAE--IRDMTPA-------------------------------------------ER
EAEL------------------------------------EELETEL-------------
------------------------------------------------------------
-------------------LNSRAVQA---------------------------------
------------------------AG-GAP------------------------------
------------EDPGR-------------------------------------------
------------------------------------------------------------
-----------I------------------------------------------------
----------------------------------------------------GELKRTIA
R-----------------------------------------------------------
------------------------------------------------------LKTIRN
E-----------------------------------------------------------
-----EG---DLD----ENEDEEAA-----------------------------------
-----------------------------------------------------------
>gi|448735128|ref|ZP_21717345.1| 50S ribosomal protein L29P [Halococcus salifodinae DSM 8989]
-------------------------MAI--------------------------------
-LHAAE--MRDMTPA-------------------------------------------ER
EAEL------------------------------------EELETEL-------------
------------------------------------------------------------
-------------------LNTRAVQA---------------------------------
------------------------AG-GAP------------------------------
------------ENPGR-------------------------------------------
------------------------------------------------------------
-----------I------------------------------------------------
----------------------------------------------------GELRRTIA
R-----------------------------------------------------------
------------------------------------------------------LKTIRN
E-----------------------------------------------------------
-----EG---DDE----SEEDA--------------------------------------
-----------------------------------------------------------
>gi|448730384|ref|ZP_21712692.1| 50S ribosomal protein L29P [Halococcus saccharolyticus DSM 5350]
-------------------------MAI--------------------------------
-LHAEE--MRDMTPA-------------------------------------------ER
EAEL------------------------------------EELETEL-------------
------------------------------------------------------------
-------------------LNTKAVQA---------------------------------
------------------------AG-GAP------------------------------
------------ENPGR-------------------------------------------
------------------------------------------------------------
-----------I------------------------------------------------
----------------------------------------------------GELRRTIA
R-----------------------------------------------------------
------------------------------------------------------LKTIRN
E-----------------------------------------------------------
-----EG---DLD----ENGESA-------------------------------------
-----------------------------------------------------------
>gi|448294706|ref|ZP_21484785.1| 50S ribosomal protein L29P [Halalkalicoccus jeotgali B3]
-------------------------MAI--------------------------------
-LHPAE--IRDMTPA-------------------------------------------ER
EAEV------------------------------------EELRTEL-------------
------------------------------------------------------------
-------------------LNMKAVQA---------------------------------
------------------------AG-GAP------------------------------
------------ENPGR-------------------------------------------
------------------------------------------------------------
-----------I------------------------------------------------
----------------------------------------------------GELKRTIA
R-----------------------------------------------------------
------------------------------------------------------VKTIQG
E-----------------------------------------------------------
-----EG---DDT----DSTEA--------------------------------------
-----------------------------------------------------------
>gi|541204050|gb|ERH12030.1| ribosomal protein L29 [halophilic archaeon J07HB67]
-----------------------MRVAI--------------------------------
-LHVEE--IRDMTAA-------------------------------------------ER
QQEL------------------------------------EELETEL-------------
------------------------------------------------------------
-------------------LNAKAVQA---------------------------------
------------------------AG-GAP------------------------------
------------ENPGR-------------------------------------------
------------------------------------------------------------
-----------F------------------------------------------------
----------------------------------------------------GELKRTIA
R-----------------------------------------------------------
------------------------------------------------------LKTVQR
E-----------------------------------------------------------
-----EG---DLE-----------------------------------------------
-----------------------------------------------------------
>gi|448377813|ref|ZP_21560509.1| 50S ribosomal protein L29P [Halovivax asiaticus JCM 14624]
-------------------------MAI--------------------------------
-VHVEE--LRDMTPA-------------------------------------------ER
EAEL------------------------------------EELETEL-------------
------------------------------------------------------------
-------------------LNQKSVLA---------------------------------
------------------------AG-GAP------------------------------
------------EDPGR-------------------------------------------
------------------------------------------------------------
-----------I------------------------------------------------
----------------------------------------------------NELGKTIA
R-----------------------------------------------------------
------------------------------------------------------IKTIQR
E-----------------------------------------------------------
-----EG---DLD----EE-----------------------------------------
-----------------------------------------------------------
>gi|433638926|ref|YP_007284686.1| ribosomal protein L29 [Halovivax ruber XH-70]
-------------------------MAI--------------------------------
-VHVEE--LRDMTPA-------------------------------------------ER
EAEL------------------------------------EELETEL-------------
------------------------------------------------------------
-------------------LNQKSVLA---------------------------------
------------------------AG-GAP------------------------------
------------EDPGR-------------------------------------------
------------------------------------------------------------
-----------I------------------------------------------------
----------------------------------------------------NELGKTIA
R-----------------------------------------------------------
------------------------------------------------------IKTIQR
E-----------------------------------------------------------
-----EG---DFD----EE-----------------------------------------
-----------------------------------------------------------
>gi|448323156|ref|ZP_21512620.1| 50S ribosomal protein L29P [Natronococcus amylolyticus DSM 10524]
-------------------------MAI--------------------------------
-LHVEE--VRDMTAA-------------------------------------------ER
EAEL------------------------------------EELETEL-------------
------------------------------------------------------------
-------------------LNQKSVLA---------------------------------
------------------------AG-GAP------------------------------
------------ENPGR-------------------------------------------
------------------------------------------------------------
-----------I------------------------------------------------
----------------------------------------------------GELSRTIA
R-----------------------------------------------------------
------------------------------------------------------IKTIQR
E-----------------------------------------------------------
-----EG---DFE----DDE----------------------------------------
-----------------------------------------------------------
>gi|435848741|ref|YP_007310991.1| LSU ribosomal protein L29P [Natronococcus occultus SP4]
-------------------------MAI--------------------------------
-LHVEE--IRDMTAA-------------------------------------------ER
EAEL------------------------------------EELETEL-------------
------------------------------------------------------------
-------------------LNQKSVLA---------------------------------
------------------------AG-GAP------------------------------
------------ENPGR-------------------------------------------
------------------------------------------------------------
-----------I------------------------------------------------
----------------------------------------------------GELSRTIA
R-----------------------------------------------------------
------------------------------------------------------IKTIQR
E-----------------------------------------------------------
-----EG---DFENETSETSRDDE------------------------------------
-----------------------------------------------------------
>gi|448298472|ref|ZP_21488501.1| 50S ribosomal protein L29P [Natronorubrum tibetense GA33]
-------------------------MAI--------------------------------
-LHVAE--VRDMTPA-------------------------------------------ER
TEEL------------------------------------EELETEL-------------
------------------------------------------------------------
-------------------LNQKSVLA---------------------------------
------------------------AG-GAP------------------------------
------------ENPGR-------------------------------------------
------------------------------------------------------------
-----------I------------------------------------------------
----------------------------------------------------GELSRTIA
R-----------------------------------------------------------
------------------------------------------------------VKTIQR
E-----------------------------------------------------------
-----EG---DLD----DE-----------------------------------------
-----------------------------------------------------------
>gi|448386096|ref|ZP_21564304.1| 50S ribosomal protein L29P [Haloterrigena thermotolerans DSM 11522]
-------------------------MAI--------------------------------
-LHVEE--IRDMTPA-------------------------------------------ER
AEEL------------------------------------EELETEL-------------
------------------------------------------------------------
-------------------LNQKSVLA---------------------------------
------------------------AG-GAP------------------------------
------------ENPGR-------------------------------------------
------------------------------------------------------------
-----------I------------------------------------------------
----------------------------------------------------GELGRTIA
R-----------------------------------------------------------
------------------------------------------------------IKTIQR
E-----------------------------------------------------------
-----EG---DVA----DEATDE-------------------------------------
-----------------------------------------------------------
>gi|448315119|ref|ZP_21504772.1| 50S ribosomal protein L29P [Natronococcus jeotgali DSM 18795]
-------------------------MAI--------------------------------
-LHVEE--IRDMTAA-------------------------------------------ER
QSEL------------------------------------EELETEL-------------
------------------------------------------------------------
-------------------LNQKSVLA---------------------------------
------------------------AG-GAP------------------------------
------------ENPGR-------------------------------------------
------------------------------------------------------------
-----------I------------------------------------------------
----------------------------------------------------GELSRTIA
R-----------------------------------------------------------
------------------------------------------------------IKTIQR
E-----------------------------------------------------------
-----EG---DLD----ETADADETEE---------------------------------
-----------------------------------------------------------
>gi|448311973|ref|ZP_21501726.1| 50S ribosomal protein L29P [Natronolimnobius innermongolicus JCM 12255]
-------------------------MAI--------------------------------
-LHVAE--VRDMTPA-------------------------------------------ER
QEEL------------------------------------EELETEL-------------
------------------------------------------------------------
-------------------LNQKSVLA---------------------------------
------------------------AG-GAP------------------------------
------------ENPGR-------------------------------------------
------------------------------------------------------------
-----------I------------------------------------------------
----------------------------------------------------GELSRTIA
R-----------------------------------------------------------
------------------------------------------------------IKTIQR
E-----------------------------------------------------------
-----EG---DLD----EDDE---------------------------------------
-----------------------------------------------------------
>gi|448369932|ref|ZP_21556385.1| 50S ribosomal protein L29P [Natrialba aegyptia DSM 13077]
-------------------------MAI--------------------------------
-LHVKE--IRDMTPA-------------------------------------------ER
AEEL------------------------------------DELETEL-------------
------------------------------------------------------------
-------------------LNQKSVLA---------------------------------
------------------------AG-GAP------------------------------
------------ENPGR-------------------------------------------
------------------------------------------------------------
-----------I------------------------------------------------
----------------------------------------------------GELSRTIA
R-----------------------------------------------------------
------------------------------------------------------IKTIQR
E-----------------------------------------------------------
-----EG---DLD----EE-----------------------------------------
-----------------------------------------------------------
>gi|448350188|ref|ZP_21539007.1| 50S ribosomal protein L29P [Natrialba taiwanensis DSM 12281]
-------------------------MAI--------------------------------
-LHVKE--IRDMTPA-------------------------------------------ER
AEEL------------------------------------DELETEL-------------
------------------------------------------------------------
-------------------LNQKSVLA---------------------------------
------------------------AG-GAP------------------------------
------------ENPGR-------------------------------------------
------------------------------------------------------------
-----------I------------------------------------------------
----------------------------------------------------GELSRTIA
R-----------------------------------------------------------
------------------------------------------------------IKTIQR
E-----------------------------------------------------------
-----EG---DLD----EE-----------------------------------------
-----------------------------------------------------------
>gi|448362297|ref|ZP_21550908.1| 50S ribosomal protein L29P [Natrialba asiatica DSM 12278]
-------------------------MAI--------------------------------
-LHVKE--IRDMTPA-------------------------------------------ER
AEEL------------------------------------DELETEL-------------
------------------------------------------------------------
-------------------LNQKSVLA---------------------------------
------------------------AG-GAP------------------------------
------------ENPGR-------------------------------------------
------------------------------------------------------------
-----------I------------------------------------------------
----------------------------------------------------GELSRTIA
R-----------------------------------------------------------
------------------------------------------------------IKTIQR
E-----------------------------------------------------------
-----EG---DLE-----------------------------------------------
-----------------------------------------------------------
>gi|448302873|ref|ZP_21492823.1| 50S ribosomal protein L29P [Natronorubrum sulfidifaciens JCM 14089]
-------------------------MAI--------------------------------
-LHVEE--IRDMTPA-------------------------------------------ER
EEEL------------------------------------EELETEL-------------
------------------------------------------------------------
-------------------LNQKSVLA---------------------------------
------------------------AG-GAP------------------------------
------------ENPGR-------------------------------------------
------------------------------------------------------------
-----------I------------------------------------------------
----------------------------------------------------GELGTTIA
R-----------------------------------------------------------
------------------------------------------------------IKTIQR
E-----------------------------------------------------------
-----EG---DLD----EE-----------------------------------------
-----------------------------------------------------------
>gi|448309701|ref|ZP_21499557.1| 50S ribosomal protein L29P [Natronorubrum bangense JCM 10635]
-------------------------MAI--------------------------------
-LHVEE--IRDMTPA-------------------------------------------ER
AEEL------------------------------------EELETEL-------------
------------------------------------------------------------
-------------------LNQKSVLA---------------------------------
------------------------AG-GAP------------------------------
------------ENPGR-------------------------------------------
------------------------------------------------------------
-----------I------------------------------------------------
----------------------------------------------------GELGTTIA
R-----------------------------------------------------------
------------------------------------------------------IKTIQR
E-----------------------------------------------------------
-----EG---DLD----EE-----------------------------------------
-----------------------------------------------------------
>gi|448392354|ref|ZP_21567128.1| 50S ribosomal protein L29P [Haloterrigena salina JCM 13891]
-------------------------MAI--------------------------------
-LHVEE--IRDMTPA-------------------------------------------ER
QEEL------------------------------------EELETEL-------------
------------------------------------------------------------
-------------------LNQKSVLA---------------------------------
------------------------AG-GAP------------------------------
------------ENPGR-------------------------------------------
------------------------------------------------------------
-----------I------------------------------------------------
----------------------------------------------------GELGRTIA
R-----------------------------------------------------------
------------------------------------------------------IKTIQR
E-----------------------------------------------------------
-----EG---DLD----EADE---------------------------------------
-----------------------------------------------------------
>gi|336252433|ref|YP_004595540.1| 50S ribosomal protein L29 [Halopiger xanaduensis SH-6]
-------------------------MAI--------------------------------
-LHVEE--IRDMTPA-------------------------------------------ER
QEEL------------------------------------EELETEL-------------
------------------------------------------------------------
-------------------LNSKSVLA---------------------------------
------------------------AG-GAP------------------------------
------------ENPGR-------------------------------------------
------------------------------------------------------------
-----------I------------------------------------------------
----------------------------------------------------GELRRTIA
R-----------------------------------------------------------
------------------------------------------------------IKTVQR
E-----------------------------------------------------------
-----EG---DLE----DEADD--------------------------------------
-----------------------------------------------------------
>lcl|38023_3529 unnamed protein product
-------------------------MAI--------------------------------
-LHVEE--IRDMTPA-------------------------------------------ER
AEEL------------------------------------EELETEL-------------
------------------------------------------------------------
-------------------LNAKSVLA---------------------------------
------------------------AG-GAP------------------------------
------------ENPGR-------------------------------------------
------------------------------------------------------------
-----------I------------------------------------------------
----------------------------------------------------GELGRTIA
R-----------------------------------------------------------
------------------------------------------------------IKTIQR
E-----------------------------------------------------------
-----EG---DLD----DEVEADAE-----------------------------------
-----------------------------------------------------------
>gi|448345592|ref|ZP_21534481.1| 50S ribosomal protein L29P [Natrinema altunense JCM 12890]
-------------------------MAI--------------------------------
-LHVEE--IRDMTPA-------------------------------------------ER
AEEL------------------------------------EELETEL-------------
------------------------------------------------------------
-------------------LNAKSVLA---------------------------------
------------------------AG-GAP------------------------------
------------ENPGR-------------------------------------------
------------------------------------------------------------
-----------I------------------------------------------------
----------------------------------------------------GELGRTIA
R-----------------------------------------------------------
------------------------------------------------------IKTIQR
E-----------------------------------------------------------
-----EG---DLD----DEVEADAE-----------------------------------
-----------------------------------------------------------
>gi|448338127|ref|ZP_21527179.1| 50S ribosomal protein L29P [Natrinema pallidum DSM 3751]
-------------------------MAI--------------------------------
-LHVEE--IRDMTPA-------------------------------------------ER
AEEL------------------------------------EELETEL-------------
------------------------------------------------------------
-------------------LNAKSVLA---------------------------------
------------------------AG-GAP------------------------------
------------ENPGR-------------------------------------------
------------------------------------------------------------
-----------I------------------------------------------------
----------------------------------------------------GELGRTIA
R-----------------------------------------------------------
------------------------------------------------------IKTIQR
E-----------------------------------------------------------
-----EG---DLD----DEVEADAE-----------------------------------
-----------------------------------------------------------
>gi|448341383|ref|ZP_21530344.1| 50S ribosomal protein L29P [Natrinema gari JCM 14663]
-------------------------MAI--------------------------------
-LHAEE--IRDMTPA-------------------------------------------ER
AEEL------------------------------------EELETEL-------------
------------------------------------------------------------
-------------------LNAKSVLA---------------------------------
------------------------AG-GAP------------------------------
------------ENPGR-------------------------------------------
------------------------------------------------------------
-----------I------------------------------------------------
----------------------------------------------------GELGRTIA
R-----------------------------------------------------------
------------------------------------------------------IKTIQR
E-----------------------------------------------------------
-----EG---DLD----DEVEADAE-----------------------------------
-----------------------------------------------------------
>gi|397773836|ref|YP_006541382.1| ribosomal protein L29 [Natrinema sp. J7-2]
-------------------------MAI--------------------------------
-LHAEE--IRDMTPA-------------------------------------------ER
AEEL------------------------------------EELETEL-------------
------------------------------------------------------------
-------------------LNAKSVLA---------------------------------
------------------------AG-GAP------------------------------
------------ENPGR-------------------------------------------
------------------------------------------------------------
-----------I------------------------------------------------
----------------------------------------------------GELGRTIA
R-----------------------------------------------------------
------------------------------------------------------IKTIQR
E-----------------------------------------------------------
-----EG---DLD----DEVEADAE-----------------------------------
-----------------------------------------------------------
>gi|448332393|ref|ZP_21521637.1| 50S ribosomal protein L29P [Natrinema pellirubrum DSM 15624]
-------------------------MAI--------------------------------
-LHVEE--IRDMTPA-------------------------------------------ER
AEEL------------------------------------EELETEL-------------
------------------------------------------------------------
-------------------LNQKSVLA---------------------------------
------------------------AG-GAP------------------------------
------------ENPGR-------------------------------------------
------------------------------------------------------------
-----------I------------------------------------------------
----------------------------------------------------GELGRTIA
R-----------------------------------------------------------
------------------------------------------------------IKTIQR
E-----------------------------------------------------------
-----EG---DLE----DEADATAE-----------------------------------
-----------------------------------------------------------
>gi|448329366|ref|ZP_21518666.1| 50S ribosomal protein L29P [Natrinema versiforme JCM 10478]
-------------------------MAI--------------------------------
-LHVEE--IRDMTPA-------------------------------------------ER
EEEL------------------------------------EELETEL-------------
------------------------------------------------------------
-------------------LNQKSVLA---------------------------------
------------------------AG-GAP------------------------------
------------ENPGR-------------------------------------------
------------------------------------------------------------
-----------I------------------------------------------------
----------------------------------------------------GELGRTVA
R-----------------------------------------------------------
------------------------------------------------------IKTIQR
E-----------------------------------------------------------
-----EG---DLD----DEVEATAE-----------------------------------
-----------------------------------------------------------
>gi|448352604|ref|ZP_21541386.1| 50S ribosomal protein L29P [Natrialba hulunbeirensis JCM 10989]
-------------------------MAI--------------------------------
-LHVEE--IRDMTPA-------------------------------------------ER
EEEL------------------------------------EELETEL-------------
------------------------------------------------------------
-------------------LNQKSVLA---------------------------------
------------------------AG-GAP------------------------------
------------ENPGR-------------------------------------------
------------------------------------------------------------
-----------I------------------------------------------------
----------------------------------------------------GELGRTIA
R-----------------------------------------------------------
------------------------------------------------------IKTVQR
E-----------------------------------------------------------
-----EG---DHD----DE-----------------------------------------
-----------------------------------------------------------
>gi|289579905|ref|YP_003478371.1| 50S ribosomal protein L29 [Natrialba magadii ATCC 43099]
-------------------------MAI--------------------------------
-LHVEE--IRDMTPA-------------------------------------------ER
EEEL------------------------------------EELETEL-------------
------------------------------------------------------------
-------------------LNQKSVLA---------------------------------
------------------------AG-GAP------------------------------
------------ENPGR-------------------------------------------
------------------------------------------------------------
-----------I------------------------------------------------
----------------------------------------------------GELGRTIA
R-----------------------------------------------------------
------------------------------------------------------IKTVQR
E-----------------------------------------------------------
-----EG---DLD----DE-----------------------------------------
-----------------------------------------------------------
>gi|284165499|ref|YP_003403778.1| 50S ribosomal protein L29 [Haloterrigena turkmenica DSM 5511]
-------------------------MAI--------------------------------
-LHVEE--IRDMTPA-------------------------------------------ER
EEEL------------------------------------EELETEL-------------
------------------------------------------------------------
-------------------LNQKSVLA---------------------------------
------------------------AG-GAP------------------------------
------------ENPGR-------------------------------------------
------------------------------------------------------------
-----------I------------------------------------------------
----------------------------------------------------GELGRTIA
R-----------------------------------------------------------
------------------------------------------------------IKTIQR
E-----------------------------------------------------------
-----EG---DLEGEADDE-----------------------------------------
-----------------------------------------------------------
>gi|448358811|ref|ZP_21547485.1| 50S ribosomal protein L29P [Natrialba chahannaoensis JCM 10990]
-------------------------MAI--------------------------------
-LHVEE--IRDMTPA-------------------------------------------ER
EEEL------------------------------------EELETEL-------------
------------------------------------------------------------
-------------------LNQKSVLA---------------------------------
------------------------AG-GAP------------------------------
------------ENPGR-------------------------------------------
------------------------------------------------------------
-----------I------------------------------------------------
----------------------------------------------------GELGRTIA
R-----------------------------------------------------------
------------------------------------------------------IKTVQR
E-----------------------------------------------------------
-----EG---DLE-----------------------------------------------
-----------------------------------------------------------
>gi|448399317|ref|ZP_21570619.1| 50S ribosomal protein L29P [Haloterrigena limicola JCM 13563]
-------------------------MAI--------------------------------
-LHVEE--IRDMTPA-------------------------------------------ER
QEEL------------------------------------EELETEL-------------
------------------------------------------------------------
-------------------LNQKSVLA---------------------------------
------------------------AG-GAP------------------------------
------------ENPGR-------------------------------------------
------------------------------------------------------------
-----------I------------------------------------------------
----------------------------------------------------GELSRTIA
R-----------------------------------------------------------
------------------------------------------------------IKTIQR
E-----------------------------------------------------------
-----EG---DLE----DEE----------------------------------------
-----------------------------------------------------------
>gi|448697494|ref|ZP_21698534.1| 50S ribosomal protein L29P [Halobiforma lacisalsi AJ5]
-------------------------MAI--------------------------------
-LHVEE--IRDMTPA-------------------------------------------ER
QEEL------------------------------------EELETEL-------------
------------------------------------------------------------
-------------------LNQKSVLA---------------------------------
------------------------AG-GAP------------------------------
------------ENPGR-------------------------------------------
------------------------------------------------------------
-----------I------------------------------------------------
----------------------------------------------------GELRRTIA
R-----------------------------------------------------------
------------------------------------------------------IKTIQT
E-----------------------------------------------------------
-----EG---DLE----DEDEDEQ------------------------------------
-----------------------------------------------------------
>gi|448704123|ref|ZP_21700604.1| 50S ribosomal protein L29P [Halobiforma nitratireducens JCM 10879]
-------------------------MAI--------------------------------
-LHVEE--IRDMTPA-------------------------------------------ER
QEEL------------------------------------EELETEL-------------
------------------------------------------------------------
-------------------LNQKSVLA---------------------------------
------------------------AG-GAP------------------------------
------------ENPGR-------------------------------------------
------------------------------------------------------------
-----------I------------------------------------------------
----------------------------------------------------GEISRTIA
R-----------------------------------------------------------
------------------------------------------------------IKTIQT
E-----------------------------------------------------------
-----EG---DFE----DEDEQ--------------------------------------
-----------------------------------------------------------
>gi|429190337|ref|YP_007176015.1| 50S ribosomal protein L29 [Natronobacterium gregoryi SP2]
-------------------------MAI--------------------------------
-LHVEE--IRDMTPA-------------------------------------------ER
QEEL------------------------------------EELETEL-------------
------------------------------------------------------------
-------------------LNQKSVLA---------------------------------
------------------------AG-GAP------------------------------
------------ENPGR-------------------------------------------
------------------------------------------------------------
-----------I------------------------------------------------
----------------------------------------------------GEISRTIA
R-----------------------------------------------------------
------------------------------------------------------IKTIQT
E-----------------------------------------------------------
-----EG---DFE----DED----------------------------------------
-----------------------------------------------------------
>gi|76803064|ref|YP_331159.1| 50S ribosomal protein L29P [Natronomonas pharaonis DSM 2160]
-------------------------MAI--------------------------------
-LHVDE--IRDMTAA-------------------------------------------ER
EVEL------------------------------------EQLETEL-------------
------------------------------------------------------------
-------------------LNEKAVLA---------------------------------
------------------------AG-GAP------------------------------
------------ENPGR-------------------------------------------
------------------------------------------------------------
-----------I------------------------------------------------
----------------------------------------------------GELKRTIA
R-----------------------------------------------------------
------------------------------------------------------VKTIQR
E-----------------------------------------------------------
-----EG---DFD----E------------------------------------------
-----------------------------------------------------------
>gi|452206441|ref|YP_007486563.1| 50S ribosomal protein L29 [Natronomonas moolapensis 8.8.11]
-------------------------MAV--------------------------------
-LHVEE--IRDMTPA-------------------------------------------ER
EAEL------------------------------------EQLETEL-------------
------------------------------------------------------------
-------------------LNEKAVLA---------------------------------
------------------------AG-GAP------------------------------
------------ENPGR-------------------------------------------
------------------------------------------------------------
-----------I------------------------------------------------
----------------------------------------------------GELKRTIA
R-----------------------------------------------------------
------------------------------------------------------MKTVQR
E-----------------------------------------------------------
-----EG---DFE----E------------------------------------------
-----------------------------------------------------------
>gi|15790639|ref|NP_280463.1| 50S ribosomal protein L29 [Halobacterium sp. NRC-1]
-------------------------MAI--------------------------------
-LYTSE--IRDMTPA-------------------------------------------ER
EAEL------------------------------------EELRTEL-------------
------------------------------------------------------------
-------------------LNSKAVKA---------------------------------
------------------------AG-GAP------------------------------
------------DNPGR-------------------------------------------
------------------------------------------------------------
-----------I------------------------------------------------
----------------------------------------------------SELRKTIA
R-----------------------------------------------------------
------------------------------------------------------IKTVQR
E-----------------------------------------------------------
-----EG---DLA----DDE----------------------------------------
-----------------------------------------------------------
>gi|169236378|ref|YP_001689578.1| 50S ribosomal protein L29P [Halobacterium salinarum R1]
-------------------------MAI--------------------------------
-LYTSE--IRDMTPA-------------------------------------------ER
EAEL------------------------------------EELRTEL-------------
------------------------------------------------------------
-------------------LNSKAVKA---------------------------------
------------------------AG-GAP------------------------------
------------DNPGR-------------------------------------------
------------------------------------------------------------
-----------I------------------------------------------------
----------------------------------------------------SELRKTIA
R-----------------------------------------------------------
------------------------------------------------------IKTVQR
E-----------------------------------------------------------
-----EG---DLA----DDE----------------------------------------
-----------------------------------------------------------
>gi|399577353|ref|ZP_10771106.1| rpl29 protein [Halogranum salarium B-1]
-------------------------MAI--------------------------------
-LYPDE--IRDMTPA-------------------------------------------ER
EAEL------------------------------------EELETEL-------------
------------------------------------------------------------
-------------------LNTKAVQA---------------------------------
------------------------AG-GAP------------------------------
------------DNPGR-------------------------------------------
------------------------------------------------------------
-----------V------------------------------------------------
----------------------------------------------------KELKKTIA
R-----------------------------------------------------------
------------------------------------------------------IKTIQH
E-----------------------------------------------------------
-----ES---DDE-----------------------------------------------
-----------------------------------------------------------
>gi|448592786|ref|ZP_21651833.1| 50S ribosomal protein L29P [Haloferax elongans ATCC BAA-1513]
-------------------------MAI--------------------------------
-LYTDE--IRDMTAA-------------------------------------------ER
EAEL------------------------------------EELETEL-------------
------------------------------------------------------------
-------------------LNTKAVQA---------------------------------
------------------------AG-GAP------------------------------
------------DNPGR-------------------------------------------
------------------------------------------------------------
-----------V------------------------------------------------
----------------------------------------------------AELKRTVA
R-----------------------------------------------------------
------------------------------------------------------IKTIQR
E-----------------------------------------------------------
-----EG---DFD----EE-----------------------------------------
-----------------------------------------------------------
>gi|448578194|ref|ZP_21643629.1| 50S ribosomal protein L29P [Haloferax larsenii JCM 13917]
-------------------------MAI--------------------------------
-LYTDE--IRDMTAA-------------------------------------------ER
EAEL------------------------------------EELETEL-------------
------------------------------------------------------------
-------------------LNTKAVQA---------------------------------
------------------------AG-GAP------------------------------
------------DNPGR-------------------------------------------
------------------------------------------------------------
-----------V------------------------------------------------
----------------------------------------------------AELKRTVA
R-----------------------------------------------------------
------------------------------------------------------IKTIQR
E-----------------------------------------------------------
-----EG---DFD----EE-----------------------------------------
-----------------------------------------------------------
>gi|322372161|ref|ZP_08046702.1| 50S ribosomal protein L29P [Haladaptatus paucihalophilus DX253]
-------------------------MAI--------------------------------
-LHTSE--IRDMTPA-------------------------------------------ER
ESEL------------------------------------EELETEL-------------
------------------------------------------------------------
-------------------LNAKAVKA---------------------------------
------------------------AG-GAP------------------------------
------------ENPGR-------------------------------------------
------------------------------------------------------------
-----------I------------------------------------------------
----------------------------------------------------KELRRTIA
R-----------------------------------------------------------
------------------------------------------------------IKTIQQ
E-----------------------------------------------------------
-----EG---DLE-----------------------------------------------
-----------------------------------------------------------
>gi|354610530|ref|ZP_09028486.1| ribosomal protein L29 [Halobacterium sp. DL1]
-------------------------MAI--------------------------------
-LHTQE--IRDMTPA-------------------------------------------ER
EAEL------------------------------------EEIETEL-------------
------------------------------------------------------------
-------------------LNAKAVKA---------------------------------
------------------------AG-GAP------------------------------
------------DNPGR-------------------------------------------
------------------------------------------------------------
-----------I------------------------------------------------
----------------------------------------------------SELRRTVA
R-----------------------------------------------------------
------------------------------------------------------IKTIQR
E-----------------------------------------------------------
-----EG---DLD----ETES---------------------------------------
-----------------------------------------------------------
>gi|541190028|gb|ERG98416.1| ribosomal protein L29 [Haloquadratum sp. J07HQX50]
-------------------------MAI--------------------------------
-LYAEE--IRDMTAA-------------------------------------------ER
EAEL------------------------------------EELETEL-------------
------------------------------------------------------------
-------------------LNMKAVQA---------------------------------
------------------------AG-GAP------------------------------
------------ENPGR-------------------------------------------
------------------------------------------------------------
-----------V------------------------------------------------
----------------------------------------------------GELKRTIA
R-----------------------------------------------------------
------------------------------------------------------IKTIQQ
E-----------------------------------------------------------
-----ED---DSE----G------------------------------------------
-----------------------------------------------------------
>gi|544640214|ref|WP_021074753.1| 50S ribosomal protein L29 [haloarchaeon 3A1_DGR]
-------------------------MAI--------------------------------
-LYPDE--IRDMTAA-------------------------------------------ER
EVEL------------------------------------EELETEL-------------
------------------------------------------------------------
-------------------LNLKAQQA---------------------------------
------------------------AG-GMP------------------------------
------------ESPGR-------------------------------------------
------------------------------------------------------------
-----------V------------------------------------------------
----------------------------------------------------GELKRTIA
R-----------------------------------------------------------
------------------------------------------------------IKTIQG
E-----------------------------------------------------------
-----EG---DLD----E------------------------------------------
-----------------------------------------------------------
>lcl|18174_1369 unnamed protein product
-------------------------MAI--------------------------------
-LYTDE--IRDMTAA-------------------------------------------ER
RVEL------------------------------------EELETEL-------------
------------------------------------------------------------
-------------------LNSKAQRA---------------------------------
------------------------AG-GMP------------------------------
------------ESPGR-------------------------------------------
------------------------------------------------------------
-----------V------------------------------------------------
----------------------------------------------------NELKKTIA
R-----------------------------------------------------------
------------------------------------------------------IKTIQT
E-----------------------------------------------------------
-----EG---DFD----DEDQ---------------------------------------
-----------------------------------------------------------
>lcl|18178_839 unnamed protein product
-------------------------MAI--------------------------------
-LYTDE--IRDMTAA-------------------------------------------ER
RVEL------------------------------------EELETEL-------------
------------------------------------------------------------
-------------------LNSKAQRA---------------------------------
------------------------AG-GMP------------------------------
------------ESPGR-------------------------------------------
------------------------------------------------------------
-----------V------------------------------------------------
----------------------------------------------------NELKKTIA
R-----------------------------------------------------------
------------------------------------------------------IKTIQT
E-----------------------------------------------------------
-----EG---DFD----DEDQ---------------------------------------
-----------------------------------------------------------
>lcl|36546_1987 unnamed protein product
-------------------------MAI--------------------------------
-LYTDE--IRDMTAA-------------------------------------------ER
QVEL------------------------------------EELETEL-------------
------------------------------------------------------------
-------------------LNSKAQRA---------------------------------
------------------------AG-GMP------------------------------
------------ESPGR-------------------------------------------
------------------------------------------------------------
-----------V------------------------------------------------
----------------------------------------------------NELKKTIA
R-----------------------------------------------------------
------------------------------------------------------IKTIQA
E-----------------------------------------------------------
-----EG---DFD----EDEA---------------------------------------
-----------------------------------------------------------
>gi|448503705|ref|ZP_21613334.1| 50S ribosomal protein L29P [Halorubrum coriense DSM 10284]
-------------------------MAI--------------------------------
-LYTDE--IRDMTAA-------------------------------------------ER
QVEL------------------------------------EELETEL-------------
------------------------------------------------------------
-------------------LNSKAQRA---------------------------------
------------------------AG-GMP------------------------------
------------ESPGR-------------------------------------------
------------------------------------------------------------
-----------V------------------------------------------------
----------------------------------------------------NELKKTIA
R-----------------------------------------------------------
------------------------------------------------------IKTIQA
E-----------------------------------------------------------
-----EG---DFD----EDEA---------------------------------------
-----------------------------------------------------------
>lcl|38020_990 unnamed protein product
-------------------------MAI--------------------------------
-LYTDE--IRDMTAA-------------------------------------------ER
QVEL------------------------------------EELETEL-------------
------------------------------------------------------------
-------------------LNSKAQRA---------------------------------
------------------------AG-GMP------------------------------
------------ESPGR-------------------------------------------
------------------------------------------------------------
-----------V------------------------------------------------
----------------------------------------------------NELKKTIA
R-----------------------------------------------------------
------------------------------------------------------IKTIQA
E-----------------------------------------------------------
-----EG---DFD----EDEA---------------------------------------
-----------------------------------------------------------
>lcl|38021_2137 unnamed protein product
-------------------------MAI--------------------------------
-LYTDE--IRDMTAA-------------------------------------------ER
QVEL------------------------------------EELETEL-------------
------------------------------------------------------------
-------------------LNSKAQRA---------------------------------
------------------------AG-GMP------------------------------
------------ESPGR-------------------------------------------
------------------------------------------------------------
-----------V------------------------------------------------
----------------------------------------------------NELKKTIA
R-----------------------------------------------------------
------------------------------------------------------IKTIQA
E-----------------------------------------------------------
-----EG---DFD----EDEA---------------------------------------
-----------------------------------------------------------
>lcl|38022_11 unnamed protein product
-------------------------MAI--------------------------------
-LYTDE--IRDMTAA-------------------------------------------ER
QVEL------------------------------------EELETEL-------------
------------------------------------------------------------
-------------------LNSKAQRA---------------------------------
------------------------AG-GMP------------------------------
------------ESPGR-------------------------------------------
------------------------------------------------------------
-----------V------------------------------------------------
----------------------------------------------------NELKKTIA
R-----------------------------------------------------------
------------------------------------------------------IKTIQA
E-----------------------------------------------------------
-----EG---DFD----EDEA---------------------------------------
-----------------------------------------------------------
>lcl|23591_2512 unnamed protein product
-------------------------MAI--------------------------------
-LYTDE--IRDMTAA-------------------------------------------ER
QVEL------------------------------------EELETEL-------------
------------------------------------------------------------
-------------------LNSKAQRA---------------------------------
------------------------AG-GMP------------------------------
------------ESPGR-------------------------------------------
------------------------------------------------------------
-----------V------------------------------------------------
----------------------------------------------------NELKKTIA
R-----------------------------------------------------------
------------------------------------------------------IKTIQA
E-----------------------------------------------------------
-----EG---DFD----EDEA---------------------------------------
-----------------------------------------------------------
>lcl|36553_2264 unnamed protein product
-------------------------MAI--------------------------------
-LYTDE--IRDMTAA-------------------------------------------ER
QVEL------------------------------------EELETEL-------------
------------------------------------------------------------
-------------------LNSKAQRA---------------------------------
------------------------AG-GMP------------------------------
------------ESPGR-------------------------------------------
------------------------------------------------------------
-----------V------------------------------------------------
----------------------------------------------------NELKKTIA
R-----------------------------------------------------------
------------------------------------------------------IKTIQA
E-----------------------------------------------------------
-----EG---DFD----EDEA---------------------------------------
-----------------------------------------------------------
>lcl|38024_1995 unnamed protein product
-------------------------MAI--------------------------------
-LYTDE--IRDMTAA-------------------------------------------ER
QVEL------------------------------------EELETEL-------------
------------------------------------------------------------
-------------------LNSKAQRA---------------------------------
------------------------AG-GMP------------------------------
------------ESPGR-------------------------------------------
------------------------------------------------------------
-----------V------------------------------------------------
----------------------------------------------------NELKKTIA
R-----------------------------------------------------------
------------------------------------------------------IKTIQA
E-----------------------------------------------------------
-----EG---DFD----EDEA---------------------------------------
-----------------------------------------------------------
>lcl|38025_470 unnamed protein product
-------------------------MAI--------------------------------
-LYTDE--IRDMTAA-------------------------------------------ER
QVEL------------------------------------EELETEL-------------
------------------------------------------------------------
-------------------LNSKAQRA---------------------------------
------------------------AG-GMP------------------------------
------------ESPGR-------------------------------------------
------------------------------------------------------------
-----------V------------------------------------------------
----------------------------------------------------NELKKTIA
R-----------------------------------------------------------
------------------------------------------------------IKTIQA
E-----------------------------------------------------------
-----EG---DFD----EDEA---------------------------------------
-----------------------------------------------------------
>lcl|36556_1128 unnamed protein product
-------------------------MAI--------------------------------
-LYTDE--IRDMTAA-------------------------------------------ER
QVEL------------------------------------EELETEL-------------
------------------------------------------------------------
-------------------LNSKAQRA---------------------------------
------------------------AG-GMP------------------------------
------------ESPGR-------------------------------------------
------------------------------------------------------------
-----------V------------------------------------------------
----------------------------------------------------NELKKTIA
R-----------------------------------------------------------
------------------------------------------------------IKTIQA
E-----------------------------------------------------------
-----EG---DFD----EDEA---------------------------------------
-----------------------------------------------------------
>lcl|36557_4111 unnamed protein product
-------------------------MAI--------------------------------
-LYTDE--IRDMTAA-------------------------------------------ER
QVEL------------------------------------EELETEL-------------
------------------------------------------------------------
-------------------LNSKAQRA---------------------------------
------------------------AG-GMP------------------------------
------------ESPGR-------------------------------------------
------------------------------------------------------------
-----------V------------------------------------------------
----------------------------------------------------NELKKTIA
R-----------------------------------------------------------
------------------------------------------------------IKTIQA
E-----------------------------------------------------------
-----EG---DFD----EDEA---------------------------------------
-----------------------------------------------------------
>lcl|36174_652 unnamed protein product
-------------------------MAI--------------------------------
-LYTDE--IRDMTAA-------------------------------------------ER
QVEV------------------------------------EELETEL-------------
------------------------------------------------------------
-------------------LNSKAQRA---------------------------------
------------------------AG-GMP------------------------------
------------ESPGR-------------------------------------------
------------------------------------------------------------
-----------V------------------------------------------------
----------------------------------------------------NELKKTIA
R-----------------------------------------------------------
------------------------------------------------------IKTIQA
E-----------------------------------------------------------
-----EG---DFD----EDEA---------------------------------------
-----------------------------------------------------------
>lcl|38019_2908 unnamed protein product
-------------------------MAI--------------------------------
-LYTDE--IRDMTAA-------------------------------------------ER
EVEL------------------------------------EELETEL-------------
------------------------------------------------------------
-------------------LNTKAQQA---------------------------------
------------------------AG-GMP------------------------------
------------ESPGR-------------------------------------------
------------------------------------------------------------
-----------V------------------------------------------------
----------------------------------------------------NELKKTIA
R-----------------------------------------------------------
------------------------------------------------------IKTIQA
E-----------------------------------------------------------
-----EG---DFD----DE-----------------------------------------
-----------------------------------------------------------
>gi|448535701|ref|ZP_21622221.1| 50S ribosomal protein L29P [Halorubrum hochstenium ATCC 700873]
-------------------------MAI--------------------------------
-LYTDE--IRDMTAA-------------------------------------------ER
QVEL------------------------------------EELETEL-------------
------------------------------------------------------------
-------------------LNSKAQRA---------------------------------
------------------------AG-GMP------------------------------
------------ESPGR-------------------------------------------
------------------------------------------------------------
-----------V------------------------------------------------
----------------------------------------------------NELKKTIA
R-----------------------------------------------------------
------------------------------------------------------IKTIQT
E-----------------------------------------------------------
-----EG---DFD----EEQ----------------------------------------
-----------------------------------------------------------
>gi|448436259|ref|ZP_21587060.1| 50S ribosomal protein L29P [Halorubrum tebenquichense DSM 14210]
-------------------------MAI--------------------------------
-LYTDE--IRDMTAA-------------------------------------------ER
QVEL------------------------------------EELETEL-------------
------------------------------------------------------------
-------------------LNSKAQRA---------------------------------
------------------------AG-GMP------------------------------
------------ESPGR-------------------------------------------
------------------------------------------------------------
-----------V------------------------------------------------
----------------------------------------------------NELKKTIA
R-----------------------------------------------------------
------------------------------------------------------IKTIQT
E-----------------------------------------------------------
-----EG---DFD----EEQ----------------------------------------
-----------------------------------------------------------
>gi|222480850|ref|YP_002567087.1| 50S ribosomal protein L29P [Halorubrum lacusprofundi ATCC 49239]
-------------------------MAI--------------------------------
-LYTDE--IRDMTAA-------------------------------------------ER
QVEL------------------------------------EELETEL-------------
------------------------------------------------------------
-------------------LNSKAQRA---------------------------------
------------------------AG-GMP------------------------------
------------ESPGR-------------------------------------------
------------------------------------------------------------
-----------V------------------------------------------------
----------------------------------------------------KEMKKTIA
R-----------------------------------------------------------
------------------------------------------------------IKTIQA
E-----------------------------------------------------------
-----EG---DFD----E------------------------------------------
-----------------------------------------------------------
>lcl|18176_1160 unnamed protein product
-------------------------MAI--------------------------------
-LYTDE--IRDMTAA-------------------------------------------ER
QVEL------------------------------------EELETEL-------------
------------------------------------------------------------
-------------------LNSKAQRA---------------------------------
------------------------AG-GMP------------------------------
------------ESPGR-------------------------------------------
------------------------------------------------------------
-----------V------------------------------------------------
----------------------------------------------------NELKKTIA
R-----------------------------------------------------------
------------------------------------------------------IKTIQA
E-----------------------------------------------------------
-----EG---DFD----DEEQ---------------------------------------
-----------------------------------------------------------
>lcl|18175_1645 unnamed protein product
-------------------------MAI--------------------------------
-LYTDE--IRDMTAA-------------------------------------------ER
QVEL------------------------------------EELETEL-------------
------------------------------------------------------------
-------------------LNSKAQRA---------------------------------
------------------------AG-GMP------------------------------
------------ESPGR-------------------------------------------
------------------------------------------------------------
-----------V------------------------------------------------
----------------------------------------------------NELKKTIA
R-----------------------------------------------------------
------------------------------------------------------IKTIQA
E-----------------------------------------------------------
-----EG---DFD----DEEQ---------------------------------------
-----------------------------------------------------------
>gi|448452130|ref|ZP_21593150.1| 50S ribosomal protein L29P [Halorubrum litoreum JCM 13561]
-------------------------MAI--------------------------------
-LYTDE--IRDMTAA-------------------------------------------ER
KVEL------------------------------------EELETEL-------------
------------------------------------------------------------
-------------------LNSKAQRA---------------------------------
------------------------AG-GMP------------------------------
------------ESPGR-------------------------------------------
------------------------------------------------------------
-----------V------------------------------------------------
----------------------------------------------------NELKKTIA
R-----------------------------------------------------------
------------------------------------------------------IKTIQA
E-----------------------------------------------------------
-----EG---DFD----DEQ----------------------------------------
-----------------------------------------------------------
>lcl|39407_842 unnamed protein product
-------------------------MAI--------------------------------
-LYTDE--IRDMTAA-------------------------------------------ER
EVEL------------------------------------EELETEL-------------
------------------------------------------------------------
-------------------LNSKAQRA---------------------------------
------------------------AG-GMP------------------------------
------------ESPGR-------------------------------------------
------------------------------------------------------------
-----------V------------------------------------------------
----------------------------------------------------NELKKTIA
R-----------------------------------------------------------
------------------------------------------------------IKTIQA
E-----------------------------------------------------------
-----EG---DFD----DEQ----------------------------------------
-----------------------------------------------------------
>gi|448484341|ref|ZP_21606048.1| 50S ribosomal protein L29P [Halorubrum arcis JCM 13916]
-------------------------MAI--------------------------------
-LYTDE--IRDMTAA-------------------------------------------ER
EVEL------------------------------------EELETEL-------------
------------------------------------------------------------
-------------------LNSKAQRA---------------------------------
------------------------AG-GMP------------------------------
------------ESPGR-------------------------------------------
------------------------------------------------------------
-----------V------------------------------------------------
----------------------------------------------------NELKKTIA
R-----------------------------------------------------------
------------------------------------------------------IKTIQA
E-----------------------------------------------------------
-----EG---DFD----DEQ----------------------------------------
-----------------------------------------------------------
>lcl|38016_1432 unnamed protein product
-------------------------MAI--------------------------------
-LYTDE--IRDMTAA-------------------------------------------ER
EVEL------------------------------------EELETEL-------------
------------------------------------------------------------
-------------------LNSKAQRA---------------------------------
------------------------AG-GMP------------------------------
------------ESPGR-------------------------------------------
------------------------------------------------------------
-----------V------------------------------------------------
----------------------------------------------------NELKKTIA
R-----------------------------------------------------------
------------------------------------------------------IKTIQA
E-----------------------------------------------------------
-----EG---DFD----DEQ----------------------------------------
-----------------------------------------------------------
>gi|448517696|ref|ZP_21617270.1| 50S ribosomal protein L29P [Halorubrum distributum JCM 10118]
-------------------------MAI--------------------------------
-LYTDE--IRDMTAA-------------------------------------------ER
EVEL------------------------------------EELETEL-------------
------------------------------------------------------------
-------------------LNSKAQRA---------------------------------
------------------------AG-GMP------------------------------
------------ESPGR-------------------------------------------
------------------------------------------------------------
-----------V------------------------------------------------
----------------------------------------------------NELKKTIA
R-----------------------------------------------------------
------------------------------------------------------IKTIQA
E-----------------------------------------------------------
-----EG---DFD----DEQ----------------------------------------
-----------------------------------------------------------
>lcl|36549_2146 unnamed protein product
-------------------------MAI--------------------------------
-LYTDE--IRDMTAA-------------------------------------------ER
EVEL------------------------------------EELETEL-------------
------------------------------------------------------------
-------------------LNSKAQRA---------------------------------
------------------------AG-GMP------------------------------
------------ESPGR-------------------------------------------
------------------------------------------------------------
-----------V------------------------------------------------
----------------------------------------------------NELKKTIA
R-----------------------------------------------------------
------------------------------------------------------IKTIQA
E-----------------------------------------------------------
-----EG---DFD----DEQ----------------------------------------
-----------------------------------------------------------
>gi|448426500|ref|ZP_21583349.1| 50S ribosomal protein L29P [Halorubrum terrestre JCM 10247]
-------------------------MAI--------------------------------
-LYTDE--IRDMTAA-------------------------------------------ER
EVEL------------------------------------EELETEL-------------
------------------------------------------------------------
-------------------LNSKAQRA---------------------------------
------------------------AG-GMP------------------------------
------------ESPGR-------------------------------------------
------------------------------------------------------------
-----------V------------------------------------------------
----------------------------------------------------NELKKTIA
R-----------------------------------------------------------
------------------------------------------------------IKTIQA
E-----------------------------------------------------------
-----EG---DFD----DEQ----------------------------------------
-----------------------------------------------------------
>gi|495716520|ref|WP_008441099.1| 50S ribosomal protein L29P [Halorubrum californiense]
-------------------------MAI--------------------------------
-LYTDE--IRDMTAA-------------------------------------------ER
QVEL------------------------------------EELETEL-------------
------------------------------------------------------------
-------------------LNSKAQRA---------------------------------
------------------------AG-GMP------------------------------
------------ESPGR-------------------------------------------
------------------------------------------------------------
-----------V------------------------------------------------
----------------------------------------------------NELKKTIA
R-----------------------------------------------------------
------------------------------------------------------IKTIQA
E-----------------------------------------------------------
-----EG---DFD----DEQ----------------------------------------
-----------------------------------------------------------
>gi|448460070|ref|ZP_21596990.1| 50S ribosomal protein L29P [Halorubrum lipolyticum DSM 21995]
-------------------------MAI--------------------------------
-LYTDE--IRDMTAA-------------------------------------------ER
QVEL------------------------------------DELETEL-------------
------------------------------------------------------------
-------------------LNSKAQRA---------------------------------
------------------------AG-GMP------------------------------
------------ESPGR-------------------------------------------
------------------------------------------------------------
-----------V------------------------------------------------
----------------------------------------------------KELKKTIA
R-----------------------------------------------------------
------------------------------------------------------IKTIQA
E-----------------------------------------------------------
-----EG---DFD----DE-----------------------------------------
-----------------------------------------------------------
>gi|448475303|ref|ZP_21603021.1| 50S ribosomal protein L29P [Halorubrum aidingense JCM 13560]
-------------------------MAI--------------------------------
-LYTDE--IRDMTAA-------------------------------------------ER
QVEL------------------------------------EELETEL-------------
------------------------------------------------------------
-------------------LNSKAQRA---------------------------------
------------------------AG-GMP------------------------------
------------ESPGR-------------------------------------------
------------------------------------------------------------
-----------V------------------------------------------------
----------------------------------------------------KEMKKTIA
R-----------------------------------------------------------
------------------------------------------------------IKTIQA
E-----------------------------------------------------------
-----EG---DFD----DE-----------------------------------------
-----------------------------------------------------------
>gi|448441442|ref|ZP_21589105.1| 50S ribosomal protein L29P [Halorubrum saccharovorum DSM 1137]
-------------------------MAI--------------------------------
-LYTDE--IRDMTAA-------------------------------------------ER
QVEL------------------------------------EELETEL-------------
------------------------------------------------------------
-------------------LNSKAQRA---------------------------------
------------------------AG-GMP------------------------------
------------ESPGR-------------------------------------------
------------------------------------------------------------
-----------V------------------------------------------------
----------------------------------------------------KEMKKTIA
R-----------------------------------------------------------
------------------------------------------------------IKTIQA
E-----------------------------------------------------------
-----EG---DFD----DE-----------------------------------------
-----------------------------------------------------------
>lcl|36550_1712 unnamed protein product
-------------------------MAI--------------------------------
-LYTDE--IRDMTAA-------------------------------------------ER
QVEL------------------------------------EELETEL-------------
------------------------------------------------------------
-------------------LNSKAQRA---------------------------------
------------------------AG-GMP------------------------------
------------ESPGR-------------------------------------------
------------------------------------------------------------
-----------V------------------------------------------------
----------------------------------------------------KELKKTIA
R-----------------------------------------------------------
------------------------------------------------------IKTIQQ
E-----------------------------------------------------------
-----EG---DFD----DE-----------------------------------------
-----------------------------------------------------------
>lcl|36551_2376 unnamed protein product
-------------------------MAI--------------------------------
-LYTDE--IRDMTAA-------------------------------------------ER
QVEL------------------------------------EELETEL-------------
------------------------------------------------------------
-------------------LNSKAQRA---------------------------------
------------------------AG-GMP------------------------------
------------ESPGR-------------------------------------------
------------------------------------------------------------
-----------V------------------------------------------------
----------------------------------------------------KELKKTIA
R-----------------------------------------------------------
------------------------------------------------------IKTIQQ
E-----------------------------------------------------------
-----EG---DFD----DE-----------------------------------------
-----------------------------------------------------------
>lcl|36552_1185 unnamed protein product
-------------------------MAI--------------------------------
-LYTDE--IRDMTAA-------------------------------------------ER
QVEL------------------------------------EELETEL-------------
------------------------------------------------------------
-------------------LNSKAQRA---------------------------------
------------------------AG-GMP------------------------------
------------ESPGR-------------------------------------------
------------------------------------------------------------
-----------V------------------------------------------------
----------------------------------------------------KELKKTIA
R-----------------------------------------------------------
------------------------------------------------------IKTIQQ
E-----------------------------------------------------------
-----EG---DFD----DE-----------------------------------------
-----------------------------------------------------------
>lcl|36554_2658 unnamed protein product
-------------------------MAI--------------------------------
-LYTDE--IRDMTAA-------------------------------------------ER
QVEL------------------------------------EELETEL-------------
------------------------------------------------------------
-------------------LNSKAQRA---------------------------------
------------------------AG-GMP------------------------------
------------ESPGR-------------------------------------------
------------------------------------------------------------
-----------V------------------------------------------------
----------------------------------------------------KELKKTIA
R-----------------------------------------------------------
------------------------------------------------------IKTIQQ
E-----------------------------------------------------------
-----EG---DFD----DE-----------------------------------------
-----------------------------------------------------------
>lcl|36555_1201 unnamed protein product
-------------------------MAI--------------------------------
-LYTDE--IRDMTAA-------------------------------------------ER
QVEL------------------------------------EELETEL-------------
------------------------------------------------------------
-------------------LNSKAQRA---------------------------------
------------------------AG-GMP------------------------------
------------ESPGR-------------------------------------------
------------------------------------------------------------
-----------V------------------------------------------------
----------------------------------------------------KELKKTIA
R-----------------------------------------------------------
------------------------------------------------------IKTIQQ
E-----------------------------------------------------------
-----EG---DFD----DE-----------------------------------------
-----------------------------------------------------------
>lcl|38017_2443 unnamed protein product
-------------------------MAI--------------------------------
-LYTDE--IRDMTAA-------------------------------------------ER
QVEL------------------------------------EELETEL-------------
------------------------------------------------------------
-------------------LNSKAQRA---------------------------------
------------------------AG-GMP------------------------------
------------ESPGR-------------------------------------------
------------------------------------------------------------
-----------V------------------------------------------------
----------------------------------------------------KELKKTIA
R-----------------------------------------------------------
------------------------------------------------------IKTIQA
E-----------------------------------------------------------
-----EG---DFD----DE-----------------------------------------
-----------------------------------------------------------
>lcl|36548_277 unnamed protein product
-------------------------MAI--------------------------------
-LYTDE--IRDMTAA-------------------------------------------ER
QVEL------------------------------------EELETEL-------------
------------------------------------------------------------
-------------------LNSKAQRA---------------------------------
------------------------AG-GMP------------------------------
------------ESPGR-------------------------------------------
------------------------------------------------------------
-----------V------------------------------------------------
----------------------------------------------------KELKKTIA
R-----------------------------------------------------------
------------------------------------------------------IKTIQA
E-----------------------------------------------------------
-----EG---DFD----DE-----------------------------------------
-----------------------------------------------------------
>gi|448463237|ref|ZP_21598015.1| 50S ribosomal protein L29P [Halorubrum kocurii JCM 14978]
-------------------------MAI--------------------------------
-LYTDE--IRDMTAA-------------------------------------------ER
QVEL------------------------------------EELETEL-------------
------------------------------------------------------------
-------------------LNSKAQRA---------------------------------
------------------------AG-GMP------------------------------
------------ESPGR-------------------------------------------
------------------------------------------------------------
-----------V------------------------------------------------
----------------------------------------------------KELKKTIA
R-----------------------------------------------------------
------------------------------------------------------IKTIQA
E-----------------------------------------------------------
-----EG---DFD----DE-----------------------------------------
-----------------------------------------------------------
>gi|448285636|ref|ZP_21476877.1| 50S ribosomal protein L29P [Halogeometricum borinquense DSM 11551]
-------------------------MAI--------------------------------
-LYTAE--IRDMTPA-------------------------------------------ER
EAEV------------------------------------EELETEL-------------
------------------------------------------------------------
-------------------LNAKAVQA---------------------------------
------------------------AG-GAP------------------------------
------------ENPGR-------------------------------------------
------------------------------------------------------------
-----------I------------------------------------------------
----------------------------------------------------SELKRTIA
R-----------------------------------------------------------
------------------------------------------------------IKTIQQ
E-----------------------------------------------------------
-----EG---DFD----EQ-----------------------------------------
-----------------------------------------------------------
>gi|448415412|ref|ZP_21578212.1| 50S ribosomal protein L29P [Halosarcina pallida JCM 14848]
-------------------------MAI--------------------------------
-LYPEE--IRDMTPA-------------------------------------------ER
DAEL------------------------------------EELETEL-------------
------------------------------------------------------------
-------------------LNAKAVQA---------------------------------
------------------------AG-GAP------------------------------
------------ENPGR-------------------------------------------
------------------------------------------------------------
-----------V------------------------------------------------
----------------------------------------------------GELKRTIA
R-----------------------------------------------------------
------------------------------------------------------IKTIQG
E-----------------------------------------------------------
-----EG---DLD----E------------------------------------------
-----------------------------------------------------------
>gi|448618107|ref|ZP_21666452.1| 50S ribosomal protein L29P [Haloferax mediterranei ATCC 33500]
-------------------------MAI--------------------------------
-LYTEE--IRDMTPA-------------------------------------------ER
VAEL------------------------------------EELETEL-------------
------------------------------------------------------------
-------------------LNAKAVQA---------------------------------
------------------------AG-GAP------------------------------
------------ENPGR-------------------------------------------
------------------------------------------------------------
-----------V------------------------------------------------
----------------------------------------------------SELKKTIA
R-----------------------------------------------------------
------------------------------------------------------IKTIQG
E-----------------------------------------------------------
-----EG---DLD----EE-----------------------------------------
-----------------------------------------------------------
>gi|448611740|ref|ZP_21662170.1| 50S ribosomal protein L29P [Haloferax mucosum ATCC BAA-1512]
-------------------------MAI--------------------------------
-LYTEE--IRDMTPA-------------------------------------------ER
VAEL------------------------------------EELETEL-------------
------------------------------------------------------------
-------------------LNAKAVQA---------------------------------
------------------------AG-GAP------------------------------
------------ENPGR-------------------------------------------
------------------------------------------------------------
-----------V------------------------------------------------
----------------------------------------------------SELKKTIA
R-----------------------------------------------------------
------------------------------------------------------IKTIQG
E-----------------------------------------------------------
-----EG---DLD----EE-----------------------------------------
-----------------------------------------------------------
>gi|448600504|ref|ZP_21656000.1| 50S ribosomal protein L29P [Haloferax alexandrinus JCM 10717]
-------------------------MAI--------------------------------
-LYTEE--IRDMTPA-------------------------------------------ER
TAEL------------------------------------EELETEL-------------
------------------------------------------------------------
-------------------LNAKAVQA---------------------------------
------------------------AG-GAP------------------------------
------------ENPGR-------------------------------------------
------------------------------------------------------------
-----------V------------------------------------------------
----------------------------------------------------SELKKTIA
R-----------------------------------------------------------
------------------------------------------------------IKTIQG
E-----------------------------------------------------------
-----EG---DLD----EE-----------------------------------------
-----------------------------------------------------------
>gi|448557076|ref|ZP_21632511.1| 50S ribosomal protein L29P [Haloferax sp. ATCC BAA-644]
-------------------------MAI--------------------------------
-LYTEE--IRDMTPA-------------------------------------------ER
TAEL------------------------------------EELETEL-------------
------------------------------------------------------------
-------------------LNAKAVQA---------------------------------
------------------------AG-GAP------------------------------
------------ENPGR-------------------------------------------
------------------------------------------------------------
-----------V------------------------------------------------
----------------------------------------------------SELKKTIA
R-----------------------------------------------------------
------------------------------------------------------IKTIQG
E-----------------------------------------------------------
-----EG---DLD----EE-----------------------------------------
-----------------------------------------------------------
>gi|448548053|ref|ZP_21627397.1| 50S ribosomal protein L29P [Haloferax sp. ATCC BAA-645]
-------------------------MAI--------------------------------
-LYTEE--IRDMTPA-------------------------------------------ER
TAEL------------------------------------EELETEL-------------
------------------------------------------------------------
-------------------LNAKAVQA---------------------------------
------------------------AG-GAP------------------------------
------------ENPGR-------------------------------------------
------------------------------------------------------------
-----------V------------------------------------------------
----------------------------------------------------SELKKTIA
R-----------------------------------------------------------
------------------------------------------------------IKTIQG
E-----------------------------------------------------------
-----EG---DLD----EE-----------------------------------------
-----------------------------------------------------------
>gi|448545979|ref|ZP_21626306.1| 50S ribosomal protein L29P [Haloferax sp. ATCC BAA-646]
-------------------------MAI--------------------------------
-LYTEE--IRDMTPA-------------------------------------------ER
TAEL------------------------------------EELETEL-------------
------------------------------------------------------------
-------------------LNAKAVQA---------------------------------
------------------------AG-GAP------------------------------
------------ENPGR-------------------------------------------
------------------------------------------------------------
-----------V------------------------------------------------
----------------------------------------------------SELKKTIA
R-----------------------------------------------------------
------------------------------------------------------IKTIQG
E-----------------------------------------------------------
-----EG---DLD----EE-----------------------------------------
-----------------------------------------------------------
>gi|433420030|ref|ZP_20405416.1| 50S ribosomal protein L29P [Haloferax sp. BAB2207]
-------------------------MAI--------------------------------
-LYTEE--IRDMTPA-------------------------------------------ER
TAEL------------------------------------EELETEL-------------
------------------------------------------------------------
-------------------LNAKAVQA---------------------------------
------------------------AG-GAP------------------------------
------------ENPGR-------------------------------------------
------------------------------------------------------------
-----------V------------------------------------------------
----------------------------------------------------SELKKTIA
R-----------------------------------------------------------
------------------------------------------------------IKTIQG
E-----------------------------------------------------------
-----EG---DLD----EE-----------------------------------------
-----------------------------------------------------------
>gi|448623087|ref|ZP_21669736.1| 50S ribosomal protein L29P [Haloferax denitrificans ATCC 35960]
-------------------------MAI--------------------------------
-LYTEE--IRDMTPA-------------------------------------------ER
TAEL------------------------------------EELETEL-------------
------------------------------------------------------------
-------------------LNAKAVQA---------------------------------
------------------------AG-GAP------------------------------
------------ENPGR-------------------------------------------
------------------------------------------------------------
-----------V------------------------------------------------
----------------------------------------------------SELKKTIA
R-----------------------------------------------------------
------------------------------------------------------IKTIQG
E-----------------------------------------------------------
-----EG---DLD----EE-----------------------------------------
-----------------------------------------------------------
>gi|448583477|ref|ZP_21646833.1| 50S ribosomal protein L29P [Haloferax gibbonsii ATCC 33959]
-------------------------MAI--------------------------------
-LYTEE--IRDMTPA-------------------------------------------ER
TAEL------------------------------------EELETEL-------------
------------------------------------------------------------
-------------------LNAKAVQA---------------------------------
------------------------AG-GAP------------------------------
------------ENPGR-------------------------------------------
------------------------------------------------------------
-----------V------------------------------------------------
----------------------------------------------------SELKKTIA
R-----------------------------------------------------------
------------------------------------------------------IKTIQG
E-----------------------------------------------------------
-----EG---DLD----EE-----------------------------------------
-----------------------------------------------------------
>gi|448569077|ref|ZP_21638489.1| 50S ribosomal protein L29P [Haloferax lucentense DSM 14919]
-------------------------MAI--------------------------------
-LYTEE--IRDMTPA-------------------------------------------ER
TAEL------------------------------------EELETEL-------------
------------------------------------------------------------
-------------------LNAKAVQA---------------------------------
------------------------AG-GAP------------------------------
------------ENPGR-------------------------------------------
------------------------------------------------------------
-----------V------------------------------------------------
----------------------------------------------------SELKKTIA
R-----------------------------------------------------------
------------------------------------------------------IKTIQG
E-----------------------------------------------------------
-----EG---DLD----EE-----------------------------------------
-----------------------------------------------------------
>gi|448565522|ref|ZP_21636389.1| 50S ribosomal protein L29P [Haloferax prahovense DSM 18310]
-------------------------MAI--------------------------------
-LYTEE--IRDMTPA-------------------------------------------ER
TAEL------------------------------------EELETEL-------------
------------------------------------------------------------
-------------------LNAKAVQA---------------------------------
------------------------AG-GAP------------------------------
------------ENPGR-------------------------------------------
------------------------------------------------------------
-----------V------------------------------------------------
----------------------------------------------------SELKKTIA
R-----------------------------------------------------------
------------------------------------------------------IKTIQG
E-----------------------------------------------------------
-----EG---DLD----EE-----------------------------------------
-----------------------------------------------------------
>gi|448290682|ref|ZP_21481828.1| 50S ribosomal protein L29P [Haloferax volcanii DS2]
-------------------------MAI--------------------------------
-LYTEE--IRDMTPA-------------------------------------------ER
TAEL------------------------------------EDLETEL-------------
------------------------------------------------------------
-------------------LNAKAVQA---------------------------------
------------------------AG-GAP------------------------------
------------ENPGR-------------------------------------------
------------------------------------------------------------
-----------V------------------------------------------------
----------------------------------------------------SELKKTIA
R-----------------------------------------------------------
------------------------------------------------------IKTIQG
E-----------------------------------------------------------
-----EG---DLD----EE-----------------------------------------
-----------------------------------------------------------
>gi|335438902|ref|ZP_08561633.1| 50S ribosomal protein L29P [Halorhabdus tiamatea SARL4B]
-------------------------MTI--------------------------------
-LHPEE--IRDMTQA-------------------------------------------ER
ESEL------------------------------------EGLQTEL-------------
------------------------------------------------------------
-------------------LNARAVQA---------------------------------
------------------------TG-GAP------------------------------
------------ENPGR-------------------------------------------
------------------------------------------------------------
-----------I------------------------------------------------
----------------------------------------------------KEIRKAIA
R-----------------------------------------------------------
------------------------------------------------------IKTIDA
E-----------------------------------------------------------
-----DA---ESE-----------------------------------------------
-----------------------------------------------------------
>gi|257053366|ref|YP_003131199.1| 50S ribosomal protein L29P [Halorhabdus utahensis DSM 12940]
-------------------------MTI--------------------------------
-LHPEE--IRDMTAA-------------------------------------------ER
ESEL------------------------------------EDLQTEL-------------
------------------------------------------------------------
-------------------LNARAVQA---------------------------------
------------------------TG-GAP------------------------------
------------ENPGR-------------------------------------------
------------------------------------------------------------
-----------I------------------------------------------------
----------------------------------------------------KEIRKAIA
R-----------------------------------------------------------
------------------------------------------------------IKTIEA
E-----------------------------------------------------------
-----DA---ANE-----------------------------------------------
-----------------------------------------------------------
>gi|257387883|ref|YP_003177656.1| 50S ribosomal protein L29 [Halomicrobium mukohataei DSM 12286]
-------------------------MTV--------------------------------
-IHVEE--VRDMTAA-------------------------------------------ER
ESEL------------------------------------EDLKTEL-------------
------------------------------------------------------------
-------------------LNARAVQA---------------------------------
------------------------AG-GAP------------------------------
------------ENPGR-------------------------------------------
------------------------------------------------------------
-----------I------------------------------------------------
----------------------------------------------------GELRKAIA
R-----------------------------------------------------------
------------------------------------------------------IKTIQT
E-----------------------------------------------------------
-----EG---DLE-----------------------------------------------
-----------------------------------------------------------
>lcl|38015_2923 unnamed protein product
-------------------------MTV--------------------------------
-LHVQE--IRDMTPA-------------------------------------------ER
EAEL------------------------------------DDLKTEL-------------
------------------------------------------------------------
-------------------LNARAVQA---------------------------------
------------------------AG-GAP------------------------------
------------ENPGR-------------------------------------------
------------------------------------------------------------
-----------I------------------------------------------------
----------------------------------------------------KELRKAIA
R-----------------------------------------------------------
------------------------------------------------------IKTIQG
G-----------------------------------------------------------
-----EG---GLE----EKE----------------------------------------
-----------------------------------------------------------
>gi|448671522|ref|ZP_21687427.1| 50S ribosomal protein L29P [Haloarcula amylolytica JCM 13557]
-------------------------MTV--------------------------------
-LHVQE--IRDMTPA-------------------------------------------ER
EAEL------------------------------------DDLKTEL-------------
------------------------------------------------------------
-------------------LNARAVQA---------------------------------
------------------------AG-GAP------------------------------
------------ENPGR-------------------------------------------
------------------------------------------------------------
-----------I------------------------------------------------
----------------------------------------------------KELRKAIA
R-----------------------------------------------------------
------------------------------------------------------IKTIQG
E-----------------------------------------------------------
-----EG---DLQ----ENE----------------------------------------
-----------------------------------------------------------
>gi|448681470|ref|ZP_21691561.1| 50S ribosomal protein L29P [Haloarcula argentinensis DSM 12282]
-------------------------MTV--------------------------------
-LHVQE--IRDMTPA-------------------------------------------ER
EAEL------------------------------------DDLKTEL-------------
------------------------------------------------------------
-------------------LNARAVQA---------------------------------
------------------------AG-GAP------------------------------
------------ENPGR-------------------------------------------
------------------------------------------------------------
-----------I------------------------------------------------
----------------------------------------------------KELRKAIA
R-----------------------------------------------------------
------------------------------------------------------IKTIQG
E-----------------------------------------------------------
-----EG---DLQ----ENE----------------------------------------
-----------------------------------------------------------
>gi|448648014|ref|ZP_21679492.1| 50S ribosomal protein L29P [Haloarcula californiae ATCC 33799]
-------------------------MTV--------------------------------
-LHVQE--IRDMTPA-------------------------------------------ER
EAEL------------------------------------DDLKTEL-------------
------------------------------------------------------------
-------------------LNARAVQA---------------------------------
------------------------AG-GAP------------------------------
------------ENPGR-------------------------------------------
------------------------------------------------------------
-----------I------------------------------------------------
----------------------------------------------------KELRKAIA
R-----------------------------------------------------------
------------------------------------------------------IKTIQG
E-----------------------------------------------------------
-----EG---DLQ----ENE----------------------------------------
-----------------------------------------------------------
>gi|344212406|ref|YP_004796726.1| 50S ribosomal protein L29 [Haloarcula hispanica ATCC 33960]
-------------------------MTV--------------------------------
-LHVQE--IRDMTPA-------------------------------------------ER
EAEL------------------------------------DDLKTEL-------------
------------------------------------------------------------
-------------------LNARAVQA---------------------------------
------------------------AG-GAP------------------------------
------------ENPGR-------------------------------------------
------------------------------------------------------------
-----------I------------------------------------------------
----------------------------------------------------KELRKAIA
R-----------------------------------------------------------
------------------------------------------------------IKTIQG
E-----------------------------------------------------------
-----EG---DLQ----ENE----------------------------------------
-----------------------------------------------------------
>gi|448685267|ref|ZP_21693259.1| 50S ribosomal protein L29P [Haloarcula japonica DSM 6131]
-------------------------MTV--------------------------------
-LHVQE--IRDMTPA-------------------------------------------ER
EAEL------------------------------------DDLKTEL-------------
------------------------------------------------------------
-------------------LNARAVQA---------------------------------
------------------------AG-GAP------------------------------
------------ENPGR-------------------------------------------
------------------------------------------------------------
-----------I------------------------------------------------
----------------------------------------------------KELRKAIA
R-----------------------------------------------------------
------------------------------------------------------IKTIQG
E-----------------------------------------------------------
-----EG---DLQ----ENE----------------------------------------
-----------------------------------------------------------
>gi|55378377|ref|YP_136227.1| 50S ribosomal protein L29 [Haloarcula marismortui ATCC 43049]
-------------------------MTV--------------------------------
-LHVQE--IRDMTPA-------------------------------------------ER
EAEL------------------------------------DDLKTEL-------------
------------------------------------------------------------
-------------------LNARAVQA---------------------------------
------------------------AG-GAP------------------------------
------------ENPGR-------------------------------------------
------------------------------------------------------------
-----------I------------------------------------------------
----------------------------------------------------KELRKAIA
R-----------------------------------------------------------
------------------------------------------------------IKTIQG
E-----------------------------------------------------------
-----EG---DLQ----ENE----------------------------------------
-----------------------------------------------------------
>gi|448636980|ref|ZP_21675428.1| 50S ribosomal protein L29P [Haloarcula sinaiiensis ATCC 33800]
-------------------------MTV--------------------------------
-LHVQE--IRDMTPA-------------------------------------------ER
EAEL------------------------------------DDLKTEL-------------
------------------------------------------------------------
-------------------LNARAVQA---------------------------------
------------------------AG-GAP------------------------------
------------ENPGR-------------------------------------------
------------------------------------------------------------
-----------I------------------------------------------------
----------------------------------------------------KELRKAIA
R-----------------------------------------------------------
------------------------------------------------------IKTIQG
E-----------------------------------------------------------
-----EG---DLQ----ENE----------------------------------------
-----------------------------------------------------------
>gi|448630843|ref|ZP_21673298.1| 50S ribosomal protein L29P [Haloarcula vallismortis ATCC 29715]
-------------------------MTV--------------------------------
-LHVQE--IRDMTPA-------------------------------------------ER
EAEL------------------------------------DDLKTEL-------------
------------------------------------------------------------
-------------------LNARAVQA---------------------------------
------------------------AG-GAP------------------------------
------------ENPGR-------------------------------------------
------------------------------------------------------------
-----------I------------------------------------------------
----------------------------------------------------KELRKAIA
R-----------------------------------------------------------
------------------------------------------------------IKTIQG
E-----------------------------------------------------------
-----EG---DLQ----ENE----------------------------------------
-----------------------------------------------------------
