# Supplementary material for: Inteins as indicators of gene flow in the halobacteria
Source: Front Microbiol. 2014 Jun 26;5:299. doi: 10.3389/fmicb.2014.00299 (PMC4071816; doi:10.3389/fmicb.2014.00299)
Supplement: Supplementary file 1 [file DataSheet1.ZIP › data_file1/reference_tree_alignment/L35e_L29p.fasta]

>candidatus_nanosalinarum_J07AB56
--MSILSSDEARDMDSDELKRQMNDLKKELVEERGQIEVGGFAENPGRIGEIKKTVARIK
T---ELNDRE--------------
>hns_J07HN6
--MTIIHPEELRDMTPAEREVELEELETELLNAKSLQAAGGVPEDPSKLKELRRAIARIK
TIQREEGDLE--------------
>hcc_morrhuae_DSM_1307
--MAILHSAEIRDMTPAEREVEQEELETELLNSRAVQAAGGAPDNPGRIKELRRTIARLK
TIRREEGDLD----EEDEEAS---
>hcc_thailandensis_JCM_13552
--MAILHSAEIRDMTPAEREVEQEELETELLNSRAVQAAGGAPDNPGRIKELRRTIARLK
TIRREEGDLD----EDEEAS----
>hrr_J07HR59
--MAIIHPEELRDMTPAERQAELEDIETELLNTKAVQAAGGAPDDPGRVSELKKTIARVK
TIQREEGDLE----TEA-------
>hqr_walsbyi_C23
--MAIVYADELRDMTPAERQAELETLETELLNSKAEQAAGGAPENPGRVGELKRTIARIK
TIQHEEGDHE----TEPDSES---
>hqr_walsbyi_DSM_16790
--MAIVYADELRDMTPAERQAELEALETELLNSKAEQAAGGAPENPGRVGELKRTIARIK
TIQHEEGDHE----TEPDSES---
>hcc_hamelinensis_100A6
--MAILYAAEIRDMTPAEREAELEELETELLNSRAVQAAGGAPEDPGRIGELKRTIARLK
TIRNEEGDLD----ENEDEEAA--
>hcc_salifodinae_DSM_8989
--MAILHAAEMRDMTPAEREAELEELETELLNTRAVQAAGGAPENPGRIGELRRTIARLK
TIRNEEGDDE----SEEDA-----
>hcc_saccharolyticus_DSM_5350
--MAILHAEEMRDMTPAEREAELEELETELLNTKAVQAAGGAPENPGRIGELRRTIARLK
TIRNEEGDLD----ENGESA----
>hac_jeotgali_B3
--MAILHPAEIRDMTPAEREAEVEELRTELLNMKAVQAAGGAPENPGRIGELKRTIARVK
TIQGEEGDDT----DSTEA-----
>halophilic_archaeon_J07HB67
MRVAILHVEEIRDMTAAERQQELEELETELLNAKAVQAAGGAPENPGRFGELKRTIARLK
TVQREEGDLE--------------
>hvx_asiaticus_JCM_14624
--MAIVHVEELRDMTPAEREAELEELETELLNQKSVLAAGGAPEDPGRINELGKTIARIK
TIQREEGDLD----EE--------
>hvx_ruber_XH_70
--MAIVHVEELRDMTPAEREAELEELETELLNQKSVLAAGGAPEDPGRINELGKTIARIK
TIQREEGDFD----EE--------
>ncc_amylolyticus_DSM_10524
--MAILHVEEVRDMTAAEREAELEELETELLNQKSVLAAGGAPENPGRIGELSRTIARIK
TIQREEGDFE----DDE-------
>ncc_occultus_SP4
--MAILHVEEIRDMTAAEREAELEELETELLNQKSVLAAGGAPENPGRIGELSRTIARIK
TIQREEGDFE---NETSETSRDDE
>nrr_tibetense_GA33
--MAILHVAEVRDMTPAERTEELEELETELLNQKSVLAAGGAPENPGRIGELSRTIARVK
TIQREEGDLD----DE--------
>htg_thermotolerans_DSM_11522
--MAILHVEEIRDMTPAERAEELEELETELLNQKSVLAAGGAPENPGRIGELGRTIARIK
TIQREEGDVA----DEATDE----
>ncc_jeotgali_DSM_18795
--MAILHVEEIRDMTAAERQSELEELETELLNQKSVLAAGGAPENPGRIGELSRTIARIK
TIQREEGDLD----ETADADETEE
>nln_innermongolicus_JCM_12255
--MAILHVAEVRDMTPAERQEELEELETELLNQKSVLAAGGAPENPGRIGELSRTIARIK
TIQREEGDLD----EDDE------
>nab_aegyptia_DSM_13077
--MAILHVKEIRDMTPAERAEELDELETELLNQKSVLAAGGAPENPGRIGELSRTIARIK
TIQREEGDLD----EE--------
>nab_taiwanensis_DSM_12281
--MAILHVKEIRDMTPAERAEELDELETELLNQKSVLAAGGAPENPGRIGELSRTIARIK
TIQREEGDLD----EE--------
>nab_asiatica_DSM_12278
--MAILHVKEIRDMTPAERAEELDELETELLNQKSVLAAGGAPENPGRIGELSRTIARIK
TIQREEGDLE--------------
>nrr_sulfidifaciens_JCM_14089
--MAILHVEEIRDMTPAEREEELEELETELLNQKSVLAAGGAPENPGRIGELGTTIARIK
TIQREEGDLD----EE--------
>nrr_bangense_JCM_10635
--MAILHVEEIRDMTPAERAEELEELETELLNQKSVLAAGGAPENPGRIGELGTTIARIK
TIQREEGDLD----EE--------
>htg_salina_JCM_13891
--MAILHVEEIRDMTPAERQEELEELETELLNQKSVLAAGGAPENPGRIGELGRTIARIK
TIQREEGDLD----EADE------
>hpg_xanaduensis_SH_6
--MAILHVEEIRDMTPAERQEELEELETELLNSKSVLAAGGAPENPGRIGELRRTIARIK
TVQREEGDLE----DEADD-----
>hrr_LB1
--MAILHVEEIRDMTPAERAEELEELETELLNAKSVLAAGGAPENPGRIGELGRTIARIK
TIQREEGDLD----DEVEADAE--
>nnm_altunense_JCM_14663
--MAILHVEEIRDMTPAERAEELEELETELLNAKSVLAAGGAPENPGRIGELGRTIARIK
TIQREEGDLD----DEVEADAE--
>nnm_pallidum_DSM_3751
--MAILHVEEIRDMTPAERAEELEELETELLNAKSVLAAGGAPENPGRIGELGRTIARIK
TIQREEGDLD----DEVEADAE--
>nnm_gari_JCM_14663
--MAILHAEEIRDMTPAERAEELEELETELLNAKSVLAAGGAPENPGRIGELGRTIARIK
TIQREEGDLD----DEVEADAE--
>nnm_sp_J7_2
--MAILHAEEIRDMTPAERAEELEELETELLNAKSVLAAGGAPENPGRIGELGRTIARIK
TIQREEGDLD----DEVEADAE--
>nnm_pellirubrum_DSM_15624
--MAILHVEEIRDMTPAERAEELEELETELLNQKSVLAAGGAPENPGRIGELGRTIARIK
TIQREEGDLE----DEADATAE--
>nnm_versiforme_JCM_10478
--MAILHVEEIRDMTPAEREEELEELETELLNQKSVLAAGGAPENPGRIGELGRTVARIK
TIQREEGDLD----DEVEATAE--
>nab_hulunbeirensis_JCM_10989
--MAILHVEEIRDMTPAEREEELEELETELLNQKSVLAAGGAPENPGRIGELGRTIARIK
TVQREEGDHD----DE--------
>nab_magadii_ATCC_43099
--MAILHVEEIRDMTPAEREEELEELETELLNQKSVLAAGGAPENPGRIGELGRTIARIK
TVQREEGDLD----DE--------
>htg_turkmenica_DSM_5511
--MAILHVEEIRDMTPAEREEELEELETELLNQKSVLAAGGAPENPGRIGELGRTIARIK
TIQREEGDLEGEADDE--------
>nab_chahannaoensis_JCM_10990
--MAILHVEEIRDMTPAEREEELEELETELLNQKSVLAAGGAPENPGRIGELGRTIARIK
TVQREEGDLE--------------
>htg_limicola_JCM_13563
--MAILHVEEIRDMTPAERQEELEELETELLNQKSVLAAGGAPENPGRIGELSRTIARIK
TIQREEGDLE----DEE-------
>hbi_lacisalsi_AJ5
--MAILHVEEIRDMTPAERQEELEELETELLNQKSVLAAGGAPENPGRIGELRRTIARIK
TIQTEEGDLE----DEDEDEQ---
>hbi_nitrareducens_JCM_10879
--MAILHVEEIRDMTPAERQEELEELETELLNQKSVLAAGGAPENPGRIGEISRTIARIK
TIQTEEGDFE----DEDEQ-----
>nbt_gregoryi_SP2
--MAILHVEEIRDMTPAERQEELEELETELLNQKSVLAAGGAPENPGRIGEISRTIARIK
TIQTEEGDFE----DED-------
>nmn_pharaonis_DSM_2160
--MAILHVDEIRDMTAAEREVELEQLETELLNEKAVLAAGGAPENPGRIGELKRTIARVK
TIQREEGDFD----E---------
>nmn_moolapensis_8_8_11
--MAVLHVEEIRDMTPAEREAELEQLETELLNEKAVLAAGGAPENPGRIGELKRTIARMK
TVQREEGDFE----E---------
>hbt_sp_NRC_1
--MAILYTSEIRDMTPAEREAELEELRTELLNSKAVKAAGGAPDNPGRISELRKTIARIK
TVQREEGDLA----DDE-------
>hbt_salinarum_R_1
--MAILYTSEIRDMTPAEREAELEELRTELLNSKAVKAAGGAPDNPGRISELRKTIARIK
TVQREEGDLA----DDE-------
>hgn_salarium_B_1
--MAILYPDEIRDMTPAEREAELEELETELLNTKAVQAAGGAPDNPGRVKELKKTIARIK
TIQHEESDDE--------------
>hfx_elongans_ATCC_BAA_1513
--MAILYTDEIRDMTAAEREAELEELETELLNTKAVQAAGGAPDNPGRVAELKRTVARIK
TIQREEGDFD----EE--------
>hfx_larsenii_JCM_13917
--MAILYTDEIRDMTAAEREAELEELETELLNTKAVQAAGGAPDNPGRVAELKRTVARIK
TIQREEGDFD----EE--------
>hap_paucihalophilus_DX253
--MAILHTSEIRDMTPAERESELEELETELLNAKAVKAAGGAPENPGRIKELRRTIARIK
TIQQEEGDLE--------------
>hbt_sp_DL_1
--MAILHTQEIRDMTPAEREAELEEIETELLNAKAVKAAGGAPDNPGRISELRRTVARIK
TIQREEGDLD----ETES------
>hqr_J07HQX50
--MAILYAEEIRDMTAAEREAELEELETELLNMKAVQAAGGAPENPGRVGELKRTIARIK
TIQQEEDDSE----G---------
>haloarchaeon_3A1_DGR
--MAILYPDEIRDMTAAEREVELEELETELLNLKAQQAAGGMPESPGRVGELKRTIARIK
TIQGEEGDLD----E---------
>hrr_SP3
--MAILYTDEIRDMTAAERRVELEELETELLNSKAQRAAGGMPESPGRVNELKKTIARIK
TIQTEEGDFD----DEDQ------
>hrr_SP9
--MAILYTDEIRDMTAAERRVELEELETELLNSKAQRAAGGMPESPGRVNELKKTIARIK
TIQTEEGDFD----DEDQ------
>hrr_C2_a
--MAILYTDEIRDMTAAERQVELEELETELLNSKAQRAAGGMPESPGRVNELKKTIARIK
TIQAEEGDFD----EDEA------
>hrr_coriense_DSM_10284
--MAILYTDEIRDMTAAERQVELEELETELLNSKAQRAAGGMPESPGRVNELKKTIARIK
TIQAEEGDFD----EDEA------
>hrr_Ec15
--MAILYTDEIRDMTAAERQVELEELETELLNSKAQRAAGGMPESPGRVNELKKTIARIK
TIQAEEGDFD----EDEA------
>hrr_Fb21
--MAILYTDEIRDMTAAERQVELEELETELLNSKAQRAAGGMPESPGRVNELKKTIARIK
TIQAEEGDFD----EDEA------
>hrr_G37
--MAILYTDEIRDMTAAERQVELEELETELLNSKAQRAAGGMPESPGRVNELKKTIARIK
TIQAEEGDFD----EDEA------
>hrr_Ga2p
--MAILYTDEIRDMTAAERQVELEELETELLNSKAQRAAGGMPESPGRVNELKKTIARIK
TIQAEEGDFD----EDEA------
>hrr_Ga36
--MAILYTDEIRDMTAAERQVELEELETELLNSKAQRAAGGMPESPGRVNELKKTIARIK
TIQAEEGDFD----EDEA------
>hrr_LD3
--MAILYTDEIRDMTAAERQVELEELETELLNSKAQRAAGGMPESPGRVNELKKTIARIK
TIQAEEGDFD----EDEA------
>hrr_LG1
--MAILYTDEIRDMTAAERQVELEELETELLNSKAQRAAGGMPESPGRVNELKKTIARIK
TIQAEEGDFD----EDEA------
>hrr_LG2
--MAILYTDEIRDMTAAERQVELEELETELLNSKAQRAAGGMPESPGRVNELKKTIARIK
TIQAEEGDFD----EDEA------
>hrr_LG3
--MAILYTDEIRDMTAAERQVELEELETELLNSKAQRAAGGMPESPGRVNELKKTIARIK
TIQAEEGDFD----EDEA------
>hrr_chaoviator_HaloG
--MAILYTDEIRDMTAAERQVEVEELETELLNSKAQRAAGGMPESPGRVNELKKTIARIK
TIQAEEGDFD----EDEA------
>hrr_Cb34
--MAILYTDEIRDMTAAEREVELEELETELLNTKAQQAAGGMPESPGRVNELKKTIARIK
TIQAEEGDFD----DE--------
>hrr_hochstenium_ATCC_700873
--MAILYTDEIRDMTAAERQVELEELETELLNSKAQRAAGGMPESPGRVNELKKTIARIK
TIQTEEGDFD----EEQ-------
>hrr_tebenquichense_DSM_14210
--MAILYTDEIRDMTAAERQVELEELETELLNSKAQRAAGGMPESPGRVNELKKTIARIK
TIQTEEGDFD----EEQ-------
>hrr_lacusprofundi_ATCC_49239
--MAILYTDEIRDMTAAERQVELEELETELLNSKAQRAAGGMPESPGRVKEMKKTIARIK
TIQAEEGDFD----E---------
>hrr_SP7
--MAILYTDEIRDMTAAERQVELEELETELLNSKAQRAAGGMPESPGRVNELKKTIARIK
TIQAEEGDFD----DEEQ------
>hrr_SP5
--MAILYTDEIRDMTAAERQVELEELETELLNSKAQRAAGGMPESPGRVNELKKTIARIK
TIQAEEGDFD----DEEQ------
>hrr_litoreum_JCM_13561
--MAILYTDEIRDMTAAERKVELEELETELLNSKAQRAAGGMPESPGRVNELKKTIARIK
TIQAEEGDFD----DEQ-------
>hrr_167
--MAILYTDEIRDMTAAEREVELEELETELLNSKAQRAAGGMPESPGRVNELKKTIARIK
TIQAEEGDFD----DEQ-------
>hrr_arcis_JCM_13916
--MAILYTDEIRDMTAAEREVELEELETELLNSKAQRAAGGMPESPGRVNELKKTIARIK
TIQAEEGDFD----DEQ-------
>hrr_C2_b
--MAILYTDEIRDMTAAEREVELEELETELLNSKAQRAAGGMPESPGRVNELKKTIARIK
TIQAEEGDFD----DEQ-------
>hrr_distributum_JCM_10118
--MAILYTDEIRDMTAAEREVELEELETELLNSKAQRAAGGMPESPGRVNELKKTIARIK
TIQAEEGDFD----DEQ-------
>hrr_E8
--MAILYTDEIRDMTAAEREVELEELETELLNSKAQRAAGGMPESPGRVNELKKTIARIK
TIQAEEGDFD----DEQ-------
>hrr_terrestre_JCM_10247
--MAILYTDEIRDMTAAEREVELEELETELLNSKAQRAAGGMPESPGRVNELKKTIARIK
TIQAEEGDFD----DEQ-------
>hrr_californiensis_DSM_19288
--MAILYTDEIRDMTAAERQVELEELETELLNSKAQRAAGGMPESPGRVNELKKTIARIK
TIQAEEGDFD----DEQ-------
>hrr_lipolyticum_DSM_21995
--MAILYTDEIRDMTAAERQVELDELETELLNSKAQRAAGGMPESPGRVKELKKTIARIK
TIQAEEGDFD----DE--------
>hrr_aidingense_JCM_13916
--MAILYTDEIRDMTAAERQVELEELETELLNSKAQRAAGGMPESPGRVKEMKKTIARIK
TIQAEEGDFD----DE--------
>hrr_saccharovorum_DSM_1137
--MAILYTDEIRDMTAAERQVELEELETELLNSKAQRAAGGMPESPGRVKEMKKTIARIK
TIQAEEGDFD----DE--------
>hrr_Ea1
--MAILYTDEIRDMTAAERQVELEELETELLNSKAQRAAGGMPESPGRVKELKKTIARIK
TIQQEEGDFD----DE--------
>hrr_Ea8
--MAILYTDEIRDMTAAERQVELEELETELLNSKAQRAAGGMPESPGRVKELKKTIARIK
TIQQEEGDFD----DE--------
>hrr_Eb13
--MAILYTDEIRDMTAAERQVELEELETELLNSKAQRAAGGMPESPGRVKELKKTIARIK
TIQQEEGDFD----DE--------
>hrr_hd13
--MAILYTDEIRDMTAAERQVELEELETELLNSKAQRAAGGMPESPGRVKELKKTIARIK
TIQQEEGDFD----DE--------
>hrr_IB24
--MAILYTDEIRDMTAAERQVELEELETELLNSKAQRAAGGMPESPGRVKELKKTIARIK
TIQQEEGDFD----DE--------
>hrr_C49
--MAILYTDEIRDMTAAERQVELEELETELLNSKAQRAAGGMPESPGRVKELKKTIARIK
TIQAEEGDFD----DE--------
>hrr_E3
--MAILYTDEIRDMTAAERQVELEELETELLNSKAQRAAGGMPESPGRVKELKKTIARIK
TIQAEEGDFD----DE--------
>hrr_kocurii_JCM_14978
--MAILYTDEIRDMTAAERQVELEELETELLNSKAQRAAGGMPESPGRVKELKKTIARIK
TIQAEEGDFD----DE--------
>hgm_borinquense_DSM_11551
--MAILYTAEIRDMTPAEREAEVEELETELLNAKAVQAAGGAPENPGRISELKRTIARIK
TIQQEEGDFD----EQ--------
>hsn_pallida_JCM_14848
--MAILYPEEIRDMTPAERDAELEELETELLNAKAVQAAGGAPENPGRVGELKRTIARIK
TIQGEEGDLD----E---------
>hfx_mediterranei_ATCC_33500
--MAILYTEEIRDMTPAERVAELEELETELLNAKAVQAAGGAPENPGRVSELKKTIARIK
TIQGEEGDLD----EE--------
>hfx_mucosum_ATCC_BAA_1512
--MAILYTEEIRDMTPAERVAELEELETELLNAKAVQAAGGAPENPGRVSELKKTIARIK
TIQGEEGDLD----EE--------
>hfx_alexandrinus_JCM_10717
--MAILYTEEIRDMTPAERTAELEELETELLNAKAVQAAGGAPENPGRVSELKKTIARIK
TIQGEEGDLD----EE--------
>hfx_ATCC_BAA-644
--MAILYTEEIRDMTPAERTAELEELETELLNAKAVQAAGGAPENPGRVSELKKTIARIK
TIQGEEGDLD----EE--------
>hfx_ATCC_BAA-645
--MAILYTEEIRDMTPAERTAELEELETELLNAKAVQAAGGAPENPGRVSELKKTIARIK
TIQGEEGDLD----EE--------
>hfx_ATCC_BAA-646
--MAILYTEEIRDMTPAERTAELEELETELLNAKAVQAAGGAPENPGRVSELKKTIARIK
TIQGEEGDLD----EE--------
>hfx_BAB-2207
--MAILYTEEIRDMTPAERTAELEELETELLNAKAVQAAGGAPENPGRVSELKKTIARIK
TIQGEEGDLD----EE--------
>hfx_denitrificans_ATCC_35960
--MAILYTEEIRDMTPAERTAELEELETELLNAKAVQAAGGAPENPGRVSELKKTIARIK
TIQGEEGDLD----EE--------
>hfx_gobbonsii_ATCC_33959
--MAILYTEEIRDMTPAERTAELEELETELLNAKAVQAAGGAPENPGRVSELKKTIARIK
TIQGEEGDLD----EE--------
>hfx_lucentense_DSM_14919
--MAILYTEEIRDMTPAERTAELEELETELLNAKAVQAAGGAPENPGRVSELKKTIARIK
TIQGEEGDLD----EE--------
>hfx_prahovense_DSM_18310
--MAILYTEEIRDMTPAERTAELEELETELLNAKAVQAAGGAPENPGRVSELKKTIARIK
TIQGEEGDLD----EE--------
>hfx_volcanii_DS2
--MAILYTEEIRDMTPAERTAELEDLETELLNAKAVQAAGGAPENPGRVSELKKTIARIK
TIQGEEGDLD----EE--------
>hrd_tiamatea_SARL4B
--MTILHPEEIRDMTQAERESELEGLQTELLNARAVQATGGAPENPGRIKEIRKAIARIK
TIDAEDAESE--------------
>hrd_utahensis_DSM_12940
--MTILHPEEIRDMTAAERESELEDLQTELLNARAVQATGGAPENPGRIKEIRKAIARIK
TIEAEDAANE--------------
>hmc_mukohataei_DSM_12286
--MTVIHVEEVRDMTAAERESELEDLKTELLNARAVQAAGGAPENPGRIGELRKAIARIK
TIQTEEGDLE--------------
>hrr_92
--MTVLHVQEIRDMTPAEREAELDDLKTELLNARAVQAAGGAPENPGRIKELRKAIARIK
TIQGGEGGLE----EKE-------
>har_amylolytica_JCM_13557
--MTVLHVQEIRDMTPAEREAELDDLKTELLNARAVQAAGGAPENPGRIKELRKAIARIK
TIQGEEGDLQ----ENE-------
>har_argentinensis_DSM_12282
--MTVLHVQEIRDMTPAEREAELDDLKTELLNARAVQAAGGAPENPGRIKELRKAIARIK
TIQGEEGDLQ----ENE-------
>har_californiae_ATCC_3379
--MTVLHVQEIRDMTPAEREAELDDLKTELLNARAVQAAGGAPENPGRIKELRKAIARIK
TIQGEEGDLQ----ENE-------
>har_hispanica_ATCC_33960
--MTVLHVQEIRDMTPAEREAELDDLKTELLNARAVQAAGGAPENPGRIKELRKAIARIK
TIQGEEGDLQ----ENE-------
>har_japonica_DSM_6131
--MTVLHVQEIRDMTPAEREAELDDLKTELLNARAVQAAGGAPENPGRIKELRKAIARIK
TIQGEEGDLQ----ENE-------
>har_marismortui_ATCC_43049
--MTVLHVQEIRDMTPAEREAELDDLKTELLNARAVQAAGGAPENPGRIKELRKAIARIK
TIQGEEGDLQ----ENE-------
>har_sinaiiensis_ATCC_33800
--MTVLHVQEIRDMTPAEREAELDDLKTELLNARAVQAAGGAPENPGRIKELRKAIARIK
TIQGEEGDLQ----ENE-------
>har_vallismortis_ATCC_29715
--MTVLHVQEIRDMTPAEREAELDDLKTELLNARAVQAAGGAPENPGRIKELRKAIARIK
TIQGEEGDLQ----ENE-------
