# Supplementary material for: Inteins as indicators of gene flow in the halobacteria
Source: Front Microbiol. 2014 Jun 26;5:299. doi: 10.3389/fmicb.2014.00299 (PMC4071816; doi:10.3389/fmicb.2014.00299)
Supplement: Supplementary file 1 [file DataSheet1.ZIP › data_file1/reference_tree_alignment/L37Ae-nog.aln]

>lcl|38015_247 unnamed protein product
------------------------------------------------------------
------------------------------------------------------------
------------------------------------------------------------
------------------------------------------------------------
---MGTGLYRLTDNGWLYL-----------------------IGGY-NAQ----------
---------------------------TGELT----------------------------
---------------------------------------VH-EEGEGAVNI------DLA
KT----KYKKIRNQYLR-----
>lcl|36553_2771 unnamed protein product
-------------------------------------------MVLLDERILELFVESDE
------DYMSVSEIAEHPRIPYSSQYVGQRSRKLA-------------------------
------------------------------------------------------------
--------------------------------------------------------NHGL
LYAVGNGMYTLTDEGEAYL-----------------------KGEY-NAAE---------
---------------------------NGNAE----------------------------
---------------------------------------VSTSEGAGETQD------EA-
----------------------
>gi|541195865|gb|ERH04122.1| aspartate/tyrosine/aromatic aminotransferase, partial [Halorubrum sp. J07HR59]
MSDSQLSPQFADRVERVEPSATIAVSNLASELKSQGKDVVDLSVGEPDFPTPENVVEAGK
DALDAGHTTYTPSSGI-----PALREAIASKLRDDGI-----------------------
------------------------------------------------------------
------------------------------DADPGELIVTPGGKQALFETVQALIDDGDE
VVLLDPA-WVSYEAMVRIA-----------------------GGDLTRVDT---------
--------------------------TPHNFQ----------------------------
---------------------------------------LE-----PALDALGE---AVS
DA----TQM-------------
>gi|515912494|ref|WP_017343077.1| hypothetical protein [Halorubrum sp. T3]
------MDRTDADPTTGNGIAARGEPLGLGTEARVAGVRDGRLYWTRGRTVGAWTPGAGR
VTLGTLPTPEGGADAA-----FRLRHGRLAKGLLRPLVGSWTTTNLWPLRGDALLATVGH
RVFRSGDDGRSWAPVYRLPDSSGPMGVLPTSLCLHGGDVYLAEYTLGDDPARILRSGDGG
RTWETRVETTAVRHFHGVFSDPYGGDLWATSGDADDESAVGTI-------------DGDE
FVRAGTGSQRWRAVGLAFTPSSVVWGMDCSYASSVELLRLDRGGSA-DPVTVGRTDASAY
YAATLPVDGKRWVAVATAAEVGADSTAPEGRGNRSGDAARVLVASSASAYEEWYELAAFP
RRRPLGARVPGVPTASTYVFLAADEELGLFVNPFNARGDVE-----SVIRVPSEEIARVA
DETPAIDGR-------------
>gi|339756116|gb|EGQ39699.1| ribosomal protein L37AE/L43A [Candidatus Nanosalinarum sp. J07AB56]
--------------------------------------------------------MSEA
-----------RTSGK-----FGPRYGSKVRRNYDQT-----------------------
------------------------------------------------------------
-----------------------------TEYDDQC----PEC-------------GADR
IEKESSAIWVCGKCGEKFA-----------------------GGAY-EPDS---------
---------------------------GAAEM----------------------------
---------------------------------------LD-----RALQVETEELEAAK
EE---LDD--------------
>gi|541181384|gb|ERG89981.1| ribosomal protein L37AE/L43A [halophilic archaeon J07HX5]
--------------------------------------------------------MSNK
-------GSRTASAGR-----FGARYGRVTRRRVAEI-----------------------
------------------------------------------------------------
------------------------------EREMQN----ATV-------------DGDD
VTRLSTGVWVNKETGKKFT-----------------------GGAY-NPET---------
---------------------------PAGQT----------------------------
---------------------------------------AT-----RSIRA------ALG
EE----DE--------------
>gi|541205381|gb|ERH13361.1| ribosomal protein L37AE/L43A [halophilic archaeon J07HB67]
--------------------------------------------------------MAEE
------SAQSTGSAGR-----FGARYGRVARRRVSEI-----------------------
------------------------------------------------------------
------------------------------EAEMDS----ETV-------------DGNS
VKRVGTGIWVDEETGETFT-----------------------GGAY-RAQT---------
---------------------------PGGRG----------------------------
---------------------------------------VK-----RSIRA------ALE
TD----DE--------------
>gi|399575574|ref|ZP_10769332.1| LSU ribosomal protein l37ae [Halogranum salarium B-1]
--------------------------------------------------------MADK
-----KKARKTGSAGR-----FGARYGRVARKRVSDI-----------------------
------------------------------------------------------------
------------------------------ESNMRN----AEL-------------DGDE
VKRLGSGIWMNKKTGEKFT-----------------------GGAY-RPET---------
---------------------------PGGRT----------------------------
---------------------------------------VK-----RSIRA------ALS
SD----EE--------------
>gi|541191108|gb|ERG99494.1| ribosomal protein L37AE/L43A [Haloquadratum sp. J07HQX50]
--------------------------------------------------------MADQ
------EARTTGSAGR-----FGARYGRVARRRVKEI-----------------------
------------------------------------------------------------
------------------------------ENDMRN----STV-------------DDTD
VTRVGTGIWRDEETGELFT-----------------------GGTY-RPQT---------
---------------------------PGGTQ----------------------------
---------------------------------------VR-----RSIRA------ALS
TE----SEE-------------
>gi|541200745|gb|ERH08810.1| LSU ribosomal protein L37AE [halophilic archaeon J07HX64]
--------------------------------------------------------MSDQ
-------ESKVGSAGR-----FGARYGRVARRRVAQI-----------------------
------------------------------------------------------------
------------------------------EREMRS----ATV-------------DGDS
VTRVGTGIWVNEETGEKFT-----------------------GGAY-DPET---------
---------------------------PAGKT----------------------------
---------------------------------------VD-----RSIRA------ALG
ED----ESE----------AEE
>gi|448616286|ref|ZP_21664996.1| 50S ribosomal protein L37Ae [Haloferax mediterranei ATCC 33500]
--------------------------------------------------------MAEK
------KARSVGSAGR-----FGARYGRVARRRVKEI-----------------------
------------------------------------------------------------
------------------------------EAEMRN----AKV-------------DGDN
VTRVETGIWKNEETGEIFT-----------------------GGTY-RPET---------
---------------------------PAGKQ----------------------------
---------------------------------------VS-----RSIRA------ALT
GE----NE--------------
>gi|448613497|ref|ZP_21663377.1| 50S ribosomal protein L37Ae [Haloferax mucosum ATCC BAA-1512]
--------------------------------------------------------MAEK
------KARSVGSAGR-----FGARYGRVARRRVKEI-----------------------
------------------------------------------------------------
------------------------------EAEMRN----AKV-------------DGDN
VTRVETGIWKNEETGEIFT-----------------------GGTY-RPQT---------
---------------------------PAGKQ----------------------------
---------------------------------------VR-----RSIRA------ALT
SE----E---------------
>gi|448589896|ref|ZP_21649955.1| 50S ribosomal protein L37a.eR [Haloferax elongans ATCC BAA-1513]
--------------------------------------------------------MAEN
------KARSVGSAGR-----FGARYGRVARRRVKEI-----------------------
------------------------------------------------------------
------------------------------EAEMRN----SKV-------------DGDD
VTRVGTGIWKNEETGEVFT-----------------------GGSY-RPET---------
---------------------------PAGKQ----------------------------
---------------------------------------VR-----RSIRA------ALT
GE----DE--------------
>gi|448579744|ref|ZP_21644738.1| 50S ribosomal protein L37a.eR [Haloferax larsenii JCM 13917]
--------------------------------------------------------MAEN
------KARSVGSAGR-----FGARYGRVARRRVKEI-----------------------
------------------------------------------------------------
------------------------------EAEMRN----SKV-------------DGDD
VTRVGTGIWKNEETGEVFT-----------------------GGSY-RPET---------
---------------------------PAGKQ----------------------------
---------------------------------------VR-----RSIRA------ALT
GE----DE--------------
>gi|448582280|ref|ZP_21645784.1| 50S ribosomal protein L37a.eR [Haloferax gibbonsii ATCC 33959]
--------------------------------------------------------MADK
------KARSVGSSGR-----FGARYGRVARRRVKEI-----------------------
------------------------------------------------------------
------------------------------EAEMRN----SKV-------------DGDD
VTRVGTGIWKNEETGEVFT-----------------------GGTY-RPQT---------
---------------------------PAGKQ----------------------------
---------------------------------------VR-----RSIRA------ALT
GE----DE--------------
>gi|448561086|ref|ZP_21634438.1| 50S ribosomal protein L37a.eR [Haloferax prahovense DSM 18310]
--------------------------------------------------------MADK
------KARSVGSSGR-----FGARYGRVARRRVKEI-----------------------
------------------------------------------------------------
------------------------------EAEMRN----SKV-------------DGDD
VTRVGTGIWKNEETGEVFT-----------------------GGTY-RPQT---------
---------------------------PAGKQ----------------------------
---------------------------------------VR-----RSIRA------ALT
GE----DE--------------
>gi|448559368|ref|ZP_21633539.1| 50S ribosomal protein L37a.eR [Haloferax sp. ATCC BAA-644]
--------------------------------------------------------MAEK
------KARSVGSSGR-----FGARYGRVARRRVKEI-----------------------
------------------------------------------------------------
------------------------------EAEMRN----SKV-------------DGDD
VTRVETGVWKNEETGEIFT-----------------------GGTY-RPQT---------
---------------------------PAGKQ----------------------------
---------------------------------------VR-----RSIRA------ALT
GE----DE--------------
>gi|448550406|ref|ZP_21628785.1| 50S ribosomal protein L37a.eR [Haloferax sp. ATCC BAA-645]
--------------------------------------------------------MAEK
------KARSVGSSGR-----FGARYGRVARRRVKEI-----------------------
------------------------------------------------------------
------------------------------EAEMRN----SKV-------------DGDD
VTRVETGVWKNEETGEIFT-----------------------GGTY-RPQT---------
---------------------------PAGKQ----------------------------
---------------------------------------VR-----RSIRA------ALT
GE----DE--------------
>gi|448543380|ref|ZP_21624945.1| 50S ribosomal protein L37a.eR [Haloferax sp. ATCC BAA-646]
--------------------------------------------------------MAEK
------KARSVGSSGR-----FGARYGRVARRRVKEI-----------------------
------------------------------------------------------------
------------------------------EAEMRN----SKV-------------DGDD
VTRVETGVWKNEETGEIFT-----------------------GGTY-RPQT---------
---------------------------PAGKQ----------------------------
---------------------------------------VR-----RSIRA------ALT
GE----DE--------------
>gi|448624168|ref|ZP_21670241.1| 50S ribosomal protein L37a.eR [Haloferax denitrificans ATCC 35960]
--------------------------------------------------------MADN
------KARSVGSSGR-----FGARYGRVARRRVKEI-----------------------
------------------------------------------------------------
------------------------------EAEMRN----SKV-------------DGDD
VTRVETGVWKNEETGEIFT-----------------------GGTY-RPQT---------
---------------------------PAGKQ----------------------------
---------------------------------------VR-----RSIRA------ALT
GE----DE--------------
>gi|448597088|ref|ZP_21654226.1| 50S ribosomal protein L37a.eR [Haloferax alexandrinus JCM 10717]
--------------------------------------------------------MADK
------KARSVGSSGR-----FGARYGRVARRRVKEI-----------------------
------------------------------------------------------------
------------------------------EAEMRN----SKV-------------DGDD
VTRVETGVWKNEETGEIFT-----------------------GGTY-RPQT---------
---------------------------PAGKQ----------------------------
---------------------------------------VR-----RSIRA------ALT
GE----DE--------------
>gi|433430669|ref|ZP_20407522.1| 50S ribosomal protein L37a.eR [Haloferax sp. BAB2207]
--------------------------------------------------------MADK
------KARSVGSSGR-----FGARYGRVARRRVKEI-----------------------
------------------------------------------------------------
------------------------------EAEMRN----SKV-------------DGDD
VTRVETGVWKNEETGEIFT-----------------------GGTY-RPQT---------
---------------------------PAGKQ----------------------------
---------------------------------------VR-----RSIRA------ALT
GE----DE--------------
>gi|448572959|ref|ZP_21640637.1| 50S ribosomal protein L37a.eR [Haloferax lucentense DSM 14919]
--------------------------------------------------------MADK
------KARSVGSSGR-----FGARYGRVARRRVKEI-----------------------
------------------------------------------------------------
------------------------------EAEMRN----SKV-------------DGDD
VTRVETGVWKNEETGEIFT-----------------------GGTY-RPQT---------
---------------------------PAGKQ----------------------------
---------------------------------------VR-----RSIRA------ALT
GE----DE--------------
>gi|448293041|ref|ZP_21483285.1| 50S ribosomal protein L37a.eR [Haloferax volcanii DS2]
--------------------------------------------------------MADK
------KARSVGSSGR-----FGARYGRVARRRVKEI-----------------------
------------------------------------------------------------
------------------------------EAEMRN----SKV-------------DGDD
VTRVETGVWKNEETGEIFT-----------------------GGTY-RPQT---------
---------------------------PAGKQ----------------------------
---------------------------------------VR-----RSIRA------ALT
GE----DE--------------
>gi|385802658|ref|YP_005839058.1| 50S ribosomal protein L37a [Haloquadratum walsbyi C23]
--------------------------------------------------------MAEE
------KARTTGSAGR-----FGARYGRVARRRVKEI-----------------------
------------------------------------------------------------
------------------------------ESEMRN----ASI-------------DGDD
VTRVGTGIWRNEETGELFT-----------------------GGTY-NPET---------
---------------------------PGGKQ----------------------------
---------------------------------------VQ-----RSIRA------ALS
TD---GDEDN------------
>gi|110667250|ref|YP_657061.1| ribosomal protein L37a.eR [Haloquadratum walsbyi DSM 16790]
--------------------------------------------------------MAEE
------KARTTGSAGR-----FGARYGRVARRRVKEI-----------------------
------------------------------------------------------------
------------------------------ESEMRN----ASI-------------DGDD
VTRVGTGIWRNEETGELFT-----------------------GGTY-NPET---------
---------------------------PGGKQ----------------------------
---------------------------------------VQ-----RSIRA------ALS
TD--GDDDN-------------
>gi|448288242|ref|ZP_21479443.1| LSU ribosomal protein l37ae [Halogeometricum borinquense DSM 11551]
--------------------------------------------------------MAEK
------KARKTGSAGR-----FGARYGRVARRRVKEI-----------------------
------------------------------------------------------------
------------------------------EADMRD----AKV-------------DGDS
VTRIGTGIWMNEETGEKFT-----------------------GGTY-RPET---------
---------------------------PGGKQ----------------------------
---------------------------------------VQ-----RSIRA------ALS
SD---GDEESA-----------
>gi|448419663|ref|ZP_21580507.1| LSU ribosomal protein l37ae [Halosarcina pallida JCM 14848]
--------------------------------------------------------MAEN
------KARQTGSAGR-----FGARYGRVARRRVKEI-----------------------
------------------------------------------------------------
------------------------------EAEMRD----AKV-------------DGED
VTRVGTGIWKNEKTGEKFT-----------------------GGTY-RPET---------
---------------------------PGGKQ----------------------------
---------------------------------------VR-----RSIRA------ALS
SD----GDE----------DGE
>gi|448374259|ref|ZP_21558144.1| ribosomal L37ae protein [Halovivax asiaticus JCM 14624]
--------------------------------------------------------MAEN
------TRGTVGSAGR-----FGARYGRVARRRIADI-----------------------
------------------------------------------------------------
------------------------------ESDMEH----ATV-------------DGDD
VTRVGTGIWKNEETGETFT-----------------------GGAY-RPET---------
---------------------------PAGKT----------------------------
---------------------------------------VT-----RSIRA------ALA
TD--GDDEE-------------
>gi|433638154|ref|YP_007283914.1| ribosomal protein L37AE/L43A [Halovivax ruber XH-70]
--------------------------------------------------------MAEN
------TKGTVGSAGR-----FGARYGRVARRRIADI-----------------------
------------------------------------------------------------
------------------------------ESDMEH----ATV-------------DGDD
VKRVGTGIWKNEETGETFT-----------------------GGAY-RPET---------
---------------------------PAGKT----------------------------
---------------------------------------VT-----RSIRA------ALA
TD--GDDEE-------------
>gi|448295622|ref|ZP_21485686.1| Ribosomal L37ae protein [Halalkalicoccus jeotgali B3]
--------------------------------------------------------MAKR
------KSGSVGSAGR-----FGARYGRVARRRVADI-----------------------
------------------------------------------------------------
------------------------------EHDMEH----ATV-------------DGDD
VTRVGTGIWKNEATGEVFA-----------------------GGAY-RPQT---------
---------------------------PAGRT----------------------------
---------------------------------------VS-----RSIRA------ALD
ES----DDE-------------
>gi|448301609|ref|ZP_21491600.1| 50S ribosomal protein L37 [Natronorubrum tibetense GA33]
--------------------------------------------------------MSDK
--------GDVGSAGR-----FGARYGRVARRRVSEI-----------------------
------------------------------------------------------------
------------------------------EDDMNS----AQV-------------DGDD
VKRVGTGIWKNEETGEVFT-----------------------GGAY-RPET---------
---------------------------PAGRT----------------------------
---------------------------------------VK-----RSIRA------ALA
ED----GE--------------
>gi|448319119|ref|ZP_21508625.1| Ribosomal L37ae protein [Natronococcus jeotgali DSM 18795]
------------------------------------------------------------
------------------------------------------------------------
------------------------------------------------------------
---------------------------------MEN----AEV-------------DGDS
VTRVGTGIWKNEETGEVFT-----------------------GGAF-RPET---------
---------------------------PAGRT----------------------------
---------------------------------------VQ-----RSIRA------ALA
ED----E---------------
>gi|448320012|ref|ZP_21509500.1| Ribosomal L37ae protein [Natronococcus amylolyticus DSM 10524]
--------------------------------------------------------MGNQ
---------EVGSAGR-----FGARYGRVARRRVSEI-----------------------
------------------------------------------------------------
------------------------------EDDMEN----AEV-------------DGDS
VTRVGTGIWKNDETGEVFT-----------------------GGAY-RPET---------
---------------------------PAGRT----------------------------
---------------------------------------VQ-----RSIRA------ALA
ED----E---------------
>gi|435845913|ref|YP_007308163.1| ribosomal protein L37AE/L43A [Natronococcus occultus SP4]
--------------------------------------------------------MGNQ
---------EVGSAGR-----FGARYGRVARRRVSEI-----------------------
------------------------------------------------------------
------------------------------EDDMEN----AEV-------------DGDS
VTRVGTGIWKNEETGEVFT-----------------------GGAY-RPET---------
---------------------------PAGRT----------------------------
---------------------------------------VQ-----RSIRA------ALA
ED----E---------------
>gi|448365806|ref|ZP_21554060.1| Ribosomal L37ae protein [Natrialba aegyptia DSM 13077]
--------------------------------------------------------MADK
--------GTIGSAGR-----FGARYGRVARRRISEI-----------------------
------------------------------------------------------------
------------------------------EDDMEN----AQV-------------DGDD
VTRVGTGIWKNEATGEVFT-----------------------GGAY-RPET---------
---------------------------PAGRT----------------------------
---------------------------------------VQ-----RSIRA------ALA
ED----DD--------------
>gi|448363212|ref|ZP_21551815.1| ribosomal L37ae protein [Natrialba asiatica DSM 12278]
--------------------------------------------------------MADK
--------GTIGSAGR-----FGARYGRVARRRISEI-----------------------
------------------------------------------------------------
------------------------------EDDMEN----AQV-------------DGDD
VTRVGTGIWKNEATGEVFT-----------------------GGAY-RPET---------
---------------------------PAGRT----------------------------
---------------------------------------VQ-----RSIRA------ALA
ED----D---------------
>gi|448349634|ref|ZP_21538466.1| Ribosomal L37ae protein [Natrialba taiwanensis DSM 12281]
--------------------------------------------------------MADK
--------GTIGSAGR-----FGARYGRVARRRISEI-----------------------
------------------------------------------------------------
------------------------------EDDMEN----AQV-------------DGDD
VTRVGTGIWKNEATGEVFT-----------------------GGAY-RPET---------
---------------------------PAGRT----------------------------
---------------------------------------VQ-----RSIRA------ALA
ED----DD--------------
>gi|429190855|ref|YP_007176533.1| ribosomal protein L37AE/L43A [Natronobacterium gregoryi SP2]
--------------------------------------------------------MSEK
--------GTVGSAGR-----FGARYGRVARRRVSEI-----------------------
------------------------------------------------------------
------------------------------EDDMRN----AQV-------------DGDD
VTRVGTGIWKNEETGEVFT-----------------------GGAY-RPET---------
---------------------------PAGRT----------------------------
---------------------------------------VK-----RSIRA------ALT
ED----DE--------------
>gi|336255070|ref|YP_004598177.1| ribosomal L37ae protein [Halopiger xanaduensis SH-6]
--------------------------------------------------------MADK
--------GSVGSAGR-----FGARYGRVARRRVSEI-----------------------
------------------------------------------------------------
------------------------------EDDMEN----AQV-------------DGDD
VTRIGTGIWKNEETGEVFT-----------------------GGAY-RPET---------
---------------------------PAGRT----------------------------
---------------------------------------VT-----RSIRA------ALA
ED----E---------------
>gi|448694554|ref|ZP_21697054.1| Ribosomal L37ae protein [Halobiforma lacisalsi AJ5]
--------------------------------------------------------MSDK
--------GNVGSAGR-----FGARYGRVARRRVSEI-----------------------
------------------------------------------------------------
------------------------------EDDMEN----AQL-------------DGDD
VTRVGTGIWKNEETGEVFT-----------------------GGAY-RPET---------
---------------------------PAGRT----------------------------
---------------------------------------VQ-----RSIRA------ALA
ED----DE--------------
>gi|448359799|ref|ZP_21548448.1| 50S ribosomal protein L37 [Natrialba chahannaoensis JCM 10990]
--------------------------------------------------------MADK
--------GRVGSAGR-----FGARYGRVARRRVSEI-----------------------
------------------------------------------------------------
------------------------------EDDMQN----AQV-------------DGDD
VTRVGTGIWKNEETGEVFT-----------------------GGAY-RPET---------
---------------------------PAGRT----------------------------
---------------------------------------VR-----RSIRA------ALA
ED----DE--------------
>gi|448355419|ref|ZP_21544171.1| 50S ribosomal protein L37 [Natrialba hulunbeirensis JCM 10989]
--------------------------------------------------------MADK
--------GRVGSAGR-----FGARYGRVARRRVSEI-----------------------
------------------------------------------------------------
------------------------------EDDMQN----AQV-------------DGDD
VTRVGTGIWKNEETGEVFT-----------------------GGAY-RPET---------
---------------------------PAGRT----------------------------
---------------------------------------VR-----RSIRA------ALA
ED----DE--------------
>gi|289582109|ref|YP_003480575.1| 50S ribosomal protein L37 [Natrialba magadii ATCC 43099]
--------------------------------------------------------MADK
--------GRVGSAGR-----FGARYGRVARRRVSEI-----------------------
------------------------------------------------------------
------------------------------EDDMQN----AQV-------------DGDD
VTRVGTGIWKNDETGEVFT-----------------------GGAY-RPET---------
---------------------------PAGRT----------------------------
---------------------------------------VR-----RSIRA------ALA
ED----DE--------------
>gi|448395882|ref|ZP_21568976.1| 50S ribosomal protein L37 [Haloterrigena salina JCM 13891]
--------------------------------------------------------MAKK
--------GNVGSAGR-----FGARYGRVARRRVSEI-----------------------
------------------------------------------------------------
------------------------------EDDMQS----AEV-------------DGDD
VTRVGTGIWKNEETGEVFT-----------------------GGAY-RPET---------
---------------------------PAGRT----------------------------
---------------------------------------VK-----RSIRA------ALA
ED----DE--------------
>gi|284164761|ref|YP_003403040.1| 50S ribosomal protein L37 [Haloterrigena turkmenica DSM 5511]
--------------------------------------------------------MAKK
--------GNVGSAGR-----FGARYGRVARRRVSEI-----------------------
------------------------------------------------------------
------------------------------EDDMQS----AEV-------------DGDD
VTRVGTGIWKNEETGEVFT-----------------------GGAY-RPET---------
---------------------------PAGRT----------------------------
---------------------------------------VK-----RSIRA------ALA
ED--ESDE--------------
>gi|448383233|ref|ZP_21562584.1| Ribosomal L37ae protein [Haloterrigena thermotolerans DSM 11522]
--------------------------------------------------------MAKK
--------GSVGSAGR-----FGARYGRVARRRVSEI-----------------------
------------------------------------------------------------
------------------------------EDDMEN----AEV-------------DGDD
VTRVGTGIWKNEETGKVFT-----------------------GGAY-RPET---------
---------------------------PAGRT----------------------------
---------------------------------------AQ-----RSIRA------ALA
ED----DDE-------------
>gi|448333512|ref|ZP_21522704.1| Ribosomal L37ae protein [Natrinema pellirubrum DSM 15624]
--------------------------------------------------------MAKK
--------GSVGSAGR-----FGARYGRVARRRVSEI-----------------------
------------------------------------------------------------
------------------------------EDDMEN----AEV-------------DGDD
VTRVGTGIWKNEETGKVFT-----------------------GGAY-RPET---------
---------------------------PAGRT----------------------------
---------------------------------------AQ-----RSIRA------ALA
ED----DDE-------------
>gi|448397671|ref|ZP_21569704.1| Ribosomal L37ae protein [Haloterrigena limicola JCM 13563]
--------------------------------------------------------MAKK
--------GQVGSAGR-----FGARYGRVARRRVSEI-----------------------
------------------------------------------------------------
------------------------------EDDMQN----AEV-------------DGDD
VTRVGTGIWKNEETGEVFT-----------------------GGAY-RPET---------
---------------------------PAGRT----------------------------
---------------------------------------VQ-----RSIRA------ALA
ED----DE--------------
>lcl|38023_2224 unnamed protein product
--------------------------------------------------------MAKK
--------GQVGSAGR-----FGARYGRVARRRVSEI-----------------------
------------------------------------------------------------
------------------------------EDDMEN----AEV-------------DGDD
VTRVGTGIWKNEETGEVFT-----------------------GGAY-RPET---------
---------------------------PAGRT----------------------------
---------------------------------------VQ-----RSIRA------ALA
ED----DD--------------
>gi|448344911|ref|ZP_21533812.1| Ribosomal L37ae protein [Natrinema altunense JCM 12890]
--------------------------------------------------------MAKK
--------GQVGSAGR-----FGARYGRVARRRVSEI-----------------------
------------------------------------------------------------
------------------------------EDDMEN----AEV-------------DGDD
VTRVGTGIWKNEETGEVFT-----------------------GGAY-RPET---------
---------------------------PAGRT----------------------------
---------------------------------------VQ-----RSIRA------ALA
ED----DD--------------
>gi|448343698|ref|ZP_21532619.1| Ribosomal L37ae protein [Natrinema gari JCM 14663]
--------------------------------------------------------MAKK
--------GQVGSAGR-----FGARYGRVARRRVSEI-----------------------
------------------------------------------------------------
------------------------------EDDMEN----AEV-------------DGDD
VTRVGTGIWKNEETGEVFT-----------------------GGAY-RPET---------
---------------------------PAGRT----------------------------
---------------------------------------VQ-----RSIRA------ALA
ED----DD--------------
>gi|397774913|ref|YP_006542459.1| Ribosomal L37ae protein [Natrinema sp. J7-2]
--------------------------------------------------------MAKK
--------GQVGSAGR-----FGARYGRVARRRVSEI-----------------------
------------------------------------------------------------
------------------------------EDDMEN----AEV-------------DGDD
VTRVGTGIWKNEETGEVFT-----------------------GGAY-RPET---------
---------------------------PAGRT----------------------------
---------------------------------------VQ-----RSIRA------ALA
ED----DD--------------
>gi|448337734|ref|ZP_21526808.1| Ribosomal L37ae protein [Natrinema pallidum DSM 3751]
--------------------------------------------------------MAKK
--------GQVGSAGR-----FGARYGRVARRRVSEI-----------------------
------------------------------------------------------------
------------------------------EDDMEN----AEV-------------DGDD
VTRVGTGIWKNEETGEVFT-----------------------GGAY-RPET---------
---------------------------PAGRT----------------------------
---------------------------------------VQ-----RSIRA------ALA
ED----DD--------------
>gi|448327907|ref|ZP_21517227.1| Ribosomal L37ae protein [Natrinema versiforme JCM 10478]
--------------------------------------------------------MAKK
--------GQVGSAGR-----FGARYGRVARRRVSEI-----------------------
------------------------------------------------------------
------------------------------EDDMEN----AEV-------------DGDD
VTRVGTGIWKNEETGEVFT-----------------------GGAY-RPET---------
---------------------------PAGRT----------------------------
---------------------------------------VQ-----RSIRA------ALA
ED----DE--------------
>gi|448713944|ref|ZP_21702085.1| 50S ribosomal protein L37 [Halobiforma nitratireducens JCM 10879]
--------------------------------------------------------MSER
--------GNVGSAGR-----FGARYGRVARRRVSEI-----------------------
------------------------------------------------------------
------------------------------EDDMQN----AEV-------------DGDD
VTRVGTGIWKNEETGEVFT-----------------------GGAY-RPET---------
---------------------------PAGRT----------------------------
---------------------------------------VQ-----RSIRA------ALA
ED----E---------------
>gi|448310578|ref|ZP_21500394.1| ribosomal L37ae protein [Natronolimnobius innermongolicus JCM 12255]
--------------------------------------------------------MADK
--------GKVGSAGR-----FGARYGRVARRRVSEI-----------------------
------------------------------------------------------------
------------------------------EDDMQN----AEV-------------DGDS
VTRVGTGIWKNEETGEVFT-----------------------GGAY-RPQT---------
---------------------------PAGRT----------------------------
---------------------------------------VT-----RSIRA------ALS
ED----EDE-------------
>gi|448306318|ref|ZP_21496226.1| 50S ribosomal protein L37 [Natronorubrum bangense JCM 10635]
--------------------------------------------------------MAKK
--------GIVGSAGR-----FGARYGRVARRRVSEI-----------------------
------------------------------------------------------------
------------------------------EDDMQN----AEV-------------DGDS
VTRVGTGIWKNEETGEIFT-----------------------GGAY-RPET---------
---------------------------PAGRT----------------------------
---------------------------------------VK-----RSIRA------ALA
ED----E---------------
>gi|448305250|ref|ZP_21495182.1| 50S ribosomal protein L37 [Natronorubrum sulfidifaciens JCM 14089]
--------------------------------------------------------MAEK
--------GTVGSAGR-----FGARYGRVARRRVSEI-----------------------
------------------------------------------------------------
------------------------------EDDMQN----AEV-------------DGDS
VTRVGTGIWKNEETGEVFT-----------------------GGAY-RPET---------
---------------------------PAGRT----------------------------
---------------------------------------VK-----RSIRA------ALA
ED----E---------------
>gi|541194159|gb|ERH02492.1| ribosomal protein L37AE/L43A [Halonotius sp. J07HN6]
--------------------------------------------------------MAED
------KARSTGSSGR-----FGARYGRVARKRVKEI-----------------------
------------------------------------------------------------
------------------------------EAEMEN----AEV-------------DGDS
VTRVGTGIWVNEETGEKFA-----------------------GGAY-KPKT---------
---------------------------PGGRQ----------------------------
---------------------------------------AQ-----RSIRA------ALA
DD----EE--------------
>gi|541198732|gb|ERH06895.1| ribosomal protein L37AE/L43A [Halonotius sp. J07HN4]
--------------------------------------------------------MAED
------KARSTGSAGR-----FGARYGRVSRKRVKEI-----------------------
------------------------------------------------------------
------------------------------EAGMED----AEI-------------DGDD
VTRVGTGIWRNEETGEMFT-----------------------GGAY-KPQT---------
---------------------------PGGQQ----------------------------
---------------------------------------AT-----RSIRA------ALA
ED----EE--------------
>gi|76803244|ref|YP_331339.1| ribosomal protein L37a.eR [Natronomonas pharaonis DSM 2160]
--------------------------------------------------------MANN
--------DTTGSAGR-----FGARYGRVARRRVAEI-----------------------
------------------------------------------------------------
------------------------------EADTES----ATV-------------DGDS
VKRVGTGIWVNEETGEKFT-----------------------GGAY-RPQT---------
---------------------------PAGET----------------------------
---------------------------------------VE-----RSIRT------AVG
DD----E---------------
>gi|452206705|ref|YP_007486827.1| 50S ribosomal protein L43e [Natronomonas moolapensis 8.8.11]
--------------------------------------------------------MANS
--------DTTGSAGR-----FGARYGRVARRRVAEI-----------------------
------------------------------------------------------------
------------------------------EGDTQN----ASV-------------DGDD
VTRVGTGIWVNEETGETFT-----------------------GGAY-RPET---------
---------------------------PAGKT----------------------------
---------------------------------------VK-----RSIRA------AIG
DD----E---------------
>gi|409728390|ref|ZP_11271257.1| 50S ribosomal protein L37 [Halococcus hamelinensis 100A6]
--------------------------------------------------------MVNK
---------KAGSAGR-----FGARYGRVSRRRVAEI-----------------------
------------------------------------------------------------
------------------------------EAGMED----ATV-------------DGDD
VTRVGTGVWKNEETGETFT-----------------------GGAY-RPET---------
---------------------------PGGRT----------------------------
---------------------------------------VK-----RSIRA------ALA
EE----NDE-------------
>gi|544637939|ref|WP_021072512.1| 50S ribosomal protein L37 [haloarchaeon 3A1_DGR]
--------------------------------------------------------MAEQ
------KARSTGSSGR-----FGARYGRVARKRVKEI-----------------------
------------------------------------------------------------
------------------------------EGDMRS----ATV-------------DGDS
VKRIGTGIWVNEETGETFT-----------------------GGAY-RPET---------
---------------------------PGGRT----------------------------
---------------------------------------VR-----RSIRA------ALS
DE----E---------------
>lcl|36547_1710 unnamed protein product
------------------------------------------------------------
------------------------------------------------------------
------------------------------------------------------------
---------------------------------MRN----ATV-------------DGDD
VTRKGTGIWVNEETGETFT-----------------------GGAY-RPET---------
---------------------------PGGRT----------------------------
---------------------------------------VR-----RSIRA------ALA
DE----E---------------
>lcl|36552_722 unnamed protein product
------------------------------------------------------------
------------------------------------------------------------
------------------------------------------------------------
---------------------------------MRN----ATV-------------DGDD
VTRKGTGIWVNEETGETFT-----------------------GGAY-RPET---------
---------------------------PGGRT----------------------------
---------------------------------------VR-----RSIRA------ALA
DE----E---------------
>lcl|18178_1628 unnamed protein product
------------------------------------------------------------
------------------------------------------------------------
------------------------------------------------------------
---------------------------------MRN----ATV-------------DGDD
VTRKGTGIWVNEETGETFT-----------------------GGAY-RPET---------
---------------------------PGGRT----------------------------
---------------------------------------VR-----RSIRA------ALA
DE----E---------------
>gi|448435283|ref|ZP_21586760.1| ribosomal L37ae protein [Halorubrum tebenquichense DSM 14210]
------------------------------------------------------------
------------------------------------------------------------
------------------------------------------------------------
---------------------------------MRN----ATV-------------DGDD
VTRKGTGIWVNEETGETFT-----------------------GGAY-RPET---------
---------------------------PGGRT----------------------------
---------------------------------------VR-----RSIRA------ALA
DE----E---------------
>lcl|18174_1138 unnamed protein product
--------------------------------------------------------MAED
------KARSTGSAGR-----FGARYGRVARKRVQDI-----------------------
------------------------------------------------------------
------------------------------EAEMRN----ATV-------------DGDD
VTRKGTGIWVNEETGETFT-----------------------GGAY-RPET---------
---------------------------PGGRT----------------------------
---------------------------------------VR-----RSIRA------ALA
DE----E---------------
>gi|448481666|ref|ZP_21605004.1| ribosomal L37ae protein [Halorubrum arcis JCM 13916]
--------------------------------------------------------MAED
------KARSTGSAGR-----FGARYGRVSRKRVQDI-----------------------
------------------------------------------------------------
------------------------------EAEMRN----ATV-------------DGDD
VTRKGTGIWVNEETGETFT-----------------------GGAY-RPET---------
---------------------------PGGRT----------------------------
---------------------------------------VR-----RSIRA------ALA
DE----E---------------
>gi|445695883|gb|ELZ47980.1| ribosomal L37ae protein [Halorubrum californiensis DSM 19288]
--------------------------------------------------------MAED
------KARSTGSAGR-----FGARYGRVSRKRVQDI-----------------------
------------------------------------------------------------
------------------------------EAEMRN----ATV-------------DGDD
VTRKGTGIWVNEETGETFT-----------------------GGAY-RPET---------
---------------------------PGGRT----------------------------
---------------------------------------VR-----RSIRA------ALA
DE----E---------------
>gi|448531020|ref|ZP_21620854.1| ribosomal L37ae protein [Halorubrum hochstenium ATCC 700873]
--------------------------------------------------------MAED
------KARSTGSAGR-----FGARYGRVARKRVQDI-----------------------
------------------------------------------------------------
------------------------------EEEMRN----ATV-------------DGDD
VTRKGTGIWVNEETGETFT-----------------------GGAY-RPET---------
---------------------------PGGRT----------------------------
---------------------------------------VR-----RSIRA------ALA
DE----E---------------
>lcl|36550_2471 unnamed protein product
----------MSDSRIERPQRGRSVDISASLARSARPPRRPRLVAFLPALAVDGLTMAED
------KARSTGSAGR-----FGARYGRVSRKRVQDI-----------------------
------------------------------------------------------------
------------------------------EEEMRN----ATV-------------DGDD
VTRKGTGIWVNEETGETFT-----------------------GGAY-RPET---------
---------------------------PGGRT----------------------------
---------------------------------------VR-----RSIRA------ALA
DE----E---------------
>gi|448456508|ref|ZP_21595277.1| ribosomal L37ae protein [Halorubrum lipolyticum DSM 21995]
--------------------------------------------------------MAED
------KARSTGSAGR-----FGARYGRVSRKRVQDI-----------------------
------------------------------------------------------------
------------------------------EEEMQN----ATV-------------DGDD
VTRKGTGIWVNEETGETFT-----------------------GGAY-RPET---------
---------------------------PGGRT----------------------------
---------------------------------------VR-----RSIRA------ALA
DE----E---------------
>lcl|36551_585 unnamed protein product
--------------------------------------------------------MAED
------KARSTGSAGR-----FGARYGRVSRKRVQDI-----------------------
------------------------------------------------------------
------------------------------EEEMRN----ATV-------------DGDD
VTRKGTGIWVNEETGETFT-----------------------GGAY-RPET---------
---------------------------PGGRT----------------------------
---------------------------------------VR-----RSIRA------ALA
DE----E---------------
>lcl|36554_1612 unnamed protein product
--------------------------------------------------------MAED
------KARSTGSAGR-----FGARYGRVSRKRVQDI-----------------------
------------------------------------------------------------
------------------------------EEEMRN----ATV-------------DGDD
VTRKGTGIWVNEETGETFT-----------------------GGAY-RPET---------
---------------------------PGGRT----------------------------
---------------------------------------VR-----RSIRA------ALA
DE----E---------------
>lcl|36555_1441 unnamed protein product
--------------------------------------------------------MAED
------KARSTGSAGR-----FGARYGRVSRKRVQDI-----------------------
------------------------------------------------------------
------------------------------EEEMRN----ATV-------------DGDD
VTRKGTGIWVNEETGETFT-----------------------GGAY-RPET---------
---------------------------PGGRT----------------------------
---------------------------------------VR-----RSIRA------ALA
DE----E---------------
>lcl|36546_2139 unnamed protein product
------------------------------------------------------------
------------------------------------------------------------
------------------------------------------------------------
---------------------------------MRN----ATV-------------DGDD
VKRVGTGIWVNEETGETFT-----------------------GGAY-RPET---------
---------------------------PGGRT----------------------------
---------------------------------------VR-----RSIRA------ALA
DE----E---------------
>gi|448523234|ref|ZP_21618587.1| ribosomal L37ae protein [Halorubrum distributum JCM 10118]
------------------------------------------------------------
------------------------------------------------------------
------------------------------------------------------------
---------------------------------MRN----ATV-------------DGDD
VKRVGTGIWVNEETGETFT-----------------------GGAY-RPET---------
---------------------------PGGRT----------------------------
---------------------------------------VR-----RSIRA------ALA
DE----E---------------
>lcl|18176_1657 unnamed protein product
------------------------------------------------------------
------------------------------------------------------------
------------------------------------------------------------
---------------------------------MRN----ATV-------------DGDD
VKRVGTGIWVNEETGETFT-----------------------GGAY-RPET---------
---------------------------PGGRT----------------------------
---------------------------------------VR-----RSIRA------ALA
DE----E---------------
>lcl|36548_3059 unnamed protein product
-----------------------------------MPFRPPQLAAFLPTLAVEVATMAED
------KARSTGSAGR-----FGARYGRVSRKRVQDI-----------------------
------------------------------------------------------------
------------------------------EAEMRN----ATV-------------DGDD
VKRVGTGIWVNEETGETFT-----------------------GGAY-RPET---------
---------------------------PGGRT----------------------------
---------------------------------------VR-----RSIRA------ALA
DE----E---------------
>lcl|39407_1333 unnamed protein product
-----------------------------------MTFRPPQLAAFLPTLAVEVATMAED
------KARSTGSGGR-----FGARYGRVSRKRVQDI-----------------------
------------------------------------------------------------
------------------------------EAEMRN----ATV-------------DGDD
VKRVGTGIWVNEETGETFT-----------------------GGAY-RPET---------
---------------------------PGGRT----------------------------
---------------------------------------VR-----RSIRA------ALA
DE----E---------------
>lcl|38016_1005 unnamed protein product
-----------------------------------MTFRPPQLAAFLPTLAVEVATMAED
------KARSTGSAGR-----FGARYGRVSRKRVQDI-----------------------
------------------------------------------------------------
------------------------------EAEMRN----ATV-------------DGDD
VKRVGTGIWVNEETGETFT-----------------------GGAY-RPET---------
---------------------------PGGRT----------------------------
---------------------------------------VR-----RSIRA------ALA
DE----E---------------
>lcl|18175_700 unnamed protein product
-----------------------------------------------------MATMAED
------KARSTGSAGR-----FGARYGRVSRKRVQDI-----------------------
------------------------------------------------------------
------------------------------EEEMRN----ATV-------------DGDD
VKRVGTGIWVNEETGETFT-----------------------GGAY-RPET---------
---------------------------PGGRT----------------------------
---------------------------------------VR-----RSIRA------ALA
DE----E---------------
>lcl|36549_1661 unnamed protein product
-----------------------------------------------------MATMAED
------KARSTGSAGR-----FGARYGRVSRKRVQDI-----------------------
------------------------------------------------------------
------------------------------EAEMRN----ATV-------------DGDD
VKRVGTGIWVNEETGETFT-----------------------GGAY-RPET---------
---------------------------PGGRT----------------------------
---------------------------------------VR-----RSIRA------ALA
DE----E---------------
>gi|448468007|ref|ZP_21599705.1| ribosomal L37ae protein [Halorubrum kocurii JCM 14978]
--------------------------------------------------------MAED
------KARSTGSAGR-----FGARYGRVSRKRVQDI-----------------------
------------------------------------------------------------
------------------------------EEEMQN----ATV-------------DGDD
VKRVGTGIWVNEETGETFT-----------------------GGAY-RPET---------
---------------------------PGGRT----------------------------
---------------------------------------VR-----RSIRA------ALA
DE----E---------------
>gi|222478999|ref|YP_002565236.1| ribosomal L37ae protein [Halorubrum lacusprofundi ATCC 49239]
--------------------------------------------------------MAED
------KARSTGSAGR-----FGARYGRVSRKRVQDI-----------------------
------------------------------------------------------------
------------------------------EEEMQN----ATV-------------DGDD
VKRVGTGIWVNEETGETFT-----------------------GGAY-RPET---------
---------------------------PGGRT----------------------------
---------------------------------------VR-----RSIRA------ALA
DE----E---------------
>lcl|36556_1338 unnamed protein product
--------------------------------------------------------MAED
------KARSTGSAGR-----FGARYGRVSRKRVQDI-----------------------
------------------------------------------------------------
------------------------------EAEMRN----ATV-------------DGDD
VKRVGTGIWVNEETGETFT-----------------------GGAY-RPET---------
---------------------------PGGRT----------------------------
---------------------------------------VR-----RSIRA------ALA
DE----E---------------
>lcl|36557_6170 unnamed protein product
--------------------------------------------------------MAED
------KARSTGSAGR-----FGARYGRVSRKRVQDI-----------------------
------------------------------------------------------------
------------------------------EAEMRN----ATV-------------DGDD
VKRVGTGIWVNEETGETFT-----------------------GGAY-RPET---------
---------------------------PGGRT----------------------------
---------------------------------------VR-----RSIRA------ALA
DE--EXDDELQVLPL-------
>gi|448450314|ref|ZP_21592213.1| ribosomal L37ae protein [Halorubrum litoreum JCM 13561]
--------------------------------------------------------MAED
------KARSTGSAGR-----FGARYGRVSRKRVQDI-----------------------
------------------------------------------------------------
------------------------------EAEMRN----ATV-------------DGDD
VKRVGTGIWVNEETGETFT-----------------------GGAY-RPET---------
---------------------------PGGRT----------------------------
---------------------------------------VR-----RSIRA------ALA
DE----E---------------
>gi|448424479|ref|ZP_21582453.1| ribosomal L37ae protein [Halorubrum terrestre JCM 10247]
--------------------------------------------------------MAED
------KARSTGSAGR-----FGARYGRVSRKRVQDI-----------------------
------------------------------------------------------------
------------------------------EAEMRN----ATV-------------DGDD
VKRVGTGIWVNEETGETFT-----------------------GGAY-RPET---------
---------------------------PGGRT----------------------------
---------------------------------------VR-----RSIRA------ALA
DE----E---------------
>lcl|38024_3208 unnamed protein product
--------------------------------------------------------MAED
------KARSTGSAGR-----FGARYGRVARKRVQDI-----------------------
------------------------------------------------------------
------------------------------EEEMRN----ATV-------------DGDD
VKRVGTGIWVNEETGETFT-----------------------GGAY-RPET---------
---------------------------PGGHT----------------------------
---------------------------------------VR-----RSIRA------ALA
DE----E---------------
>lcl|38021_3041 unnamed protein product
--------------------------------------------------------MAED
------KARSTGSAGR-----FGARYGRVARKRVQDI-----------------------
------------------------------------------------------------
------------------------------EEEMRN----ATV-------------DGDD
VKRVGTGIWVNEETGEAFT-----------------------GGAY-RPET---------
---------------------------PGGRT----------------------------
---------------------------------------VR-----RSIRA------ALA
DE----E---------------
>lcl|38025_2011 unnamed protein product
--------------------------------------------------------MAED
------KARSTGSAGR-----FGARYGRVARKRVQDI-----------------------
------------------------------------------------------------
------------------------------EEEMRN----ATV-------------DGDD
VKRVGTGIWVNEETGEAFT-----------------------GGAY-RPET---------
---------------------------PGGRT----------------------------
---------------------------------------VR-----RSIRA------ALA
DE----E---------------
>lcl|36174_2414 unnamed protein product
--------------------------------------------------------MAED
------KARSTGSAGR-----FGARYGRVARKRVQDI-----------------------
------------------------------------------------------------
------------------------------EEEMRN----ATV-------------DGDD
VKRVGTGIWVNEETGETFT-----------------------GGAY-RPET---------
---------------------------PGGRT----------------------------
---------------------------------------VR-----RSIRA------ALA
DE----E---------------
>lcl|38020_733 unnamed protein product
--------------------------------------------------------MAED
------KARSTGSAGR-----FGARYGRVARKRVQDI-----------------------
------------------------------------------------------------
------------------------------EEEMRN----ATV-------------DGDD
VKRVGTGIWVNEETGETFT-----------------------GGAY-RPET---------
---------------------------PGGRT----------------------------
---------------------------------------VR-----RSIRA------ALA
DE----E---------------
>lcl|38022_3114 unnamed protein product
--------------------------------------------------------MAED
------KARSTGSAGR-----FGARYGRVARKRVQDI-----------------------
------------------------------------------------------------
------------------------------EEEMRN----ATV-------------DGDD
VKRVGTGIWVNEETGETFT-----------------------GGAY-RPET---------
---------------------------PGGRT----------------------------
---------------------------------------VR-----RSIRA------ALA
DE----E---------------
>lcl|23591_2348 unnamed protein product
--------------------------------------------------------MAED
------KARSTGSAGR-----FGARYGRVARKRVQDI-----------------------
------------------------------------------------------------
------------------------------EEEMRN----ATV-------------DGDD
VKRVGTGIWVNEETGETFT-----------------------GGAY-RPET---------
---------------------------PGGRT----------------------------
---------------------------------------VR-----RSIRA------ALA
DE----E---------------
>gi|448472244|ref|ZP_21601120.1| ribosomal L37ae protein [Halorubrum aidingense JCM 13560]
--------------------------------------------------------MAED
------KARSTGSAGR-----FGARYGRVSRKRVQDI-----------------------
------------------------------------------------------------
------------------------------EEEMRS----ATV-------------DGDD
VKRVGTGIWVNEETGETFT-----------------------GGAY-RPET---------
---------------------------PGGRT----------------------------
---------------------------------------VR-----RSIRA------ALA
DE----E---------------
>gi|448503500|ref|ZP_21613130.1| ribosomal L37ae protein [Halorubrum coriense DSM 10284]
--------------------------------------------------------MAED
------KARSTGSAGR-----FGARYGRVSRKRVQDI-----------------------
------------------------------------------------------------
------------------------------EEEMRN----ATV-------------DGDD
VKRVGTGIWVNEETGETFT-----------------------GGAY-RPET---------
---------------------------PGGRT----------------------------
---------------------------------------VR-----RSIRA------ALA
DE----E---------------
>lcl|38019_2653 unnamed protein product
-------MNDGSFENASEKQEFNETEERKANGYATEAHGRGRLVAFLPTLAVSRHTMAED
------KARSTGSAGR-----FGARYGRVARKRVKDI-----------------------
------------------------------------------------------------
------------------------------EGEMQN----ATV-------------DGDD
VKRVGTGIWVNEETGETFT-----------------------GGAY-RPET---------
---------------------------PGGRT----------------------------
---------------------------------------VR-----RSIRA------ALA
DE----E---------------
>lcl|38017_3038 unnamed protein product
------------------------------------------------------------
------------------------------------------------------------
------------------------------------------------------------
---------------------------------MQN----ATV-------------DGDD
VKRVGTGIWVNEETGETFT-----------------------GGAY-RPET---------
---------------------------PGGRT----------------------------
---------------------------------------VR-----RSIRA------ALS
DE----E---------------
>gi|448445290|ref|ZP_21590345.1| ribosomal L37ae protein [Halorubrum saccharovorum DSM 1137]
------------------------------------------------------------
------------------------------------------------------------
------------------------------------------------------------
---------------------------------MQN----ATV-------------DGDD
VKRVGTGIWVNEETGETFT-----------------------GGAY-RPET---------
---------------------------PGGRT----------------------------
---------------------------------------VR-----RSIRA------ALA
DE----E---------------
>gi|322370153|ref|ZP_08044715.1| ribosomal protein L37a [Haladaptatus paucihalophilus DX253]
--------------------------------------------------------MAED
------SRSRTGSAGR-----FGARYGRVARKRISEI-----------------------
------------------------------------------------------------
------------------------------EADMNENHTCPDC-------------GNDT
VDRQGTGIWECGRCGYTFA-----------------------GGTY-RPQT---------
---------------------------PAGRT----------------------------
---------------------------------------VK-----RSIRA------ALA
DD----E---------------
>gi|354612100|ref|ZP_09030052.1| 50S ribosomal protein L37Ae [Halobacterium sp. DL1]
--------------------------------------------------------MAKK
--------GSTGSAGR-----FGARYGRVSRRRVSEI-----------------------
------------------------------------------------------------
------------------------------EDDMNDDHVCPDC-------------GAAN
VSRQGTGIWQCAKCNYKYA-----------------------GGAY-RPQT---------
---------------------------PGGKT----------------------------
---------------------------------------VS-----RSIRA------ALG
ES----EESVDLDDVDTEETEE
>gi|15789534|ref|NP_279358.1| 50S ribosomal protein L37 [Halobacterium sp. NRC-1]
----------------------------------------------MYATAVDAGTMANQ
--------SSTGSAGR-----FGARYGRVSRRRVSDI-----------------------
------------------------------------------------------------
------------------------------EGTMNEDHACPDC-------------GSEA
VSREGTGIWQCGKCGYKYA-----------------------GGAY-QPQT---------
---------------------------PSGKT----------------------------
---------------------------------------VT-----RSIRT------ALG
ET----GDS----------NSE
>gi|169235244|ref|YP_001688444.1| 50S ribosomal protein L37Ae [Halobacterium salinarum R1]
--------------------------------------------------------MANQ
--------SSTGSAGR-----FGARYGRVSRRRVSDI-----------------------
------------------------------------------------------------
------------------------------EGTMNEDHACPDC-------------GSEA
VSREGTGIWQCGKCGYKYA-----------------------GGAY-QPQT---------
---------------------------PSGKT----------------------------
---------------------------------------VT-----RSIRT------ALG
ET----GDS----------NSE
>gi|335437981|ref|ZP_08560738.1| 50S ribosomal protein L37Ae [Halorhabdus tiamatea SARL4B]
--------------------------------------------------------MADD
---------RTGSAGR-----FGARYGRVSRRRVAEI-----------------------
------------------------------------------------------------
------------------------------EANMNDDHECPEC-------------GRDR
VSRQGTGVWECGYCGYTFT-----------------------GGSY-SPTT---------
---------------------------PGGRA----------------------------
---------------------------------------AT-----RSIRA------ALA
EE----GEE----------TEA
>gi|257053733|ref|YP_003131566.1| 50S ribosomal protein L37Ae [Halorhabdus utahensis DSM 12940]
--------------------------------------------------------MADD
---------RTGSSGR-----FGARYGRVSRRRVAEI-----------------------
------------------------------------------------------------
------------------------------EANMNDDHECPEC-------------GRDR
VSRQGTGVWECGYCGYTFT-----------------------GGSY-SPTT---------
---------------------------PGGRA----------------------------
---------------------------------------AQ-----RSIRA------ALA
EE----GEE----------TEA
>gi|448725275|ref|ZP_21707743.1| 50S ribosomal protein L37Ae [Halococcus morrhuae DSM 1307]
--------------------------------------------------------MGNQ
---------EVGSAGR-----FGARYGRVARRRVAEI-----------------------
------------------------------------------------------------
------------------------------EADMQDDHTCPEC-------------DEPD
VDRTDTGIWECGNCGHTFA-----------------------GGAY-QPET---------
---------------------------PGGRT----------------------------
---------------------------------------VE-----RSIRA------ALA
ED---GDEQ-------------
>gi|448737340|ref|ZP_21719381.1| 50S ribosomal protein L37Ae [Halococcus thailandensis JCM 13552]
--------------------------------------------------------MGNQ
---------EVGSAGR-----FGARYGRVARRRVAEI-----------------------
------------------------------------------------------------
------------------------------EDDMQDDHTCPEC-------------DEPA
VDRTDTGIWECGNCGHTFA-----------------------GGAY-QPET---------
---------------------------PGGRT----------------------------
---------------------------------------VE-----RSIRA------ALA
ED---GDEQ-------------
>gi|448728832|ref|ZP_21711153.1| 50S ribosomal protein L37Ae [Halococcus saccharolyticus DSM 5350]
--------------------------------------------------------MGNQ
---------EVGSAGR-----FGARYGRVSRRRVAEI-----------------------
------------------------------------------------------------
------------------------------EADMNDDHGCPEC-------------GEDA
VDRTDTGIWECGKCGHAFA-----------------------GGAY-RPET---------
---------------------------PGGRT----------------------------
---------------------------------------VE-----RSIRA------ALA
DE--GADDE-------------
>gi|448731928|ref|ZP_21714211.1| 50S ribosomal protein L37Ae [Halococcus salifodinae DSM 8989]
--------------------------------------------------------MGNQ
---------EVGSAGR-----FGARYGRVSRRRVAEI-----------------------
------------------------------------------------------------
------------------------------EAEMNDDHGCPEC-------------GEDA
VDRTDTGIWECGKCGHTFA-----------------------GGAY-RPET---------
---------------------------PGGQT----------------------------
---------------------------------------VE-----RSIRA------ALA
DE--GADDE-------------
>gi|257386099|ref|YP_003175872.1| 50S ribosomal protein L37a [Halomicrobium mukohataei DSM 12286]
-----------------------------------------------------MKVLGRQ
YDTMAKDKGRTGSAGR-----FGARYGRVARRRVAEI-----------------------
------------------------------------------------------------
------------------------------EDDMRDDHACPEC-------------GKDR
VDRKGTGIWECSYCGYKYT-----------------------GGTY-RPET---------
---------------------------PGGKT----------------------------
---------------------------------------VT-----RSIRA------ALA
ED----EDE-------------
>gi|344212466|ref|YP_004796786.1| 50S ribosomal protein L37Ae [Haloarcula hispanica ATCC 33960]
------------------------------------------------------------
----------------------------MSRRRVAEI-----------------------
------------------------------------------------------------
------------------------------ESEMNEDHACPNC-------------GEDR
VDRQGTGIWQCSYCDYKFT-----------------------GGSY-KPET---------
---------------------------PGGKT----------------------------
---------------------------------------VR-----RSIRA------ALS
ED----EE--------------
>gi|448671369|ref|ZP_21687308.1| 50S ribosomal protein L37Ae [Haloarcula amylolytica JCM 13557]
-----------------------------------------------------MWPLGGQ
QTTMASKSGKTGSSGR-----FGARYGRVSRRRVAEI-----------------------
------------------------------------------------------------
------------------------------ESEMNEDHACPNC-------------GEDR
VDRQGTGIWQCSYCDYKFT-----------------------GGSY-KPET---------
---------------------------PGGKT----------------------------
---------------------------------------VR-----RSIRA------ALS
ED----EE--------------
>gi|448681317|ref|ZP_21691450.1| 50S ribosomal protein L37Ae [Haloarcula argentinensis DSM 12282]
-----------------------------------------------------MWPLGGQ
QTTMASKSGKTGSSGR-----FGARYGRVSRRRVAEI-----------------------
------------------------------------------------------------
------------------------------ESEMNEDHACPNC-------------GEDR
VDRQGTGIWQCSYCDYKFT-----------------------GGSY-KPET---------
---------------------------PGGKT----------------------------
---------------------------------------VR-----RSIRA------ALS
ED----EE--------------
>gi|448685205|ref|ZP_21693197.1| 50S ribosomal protein L37Ae [Haloarcula japonica DSM 6131]
-----------------------------------------------------MWPLGGQ
QTTMASKSGKTGSSGR-----FGARYGRVSRRRVAEI-----------------------
------------------------------------------------------------
------------------------------ESEMNEDHACPNC-------------GEDR
VDRQGTGIWQCSYCDYKFT-----------------------GGSY-KPET---------
---------------------------PGGKT----------------------------
---------------------------------------VR-----RSIRA------ALS
ED----EE--------------
>gi|448637112|ref|ZP_21675488.1| 50S ribosomal protein L37Ae [Haloarcula sinaiiensis ATCC 33800]
-----------------------------------------------------MWPLGGQ
QTTMASKSGKTGSSGR-----FGARYGRVSRRRVAEI-----------------------
------------------------------------------------------------
------------------------------ESEMNEDHACPNC-------------GEDR
VDRQGTGIWQCSYCDYKFT-----------------------GGSY-KPET---------
---------------------------PGGKT----------------------------
---------------------------------------VR-----RSIRA------ALS
ED----EE--------------
>gi|448630904|ref|ZP_21673359.1| 50S ribosomal protein L37Ae [Haloarcula vallismortis ATCC 29715]
---------------------------------------MSPRARREPNLEGLMWPLGGQ
QTTMASKSGKTGSSGR-----FGARYGRVSRRRVAEI-----------------------
------------------------------------------------------------
------------------------------ESEMNEDHACPNC-------------GEDR
VDRQGTGIWQCGYCDYKFT-----------------------GGSY-KPET---------
---------------------------PGGKT----------------------------
---------------------------------------VR-----RSIRA------ALS
ED----EE--------------
>gi|448648075|ref|ZP_21679553.1| 50S ribosomal protein L37Ae [Haloarcula californiae ATCC 33799]
---------------------------------------MSLRARREPNLEGLMWPLGGQ
QTTMASKSGKTGSSGR-----FGARYGRVSRRRVAEI-----------------------
------------------------------------------------------------
------------------------------ESEMNEDHACPNC-------------GEDR
VDRQGTGIWQCSYCDYKFT-----------------------GGSY-KPET---------
---------------------------PGGKT----------------------------
---------------------------------------VR-----RSIRA------ALS
ED----EE--------------
>gi|55378437|ref|YP_136287.1| 50S ribosomal protein L37 [Haloarcula marismortui ATCC 43049]
---------------------------------------MSPRARREPNLEGLMWPLGGQ
QTTMASKSGKTGSSGR-----FGARYGRVSRRRVAEI-----------------------
------------------------------------------------------------
------------------------------ESEMNEDHACPNC-------------GEDR
VDRQGTGIWQCSYCDYKFT-----------------------GGSY-KPET---------
---------------------------PGGKT----------------------------
---------------------------------------VR-----RSIRA------ALS
ED----EE--------------
