# Supplementary material for: Inteins as indicators of gene flow in the halobacteria
Source: Front Microbiol. 2014 Jun 26;5:299. doi: 10.3389/fmicb.2014.00299 (PMC4071816; doi:10.3389/fmicb.2014.00299)
Supplement: Supplementary file 1 [file DataSheet1.ZIP › data_file1/reference_tree_alignment/L37Ae-nog.fasta]

>candidatus_nanosalinarum_J07AB56
-------------------------------------------------MSEA-------
----RTSGKFGPRYGSKVRRNYDQTTEYDDQ---CPECGADRIEKESSAIWVCGKCGEKF
AGGAYEPDSGAAEMLDRALQVETEELEAAKEELDD-------------
>halophilic_archaeon_J07HX5
-------------------------------------------------MSNK-------
GSRTASAGRFGARYGRVTRRRVAEIEREMQN----ATVDGDDVTRLSTGVWVNKETGKKF
TGGAYNPETPAGQTATRSIRA------ALGEEDE--------------
>halophilic_archaeon_J07HB67
-------------------------------------------------MAEE------S
AQSTGSAGRFGARYGRVARRRVSEIEAEMDS----ETVDGNSVKRVGTGIWVDEETGETF
TGGAYRAQTPGGRGVKRSIRA------ALETDDE--------------
>hgn_salarium_B_1
-------------------------------------------------MADK-----KK
ARKTGSAGRFGARYGRVARKRVSDIESNMRN----AELDGDEVKRLGSGIWMNKKTGEKF
TGGAYRPETPGGRTVKRSIRA------ALSSDEE--------------
>hqr_J07HQX50
-------------------------------------------------MADQ------E
ARTTGSAGRFGARYGRVARRRVKEIENDMRN----STVDDTDVTRVGTGIWRDEETGELF
TGGTYRPQTPGGTQVRRSIRA------ALSTESEE-------------
>halophilic_archaeon_J07HX64
-------------------------------------------------MSDQ-------
ESKVGSAGRFGARYGRVARRRVAQIEREMRS----ATVDGDSVTRVGTGIWVNEETGEKF
TGGAYDPETPAGKTVDRSIRA------ALGEDESE----------AEE
>hfx_mediterranei_ATCC_33500
-------------------------------------------------MAEK------K
ARSVGSAGRFGARYGRVARRRVKEIEAEMRN----AKVDGDNVTRVETGIWKNEETGEIF
TGGTYRPETPAGKQVSRSIRA------ALTGENE--------------
>hfx_mucosum_ATCC_BAA_1512
-------------------------------------------------MAEK------K
ARSVGSAGRFGARYGRVARRRVKEIEAEMRN----AKVDGDNVTRVETGIWKNEETGEIF
TGGTYRPQTPAGKQVRRSIRA------ALTSEE---------------
>hfx_elongans_ATCC_BAA_1513
-------------------------------------------------MAEN------K
ARSVGSAGRFGARYGRVARRRVKEIEAEMRN----SKVDGDDVTRVGTGIWKNEETGEVF
TGGSYRPETPAGKQVRRSIRA------ALTGEDE--------------
>hfx_larsenii_JCM_13917
-------------------------------------------------MAEN------K
ARSVGSAGRFGARYGRVARRRVKEIEAEMRN----SKVDGDDVTRVGTGIWKNEETGEVF
TGGSYRPETPAGKQVRRSIRA------ALTGEDE--------------
>hfx_gobbonsii_ATCC_33959
-------------------------------------------------MADK------K
ARSVGSSGRFGARYGRVARRRVKEIEAEMRN----SKVDGDDVTRVGTGIWKNEETGEVF
TGGTYRPQTPAGKQVRRSIRA------ALTGEDE--------------
>hfx_prahovense_DSM_18310
-------------------------------------------------MADK------K
ARSVGSSGRFGARYGRVARRRVKEIEAEMRN----SKVDGDDVTRVGTGIWKNEETGEVF
TGGTYRPQTPAGKQVRRSIRA------ALTGEDE--------------
>hfx_ATCC_BAA-644
-------------------------------------------------MAEK------K
ARSVGSSGRFGARYGRVARRRVKEIEAEMRN----SKVDGDDVTRVETGVWKNEETGEIF
TGGTYRPQTPAGKQVRRSIRA------ALTGEDE--------------
>hfx_ATCC_BAA-645
-------------------------------------------------MAEK------K
ARSVGSSGRFGARYGRVARRRVKEIEAEMRN----SKVDGDDVTRVETGVWKNEETGEIF
TGGTYRPQTPAGKQVRRSIRA------ALTGEDE--------------
>hfx_ATCC_BAA-646
-------------------------------------------------MAEK------K
ARSVGSSGRFGARYGRVARRRVKEIEAEMRN----SKVDGDDVTRVETGVWKNEETGEIF
TGGTYRPQTPAGKQVRRSIRA------ALTGEDE--------------
>hfx_denitrificans_ATCC_35960
-------------------------------------------------MADN------K
ARSVGSSGRFGARYGRVARRRVKEIEAEMRN----SKVDGDDVTRVETGVWKNEETGEIF
TGGTYRPQTPAGKQVRRSIRA------ALTGEDE--------------
>hfx_alexandrinus_JCM_10717
-------------------------------------------------MADK------K
ARSVGSSGRFGARYGRVARRRVKEIEAEMRN----SKVDGDDVTRVETGVWKNEETGEIF
TGGTYRPQTPAGKQVRRSIRA------ALTGEDE--------------
>hfx_BAB-2207
-------------------------------------------------MADK------K
ARSVGSSGRFGARYGRVARRRVKEIEAEMRN----SKVDGDDVTRVETGVWKNEETGEIF
TGGTYRPQTPAGKQVRRSIRA------ALTGEDE--------------
>hfx_lucentense_DSM_14919
-------------------------------------------------MADK------K
ARSVGSSGRFGARYGRVARRRVKEIEAEMRN----SKVDGDDVTRVETGVWKNEETGEIF
TGGTYRPQTPAGKQVRRSIRA------ALTGEDE--------------
>hfx_volcanii_DS2
-------------------------------------------------MADK------K
ARSVGSSGRFGARYGRVARRRVKEIEAEMRN----SKVDGDDVTRVETGVWKNEETGEIF
TGGTYRPQTPAGKQVRRSIRA------ALTGEDE--------------
>hqr_walsbyi_C23
-------------------------------------------------MAEE------K
ARTTGSAGRFGARYGRVARRRVKEIESEMRN----ASIDGDDVTRVGTGIWRNEETGELF
TGGTYNPETPGGKQVQRSIRA------ALSTDGDE----------DN-
>hqr_walsbyi_DSM_16790
-------------------------------------------------MAEE------K
ARTTGSAGRFGARYGRVARRRVKEIESEMRN----ASIDGDDVTRVGTGIWRNEETGELF
TGGTYNPETPGGKQVQRSIRA------ALSTDGDD----------DN-
>hgm_borinquense_DSM_11551
-------------------------------------------------MAEK------K
ARKTGSAGRFGARYGRVARRRVKEIEADMRD----AKVDGDSVTRIGTGIWMNEETGEKF
TGGTYRPETPGGKQVQRSIRA------ALSSDGDE----------ESA
>hsn_pallida_JCM_14848
-------------------------------------------------MAEN------K
ARQTGSAGRFGARYGRVARRRVKEIEAEMRD----AKVDGEDVTRVGTGIWKNEKTGEKF
TGGTYRPETPGGKQVRRSIRA------ALSSDGDE----------DGE
>hvx_asiaticus_JCM_14624
-------------------------------------------------MAEN------T
RGTVGSAGRFGARYGRVARRRIADIESDMEH----ATVDGDDVTRVGTGIWKNEETGETF
TGGAYRPETPAGKTVTRSIRA------ALATDGDD----------EE-
>hvx_ruber_XH_70
-------------------------------------------------MAEN------T
KGTVGSAGRFGARYGRVARRRIADIESDMEH----ATVDGDDVKRVGTGIWKNEETGETF
TGGAYRPETPAGKTVTRSIRA------ALATDGDD----------EE-
>hac_jeotgali_B3
-------------------------------------------------MAKR------K
SGSVGSAGRFGARYGRVARRRVADIEHDMEH----ATVDGDDVTRVGTGIWKNEATGEVF
AGGAYRPQTPAGRTVSRSIRA------ALDESDDE-------------
>nrr_tibetense_GA33
-------------------------------------------------MSDK-------
-GDVGSAGRFGARYGRVARRRVSEIEDDMNS----AQVDGDDVKRVGTGIWKNEETGEVF
TGGAYRPETPAGRTVKRSIRA------ALAEDGE--------------
>ncc_jeotgali_DSM_18795
------------------------------------------------------------
----------------------------MEN----AEVDGDSVTRVGTGIWKNEETGEVF
TGGAFRPETPAGRTVQRSIRA------ALAEDE---------------
>ncc_amylolyticus_DSM_10524
-------------------------------------------------MGNQ-------
--EVGSAGRFGARYGRVARRRVSEIEDDMEN----AEVDGDSVTRVGTGIWKNDETGEVF
TGGAYRPETPAGRTVQRSIRA------ALAEDE---------------
>ncc_occultus_SP4
-------------------------------------------------MGNQ-------
--EVGSAGRFGARYGRVARRRVSEIEDDMEN----AEVDGDSVTRVGTGIWKNEETGEVF
TGGAYRPETPAGRTVQRSIRA------ALAEDE---------------
>nab_aegyptia_DSM_13077
-------------------------------------------------MADK-------
-GTIGSAGRFGARYGRVARRRISEIEDDMEN----AQVDGDDVTRVGTGIWKNEATGEVF
TGGAYRPETPAGRTVQRSIRA------ALAEDDD--------------
>nab_asiatica_DSM_12278
-------------------------------------------------MADK-------
-GTIGSAGRFGARYGRVARRRISEIEDDMEN----AQVDGDDVTRVGTGIWKNEATGEVF
TGGAYRPETPAGRTVQRSIRA------ALAEDD---------------
>nab_taiwanensis_DSM_12281
-------------------------------------------------MADK-------
-GTIGSAGRFGARYGRVARRRISEIEDDMEN----AQVDGDDVTRVGTGIWKNEATGEVF
TGGAYRPETPAGRTVQRSIRA------ALAEDDD--------------
>nbt_gregoryi_SP2
-------------------------------------------------MSEK-------
-GTVGSAGRFGARYGRVARRRVSEIEDDMRN----AQVDGDDVTRVGTGIWKNEETGEVF
TGGAYRPETPAGRTVKRSIRA------ALTEDDE--------------
>hpg_xanaduensis_SH_6
-------------------------------------------------MADK-------
-GSVGSAGRFGARYGRVARRRVSEIEDDMEN----AQVDGDDVTRIGTGIWKNEETGEVF
TGGAYRPETPAGRTVTRSIRA------ALAEDE---------------
>hbi_lacisalsi_AJ5
-------------------------------------------------MSDK-------
-GNVGSAGRFGARYGRVARRRVSEIEDDMEN----AQLDGDDVTRVGTGIWKNEETGEVF
TGGAYRPETPAGRTVQRSIRA------ALAEDDE--------------
>nab_chahannaoensis_JCM_10990
-------------------------------------------------MADK-------
-GRVGSAGRFGARYGRVARRRVSEIEDDMQN----AQVDGDDVTRVGTGIWKNEETGEVF
TGGAYRPETPAGRTVRRSIRA------ALAEDDE--------------
>nab_hulunbeirensis_JCM_10989
-------------------------------------------------MADK-------
-GRVGSAGRFGARYGRVARRRVSEIEDDMQN----AQVDGDDVTRVGTGIWKNEETGEVF
TGGAYRPETPAGRTVRRSIRA------ALAEDDE--------------
>nab_magadii_ATCC_43099
-------------------------------------------------MADK-------
-GRVGSAGRFGARYGRVARRRVSEIEDDMQN----AQVDGDDVTRVGTGIWKNDETGEVF
TGGAYRPETPAGRTVRRSIRA------ALAEDDE--------------
>htg_salina_JCM_13891
-------------------------------------------------MAKK-------
-GNVGSAGRFGARYGRVARRRVSEIEDDMQS----AEVDGDDVTRVGTGIWKNEETGEVF
TGGAYRPETPAGRTVKRSIRA------ALAEDDE--------------
>htg_turkmenica_DSM_5511
-------------------------------------------------MAKK-------
-GNVGSAGRFGARYGRVARRRVSEIEDDMQS----AEVDGDDVTRVGTGIWKNEETGEVF
TGGAYRPETPAGRTVKRSIRA------ALAEDESD----------E--
>htg_thermotolerans_DSM_11522
-------------------------------------------------MAKK-------
-GSVGSAGRFGARYGRVARRRVSEIEDDMEN----AEVDGDDVTRVGTGIWKNEETGKVF
TGGAYRPETPAGRTAQRSIRA------ALAEDDDE-------------
>nnm_pellirubrum_DSM_15624
-------------------------------------------------MAKK-------
-GSVGSAGRFGARYGRVARRRVSEIEDDMEN----AEVDGDDVTRVGTGIWKNEETGKVF
TGGAYRPETPAGRTAQRSIRA------ALAEDDDE-------------
>htg_limicola_JCM_13563
-------------------------------------------------MAKK-------
-GQVGSAGRFGARYGRVARRRVSEIEDDMQN----AEVDGDDVTRVGTGIWKNEETGEVF
TGGAYRPETPAGRTVQRSIRA------ALAEDDE--------------
>hrr_LB1
-------------------------------------------------MAKK-------
-GQVGSAGRFGARYGRVARRRVSEIEDDMEN----AEVDGDDVTRVGTGIWKNEETGEVF
TGGAYRPETPAGRTVQRSIRA------ALAEDDD--------------
>nnm_altunense_JCM_14663
-------------------------------------------------MAKK-------
-GQVGSAGRFGARYGRVARRRVSEIEDDMEN----AEVDGDDVTRVGTGIWKNEETGEVF
TGGAYRPETPAGRTVQRSIRA------ALAEDDD--------------
>nnm_gari_JCM_14663
-------------------------------------------------MAKK-------
-GQVGSAGRFGARYGRVARRRVSEIEDDMEN----AEVDGDDVTRVGTGIWKNEETGEVF
TGGAYRPETPAGRTVQRSIRA------ALAEDDD--------------
>nnm_sp_J7_2
-------------------------------------------------MAKK-------
-GQVGSAGRFGARYGRVARRRVSEIEDDMEN----AEVDGDDVTRVGTGIWKNEETGEVF
TGGAYRPETPAGRTVQRSIRA------ALAEDDD--------------
>nnm_pallidum_DSM_3751
-------------------------------------------------MAKK-------
-GQVGSAGRFGARYGRVARRRVSEIEDDMEN----AEVDGDDVTRVGTGIWKNEETGEVF
TGGAYRPETPAGRTVQRSIRA------ALAEDDD--------------
>nnm_versiforme_JCM_10478
-------------------------------------------------MAKK-------
-GQVGSAGRFGARYGRVARRRVSEIEDDMEN----AEVDGDDVTRVGTGIWKNEETGEVF
TGGAYRPETPAGRTVQRSIRA------ALAEDDE--------------
>hbi_nitrareducens_JCM_10879
-------------------------------------------------MSER-------
-GNVGSAGRFGARYGRVARRRVSEIEDDMQN----AEVDGDDVTRVGTGIWKNEETGEVF
TGGAYRPETPAGRTVQRSIRA------ALAEDE---------------
>nln_innermongolicus_JCM_12255
-------------------------------------------------MADK-------
-GKVGSAGRFGARYGRVARRRVSEIEDDMQN----AEVDGDSVTRVGTGIWKNEETGEVF
TGGAYRPQTPAGRTVTRSIRA------ALSEDEDE-------------
>nrr_bangense_JCM_10635
-------------------------------------------------MAKK-------
-GIVGSAGRFGARYGRVARRRVSEIEDDMQN----AEVDGDSVTRVGTGIWKNEETGEIF
TGGAYRPETPAGRTVKRSIRA------ALAEDE---------------
>nrr_sulfidifaciens_JCM_14089
-------------------------------------------------MAEK-------
-GTVGSAGRFGARYGRVARRRVSEIEDDMQN----AEVDGDSVTRVGTGIWKNEETGEVF
TGGAYRPETPAGRTVKRSIRA------ALAEDE---------------
>hns_J07HN6
-------------------------------------------------MAED------K
ARSTGSSGRFGARYGRVARKRVKEIEAEMEN----AEVDGDSVTRVGTGIWVNEETGEKF
AGGAYKPKTPGGRQAQRSIRA------ALADDEE--------------
>hns_J07HN4
-------------------------------------------------MAED------K
ARSTGSAGRFGARYGRVSRKRVKEIEAGMED----AEIDGDDVTRVGTGIWRNEETGEMF
TGGAYKPQTPGGQQATRSIRA------ALAEDEE--------------
>nmn_pharaonis_DSM_2160
-------------------------------------------------MANN-------
-DTTGSAGRFGARYGRVARRRVAEIEADTES----ATVDGDSVKRVGTGIWVNEETGEKF
TGGAYRPQTPAGETVERSIRT------AVGDDE---------------
>nmn_moolapensis_8_8_11
-------------------------------------------------MANS-------
-DTTGSAGRFGARYGRVARRRVAEIEGDTQN----ASVDGDDVTRVGTGIWVNEETGETF
TGGAYRPETPAGKTVKRSIRA------AIGDDE---------------
>hcc_hamelinensis_100A6
-------------------------------------------------MVNK-------
--KAGSAGRFGARYGRVSRRRVAEIEAGMED----ATVDGDDVTRVGTGVWKNEETGETF
TGGAYRPETPGGRTVKRSIRA------ALAEENDE-------------
>haloarchaeon_3A1_DGR
-------------------------------------------------MAEQ------K
ARSTGSSGRFGARYGRVARKRVKEIEGDMRS----ATVDGDSVKRIGTGIWVNEETGETF
TGGAYRPETPGGRTVRRSIRA------ALSDEE---------------
>hrr_C3
------------------------------------------------------------
----------------------------MRN----ATVDGDDVTRKGTGIWVNEETGETF
TGGAYRPETPGGRTVRRSIRA------ALADEE---------------
>hrr_Eb13
------------------------------------------------------------
----------------------------MRN----ATVDGDDVTRKGTGIWVNEETGETF
TGGAYRPETPGGRTVRRSIRA------ALADEE---------------
>hrr_SP9
------------------------------------------------------------
----------------------------MRN----ATVDGDDVTRKGTGIWVNEETGETF
TGGAYRPETPGGRTVRRSIRA------ALADEE---------------
>hrr_tebenquichense_DSM_14210
------------------------------------------------------------
----------------------------MRN----ATVDGDDVTRKGTGIWVNEETGETF
TGGAYRPETPGGRTVRRSIRA------ALADEE---------------
>hrr_SP3
-------------------------------------------------MAED------K
ARSTGSAGRFGARYGRVARKRVQDIEAEMRN----ATVDGDDVTRKGTGIWVNEETGETF
TGGAYRPETPGGRTVRRSIRA------ALADEE---------------
>hrr_arcis_JCM_13916
-------------------------------------------------MAED------K
ARSTGSAGRFGARYGRVSRKRVQDIEAEMRN----ATVDGDDVTRKGTGIWVNEETGETF
TGGAYRPETPGGRTVRRSIRA------ALADEE---------------
>hrr_californiensis_DSM_19288
-------------------------------------------------MAED------K
ARSTGSAGRFGARYGRVSRKRVQDIEAEMRN----ATVDGDDVTRKGTGIWVNEETGETF
TGGAYRPETPGGRTVRRSIRA------ALADEE---------------
>hrr_hochstenium_ATCC_700873
-------------------------------------------------MAED------K
ARSTGSAGRFGARYGRVARKRVQDIEEEMRN----ATVDGDDVTRKGTGIWVNEETGETF
TGGAYRPETPGGRTVRRSIRA------ALADEE---------------
>hrr_Ea1
---MSDSRIERPQRGRSVDISASLARSARPPRRPRLVAFLPALAVDGLTMAED------K
ARSTGSAGRFGARYGRVSRKRVQDIEEEMRN----ATVDGDDVTRKGTGIWVNEETGETF
TGGAYRPETPGGRTVRRSIRA------ALADEE---------------
>hrr_lipolyticum_DSM_21995
-------------------------------------------------MAED------K
ARSTGSAGRFGARYGRVSRKRVQDIEEEMQN----ATVDGDDVTRKGTGIWVNEETGETF
TGGAYRPETPGGRTVRRSIRA------ALADEE---------------
>hrr_Ea8
-------------------------------------------------MAED------K
ARSTGSAGRFGARYGRVSRKRVQDIEEEMRN----ATVDGDDVTRKGTGIWVNEETGETF
TGGAYRPETPGGRTVRRSIRA------ALADEE---------------
>hrr_hd13
-------------------------------------------------MAED------K
ARSTGSAGRFGARYGRVSRKRVQDIEEEMRN----ATVDGDDVTRKGTGIWVNEETGETF
TGGAYRPETPGGRTVRRSIRA------ALADEE---------------
>hrr_IB24
-------------------------------------------------MAED------K
ARSTGSAGRFGARYGRVSRKRVQDIEEEMRN----ATVDGDDVTRKGTGIWVNEETGETF
TGGAYRPETPGGRTVRRSIRA------ALADEE---------------
>hrr_C2_a
------------------------------------------------------------
----------------------------MRN----ATVDGDDVKRVGTGIWVNEETGETF
TGGAYRPETPGGRTVRRSIRA------ALADEE---------------
>hrr_distributum_JCM_10118
------------------------------------------------------------
----------------------------MRN----ATVDGDDVKRVGTGIWVNEETGETF
TGGAYRPETPGGRTVRRSIRA------ALADEE---------------
>hrr_SP7
------------------------------------------------------------
----------------------------MRN----ATVDGDDVKRVGTGIWVNEETGETF
TGGAYRPETPGGRTVRRSIRA------ALADEE---------------
>hrr_E3
----------------------------MPFRPPQLAAFLPTLAVEVATMAED------K
ARSTGSAGRFGARYGRVSRKRVQDIEAEMRN----ATVDGDDVKRVGTGIWVNEETGETF
TGGAYRPETPGGRTVRRSIRA------ALADEE---------------
>hrr_167
----------------------------MTFRPPQLAAFLPTLAVEVATMAED------K
ARSTGSGGRFGARYGRVSRKRVQDIEAEMRN----ATVDGDDVKRVGTGIWVNEETGETF
TGGAYRPETPGGRTVRRSIRA------ALADEE---------------
>hrr_C2_b
----------------------------MTFRPPQLAAFLPTLAVEVATMAED------K
ARSTGSAGRFGARYGRVSRKRVQDIEAEMRN----ATVDGDDVKRVGTGIWVNEETGETF
TGGAYRPETPGGRTVRRSIRA------ALADEE---------------
>hrr_SP5
----------------------------------------------MATMAED------K
ARSTGSAGRFGARYGRVSRKRVQDIEEEMRN----ATVDGDDVKRVGTGIWVNEETGETF
TGGAYRPETPGGRTVRRSIRA------ALADEE---------------
>hrr_E8
----------------------------------------------MATMAED------K
ARSTGSAGRFGARYGRVSRKRVQDIEAEMRN----ATVDGDDVKRVGTGIWVNEETGETF
TGGAYRPETPGGRTVRRSIRA------ALADEE---------------
>hrr_kocurii_JCM_14978
-------------------------------------------------MAED------K
ARSTGSAGRFGARYGRVSRKRVQDIEEEMQN----ATVDGDDVKRVGTGIWVNEETGETF
TGGAYRPETPGGRTVRRSIRA------ALADEE---------------
>hrr_lacusprofundi_ATCC_49239
-------------------------------------------------MAED------K
ARSTGSAGRFGARYGRVSRKRVQDIEEEMQN----ATVDGDDVKRVGTGIWVNEETGETF
TGGAYRPETPGGRTVRRSIRA------ALADEE---------------
>hrr_LG2
-------------------------------------------------MAED------K
ARSTGSAGRFGARYGRVSRKRVQDIEAEMRN----ATVDGDDVKRVGTGIWVNEETGETF
TGGAYRPETPGGRTVRRSIRA------ALADEE---------------
>hrr_LG3
-------------------------------------------------MAED------K
ARSTGSAGRFGARYGRVSRKRVQDIEAEMRN----ATVDGDDVKRVGTGIWVNEETGETF
TGGAYRPETPGGRTVRRSIRA------ALADEEXDDELQVLPL-----
>hrr_litoreum_JCM_13561
-------------------------------------------------MAED------K
ARSTGSAGRFGARYGRVSRKRVQDIEAEMRN----ATVDGDDVKRVGTGIWVNEETGETF
TGGAYRPETPGGRTVRRSIRA------ALADEE---------------
>hrr_terrestre_JCM_10247
-------------------------------------------------MAED------K
ARSTGSAGRFGARYGRVSRKRVQDIEAEMRN----ATVDGDDVKRVGTGIWVNEETGETF
TGGAYRPETPGGRTVRRSIRA------ALADEE---------------
>hrr_LD3
-------------------------------------------------MAED------K
ARSTGSAGRFGARYGRVARKRVQDIEEEMRN----ATVDGDDVKRVGTGIWVNEETGETF
TGGAYRPETPGGHTVRRSIRA------ALADEE---------------
>hrr_Fb21
-------------------------------------------------MAED------K
ARSTGSAGRFGARYGRVARKRVQDIEEEMRN----ATVDGDDVKRVGTGIWVNEETGEAF
TGGAYRPETPGGRTVRRSIRA------ALADEE---------------
>hrr_LG1
-------------------------------------------------MAED------K
ARSTGSAGRFGARYGRVARKRVQDIEEEMRN----ATVDGDDVKRVGTGIWVNEETGEAF
TGGAYRPETPGGRTVRRSIRA------ALADEE---------------
>hrr_chaoviator_HaloG
-------------------------------------------------MAED------K
ARSTGSAGRFGARYGRVARKRVQDIEEEMRN----ATVDGDDVKRVGTGIWVNEETGETF
TGGAYRPETPGGRTVRRSIRA------ALADEE---------------
>hrr_Ec15
-------------------------------------------------MAED------K
ARSTGSAGRFGARYGRVARKRVQDIEEEMRN----ATVDGDDVKRVGTGIWVNEETGETF
TGGAYRPETPGGRTVRRSIRA------ALADEE---------------
>hrr_G37
-------------------------------------------------MAED------K
ARSTGSAGRFGARYGRVARKRVQDIEEEMRN----ATVDGDDVKRVGTGIWVNEETGETF
TGGAYRPETPGGRTVRRSIRA------ALADEE---------------
>hrr_Ga2p
-------------------------------------------------MAED------K
ARSTGSAGRFGARYGRVARKRVQDIEEEMRN----ATVDGDDVKRVGTGIWVNEETGETF
TGGAYRPETPGGRTVRRSIRA------ALADEE---------------
>hrr_aidingense_JCM_13916
-------------------------------------------------MAED------K
ARSTGSAGRFGARYGRVSRKRVQDIEEEMRS----ATVDGDDVKRVGTGIWVNEETGETF
TGGAYRPETPGGRTVRRSIRA------ALADEE---------------
>hrr_coriense_DSM_10284
-------------------------------------------------MAED------K
ARSTGSAGRFGARYGRVSRKRVQDIEEEMRN----ATVDGDDVKRVGTGIWVNEETGETF
TGGAYRPETPGGRTVRRSIRA------ALADEE---------------
>hrr_Cb34
MNDGSFENASEKQEFNETEERKANGYATEAHGRGRLVAFLPTLAVSRHTMAED------K
ARSTGSAGRFGARYGRVARKRVKDIEGEMQN----ATVDGDDVKRVGTGIWVNEETGETF
TGGAYRPETPGGRTVRRSIRA------ALADEE---------------
>hrr_C49
------------------------------------------------------------
----------------------------MQN----ATVDGDDVKRVGTGIWVNEETGETF
TGGAYRPETPGGRTVRRSIRA------ALSDEE---------------
>hrr_saccharovorum_DSM_1137
------------------------------------------------------------
----------------------------MQN----ATVDGDDVKRVGTGIWVNEETGETF
TGGAYRPETPGGRTVRRSIRA------ALADEE---------------
>hap_paucihalophilus_DX253
-------------------------------------------------MAED------S
RSRTGSAGRFGARYGRVARKRISEIEADMNENHTCPDCGNDTVDRQGTGIWECGRCGYTF
AGGTYRPQTPAGRTVKRSIRA------ALADDE---------------
>hbt_sp_DL_1
-------------------------------------------------MAKK-------
-GSTGSAGRFGARYGRVSRRRVSEIEDDMNDDHVCPDCGAANVSRQGTGIWQCAKCNYKY
AGGAYRPQTPGGKTVSRSIRA------ALGESEESVDLDDVDTEETEE
>hbt_sp_NRC_1
---------------------------------------MYATAVDAGTMANQ-------
-SSTGSAGRFGARYGRVSRRRVSDIEGTMNEDHACPDCGSEAVSREGTGIWQCGKCGYKY
AGGAYQPQTPSGKTVTRSIRT------ALGETGDS----------NSE
>hbt_salinarum_R_1
-------------------------------------------------MANQ-------
-SSTGSAGRFGARYGRVSRRRVSDIEGTMNEDHACPDCGSEAVSREGTGIWQCGKCGYKY
AGGAYQPQTPSGKTVTRSIRT------ALGETGDS----------NSE
>hrd_tiamatea_SARL4B
-------------------------------------------------MADD-------
--RTGSAGRFGARYGRVSRRRVAEIEANMNDDHECPECGRDRVSRQGTGVWECGYCGYTF
TGGSYSPTTPGGRAATRSIRA------ALAEEGEE----------TEA
>hrd_utahensis_DSM_12940
-------------------------------------------------MADD-------
--RTGSSGRFGARYGRVSRRRVAEIEANMNDDHECPECGRDRVSRQGTGVWECGYCGYTF
TGGSYSPTTPGGRAAQRSIRA------ALAEEGEE----------TEA
>hcc_morrhuae_DSM_1307
-------------------------------------------------MGNQ-------
--EVGSAGRFGARYGRVARRRVAEIEADMQDDHTCPECDEPDVDRTDTGIWECGNCGHTF
AGGAYQPETPGGRTVERSIRA------ALAEDGDEQ------------
>hcc_thailandensis_JCM_13552
-------------------------------------------------MGNQ-------
--EVGSAGRFGARYGRVARRRVAEIEDDMQDDHTCPECDEPAVDRTDTGIWECGNCGHTF
AGGAYQPETPGGRTVERSIRA------ALAEDGDEQ------------
>hcc_saccharolyticus_DSM_5350
-------------------------------------------------MGNQ-------
--EVGSAGRFGARYGRVSRRRVAEIEADMNDDHGCPECGEDAVDRTDTGIWECGKCGHAF
AGGAYRPETPGGRTVERSIRA------ALADEGAD----------DE-
>hcc_salifodinae_DSM_8989
-------------------------------------------------MGNQ-------
--EVGSAGRFGARYGRVSRRRVAEIEAEMNDDHGCPECGEDAVDRTDTGIWECGKCGHTF
AGGAYRPETPGGQTVERSIRA------ALADEGAD----------DE-
>hmc_mukohataei_DSM_12286
----------------------------------------------MKVLGRQYDTMAKD
KGRTGSAGRFGARYGRVARRRVAEIEDDMRDDHACPECGKDRVDRKGTGIWECSYCGYKY
TGGTYRPETPGGKTVTRSIRA------ALAEDEDE-------------
>har_hispanica_ATCC_33960
------------------------------------------------------------
----------------MSRRRVAEIESEMNEDHACPNCGEDRVDRQGTGIWQCSYCDYKF
TGGSYKPETPGGKTVRRSIRA------ALSEDEE--------------
>har_amylolytica_JCM_13557
----------------------------------------------MWPLGGQQTTMASK
SGKTGSSGRFGARYGRVSRRRVAEIESEMNEDHACPNCGEDRVDRQGTGIWQCSYCDYKF
TGGSYKPETPGGKTVRRSIRA------ALSEDEE--------------
>har_argentinensis_DSM_12282
----------------------------------------------MWPLGGQQTTMASK
SGKTGSSGRFGARYGRVSRRRVAEIESEMNEDHACPNCGEDRVDRQGTGIWQCSYCDYKF
TGGSYKPETPGGKTVRRSIRA------ALSEDEE--------------
>har_japonica_DSM_6131
----------------------------------------------MWPLGGQQTTMASK
SGKTGSSGRFGARYGRVSRRRVAEIESEMNEDHACPNCGEDRVDRQGTGIWQCSYCDYKF
TGGSYKPETPGGKTVRRSIRA------ALSEDEE--------------
>har_sinaiiensis_ATCC_33800
----------------------------------------------MWPLGGQQTTMASK
SGKTGSSGRFGARYGRVSRRRVAEIESEMNEDHACPNCGEDRVDRQGTGIWQCSYCDYKF
TGGSYKPETPGGKTVRRSIRA------ALSEDEE--------------
>har_vallismortis_ATCC_29715
--------------------------------MSPRARREPNLEGLMWPLGGQQTTMASK
SGKTGSSGRFGARYGRVSRRRVAEIESEMNEDHACPNCGEDRVDRQGTGIWQCGYCDYKF
TGGSYKPETPGGKTVRRSIRA------ALSEDEE--------------
>har_californiae_ATCC_3379
--------------------------------MSLRARREPNLEGLMWPLGGQQTTMASK
SGKTGSSGRFGARYGRVSRRRVAEIESEMNEDHACPNCGEDRVDRQGTGIWQCSYCDYKF
TGGSYKPETPGGKTVRRSIRA------ALSEDEE--------------
>har_marismortui_ATCC_43049
--------------------------------MSPRARREPNLEGLMWPLGGQQTTMASK
SGKTGSSGRFGARYGRVSRRRVAEIESEMNEDHACPNCGEDRVDRQGTGIWQCSYCDYKF
TGGSYKPETPGGKTVRRSIRA------ALSEDEE--------------
