# Supplementary material for: Inteins as indicators of gene flow in the halobacteria
Source: Front Microbiol. 2014 Jun 26;5:299. doi: 10.3389/fmicb.2014.00299 (PMC4071816; doi:10.3389/fmicb.2014.00299)
Supplement: Supplementary file 1 [file DataSheet1.ZIP › data_file1/reference_tree_alignment/L37Ae.aln]

>lcl|38015_2393 unnamed protein product
------------------------------------------------------------
------------------------------------------------------------
---------------------------------------MGLELEH--------------
------------------------------------------------------------
------------------------------------------------------------
-----------------------------YCPE-CEEYRDF----WKVASTTM-HLGTKI
KWHCPECDYGFV--------RIDGE----------------------VDTG---QAA---
------------------------------
>gi|541195239|gb|ERH03496.1| hypothetical protein J07HR59_00610, partial [Halorubrum sp. J07HR59]
DPRDELGPFDSDEKGWVGRGVQSLVTAALAYRVAGDTARATRRAVQGVAIARDLGTTADH
PAQSACFTEFVGDLRAAAGLDGVTDAYQSAEQAYREAGDSIESPQTWGTTPLFEAASGTI
KQLARGPANGEIAVKWEDL------HGADPGSPGDFLAARGVYKRQ--------------
------------------------------------------------------------
------------------------------------------------------------
-----------------------------RFASLVDTAVSDGYLAAPRGTTEYDNSNHRC
-PQCGSNDVNWAGGNVL---CMRCS----------------------TPAE---RR----
------------------------------
>lcl|36553_2138 unnamed protein product
------------------------------------------------------------
------------------------------------------------------------
------------MNTDDGGHHDAAVDALAARAYERAGDRYTRGGRR--------------
-----------------------VLADPRPEVDPFEPDEKGWIGQGLQQLLAAAVAYRVA
GADGRATXLGGADDAYDDAAARYEAAGDGVDAPQALATTPLFEAAAATIKQVARGQADGE
IAIKWEDLHGADPDRPGDFLAHRARFKKQRFRGLIERAVDDGHLAAPRGTTEYNNDGNRC
-PNCGSTHVNWAGTGIL---CLRCS----------------------TPTE---------
---------SI-------------------
>gi|515912525|ref|WP_017343108.1| hypothetical protein [Halorubrum sp. T3]
------------------------------------------------------------
------------------------------------------------------------
------------MNTDDGGHHDAAVDALATREYERAGDRYTRGGRRVLADPRPELDPFEP
DEKGWVGQGLQQLLAAAVAYRVAGVDERANRRATEGIAAARDFESVLSAPGQAACLGEFV
ADFRVAGGLGGADGAYDDAAERYAAASGEIDSPQALATTPLFEAAAATIKQVARGQADGE
IAIKWEDLHGSDPSRPGEFLAHRARFKKQRFPGLVERAVDDGHLAAPRGTTEYDNDGHQC
-PHCGSNHVNWAGTGILCLRCSRPTEGLRARVAGDEADPASVGATAVSPAGSRRRTRRRP
RRPAGRGRSASRRRGSRR------------
>gi|339756116|gb|EGQ39699.1| ribosomal protein L37AE/L43A [Candidatus Nanosalinarum sp. J07AB56]
------------------------------------------------------------
------------------------------------------------------------
--------------------------MSEARTSGKFGPRYGSKVRR--------------
------------------------------------------------------------
------------------------------------------------------------
-----------------------------NYDQ-TTEYDDQ---CPECGADRIEKESSAI
-WVCGKCGEKFAGG------AYEPD----------------------SGAA---EMLDRA
LQVETEELEAAKEELDD-------------
>gi|541181384|gb|ERG89981.1| ribosomal protein L37AE/L43A [halophilic archaeon J07HX5]
------------------------------------------------------------
------------------------------------------------------------
---------------MSNK-------GSRTASAGRFGARYGRVTRR--------------
------------------------------------------------------------
------------------------------------------------------------
-----------------------------RVAE-IEREMQN----ATVDGDDVTRLSTGV
-WVNKETGKKFTGG------AYNPE----------------------TPAG---QTATRS
IRA------ALGEEDE--------------
>gi|541205381|gb|ERH13361.1| ribosomal protein L37AE/L43A [halophilic archaeon J07HB67]
------------------------------------------------------------
------------------------------------------------------------
---------------MAEE------SAQSTGSAGRFGARYGRVARR--------------
------------------------------------------------------------
------------------------------------------------------------
-----------------------------RVSE-IEAEMDS----ETVDGNSVKRVGTGI
-WVDEETGETFTGG------AYRAQ----------------------TPGG---RGVKRS
IRA------ALETDDE--------------
>gi|399575574|ref|ZP_10769332.1| LSU ribosomal protein l37ae [Halogranum salarium B-1]
------------------------------------------------------------
------------------------------------------------------------
---------------MADK-----KKARKTGSAGRFGARYGRVARK--------------
------------------------------------------------------------
------------------------------------------------------------
-----------------------------RVSD-IESNMRN----AELDGDEVKRLGSGI
-WMNKKTGEKFTGG------AYRPE----------------------TPGG---RTVKRS
IRA------ALSSDEE--------------
>gi|541191108|gb|ERG99494.1| ribosomal protein L37AE/L43A [Haloquadratum sp. J07HQX50]
------------------------------------------------------------
------------------------------------------------------------
---------------MADQ------EARTTGSAGRFGARYGRVARR--------------
------------------------------------------------------------
------------------------------------------------------------
-----------------------------RVKE-IENDMRN----STVDDTDVTRVGTGI
-WRDEETGELFTGG------TYRPQ----------------------TPGG---TQVRRS
IRA------ALSTESEE-------------
>gi|541200745|gb|ERH08810.1| LSU ribosomal protein L37AE [halophilic archaeon J07HX64]
------------------------------------------------------------
------------------------------------------------------------
---------------MSDQ-------ESKVGSAGRFGARYGRVARR--------------
------------------------------------------------------------
------------------------------------------------------------
-----------------------------RVAQ-IEREMRS----ATVDGDSVTRVGTGI
-WVNEETGEKFTGG------AYDPE----------------------TPAG---KTVDRS
IRA------ALGEDESE----------AEE
>gi|448374259|ref|ZP_21558144.1| ribosomal L37ae protein [Halovivax asiaticus JCM 14624]
------------------------------------------------------------
------------------------------------------------------------
---------------MAEN------TRGTVGSAGRFGARYGRVARR--------------
------------------------------------------------------------
------------------------------------------------------------
-----------------------------RIAD-IESDMEH----ATVDGDDVTRVGTGI
-WKNEETGETFTGG------AYRPE----------------------TPAG---KTVTRS
IRA------ALATDGDD----------EE-
>gi|433638154|ref|YP_007283914.1| ribosomal protein L37AE/L43A [Halovivax ruber XH-70]
------------------------------------------------------------
------------------------------------------------------------
---------------MAEN------TKGTVGSAGRFGARYGRVARR--------------
------------------------------------------------------------
------------------------------------------------------------
-----------------------------RIAD-IESDMEH----ATVDGDDVKRVGTGI
-WKNEETGETFTGG------AYRPE----------------------TPAG---KTVTRS
IRA------ALATDGDD----------EE-
>gi|448295622|ref|ZP_21485686.1| Ribosomal L37ae protein [Halalkalicoccus jeotgali B3]
------------------------------------------------------------
------------------------------------------------------------
---------------MAKR------KSGSVGSAGRFGARYGRVARR--------------
------------------------------------------------------------
------------------------------------------------------------
-----------------------------RVAD-IEHDMEH----ATVDGDDVTRVGTGI
-WKNEATGEVFAGG------AYRPQ----------------------TPAG---RTVSRS
IRA------ALDESDDE-------------
>lcl|36174_718 unnamed protein product
------------------------------------------------------------
------------------------------------------------------------
---------------MSNN-------SGIVGSAGRFGARYGRVSRR--------------
------------------------------------------------------------
------------------------------------------------------------
-----------------------------RVSE-IEADMED----ATVDGDDVTRVGTGI
-WKNEETGEVFTGG------AYRPQ----------------------TPAG---KTVTRS
IRA------ALAEDEGG----------D--
>gi|448301609|ref|ZP_21491600.1| 50S ribosomal protein L37 [Natronorubrum tibetense GA33]
------------------------------------------------------------
------------------------------------------------------------
---------------MSDK--------GDVGSAGRFGARYGRVARR--------------
------------------------------------------------------------
------------------------------------------------------------
-----------------------------RVSE-IEDDMNS----AQVDGDDVKRVGTGI
-WKNEETGEVFTGG------AYRPE----------------------TPAG---RTVKRS
IRA------ALAEDGE--------------
>gi|448319119|ref|ZP_21508625.1| Ribosomal L37ae protein [Natronococcus jeotgali DSM 18795]
------------------------------------------------------------
------------------------------------------------------------
------------------------------------------------------------
------------------------------------------------------------
------------------------------------------------------------
--------------------------------------MEN----AEVDGDSVTRVGTGI
-WKNEETGEVFTGG------AFRPE----------------------TPAG---RTVQRS
IRA------ALAEDE---------------
>gi|448320012|ref|ZP_21509500.1| Ribosomal L37ae protein [Natronococcus amylolyticus DSM 10524]
------------------------------------------------------------
------------------------------------------------------------
---------------MGNQ---------EVGSAGRFGARYGRVARR--------------
------------------------------------------------------------
------------------------------------------------------------
-----------------------------RVSE-IEDDMEN----AEVDGDSVTRVGTGI
-WKNDETGEVFTGG------AYRPE----------------------TPAG---RTVQRS
IRA------ALAEDE---------------
>gi|435845913|ref|YP_007308163.1| ribosomal protein L37AE/L43A [Natronococcus occultus SP4]
------------------------------------------------------------
------------------------------------------------------------
---------------MGNQ---------EVGSAGRFGARYGRVARR--------------
------------------------------------------------------------
------------------------------------------------------------
-----------------------------RVSE-IEDDMEN----AEVDGDSVTRVGTGI
-WKNEETGEVFTGG------AYRPE----------------------TPAG---RTVQRS
IRA------ALAEDE---------------
>gi|448365806|ref|ZP_21554060.1| Ribosomal L37ae protein [Natrialba aegyptia DSM 13077]
------------------------------------------------------------
------------------------------------------------------------
---------------MADK--------GTIGSAGRFGARYGRVARR--------------
------------------------------------------------------------
------------------------------------------------------------
-----------------------------RISE-IEDDMEN----AQVDGDDVTRVGTGI
-WKNEATGEVFTGG------AYRPE----------------------TPAG---RTVQRS
IRA------ALAEDDD--------------
>gi|448363212|ref|ZP_21551815.1| ribosomal L37ae protein [Natrialba asiatica DSM 12278]
------------------------------------------------------------
------------------------------------------------------------
---------------MADK--------GTIGSAGRFGARYGRVARR--------------
------------------------------------------------------------
------------------------------------------------------------
-----------------------------RISE-IEDDMEN----AQVDGDDVTRVGTGI
-WKNEATGEVFTGG------AYRPE----------------------TPAG---RTVQRS
IRA------ALAEDD---------------
>gi|448349634|ref|ZP_21538466.1| Ribosomal L37ae protein [Natrialba taiwanensis DSM 12281]
------------------------------------------------------------
------------------------------------------------------------
---------------MADK--------GTIGSAGRFGARYGRVARR--------------
------------------------------------------------------------
------------------------------------------------------------
-----------------------------RISE-IEDDMEN----AQVDGDDVTRVGTGI
-WKNEATGEVFTGG------AYRPE----------------------TPAG---RTVQRS
IRA------ALAEDDD--------------
>gi|429190855|ref|YP_007176533.1| ribosomal protein L37AE/L43A [Natronobacterium gregoryi SP2]
------------------------------------------------------------
------------------------------------------------------------
---------------MSEK--------GTVGSAGRFGARYGRVARR--------------
------------------------------------------------------------
------------------------------------------------------------
-----------------------------RVSE-IEDDMRN----AQVDGDDVTRVGTGI
-WKNEETGEVFTGG------AYRPE----------------------TPAG---RTVKRS
IRA------ALTEDDE--------------
>gi|336255070|ref|YP_004598177.1| ribosomal L37ae protein [Halopiger xanaduensis SH-6]
------------------------------------------------------------
------------------------------------------------------------
---------------MADK--------GSVGSAGRFGARYGRVARR--------------
------------------------------------------------------------
------------------------------------------------------------
-----------------------------RVSE-IEDDMEN----AQVDGDDVTRIGTGI
-WKNEETGEVFTGG------AYRPE----------------------TPAG---RTVTRS
IRA------ALAEDE---------------
>gi|448694554|ref|ZP_21697054.1| Ribosomal L37ae protein [Halobiforma lacisalsi AJ5]
------------------------------------------------------------
------------------------------------------------------------
---------------MSDK--------GNVGSAGRFGARYGRVARR--------------
------------------------------------------------------------
------------------------------------------------------------
-----------------------------RVSE-IEDDMEN----AQLDGDDVTRVGTGI
-WKNEETGEVFTGG------AYRPE----------------------TPAG---RTVQRS
IRA------ALAEDDE--------------
>gi|448359799|ref|ZP_21548448.1| 50S ribosomal protein L37 [Natrialba chahannaoensis JCM 10990]
------------------------------------------------------------
------------------------------------------------------------
---------------MADK--------GRVGSAGRFGARYGRVARR--------------
------------------------------------------------------------
------------------------------------------------------------
-----------------------------RVSE-IEDDMQN----AQVDGDDVTRVGTGI
-WKNEETGEVFTGG------AYRPE----------------------TPAG---RTVRRS
IRA------ALAEDDE--------------
>gi|448355419|ref|ZP_21544171.1| 50S ribosomal protein L37 [Natrialba hulunbeirensis JCM 10989]
------------------------------------------------------------
------------------------------------------------------------
---------------MADK--------GRVGSAGRFGARYGRVARR--------------
------------------------------------------------------------
------------------------------------------------------------
-----------------------------RVSE-IEDDMQN----AQVDGDDVTRVGTGI
-WKNEETGEVFTGG------AYRPE----------------------TPAG---RTVRRS
IRA------ALAEDDE--------------
>gi|289582109|ref|YP_003480575.1| 50S ribosomal protein L37 [Natrialba magadii ATCC 43099]
------------------------------------------------------------
------------------------------------------------------------
---------------MADK--------GRVGSAGRFGARYGRVARR--------------
------------------------------------------------------------
------------------------------------------------------------
-----------------------------RVSE-IEDDMQN----AQVDGDDVTRVGTGI
-WKNDETGEVFTGG------AYRPE----------------------TPAG---RTVRRS
IRA------ALAEDDE--------------
>gi|448395882|ref|ZP_21568976.1| 50S ribosomal protein L37 [Haloterrigena salina JCM 13891]
------------------------------------------------------------
------------------------------------------------------------
---------------MAKK--------GNVGSAGRFGARYGRVARR--------------
------------------------------------------------------------
------------------------------------------------------------
-----------------------------RVSE-IEDDMQS----AEVDGDDVTRVGTGI
-WKNEETGEVFTGG------AYRPE----------------------TPAG---RTVKRS
IRA------ALAEDDE--------------
>gi|284164761|ref|YP_003403040.1| 50S ribosomal protein L37 [Haloterrigena turkmenica DSM 5511]
------------------------------------------------------------
------------------------------------------------------------
---------------MAKK--------GNVGSAGRFGARYGRVARR--------------
------------------------------------------------------------
------------------------------------------------------------
-----------------------------RVSE-IEDDMQS----AEVDGDDVTRVGTGI
-WKNEETGEVFTGG------AYRPE----------------------TPAG---RTVKRS
IRA------ALAEDESD----------E--
>gi|448383233|ref|ZP_21562584.1| Ribosomal L37ae protein [Haloterrigena thermotolerans DSM 11522]
------------------------------------------------------------
------------------------------------------------------------
---------------MAKK--------GSVGSAGRFGARYGRVARR--------------
------------------------------------------------------------
------------------------------------------------------------
-----------------------------RVSE-IEDDMEN----AEVDGDDVTRVGTGI
-WKNEETGKVFTGG------AYRPE----------------------TPAG---RTAQRS
IRA------ALAEDDDE-------------
>gi|448333512|ref|ZP_21522704.1| Ribosomal L37ae protein [Natrinema pellirubrum DSM 15624]
------------------------------------------------------------
------------------------------------------------------------
---------------MAKK--------GSVGSAGRFGARYGRVARR--------------
------------------------------------------------------------
------------------------------------------------------------
-----------------------------RVSE-IEDDMEN----AEVDGDDVTRVGTGI
-WKNEETGKVFTGG------AYRPE----------------------TPAG---RTAQRS
IRA------ALAEDDDE-------------
>gi|448397671|ref|ZP_21569704.1| Ribosomal L37ae protein [Haloterrigena limicola JCM 13563]
------------------------------------------------------------
------------------------------------------------------------
---------------MAKK--------GQVGSAGRFGARYGRVARR--------------
------------------------------------------------------------
------------------------------------------------------------
-----------------------------RVSE-IEDDMQN----AEVDGDDVTRVGTGI
-WKNEETGEVFTGG------AYRPE----------------------TPAG---RTVQRS
IRA------ALAEDDE--------------
>lcl|38023_2224 unnamed protein product
------------------------------------------------------------
------------------------------------------------------------
---------------MAKK--------GQVGSAGRFGARYGRVARR--------------
------------------------------------------------------------
------------------------------------------------------------
-----------------------------RVSE-IEDDMEN----AEVDGDDVTRVGTGI
-WKNEETGEVFTGG------AYRPE----------------------TPAG---RTVQRS
IRA------ALAEDDD--------------
>gi|448344911|ref|ZP_21533812.1| Ribosomal L37ae protein [Natrinema altunense JCM 12890]
------------------------------------------------------------
------------------------------------------------------------
---------------MAKK--------GQVGSAGRFGARYGRVARR--------------
------------------------------------------------------------
------------------------------------------------------------
-----------------------------RVSE-IEDDMEN----AEVDGDDVTRVGTGI
-WKNEETGEVFTGG------AYRPE----------------------TPAG---RTVQRS
IRA------ALAEDDD--------------
>gi|448343698|ref|ZP_21532619.1| Ribosomal L37ae protein [Natrinema gari JCM 14663]
------------------------------------------------------------
------------------------------------------------------------
---------------MAKK--------GQVGSAGRFGARYGRVARR--------------
------------------------------------------------------------
------------------------------------------------------------
-----------------------------RVSE-IEDDMEN----AEVDGDDVTRVGTGI
-WKNEETGEVFTGG------AYRPE----------------------TPAG---RTVQRS
IRA------ALAEDDD--------------
>gi|397774913|ref|YP_006542459.1| Ribosomal L37ae protein [Natrinema sp. J7-2]
------------------------------------------------------------
------------------------------------------------------------
---------------MAKK--------GQVGSAGRFGARYGRVARR--------------
------------------------------------------------------------
------------------------------------------------------------
-----------------------------RVSE-IEDDMEN----AEVDGDDVTRVGTGI
-WKNEETGEVFTGG------AYRPE----------------------TPAG---RTVQRS
IRA------ALAEDDD--------------
>gi|448337734|ref|ZP_21526808.1| Ribosomal L37ae protein [Natrinema pallidum DSM 3751]
------------------------------------------------------------
------------------------------------------------------------
---------------MAKK--------GQVGSAGRFGARYGRVARR--------------
------------------------------------------------------------
------------------------------------------------------------
-----------------------------RVSE-IEDDMEN----AEVDGDDVTRVGTGI
-WKNEETGEVFTGG------AYRPE----------------------TPAG---RTVQRS
IRA------ALAEDDD--------------
>gi|448327907|ref|ZP_21517227.1| Ribosomal L37ae protein [Natrinema versiforme JCM 10478]
------------------------------------------------------------
------------------------------------------------------------
---------------MAKK--------GQVGSAGRFGARYGRVARR--------------
------------------------------------------------------------
------------------------------------------------------------
-----------------------------RVSE-IEDDMEN----AEVDGDDVTRVGTGI
-WKNEETGEVFTGG------AYRPE----------------------TPAG---RTVQRS
IRA------ALAEDDE--------------
>gi|448713944|ref|ZP_21702085.1| 50S ribosomal protein L37 [Halobiforma nitratireducens JCM 10879]
------------------------------------------------------------
------------------------------------------------------------
---------------MSER--------GNVGSAGRFGARYGRVARR--------------
------------------------------------------------------------
------------------------------------------------------------
-----------------------------RVSE-IEDDMQN----AEVDGDDVTRVGTGI
-WKNEETGEVFTGG------AYRPE----------------------TPAG---RTVQRS
IRA------ALAEDE---------------
>gi|448310578|ref|ZP_21500394.1| ribosomal L37ae protein [Natronolimnobius innermongolicus JCM 12255]
------------------------------------------------------------
------------------------------------------------------------
---------------MADK--------GKVGSAGRFGARYGRVARR--------------
------------------------------------------------------------
------------------------------------------------------------
-----------------------------RVSE-IEDDMQN----AEVDGDSVTRVGTGI
-WKNEETGEVFTGG------AYRPQ----------------------TPAG---RTVTRS
IRA------ALSEDEDE-------------
>gi|448306318|ref|ZP_21496226.1| 50S ribosomal protein L37 [Natronorubrum bangense JCM 10635]
------------------------------------------------------------
------------------------------------------------------------
---------------MAKK--------GIVGSAGRFGARYGRVARR--------------
------------------------------------------------------------
------------------------------------------------------------
-----------------------------RVSE-IEDDMQN----AEVDGDSVTRVGTGI
-WKNEETGEIFTGG------AYRPE----------------------TPAG---RTVKRS
IRA------ALAEDE---------------
>gi|448305250|ref|ZP_21495182.1| 50S ribosomal protein L37 [Natronorubrum sulfidifaciens JCM 14089]
------------------------------------------------------------
------------------------------------------------------------
---------------MAEK--------GTVGSAGRFGARYGRVARR--------------
------------------------------------------------------------
------------------------------------------------------------
-----------------------------RVSE-IEDDMQN----AEVDGDSVTRVGTGI
-WKNEETGEVFTGG------AYRPE----------------------TPAG---RTVKRS
IRA------ALAEDE---------------
>gi|448616286|ref|ZP_21664996.1| 50S ribosomal protein L37Ae [Haloferax mediterranei ATCC 33500]
------------------------------------------------------------
------------------------------------------------------------
---------------MAEK------KARSVGSAGRFGARYGRVARR--------------
------------------------------------------------------------
------------------------------------------------------------
-----------------------------RVKE-IEAEMRN----AKVDGDNVTRVETGI
-WKNEETGEIFTGG------TYRPE----------------------TPAG---KQVSRS
IRA------ALTGENE--------------
>gi|448613497|ref|ZP_21663377.1| 50S ribosomal protein L37Ae [Haloferax mucosum ATCC BAA-1512]
------------------------------------------------------------
------------------------------------------------------------
---------------MAEK------KARSVGSAGRFGARYGRVARR--------------
------------------------------------------------------------
------------------------------------------------------------
-----------------------------RVKE-IEAEMRN----AKVDGDNVTRVETGI
-WKNEETGEIFTGG------TYRPQ----------------------TPAG---KQVRRS
IRA------ALTSEE---------------
>gi|448589896|ref|ZP_21649955.1| 50S ribosomal protein L37a.eR [Haloferax elongans ATCC BAA-1513]
------------------------------------------------------------
------------------------------------------------------------
---------------MAEN------KARSVGSAGRFGARYGRVARR--------------
------------------------------------------------------------
------------------------------------------------------------
-----------------------------RVKE-IEAEMRN----SKVDGDDVTRVGTGI
-WKNEETGEVFTGG------SYRPE----------------------TPAG---KQVRRS
IRA------ALTGEDE--------------
>gi|448579744|ref|ZP_21644738.1| 50S ribosomal protein L37a.eR [Haloferax larsenii JCM 13917]
------------------------------------------------------------
------------------------------------------------------------
---------------MAEN------KARSVGSAGRFGARYGRVARR--------------
------------------------------------------------------------
------------------------------------------------------------
-----------------------------RVKE-IEAEMRN----SKVDGDDVTRVGTGI
-WKNEETGEVFTGG------SYRPE----------------------TPAG---KQVRRS
IRA------ALTGEDE--------------
>gi|448582280|ref|ZP_21645784.1| 50S ribosomal protein L37a.eR [Haloferax gibbonsii ATCC 33959]
------------------------------------------------------------
------------------------------------------------------------
---------------MADK------KARSVGSSGRFGARYGRVARR--------------
------------------------------------------------------------
------------------------------------------------------------
-----------------------------RVKE-IEAEMRN----SKVDGDDVTRVGTGI
-WKNEETGEVFTGG------TYRPQ----------------------TPAG---KQVRRS
IRA------ALTGEDE--------------
>gi|448561086|ref|ZP_21634438.1| 50S ribosomal protein L37a.eR [Haloferax prahovense DSM 18310]
------------------------------------------------------------
------------------------------------------------------------
---------------MADK------KARSVGSSGRFGARYGRVARR--------------
------------------------------------------------------------
------------------------------------------------------------
-----------------------------RVKE-IEAEMRN----SKVDGDDVTRVGTGI
-WKNEETGEVFTGG------TYRPQ----------------------TPAG---KQVRRS
IRA------ALTGEDE--------------
>gi|448559368|ref|ZP_21633539.1| 50S ribosomal protein L37a.eR [Haloferax sp. ATCC BAA-644]
------------------------------------------------------------
------------------------------------------------------------
---------------MAEK------KARSVGSSGRFGARYGRVARR--------------
------------------------------------------------------------
------------------------------------------------------------
-----------------------------RVKE-IEAEMRN----SKVDGDDVTRVETGV
-WKNEETGEIFTGG------TYRPQ----------------------TPAG---KQVRRS
IRA------ALTGEDE--------------
>gi|448550406|ref|ZP_21628785.1| 50S ribosomal protein L37a.eR [Haloferax sp. ATCC BAA-645]
------------------------------------------------------------
------------------------------------------------------------
---------------MAEK------KARSVGSSGRFGARYGRVARR--------------
------------------------------------------------------------
------------------------------------------------------------
-----------------------------RVKE-IEAEMRN----SKVDGDDVTRVETGV
-WKNEETGEIFTGG------TYRPQ----------------------TPAG---KQVRRS
IRA------ALTGEDE--------------
>gi|448543380|ref|ZP_21624945.1| 50S ribosomal protein L37a.eR [Haloferax sp. ATCC BAA-646]
------------------------------------------------------------
------------------------------------------------------------
---------------MAEK------KARSVGSSGRFGARYGRVARR--------------
------------------------------------------------------------
------------------------------------------------------------
-----------------------------RVKE-IEAEMRN----SKVDGDDVTRVETGV
-WKNEETGEIFTGG------TYRPQ----------------------TPAG---KQVRRS
IRA------ALTGEDE--------------
>gi|448624168|ref|ZP_21670241.1| 50S ribosomal protein L37a.eR [Haloferax denitrificans ATCC 35960]
------------------------------------------------------------
------------------------------------------------------------
---------------MADN------KARSVGSSGRFGARYGRVARR--------------
------------------------------------------------------------
------------------------------------------------------------
-----------------------------RVKE-IEAEMRN----SKVDGDDVTRVETGV
-WKNEETGEIFTGG------TYRPQ----------------------TPAG---KQVRRS
IRA------ALTGEDE--------------
>gi|448597088|ref|ZP_21654226.1| 50S ribosomal protein L37a.eR [Haloferax alexandrinus JCM 10717]
------------------------------------------------------------
------------------------------------------------------------
---------------MADK------KARSVGSSGRFGARYGRVARR--------------
------------------------------------------------------------
------------------------------------------------------------
-----------------------------RVKE-IEAEMRN----SKVDGDDVTRVETGV
-WKNEETGEIFTGG------TYRPQ----------------------TPAG---KQVRRS
IRA------ALTGEDE--------------
>gi|433430669|ref|ZP_20407522.1| 50S ribosomal protein L37a.eR [Haloferax sp. BAB2207]
------------------------------------------------------------
------------------------------------------------------------
---------------MADK------KARSVGSSGRFGARYGRVARR--------------
------------------------------------------------------------
------------------------------------------------------------
-----------------------------RVKE-IEAEMRN----SKVDGDDVTRVETGV
-WKNEETGEIFTGG------TYRPQ----------------------TPAG---KQVRRS
IRA------ALTGEDE--------------
>gi|448572959|ref|ZP_21640637.1| 50S ribosomal protein L37a.eR [Haloferax lucentense DSM 14919]
------------------------------------------------------------
------------------------------------------------------------
---------------MADK------KARSVGSSGRFGARYGRVARR--------------
------------------------------------------------------------
------------------------------------------------------------
-----------------------------RVKE-IEAEMRN----SKVDGDDVTRVETGV
-WKNEETGEIFTGG------TYRPQ----------------------TPAG---KQVRRS
IRA------ALTGEDE--------------
>gi|448293041|ref|ZP_21483285.1| 50S ribosomal protein L37a.eR [Haloferax volcanii DS2]
------------------------------------------------------------
------------------------------------------------------------
---------------MADK------KARSVGSSGRFGARYGRVARR--------------
------------------------------------------------------------
------------------------------------------------------------
-----------------------------RVKE-IEAEMRN----SKVDGDDVTRVETGV
-WKNEETGEIFTGG------TYRPQ----------------------TPAG---KQVRRS
IRA------ALTGEDE--------------
>gi|385802658|ref|YP_005839058.1| 50S ribosomal protein L37a [Haloquadratum walsbyi C23]
------------------------------------------------------------
------------------------------------------------------------
---------------MAEE------KARTTGSAGRFGARYGRVARR--------------
------------------------------------------------------------
------------------------------------------------------------
-----------------------------RVKE-IESEMRN----ASIDGDDVTRVGTGI
-WRNEETGELFTGG------TYNPE----------------------TPGG---KQVQRS
IRA------ALSTDGDE----------DN-
>gi|110667250|ref|YP_657061.1| ribosomal protein L37a.eR [Haloquadratum walsbyi DSM 16790]
------------------------------------------------------------
------------------------------------------------------------
---------------MAEE------KARTTGSAGRFGARYGRVARR--------------
------------------------------------------------------------
------------------------------------------------------------
-----------------------------RVKE-IESEMRN----ASIDGDDVTRVGTGI
-WRNEETGELFTGG------TYNPE----------------------TPGG---KQVQRS
IRA------ALSTDGDD----------DN-
>gi|448288242|ref|ZP_21479443.1| LSU ribosomal protein l37ae [Halogeometricum borinquense DSM 11551]
------------------------------------------------------------
------------------------------------------------------------
---------------MAEK------KARKTGSAGRFGARYGRVARR--------------
------------------------------------------------------------
------------------------------------------------------------
-----------------------------RVKE-IEADMRD----AKVDGDSVTRIGTGI
-WMNEETGEKFTGG------TYRPE----------------------TPGG---KQVQRS
IRA------ALSSDGDE----------ESA
>gi|448419663|ref|ZP_21580507.1| LSU ribosomal protein l37ae [Halosarcina pallida JCM 14848]
------------------------------------------------------------
------------------------------------------------------------
---------------MAEN------KARQTGSAGRFGARYGRVARR--------------
------------------------------------------------------------
------------------------------------------------------------
-----------------------------RVKE-IEAEMRD----AKVDGEDVTRVGTGI
-WKNEKTGEKFTGG------TYRPE----------------------TPGG---KQVRRS
IRA------ALSSDGDE----------DGE
>gi|541194159|gb|ERH02492.1| ribosomal protein L37AE/L43A [Halonotius sp. J07HN6]
------------------------------------------------------------
------------------------------------------------------------
---------------MAED------KARSTGSSGRFGARYGRVARK--------------
------------------------------------------------------------
------------------------------------------------------------
-----------------------------RVKE-IEAEMEN----AEVDGDSVTRVGTGI
-WVNEETGEKFAGG------AYKPK----------------------TPGG---RQAQRS
IRA------ALADDEE--------------
>gi|541198732|gb|ERH06895.1| ribosomal protein L37AE/L43A [Halonotius sp. J07HN4]
------------------------------------------------------------
------------------------------------------------------------
---------------MAED------KARSTGSAGRFGARYGRVSRK--------------
------------------------------------------------------------
------------------------------------------------------------
-----------------------------RVKE-IEAGMED----AEIDGDDVTRVGTGI
-WRNEETGEMFTGG------AYKPQ----------------------TPGG---QQATRS
IRA------ALAEDEE--------------
>gi|76803244|ref|YP_331339.1| ribosomal protein L37a.eR [Natronomonas pharaonis DSM 2160]
------------------------------------------------------------
------------------------------------------------------------
---------------MANN--------DTTGSAGRFGARYGRVARR--------------
------------------------------------------------------------
------------------------------------------------------------
-----------------------------RVAE-IEADTES----ATVDGDSVKRVGTGI
-WVNEETGEKFTGG------AYRPQ----------------------TPAG---ETVERS
IRT------AVGDDE---------------
>gi|452206705|ref|YP_007486827.1| 50S ribosomal protein L43e [Natronomonas moolapensis 8.8.11]
------------------------------------------------------------
------------------------------------------------------------
---------------MANS--------DTTGSAGRFGARYGRVARR--------------
------------------------------------------------------------
------------------------------------------------------------
-----------------------------RVAE-IEGDTQN----ASVDGDDVTRVGTGI
-WVNEETGETFTGG------AYRPE----------------------TPAG---KTVKRS
IRA------AIGDDE---------------
>gi|409728390|ref|ZP_11271257.1| 50S ribosomal protein L37 [Halococcus hamelinensis 100A6]
------------------------------------------------------------
------------------------------------------------------------
---------------MVNK---------KAGSAGRFGARYGRVSRR--------------
------------------------------------------------------------
------------------------------------------------------------
-----------------------------RVAE-IEAGMED----ATVDGDDVTRVGTGV
-WKNEETGETFTGG------AYRPE----------------------TPGG---RTVKRS
IRA------ALAEENDE-------------
>gi|544637939|ref|WP_021072512.1| 50S ribosomal protein L37 [haloarchaeon 3A1_DGR]
------------------------------------------------------------
------------------------------------------------------------
---------------MAEQ------KARSTGSSGRFGARYGRVARK--------------
------------------------------------------------------------
------------------------------------------------------------
-----------------------------RVKE-IEGDMRS----ATVDGDSVKRIGTGI
-WVNEETGETFTGG------AYRPE----------------------TPGG---RTVRRS
IRA------ALSDEE---------------
>lcl|36547_1710 unnamed protein product
------------------------------------------------------------
------------------------------------------------------------
-------------------------------------------MRN--------------
------------------------------------------------------------
------------------------------------------------------------
---------------------------------------------ATVDGDDVTRKGTGI
-WVNEETGETFTGG------AYRPE----------------------TPGG---RTVRRS
IRA------ALADEE---------------
>lcl|36552_722 unnamed protein product
------------------------------------------------------------
------------------------------------------------------------
-------------------------------------------MRN--------------
------------------------------------------------------------
------------------------------------------------------------
---------------------------------------------ATVDGDDVTRKGTGI
-WVNEETGETFTGG------AYRPE----------------------TPGG---RTVRRS
IRA------ALADEE---------------
>lcl|18178_1628 unnamed protein product
------------------------------------------------------------
------------------------------------------------------------
-------------------------------------------MRN--------------
------------------------------------------------------------
------------------------------------------------------------
---------------------------------------------ATVDGDDVTRKGTGI
-WVNEETGETFTGG------AYRPE----------------------TPGG---RTVRRS
IRA------ALADEE---------------
>gi|448435283|ref|ZP_21586760.1| ribosomal L37ae protein [Halorubrum tebenquichense DSM 14210]
------------------------------------------------------------
------------------------------------------------------------
-------------------------------------------MRN--------------
------------------------------------------------------------
------------------------------------------------------------
---------------------------------------------ATVDGDDVTRKGTGI
-WVNEETGETFTGG------AYRPE----------------------TPGG---RTVRRS
IRA------ALADEE---------------
>lcl|18174_1138 unnamed protein product
------------------------------------------------------------
------------------------------------------------------------
---------------MAED------KARSTGSAGRFGARYGRVARK--------------
------------------------------------------------------------
------------------------------------------------------------
-----------------------------RVQD-IEAEMRN----ATVDGDDVTRKGTGI
-WVNEETGETFTGG------AYRPE----------------------TPGG---RTVRRS
IRA------ALADEE---------------
>gi|448481666|ref|ZP_21605004.1| ribosomal L37ae protein [Halorubrum arcis JCM 13916]
------------------------------------------------------------
------------------------------------------------------------
---------------MAED------KARSTGSAGRFGARYGRVSRK--------------
------------------------------------------------------------
------------------------------------------------------------
-----------------------------RVQD-IEAEMRN----ATVDGDDVTRKGTGI
-WVNEETGETFTGG------AYRPE----------------------TPGG---RTVRRS
IRA------ALADEE---------------
>gi|445695883|gb|ELZ47980.1| ribosomal L37ae protein [Halorubrum californiensis DSM 19288]
------------------------------------------------------------
------------------------------------------------------------
---------------MAED------KARSTGSAGRFGARYGRVSRK--------------
------------------------------------------------------------
------------------------------------------------------------
-----------------------------RVQD-IEAEMRN----ATVDGDDVTRKGTGI
-WVNEETGETFTGG------AYRPE----------------------TPGG---RTVRRS
IRA------ALADEE---------------
>gi|448531020|ref|ZP_21620854.1| ribosomal L37ae protein [Halorubrum hochstenium ATCC 700873]
------------------------------------------------------------
------------------------------------------------------------
---------------MAED------KARSTGSAGRFGARYGRVARK--------------
------------------------------------------------------------
------------------------------------------------------------
-----------------------------RVQD-IEEEMRN----ATVDGDDVTRKGTGI
-WVNEETGETFTGG------AYRPE----------------------TPGG---RTVRRS
IRA------ALADEE---------------
>lcl|36550_2471 unnamed protein product
------------------------------------------------------------
-----------------------------MSDSRIERPQRGRSVDISASLARSARPPRRP
RLVAFLPALAVDGLTMAED------KARSTGSAGRFGARYGRVSRK--------------
------------------------------------------------------------
------------------------------------------------------------
-----------------------------RVQD-IEEEMRN----ATVDGDDVTRKGTGI
-WVNEETGETFTGG------AYRPE----------------------TPGG---RTVRRS
IRA------ALADEE---------------
>gi|448456508|ref|ZP_21595277.1| ribosomal L37ae protein [Halorubrum lipolyticum DSM 21995]
------------------------------------------------------------
------------------------------------------------------------
---------------MAED------KARSTGSAGRFGARYGRVSRK--------------
------------------------------------------------------------
------------------------------------------------------------
-----------------------------RVQD-IEEEMQN----ATVDGDDVTRKGTGI
-WVNEETGETFTGG------AYRPE----------------------TPGG---RTVRRS
IRA------ALADEE---------------
>lcl|36551_585 unnamed protein product
------------------------------------------------------------
------------------------------------------------------------
---------------MAED------KARSTGSAGRFGARYGRVSRK--------------
------------------------------------------------------------
------------------------------------------------------------
-----------------------------RVQD-IEEEMRN----ATVDGDDVTRKGTGI
-WVNEETGETFTGG------AYRPE----------------------TPGG---RTVRRS
IRA------ALADEE---------------
>lcl|36554_1612 unnamed protein product
------------------------------------------------------------
------------------------------------------------------------
---------------MAED------KARSTGSAGRFGARYGRVSRK--------------
------------------------------------------------------------
------------------------------------------------------------
-----------------------------RVQD-IEEEMRN----ATVDGDDVTRKGTGI
-WVNEETGETFTGG------AYRPE----------------------TPGG---RTVRRS
IRA------ALADEE---------------
>lcl|36555_1441 unnamed protein product
------------------------------------------------------------
------------------------------------------------------------
---------------MAED------KARSTGSAGRFGARYGRVSRK--------------
------------------------------------------------------------
------------------------------------------------------------
-----------------------------RVQD-IEEEMRN----ATVDGDDVTRKGTGI
-WVNEETGETFTGG------AYRPE----------------------TPGG---RTVRRS
IRA------ALADEE---------------
>lcl|36546_2139 unnamed protein product
------------------------------------------------------------
------------------------------------------------------------
-------------------------------------------MRN--------------
------------------------------------------------------------
------------------------------------------------------------
---------------------------------------------ATVDGDDVKRVGTGI
-WVNEETGETFTGG------AYRPE----------------------TPGG---RTVRRS
IRA------ALADEE---------------
>gi|448523234|ref|ZP_21618587.1| ribosomal L37ae protein [Halorubrum distributum JCM 10118]
------------------------------------------------------------
------------------------------------------------------------
-------------------------------------------MRN--------------
------------------------------------------------------------
------------------------------------------------------------
---------------------------------------------ATVDGDDVKRVGTGI
-WVNEETGETFTGG------AYRPE----------------------TPGG---RTVRRS
IRA------ALADEE---------------
>lcl|18176_1657 unnamed protein product
------------------------------------------------------------
------------------------------------------------------------
-------------------------------------------MRN--------------
------------------------------------------------------------
------------------------------------------------------------
---------------------------------------------ATVDGDDVKRVGTGI
-WVNEETGETFTGG------AYRPE----------------------TPGG---RTVRRS
IRA------ALADEE---------------
>lcl|36548_3059 unnamed protein product
------------------------------------------------------------
------------------------------------------------------MPFRPP
QLAAFLPTLAVEVATMAED------KARSTGSAGRFGARYGRVSRK--------------
------------------------------------------------------------
------------------------------------------------------------
-----------------------------RVQD-IEAEMRN----ATVDGDDVKRVGTGI
-WVNEETGETFTGG------AYRPE----------------------TPGG---RTVRRS
IRA------ALADEE---------------
>lcl|39407_1333 unnamed protein product
------------------------------------------------------------
------------------------------------------------------MTFRPP
QLAAFLPTLAVEVATMAED------KARSTGSGGRFGARYGRVSRK--------------
------------------------------------------------------------
------------------------------------------------------------
-----------------------------RVQD-IEAEMRN----ATVDGDDVKRVGTGI
-WVNEETGETFTGG------AYRPE----------------------TPGG---RTVRRS
IRA------ALADEE---------------
>lcl|38016_1005 unnamed protein product
------------------------------------------------------------
------------------------------------------------------MTFRPP
QLAAFLPTLAVEVATMAED------KARSTGSAGRFGARYGRVSRK--------------
------------------------------------------------------------
------------------------------------------------------------
-----------------------------RVQD-IEAEMRN----ATVDGDDVKRVGTGI
-WVNEETGETFTGG------AYRPE----------------------TPGG---RTVRRS
IRA------ALADEE---------------
>lcl|18175_700 unnamed protein product
------------------------------------------------------------
------------------------------------------------------------
------------MATMAED------KARSTGSAGRFGARYGRVSRK--------------
------------------------------------------------------------
------------------------------------------------------------
-----------------------------RVQD-IEEEMRN----ATVDGDDVKRVGTGI
-WVNEETGETFTGG------AYRPE----------------------TPGG---RTVRRS
IRA------ALADEE---------------
>lcl|36549_1661 unnamed protein product
------------------------------------------------------------
------------------------------------------------------------
------------MATMAED------KARSTGSAGRFGARYGRVSRK--------------
------------------------------------------------------------
------------------------------------------------------------
-----------------------------RVQD-IEAEMRN----ATVDGDDVKRVGTGI
-WVNEETGETFTGG------AYRPE----------------------TPGG---RTVRRS
IRA------ALADEE---------------
>gi|448468007|ref|ZP_21599705.1| ribosomal L37ae protein [Halorubrum kocurii JCM 14978]
------------------------------------------------------------
------------------------------------------------------------
---------------MAED------KARSTGSAGRFGARYGRVSRK--------------
------------------------------------------------------------
------------------------------------------------------------
-----------------------------RVQD-IEEEMQN----ATVDGDDVKRVGTGI
-WVNEETGETFTGG------AYRPE----------------------TPGG---RTVRRS
IRA------ALADEE---------------
>gi|222478999|ref|YP_002565236.1| ribosomal L37ae protein [Halorubrum lacusprofundi ATCC 49239]
------------------------------------------------------------
------------------------------------------------------------
---------------MAED------KARSTGSAGRFGARYGRVSRK--------------
------------------------------------------------------------
------------------------------------------------------------
-----------------------------RVQD-IEEEMQN----ATVDGDDVKRVGTGI
-WVNEETGETFTGG------AYRPE----------------------TPGG---RTVRRS
IRA------ALADEE---------------
>lcl|36556_1338 unnamed protein product
------------------------------------------------------------
------------------------------------------------------------
---------------MAED------KARSTGSAGRFGARYGRVSRK--------------
------------------------------------------------------------
------------------------------------------------------------
-----------------------------RVQD-IEAEMRN----ATVDGDDVKRVGTGI
-WVNEETGETFTGG------AYRPE----------------------TPGG---RTVRRS
IRA------ALADEE---------------
>lcl|36557_6170 unnamed protein product
------------------------------------------------------------
------------------------------------------------------------
---------------MAED------KARSTGSAGRFGARYGRVSRK--------------
------------------------------------------------------------
------------------------------------------------------------
-----------------------------RVQD-IEAEMRN----ATVDGDDVKRVGTGI
-WVNEETGETFTGG------AYRPE----------------------TPGG---RTVRRS
IRA------ALADEEXDDELQVLPL-----
>gi|448450314|ref|ZP_21592213.1| ribosomal L37ae protein [Halorubrum litoreum JCM 13561]
------------------------------------------------------------
------------------------------------------------------------
---------------MAED------KARSTGSAGRFGARYGRVSRK--------------
------------------------------------------------------------
------------------------------------------------------------
-----------------------------RVQD-IEAEMRN----ATVDGDDVKRVGTGI
-WVNEETGETFTGG------AYRPE----------------------TPGG---RTVRRS
IRA------ALADEE---------------
>gi|448424479|ref|ZP_21582453.1| ribosomal L37ae protein [Halorubrum terrestre JCM 10247]
------------------------------------------------------------
------------------------------------------------------------
---------------MAED------KARSTGSAGRFGARYGRVSRK--------------
------------------------------------------------------------
------------------------------------------------------------
-----------------------------RVQD-IEAEMRN----ATVDGDDVKRVGTGI
-WVNEETGETFTGG------AYRPE----------------------TPGG---RTVRRS
IRA------ALADEE---------------
>lcl|38024_3208 unnamed protein product
------------------------------------------------------------
------------------------------------------------------------
---------------MAED------KARSTGSAGRFGARYGRVARK--------------
------------------------------------------------------------
------------------------------------------------------------
-----------------------------RVQD-IEEEMRN----ATVDGDDVKRVGTGI
-WVNEETGETFTGG------AYRPE----------------------TPGG---HTVRRS
IRA------ALADEE---------------
>lcl|38021_3041 unnamed protein product
------------------------------------------------------------
------------------------------------------------------------
---------------MAED------KARSTGSAGRFGARYGRVARK--------------
------------------------------------------------------------
------------------------------------------------------------
-----------------------------RVQD-IEEEMRN----ATVDGDDVKRVGTGI
-WVNEETGEAFTGG------AYRPE----------------------TPGG---RTVRRS
IRA------ALADEE---------------
>lcl|38025_2011 unnamed protein product
------------------------------------------------------------
------------------------------------------------------------
---------------MAED------KARSTGSAGRFGARYGRVARK--------------
------------------------------------------------------------
------------------------------------------------------------
-----------------------------RVQD-IEEEMRN----ATVDGDDVKRVGTGI
-WVNEETGEAFTGG------AYRPE----------------------TPGG---RTVRRS
IRA------ALADEE---------------
>lcl|38020_733 unnamed protein product
------------------------------------------------------------
------------------------------------------------------------
---------------MAED------KARSTGSAGRFGARYGRVARK--------------
------------------------------------------------------------
------------------------------------------------------------
-----------------------------RVQD-IEEEMRN----ATVDGDDVKRVGTGI
-WVNEETGETFTGG------AYRPE----------------------TPGG---RTVRRS
IRA------ALADEE---------------
>lcl|38022_3114 unnamed protein product
------------------------------------------------------------
------------------------------------------------------------
---------------MAED------KARSTGSAGRFGARYGRVARK--------------
------------------------------------------------------------
------------------------------------------------------------
-----------------------------RVQD-IEEEMRN----ATVDGDDVKRVGTGI
-WVNEETGETFTGG------AYRPE----------------------TPGG---RTVRRS
IRA------ALADEE---------------
>lcl|23591_2348 unnamed protein product
------------------------------------------------------------
------------------------------------------------------------
---------------MAED------KARSTGSAGRFGARYGRVARK--------------
------------------------------------------------------------
------------------------------------------------------------
-----------------------------RVQD-IEEEMRN----ATVDGDDVKRVGTGI
-WVNEETGETFTGG------AYRPE----------------------TPGG---RTVRRS
IRA------ALADEE---------------
>gi|448472244|ref|ZP_21601120.1| ribosomal L37ae protein [Halorubrum aidingense JCM 13560]
------------------------------------------------------------
------------------------------------------------------------
---------------MAED------KARSTGSAGRFGARYGRVSRK--------------
------------------------------------------------------------
------------------------------------------------------------
-----------------------------RVQD-IEEEMRS----ATVDGDDVKRVGTGI
-WVNEETGETFTGG------AYRPE----------------------TPGG---RTVRRS
IRA------ALADEE---------------
>gi|448503500|ref|ZP_21613130.1| ribosomal L37ae protein [Halorubrum coriense DSM 10284]
------------------------------------------------------------
------------------------------------------------------------
---------------MAED------KARSTGSAGRFGARYGRVSRK--------------
------------------------------------------------------------
------------------------------------------------------------
-----------------------------RVQD-IEEEMRN----ATVDGDDVKRVGTGI
-WVNEETGETFTGG------AYRPE----------------------TPGG---RTVRRS
IRA------ALADEE---------------
>lcl|38019_2653 unnamed protein product
------------------------------------------------------------
--------------------------MNDGSFENASEKQEFNETEERKANGYATEAHGRG
RLVAFLPTLAVSRHTMAED------KARSTGSAGRFGARYGRVARK--------------
------------------------------------------------------------
------------------------------------------------------------
-----------------------------RVKD-IEGEMQN----ATVDGDDVKRVGTGI
-WVNEETGETFTGG------AYRPE----------------------TPGG---RTVRRS
IRA------ALADEE---------------
>lcl|38017_3038 unnamed protein product
------------------------------------------------------------
------------------------------------------------------------
------------------------------------------------------------
------------------------------------------------------------
------------------------------------------------------------
--------------------------------------MQN----ATVDGDDVKRVGTGI
-WVNEETGETFTGG------AYRPE----------------------TPGG---RTVRRS
IRA------ALSDEE---------------
>gi|448445290|ref|ZP_21590345.1| ribosomal L37ae protein [Halorubrum saccharovorum DSM 1137]
------------------------------------------------------------
------------------------------------------------------------
------------------------------------------------------------
------------------------------------------------------------
------------------------------------------------------------
--------------------------------------MQN----ATVDGDDVKRVGTGI
-WVNEETGETFTGG------AYRPE----------------------TPGG---RTVRRS
IRA------ALADEE---------------
>gi|322370153|ref|ZP_08044715.1| ribosomal protein L37a [Haladaptatus paucihalophilus DX253]
------------------------------------------------------------
------------------------------------------------------------
---------------MAED------SRSRTGSAGRFGARYGRVARK--------------
------------------------------------------------------------
------------------------------------------------------------
-----------------------------RISE-IEADMNENHTCPDCGNDTVDRQGTGI
-WECGRCGYTFAGG------TYRPQ----------------------TPAG---RTVKRS
IRA------ALADDE---------------
>gi|354612100|ref|ZP_09030052.1| 50S ribosomal protein L37Ae [Halobacterium sp. DL1]
------------------------------------------------------------
------------------------------------------------------------
---------------MAKK--------GSTGSAGRFGARYGRVSRR--------------
------------------------------------------------------------
------------------------------------------------------------
-----------------------------RVSE-IEDDMNDDHVCPDCGAANVSRQGTGI
-WQCAKCNYKYAGG------AYRPQ----------------------TPGG---KTVSRS
IRA------ALGESEESVDLDDVDTEETEE
>gi|15789534|ref|NP_279358.1| 50S ribosomal protein L37 [Halobacterium sp. NRC-1]
------------------------------------------------------------
------------------------------------------------------------
-----MYATAVDAGTMANQ--------SSTGSAGRFGARYGRVSRR--------------
------------------------------------------------------------
------------------------------------------------------------
-----------------------------RVSD-IEGTMNEDHACPDCGSEAVSREGTGI
-WQCGKCGYKYAGG------AYQPQ----------------------TPSG---KTVTRS
IRT------ALGETGDS----------NSE
>gi|169235244|ref|YP_001688444.1| 50S ribosomal protein L37Ae [Halobacterium salinarum R1]
------------------------------------------------------------
------------------------------------------------------------
---------------MANQ--------SSTGSAGRFGARYGRVSRR--------------
------------------------------------------------------------
------------------------------------------------------------
-----------------------------RVSD-IEGTMNEDHACPDCGSEAVSREGTGI
-WQCGKCGYKYAGG------AYQPQ----------------------TPSG---KTVTRS
IRT------ALGETGDS----------NSE
>gi|335437981|ref|ZP_08560738.1| 50S ribosomal protein L37Ae [Halorhabdus tiamatea SARL4B]
------------------------------------------------------------
------------------------------------------------------------
---------------MADD---------RTGSAGRFGARYGRVSRR--------------
------------------------------------------------------------
------------------------------------------------------------
-----------------------------RVAE-IEANMNDDHECPECGRDRVSRQGTGV
-WECGYCGYTFTGG------SYSPT----------------------TPGG---RAATRS
IRA------ALAEEGEE----------TEA
>gi|257053733|ref|YP_003131566.1| 50S ribosomal protein L37Ae [Halorhabdus utahensis DSM 12940]
------------------------------------------------------------
------------------------------------------------------------
---------------MADD---------RTGSSGRFGARYGRVSRR--------------
------------------------------------------------------------
------------------------------------------------------------
-----------------------------RVAE-IEANMNDDHECPECGRDRVSRQGTGV
-WECGYCGYTFTGG------SYSPT----------------------TPGG---RAAQRS
IRA------ALAEEGEE----------TEA
>gi|448725275|ref|ZP_21707743.1| 50S ribosomal protein L37Ae [Halococcus morrhuae DSM 1307]
------------------------------------------------------------
------------------------------------------------------------
---------------MGNQ---------EVGSAGRFGARYGRVARR--------------
------------------------------------------------------------
------------------------------------------------------------
-----------------------------RVAE-IEADMQDDHTCPECDEPDVDRTDTGI
-WECGNCGHTFAGG------AYQPE----------------------TPGG---RTVERS
IRA------ALAEDGDEQ------------
>gi|448737340|ref|ZP_21719381.1| 50S ribosomal protein L37Ae [Halococcus thailandensis JCM 13552]
------------------------------------------------------------
------------------------------------------------------------
---------------MGNQ---------EVGSAGRFGARYGRVARR--------------
------------------------------------------------------------
------------------------------------------------------------
-----------------------------RVAE-IEDDMQDDHTCPECDEPAVDRTDTGI
-WECGNCGHTFAGG------AYQPE----------------------TPGG---RTVERS
IRA------ALAEDGDEQ------------
>gi|448728832|ref|ZP_21711153.1| 50S ribosomal protein L37Ae [Halococcus saccharolyticus DSM 5350]
------------------------------------------------------------
------------------------------------------------------------
---------------MGNQ---------EVGSAGRFGARYGRVSRR--------------
------------------------------------------------------------
------------------------------------------------------------
-----------------------------RVAE-IEADMNDDHGCPECGEDAVDRTDTGI
-WECGKCGHAFAGG------AYRPE----------------------TPGG---RTVERS
IRA------ALADEGAD----------DE-
>gi|448731928|ref|ZP_21714211.1| 50S ribosomal protein L37Ae [Halococcus salifodinae DSM 8989]
------------------------------------------------------------
------------------------------------------------------------
---------------MGNQ---------EVGSAGRFGARYGRVSRR--------------
------------------------------------------------------------
------------------------------------------------------------
-----------------------------RVAE-IEAEMNDDHGCPECGEDAVDRTDTGI
-WECGKCGHTFAGG------AYRPE----------------------TPGG---QTVERS
IRA------ALADEGAD----------DE-
>gi|257386099|ref|YP_003175872.1| 50S ribosomal protein L37a [Halomicrobium mukohataei DSM 12286]
------------------------------------------------------------
------------------------------------------------------------
------------MKVLGRQYDTMAKDKGRTGSAGRFGARYGRVARR--------------
------------------------------------------------------------
------------------------------------------------------------
-----------------------------RVAE-IEDDMRDDHACPECGKDRVDRKGTGI
-WECSYCGYKYTGG------TYRPE----------------------TPGG---KTVTRS
IRA------ALAEDEDE-------------
>gi|344212466|ref|YP_004796786.1| 50S ribosomal protein L37Ae [Haloarcula hispanica ATCC 33960]
------------------------------------------------------------
------------------------------------------------------------
------------------------------------------MSRR--------------
------------------------------------------------------------
------------------------------------------------------------
-----------------------------RVAE-IESEMNEDHACPNCGEDRVDRQGTGI
-WQCSYCDYKFTGG------SYKPE----------------------TPGG---KTVRRS
IRA------ALSEDEE--------------
>gi|448671369|ref|ZP_21687308.1| 50S ribosomal protein L37Ae [Haloarcula amylolytica JCM 13557]
------------------------------------------------------------
------------------------------------------------------------
------------MWPLGGQQTTMASKSGKTGSSGRFGARYGRVSRR--------------
------------------------------------------------------------
------------------------------------------------------------
-----------------------------RVAE-IESEMNEDHACPNCGEDRVDRQGTGI
-WQCSYCDYKFTGG------SYKPE----------------------TPGG---KTVRRS
IRA------ALSEDEE--------------
>gi|448681317|ref|ZP_21691450.1| 50S ribosomal protein L37Ae [Haloarcula argentinensis DSM 12282]
------------------------------------------------------------
------------------------------------------------------------
------------MWPLGGQQTTMASKSGKTGSSGRFGARYGRVSRR--------------
------------------------------------------------------------
------------------------------------------------------------
-----------------------------RVAE-IESEMNEDHACPNCGEDRVDRQGTGI
-WQCSYCDYKFTGG------SYKPE----------------------TPGG---KTVRRS
IRA------ALSEDEE--------------
>gi|448685205|ref|ZP_21693197.1| 50S ribosomal protein L37Ae [Haloarcula japonica DSM 6131]
------------------------------------------------------------
------------------------------------------------------------
------------MWPLGGQQTTMASKSGKTGSSGRFGARYGRVSRR--------------
------------------------------------------------------------
------------------------------------------------------------
-----------------------------RVAE-IESEMNEDHACPNCGEDRVDRQGTGI
-WQCSYCDYKFTGG------SYKPE----------------------TPGG---KTVRRS
IRA------ALSEDEE--------------
>gi|448637112|ref|ZP_21675488.1| 50S ribosomal protein L37Ae [Haloarcula sinaiiensis ATCC 33800]
------------------------------------------------------------
------------------------------------------------------------
------------MWPLGGQQTTMASKSGKTGSSGRFGARYGRVSRR--------------
------------------------------------------------------------
------------------------------------------------------------
-----------------------------RVAE-IESEMNEDHACPNCGEDRVDRQGTGI
-WQCSYCDYKFTGG------SYKPE----------------------TPGG---KTVRRS
IRA------ALSEDEE--------------
>gi|448630904|ref|ZP_21673359.1| 50S ribosomal protein L37Ae [Haloarcula vallismortis ATCC 29715]
------------------------------------------------------------
----------------------------------------------------------MS
PRARREPNLEGLMWPLGGQQTTMASKSGKTGSSGRFGARYGRVSRR--------------
------------------------------------------------------------
------------------------------------------------------------
-----------------------------RVAE-IESEMNEDHACPNCGEDRVDRQGTGI
-WQCGYCDYKFTGG------SYKPE----------------------TPGG---KTVRRS
IRA------ALSEDEE--------------
>gi|448648075|ref|ZP_21679553.1| 50S ribosomal protein L37Ae [Haloarcula californiae ATCC 33799]
------------------------------------------------------------
----------------------------------------------------------MS
LRARREPNLEGLMWPLGGQQTTMASKSGKTGSSGRFGARYGRVSRR--------------
------------------------------------------------------------
------------------------------------------------------------
-----------------------------RVAE-IESEMNEDHACPNCGEDRVDRQGTGI
-WQCSYCDYKFTGG------SYKPE----------------------TPGG---KTVRRS
IRA------ALSEDEE--------------
>gi|55378437|ref|YP_136287.1| 50S ribosomal protein L37 [Haloarcula marismortui ATCC 43049]
------------------------------------------------------------
----------------------------------------------------------MS
PRARREPNLEGLMWPLGGQQTTMASKSGKTGSSGRFGARYGRVSRR--------------
------------------------------------------------------------
------------------------------------------------------------
-----------------------------RVAE-IESEMNEDHACPNCGEDRVDRQGTGI
-WQCSYCDYKFTGG------SYKPE----------------------TPGG---KTVRRS
IRA------ALSEDEE--------------
