# Supplementary material for: Inteins as indicators of gene flow in the halobacteria
Source: Front Microbiol. 2014 Jun 26;5:299. doi: 10.3389/fmicb.2014.00299 (PMC4071816; doi:10.3389/fmicb.2014.00299)
Supplement: Supplementary file 1 [file DataSheet1.ZIP › data_file1/reference_tree_alignment/L37e.aln]

>gi|541191813|gb|ERH00200.1| hypothetical protein J07HQX50_01360 [Haloquadratum sp. J07HQX50]
------------------------------------------------------------
------------------------------------------------------------
------------------------------------------------------------
------------------------------------------------------------
---MTLLDVSGLKSGYGDFIVIQDVDLSIEQNEMVTIIGPNGAGKSTLLKSIVGLTDIKT
GKIFLDDTDVTNVPPEEKIYNGICYXXXXXXXAGWTPGSDRAKVYVHLNNDDVNRAIRDQ
YGLSTGSEEDQTRSCPF-----CGSENQTGHS----------------------------
-------------------ECRNCGRPMDLKSRT----EQKEKREAL---------ER--
------LSELEDQGVLDELEELRG
>gi|55376211|ref|YP_134066.1| hypothetical protein pNG3032 [Haloarcula marismortui ATCC 43049]
MQTSITEFTAGTDELDITRTIRCKLATSNAKNETVRRGIEAYQQVASHMADVLPSYPAYE
WNLQNTQMYHQAKRALPDDDVRYKTTLAQMAKNDVVESFTSWRERGEDGKLPRGQYGDAD
YLSLRHDDCEIHENDKGWGVKTSFISYNPVWFHIHAGGYQRQFLERVTNEDNPASAGSAE
LHLHDDGTLYLHQTITWPVEVYQPAEVSTAVGVDLNDDPLVCAAVVDDEDVVAVELESGA
EYRHHRERVKRRRSEAMERNDLKAIKDARLQYNRYTDHITNVASKRVVDLAEEHAPAVIH
LEDLTHYRETAEDPIHDWPFAEIQEKIAYKAHEAGIPVQAI-------------------
------DPRNTSVTCRK-----CGETNPAMRD-----------------GD---------
-----------------VFECWECG--------Y----EVHADVNAA-------------
------INIATTNQ----------
>gi|541194162|gb|ERH02495.1| ion transport protein [Halonotius sp. J07HN6]
------------------------------------------------------------
------------------------------------------------------------
------------------------------------------------------------
--MTVARYQQTTRALSFMRRPTIWFGHLLTDLDTWQGRATSHLLYALNIGFLSLYVIGTY
SVSAPYRSQLITIEFGLAVIFLFEYLSRIDYAADSLEEALDLYSIADLLAILPALLIVVV
PAVGQLAFFRSVQVLRVLRFIRIGLENKRFFTYELTTRQVT----IAELLVLIFVIVNLH
AGVIYGLESGSNPNLDT-----YGEVLYYSVVALTTTGFGNSVPITAAGKAATAVGLIAA
VTLIPWLVIRARTTGEPTVSCDRCG--------A----EITTSEANY---------CW--
--------KCGEEL----------
>gi|339756222|gb|EGQ39805.1| LSU ribosomal protein L37E [Candidatus Nanosalinarum sp. J07AB56]
------------------------------------------------------------
------------------------------------------------------------
------------------------------------------------------------
------------------------------------------------------------
------------------------------------------------------------
----------------------------------MGLNKGK-------------------
------RNKDTHVKCRR-----CGKKAYHARK-----------------SV---------
--------------------CAACG--------F----GKTAKRDDF---------NT--
------AKPRKD------------
>gi|448296702|ref|ZP_21486755.1| 50S ribosomal protein L37e [Halalkalicoccus jeotgali B3]
------------------------------------------------------------
------------------------------------------------------------
------------------------------------------------------------
------------------------------------------------------------
------------------------------------------------------------
------------------------------MTGAGTPTQGK-------------------
------KNITTHVKCRR-----CGEKAYHSKK-----------------KV---------
--------------------CASCG--------F----GKSKKRRGY---------EW--
------QGKTGDN-----------
>gi|448377943|ref|ZP_21560566.1| 50S ribosomal protein L37e [Halovivax asiaticus JCM 14624]
------------------------------------------------------------
------------------------------------------------------------
------------------------------------------------------------
------------------------------------------------------------
------------------------------------------------------------
------------------------------MTGSGTPSQGK-------------------
------KNKTVHVKCRR-----CGEASYHTKK-----------------ER---------
--------------------CSACG--------F----GKSASRRDY---------AW--
------EGKAGDN-----------
>gi|433638869|ref|YP_007284629.1| ribosomal protein L37E [Halovivax ruber XH-70]
------------------------------------------------------------
------------------------------------------------------------
------------------------------------------------------------
------------------------------------------------------------
------------------------------------------------------------
------------------------------MTGSGTPSQGK-------------------
------KNKTVHVKCRR-----CGEASYHTKK-----------------ER---------
--------------------CSACG--------F----GKSASRRDY---------AW--
------EGKAGDN-----------
>gi|335438792|ref|ZP_08561528.1| 50S ribosomal protein L37e [Halorhabdus tiamatea SARL4B]
------------------------------------------------------------
------------------------------------------------------------
------------------------------------------------------------
------------------------------------------------------------
------------------------------------------------------------
------------------------------MTGKGTASQGK-------------------
------KNKTTHVKCRR-----CGEKSYHVTK-----------------GV---------
--------------------CASCG--------F----GKSAKRRDY---------AW--
------QEKAGE------------
>gi|257051759|ref|YP_003129592.1| 50S ribosomal protein L37e [Halorhabdus utahensis DSM 12940]
------------------------------------------------------------
------------------------------------------------------------
------------------------------------------------------------
------------------------------------------------------------
------------------------------------------------------------
------------------------------MTGKGTPSQGK-------------------
------KNKTTHVKCRR-----CGEKSYHATK-----------------GV---------
--------------------CASCG--------F----GKSAKRRDY---------AW--
------QEKAGE------------
>gi|409721747|ref|ZP_11269903.1| 50S ribosomal protein L37e [Halococcus hamelinensis 100A6]
------------------------------------------------------------
------------------------------------------------------------
------------------------------------------------------------
------------------------------------------------------------
------------------------------------------------------------
------------------------------MTGSGTPSQGK-------------------
------KNKTVHVKCRR-----CGEASYHKTK-----------------KV---------
--------------------CASCG--------F----GKSAKRRDY---------AW--
------QEKAGE------------
>gi|448729282|ref|ZP_21711599.1| 50S ribosomal protein L37e [Halococcus saccharolyticus DSM 5350]
------------------------------------------------------------
------------------------------------------------------------
------------------------------------------------------------
------------------------------------------------------------
------------------------------------------------------------
------------------------------MTGSGTPSQGK-------------------
------KNKTVHVKCRR-----CGEASYHKTK-----------------KV---------
--------------------CASCG--------F----GKSAKRRDY---------AW--
------QEKAGE------------
>gi|448734411|ref|ZP_21716637.1| 50S ribosomal protein L37e [Halococcus salifodinae DSM 8989]
------------------------------------------------------------
------------------------------------------------------------
------------------------------------------------------------
------------------------------------------------------------
------------------------------------------------------------
------------------------------MTGSGTPSQGK-------------------
------KNKTVHVKCRR-----CGEASYHKTK-----------------KV---------
--------------------CASCG--------F----GKSAKRRDY---------AW--
------QEKAGE------------
>gi|448727786|ref|ZP_21710135.1| 50S ribosomal protein L37e [Halococcus morrhuae DSM 1307]
------------------------------------------------------------
------------------------------------------------------------
------------------------------------------------------------
------------------------------------------------------------
------------------------------------------------------------
------------------------------MTSGGTSSQGK-------------------
------KNKTVHVKCRR-----CGEASYHKTK-----------------KV---------
--------------------CSSCG--------F----GKSAKRRDY---------EW--
------QEKAGE------------
>gi|448738900|ref|ZP_21720921.1| 50S ribosomal protein L37e [Halococcus thailandensis JCM 13552]
------------------------------------------------------------
------------------------------------------------------------
------------------------------------------------------------
------------------------------------------------------------
------------------------------------------------------------
------------------------------MTSGGTSSQGK-------------------
------KNKTVHVKCRR-----CGEASYHKTK-----------------KV---------
--------------------CSSCG--------F----GKSAKRRDY---------EW--
------QEKAGE------------
>gi|452206628|ref|YP_007486750.1| 50S ribosomal protein L37e [Natronomonas moolapensis 8.8.11]
------------------------------------------------------------
------------------------------------------------------------
------------------------------------------------------------
------------------------------------------------------------
------------------------------------------------------------
------------------------------MTGAGTPSQGK-------------------
------KNKTTHVKCRR-----CGEKSYHSRK-----------------KV---------
--------------------CASCG--------F----GKTAKRRDY---------AW--
------QSKQGE------------
>gi|76802789|ref|YP_330884.1| 50S ribosomal protein L37e [Natronomonas pharaonis DSM 2160]
------------------------------------------------------------
------------------------------------------------------------
------------------------------------------------------------
------------------------------------------------------------
------------------------------------------------------------
------------------------------MTGAGTPSQGK-------------------
------KNKTTHVKCRR-----CGEKSYHKQK-----------------KV---------
--------------------CASCG--------F----GKSAKRRDY---------AW--
------QSKQGE------------
>gi|399576625|ref|ZP_10770380.1| 50S ribosomal protein L37e [Halogranum salarium B-1]
------------------------------------------------------------
------------------------------------------------------------
------------------------------------------------------------
------------------------------------------------------------
------------------------------------------------------------
------------------------------MTGAGTPSQGK-------------------
------KNKTTHVKCRR-----CGEKSYHVKK-----------------KE---------
--------------------CSSCG--------F----GKSAKRREY---------AW--
------QSKAGE------------
>lcl|36174_1278 unnamed protein product
------------------------------------------------------------
------------------------------------------------------------
------------------------------------------------------------
------------------------------------------------------------
------------------------------------------------------------
------------------------------MTGAGTPSQGK-------------------
------KNKTTHVKCRR-----CGEKSYHVKK-----------------GK---------
--------------------CSSCG--------F----GKSAKRRDY---------EW--
------QSKTGDN-----------
>gi|336253862|ref|YP_004596969.1| 50S ribosomal protein L37e [Halopiger xanaduensis SH-6]
------------------------------------------------------------
------------------------------------------------------------
------------------------------------------------------------
------------------------------------------------------------
------------------------------------------------------------
------------------------------MTGAGTPSQGK-------------------
------KNKTTHVKCRR-----CGEKSYHVKK-----------------KE---------
--------------------CSSCG--------F----GKSAKRRDY---------EW--
------QSKAGDN-----------
>gi|385804296|ref|YP_005840696.1| 50S ribosomal protein L37 [Haloquadratum walsbyi C23]
------------------------------------------------------------
------------------------------------------------------------
------------------------------------------------------------
------------------------------------------------------------
------------------------------------------------------------
------------------------------MTGAGTPSQGK-------------------
------KNTTTHVKCRR-----CGEKSYHTKK-----------------KV---------
--------------------CSSCG--------F----GKSAKRRDY---------EW--
------SSKTGDN-----------
>gi|110668789|ref|YP_658600.1| 50S ribosomal protein L37e [Haloquadratum walsbyi DSM 16790]
------------------------------------------------------------
------------------------------------------------------------
------------------------------------------------------------
------------------------------------------------------------
------------------------------------------------------------
------------------------------MTGAGTPSQGK-------------------
------KNTTTHVKCRR-----CGEKSYHTKK-----------------KV---------
--------------------CSSCG--------F----GKSAKRRDY---------EW--
------SSKTGDN-----------
>gi|322368835|ref|ZP_08043402.1| 50S ribosomal protein L37e [Haladaptatus paucihalophilus DX253]
------------------------------------------------------------
------------------------------------------------------------
------------------------------------------------------------
------------------------------------------------------------
------------------------------------------------------------
------------------------------MTGAGTPSQGK-------------------
------KNKTTHVKCRR-----CGEKSYHVKK-----------------GV---------
--------------------CSSCG--------F----GKSSKRRDY---------EW--
------QSRAGDN-----------
>gi|541205122|gb|ERH13102.1| ribosomal protein L37E [halophilic archaeon J07HB67]
------------------------------------------------------------
------------------------------------------------------------
------------------------------------------------------------
------------------------------------------------------------
------------------------------------------------------------
------------------------------MTGAGTPSQGK-------------------
------KNTTTHVKCRR-----CGEKSYHVKK-----------------KV---------
--------------------CSSCG--------F----GDSAKRRDY---------EW--
------QSKTGDN-----------
>gi|448285793|ref|ZP_21477032.1| 50S ribosomal protein L37e [Halogeometricum borinquense DSM 11551]
------------------------------------------------------------
------------------------------------------------------------
------------------------------------------------------------
------------------------------------------------------------
------------------------------------------------------------
------------------------------MTGAGTPSQGK-------------------
------KNKTTHVKCRR-----CGEKSYHVNK-----------------KV---------
--------------------CSSCG--------F----GKSAKRRDY---------EW--
------QSKTGDN-----------
>gi|448702272|ref|ZP_21699926.1| 50S ribosomal protein L37e [Halobiforma lacisalsi AJ5]
------------------------------------------------------------
------------------------------------------------------------
------------------------------------------------------------
------------------------------------------------------------
------------------------------------------------------------
------------------------------MTGAGTPSQGK-------------------
------KNKTTHVKCRR-----CGEKSYHVKK-----------------KV---------
--------------------CSSCG--------F----GKSSKRRDY---------EW--
------QSKTGDN-----------
>gi|257388143|ref|YP_003177916.1| ribosomal protein L37e [Halomicrobium mukohataei DSM 12286]
------------------------------------------------------------
------------------------------------------------------------
------------------------------------------------------------
------------------------------------------------------------
------------------------------------------------------------
------------------------------MTGAGTPSQGK-------------------
------KNTTTHTKCRR-----CGEKSYHTKK-----------------KV---------
--------------------CSACG--------F----GNSAKRRDY---------EW--
------QSKSGE------------
>gi|448666743|ref|ZP_21685388.1| 50S ribosomal protein L37e [Haloarcula amylolytica JCM 13557]
------------------------------------------------------------
------------------------------------------------------------
------------------------------------------------------------
------------------------------------------------------------
------------------------------------------------------------
------------------------------MTGAGTPSQGK-------------------
------KNTTTHTKCRR-----CGEKSYHTKK-----------------KV---------
--------------------CSSCG--------F----GKSAKRRDY---------EW--
------QSKAGE------------
>gi|448677874|ref|ZP_21689064.1| 50S ribosomal protein L37e [Haloarcula argentinensis DSM 12282]
------------------------------------------------------------
------------------------------------------------------------
------------------------------------------------------------
------------------------------------------------------------
------------------------------------------------------------
------------------------------MTGAGTPSQGK-------------------
------KNTTTHTKCRR-----CGEKSYHTKK-----------------KV---------
--------------------CSSCG--------F----GKSAKRRDY---------EW--
------QSKAGE------------
>gi|448659278|ref|ZP_21683246.1| 50S ribosomal protein L37e [Haloarcula californiae ATCC 33799]
------------------------------------------------------------
------------------------------------------------------------
------------------------------------------------------------
------------------------------------------------------------
------------------------------------------------------------
------------------------------MTGAGTPSQGK-------------------
------KNTTTHTKCRR-----CGEKSYHTKK-----------------KV---------
--------------------CSSCG--------F----GKSAKRRDY---------EW--
------QSKAGE------------
>gi|344211721|ref|YP_004796041.1| 50S ribosomal protein L37e [Haloarcula hispanica ATCC 33960]
------------------------------------------------------------
------------------------------------------------------------
------------------------------------------------------------
------------------------------------------------------------
------------------------------------------------------------
------------------------------MTGAGTPSQGK-------------------
------KNTTTHTKCRR-----CGEKSYHTKK-----------------KV---------
--------------------CSSCG--------F----GKSAKRRDY---------EW--
------QSKAGE------------
>gi|448688413|ref|ZP_21694246.1| 50S ribosomal protein L37e [Haloarcula japonica DSM 6131]
------------------------------------------------------------
------------------------------------------------------------
------------------------------------------------------------
------------------------------------------------------------
------------------------------------------------------------
------------------------------MTGAGTPSQGK-------------------
------KNTTTHTKCRR-----CGEKSYHTKK-----------------KV---------
--------------------CSSCG--------F----GKSAKRRDY---------EW--
------QSKAGE------------
>gi|448639872|ref|ZP_21677020.1| 50S ribosomal protein L37e [Haloarcula sinaiiensis ATCC 33800]
------------------------------------------------------------
------------------------------------------------------------
------------------------------------------------------------
------------------------------------------------------------
------------------------------------------------------------
------------------------------MTGAGTPSQGK-------------------
------KNTTTHTKCRR-----CGEKSYHTKK-----------------KV---------
--------------------CSSCG--------F----GKSAKRRDY---------EW--
------QSKAGE------------
>gi|448633751|ref|ZP_21674250.1| 50S ribosomal protein L37e [Haloarcula vallismortis ATCC 29715]
------------------------------------------------------------
------------------------------------------------------------
------------------------------------------------------------
------------------------------------------------------------
------------------------------------------------------------
------------------------------MTGAGTPSQGK-------------------
------KNTTTHTKCRR-----CGEKSYHTKK-----------------KV---------
--------------------CSSCG--------F----GKSAKRRDY---------EW--
------QSKAGE------------
>gi|15790490|ref|NP_280314.1| 50S ribosomal protein L37 [Halobacterium sp. NRC-1]
------------------------------------------------------------
------------------------------------------------------------
------------------------------------------------------------
------------------------------------------------------------
------------------------------------------------------------
------------------------------MTGAGTPSQGK-------------------
------KNTTTHTKCRR-----CGEKSYHTKK-----------------KV---------
--------------------CSSCG--------F----GASAKRRDY---------EW--
------QGKTGDN-----------
>gi|169236226|ref|YP_001689426.1| 50S ribosomal protein L37e [Halobacterium salinarum R1]
------------------------------------------------------------
------------------------------------------------------------
------------------------------------------------------------
------------------------------------------------------------
------------------------------------------------------------
------------------------------MTGAGTPSQGK-------------------
------KNTTTHTKCRR-----CGEKSYHTKK-----------------KV---------
--------------------CSSCG--------F----GASAKRRDY---------EW--
------QGKTGDN-----------
>gi|354610728|ref|ZP_09028684.1| 50S ribosomal protein L37e [Halobacterium sp. DL1]
------------------------------------------------------------
------------------------------------------------------------
------------------------------------------------------------
------------------------------------------------------------
------------------------------------------------------------
------------------------------MTGAGTPSQGK-------------------
------KNITTHTKCRR-----CGEKSYHTKK-----------------KV---------
--------------------CSSCG--------F----GNSAKRRGY---------EW--
------QSKTGDN-----------
>gi|448717213|ref|ZP_21702668.1| 50S ribosomal protein L37e [Halobiforma nitratireducens JCM 10879]
------------------------------------------------------------
------------------------------------------------------------
------------------------------------------------------------
------------------------------------------------------------
------------------------------------------------------------
------------------------------MTGAGTPSQGK-------------------
------KNTTTHTKCRR-----CGEKSYHTKK-----------------KV---------
--------------------CSSCG--------F----GKSSKRRDY---------EW--
------QSKSGDN-----------
>gi|448383663|ref|ZP_21562843.1| 50S ribosomal protein L37e [Haloterrigena thermotolerans DSM 11522]
------------------------------------------------------------
------------------------------------------------------------
------------------------------------------------------------
------------------------------------------------------------
------------------------------------------------------------
------------------------------MTGAGTPSQGK-------------------
------KNKTTHTKCRR-----CGEKSYHTKK-----------------KV---------
--------------------CSSCG--------F----GKSSKRRDY---------EW--
------QSKSGDN-----------
>gi|429192032|ref|YP_007177710.1| ribosomal protein L37E [Natronobacterium gregoryi SP2]
------------------------------------------------------------
------------------------------------------------------------
------------------------------------------------------------
------------------------------------------------------------
------------------------------------------------------------
------------------------------MTGAGTPSQGK-------------------
------KNKTTHTKCRR-----CGEKSYHTKK-----------------KV---------
--------------------CSSCG--------F----GKSSKRRDY---------EW--
------QSKAGDN-----------
>gi|448313623|ref|ZP_21503336.1| 50S ribosomal protein L37e [Natronolimnobius innermongolicus JCM 12255]
------------------------------------------------------------
------------------------------------------------------------
------------------------------------------------------------
------------------------------------------------------------
------------------------------------------------------------
------------------------------MTGAGTPSQGK-------------------
------KNKTTHTKCRR-----CGEKSYHTKK-----------------KV---------
--------------------CSSCG--------F----GKSSKRRDY---------EW--
------QSKAGDN-----------
>gi|448356654|ref|ZP_21545381.1| 50S ribosomal protein L37e [Natrialba chahannaoensis JCM 10990]
------------------------------------------------------------
------------------------------------------------------------
------------------------------------------------------------
------------------------------------------------------------
------------------------------------------------------------
------------------------------MTGAGTPSQGK-------------------
------KNKTTHTKCRR-----CGEKSYHTKK-----------------KV---------
--------------------CSSCG--------F----GKSAKRREY---------EW--
------QSKAGDN-----------
>gi|448353247|ref|ZP_21542024.1| 50S ribosomal protein L37e [Natrialba hulunbeirensis JCM 10989]
------------------------------------------------------------
------------------------------------------------------------
------------------------------------------------------------
------------------------------------------------------------
------------------------------------------------------------
------------------------------MTGAGTPSQGK-------------------
------KNKTTHTKCRR-----CGEKSYHTKK-----------------KV---------
--------------------CSSCG--------F----GKSAKRREY---------EW--
------QSKAGDN-----------
>gi|289580747|ref|YP_003479213.1| 50S ribosomal protein L37e [Natrialba magadii ATCC 43099]
------------------------------------------------------------
------------------------------------------------------------
------------------------------------------------------------
------------------------------------------------------------
------------------------------------------------------------
------------------------------MTGAGTPSQGK-------------------
------KNKTTHTKCRR-----CGEKSYHTKK-----------------KV---------
--------------------CSSCG--------F----GKSAKRREY---------EW--
------QSKAGDN-----------
>gi|448399369|ref|ZP_21570666.1| 50S ribosomal protein L37e [Haloterrigena limicola JCM 13563]
------------------------------------------------------------
------------------------------------------------------------
------------------------------------------------------------
------------------------------------------------------------
------------------------------------------------------------
------------------------------MTGAGTPSQGK-------------------
------KNKTTHTKCRR-----CGEKSYHTKK-----------------KV---------
--------------------CSSCG--------F----GKSAKRRGY---------EW--
------QSKAGDN-----------
>lcl|38023_1433 unnamed protein product
------------------------------------------------------------
------------------------------------------------------------
------------------------------------------------------------
------------------------------------------------------------
------------------------------------------------------------
------------------------------MTGAGTPSQGK-------------------
------KNKTTHTKCRR-----CGEKSYHTKK-----------------KE---------
--------------------CSSCG--------F----GKSAKRRGY---------EW--
------QSKAGDN-----------
>gi|448345678|ref|ZP_21534567.1| 50S ribosomal protein L37e [Natrinema altunense JCM 12890]
------------------------------------------------------------
------------------------------------------------------------
------------------------------------------------------------
------------------------------------------------------------
------------------------------------------------------------
------------------------------MTGAGTPSQGK-------------------
------KNKTTHTKCRR-----CGEKSYHTKK-----------------KE---------
--------------------CSSCG--------F----GKSAKRRGY---------EW--
------QSKAGDN-----------
>gi|448341318|ref|ZP_21530280.1| 50S ribosomal protein L37e [Natrinema gari JCM 14663]
------------------------------------------------------------
------------------------------------------------------------
------------------------------------------------------------
------------------------------------------------------------
------------------------------------------------------------
------------------------------MTGAGTPSQGK-------------------
------KNKTTHTKCRR-----CGEKSYHTKK-----------------KE---------
--------------------CSSCG--------F----GKSAKRRGY---------EW--
------QSKSGDN-----------
>gi|397773763|ref|YP_006541309.1| Ribosomal protein L37e [Natrinema sp. J7-2]
------------------------------------------------------------
------------------------------------------------------------
------------------------------------------------------------
------------------------------------------------------------
------------------------------------------------------------
------------------------------MTGAGTPSQGK-------------------
------KNKTTHTKCRR-----CGEKSYHTKK-----------------KE---------
--------------------CSSCG--------F----GKSAKRRGY---------EW--
------QSKSGDN-----------
>gi|448332328|ref|ZP_21521572.1| 50S ribosomal protein L37e [Natrinema pellirubrum DSM 15624]
------------------------------------------------------------
------------------------------------------------------------
------------------------------------------------------------
------------------------------------------------------------
------------------------------------------------------------
------------------------------MTGAGTPSQGK-------------------
------KNKTTHTKCRR-----CGEKSYHTKK-----------------KE---------
--------------------CSSCG--------F----GKSAKRRGY---------EW--
------QSKSGDN-----------
>gi|448338509|ref|ZP_21527555.1| 50S ribosomal protein L37e [Natrinema pallidum DSM 3751]
------------------------------------------------------------
------------------------------------------------------------
------------------------------------------------------------
------------------------------------------------------------
------------------------------------------------------------
------------------------------MTGAGTPSQGK-------------------
------KNKTTHTKCRR-----CGEKSYHTKK-----------------KE---------
--------------------CSSCG--------F----GKSAKRRGY---------EW--
------QSKTGDN-----------
>gi|448329424|ref|ZP_21518723.1| 50S ribosomal protein L37e [Natrinema versiforme JCM 10478]
------------------------------------------------------------
------------------------------------------------------------
------------------------------------------------------------
------------------------------------------------------------
------------------------------------------------------------
------------------------------MTGAGTPSQGK-------------------
------KNKTTHTKCRR-----CGEKSYHTKK-----------------KE---------
--------------------CSSCG--------F----GKSAKRRGY---------EW--
------QSKTGDN-----------
>gi|448300403|ref|ZP_21490404.1| 50S ribosomal protein L37e [Natronorubrum tibetense GA33]
------------------------------------------------------------
------------------------------------------------------------
------------------------------------------------------------
------------------------------------------------------------
------------------------------------------------------------
------------------------------MTGAGTPSQGK-------------------
------KNTTTHTKCRR-----CGEKSYHTKK-----------------KV---------
--------------------CSSCG--------F----GKSAKRRSY---------EW--
------QKKTGDN-----------
>gi|448306522|ref|ZP_21496426.1| 50S ribosomal protein L37e [Natronorubrum bangense JCM 10635]
------------------------------------------------------------
------------------------------------------------------------
------------------------------------------------------------
------------------------------------------------------------
------------------------------------------------------------
------------------------------MTGAGTPSQGK-------------------
------KNKTTHTKCRR-----CGEKSYHTKK-----------------KV---------
--------------------CSSCG--------F----GKSAKRRSY---------EW--
------QSKTGDN-----------
>gi|448303275|ref|ZP_21493224.1| 50S ribosomal protein L37e [Natronorubrum sulfidifaciens JCM 14089]
------------------------------------------------------------
------------------------------------------------------------
------------------------------------------------------------
------------------------------------------------------------
------------------------------------------------------------
------------------------------MTGAGTPSQGK-------------------
------KNKTTHTKCRR-----CGEKSYHTKK-----------------KV---------
--------------------CSSCG--------F----GKSAKRRSY---------EW--
------QSKTGDN-----------
>gi|448390929|ref|ZP_21566396.1| 50S ribosomal protein L37e [Haloterrigena salina JCM 13891]
------------------------------------------------------------
------------------------------------------------------------
------------------------------------------------------------
------------------------------------------------------------
------------------------------------------------------------
------------------------------MTGAGTPSQGK-------------------
------KNKTTHTKCRR-----CGEKSYHTRK-----------------KE---------
--------------------CSSCG--------F----GKSAKRRDY---------EW--
------QSKTGDN-----------
>gi|284166188|ref|YP_003404467.1| ribosomal protein L37e [Haloterrigena turkmenica DSM 5511]
------------------------------------------------------------
------------------------------------------------------------
------------------------------------------------------------
------------------------------------------------------------
------------------------------------------------------------
------------------------------MTGAGTPSQGK-------------------
------KNKTTHTKCRR-----CGEKSYHTRK-----------------KE---------
--------------------CSSCG--------F----GKSAKRRDY---------EW--
------QSKTGDN-----------
>gi|448369166|ref|ZP_21555933.1| 50S ribosomal protein L37e [Natrialba aegyptia DSM 13077]
------------------------------------------------------------
------------------------------------------------------------
------------------------------------------------------------
------------------------------------------------------------
------------------------------------------------------------
------------------------------MTGAGTPSQGK-------------------
------KNKTTHTKCRR-----CGEKSYHTKK-----------------KV---------
--------------------CSSCG--------F----GKSAKRRDY---------EW--
------QSKTGDN-----------
>gi|448361837|ref|ZP_21550450.1| 50S ribosomal protein L37e [Natrialba asiatica DSM 12278]
------------------------------------------------------------
------------------------------------------------------------
------------------------------------------------------------
------------------------------------------------------------
------------------------------------------------------------
------------------------------MTGAGTPSQGK-------------------
------KNKTTHTKCRR-----CGEKSYHTKK-----------------KV---------
--------------------CSSCG--------F----GKSAKRRDY---------EW--
------QSKTGDN-----------
>gi|448348653|ref|ZP_21537501.1| 50S ribosomal protein L37e [Natrialba taiwanensis DSM 12281]
------------------------------------------------------------
------------------------------------------------------------
------------------------------------------------------------
------------------------------------------------------------
------------------------------------------------------------
------------------------------MTGAGTPSQGK-------------------
------KNKTTHTKCRR-----CGEKSYHTKK-----------------KV---------
--------------------CSSCG--------F----GKSAKRRDY---------EW--
------QSKTGDN-----------
>gi|448317325|ref|ZP_21506881.1| 50S ribosomal protein L37e [Natronococcus jeotgali DSM 18795]
------------------------------------------------------------
------------------------------------------------------------
------------------------------------------------------------
------------------------------------------------------------
------------------------------------------------------------
------------------------------MTGAGTPSQGK-------------------
------KNKTTHTKCRR-----CGEKSYHTKK-----------------KV---------
--------------------CSSCG--------F----GKSAKRRDY---------EW--
------QSKTGDN-----------
>gi|435848031|ref|YP_007310281.1| ribosomal protein L37E [Natronococcus occultus SP4]
------------------------------------------------------------
------------------------------------------------------------
------------------------------------------------------------
------------------------------------------------------------
------------------------------------------------------------
------------------------------MTGAGTPSQGK-------------------
------KNKTTHTKCRR-----CGEKSYHTKK-----------------KV---------
--------------------CSSCG--------F----GKSAKRRDY---------EW--
------QSKTGDN-----------
>gi|448321854|ref|ZP_21511329.1| 50S ribosomal protein L37e [Natronococcus amylolyticus DSM 10524]
------------------------------------------------------------
------------------------------------------------------------
------------------------------------------------------------
------------------------------------------------------------
------------------------------------------------------------
------------------------------MTGAGTPSQGK-------------------
------KNKTTHTKCRR-----CGEKSYHTRK-----------------KV---------
--------------------CSSCG--------F----GKSAKRRDY---------EW--
------QSKTGDN-----------
>gi|448600782|ref|ZP_21656161.1| 50S ribosomal protein L37e [Haloferax alexandrinus JCM 10717]
------------------------------------------------------------
------------------------------------------------------------
------------------------------------------------------------
------------------------------------------------------------
------------------------------------------------------------
------------------------------MTGAGTPSQGK-------------------
------KNKTTHVKCRR-----CGEKSYHVKK-----------------KV---------
--------------------CSSCG--------F----GKSKKRRSY---------AW--
------QSKSGDN-----------
>gi|448557400|ref|ZP_21632673.1| 50S ribosomal protein L37e [Haloferax sp. ATCC BAA-644]
------------------------------------------------------------
------------------------------------------------------------
------------------------------------------------------------
------------------------------------------------------------
------------------------------------------------------------
------------------------------MTGAGTPSQGK-------------------
------KNKTTHVKCRR-----CGEKSYHVKK-----------------KV---------
--------------------CSSCG--------F----GKSKKRRSY---------AW--
------QSKSGDN-----------
>gi|448548213|ref|ZP_21627557.1| 50S ribosomal protein L37e [Haloferax sp. ATCC BAA-645]
------------------------------------------------------------
------------------------------------------------------------
------------------------------------------------------------
------------------------------------------------------------
------------------------------------------------------------
------------------------------MTGAGTPSQGK-------------------
------KNKTTHVKCRR-----CGEKSYHVKK-----------------KV---------
--------------------CSSCG--------F----GKSKKRRSY---------AW--
------QSKSGDN-----------
>gi|448546214|ref|ZP_21626466.1| 50S ribosomal protein L37e [Haloferax sp. ATCC BAA-646]
------------------------------------------------------------
------------------------------------------------------------
------------------------------------------------------------
------------------------------------------------------------
------------------------------------------------------------
------------------------------MTGAGTPSQGK-------------------
------KNKTTHVKCRR-----CGEKSYHVKK-----------------KV---------
--------------------CSSCG--------F----GKSKKRRSY---------AW--
------QSKSGDN-----------
>gi|433417271|ref|ZP_20404660.1| 50S ribosomal protein L37e [Haloferax sp. BAB2207]
------------------------------------------------------------
------------------------------------------------------------
------------------------------------------------------------
------------------------------------------------------------
------------------------------------------------------------
------------------------------MTGAGTPSQGK-------------------
------KNKTTHVKCRR-----CGEKSYHVKK-----------------KV---------
--------------------CSSCG--------F----GKSKKRRSY---------AW--
------QSKSGDN-----------
>gi|448622919|ref|ZP_21669568.1| 50S ribosomal protein L37e [Haloferax denitrificans ATCC 35960]
------------------------------------------------------------
------------------------------------------------------------
------------------------------------------------------------
------------------------------------------------------------
------------------------------------------------------------
------------------------------MTGAGTPSQGK-------------------
------KNKTTHVKCRR-----CGEKSYHVKK-----------------KV---------
--------------------CSSCG--------F----GKSKKRRSY---------AW--
------QSKSGDN-----------
>gi|448592537|ref|ZP_21651644.1| 50S ribosomal protein L37e [Haloferax elongans ATCC BAA-1513]
------------------------------------------------------------
------------------------------------------------------------
------------------------------------------------------------
------------------------------------------------------------
------------------------------------------------------------
------------------------------MTGAGTPSQGK-------------------
------KNKTTHVKCRR-----CGEKSYHVKK-----------------KV---------
--------------------CSSCG--------F----GKSKKRRSY---------AW--
------QSKSGDN-----------
>gi|448583316|ref|ZP_21646672.1| 50S ribosomal protein L37e [Haloferax gibbonsii ATCC 33959]
------------------------------------------------------------
------------------------------------------------------------
------------------------------------------------------------
------------------------------------------------------------
------------------------------------------------------------
------------------------------MTGAGTPSQGK-------------------
------KNKTTHVKCRR-----CGEKSYHVKK-----------------KV---------
--------------------CSSCG--------F----GKSKKRRSY---------AW--
------QSKSGDN-----------
>gi|448578386|ref|ZP_21643821.1| 50S ribosomal protein L37e [Haloferax larsenii JCM 13917]
------------------------------------------------------------
------------------------------------------------------------
------------------------------------------------------------
------------------------------------------------------------
------------------------------------------------------------
------------------------------MTGAGTPSQGK-------------------
------KNKTTHVKCRR-----CGEKSYHVKK-----------------KV---------
--------------------CSSCG--------F----GKSKKRRSY---------AW--
------QSKSGDN-----------
>gi|448568278|ref|ZP_21637855.1| 50S ribosomal protein L37e [Haloferax lucentense DSM 14919]
------------------------------------------------------------
------------------------------------------------------------
------------------------------------------------------------
------------------------------------------------------------
------------------------------------------------------------
------------------------------MTGAGTPSQGK-------------------
------KNKTTHVKCRR-----CGEKSYHVKK-----------------KV---------
--------------------CSSCG--------F----GKSKKRRSY---------AW--
------QSKSGDN-----------
>gi|448618365|ref|ZP_21666602.1| 50S ribosomal protein L37e [Haloferax mediterranei ATCC 33500]
------------------------------------------------------------
------------------------------------------------------------
------------------------------------------------------------
------------------------------------------------------------
------------------------------------------------------------
------------------------------MTGAGTPSQGK-------------------
------KNKTTHVKCRR-----CGEKSYHVKK-----------------KV---------
--------------------CSSCG--------F----GKSKKRRSY---------AW--
------QSKSGDN-----------
>gi|448611892|ref|ZP_21662322.1| 50S ribosomal protein L37e [Haloferax mucosum ATCC BAA-1512]
------------------------------------------------------------
------------------------------------------------------------
------------------------------------------------------------
------------------------------------------------------------
------------------------------------------------------------
------------------------------MTGAGTPSQGK-------------------
------KNKTTHVKCRR-----CGEKSYHVKK-----------------KV---------
--------------------CSSCG--------F----GKSKKRRSY---------AW--
------QSKSGDN-----------
>gi|448565366|ref|ZP_21636233.1| 50S ribosomal protein L37e [Haloferax prahovense DSM 18310]
------------------------------------------------------------
------------------------------------------------------------
------------------------------------------------------------
------------------------------------------------------------
------------------------------------------------------------
------------------------------MTGAGTPSQGK-------------------
------KNKTTHVKCRR-----CGEKSYHVKK-----------------KV---------
--------------------CSSCG--------F----GKSKKRRSY---------AW--
------QSKSGDN-----------
>gi|448290841|ref|ZP_21481986.1| 50S ribosomal protein L37e [Haloferax volcanii DS2]
------------------------------------------------------------
------------------------------------------------------------
------------------------------------------------------------
------------------------------------------------------------
------------------------------------------------------------
------------------------------MTGAGTPSQGK-------------------
------KNKTTHVKCRR-----CGEKSYHVKK-----------------KV---------
--------------------CSSCG--------F----GKSKKRRSY---------AW--
------QSKSGDN-----------
>gi|448414145|ref|ZP_21577284.1| 50S ribosomal protein L37e [Halosarcina pallida JCM 14848]
------------------------------------------------------------
------------------------------------------------------------
------------------------------------------------------------
------------------------------------------------------------
------------------------------------------------------------
------------------------------MTGAGTPSQGK-------------------
------KNKTTHVKCRR-----CGEKSYHVKK-----------------KQ---------
--------------------CSSCG--------F----GKSAKRRGY---------DW--
------QSKSGDNGN---------
>gi|448474548|ref|ZP_21602407.1| 50S ribosomal protein L37e [Halorubrum aidingense JCM 13560]
------------------------------------------------------------
------------------------------------------------------------
------------------------------------------------------------
------------------------------------------------------------
------------------------------------------------------------
------------------------------MTGSGTPSQGK-------------------
------KNKTVHVKCRR-----CGEKSYHSKK-----------------ER---------
--------------------CSSCG--------F----GKSAKQRGY---------SW--
------QSKNGDN-----------
>gi|541195243|gb|ERH03500.1| ribosomal protein L37E [Halorubrum sp. J07HR59]
------------------------------------------------------------
------------------------------------------------------------
------------------------------------------------------------
------------------------------------------------------------
------------------------------------------------------------
------------------------------MTGSGTPSQGQ-------------------
------KNKTVHVKCRR-----CGEASYHLKK-----------------ER---------
--------------------CSSCG--------F----GKSAKRREY---------AW--
------QSKTGDN-----------
>gi|544639698|ref|WP_021074254.1| 50S ribosomal protein L37 [haloarchaeon 3A1_DGR]
------------------------------------------------------------
------------------------------------------------------------
------------------------------------------------------------
------------------------------------------------------------
------------------------------------------------------------
------------------------------MTGAGTPSQGK-------------------
------KNKTVHVKCRR-----CGEKSYHLKK-----------------ER---------
--------------------CSSCG--------F----GKSAKRREY---------AW--
------QSKSGDN-----------
>lcl|38019_1439 unnamed protein product
------------------------------------------------------------
------------------------------------------------------------
------------------------------------------------------------
------------------------------------------------------------
------------------------------------------------------------
------------------------------MTGSGTPSQGK-------------------
------KNKTVHVKCRR-----CGEKSYHLTK-----------------ER---------
--------------------CSSCG--------F----GESAKRRDY---------AW--
------QSKAGDN-----------
>gi|448440430|ref|ZP_21588593.1| 50S ribosomal protein L37e [Halorubrum saccharovorum DSM 1137]
------------------------------------------------------------
------------------------------------------------------------
------------------------------------------------------------
------------------------------------------------------------
------------------------------------------------------------
------------------------------MTGSGTPSQGK-------------------
------KNKTVHVKCRR-----CGEKSYHVKK-----------------ER---------
--------------------CASCG--------F----GDSPSRRDY---------AW--
------QSKTGDN-----------
>gi|448458645|ref|ZP_21596311.1| 50S ribosomal protein L37e [Halorubrum lipolyticum DSM 21995]
------------------------------------------------------------
------------------------------------------------------------
------------------------------------------------------------
------------------------------------------------------------
------------------------------------------------------------
------------------------------MTGSGTPSQGK-------------------
------KNKTVHVKCRR-----CGEKSYHVKK-----------------ER---------
--------------------CASCG--------F----GDSASRRDY---------AW--
------QSKSGDN-----------
>gi|222480456|ref|YP_002566693.1| 50S ribosomal protein L37e [Halorubrum lacusprofundi ATCC 49239]
------------------------------------------------------------
------------------------------------------------------------
------------------------------------------------------------
------------------------------------------------------------
------------------------------------------------------------
------------------------------MTGSGTPSQGK-------------------
------KNKTVHVKCRR-----CGEKSYHVKK-----------------ER---------
--------------------CSSCG--------F----GDSASRRGY---------AW--
------QSKSGDN-----------
>lcl|38017_206 unnamed protein product
------------------------------------------------------------
------------------------------------------------------------
------------------------------------------------------------
------------------------------------------------------------
------------------------------------------------------------
------------------------------MTGSGTPSQGK-------------------
------KNKTVHVKCRR-----CGEKSYHVKK-----------------ER---------
--------------------CSSCG--------F----GDSPSRRDY---------AW--
------QSKSGDN-----------
>gi|448465042|ref|ZP_21598686.1| 50S ribosomal protein L37e [Halorubrum kocurii JCM 14978]
------------------------------------------------------------
------------------------------------------------------------
------------------------------------------------------------
------------------------------------------------------------
------------------------------------------------------------
------------------------------MTGSGTPSQGK-------------------
------KNKTVHVKCRR-----CGEKSYHVKK-----------------ER---------
--------------------CSSCG--------F----GDSPSRRDY---------AW--
------QSKSGDN-----------
>lcl|36548_391 unnamed protein product
------------------------------------------------------------
------------------------------------------------------------
------------------------------------------------------------
------------------------------------------------------------
------------------------------------------------------------
------------------------------MTGSGTPSQGK-------------------
------KNKTVHVKCRR-----CGEKSYHVKK-----------------ER---------
--------------------CSSCG--------F----GDSPSRRDY---------AW--
------QSKSGDH-----------
>lcl|36550_1415 unnamed protein product
------------------------------------------------------------
------------------------------------------------------------
------------------------------------------------------------
------------------------------------------------------------
------------------------------------------------------------
------------------------------MTGSGTPSQGK-------------------
------KNKTVHVKCRR-----CGEKSYHVKK-----------------ER---------
--------------------CSSCG--------F----GKSAKRRDY---------AW--
------QSKTGDN-----------
>lcl|36551_928 unnamed protein product
------------------------------------------------------------
------------------------------------------------------------
------------------------------------------------------------
------------------------------------------------------------
------------------------------------------------------------
------------------------------MTGSGTPSQGK-------------------
------KNKTVHVKCRR-----CGEKSYHVKK-----------------ER---------
--------------------CSSCG--------F----GKSAKRRDY---------AW--
------QSKTGDN-----------
>lcl|36552_2137 unnamed protein product
------------------------------------------------------------
------------------------------------------------------------
------------------------------------------------------------
------------------------------------------------------------
------------------------------------------------------------
------------------------------MTGSGTPSQGK-------------------
------KNKTVHVKCRR-----CGEKSYHVKK-----------------ER---------
--------------------CSSCG--------F----GKSAKRRDY---------AW--
------QSKTGDN-----------
>lcl|36554_468 unnamed protein product
------------------------------------------------------------
------------------------------------------------------------
------------------------------------------------------------
------------------------------------------------------------
------------------------------------------------------------
------------------------------MTGSGTPSQGK-------------------
------KNKTVHVKCRR-----CGEKSYHVKK-----------------ER---------
--------------------CSSCG--------F----GKSAKRRDY---------AW--
------QSKTGDN-----------
>lcl|36555_3166 unnamed protein product
------------------------------------------------------------
------------------------------------------------------------
------------------------------------------------------------
------------------------------------------------------------
------------------------------------------------------------
------------------------------MTGSGTPSQGK-------------------
------KNKTVHVKCRR-----CGEKSYHVKK-----------------ER---------
--------------------CSSCG--------F----GKSAKRRDY---------AW--
------QSKTGDN-----------
>lcl|39407_2492 unnamed protein product
------------------------------------------------------------
------------------------------------------------------------
------------------------------------------------------------
------------------------------------------------------------
------------------------------------------------------------
------------------------------------------------------------
------------MKCRR-----CGEKSYHVKK-----------------ER---------
--------------------CSSCG--------F----GESASRRDY---------AW--
------QSKTGDN-----------
>lcl|38021_1791 unnamed protein product
------------------------------------------------------------
------------------------------------------------------------
------------------------------------------------------------
------------------------------------------------------------
------------------------------------------------------------
------------------------------------------------------------
------------MKCRR-----CGEKSYHVKK-----------------ER---------
--------------------CSSCG--------F----GESASRRDY---------AW--
------QSKTGDN-----------
>lcl|36553_1158 unnamed protein product
------------------------------------------------------------
------------------------------------------------------------
------------------------------------------------------------
------------------------------------------------------------
------------------------------------------------------------
------------------------------------------------------------
------------MKCRR-----CGEKSYHVKK-----------------ER---------
--------------------CSSCG--------F----GESASRRDY---------AW--
------QSKTGDN-----------
>lcl|38025_1304 unnamed protein product
------------------------------------------------------------
------------------------------------------------------------
------------------------------------------------------------
------------------------------------------------------------
------------------------------------------------------------
------------------------------------------------------------
------------MKCRR-----CGEKSYHVKK-----------------ER---------
--------------------CSSCG--------F----GESASRRDY---------AW--
------QSKTGDN-----------
>gi|515913529|ref|WP_017344112.1| 50S ribosomal protein L37 [Halorubrum sp. T3]
------------------------------------------------------------
------------------------------------------------------------
------------------------------------------------------------
------------------------------------------------------------
------------------------------------------------------------
------------------------------MTGAGTPSQGK-------------------
------KNKTVHVKCRR-----CGEKSYHVKK-----------------ER---------
--------------------CASCG--------F----GESASRRDY---------AW--
------QSKTGDN-----------
>gi|448485010|ref|ZP_21606376.1| 50S ribosomal protein L37e [Halorubrum arcis JCM 13916]
------------------------------------------------------------
------------------------------------------------------------
------------------------------------------------------------
------------------------------------------------------------
------------------------------------------------------------
------------------------------MTGAGTPSQGK-------------------
------KNKTVHVKCRR-----CGEKSYHIKK-----------------ER---------
--------------------CSSCG--------F----GESASRRDY---------AW--
------QSKTGDN-----------
>gi|448518530|ref|ZP_21617607.1| 50S ribosomal protein L37e [Halorubrum distributum JCM 10118]
------------------------------------------------------------
------------------------------------------------------------
------------------------------------------------------------
------------------------------------------------------------
------------------------------------------------------------
------------------------------MTGAGTPSQGK-------------------
------KNKTVHVKCRR-----CGEKSYHIKK-----------------ER---------
--------------------CSSCG--------F----GESASRRDY---------AW--
------QSKTGDN-----------
>lcl|36549_1196 unnamed protein product
------------------------------------------------------------
------------------------------------------------------------
------------------------------------------------------------
------------------------------------------------------------
------------------------------------------------------------
------------------------------MTGAGTPSQGK-------------------
------KNKTVHVKCRR-----CGEKSYHIKK-----------------ER---------
--------------------CSSCG--------F----GESASRRDY---------AW--
------QSKTGDN-----------
>gi|448452343|ref|ZP_21593293.1| 50S ribosomal protein L37e [Halorubrum litoreum JCM 13561]
------------------------------------------------------------
------------------------------------------------------------
------------------------------------------------------------
------------------------------------------------------------
------------------------------------------------------------
------------------------------MTGAGTPSQGK-------------------
------KNKTVHVKCRR-----CGEKSYHIKK-----------------ER---------
--------------------CSSCG--------F----GESASRRDY---------AW--
------QSKTGDN-----------
>gi|448425858|ref|ZP_21583030.1| 50S ribosomal protein L37e [Halorubrum terrestre JCM 10247]
------------------------------------------------------------
------------------------------------------------------------
------------------------------------------------------------
------------------------------------------------------------
------------------------------------------------------------
------------------------------MTGAGTPSQGK-------------------
------KNKTVHVKCRR-----CGEKSYHIKK-----------------ER---------
--------------------CSSCG--------F----GESASRRDY---------AW--
------QSKTGDN-----------
>lcl|18175_2847 unnamed protein product
------------------------------------------------------------
------------------------------------------------------------
------------------------------------------------------------
------------------------------------------------------------
------------------------------------------------------------
------------------------------MTGAGTPSQGK-------------------
------KNKTVHVKCRR-----CGEKSYHVKK-----------------ER---------
--------------------CSSCG--------F----GESASRRDY---------AW--
------QSKNGDN-----------
>lcl|18176_461 unnamed protein product
------------------------------------------------------------
------------------------------------------------------------
------------------------------------------------------------
------------------------------------------------------------
------------------------------------------------------------
------------------------------MTGAGTPSQGK-------------------
------KNKTVHVKCRR-----CGEKSYHVKK-----------------ER---------
--------------------CSSCG--------F----GESASRRDY---------AW--
------QSKNGDN-----------
>gi|448431567|ref|ZP_21585156.1| 50S ribosomal protein L37e [Halorubrum tebenquichense DSM 14210]
------------------------------------------------------------
------------------------------------------------------------
------------------------------------------------------------
------------------------------------------------------------
------------------------------------------------------------
------------------------------MTGAGTPSQGK-------------------
------KNKTVHVKCRR-----CGEKSYHVKK-----------------ER---------
--------------------CSSCG--------F----GESASRRHY---------AW--
------QSKTGDN-----------
>lcl|38016_2377 unnamed protein product
------------------------------------------------------------
------------------------------------------------------------
------------------------------------------------------------
------------------------------------------------------------
------------------------------------------------------------
------------------------------MTGAGTPSQGK-------------------
------KNKTVHVKCRR-----CGEKSYHVKK-----------------ER---------
--------------------CSSCG--------F----GESASRRDY---------AW--
------QSKTGDN-----------
>lcl|36546_1228 unnamed protein product
------------------------------------------------------------
------------------------------------------------------------
------------------------------------------------------------
------------------------------------------------------------
------------------------------------------------------------
------------------------------MTGAGTPSQGK-------------------
------KNKTVHVKCRR-----CGEKSYHVKK-----------------ER---------
--------------------CSSCG--------F----GESASRRDY---------AW--
------QSKTGDN-----------
>gi|445693689|gb|ELZ45831.1| 50S ribosomal protein L37e [Halorubrum californiensis DSM 19288]
------------------------------------------------------------
------------------------------------------------------------
------------------------------------------------------------
------------------------------------------------------------
------------------------------------------------------------
------------------------------MTGAGTPSQGK-------------------
------KNKTVHVKCRR-----CGEKSYHVKK-----------------ER---------
--------------------CSSCG--------F----GESASRRDY---------AW--
------QSKTGDN-----------
>gi|448500334|ref|ZP_21611713.1| 50S ribosomal protein L37e [Halorubrum coriense DSM 10284]
------------------------------------------------------------
------------------------------------------------------------
------------------------------------------------------------
------------------------------------------------------------
------------------------------------------------------------
------------------------------MTGAGTPSQGK-------------------
------KNKTVHVKCRR-----CGEKSYHVKK-----------------ER---------
--------------------CSSCG--------F----GESASRRDY---------AW--
------QSKTGDN-----------
>lcl|38020_3073 unnamed protein product
------------------------------------------------------------
------------------------------------------------------------
------------------------------------------------------------
------------------------------------------------------------
------------------------------------------------------------
------------------------------MTGAGTPSQGK-------------------
------KNKTVHVKCRR-----CGEKSYHVKK-----------------ER---------
--------------------CSSCG--------F----GESASRRDY---------AW--
------QSKTGDN-----------
>lcl|38022_3321 unnamed protein product
------------------------------------------------------------
------------------------------------------------------------
------------------------------------------------------------
------------------------------------------------------------
------------------------------------------------------------
------------------------------MTGAGTPSQGK-------------------
------KNKTVHVKCRR-----CGEKSYHVKK-----------------ER---------
--------------------CSSCG--------F----GESASRRDY---------AW--
------QSKTGDN-----------
>lcl|23591_104 unnamed protein product
------------------------------------------------------------
------------------------------------------------------------
------------------------------------------------------------
------------------------------------------------------------
------------------------------------------------------------
------------------------------MTGAGTPSQGK-------------------
------KNKTVHVKCRR-----CGEKSYHVKK-----------------ER---------
--------------------CSSCG--------F----GESASRRDY---------AW--
------QSKTGDN-----------
>lcl|38024_3428 unnamed protein product
------------------------------------------------------------
------------------------------------------------------------
------------------------------------------------------------
------------------------------------------------------------
------------------------------------------------------------
------------------------------MTGAGTPSQGK-------------------
------KNKTVHVKCRR-----CGEKSYHVKK-----------------ER---------
--------------------CSSCG--------F----GESASRRDY---------AW--
------QSKTGDN-----------
>lcl|36556_2109 unnamed protein product
------------------------------------------------------------
------------------------------------------------------------
------------------------------------------------------------
------------------------------------------------------------
------------------------------------------------------------
------------------------------MTGAGTPSQGK-------------------
------KNKTVHVKCRR-----CGEKSYHVKK-----------------ER---------
--------------------CSSCG--------F----GESASRRDY---------AW--
------QSKTGDN-----------
>lcl|36557_3159 unnamed protein product
------------------------------------------------------------
------------------------------------------------------------
------------------------------------------------------------
------------------------------------------------------------
------------------------------------------------------------
------------------------------MTGAGTPSQGK-------------------
------KNKTVHVKCRR-----CGEKSYHVKK-----------------ER---------
--------------------CSSCG--------F----GESASRRDY---------AW--
------QSKTGDN-----------
>lcl|18174_2250 unnamed protein product
------------------------------------------------------------
------------------------------------------------------------
------------------------------------------------------------
------------------------------------------------------------
------------------------------------------------------------
------------------------------MTGAGTPSQGK-------------------
------KNKTVHVKCRR-----CGEKSYHVKK-----------------ER---------
--------------------CSSCG--------F----GESASRRDY---------AW--
------QSKTGDN-----------
>lcl|18178_3008 unnamed protein product
------------------------------------------------------------
------------------------------------------------------------
------------------------------------------------------------
------------------------------------------------------------
------------------------------------------------------------
------------------------------MTGAGTPSQGK-------------------
------KNKTVHVKCRR-----CGEKSYHVKK-----------------ER---------
--------------------CSSCG--------F----GESASRRDY---------AW--
------QSKTGDN-----------
>gi|541181124|gb|ERG89721.1| hypothetical protein J07HX5_01893, partial [halophilic archaeon J07HX5]
------------------------------------------------------------
------------------------------------------------------------
------------------------------------------------------------
----------------------------------------------------------IR
YHDRHLSDTQGRLIYPGKQPIKQLMSKITFRADDDLVARLEEFDASKSEVMRQALRQYLS
AHSEAPDRTEDNKSIDELIANRIDERLDRQLESAFTPRQPQ---------DINVNIALDG
ESATASDTTTTAANAERTASHTASAEPSHESP-----------------GR---KTETVP
PDDADANERKT---------CTQCGKDLPSSHVYCPNCGEKSSRRAFCECGDELRSDWAF
CPGCGRRTPAADVLD---------
>gi|541198790|gb|ERH06953.1| hypothetical protein J07HN4v3_02579 [Halonotius sp. J07HN4]
------------------------------------------------------------
------------------------------------------------------------
------------------------------------------------------------
------------------------------------------------------------
---------------MSKITFRADDDLVGRLDAFDASKSEVMREALRQYLDEAERETTAT
AATPSDTNSIDSLLEERIDHLVAERVESELASRRGEPDAGT-----------DVSVTIAV
EGADTEAAVTEHPVERK-----TDPADAESQP----------------------------
---------EPVETDDTAHSCTQCGEPIDSEHIYCPNCGEKASRRLFCECGDELRSDWAF
CPGCGRRTTAADVLDNG-------
>lcl|38015_3280 unnamed protein product
------------------------------------------------------------
------------------------------------------------------------
------------------------------------------------------------
------------------------------------------------------------
------------------------------------------------------------
------------------------------MIERLRRVVGT-------------------
------RQRS-HLECRR-----CG-TTIETDS-----------------ST---------
--------------------CPACG--------S----GNIAQ---Y---------DL--
------------------------
>lcl|36547_774 unnamed protein product
------------------------------------------------------------
------------------------------------------------------------
------------------------------------------------------------
------------------------------------------------------------
------------------------------------------------------------
------------------------------MLSKQFIQQII-------------------
---RPESLSTTHHECRH-----CG---YSVEK-----------------DV---------
------------------DECPQCG---------------SHEIAAY---------DL--
------E-----------------
>gi|448534723|ref|ZP_21621881.1| hypothetical protein C467_08730 [Halorubrum hochstenium ATCC 700873]
------------------------------------------------------------
------------------------------------------------------------
------------------------------------------------------------
------------------------------------------------------------
------------------------------------------------------------
------------------------------MLSKQFIKQIV-------------------
---RLEPPSTTHHECRY-----CG---YSVEK-----------------DV---------
------------------DECPQCG---------------SYEIAAY---------DL--
------K-----------------
