# Supplementary material for: Inteins as indicators of gene flow in the halobacteria
Source: Front Microbiol. 2014 Jun 26;5:299. doi: 10.3389/fmicb.2014.00299 (PMC4071816; doi:10.3389/fmicb.2014.00299)
Supplement: Supplementary file 1 [file DataSheet1.ZIP › data_file1/reference_tree_alignment/L37e.fasta]

>candidatus_nanosalinarum_J07AB56
----MGLNK---GKRNKDTHVKCRRCGKKAYHARKSV--CAACGFGKTAKRDDFNTAKPR
KD---
>hac_jeotgali_B3
---MTGAGTPTQGKKNITTHVKCRRCGEKAYHSKKKV--CASCGFGKSKKRRGYEWQGKT
GDN--
>hvx_asiaticus_JCM_14624
---MTGSGTPSQGKKNKTVHVKCRRCGEASYHTKKER--CSACGFGKSASRRDYAWEGKA
GDN--
>hvx_ruber_XH_70
---MTGSGTPSQGKKNKTVHVKCRRCGEASYHTKKER--CSACGFGKSASRRDYAWEGKA
GDN--
>hrd_tiamatea_SARL4B
---MTGKGTASQGKKNKTTHVKCRRCGEKSYHVTKGV--CASCGFGKSAKRRDYAWQEKA
GE---
>hrd_utahensis_DSM_12940
---MTGKGTPSQGKKNKTTHVKCRRCGEKSYHATKGV--CASCGFGKSAKRRDYAWQEKA
GE---
>hcc_hamelinensis_100A6
---MTGSGTPSQGKKNKTVHVKCRRCGEASYHKTKKV--CASCGFGKSAKRRDYAWQEKA
GE---
>hcc_saccharolyticus_DSM_5350
---MTGSGTPSQGKKNKTVHVKCRRCGEASYHKTKKV--CASCGFGKSAKRRDYAWQEKA
GE---
>hcc_salifodinae_DSM_8989
---MTGSGTPSQGKKNKTVHVKCRRCGEASYHKTKKV--CASCGFGKSAKRRDYAWQEKA
GE---
>hcc_morrhuae_DSM_1307
---MTSGGTSSQGKKNKTVHVKCRRCGEASYHKTKKV--CSSCGFGKSAKRRDYEWQEKA
GE---
>hcc_thailandensis_JCM_13552
---MTSGGTSSQGKKNKTVHVKCRRCGEASYHKTKKV--CSSCGFGKSAKRRDYEWQEKA
GE---
>nmn_moolapensis_8_8_11
---MTGAGTPSQGKKNKTTHVKCRRCGEKSYHSRKKV--CASCGFGKTAKRRDYAWQSKQ
GE---
>nmn_pharaonis_DSM_2160
---MTGAGTPSQGKKNKTTHVKCRRCGEKSYHKQKKV--CASCGFGKSAKRRDYAWQSKQ
GE---
>hgn_salarium_B_1
---MTGAGTPSQGKKNKTTHVKCRRCGEKSYHVKKKE--CSSCGFGKSAKRREYAWQSKA
GE---
>hrr_chaoviator_HaloG
---MTGAGTPSQGKKNKTTHVKCRRCGEKSYHVKKGK--CSSCGFGKSAKRRDYEWQSKT
GDN--
>hpg_xanaduensis_SH_6
---MTGAGTPSQGKKNKTTHVKCRRCGEKSYHVKKKE--CSSCGFGKSAKRRDYEWQSKA
GDN--
>hqr_walsbyi_C23
---MTGAGTPSQGKKNTTTHVKCRRCGEKSYHTKKKV--CSSCGFGKSAKRRDYEWSSKT
GDN--
>hqr_walsbyi_DSM_16790
---MTGAGTPSQGKKNTTTHVKCRRCGEKSYHTKKKV--CSSCGFGKSAKRRDYEWSSKT
GDN--
>hap_paucihalophilus_DX253
---MTGAGTPSQGKKNKTTHVKCRRCGEKSYHVKKGV--CSSCGFGKSSKRRDYEWQSRA
GDN--
>halophilic_archaeon_J07HB67
---MTGAGTPSQGKKNTTTHVKCRRCGEKSYHVKKKV--CSSCGFGDSAKRRDYEWQSKT
GDN--
>hgm_borinquense_DSM_11551
---MTGAGTPSQGKKNKTTHVKCRRCGEKSYHVNKKV--CSSCGFGKSAKRRDYEWQSKT
GDN--
>hbi_lacisalsi_AJ5
---MTGAGTPSQGKKNKTTHVKCRRCGEKSYHVKKKV--CSSCGFGKSSKRRDYEWQSKT
GDN--
>hmc_mukohataei_DSM_12286
---MTGAGTPSQGKKNTTTHTKCRRCGEKSYHTKKKV--CSACGFGNSAKRRDYEWQSKS
GE---
>har_amylolytica_JCM_13557
---MTGAGTPSQGKKNTTTHTKCRRCGEKSYHTKKKV--CSSCGFGKSAKRRDYEWQSKA
GE---
>har_argentinensis_DSM_12282
---MTGAGTPSQGKKNTTTHTKCRRCGEKSYHTKKKV--CSSCGFGKSAKRRDYEWQSKA
GE---
>har_californiae_ATCC_3379
---MTGAGTPSQGKKNTTTHTKCRRCGEKSYHTKKKV--CSSCGFGKSAKRRDYEWQSKA
GE---
>har_hispanica_ATCC_33960
---MTGAGTPSQGKKNTTTHTKCRRCGEKSYHTKKKV--CSSCGFGKSAKRRDYEWQSKA
GE---
>har_japonica_DSM_6131
---MTGAGTPSQGKKNTTTHTKCRRCGEKSYHTKKKV--CSSCGFGKSAKRRDYEWQSKA
GE---
>har_sinaiiensis_ATCC_33800
---MTGAGTPSQGKKNTTTHTKCRRCGEKSYHTKKKV--CSSCGFGKSAKRRDYEWQSKA
GE---
>har_vallismortis_ATCC_29715
---MTGAGTPSQGKKNTTTHTKCRRCGEKSYHTKKKV--CSSCGFGKSAKRRDYEWQSKA
GE---
>hbt_sp_NRC_1
---MTGAGTPSQGKKNTTTHTKCRRCGEKSYHTKKKV--CSSCGFGASAKRRDYEWQGKT
GDN--
>hbt_salinarum_R_1
---MTGAGTPSQGKKNTTTHTKCRRCGEKSYHTKKKV--CSSCGFGASAKRRDYEWQGKT
GDN--
>hbt_sp_DL_1
---MTGAGTPSQGKKNITTHTKCRRCGEKSYHTKKKV--CSSCGFGNSAKRRGYEWQSKT
GDN--
>hbi_nitrareducens_JCM_10879
---MTGAGTPSQGKKNTTTHTKCRRCGEKSYHTKKKV--CSSCGFGKSSKRRDYEWQSKS
GDN--
>htg_thermotolerans_DSM_11522
---MTGAGTPSQGKKNKTTHTKCRRCGEKSYHTKKKV--CSSCGFGKSSKRRDYEWQSKS
GDN--
>nbt_gregoryi_SP2
---MTGAGTPSQGKKNKTTHTKCRRCGEKSYHTKKKV--CSSCGFGKSSKRRDYEWQSKA
GDN--
>nln_innermongolicus_JCM_12255
---MTGAGTPSQGKKNKTTHTKCRRCGEKSYHTKKKV--CSSCGFGKSSKRRDYEWQSKA
GDN--
>nab_chahannaoensis_JCM_10990
---MTGAGTPSQGKKNKTTHTKCRRCGEKSYHTKKKV--CSSCGFGKSAKRREYEWQSKA
GDN--
>nab_hulunbeirensis_JCM_10989
---MTGAGTPSQGKKNKTTHTKCRRCGEKSYHTKKKV--CSSCGFGKSAKRREYEWQSKA
GDN--
>nab_magadii_ATCC_43099
---MTGAGTPSQGKKNKTTHTKCRRCGEKSYHTKKKV--CSSCGFGKSAKRREYEWQSKA
GDN--
>htg_limicola_JCM_13563
---MTGAGTPSQGKKNKTTHTKCRRCGEKSYHTKKKV--CSSCGFGKSAKRRGYEWQSKA
GDN--
>hrr_LB1
---MTGAGTPSQGKKNKTTHTKCRRCGEKSYHTKKKE--CSSCGFGKSAKRRGYEWQSKA
GDN--
>nnm_altunense_JCM_14663
---MTGAGTPSQGKKNKTTHTKCRRCGEKSYHTKKKE--CSSCGFGKSAKRRGYEWQSKA
GDN--
>nnm_gari_JCM_14663
---MTGAGTPSQGKKNKTTHTKCRRCGEKSYHTKKKE--CSSCGFGKSAKRRGYEWQSKS
GDN--
>nnm_sp_J7_2
---MTGAGTPSQGKKNKTTHTKCRRCGEKSYHTKKKE--CSSCGFGKSAKRRGYEWQSKS
GDN--
>nnm_pellirubrum_DSM_15624
---MTGAGTPSQGKKNKTTHTKCRRCGEKSYHTKKKE--CSSCGFGKSAKRRGYEWQSKS
GDN--
>nnm_pallidum_DSM_3751
---MTGAGTPSQGKKNKTTHTKCRRCGEKSYHTKKKE--CSSCGFGKSAKRRGYEWQSKT
GDN--
>nnm_versiforme_JCM_10478
---MTGAGTPSQGKKNKTTHTKCRRCGEKSYHTKKKE--CSSCGFGKSAKRRGYEWQSKT
GDN--
>nrr_tibetense_GA33
---MTGAGTPSQGKKNTTTHTKCRRCGEKSYHTKKKV--CSSCGFGKSAKRRSYEWQKKT
GDN--
>nrr_bangense_JCM_10635
---MTGAGTPSQGKKNKTTHTKCRRCGEKSYHTKKKV--CSSCGFGKSAKRRSYEWQSKT
GDN--
>nrr_sulfidifaciens_JCM_14089
---MTGAGTPSQGKKNKTTHTKCRRCGEKSYHTKKKV--CSSCGFGKSAKRRSYEWQSKT
GDN--
>htg_salina_JCM_13891
---MTGAGTPSQGKKNKTTHTKCRRCGEKSYHTRKKE--CSSCGFGKSAKRRDYEWQSKT
GDN--
>htg_turkmenica_DSM_5511
---MTGAGTPSQGKKNKTTHTKCRRCGEKSYHTRKKE--CSSCGFGKSAKRRDYEWQSKT
GDN--
>nab_aegyptia_DSM_13077
---MTGAGTPSQGKKNKTTHTKCRRCGEKSYHTKKKV--CSSCGFGKSAKRRDYEWQSKT
GDN--
>nab_asiatica_DSM_12278
---MTGAGTPSQGKKNKTTHTKCRRCGEKSYHTKKKV--CSSCGFGKSAKRRDYEWQSKT
GDN--
>nab_taiwanensis_DSM_12281
---MTGAGTPSQGKKNKTTHTKCRRCGEKSYHTKKKV--CSSCGFGKSAKRRDYEWQSKT
GDN--
>ncc_jeotgali_DSM_18795
---MTGAGTPSQGKKNKTTHTKCRRCGEKSYHTKKKV--CSSCGFGKSAKRRDYEWQSKT
GDN--
>ncc_occultus_SP4
---MTGAGTPSQGKKNKTTHTKCRRCGEKSYHTKKKV--CSSCGFGKSAKRRDYEWQSKT
GDN--
>ncc_amylolyticus_DSM_10524
---MTGAGTPSQGKKNKTTHTKCRRCGEKSYHTRKKV--CSSCGFGKSAKRRDYEWQSKT
GDN--
>hfx_alexandrinus_JCM_10717
---MTGAGTPSQGKKNKTTHVKCRRCGEKSYHVKKKV--CSSCGFGKSKKRRSYAWQSKS
GDN--
>hfx_ATCC_BAA-644
---MTGAGTPSQGKKNKTTHVKCRRCGEKSYHVKKKV--CSSCGFGKSKKRRSYAWQSKS
GDN--
>hfx_ATCC_BAA-645
---MTGAGTPSQGKKNKTTHVKCRRCGEKSYHVKKKV--CSSCGFGKSKKRRSYAWQSKS
GDN--
>hfx_ATCC_BAA-646
---MTGAGTPSQGKKNKTTHVKCRRCGEKSYHVKKKV--CSSCGFGKSKKRRSYAWQSKS
GDN--
>hfx_BAB-2207
---MTGAGTPSQGKKNKTTHVKCRRCGEKSYHVKKKV--CSSCGFGKSKKRRSYAWQSKS
GDN--
>hfx_denitrificans_ATCC_35960
---MTGAGTPSQGKKNKTTHVKCRRCGEKSYHVKKKV--CSSCGFGKSKKRRSYAWQSKS
GDN--
>hfx_elongans_ATCC_BAA_1513
---MTGAGTPSQGKKNKTTHVKCRRCGEKSYHVKKKV--CSSCGFGKSKKRRSYAWQSKS
GDN--
>hfx_gobbonsii_ATCC_33959
---MTGAGTPSQGKKNKTTHVKCRRCGEKSYHVKKKV--CSSCGFGKSKKRRSYAWQSKS
GDN--
>hfx_larsenii_JCM_13917
---MTGAGTPSQGKKNKTTHVKCRRCGEKSYHVKKKV--CSSCGFGKSKKRRSYAWQSKS
GDN--
>hfx_lucentense_DSM_14919
---MTGAGTPSQGKKNKTTHVKCRRCGEKSYHVKKKV--CSSCGFGKSKKRRSYAWQSKS
GDN--
>hfx_mediterranei_ATCC_33500
---MTGAGTPSQGKKNKTTHVKCRRCGEKSYHVKKKV--CSSCGFGKSKKRRSYAWQSKS
GDN--
>hfx_mucosum_ATCC_BAA_1512
---MTGAGTPSQGKKNKTTHVKCRRCGEKSYHVKKKV--CSSCGFGKSKKRRSYAWQSKS
GDN--
>hfx_prahovense_DSM_18310
---MTGAGTPSQGKKNKTTHVKCRRCGEKSYHVKKKV--CSSCGFGKSKKRRSYAWQSKS
GDN--
>hfx_volcanii_DS2
---MTGAGTPSQGKKNKTTHVKCRRCGEKSYHVKKKV--CSSCGFGKSKKRRSYAWQSKS
GDN--
>hsn_pallida_JCM_14848
---MTGAGTPSQGKKNKTTHVKCRRCGEKSYHVKKKQ--CSSCGFGKSAKRRGYDWQSKS
GDNGN
>hrr_aidingense_JCM_13916
---MTGSGTPSQGKKNKTVHVKCRRCGEKSYHSKKER--CSSCGFGKSAKQRGYSWQSKN
GDN--
>hrr_J07HR59
---MTGSGTPSQGQKNKTVHVKCRRCGEASYHLKKER--CSSCGFGKSAKRREYAWQSKT
GDN--
>haloarchaeon_3A1_DGR
---MTGAGTPSQGKKNKTVHVKCRRCGEKSYHLKKER--CSSCGFGKSAKRREYAWQSKS
GDN--
>hrr_Cb34
---MTGSGTPSQGKKNKTVHVKCRRCGEKSYHLTKER--CSSCGFGESAKRRDYAWQSKA
GDN--
>hrr_saccharovorum_DSM_1137
---MTGSGTPSQGKKNKTVHVKCRRCGEKSYHVKKER--CASCGFGDSPSRRDYAWQSKT
GDN--
>hrr_lipolyticum_DSM_21995
---MTGSGTPSQGKKNKTVHVKCRRCGEKSYHVKKER--CASCGFGDSASRRDYAWQSKS
GDN--
>hrr_lacusprofundi_ATCC_49239
---MTGSGTPSQGKKNKTVHVKCRRCGEKSYHVKKER--CSSCGFGDSASRRGYAWQSKS
GDN--
>hrr_C49
---MTGSGTPSQGKKNKTVHVKCRRCGEKSYHVKKER--CSSCGFGDSPSRRDYAWQSKS
GDN--
>hrr_kocurii_JCM_14978
---MTGSGTPSQGKKNKTVHVKCRRCGEKSYHVKKER--CSSCGFGDSPSRRDYAWQSKS
GDN--
>hrr_E3
---MTGSGTPSQGKKNKTVHVKCRRCGEKSYHVKKER--CSSCGFGDSPSRRDYAWQSKS
GDH--
>hrr_Ea1
---MTGSGTPSQGKKNKTVHVKCRRCGEKSYHVKKER--CSSCGFGKSAKRRDYAWQSKT
GDN--
>hrr_Ea8
---MTGSGTPSQGKKNKTVHVKCRRCGEKSYHVKKER--CSSCGFGKSAKRRDYAWQSKT
GDN--
>hrr_Eb13
---MTGSGTPSQGKKNKTVHVKCRRCGEKSYHVKKER--CSSCGFGKSAKRRDYAWQSKT
GDN--
>hrr_hd13
---MTGSGTPSQGKKNKTVHVKCRRCGEKSYHVKKER--CSSCGFGKSAKRRDYAWQSKT
GDN--
>hrr_IB24
---MTGSGTPSQGKKNKTVHVKCRRCGEKSYHVKKER--CSSCGFGKSAKRRDYAWQSKT
GDN--
>hrr_167
--------------------MKCRRCGEKSYHVKKER--CSSCGFGESASRRDYAWQSKT
GDN--
>hrr_Fb21
--------------------MKCRRCGEKSYHVKKER--CSSCGFGESASRRDYAWQSKT
GDN--
>hrr_Ga36
--------------------MKCRRCGEKSYHVKKER--CSSCGFGESASRRDYAWQSKT
GDN--
>hrr_LG1
--------------------MKCRRCGEKSYHVKKER--CSSCGFGESASRRDYAWQSKT
GDN--
>hrr_T3cd
---MTGAGTPSQGKKNKTVHVKCRRCGEKSYHVKKER--CASCGFGESASRRDYAWQSKT
GDN--
>hrr_arcis_JCM_13916
---MTGAGTPSQGKKNKTVHVKCRRCGEKSYHIKKER--CSSCGFGESASRRDYAWQSKT
GDN--
>hrr_distributum_JCM_10118
---MTGAGTPSQGKKNKTVHVKCRRCGEKSYHIKKER--CSSCGFGESASRRDYAWQSKT
GDN--
>hrr_E8
---MTGAGTPSQGKKNKTVHVKCRRCGEKSYHIKKER--CSSCGFGESASRRDYAWQSKT
GDN--
>hrr_litoreum_JCM_13561
---MTGAGTPSQGKKNKTVHVKCRRCGEKSYHIKKER--CSSCGFGESASRRDYAWQSKT
GDN--
>hrr_terrestre_JCM_10247
---MTGAGTPSQGKKNKTVHVKCRRCGEKSYHIKKER--CSSCGFGESASRRDYAWQSKT
GDN--
>hrr_SP5
---MTGAGTPSQGKKNKTVHVKCRRCGEKSYHVKKER--CSSCGFGESASRRDYAWQSKN
GDN--
>hrr_SP7
---MTGAGTPSQGKKNKTVHVKCRRCGEKSYHVKKER--CSSCGFGESASRRDYAWQSKN
GDN--
>hrr_tebenquichense_DSM_14210
---MTGAGTPSQGKKNKTVHVKCRRCGEKSYHVKKER--CSSCGFGESASRRHYAWQSKT
GDN--
>hrr_C2_b
---MTGAGTPSQGKKNKTVHVKCRRCGEKSYHVKKER--CSSCGFGESASRRDYAWQSKT
GDN--
>hrr_C2_a
---MTGAGTPSQGKKNKTVHVKCRRCGEKSYHVKKER--CSSCGFGESASRRDYAWQSKT
GDN--
>hrr_californiensis_DSM_19288
---MTGAGTPSQGKKNKTVHVKCRRCGEKSYHVKKER--CSSCGFGESASRRDYAWQSKT
GDN--
>hrr_coriense_DSM_10284
---MTGAGTPSQGKKNKTVHVKCRRCGEKSYHVKKER--CSSCGFGESASRRDYAWQSKT
GDN--
>hrr_Ec15
---MTGAGTPSQGKKNKTVHVKCRRCGEKSYHVKKER--CSSCGFGESASRRDYAWQSKT
GDN--
>hrr_G37
---MTGAGTPSQGKKNKTVHVKCRRCGEKSYHVKKER--CSSCGFGESASRRDYAWQSKT
GDN--
>hrr_Ga2p
---MTGAGTPSQGKKNKTVHVKCRRCGEKSYHVKKER--CSSCGFGESASRRDYAWQSKT
GDN--
>hrr_LD3
---MTGAGTPSQGKKNKTVHVKCRRCGEKSYHVKKER--CSSCGFGESASRRDYAWQSKT
GDN--
>hrr_LG2
---MTGAGTPSQGKKNKTVHVKCRRCGEKSYHVKKER--CSSCGFGESASRRDYAWQSKT
GDN--
>hrr_LG3
---MTGAGTPSQGKKNKTVHVKCRRCGEKSYHVKKER--CSSCGFGESASRRDYAWQSKT
GDN--
>hrr_SP3
---MTGAGTPSQGKKNKTVHVKCRRCGEKSYHVKKER--CSSCGFGESASRRDYAWQSKT
GDN--
>hrr_SP9
---MTGAGTPSQGKKNKTVHVKCRRCGEKSYHVKKER--CSSCGFGESASRRDYAWQSKT
GDN--
>hrr_92
---MIERLRRVVGTRQRS-HLECRRCG-TTIETDSST--CPACGSGNIAQ---YDL----
-----
>hrr_C3
MLSKQFIQQIIRPESLSTTHHECRHCG---YSVEKDVDECPQCGSHEIAA---YDLE---
-----
>hrr_hochstenium_ATCC_700873
MLSKQFIKQIVRLEPPSTTHHECRYCG---YSVEKDVDECPQCG---SYEIAAYDLK---
-----
