# Supplementary material for: Inteins as indicators of gene flow in the halobacteria
Source: Front Microbiol. 2014 Jun 26;5:299. doi: 10.3389/fmicb.2014.00299 (PMC4071816; doi:10.3389/fmicb.2014.00299)
Supplement: Supplementary file 1 [file DataSheet1.ZIP › data_file1/reference_tree_alignment/L39e.aln]

>gi|339756167|gb|EGQ39750.1| hypothetical protein J07AB56_04780 [Candidatus Nanosalinarum sp. J07AB56]
------------------------------------MSRNKSKAKKKRLAKENNSAKSAP
RWASLKAFGLESAGEKSIKPRQDRHWRRDDTDE
>gi|257387290|ref|YP_003177063.1| 50S ribosomal protein L39 [Halomicrobium mukohataei DSM 12286]
-------------------------------------MSNKSKAQKKRLAKLDRQNSRIP
AWVMLK-----TDRDVQRNHKR-RNWRRGNTDE
>gi|544638521|ref|WP_021073091.1| 50S ribosomal protein L39 [haloarchaeon 3A1_DGR]
-------------------------------------MGKKSKAKKKRLAKKERQNQRVP
SWVMMK-----TNMNVTRNPKR-RNWRRSDLDE
>lcl|38019_241 unnamed protein product
-------------------------------------MGDKSKAKKKRLAKAERQNTRVP
AWVMMK-----TDMNVTRNPKR-RNWRRNDLDE
>lcl|39407_694 unnamed protein product
-------------------------------------MGDKSKAQKKRLAKAERQNTRVP
AWVMMK-----TDMNVTRNPKR-RNWRRNDLDE
>lcl|38015_671 unnamed protein product
-------------------------------------MGDKSKAQKKRLAKAERQNTRVP
AWVMMK-----TDMNVTRNPKR-RNWRRNDLDE
>gi|448473431|ref|ZP_21601573.1| 50S ribosomal protein L39e [Halorubrum aidingense JCM 13560]
-------------------------------------MGDKSKAQKKRLAKAERQNTRVP
AWVMMK-----TDMNVTRNPKR-RNWRRNDLDE
>gi|448479282|ref|ZP_21604134.1| 50S ribosomal protein L39e [Halorubrum arcis JCM 13916]
-------------------------------------MGDKSKAQKKRLAKAERQNTRVP
AWVMMK-----TDMNVTRNPKR-RNWRRNDLDE
>lcl|38016_2204 unnamed protein product
-------------------------------------MGDKSKAQKKRLAKAERQNTRVP
AWVMMK-----TDMNVTRNPKR-RNWRRNDLDE
>lcl|36546_1576 unnamed protein product
-------------------------------------MGDKSKAQKKRLAKAERQNTRVP
AWVMMK-----TDMNVTRNPKR-RNWRRNDLDE
>lcl|36547_893 unnamed protein product
-------------------------------------MGDKSKAQKKRLAKAERQNTRVP
AWVMMK-----TDMNVTRNPKR-RNWRRNDLDE
>lcl|38017_2804 unnamed protein product
-------------------------------------MGDKSKAQKKRLAKAERQNTRVP
AWVMMK-----TDMNVTRNPKR-RNWRRNDLDE
>gi|445692598|gb|ELZ44769.1| 50S ribosomal protein L39e [Halorubrum californiensis DSM 19288]
-------------------------------------MGDKSKAQKKRLAKAERQNTRVP
AWVMMK-----TDMNVTRNPKR-RNWRRNDLDE
>gi|448502549|ref|ZP_21612662.1| 50S ribosomal protein L39e [Halorubrum coriense DSM 10284]
-------------------------------------MGDKSKAQKKRLAKAERQNTRVP
AWVMMK-----TDMNVTRNPKR-RNWRRNDLDE
>gi|448524664|ref|ZP_21619427.1| 50S ribosomal protein L39e [Halorubrum distributum JCM 10118]
-------------------------------------MGDKSKAQKKRLAKAERQNTRVP
AWVMMK-----TDMNVTRNPKR-RNWRRNDLDE
>lcl|36548_1917 unnamed protein product
-------------------------------------MGDKSKAQKKRLAKAERQNTRVP
AWVMMK-----TDMNVTRNPKR-RNWRRNDLDE
>lcl|36549_268 unnamed protein product
-------------------------------------MGDKSKAQKKRLAKAERQNTRVP
AWVMMK-----TDMNVTRNPKR-RNWRRNDLDE
>lcl|38020_584 unnamed protein product
-------------------------------------MGDKSKAQKKRLAKAERQNTRVP
AWVMMK-----TDMNVTRNPKR-RNWRRNDLDE
>lcl|38021_732 unnamed protein product
-------------------------------------MGDKSKAQKKRLAKAERQNTRVP
AWVMMK-----TDMNVTRNPKR-RNWRRNDLDE
>lcl|38022_303 unnamed protein product
-------------------------------------MGDKSKAQKKRLAKAERQNTRVP
AWVMMK-----TDMNVTRNPKR-RNWRRNDLDE
>lcl|23591_1883 unnamed protein product
-------------------------------------MGDKSKAQKKRLAKAERQNTRVP
AWVMMK-----TDMNVTRNPKR-RNWRRNDLDE
>lcl|36553_3092 unnamed protein product
-------------------------------------MGDKSKAQKKRLAKAERQNTRVP
AWVMMK-----TDMNVTRNPKR-RNWRRNDLDE
>gi|448529187|ref|ZP_21620446.1| 50S ribosomal protein L39e [Halorubrum hochstenium ATCC 700873]
-------------------------------------MGDKSKAQKKRLAKAERQNTRVP
AWVMMK-----TDMNVTRNPKR-RNWRRNDLDE
>gi|448468897|ref|ZP_21599994.1| 50S ribosomal protein L39e [Halorubrum kocurii JCM 14978]
-------------------------------------MGDKSKAQKKRLAKAERQNTRVP
AWVMMK-----TDMNVTRNPKR-RNWRRNDLDE
>gi|222479260|ref|YP_002565497.1| 50S ribosomal protein L39e [Halorubrum lacusprofundi ATCC 49239]
-------------------------------------MGDKSKAQKKRLAKAERQNTRVP
AWVMMK-----TDMNVTRNPKR-RNWRRNDLDE
>lcl|38024_545 unnamed protein product
-------------------------------------MGDKSKAQKKRLAKAERQNTRVP
AWVMMK-----TDMNVTRNPKR-RNWRRNDLDE
>lcl|38025_2538 unnamed protein product
-------------------------------------MGDKSKAQKKRLAKAERQNTRVP
AWVMMK-----TDMNVTRNPKR-RNWRRNDLDE
>lcl|36556_517 unnamed protein product
-------------------------------------MGDKSKAQKKRLAKAERQNTRVP
AWVMMK-----TDMNVTRNPKR-RNWRRNDLDE
>lcl|36557_1541 unnamed protein product
-------------------------------------MGDKSKAQKKRLAKAERQNTRVP
AWVMMK-----TDMNVTRNPKR-RNWRRNDLDE
>gi|448456136|ref|ZP_21594989.1| 50S ribosomal protein L39e [Halorubrum lipolyticum DSM 21995]
-------------------------------------MGDKSKAQKKRLAKAERQNTRVP
AWVMMK-----TDMNVTRNPKR-RNWRRNDLDE
>gi|448448889|ref|ZP_21591387.1| 50S ribosomal protein L39e [Halorubrum litoreum JCM 13561]
-------------------------------------MGDKSKAQKKRLAKAERQNTRVP
AWVMMK-----TDMNVTRNPKR-RNWRRNDLDE
>gi|448446172|ref|ZP_21590658.1| 50S ribosomal protein L39e [Halorubrum saccharovorum DSM 1137]
-------------------------------------MGDKSKAQKKRLAKAERQNTRVP
AWVMMK-----TDMNVTRNPKR-RNWRRNDLDE
>lcl|18174_54 unnamed protein product
-------------------------------------MGDKSKAQKKRLAKAERQNTRVP
AWVMMK-----TDMNVTRNPKR-RNWRRNDLDE
>lcl|18175_2545 unnamed protein product
-------------------------------------MGDKSKAQKKRLAKAERQNTRVP
AWVMMK-----TDMNVTRNPKR-RNWRRNDLDE
>lcl|18176_2463 unnamed protein product
-------------------------------------MGDKSKAQKKRLAKAERQNTRVP
AWVMMK-----TDMNVTRNPKR-RNWRRNDLDE
>lcl|18178_1774 unnamed protein product
-------------------------------------MGDKSKAQKKRLAKAERQNTRVP
AWVMMK-----TDMNVTRNPKR-RNWRRNDLDE
>gi|448435713|ref|ZP_21586849.1| 50S ribosomal protein L39e [Halorubrum tebenquichense DSM 14210]
-------------------------------------MGDKSKAQKKRLAKAERQNTRVP
AWVMMK-----TDMNVTRNPKR-RNWRRNDLDE
>gi|448424339|ref|ZP_21582389.1| 50S ribosomal protein L39e [Halorubrum terrestre JCM 10247]
-------------------------------------MGDKSKAQKKRLAKAERQNTRVP
AWVMMK-----TDMNVTRNPKR-RNWRRNDLDE
>lcl|36550_946 unnamed protein product
-------------------------------------MGNKSKAQKKRLAKAERQNTRVP
AWVMMK-----TDMNVTRNPKR-RNWRRNDLDE
>lcl|36551_3672 unnamed protein product
-------------------------------------MGNKSKAQKKRLAKAERQNTRVP
AWVMMK-----TDMNVTRNPKR-RNWRRNDLDE
>lcl|36552_1463 unnamed protein product
-------------------------------------MGNKSKAQKKRLAKAERQNTRVP
AWVMMK-----TDMNVTRNPKR-RNWRRNDLDE
>lcl|36554_546 unnamed protein product
-------------------------------------MGNKSKAQKKRLAKAERQNTRVP
AWVMMK-----TDMNVTRNPKR-RNWRRNDLDE
>lcl|36555_1627 unnamed protein product
-------------------------------------MGNKSKAQKKRLAKAERQNTRVP
AWVMMK-----TDMNVTRNPKR-RNWRRNDLDE
>gi|541198280|gb|ERH06443.1| ribosomal protein L39E [Halonotius sp. J07HN4]
-------------------------------------MGKKSKAQKKRLAKLERQNRRVP
TWVMMK-----TDMQVSRNAKR-RNWRRSDTDE
>gi|541193467|gb|ERH01815.1| ribosomal protein L39E [Halonotius sp. J07HN6]
-------------------------------------MGQKSKAQKKRLAKLDRQNRRVP
TWVMMK-----TDMEVSRNAKR-RNWRRGDTDE
>gi|448668342|ref|ZP_21686473.1| 50S ribosomal protein L39e [Haloarcula amylolytica JCM 13557]
-------------------------------------MGKKSKATKKRLAKLDNQNSRVP
AWVMLK-----TDREVQRNHKR-RHWRRNDTDE
>gi|448679325|ref|ZP_21690162.1| 50S ribosomal protein L39e [Haloarcula argentinensis DSM 12282]
-------------------------------------MGKKSKATKKRLAKLDNQNSRVP
AWVMLK-----TDREVQRNHKR-RHWRRNDTDE
>gi|448655668|ref|ZP_21682260.1| 50S ribosomal protein L39e [Haloarcula californiae ATCC 33799]
-------------------------------------MGKKSKATKKRLAKLDNQNSRVP
AWVMLK-----TDREVQRNHKR-RHWRRNDTDE
>gi|344210673|ref|YP_004794993.1| 50S ribosomal protein L39e [Haloarcula hispanica ATCC 33960]
-------------------------------------MGKKSKATKKRLAKLDNQNSRVP
AWVMLK-----TDREVQRNHKR-RHWRRNDTDE
>gi|448689715|ref|ZP_21695299.1| 50S ribosomal protein L39e [Haloarcula japonica DSM 6131]
-------------------------------------MGKKSKATKKRLAKLDNQNSRVP
AWVMLK-----TDREVQRNHKR-RHWRRNDTDE
>gi|55379679|ref|YP_137529.1| 50S ribosomal protein L39 [Haloarcula marismortui ATCC 43049]
-------------------------------------MGKKSKATKKRLAKLDNQNSRVP
AWVMLK-----TDREVQRNHKR-RHWRRNDTDE
>gi|448641503|ref|ZP_21678113.1| 50S ribosomal protein L39e [Haloarcula sinaiiensis ATCC 33800]
-------------------------------------MGKKSKATKKRLAKLDNQNSRVP
AWVMLK-----TDREVQRNHKR-RHWRRNDTDE
>gi|448634282|ref|ZP_21674680.1| 50S ribosomal protein L39e [Haloarcula vallismortis ATCC 29715]
-------------------------------------MGKKSKATKKRLAKLDNQNSRVP
AWVMLK-----TDREVQRNHKR-RHWRRNDTDE
>gi|541200625|gb|ERH08690.1| LSU ribosomal protein L39E [halophilic archaeon J07HX64]
-------------------------------------MGKKSKAKKKRLAKLERQNQRVP
AWVMMK-----TDREVVRNPKQ-RSWRRSDTDE
>gi|541205803|gb|ERH13783.1| ribosomal protein L39E [halophilic archaeon J07HB67]
----------------------------MPQTNNRFTMSGKSKAKKKRLAKLERQNSRVP
AWVMMK-----TDTETTRNPKR-RHWRRSDTDE
>gi|335436903|ref|ZP_08559690.1| 50S ribosomal protein L39e [Halorhabdus tiamatea SARL4B]
-------------------------------------MGKKSKAKKKRLAKLERQNSRVP
AWVVMK-----TDQDVQRNPKR-RHWRRNDTDE
>gi|257052083|ref|YP_003129916.1| 50S ribosomal protein L39e [Halorhabdus utahensis DSM 12940]
-------------------------------------MGKKSKGKKQRLAKLERQNSRVP
AWVVMK-----TDQDVQRNPKR-RHWRRNDTDE
>lcl|36174_4500 unnamed protein product
MVLVITISTSAALWNRGIVPRRRMDKILSQRGLHRPTMGKKSKGKKKRLAKLENQNSRVP
SWVMLK-----TDMNVQRNPKR-RNWRRSDTDE
>gi|541190424|gb|ERG98812.1| ribosomal protein L39E [Haloquadratum sp. J07HQX50]
-------------------------------------MSKKSKAKKKRLAKLERQNTRVP
SWVMLK-----TDMEVTQNPKR-RNWRRSDTDE
>gi|385804862|ref|YP_005841262.1| 50S ribosomal protein L39 [Haloquadratum walsbyi C23]
-------------------------------------MGKKSKAKKKRLGKLEKQNSRVP
AWVMLK-----TNMEVTRNPKR-RNWRRSDTDE
>gi|110669298|ref|YP_659109.1| 50S ribosomal protein L39e [Haloquadratum walsbyi DSM 16790]
-------------------------------------MGKKSKAKKKRLGKLEKQNSRVP
AWVMLK-----TNMEVTRNPKR-RNWRRSDTDE
>gi|15791238|ref|NP_281062.1| 50S ribosomal protein L39 [Halobacterium sp. NRC-1]
-------------------------------------MGKKSKASKKRLAKLERQNSRVP
AWVMMK-----TNRDVQRNPKR-RNWRRNDTDE
>gi|169236994|ref|YP_001690194.1| 50S ribosomal protein L39e [Halobacterium salinarum R1]
-------------------------------------MGKKSKASKKRLAKLERQNSRVP
AWVMMK-----TNRDVQRNPKR-RNWRRNDTDE
>gi|354609775|ref|ZP_09027731.1| 50S ribosomal protein L39e [Halobacterium sp. DL1]
-------------------------------------MGKKSKAKKKRLAKLERQNSRVP
AWVMMK-----TNREVQRNPKR-RNWRRNDTDE
>gi|448287302|ref|ZP_21478515.1| 50S ribosomal protein L39e [Halogeometricum borinquense DSM 11551]
-------------------------------------MSKKSKAKKKRLAKLERQNSRVP
AWVMMK-----TDMEVTRNPKR-RNWRRSDTDE
>gi|448417217|ref|ZP_21579235.1| 50S ribosomal protein L39e [Halosarcina pallida JCM 14848]
-------------------------------------MSKKSKAKKKRLAKLERQNSRVP
AWVMMK-----TDMEVTRNPKR-RNWRRSNTDE
>gi|399576181|ref|ZP_10769938.1| hypothetical protein HSB1_19770 [Halogranum salarium B-1]
-------------------------------------MGKKSKAKKKRLAKLERQNSRVP
AWVMMK-----TDMEVTRNPKR-RNWRRSNTDE
>gi|448616767|ref|ZP_21665477.1| 50S ribosomal protein L39e [Haloferax mediterranei ATCC 33500]
-------------------------------------MGKKSKAKKKRLAKLERQNSRVP
AWVMLK-----TDMEVSRNPKR-RNWRRSNTDE
>gi|448611259|ref|ZP_21661893.1| 50S ribosomal protein L39e [Haloferax mucosum ATCC BAA-1512]
-------------------------------------MGKKSKAKKKRLAKLERQNSRVP
AWVMLK-----TDMEVSRNPKR-RNWRRSNTDE
>gi|448597776|ref|ZP_21654701.1| 50S ribosomal protein L39e [Haloferax alexandrinus JCM 10717]
-------------------------------------MGKKSKSKKKRLAKLERQNSRVP
AWVMLK-----TDMEVTRNPKR-RNWRRSNTDE
>gi|448558373|ref|ZP_21633047.1| 50S ribosomal protein L39e [Haloferax sp. ATCC BAA-644]
-------------------------------------MGKKSKSKKKRLAKLERQNSRVP
AWVMLK-----TDMEVTRNPKR-RNWRRSNTDE
>gi|448551134|ref|ZP_21629276.1| 50S ribosomal protein L39e [Haloferax sp. ATCC BAA-645]
-------------------------------------MGKKSKSKKKRLAKLERQNSRVP
AWVMLK-----TDMEVTRNPKR-RNWRRSNTDE
>gi|448544122|ref|ZP_21625435.1| 50S ribosomal protein L39e [Haloferax sp. ATCC BAA-646]
-------------------------------------MGKKSKSKKKRLAKLERQNSRVP
AWVMLK-----TDMEVTRNPKR-RNWRRSNTDE
>gi|433421576|ref|ZP_20405798.1| 50S ribosomal protein L39e [Haloferax sp. BAB2207]
-------------------------------------MGKKSKSKKKRLAKLERQNSRVP
AWVMLK-----TDMEVTRNPKR-RNWRRSNTDE
>gi|448622344|ref|ZP_21669038.1| 50S ribosomal protein L39e [Haloferax denitrificans ATCC 35960]
-------------------------------------MGKKSKSKKKRLAKLERQNSRVP
AWVMLK-----TDMEVTRNPKR-RNWRRSNTDE
>gi|448582793|ref|ZP_21646297.1| 50S ribosomal protein L39e [Haloferax gibbonsii ATCC 33959]
-------------------------------------MGKKSKSKKKRLAKLERQNSRVP
AWVMLK-----TDMEVTRNPKR-RNWRRSNTDE
>gi|448573628|ref|ZP_21641111.1| 50S ribosomal protein L39e [Haloferax lucentense DSM 14919]
-------------------------------------MGKKSKSKKKRLAKLERQNSRVP
AWVMLK-----TDMEVTRNPKR-RNWRRSNTDE
>gi|448560506|ref|ZP_21633954.1| 50S ribosomal protein L39e [Haloferax prahovense DSM 18310]
-------------------------------------MGKKSKSKKKRLAKLERQNSRVP
AWVMLK-----TDMEVTRNPKR-RNWRRSNTDE
>gi|448293837|ref|ZP_21483940.1| 50S ribosomal protein L39e [Haloferax volcanii DS2]
-------------------------------------MGKKSKSKKKRLAKLERQNSRVP
AWVMLK-----TDMEVTRNPKR-RNWRRSNTDE
>gi|448589269|ref|ZP_21649428.1| 50S ribosomal protein L39e [Haloferax elongans ATCC BAA-1513]
-------------------------------------MGKKSKAKKKRLAKLERQNSRVP
AWVMLK-----TDMEVTRNPKR-RNWRRSNTDE
>gi|448578861|ref|ZP_21644237.1| 50S ribosomal protein L39e [Haloferax larsenii JCM 13917]
-------------------------------------MGKKSKAKKKRLAKLERQNSRVP
AWVMLK-----TDMEVTRNPKR-RNWRRSNTDE
>gi|448320617|ref|ZP_21510103.1| 50S ribosomal protein L39e [Natronococcus amylolyticus DSM 10524]
-------------------------------------MGKKSKGQKKRLAKLEKQNSRVP
VWVMMK-----TDMEVTRNPKR-RNWRRNDTDE
>gi|435845526|ref|YP_007307776.1| ribosomal protein L39E [Natronococcus occultus SP4]
-------------------------------------MGKKSKGQKKRLAKLENQNSRVP
VWVMMK-----TDMEVTRNPKR-RNWRRNDTDE
>gi|448375506|ref|ZP_21558983.1| 50S ribosomal protein L39e [Halovivax asiaticus JCM 14624]
-------------------------------------MGKKSKGKKKRLAKLEKQNSRVP
AWVMLK-----TDMDVQRNPKR-RNWRRNDTDE
>gi|433637363|ref|YP_007283123.1| ribosomal protein L39E [Halovivax ruber XH-70]
-------------------------------------MGKKSKGKKKRLAKLEKQNSRVP
AWVMLK-----TDMDVQRNPKR-RNWRRNDTDE
>gi|448308037|ref|ZP_21497919.1| 50S ribosomal protein L39e [Natronorubrum bangense JCM 10635]
-------------------------------------MGKKSKGKKKRLAKLENQNSRVP
AWVMMK-----TNMEVQRNPKR-RNWRRNDTDE
>gi|448303922|ref|ZP_21493868.1| 50S ribosomal protein L39e [Natronorubrum sulfidifaciens JCM 14089]
-------------------------------------MGKKSKGKKKRLAKLENQNSRVP
AWVMMK-----TNMEVQRNPKR-RNWRRNDTDE
>gi|448312326|ref|ZP_21502073.1| 50S ribosomal protein L39e [Natronolimnobius innermongolicus JCM 12255]
-------------------------------------MGKKTKGKKKRLAKLENQNSRVP
AWVMMK-----TDMEVQRNPKR-RNWRRNDTDE
>gi|448302141|ref|ZP_21492125.1| 50S ribosomal protein L39e [Natronorubrum tibetense GA33]
-------------------------------------MGKKTKGKKKRLAKLENQNSRVP
AWVMMK-----TDMEVQRNPKR-RNWRRNDTDE
>lcl|38023_2548 unnamed protein product
-------------------------------------MGKKSKGKKKRLAKLENQNSRVP
AWVMMK-----TDMEVQRNPKR-RNWRRNDTDE
>gi|448388363|ref|ZP_21565218.1| 50S ribosomal protein L39e [Haloterrigena salina JCM 13891]
-------------------------------------MGKKSKGKKKRLAKLENQNSRVP
AWVMMK-----TDMEVQRNPKR-RNWRRNDTDE
>gi|448380985|ref|ZP_21561342.1| 50S ribosomal protein L39e [Haloterrigena thermotolerans DSM 11522]
-------------------------------------MGKKSKGKKKRLAKLENQNSRVP
AWVMMK-----TDMEVQRNPKR-RNWRRNDTDE
>gi|284163528|ref|YP_003401807.1| 50S ribosomal protein L39 [Haloterrigena turkmenica DSM 5511]
-------------------------------------MGKKSKGKKKRLAKLENQNSRVP
AWVMMK-----TDMEVQRNPKR-RNWRRNDTDE
>gi|448366701|ref|ZP_21554824.1| 50S ribosomal protein L39e [Natrialba aegyptia DSM 13077]
-------------------------------------MGKKSKGKKKRLAKLENQNSRVP
AWVMMK-----TDMEVQRNPKR-RNWRRNDTDE
>gi|448363971|ref|ZP_21552565.1| 50S ribosomal protein L39e [Natrialba asiatica DSM 12278]
-------------------------------------MGKKSKGKKKRLAKLENQNSRVP
AWVMMK-----TDMEVQRNPKR-RNWRRNDTDE
>gi|448357192|ref|ZP_21545898.1| 50S ribosomal protein L39e [Natrialba chahannaoensis JCM 10990]
-------------------------------------MGKKSKGKKKRLAKLENQNSRVP
AWVMMK-----TDMEVQRNPKR-RNWRRNDTDE
>gi|448354443|ref|ZP_21543200.1| 50S ribosomal protein L39e [Natrialba hulunbeirensis JCM 10989]
-------------------------------------MGKKSKGKKKRLAKLENQNSRVP
AWVMMK-----TDMEVQRNPKR-RNWRRNDTDE
>gi|289581490|ref|YP_003479956.1| 50S ribosomal protein L39e [Natrialba magadii ATCC 43099]
-------------------------------------MGKKSKGKKKRLAKLENQNSRVP
AWVMMK-----TDMEVQRNPKR-RNWRRNDTDE
>gi|448351040|ref|ZP_21539850.1| 50S ribosomal protein L39e [Natrialba taiwanensis DSM 12281]
-------------------------------------MGKKSKGKKKRLAKLENQNSRVP
AWVMMK-----TDMEVQRNPKR-RNWRRNDTDE
>gi|448347030|ref|ZP_21535909.1| 50S ribosomal protein L39e [Natrinema altunense JCM 12890]
-------------------------------------MGKKSKGKKKRLAKLENQNSRVP
AWVMMK-----TDMEVQRNPKR-RNWRRNDTDE
>gi|448342476|ref|ZP_21531427.1| 50S ribosomal protein L39e [Natrinema gari JCM 14663]
-------------------------------------MGKKSKGKKKRLAKLENQNSRVP
AWVMMK-----TDMEVQRNPKR-RNWRRNDTDE
>gi|397772096|ref|YP_006539642.1| ribosomal protein L39e [Natrinema sp. J7-2]
-------------------------------------MGKKSKGKKKRLAKLENQNSRVP
AWVMMK-----TDMEVQRNPKR-RNWRRNDTDE
>gi|448335358|ref|ZP_21524506.1| 50S ribosomal protein L39e [Natrinema pellirubrum DSM 15624]
-------------------------------------MGKKSKGKKKRLAKLENQNSRVP
AWVMMK-----TDMEVQRNPKR-RNWRRNDTDE
>gi|448330535|ref|ZP_21519815.1| 50S ribosomal protein L39e [Natrinema versiforme JCM 10478]
-------------------------------------MGKKSKGKKKRLAKLENQNSRVP
AWVMMK-----TDMEVQRNPKR-RNWRRNDTDE
>gi|448315926|ref|ZP_21505564.1| 50S ribosomal protein L39e [Natronococcus jeotgali DSM 18795]
-------------------------------------MGKKSKGKKKRLAKLENQNSRVP
VWVMMK-----TDMEVQRNPKR-RNWRRNDTDE
>gi|448696545|ref|ZP_21697957.1| 50S ribosomal protein L39e [Halobiforma lacisalsi AJ5]
-------------------------------------MGKKSKGKKKRLAKLENQNSRVP
AWVMMK-----TDMEVQRNPKR-RNWRRSDTDE
>gi|336252699|ref|YP_004595806.1| 50S ribosomal protein L39e [Halopiger xanaduensis SH-6]
-------------------------------------MGKKSKGKKKRLAKLENQNSRVP
AWVMMK-----TDMEVQRNPKR-RNWRRSDTDE
>gi|429191511|ref|YP_007177189.1| ribosomal protein L39E [Natronobacterium gregoryi SP2]
-------------------------------------MGKKSKGKKKRLAKLENQNSRVP
AWVMMK-----TDMEVTRNPKR-RNWRRSDTDE
>gi|448705044|ref|ZP_21700731.1| 50S ribosomal protein L39e [Halobiforma nitratireducens JCM 10879]
-------------------------------------MGKKSKGKKKRLAKLENQNSRVP
AWVMMK-----TDMDVQRNPKR-RNWRRSDTDE
>gi|448401688|ref|ZP_21571754.1| 50S ribosomal protein L39e [Haloterrigena limicola JCM 13563]
-------------------------------------MGKKSKGKKKRLAKLENQNSRVP
AWVMMK-----TDMDVQRNPKR-RHWRRNDTDE
>gi|448337330|ref|ZP_21526409.1| 50S ribosomal protein L39e [Natrinema pallidum DSM 3751]
-------------------------------------MGKKSKGKKKRLAKLENQNSRVP
AWVMMK-----TDMDVQRNPKR-RNWRRNDTDE
>gi|448297577|ref|ZP_21487623.1| 50S ribosomal protein L39e [Halalkalicoccus jeotgali B3]
-------------------------------------MGKKSKAKKKRLGKLDRQNSRIP
AWVMLK-----TDRDVTRNPKR-RNWRRSDTDE
>gi|452206173|ref|YP_007486295.1| 50S ribosomal protein L39e [Natronomonas moolapensis 8.8.11]
-------------------------------------MGKKSKAKKKRLGKLERQNNRVP
AWVIMK-----TDRDTLRNHKR-RNWRRSDTDE
>gi|541181170|gb|ERG89767.1| ribosomal protein L39E [halophilic archaeon J07HX5]
-------------------------------------MGKKSKAKKKRLGKLENQNSRVP
AWVIIK-----TDRDVMRNPKR-RNWRRSDTDE
>gi|448732194|ref|ZP_21714476.1| 50S ribosomal protein L39e [Halococcus salifodinae DSM 8989]
-------------------------------------MGKNSKAKKKRLGKLERQNSRVP
AWVIMK-----TDRDTMRNPKQ-RNWRRSDTDE
>gi|448731431|ref|ZP_21713731.1| 50S ribosomal protein L39e [Halococcus saccharolyticus DSM 5350]
-------------------------------------MGKNSKAKKKRLGKLERQNSRVP
AWVIMK-----TDRDVMRNPKR-RNWRRSDTDE
>gi|76801157|ref|YP_326165.1| 50S ribosomal protein L39e [Natronomonas pharaonis DSM 2160]
-------------------------------------MGKKSKAKKKRLSKLERQNSRVP
AWVIMK-----TDRDTMRNPKR-RNWRRSDTDE
>gi|448725554|ref|ZP_21708009.1| 50S ribosomal protein L39e [Halococcus morrhuae DSM 1307]
-------------------------------------MSKNSKAKKKRLGKLERQNSRVP
AWVIMK-----TDRDTMRNPKR-RNWRRSDTDE
>gi|448738038|ref|ZP_21720069.1| 50S ribosomal protein L39e [Halococcus thailandensis JCM 13552]
-------------------------------------MSKNSKAKKKRLGKLERQNSRVP
AWVIMK-----TDRDTMRNPKR-RNWRRSDTDE
>gi|409721161|ref|ZP_11269375.1| 50S ribosomal protein L39e [Halococcus hamelinensis 100A6]
-------------------------------------MSKKSKAKKKRLGKLERQNSRVP
AWVIMK-----TDRDTMRNPKR-RNWRRSDTDE
