# Supplementary material for: Inteins as indicators of gene flow in the halobacteria
Source: Front Microbiol. 2014 Jun 26;5:299. doi: 10.3389/fmicb.2014.00299 (PMC4071816; doi:10.3389/fmicb.2014.00299)
Supplement: Supplementary file 1 [file DataSheet1.ZIP › data_file1/reference_tree_alignment/L39e.fasta]

>candidatus_nanosalinarum_J07AB56
------------------------------------MSRNKSKAKKKRLAKENNSAKSAP
RWASLKAFGLESAGEKSIKPRQDRHWRRDDTDE
>hmc_mukohataei_DSM_12286
-------------------------------------MSNKSKAQKKRLAKLDRQNSRIP
AWVMLK-----TDRDVQRNHKR-RNWRRGNTDE
>haloarchaeon_3A1_DGR
-------------------------------------MGKKSKAKKKRLAKKERQNQRVP
SWVMMK-----TNMNVTRNPKR-RNWRRSDLDE
>hrr_Cb34
-------------------------------------MGDKSKAKKKRLAKAERQNTRVP
AWVMMK-----TDMNVTRNPKR-RNWRRNDLDE
>hrr_167
-------------------------------------MGDKSKAQKKRLAKAERQNTRVP
AWVMMK-----TDMNVTRNPKR-RNWRRNDLDE
>hrr_92
-------------------------------------MGDKSKAQKKRLAKAERQNTRVP
AWVMMK-----TDMNVTRNPKR-RNWRRNDLDE
>hrr_aidingense_JCM_13916
-------------------------------------MGDKSKAQKKRLAKAERQNTRVP
AWVMMK-----TDMNVTRNPKR-RNWRRNDLDE
>hrr_arcis_JCM_13916
-------------------------------------MGDKSKAQKKRLAKAERQNTRVP
AWVMMK-----TDMNVTRNPKR-RNWRRNDLDE
>hrr_C2_b
-------------------------------------MGDKSKAQKKRLAKAERQNTRVP
AWVMMK-----TDMNVTRNPKR-RNWRRNDLDE
>hrr_C2_a
-------------------------------------MGDKSKAQKKRLAKAERQNTRVP
AWVMMK-----TDMNVTRNPKR-RNWRRNDLDE
>hrr_C3
-------------------------------------MGDKSKAQKKRLAKAERQNTRVP
AWVMMK-----TDMNVTRNPKR-RNWRRNDLDE
>hrr_C49
-------------------------------------MGDKSKAQKKRLAKAERQNTRVP
AWVMMK-----TDMNVTRNPKR-RNWRRNDLDE
>hrr_californiensis_DSM_19288
-------------------------------------MGDKSKAQKKRLAKAERQNTRVP
AWVMMK-----TDMNVTRNPKR-RNWRRNDLDE
>hrr_coriense_DSM_10284
-------------------------------------MGDKSKAQKKRLAKAERQNTRVP
AWVMMK-----TDMNVTRNPKR-RNWRRNDLDE
>hrr_distributum_JCM_10118
-------------------------------------MGDKSKAQKKRLAKAERQNTRVP
AWVMMK-----TDMNVTRNPKR-RNWRRNDLDE
>hrr_E3
-------------------------------------MGDKSKAQKKRLAKAERQNTRVP
AWVMMK-----TDMNVTRNPKR-RNWRRNDLDE
>hrr_E8
-------------------------------------MGDKSKAQKKRLAKAERQNTRVP
AWVMMK-----TDMNVTRNPKR-RNWRRNDLDE
>hrr_Ec15
-------------------------------------MGDKSKAQKKRLAKAERQNTRVP
AWVMMK-----TDMNVTRNPKR-RNWRRNDLDE
>hrr_Fb21
-------------------------------------MGDKSKAQKKRLAKAERQNTRVP
AWVMMK-----TDMNVTRNPKR-RNWRRNDLDE
>hrr_G37
-------------------------------------MGDKSKAQKKRLAKAERQNTRVP
AWVMMK-----TDMNVTRNPKR-RNWRRNDLDE
>hrr_Ga2p
-------------------------------------MGDKSKAQKKRLAKAERQNTRVP
AWVMMK-----TDMNVTRNPKR-RNWRRNDLDE
>hrr_Ga36
-------------------------------------MGDKSKAQKKRLAKAERQNTRVP
AWVMMK-----TDMNVTRNPKR-RNWRRNDLDE
>hrr_hochstenium_ATCC_700873
-------------------------------------MGDKSKAQKKRLAKAERQNTRVP
AWVMMK-----TDMNVTRNPKR-RNWRRNDLDE
>hrr_kocurii_JCM_14978
-------------------------------------MGDKSKAQKKRLAKAERQNTRVP
AWVMMK-----TDMNVTRNPKR-RNWRRNDLDE
>hrr_lacusprofundi_ATCC_49239
-------------------------------------MGDKSKAQKKRLAKAERQNTRVP
AWVMMK-----TDMNVTRNPKR-RNWRRNDLDE
>hrr_LD3
-------------------------------------MGDKSKAQKKRLAKAERQNTRVP
AWVMMK-----TDMNVTRNPKR-RNWRRNDLDE
>hrr_LG1
-------------------------------------MGDKSKAQKKRLAKAERQNTRVP
AWVMMK-----TDMNVTRNPKR-RNWRRNDLDE
>hrr_LG2
-------------------------------------MGDKSKAQKKRLAKAERQNTRVP
AWVMMK-----TDMNVTRNPKR-RNWRRNDLDE
>hrr_LG3
-------------------------------------MGDKSKAQKKRLAKAERQNTRVP
AWVMMK-----TDMNVTRNPKR-RNWRRNDLDE
>hrr_lipolyticum_DSM_21995
-------------------------------------MGDKSKAQKKRLAKAERQNTRVP
AWVMMK-----TDMNVTRNPKR-RNWRRNDLDE
>hrr_litoreum_JCM_13561
-------------------------------------MGDKSKAQKKRLAKAERQNTRVP
AWVMMK-----TDMNVTRNPKR-RNWRRNDLDE
>hrr_saccharovorum_DSM_1137
-------------------------------------MGDKSKAQKKRLAKAERQNTRVP
AWVMMK-----TDMNVTRNPKR-RNWRRNDLDE
>hrr_SP3
-------------------------------------MGDKSKAQKKRLAKAERQNTRVP
AWVMMK-----TDMNVTRNPKR-RNWRRNDLDE
>hrr_SP5
-------------------------------------MGDKSKAQKKRLAKAERQNTRVP
AWVMMK-----TDMNVTRNPKR-RNWRRNDLDE
>hrr_SP7
-------------------------------------MGDKSKAQKKRLAKAERQNTRVP
AWVMMK-----TDMNVTRNPKR-RNWRRNDLDE
>hrr_SP9
-------------------------------------MGDKSKAQKKRLAKAERQNTRVP
AWVMMK-----TDMNVTRNPKR-RNWRRNDLDE
>hrr_tebenquichense_DSM_14210
-------------------------------------MGDKSKAQKKRLAKAERQNTRVP
AWVMMK-----TDMNVTRNPKR-RNWRRNDLDE
>hrr_terrestre_JCM_10247
-------------------------------------MGDKSKAQKKRLAKAERQNTRVP
AWVMMK-----TDMNVTRNPKR-RNWRRNDLDE
>hrr_Ea1
-------------------------------------MGNKSKAQKKRLAKAERQNTRVP
AWVMMK-----TDMNVTRNPKR-RNWRRNDLDE
>hrr_Ea8
-------------------------------------MGNKSKAQKKRLAKAERQNTRVP
AWVMMK-----TDMNVTRNPKR-RNWRRNDLDE
>hrr_Eb13
-------------------------------------MGNKSKAQKKRLAKAERQNTRVP
AWVMMK-----TDMNVTRNPKR-RNWRRNDLDE
>hrr_hd13
-------------------------------------MGNKSKAQKKRLAKAERQNTRVP
AWVMMK-----TDMNVTRNPKR-RNWRRNDLDE
>hrr_IB24
-------------------------------------MGNKSKAQKKRLAKAERQNTRVP
AWVMMK-----TDMNVTRNPKR-RNWRRNDLDE
>hns_J07HN4
-------------------------------------MGKKSKAQKKRLAKLERQNRRVP
TWVMMK-----TDMQVSRNAKR-RNWRRSDTDE
>hns_J07HN6
-------------------------------------MGQKSKAQKKRLAKLDRQNRRVP
TWVMMK-----TDMEVSRNAKR-RNWRRGDTDE
>har_amylolytica_JCM_13557
-------------------------------------MGKKSKATKKRLAKLDNQNSRVP
AWVMLK-----TDREVQRNHKR-RHWRRNDTDE
>har_argentinensis_DSM_12282
-------------------------------------MGKKSKATKKRLAKLDNQNSRVP
AWVMLK-----TDREVQRNHKR-RHWRRNDTDE
>har_californiae_ATCC_3379
-------------------------------------MGKKSKATKKRLAKLDNQNSRVP
AWVMLK-----TDREVQRNHKR-RHWRRNDTDE
>har_hispanica_ATCC_33960
-------------------------------------MGKKSKATKKRLAKLDNQNSRVP
AWVMLK-----TDREVQRNHKR-RHWRRNDTDE
>har_japonica_DSM_6131
-------------------------------------MGKKSKATKKRLAKLDNQNSRVP
AWVMLK-----TDREVQRNHKR-RHWRRNDTDE
>har_marismortui_ATCC_43049
-------------------------------------MGKKSKATKKRLAKLDNQNSRVP
AWVMLK-----TDREVQRNHKR-RHWRRNDTDE
>har_sinaiiensis_ATCC_33800
-------------------------------------MGKKSKATKKRLAKLDNQNSRVP
AWVMLK-----TDREVQRNHKR-RHWRRNDTDE
>har_vallismortis_ATCC_29715
-------------------------------------MGKKSKATKKRLAKLDNQNSRVP
AWVMLK-----TDREVQRNHKR-RHWRRNDTDE
>halophilic_archaeon_J07HX64
-------------------------------------MGKKSKAKKKRLAKLERQNQRVP
AWVMMK-----TDREVVRNPKQ-RSWRRSDTDE
>halophilic_archaeon_J07HB67
----------------------------MPQTNNRFTMSGKSKAKKKRLAKLERQNSRVP
AWVMMK-----TDTETTRNPKR-RHWRRSDTDE
>hrd_tiamatea_SARL4B
-------------------------------------MGKKSKAKKKRLAKLERQNSRVP
AWVVMK-----TDQDVQRNPKR-RHWRRNDTDE
>hrd_utahensis_DSM_12940
-------------------------------------MGKKSKGKKQRLAKLERQNSRVP
AWVVMK-----TDQDVQRNPKR-RHWRRNDTDE
>hrr_chaoviator_HaloG
MVLVITISTSAALWNRGIVPRRRMDKILSQRGLHRPTMGKKSKGKKKRLAKLENQNSRVP
SWVMLK-----TDMNVQRNPKR-RNWRRSDTDE
>hqr_J07HQX50
-------------------------------------MSKKSKAKKKRLAKLERQNTRVP
SWVMLK-----TDMEVTQNPKR-RNWRRSDTDE
>hqr_walsbyi_C23
-------------------------------------MGKKSKAKKKRLGKLEKQNSRVP
AWVMLK-----TNMEVTRNPKR-RNWRRSDTDE
>hqr_walsbyi_DSM_16790
-------------------------------------MGKKSKAKKKRLGKLEKQNSRVP
AWVMLK-----TNMEVTRNPKR-RNWRRSDTDE
>hbt_sp_NRC_1
-------------------------------------MGKKSKASKKRLAKLERQNSRVP
AWVMMK-----TNRDVQRNPKR-RNWRRNDTDE
>hbt_salinarum_R_1
-------------------------------------MGKKSKASKKRLAKLERQNSRVP
AWVMMK-----TNRDVQRNPKR-RNWRRNDTDE
>hbt_sp_DL_1
-------------------------------------MGKKSKAKKKRLAKLERQNSRVP
AWVMMK-----TNREVQRNPKR-RNWRRNDTDE
>hgm_borinquense_DSM_11551
-------------------------------------MSKKSKAKKKRLAKLERQNSRVP
AWVMMK-----TDMEVTRNPKR-RNWRRSDTDE
>hsn_pallida_JCM_14848
-------------------------------------MSKKSKAKKKRLAKLERQNSRVP
AWVMMK-----TDMEVTRNPKR-RNWRRSNTDE
>hgn_salarium_B_1
-------------------------------------MGKKSKAKKKRLAKLERQNSRVP
AWVMMK-----TDMEVTRNPKR-RNWRRSNTDE
>hfx_mediterranei_ATCC_33500
-------------------------------------MGKKSKAKKKRLAKLERQNSRVP
AWVMLK-----TDMEVSRNPKR-RNWRRSNTDE
>hfx_mucosum_ATCC_BAA_1512
-------------------------------------MGKKSKAKKKRLAKLERQNSRVP
AWVMLK-----TDMEVSRNPKR-RNWRRSNTDE
>hfx_alexandrinus_JCM_10717
-------------------------------------MGKKSKSKKKRLAKLERQNSRVP
AWVMLK-----TDMEVTRNPKR-RNWRRSNTDE
>hfx_ATCC_BAA-644
-------------------------------------MGKKSKSKKKRLAKLERQNSRVP
AWVMLK-----TDMEVTRNPKR-RNWRRSNTDE
>hfx_ATCC_BAA-645
-------------------------------------MGKKSKSKKKRLAKLERQNSRVP
AWVMLK-----TDMEVTRNPKR-RNWRRSNTDE
>hfx_ATCC_BAA-646
-------------------------------------MGKKSKSKKKRLAKLERQNSRVP
AWVMLK-----TDMEVTRNPKR-RNWRRSNTDE
>hfx_BAB-2207
-------------------------------------MGKKSKSKKKRLAKLERQNSRVP
AWVMLK-----TDMEVTRNPKR-RNWRRSNTDE
>hfx_denitrificans_ATCC_35960
-------------------------------------MGKKSKSKKKRLAKLERQNSRVP
AWVMLK-----TDMEVTRNPKR-RNWRRSNTDE
>hfx_gobbonsii_ATCC_33959
-------------------------------------MGKKSKSKKKRLAKLERQNSRVP
AWVMLK-----TDMEVTRNPKR-RNWRRSNTDE
>hfx_lucentense_DSM_14919
-------------------------------------MGKKSKSKKKRLAKLERQNSRVP
AWVMLK-----TDMEVTRNPKR-RNWRRSNTDE
>hfx_prahovense_DSM_18310
-------------------------------------MGKKSKSKKKRLAKLERQNSRVP
AWVMLK-----TDMEVTRNPKR-RNWRRSNTDE
>hfx_volcanii_DS2
-------------------------------------MGKKSKSKKKRLAKLERQNSRVP
AWVMLK-----TDMEVTRNPKR-RNWRRSNTDE
>hfx_elongans_ATCC_BAA_1513
-------------------------------------MGKKSKAKKKRLAKLERQNSRVP
AWVMLK-----TDMEVTRNPKR-RNWRRSNTDE
>hfx_larsenii_JCM_13917
-------------------------------------MGKKSKAKKKRLAKLERQNSRVP
AWVMLK-----TDMEVTRNPKR-RNWRRSNTDE
>ncc_amylolyticus_DSM_10524
-------------------------------------MGKKSKGQKKRLAKLEKQNSRVP
VWVMMK-----TDMEVTRNPKR-RNWRRNDTDE
>ncc_occultus_SP4
-------------------------------------MGKKSKGQKKRLAKLENQNSRVP
VWVMMK-----TDMEVTRNPKR-RNWRRNDTDE
>hvx_asiaticus_JCM_14624
-------------------------------------MGKKSKGKKKRLAKLEKQNSRVP
AWVMLK-----TDMDVQRNPKR-RNWRRNDTDE
>hvx_ruber_XH_70
-------------------------------------MGKKSKGKKKRLAKLEKQNSRVP
AWVMLK-----TDMDVQRNPKR-RNWRRNDTDE
>nrr_bangense_JCM_10635
-------------------------------------MGKKSKGKKKRLAKLENQNSRVP
AWVMMK-----TNMEVQRNPKR-RNWRRNDTDE
>nrr_sulfidifaciens_JCM_14089
-------------------------------------MGKKSKGKKKRLAKLENQNSRVP
AWVMMK-----TNMEVQRNPKR-RNWRRNDTDE
>nln_innermongolicus_JCM_12255
-------------------------------------MGKKTKGKKKRLAKLENQNSRVP
AWVMMK-----TDMEVQRNPKR-RNWRRNDTDE
>nrr_tibetense_GA33
-------------------------------------MGKKTKGKKKRLAKLENQNSRVP
AWVMMK-----TDMEVQRNPKR-RNWRRNDTDE
>hrr_LB1
-------------------------------------MGKKSKGKKKRLAKLENQNSRVP
AWVMMK-----TDMEVQRNPKR-RNWRRNDTDE
>htg_salina_JCM_13891
-------------------------------------MGKKSKGKKKRLAKLENQNSRVP
AWVMMK-----TDMEVQRNPKR-RNWRRNDTDE
>htg_thermotolerans_DSM_11522
-------------------------------------MGKKSKGKKKRLAKLENQNSRVP
AWVMMK-----TDMEVQRNPKR-RNWRRNDTDE
>htg_turkmenica_DSM_5511
-------------------------------------MGKKSKGKKKRLAKLENQNSRVP
AWVMMK-----TDMEVQRNPKR-RNWRRNDTDE
>nab_aegyptia_DSM_13077
-------------------------------------MGKKSKGKKKRLAKLENQNSRVP
AWVMMK-----TDMEVQRNPKR-RNWRRNDTDE
>nab_asiatica_DSM_12278
-------------------------------------MGKKSKGKKKRLAKLENQNSRVP
AWVMMK-----TDMEVQRNPKR-RNWRRNDTDE
>nab_chahannaoensis_JCM_10990
-------------------------------------MGKKSKGKKKRLAKLENQNSRVP
AWVMMK-----TDMEVQRNPKR-RNWRRNDTDE
>nab_hulunbeirensis_JCM_10989
-------------------------------------MGKKSKGKKKRLAKLENQNSRVP
AWVMMK-----TDMEVQRNPKR-RNWRRNDTDE
>nab_magadii_ATCC_43099
-------------------------------------MGKKSKGKKKRLAKLENQNSRVP
AWVMMK-----TDMEVQRNPKR-RNWRRNDTDE
>nab_taiwanensis_DSM_12281
-------------------------------------MGKKSKGKKKRLAKLENQNSRVP
AWVMMK-----TDMEVQRNPKR-RNWRRNDTDE
>nnm_altunense_JCM_14663
-------------------------------------MGKKSKGKKKRLAKLENQNSRVP
AWVMMK-----TDMEVQRNPKR-RNWRRNDTDE
>nnm_gari_JCM_14663
-------------------------------------MGKKSKGKKKRLAKLENQNSRVP
AWVMMK-----TDMEVQRNPKR-RNWRRNDTDE
>nnm_sp_J7_2
-------------------------------------MGKKSKGKKKRLAKLENQNSRVP
AWVMMK-----TDMEVQRNPKR-RNWRRNDTDE
>nnm_pellirubrum_DSM_15624
-------------------------------------MGKKSKGKKKRLAKLENQNSRVP
AWVMMK-----TDMEVQRNPKR-RNWRRNDTDE
>nnm_versiforme_JCM_10478
-------------------------------------MGKKSKGKKKRLAKLENQNSRVP
AWVMMK-----TDMEVQRNPKR-RNWRRNDTDE
>ncc_jeotgali_DSM_18795
-------------------------------------MGKKSKGKKKRLAKLENQNSRVP
VWVMMK-----TDMEVQRNPKR-RNWRRNDTDE
>hbi_lacisalsi_AJ5
-------------------------------------MGKKSKGKKKRLAKLENQNSRVP
AWVMMK-----TDMEVQRNPKR-RNWRRSDTDE
>hpg_xanaduensis_SH_6
-------------------------------------MGKKSKGKKKRLAKLENQNSRVP
AWVMMK-----TDMEVQRNPKR-RNWRRSDTDE
>nbt_gregoryi_SP2
-------------------------------------MGKKSKGKKKRLAKLENQNSRVP
AWVMMK-----TDMEVTRNPKR-RNWRRSDTDE
>hbi_nitrareducens_JCM_10879
-------------------------------------MGKKSKGKKKRLAKLENQNSRVP
AWVMMK-----TDMDVQRNPKR-RNWRRSDTDE
>htg_limicola_JCM_13563
-------------------------------------MGKKSKGKKKRLAKLENQNSRVP
AWVMMK-----TDMDVQRNPKR-RHWRRNDTDE
>nnm_pallidum_DSM_3751
-------------------------------------MGKKSKGKKKRLAKLENQNSRVP
AWVMMK-----TDMDVQRNPKR-RNWRRNDTDE
>hac_jeotgali_B3
-------------------------------------MGKKSKAKKKRLGKLDRQNSRIP
AWVMLK-----TDRDVTRNPKR-RNWRRSDTDE
>nmn_moolapensis_8_8_11
-------------------------------------MGKKSKAKKKRLGKLERQNNRVP
AWVIMK-----TDRDTLRNHKR-RNWRRSDTDE
>halophilic_archaeon_J07HX5
-------------------------------------MGKKSKAKKKRLGKLENQNSRVP
AWVIIK-----TDRDVMRNPKR-RNWRRSDTDE
>hcc_salifodinae_DSM_8989
-------------------------------------MGKNSKAKKKRLGKLERQNSRVP
AWVIMK-----TDRDTMRNPKQ-RNWRRSDTDE
>hcc_saccharolyticus_DSM_5350
-------------------------------------MGKNSKAKKKRLGKLERQNSRVP
AWVIMK-----TDRDVMRNPKR-RNWRRSDTDE
>nmn_pharaonis_DSM_2160
-------------------------------------MGKKSKAKKKRLSKLERQNSRVP
AWVIMK-----TDRDTMRNPKR-RNWRRSDTDE
>hcc_morrhuae_DSM_1307
-------------------------------------MSKNSKAKKKRLGKLERQNSRVP
AWVIMK-----TDRDTMRNPKR-RNWRRSDTDE
>hcc_thailandensis_JCM_13552
-------------------------------------MSKNSKAKKKRLGKLERQNSRVP
AWVIMK-----TDRDTMRNPKR-RNWRRSDTDE
>hcc_hamelinensis_100A6
-------------------------------------MSKKSKAKKKRLGKLERQNSRVP
AWVIMK-----TDRDTMRNPKR-RNWRRSDTDE
