# Supplementary material for: Inteins as indicators of gene flow in the halobacteria
Source: Front Microbiol. 2014 Jun 26;5:299. doi: 10.3389/fmicb.2014.00299 (PMC4071816; doi:10.3389/fmicb.2014.00299)
Supplement: Supplementary file 1 [file DataSheet1.ZIP › data_file1/reference_tree_alignment/L3e_L3p.aln]

>gi|339757051|gb|EGQ40634.1| ribosomal protein L3 [Candidatus Nanosalinarum sp. J07AB56]
-----MADVNVPRSGSLGYKPKVRADRV---YPDIDNWP-EAGEPTPLDFPAYKAGMTRV
LHVDD-TEGATQGQEVATPVTVLEAPPARVYGARFYTYDPNHGKQVMTEAWTESPSPELQ
RATDIPKNG-NLDNIEEAKE---ETGEIDEVRLLVHTQPQMTGHGHPV--PANFETGLGG
DT-EQQLEAAENLI---GTQISPQDVLDEGQYTDAVAVTKGKGMEGPVKRHGVTKLGHKT
QKK--RRKAGN----VGPWHPDTLSWKIPLPGQEGFHNRTEINKRIFDIGDNPERAQRDG
GYKHYGELESGYILVKGSVPG---TTKRLVRLRQ----PIRKDEN---PG-EVEVTHIDT
-------
>gi|541202911|gb|ERH10976.1| LSU ribosomal protein L3P [halophilic archaeon J07HX64]
----------------MGFSPRSRASDE---TPRFGSWPDDEGQPAPQGFAGYKAGMTHV
TTINDQPGSPREGMEETVPVTVVETPPVRVVALRAYEETP-YGKRPLTEVWTDEFRPELE
RALDLPAE--PGGVAEEQLYDALESGKLSDVHTITHTVPAEL-SGVPKKRPDVMENRIGG
GSMADRVEAGLEMLED--GEYPMNDVFRAGEYADAAGITTGKGTQGPVKRWGVQKRKGKH
SRQGWRRRIGN----LGPWNPSRVRSTVPQQGQTGYHQRTELNKRLLAIED-DG-FEVDG
GLIEYGDVSGAYTLVKGSVPG---PKQRLVRLRP----AVRPNDQ---PRLDPEVRYVST
ASSQG--
>gi|448730377|ref|ZP_21712685.1| 50S ribosomal protein L3P [Halococcus saccharolyticus DSM 5350]
-----MVQPSRPRKGSLGYGPRQRASSE---VPRFGSWPEADGQPGLQGFAGYKAGMSHV
VMIDDAANSPREGMEQTVPVTVVETPPMRAVALRAYEDTP-YGLRPLTETWTDEFHADLD
RALDVP----DGEADPDAFREAISEADIGDIRAITHTVPGEM-ANVPKKRPDVMETRIGG
GSLDDRVEFGLELITG-GGEHNLTEVFRPGEYMDAAGVTKGKGTQGPVKRWGVQKRKGKH
FRQGYRRRIGN----LGPWNPSRVRSTVPQQGQTGYHQRTELNKRLVDAGDGDE-PSVDG
GFVNYGEIDGPYALVKGSLPG---PDQRLLRFRP----AIRPGDQ---PRLDPEVRYVST
ASNQGQG
>gi|448735135|ref|ZP_21717352.1| 50S ribosomal protein L3P [Halococcus salifodinae DSM 8989]
-----MVQPSRPRKGSLGYGPRQRASSE---VPRFGSWPEADGQPGLQGFAGYKAGMSHV
VMIDDAANSPREGMEQTVPVTVVETPPMRAVALRAYEDTP-YGLRPLTETWTDEFHADLD
RALDVP----DGEADPDAFREAISEADIGDVRAITHTVPGEM-VNIPKKKPDVMETRIGG
GSLDDRVEFGLELITG-GGEHNLTEVFRPGEYMDAAGVTKGKGTQGPVKRWGVQKRKGKH
FRQGYKRRIGN----LGPWNPSRVRSTVPQQGQTGYHQRTELNKRLVDSGDGDE-PSVDG
GFVNYGEIDGPYALVKGSLPG---PDQRLLRFRP----AVRPGDQ---PRLDPEVRYVST
ASNQGQG
>gi|409731024|ref|ZP_11272574.1| 50S ribosomal protein L3P [Halococcus hamelinensis 100A6]
-----MVQPNRPRKGSMGYSPRKRASSE---VARFGSWPDDDGQPGLQGFAGYKAGMSHV
VMIDDAANSPREGMEQTVPVTVVETPPMRAVALRAYEQTP-YGLRPLTETWTDEFHADLD
RALDVP----DGESDPEAFEEAVQDGDVSEIRAITHTVPGGM-ANIPKKKPDVMETRIGG
GDVTERVEFGLDLIAG-GGEHNMTEVFRPGEYMDAAGVTKGKGTQGPVKRWGVQKRKGKH
ARQGWRRRIGN----LGPWNPSRVRSTVPQQGQMGYHQRTELNKRLVSVGDGDD-ASAEG
GFVGYGEVDGPYALVKGSLPG---PDQRLVRFRP----AIRPGDQ---PRLDPEVRYVST
ASNQGQ-
>gi|448726794|ref|ZP_21709186.1| 50S ribosomal protein L3P [Halococcus morrhuae DSM 1307]
-----MVQPTRPRKGSLGYGPRTRAHSE---VPRFGSWPDDDGQPGLQGFAGYKAGMSHV
VMIDDAANSPREGMEQTVPVTVVETPPMRAVALRAYEQTP-YGLRPLTETWTDEFHDDLD
RALDVP----DGESDPGAFEEAVENNEIGEIRAITHTVPGEM-ANVPKKRPDVMETRVGG
SDLDERVEFGLDLIAG-GGEHELTEVFRPGEYMDAAGVTKGKGTQGPVKRWGVQKRKGKH
FRQGYKRRIGN----LGPWNPSRVRSTVPQQGQTGYHQRTELNKRLVSVGDGDD-ASAEG
GFVGYGEVDGPYSLVKGSLPG---PDQRLLRFRP----AIRPGDQ---PRLDPEVRYVST
ASNQGQ-
>gi|448737862|ref|ZP_21719895.1| 50S ribosomal protein L3P [Halococcus thailandensis JCM 13552]
-----MVQPTRPRKGSLGYGPRTRAHSE---VPRFGSWPDDDGQPGLQGFAGYKAGMSHV
VMIDDAANSPREGMEQTVPVTVVETPPMRAVALRAYEQTP-YGLRPLTETWTDEFHDDLD
RALDVP----DGQSDPGAFEEAVENNEIGEIRAITHTVPGEM-ANVPKKRPDVMETRVSG
SDLDERVEFGLDLIAG-GGEHELTEVFRPGEYMDAAGVTKGKGTQGPVKRWGVQKRKGKH
FRQGYKRRIGN----LGPWNPSRVRSTVPQQGQTGYHQRTELNKRLVSVGDGDD-ASAEG
GFVGYGEVDGPYALVKGSLPG---PDQRLLRFRP----AIRPGDQ---PRLDPEVRYVST
ASNQGQ-
>gi|15790632|ref|NP_280456.1| 50S ribosomal protein L3P [Halobacterium sp. NRC-1]
-----MPQPNRPRKGSMGFSPRKRAESE---VPRFNSWPADDGEVGLQGFAGYKAGMTHV
VLVDDKANAPTEGMETTVPVTVVETPPMRAAAVRLYEDTP-YGKKPLTEVWADDTHESLD
RTLSVPDEG----GDTDELIEALDTEEIADIRVITHTVPGDT-AGVPKKNPDVMETRVGG
GTLADRLEFAADLIED-GGVHAFGDVFRAGEFTDAAGITKGKGTQGPVKRWGVQKRKGKH
ARQGWRRRIGN----LGPWNPSRVRSTVPQQGQTGYHQRTELNKRLIDINDGDE-PTPDG
GFPNYGEVDGPYTLVKGSVPG---PEQRLVRFRP----AVRPNES---PRLDPEVRYVST
ASNQG--
>gi|169236371|ref|YP_001689571.1| 50S ribosomal protein L3P [Halobacterium salinarum R1]
-----MPQPNRPRKGSMGFSPRKRAESE---VPRFNSWPADDGEVGLQGFAGYKAGMTHV
VLVDDKANAPTEGMETTVPVTVVETPPMRAAAVRLYEDTP-YGKKPLTEVWADDTHESLD
RTLSVPDEG----GDTDELIEALDTEEIADIRVITHTVPGDT-AGVPKKNPDVMETRVGG
GTLADRLEFAADLIED-GGVHAFGDVFRAGEFTDAAGITKGKGTQGPVKRWGVQKRKGKH
ARQGWRRRIGN----LGPWNPSRVRSTVPQQGQTGYHQRTELNKRLIDINDGDE-PTPDG
GFPNYGEVDGPYTLVKGSVPG---PEQRLVRFRP----AVRPNES---PRLDPEVRYVST
ASNQG--
>gi|354610537|ref|ZP_09028493.1| ribosomal protein L3 [Halobacterium sp. DL1]
----------------MGFSPRKRAESE---VPRFNSWPADDGQVGLQGFAGYKAGMTHV
VLVDDKANSPSEGMETSVPVTVVETPPMRAAAVRVYEDTP-YGKKPLTEVWADDVHEDLD
RALSVPQSG----GDTDELTEMLENEDVADIRVITHTVPGDL-SSIPKKEPDIMETRVGG
GSLQERADFAAELLED-GGVHEFGDVFRAGEFTDIAGVTKGKGTQGPVKRWGVQKRKGKH
ARQGWRRRIGN----LGPWNPSRVRSTVPQLGQTGYHQRTELNKRLIDFGEGDD-VNAAG
GFPNYGEVDGSYTLVKGSVPG---PDKRLVRFRP----AVRPSES---PRLDPEVRYVST
ASNQG--
>gi|541190022|gb|ERG98410.1| archaeal ribosomal protein L3 [Haloquadratum sp. J07HQX50]
-----MPQSNRPRKGSMGFSPRKRATSE---VPRIRSWPDNDGSPALQGFAGYKAGMTQV
MMVNDEANSPREGIEEAVPVTVVETPPMRAVALRAYEDTP-YGTKPLTEVWARDFDESLD
RTLDLPSED-TFEADADKIEGALEEGRIDDIRIITHTLPVAV-DNVPKKKPDVMETRVGG
GSIAERVEYGLDLVET-GGEHEMTDIFRSGEYLDVAGITKGKGTQGPVKRWGVQKRKGKH
ARQGFRRRIGN----LGPWNPSRVRSTVPQQGQTGYHQRTELNKRLITVGTGSE-PSVDG
GFVGYGEVDGPYSLIKGSLPG---PDKRLLRFRP----AVRPTGQ---PRLDPEVRHVST
ASNQG--
>gi|385804241|ref|YP_005840641.1| 50S ribosomal protein L3 [Haloquadratum walsbyi C23]
-----MPQPSRPRKGSMGFSPRKRAESE---VPRIRSWASNDGAPGVQGFAGYKAGMTQV
LMVNDEANSPREGMEEAVPVTVVETPPMRAVALRAYEDTP-YGSKPLTEVWGREFDTSLE
RTLDLPNED-TFEDDAAALRDDAETGDIDDVRLITHTLPAGM-RNIPKKTPDVMETRVGG
GTLTDRVEFGLNLISD-GGEHEISDIFRAGEYLDAAGVTKGKGTQGPVKRFGVQKRKGKH
ARQGYRRRIGN----LGPWNPSRVRSTVPQQGQTGYHQRTELNKRLIEIGNGNE-PTVDG
GFVGYGEVDGPYALIKGSLPG---PDQRLLRFRT----AVRPSDQ---PRLDPEVRYVST
ASNQG--
>gi|110668741|ref|YP_658552.1| 50S ribosomal protein L3P [Haloquadratum walsbyi DSM 16790]
-----MPQPSRPRKGSMGFSPRKRAESE---VPRIRSWASNDGAPGVQGFAGYKAGMTQV
LMVNDEANSPREGMEEAVPVTVVETPPMRAVALRAYEDTP-YGSKPLTEVWGREFDTSLE
RTLDLPNED-TFEDDAAALRDDAETGDIDDVRLITHTLPAGM-RNIPKKTPDVMETRVGG
GTLTDRVEFGLDLISD-GGEHEISDIFRAGEYLDAAGVTKGKGTQGPVKRFGVQKRKGKH
ARQGYRRRIGN----LGPWNPSRVRSTVPQQGQTGYHQRTELNKRLIEIGNGDE-PTVDG
GFVGYGEVDGPYALIKGSLPG---PDQRLLRFRT----AVRPSDQ---PRLDPEVRYVST
ASNQG--
>gi|322372168|ref|ZP_08046709.1| 50S ribosomal protein L3P [Haladaptatus paucihalophilus DX253]
-----MPETSRPRKGSLGFGPRKRATSE---VPRFNSWPDSDGQPSLQGFAGYKAGMTHV
VMVNDEANSPREGMEETVPVTIVETPPMRAVALRAYEDTP-YGKKPMTEVWGSEFHDELD
RTLNVPENH-DADAAEDELRAAIEAGDVADLRVITHTVPSDL-KNVPKKRPDVMETRVGG
GSISDRADFALELLED-GGEHDITDVFRAGEYLDTSGVTKGKGTQGPVKRWGVQKRKGKH
ARQGWRRRIGN----LGPWNPSRVRSTVPQLGQTGYHQRTELNKRLISLGDDDE-ASVDG
GFVNYGEVDGPYALIKGSVPG---PNKRLVRFRP----AVRPTDQ---PRLDPEVRYVST
ESNQG--
>gi|452206448|ref|YP_007486570.1| 50S ribosomal protein L3 [Natronomonas moolapensis 8.8.11]
-----MPQPSRPRKGSMGFSPRSRAASE---VPRFNSWPDDEGQPGLQGFAGYKAGMSHV
VTINDEPNSPREGQEETVPVTVVETPPMRAVAVRAYEDTP-YGTRPLTELWTDEVHEDLG
RALSVPDEQ--SGGAESQIREALDSGALADVRVITHTLPSGL-SSVPKKEPDVMETRVGG
GALGDRLEFAFDLVDD-GGEHAATDVFRAGQYADVAGITKGKGTQGPVKRWGVQKRKGKH
ARQGWRRRIGN----LGPWNPSRVRSTVPQQGQTGYHQRTELNKRLVDLGD-DD-VTPDG
GFVNYGEVDGSYALVKGSVPG---PDKRLVRFRP----AVRPADQ---PRLDPEVRYVST
ASNQG--
>gi|76803057|ref|YP_331152.1| 50S ribosomal protein L3P [Natronomonas pharaonis DSM 2160]
-----MPQPSRPRKGSMGFSPRSRAASE---VPRFNSWPDDEGQPGLQGFAGYKAGMSHV
VAINDEPNSPREGQEETVPVTVVETPPMRAVAVRAYEDTP-YGKRPLTEVWTDEVHEDLE
RSLSVPEEQ--SGDIEGDIRTALDEGALADVRVITHTVPGAL-SSVPKKEPDVMETRVGG
GSLSDRVDFALDLVDD-GGEHTVTDVFRAGEYTDVAGITKGKGTQGPVKRWGVQKRKGKH
ARQGWRRRIGN----LGPWNPSRVRSTVPQQGQTGYHQRTELNKRLIDLGD-DD-VSPDG
GFVNYGEVDGPYALVKGSVPG---PDKRLVRFRP----AVRPGDQ---PRLDPEVRYVST
ASNQG--
>gi|335437513|ref|ZP_08560289.1| 50S ribosomal protein L3P [Halorhabdus tiamatea SARL4B]
-----MPQPSRPRKGSLGYGPRTRATSE---TPRFNSWPDDEGQPGVQGFAGYKAGMSHV
VVINDEPNSPREGMEETVPVTVVETPPMRAVALRAYEDTP-YGLRPLTEVWTDEFHEDLD
RAIDLPAEQ-DRDGAEAQIRDALDAGRLGDVRLITHTVPGDL-PSVPKNKPDVMETRVGG
GSLADRLEHGLELVAD-GGEYAMTDVFRAGEYADVAGVTKGKGTQGPVKRWGVQKRKGKH
ARQGWRRRIGN----LGPWNPSRVRSTVPQQGQTGYHQRTELNKRLIDFGDEDD-VTPEG
GFVNYGEVEGHYALIKGSLPG---PDGRLVRLRP----AVRPNDQ---PRLDPEVRYVST
ESNQG--
>gi|257053359|ref|YP_003131192.1| 50S ribosomal protein L3P [Halorhabdus utahensis DSM 12940]
-----MPQPSRPRKGSLGYGPRTRATSE---TPRFNSWPDDEGQPGVQGFAGYKAGMSHV
VVINDEPNSPREGMEETVPVTVVETPPMRAVALRAYEDTP-YGLRPLTEVWTDEFHEDLD
RAIDLPAEQ-DRDGAEAQIRDALDAGRLGDVRLITHTVPGDL-PSVPKNKPDVMETRVGG
GSLADRLEHGLELVAD-GGEYAMTDVFRAGEYADVAGVTKGKGTQGPVKRWGVQKRKGKH
ARQGWRRRIGN----LGPWNPSRVRSTVPQQGQTGYHQRTELNKRLIDFGDEDD-VTPDG
GFVNYGEVEGNYALIKGSIPG---PDSRLVRLRP----AVRPNDQ---PRLDPEVRYVST
ESNQG--
>gi|257387876|ref|YP_003177649.1| 50S ribosomal protein L3P [Halomicrobium mukohataei DSM 12286]
-----MPQPSRPRKGSLGYGPRTRAANE---TPRFNSWPSDDGQAGLQGFAGYKAGMTHV
TLVNDEPNSPREGMEETVPVTVVETPPVRAVAVRAYEDTP-YGKRPLTEVWTDEFHSELD
RALDLPEGH-DADAAEEQVRDALDAGDIADVRVVTHTVPDEL-ANVPKKKPDVMETRVGG
GSLSDRFEHALELVDD-GGEHAMNDVFRAGEYADIAAVTKGKGTQGPVKRWGVQKRKGKH
ARQGWRRRIGN----LGPWNPSRVRSTVPQQGQTGYHQRTELNKRLIDIGDGDD-ASVDG
GFVNYGEVDGPYTLVKGSVPG---PDQRLVRFRP----AVRPNDQ---PRLDPEVRFVST
QSNQG--
>lcl|38015_958 unnamed protein product
--------------------------------------------------------MTHV
VLVNDEPNSPREGMEETVPVTVIETPPMRAVALRAYEDTP-YGQRPLTEVWTDEFHSELD
RTLDVPEDH-DPDAAEEQVRDALEAGDLGDVRLITHTVPDAV-PSVPKKKPDVMETRVGG
GSVSDRLDHALDLVED-GGEHAMNDIFRAGEYADVAGVTKGKGTQGPVKRWGVQKRKGKH
ARQGWRRRIGN----LGPWNPSRVRSTVPQQGQTGYHQRTELNKRLIDFGEGDE-PTVDG
GFVNYGEVDGPYTLVKGSVPG---PDKRLVRFRP----AVRPNDQ---PRLDPEVRYVSN
ESNQG--
>gi|448671480|ref|ZP_21687419.1| 50S ribosomal protein L3P [Haloarcula amylolytica JCM 13557]
-----MPQPSRPRKGSLGFGPRKRSTSE---TPRFNSWPSDDGQPGVQGFAGYKAGMTHV
VLVNDEPNSPREGMEETVPVTVIETPPMRAVALRAYEDTP-YGQRPLTEVWTDEFHSELD
RTLDVPEDH-DPDAAEEQVRDALEAGDLGDVRLITHTVPDAV-PSVPKKKPDVMETRVGG
GSVSDRLDHALDLVED-GGEHAMNDIFRAGEYADVAGVTKGKGTQGPVKRWGVQKRKGKH
ARQGWRRRIGN----LGPWNPSRVRSTVPQQGQTGYHQRTELNKRLIDIGDGDE-PTVDG
GFVNYGEVDGPYTLVKGSVPG---PDKRLVRFRP----AVRPNDQ---PRLDPEVRYVSN
ESNQG--
>gi|448630850|ref|ZP_21673305.1| 50S ribosomal protein L3P [Haloarcula vallismortis ATCC 29715]
-----MPQPSRPRKGSMGFGPRKRSTSE---TPRFNSWPSDDGQPGVQGFAGYKAGMTHV
VLVNDEPNSPREGMEETVPVTVIETPPMRAVALRAYEDTP-YGQRPLTEVWTDEFHSELD
RTLDVPEDH-DPDAAEEQIRDAHEAGDLGDLRVITHTVPDAV-PSVPKKKPDVMETRVGG
GSVSDRLDHALDLVED-GGEHAMNDIFRAGEYADVAGVTKGKGTQGPVKRWGVQKRKGKH
ARQGWRRRIGN----LGPWNPSRVRSTVPQQGQTGYHQRTELNKRLIDIGEGDE-PTVDG
GFVNYGEVDGSYTLVKGSVPG---PDKRLVRFRP----AVRPNDQ---PRLDPEVRYVSN
ESNQG--
>gi|448681421|ref|ZP_21691554.1| 50S ribosomal protein L3P [Haloarcula argentinensis DSM 12282]
-----MPQPSRPRKGSMGFGPRKRSTSE---TPRFNSWPSDDGQPGVQGFAGYKAGMTHV
VLVNDEPNSPREGMEETVPVTVIETPPMRAVALRAYEDTP-YGQRPLTEVWTDEFHSELD
RTLDVPEDH-DPDAAEEQIRDAHEAGDLGDLRLITHTVPDAV-PSVPKKKPDVMETRVGG
GSVSDRLDHALDIVED-GGEHAMNDIFRAGEYADVAGVTKGKGTQGPVKRWGVQKRKGKH
ARQGWRRRIGN----LGPWNPSRVRSTVPQQGQTGYHQRTELNKRLIDIGEGDE-PTVDG
GFVNYGEVDGPYTLVKGSVPG---PDKRLVRFRP----AVRPNDQ---PRLDPEVRYVSN
ESNQG--
>gi|344212413|ref|YP_004796733.1| 50S ribosomal protein L3P [Haloarcula hispanica ATCC 33960]
-----MPQPSRPRKGSLGFGPRKRSTSE---TPRFNSWPSDDGQPGVQGFAGYKAGMTHV
VLVNDEPNSPREGMEETVPVTVIETPPMRAVALRAYEDTP-YGQRPLTEVWTDEFHSELD
RTLDVPEDH-DPDAAEEQIRDAHEAGDLGDLRLITHTVPDAV-PSVPKKKPDVMETRVGG
GSVSDRLDHALDIVED-GGEHAMNDIFRAGEYADVAGVTKGKGTQGPVKRWGVQKRKGKH
ARQGWRRRIGN----LGPWNPSRVRSTVPQQGQTGYHQRTELNKRLIDIGEGDE-PTVDG
GFVNYGEVDGPYTLVKGSVPG---PDKRLVRFRP----AVRPNDQ---PRLDPEVRYVSN
ESNQG--
>gi|55378384|ref|YP_136234.1| 50S ribosomal protein L3P [Haloarcula marismortui ATCC 43049]
-----MPQPSRPRKGSLGFGPRKRSTSE---TPRFNSWPSDDGQPGVQGFAGYKAGMTHV
VLVNDEPNSPREGMEETVPVTVIETPPMRAVALRAYEDTP-YGQRPLTEVWTDEFHSELD
RTLDVPEDH-DPDAAEEQIRDAHEAGDLGDLRLITHTVPDAV-PSVPKKKPDVMETRVGG
GSVSDRLDHALDIVED-GGEHAMNDIFRAGEYADVAGVTKGKGTQGPVKRWGVQKRKGKH
ARQGWRRRIGN----LGPWNPSRVRSTVPQQGQTGYHQRTELNKRLIDIGEGDE-PTVDG
GFVNYGEVDGPYTLVKGSVPG---PDKRLVRFRP----AVRPNDQ---PRLDPEVRYVSN
ESNQG--
>gi|448636987|ref|ZP_21675435.1| 50S ribosomal protein L3P [Haloarcula sinaiiensis ATCC 33800]
-----MPQPSRPRKGSLGFGPRKRSTSE---TPRFNSWPSDDGQPGVQGFAGYKAGMTHV
VLVNDEPNSPREGMEETVPVTVIETPPMRAVALRAYEDTP-YGQRPLTEVWTDEFHSELD
RTLDVPEDH-DPDAAEEQIRDAHEAGDLGDLRLITHTVPDAV-PSVPKKKPDVMETRVGG
GSVSDRLDHALDIVED-GGEHAMNDIFRAGEYADVAGVTKGKGTQGPVKRWGVQKRKGKH
ARQGWRRRIGN----LGPWNPSRVRSTVPQQGQTGYHQRTELNKRLIDIGEGDE-PTVDG
GFVNYGEVDGPYTLVKGSVPG---PDKRLVRFRP----AVRPNDQ---PRLDPEVRYVSN
ESNQG--
>gi|448648021|ref|ZP_21679499.1| 50S ribosomal protein L3P [Haloarcula californiae ATCC 33799]
-----MPQPSRPRKGSLGFGPRKRSTSE---TPRFNSWPSDDGQPGVQGFAGYKAGMTHV
VLVNDEPNSPREGMEETVPVTVIETPPMRAVALRAYEDTP-YGQRPLTEVWTDEFHSELD
RTLDVPEDH-DPDAAEEQIRDAHEAGDLGDLRLITHTVPDAV-PSVPKKKPDVMETRVGG
GSVSDRLDHALDLVED-GGEHAMNDIFRAGEYADVAGVTKGKGTQGPVKRWGVQKRKGKH
ARQGWRRRIGN----LGPWNPSRVRSTVPQQGQTGYHQRTELNKRLIDIGDGDE-PTVDG
GFVNYGEVDGPYTLVKGSVPG---PDKRLVRFRP----AVRPNDQ---PRLDPEVRYVSN
ESNQG--
>gi|448685260|ref|ZP_21693252.1| 50S ribosomal protein L3P [Haloarcula japonica DSM 6131]
-----MPQPSRPRKGSLGFGPRKRSTSE---TPRFNSWPSDDGQPGVQGFAGYKAGMTHV
VLVNDEPNSPREGMEETVPVTVIETPPMRAVALRAYEDTP-YGQRPLTEVWTDEFHSELD
RTLDVPEDH-DPDAAEEQIRDAHEAGDLGDLRLITHTVPDAV-PSVPKKKPDVMETRVGG
GSVSDRLDHALDLVED-GGEHAMNDIFRAGEYADVAGVTKGKGTQGPVKRWGVQKRKGKH
ARQGWRRRIGN----LGPWNPSRVRSTVPQQGQTGYHQRTELNKRLIDIGEGDE-PTVDG
GFVNYGEVDGPYTLVKGSVPG---PDKRLVRFRP----AVRPNDQ---PRLDPEVRYVSN
ESNQG--
>gi|448377806|ref|ZP_21560502.1| 50S ribosomal protein L3P [Halovivax asiaticus JCM 14624]
-----MPQANRPRKGSLGFGPRKRATSE---VPRFRSWPDDDGQPTLQGFAGYKAGMTHV
VTVDDAANSPTEGMETTVPVTIVETPPMAIAALRAYEESP-YGQQPVAEVWADELDDELE
RTLDLPGDDYDRDAAADEFTAALDEGRVDDVRAITYTTPGEI-QSVPKTKPDVMETRIGG
GSVDDRVEFGLDLLEADGGEHVMNDVFRAGEYVDASGVTKGKGTQGPVKRWGVQKRKGKH
ARQGWRRRIGN----LGPWNPSRVRSTVPQQGQTGYHQRTELNKRLLAIGDGAD-ATVDG
GFVNYGEVDGPHALIKGSLPG---PSQRLIRFRP----AIRPGDQ---PRLDPEVRFVST
ASNQG--
>gi|433638933|ref|YP_007284693.1| archaeal ribosomal protein L3 [Halovivax ruber XH-70]
-----MPQANRPRKGSLGFGPRKRATSE---VPRFRSWPDDDGQPTLQGFAGYKAGMTHV
VTVDDAANSPTEGMETTVPVTIVETPPMAIAALRAYEESP-YGQQPVAEVWADELDDELE
RTLDLPGDDYDRDAAADEFTAALEAGRVDDVRAITYTTPDEI-QSVPKTKPDVMETRIGG
GSVDDRVEFGLDLLEADGGEHVMNDVFRAGEYVDASGVTKGKGTQGPVKRWGVQKRKGKH
ARQGWRRRIGN----LGPWNPSRVRSTVPQQGQTGYHQRTELNKRLLAIGDGAD-ATVDG
GFVNYGEVDGPHALIKGSLPG---PSQRLIRFRP----AIRPGDQ---PRLDPEVRFVST
ASNQG--
>lcl|36174_3850 unnamed protein product
-----MPQPNAPRKGSLGFGPRQRATSE---VPRFNSWPDDDGQPTLQGFAGYKAGMTHV
VMVDDAANSTTEGMETTVPVTIVETPPMRAVALRAYEDTP-YGIKPITEVWTDEFEDDLD
RVLDLPGDDYDVEAAEADVRDLLEQGRVDDVRVITHTVPGSV-QSIPKKKPDVMETRVGG
GSVEERLEFALELVAD-GGEHVLNDVFRAGEYVDASGVTKGKGTQGPVKRWGVQKRKGKH
ARQGWRRRIGN----LGPWNPSRVRSTVPQQGQTGYHQRTELNKRLVDIGDGAD-ATVDG
GFVNYGEVDGPHALIKGSLPG---PNKRLVRFRP----AIRPGDQ---PRLDPEVRYVST
ASNQG--
>gi|448323163|ref|ZP_21512627.1| 50S ribosomal protein L3P [Natronococcus amylolyticus DSM 10524]
-----MPQPNSPRKGSLGFGPRQRASSE---VPRFNSWPDDDGQPTLQGFAGYKAGMTHV
VMVDDEANSPTEGMEETVPVTIVETPPMRAVALRAYEDTP-YGKKPITEVWTDEFVPELD
RVLDLPGDDYDADTAEDELRELLEDGRVDDVRVITHTVPSAV-PSVPKKKPDVMETRVGG
GSVDERVDFALELIAD-GGEHVMNDTFRAGEYVDASGVTKGKGTQGPVKRWGVQKRKGKH
ARQGWRRRIGN----LGPWNPSRVRSTVPQQGQTGYHQRTELNKRLVDIGDGAD-ATVDG
GFVNYGEVDGPHALIKGSLPG---PNKRLVRFRP----AIRPGDQ---PRLDPEVRFVST
ASNQG--
>gi|448315112|ref|ZP_21504765.1| 50S ribosomal protein L3P [Natronococcus jeotgali DSM 18795]
-----MPQPNSPRKGSLGFGPRQRASSE---VPRFNSWPDDDGQPTLQGFAGYKAGMTHV
VMVDDKANSPTEGMEETVPVTIVETPPMRAVALRAYEDTP-YGKKPLTEVWTDEFVPELD
RVLDLPGDDYDADAAEDELRGYLEDGRIADVRVITHTVPSEV-PSIPKKKPDVMETRVGG
GSVEERLEFALEVLAD-GGEHVLNDVFRAGEYVDASGVTKGKGTQGPVKRWGVQKRKGKH
ARQGWRRRIGN----LGPWNPSRVRSTVPQQGQTGYHQRTELNKRLVDIGDGAD-ATVDG
GFVNYGEVDGPHALIKGSLPG---PDKRLLRFRP----AIRPGDQ---PRLDPEVRFVST
ASNQG--
>gi|435848748|ref|YP_007310998.1| LSU ribosomal protein L3P [Natronococcus occultus SP4]
-----MPQPNAPRKGSLGFGPRQRASSE---VPRFNSWPDDDGQPTLQGFAGYKAGMTHV
VMVDDEANSPTEGMEETVPVTIVETPPMRAVALRAYEDTP-YGKKPLTEVWTGEFVPELD
RVLDLPGDDYDADAAEDELRGYLEDGRIADVRVITHTVPSEV-PSIPKKKPDVMETRVGG
GSVEERVDFALELLAD-GGEHVMNDVFRAGEYLDASGVTKGKGTQGPVKRWGVQKRKGKH
ARQGWRRRIGN----LGPWNPSRVRSTVPQQGQTGYHQRTELNKRLVDIGDGAD-ATVDG
GFVNYGEVDGPHALIKGSLPG---PDKRLLRFRP----AIRPGDQ---PRLDPEVRFVST
ASNQG--
>gi|448311980|ref|ZP_21501733.1| 50S ribosomal protein L3P [Natronolimnobius innermongolicus JCM 12255]
-----MPQANSPRKGSLGFGPRKRATSE---VPRFNSWPDDEGQPTLQGFAGYKAGMTHV
VMVDDKSNSPTEGMEQTVPVTIVETPPMRAVSLRAYEDTP-YGKQPITEVWTDEFVPELD
RTLDLPGDDYDAEAAEEELRNLLAEGRIDDVRVITHTVPGSV-PSVPKKKPDVMETRVGG
GSVGERVDFALELLED-GGEHVMNDVFRAGEYVDASGVTKGKGTQGPVKRWGVQKRKGKH
ARQGWRRRIGN----LGPWNPSRVRSTVPQQGQTGYHQRTELNKRLVDMGDGAD-ATVDG
GFVNYGEVDGPHALIKGSLPG---PEQRLIRFRP----AIRPGDQ---PRLDPEVRYVST
ASNQG--
>gi|448358804|ref|ZP_21547478.1| 50S ribosomal protein L3P [Natrialba chahannaoensis JCM 10990]
-----MPQPNAPRKGSLGFGPRQRASSE---VPRFNSWPDDDGQPTLQGFAGYKAGMTHV
VMVDDKSNSPTEGMEQTVPVTIVETPPMRAVALRAYEDTP-YGKQPVTEVWTDEFVPELD
RVLDLPGDDYDTDAAADELRGLLEEGRVDDVRVITHTVPGDV-PSMPKKKPDVMETRVGG
GSVEERVDYALELVEEDGGEHVMNDVFRAGEYVDASGVTKGKGTQGPVKRWGVQKRKGKH
ARQGWRRRIGN----LGPWNPSRVRSTVPQQGQTGYHQRTELNKRLVDIGDGAD-ATVDG
GFVNYGEVDGPHVLIKGSLPG---PNKRLVRFRP----AIRPGDQ---PRLDPEVRYVST
ASNQG--
>gi|289579898|ref|YP_003478364.1| 50S ribosomal protein L3 [Natrialba magadii ATCC 43099]
-----MPQPNAPRKGSLGFGPRQRASSE---VPRFNSWPDDDGQPTLQGFAGYKAGMTHV
VMVDDKSNSPTEGMEQTVPVTIVETPPMRAVALRAYEDTP-YGKQPVTEVWTDEFVPELD
RVLDLPGDDYDTDAAADELRGLLEEGRVDDVRVITHTVPGDV-PSMPKKKPDVMETRVGG
GSVEERVDYALELVEEDGGEHVMNDVFRAGEYVDASGVTKGKGTQGPVKRWGVQKRKGKH
ARQGWRRRIGN----LGPWNPSRVRSTVPQQGQTGYHQRTELNKRLVDIGDGAD-ATVDG
GFVNYGEVDGPHVLIKGSLPG---PNKRLVRFRP----AIRPGDQ---PRLDPEVRYVST
ASNQG--
>gi|448352597|ref|ZP_21541379.1| 50S ribosomal protein L3P [Natrialba hulunbeirensis JCM 10989]
-----MPQPNAPRKGSLGFGPRQRASSE---VPRFNSWPDDDGQPTLQGFAGYKAGMTHV
VMVDDKSNSPTEGMEETVPVTIVETPPMRAVALRAYEDTP-YGKQPVTEVWTDEFVPELD
RVLDLPGDDYDTDAAADELRGLLEEGRVDDVRVITHTVPGDV-PSMPKKKPDVMETRVGG
GSVEERVDYALELVEEDGGEHVMNDVFRAGEYVDASGVTKGKGTQGPVKRWGVQKRKGKH
ARQGWRRRIGN----LGPWNPSRVRSTVPQQGQTGYHQRTELNKRLVDIGDGAD-ATVDG
GFVNYGEVDGPHVLIKGSLPG---PNKRLVRFRP----AIRPGDQ---PRLDPEVRYVST
ASNQG--
>gi|448369939|ref|ZP_21556392.1| 50S ribosomal protein L3P [Natrialba aegyptia DSM 13077]
-----MPQSNAPRKGSLGFGPRKRATSE---VPRFNSWPDDDGQPTLQGFAGYKAGMTHV
VMVDDKANSPTEGMEETVPVTIVETPPMRAVALRAYEDTP-YGKKPLTEVWTDEFVPELD
RVLDLPGDDYDTDAAADELRGFLEEGRVDDVRVITHTVPGDI-PSMPKKKPDVMETRVGG
GSVEDRVDYALELLEDGGGEHVMNDVFRAGEYVDASGVTKGKGTQGPVKRWGVQKRKGKH
ARQGWRRRIGN----LGPWNPSRVRSTVPQQGQTGYHQRTELNKRLVDIGDGAD-ATVDG
GFINYGEVDGPHVLIKGSLPG---PEKRLVRFRP----AIRPGDQ---PRLDPEVRYVST
ASNQG--
>gi|448362304|ref|ZP_21550915.1| 50S ribosomal protein L3P [Natrialba asiatica DSM 12278]
-----MPQSNAPRKGSLGFGPRKRATSE---VPRFNSWPDDDGQPTLQGFAGYKAGMTHV
VMVDDKANSPTEGMEETVPVTIVETPPMRAVALRAYEDTP-YGKKPLTEVWTDEFVPELD
RVLDLPGDDYDTDASADELRGFLEEGRVDDVRVITHTVPGDI-PSMPKKKPDVMETRVGG
SSVEDRVDYALELLEDGGGEHVMNDMFRAGEYVDASGVTKGKGTQGPVKRWGVQKRKGKH
ARQGWRRRIGN----LGPWNPSRVRSTVPQQGQTGYHQRTELNKRLVDIGDGAD-ATVDG
GFINYGEVDGPHVLIKGSLPG---PEKRLVRFRP----AIRPGDQ---PRLDPEVRYVST
ASNQG--
>gi|448350181|ref|ZP_21539000.1| 50S ribosomal protein L3P [Natrialba taiwanensis DSM 12281]
-----MPQSNAPRKGSLGFGPRKRATSE---VPRFNSWPDDDGQPTLQGFAGYKAGMTHV
VMVDDKANSPTEGMEETVPVTIVETPPMRAVALRAYEDTP-YGKKPLTEVWTDEFVPELD
RVLDLPGDDYDTDASADELRGFLEEGRVDDVRVITHTVPGDI-PSMPKKKPDVMETRVGG
SSVEDRVDYTLELLEDGGGEHVMNDVFRAGEYVDASGVTKGKGTQGPVKRWGVQKRKGKH
ARQGWRRRIGN----LGPWNPSRVRSTVPQQGQTGYHQRTELNKRLVDIGDGAD-ATVDG
GFINYGEVDGPHVLIKGSLPG---PEKRLVRFRP----AIRPGDQ---PRLDPEVRYVST
ASNQG--
>gi|448309694|ref|ZP_21499550.1| 50S ribosomal protein L3P [Natronorubrum bangense JCM 10635]
-----MPQPNAPRKGSLGFGPRQRATSE---VPRFNSWPDDDGQPTLQGFAGYKAGMTHV
VMVDDKANSPTEGMEETVPVTIVETPPMRAVALRVYEDTP-YGMKPLTEVWTDEFVPELD
RVLDLPGDDYDVDAATDELRGYLEEGRIDDVRVITHTVPGEV-PSMPKKKPDVMETRVGG
GSIEERVDFALETVED-GGEHVMNDMFRAGEYVDASGVTKGKGTQGPVKRWGVQKRKGKH
ARQGWRRRIGN----LGPWNPSRVRSTVPQQGQTGYHQRTELNKRLVDIGDGAD-ATVDG
GFVNYGEVDGPHALIKGSLPG---PNKRLVRFRP----AIRPGDQ---PRLDPEVRYVST
ASNQG--
>gi|448302866|ref|ZP_21492816.1| 50S ribosomal protein L3P [Natronorubrum sulfidifaciens JCM 14089]
-----MPQPNAPRKGSLGFGPRQRATSE---VPRFNSWPDDDGQPTLQGFAGYKAGMTHV
VMVDDKANSPTEGMEETVPVTIVETPPMRAVALRVYEDTP-YGMKPLTEVWTDEFAPELD
RVLDLPGDDYDVDAATDELRGYLEEGRVDDVRVITHTVPGEI-PSMPKKKPDVMETRVGG
GSLDERVDFALETVED-GGEHVMNDMFRAGEYVDASGVTKGKGTQGPVKRWGVQKRKGKH
ARQGWRRRIGN----LGPWNPSRVRSTVPQQGQTGYHQRTELNKRLVDIGDGAD-ATVDG
GFVNYGEVDGPHALIKGSLPG---PNKRLVRFRP----AIRPGDQ---PRLDPEVRYVST
ASNQG--
>gi|448399310|ref|ZP_21570612.1| 50S ribosomal protein L3P [Haloterrigena limicola JCM 13563]
-----MPQANRPRKGSLGFGPRKRATSE---VPRFNSWPDDDGQPTLQGFAGYKAGMTHV
VMVDDKSNSPTEGMEQTVPVTIVETPPMRAVSLRAYEDTP-YGMKPLTEVWTDEFVPELD
RVLDLPGDDYDADAATDELRGLHEEGRVDDVRVITHTVPSEV-PSVPKKKPDVMETRVGG
GSVDERVDFALELLED-GGEHVMNDVFRAGEYVDASGVTKGKGTQGPVKRWGVQKRKGKH
ARQGWRRRIGN----LGPWNPSRVRSTVPQQGQTGYHQRTELNKRLVDIGDGAD-ATVDG
GFVNYGEVDGPHALIKGSLPG---PQKRLVRFRP----AIRPGDQ---PRLDPEVRYVST
ASNQG--
>gi|448386089|ref|ZP_21564297.1| 50S ribosomal protein L3P [Haloterrigena thermotolerans DSM 11522]
-----MPQANTPRKGSLGFGPRKRATSE---VPRFNSWPDTDGQPTLQGFAGYKAGMTHV
VMVDDKANSPTEGMEETVPVTIVETPPMRAVALRAYEDTP-YGKKPITEVWTDEFVPELD
RVLDIPGDDYDVDAAEDELRGLLSEGRVDDVRVITHTVPTEI-PSVPKKKPDVMETRVGG
GSVEERVDFALETVAD-GGEHVMNDVFRAGEYVDASGVTKGKGTQGPVKRWGVQKRKGKH
ARQGWRRRIGN----LGPWNPSRVRSTVPQQGQTGYHQRTELNKRLVDIGEGAD-ATVDG
GFVNYGEVDGPHALIKGSLPG---PQQRLVRFRP----AIRPGDQ---PRLDPEVRYVST
ASNQG--
>gi|448332400|ref|ZP_21521644.1| 50S ribosomal protein L3P [Natrinema pellirubrum DSM 15624]
-----MPQANTPRKGSLGFGPRKRATSE---VPRFNSWPDTDGQPTLQGFAGYKAGMTHV
VMVDDKANSPTEGMEETVPVTIVETPPMRAVALRAYEDTP-YGKKPITEVWTDEFVPELD
RVLDIPGDDYDVDAAEDELRGLLAEGRVDDVRVITHTVPTEI-PSVPKKKPDVMETRVGG
GSIEERVDFALETVAD-GGEHVMNDVFRAGEYVDASGVTKGKGTQGPVKRWGVQKRKGKH
ARQGWRRRIGN----LGPWNPSRVRSTVPQQGQTGYHQRTELNKRLVDIGEGAD-ATVDG
GFVNYGEVDGPHALIKGSLPG---PQQRLVRFRP----AIRPGDQ---PRLDPEVRYVST
ASNQG--
>gi|448329359|ref|ZP_21518659.1| 50S ribosomal protein L3P [Natrinema versiforme JCM 10478]
-----MPQANTPRKGSLGFGPRKRATSE---VPRFNSWPDTDGQPTLQGFAGYKAGMTHV
VMVDDKANSPTEGMEETVPVTIVETPPMRAVALRAYEDTP-YGMKPITEVWTDEFVPELD
RVLDLPGDDYDTDASEDELRGLLEEGRVDDVRVITHTVPGDV-PSVPKKKPDVMETRVGG
GSVDDRVEFALETVAD-GGEHVMNDVFRAGEYVDASGVTKGKGTQGPVKRWGVQKRKGKH
ARQGWRRRIGN----LGPWNPSRVRSTVPQQGQTGYHQRTELNKRLVDIGDGAD-ATVDG
GFVNYGEVDGPHALIKGSLPG---PQQRLVRFRP----AIRPGDQ---PRLDPEVRYVST
ASNQG--
>gi|448341390|ref|ZP_21530351.1| 50S ribosomal protein L3P [Natrinema gari JCM 14663]
-----MPQANTPRKGSLGFGPRQRATSE---VPRFNSWPDDDGQPTLQGFAGYKAGMTHV
VMVDDKANSPTEGMEETVPVTIVETPPMRAVALRAYEDTP-YGMKPITEVWTDEFVPELD
RVLDLPGDEYDTDAATDELRGLQEEGRVDDVRVITHTVPGDV-PSVPKKKPDVMETRVGG
GSVDDRVDFALETIED-GGEHVMNDVFRAGEYVDASGVTKGKGTQGPVKRWGVQKRKGKH
ARQGWRRRIGN----LGPWNPSRVRSTVPQQGQTGYHQRTELNKRLVDIGEGAD-ATVDG
GFVNYGEVDGPHALIKGSLPG---PQQRLVRFRP----AIRPGDQ---PRLDPEVRYVST
ASNQG--
>gi|397773843|ref|YP_006541389.1| ribosomal protein L3 [Natrinema sp. J7-2]
-----MPQANTPRKGSLGFGPRQRATSE---VPRFNSWPDDDGQPTLQGFAGYKAGMTHV
VMVDDKANSPTEGMEETVPVTIVETPPMRAVALRAYEDTP-YGMKPITEVWTDEFVPELD
RVLDLPGDEYDTDAATDELRGLQEEGRVDDVRVITHTVPGDV-PSVPKKKPDVMETRVGG
GSVDDRVDFALETIED-GGEHVMNDVFRAGEYVDASGVTKGKGTQGPVKRWGVQKRKGKH
ARQGWRRRIGN----LGPWNPSRVRSTVPQQGQTGYHQRTELNKRLVDIGEGAD-ATVDG
GFVNYGEVDGPHALIKGSLPG---PQQRLVRFRP----AIRPGDQ---PRLDPEVRYVST
ASNQG--
>gi|448338134|ref|ZP_21527186.1| 50S ribosomal protein L3P [Natrinema pallidum DSM 3751]
-----MPQANTPRKGSLGFGPRQRATSE---VPRFNSWPDDDGQPTLQGFAGYKAGMTHV
VMVDDKANSPTEGMEETVPVTIVETPPMRAVALRAYEDTP-YGMKPITEVWTDEFVPELD
RVLDLPGDEYDTDAATDELRGLQEEGRVDDVRVITHTVPGDV-PSVPKKKPDVMETRVGG
GSVGDRVDFALEIIED-GGEHVMNDVFRAGEYVDASGVTKGKGTQGPVKRWGVQKRKGKH
ARQGWRRRIGN----LGPWNPSRVRSTVPQQGQTGYHQRTELNKRLVDIGDGAD-ATVDG
GFVNYGEVDGPHALIKGSLPG---PQQRLVRFRP----AIRPGDQ---PRLDPEVRYVST
ASNQG--
>lcl|38023_3536 unnamed protein product
-----MPQANTPRKGSLGFGPRQRATSE---VPRFNSWPDDDGQPTLQGFAGYKAGMTHV
VMVDDKSNSPTEGMEQTVPVTIVETPPMRAVALRAYEDTP-YGMKPITEVWTDEFVPELD
RVLDLPGDEYDTDAATDELRGLQEEGRVDDVRVITHTVPGDV-PSVPKKKPDVMETRVGG
GSVDDRVDFALEIIED-GGEHVMNDVFRAGEYVDASGVTKGKGTQGPVKRWGVQKRKGKH
ARQGWRRRIGN----LGPWNPSRVRSTVPQQGQTGYHQRTELNKRLVDIGDGAD-ATVDG
GFVNYGEVDGPHALIKGSLPG---PQQRLVRFRP----AIRPGDQ---PRLDPEVRYVST
ASNQG--
>gi|448345585|ref|ZP_21534474.1| 50S ribosomal protein L3P [Natrinema altunense JCM 12890]
-----MPQANTPRKGSLGFGPRQRATSE---VPRFNSWPDDDGQPTLQGFAGYKAGMTHV
VMVDDKSNSPTEGMEQTVPVTIVETPPMRAVALRAYEDTP-YGMKPITEVWTDEFVPELD
RVLDLPGDEYDTDAATDELRGLQEEGRVDDVRVITHTVPGDV-PSVPKKKPDVMETRVGG
GSVDDRVDFALEIIED-GGEHVMNDVFRAGEYVDASGVTKGKGTQGPVKRWGVQKRKGKH
ARQGWRRRIGN----LGPWNPSRVRSTVPQQGQTGYHQRTELNKRLVDIGDGAD-ATVDG
GFVNYGEVDGPHALIKGSLPG---PQQRLVRFRP----AIRPGDQ---PRLDPEVRYVST
ASNQG--
>gi|448298465|ref|ZP_21488494.1| 50S ribosomal protein L3P [Natronorubrum tibetense GA33]
-----MPQANSPRKGSLGFGPRQRATSE---VPRFNSWPDDDGQPTLQGFAGYKAGMTHV
VMVDDKANSPTEGMEQTVPVTIVETPPMRAVALRAYEATP-YGMKPVTEVWTDEFVTELD
RVLDVPGDDYDADAAEDELRGYLEEGRVDDVRVITHTVPGSI-PSMPKKKPDVMETRVGG
GSVEDRVDFALETVAD-GGEHVMNDVFRAGEYVDASGVTKGKGTQGPVKRWGVQKRKGKH
ARQGWRRRIGN----LGPWNPSRVRSTVPQQGQTGYHQRTELNKRLVDIGDGAD-ATVDG
GFVNYGEVDGPHALIKGSLPG---PNKRLVRFRP----AIRPGDQ---PRLDPEVRYVST
ASNQG--
>gi|448392361|ref|ZP_21567135.1| 50S ribosomal protein L3P [Haloterrigena salina JCM 13891]
-----MPQANSPRKGSLGFGPRKRATSE---VPRFNSWPDDEGQPTLQGFAGYKAGMTHV
VMVDDKANSPTEGMEQTVPVTIVETPPMRAVALRAYEETP-YGMKPVTEVWTDEFVPELD
RVLDIPGDDYDTDAAEDELRGLLEQGRVDDVRVITHTVPSEI-PSVPKKKPDVMETRVGG
GSVEDRVDFALETVAD-GGEHVMNDVFRAGEYVDASGVTKGKGTQGPVKRWGVQKRKGKH
ARQGWRRRIGN----LGPWNPSRVRSTVPQQGQTGYHQRTELNKRLVDIGDGAD-ATVDG
GFVNYGEVDGPHALIKGSLPG---PQQRLVRFRP----AIRPGDQ---PRLDPEVRYVST
ASNQG--
>gi|284165492|ref|YP_003403771.1| 50S ribosomal protein L3 [Haloterrigena turkmenica DSM 5511]
-----MPQANSPRKGSLGFGPRKRATSE---VPRFNSWPDDEGQPTLQGFAGYKAGMTHV
VMVDDKANSPTEGMEQTVPVTIVETPPMRAVALRAYEETP-YGMKPVTEVWTDEFVPELD
RVLDIPGDDYDTDAAEDELRGLLEQGRVDDVRVITHTVPSEI-PSVPKKKPDVMETRVGG
GSVEDRIDFALETVAD-GGEHVMNDVFRAGEYVDASGVTKGKGTQGPVKRWGVQKRKGKH
ARQGWRRRIGN----LGPWNPSRVRSTVPQQGQTGYHQRTELNKRLVDIGDGAD-ATVDG
GFVNYGEVDGPHALIKGSLPG---PQQRLVRFRP----AIRPGDQ---PRLDPEVRYVST
ASNQG--
>gi|336252440|ref|YP_004595547.1| 50S ribosomal protein L3 [Halopiger xanaduensis SH-6]
-----MPQSNAPRKGSLGFGPRKRASSE---VPRFNSWPDDEGQPTLQGFAGYKAGMTHV
VMVDDQSNSPTEGMEQTVPVTIVETPPMRAVALRAYEDTA-YGKQPVTEVWTDEFVSELD
RVLDLPGDDYDPDAAEDELRGLLEEGRVDDVRVITHTVPTEI-PSVPKKKPDVMETRVGG
GAVEERVDFALELLED-GGEHVMNDVFRAGEYVDASGVTKGKGTQGPVKRWGVQKRKGKH
ARQGWRRRIGN----LGPWNPSRVRSTVPQQGQTGYHQRTELNKRLVDIGDGAD-ATVDG
GFINYGEVDGPHALIKGSLPG---PEQRLVRFRP----AIRPGDQ---PRLDPEVRYVST
ASNQG--
>gi|448697501|ref|ZP_21698541.1| 50S ribosomal protein L3P [Halobiforma lacisalsi AJ5]
-----MPQSNAPRKGSLGFGPRKRASSE---VPRFNSWPDTDGQPTLQGFAGYKAGMTHV
VMVDDKANSPTEGMEQTVPVTIVETPPMRAVALRAYEDTP-YGMNPVTEVWTDEFAPELD
RVLDLPGDDYDSDAAADELRGLLENGRVDDVRAITHTVPSEV-PSVPKKKPDVMETRIGG
GSVDERVDFGLELLGD-GGEHVMNDVFRAGEYVDASGVTKGKGTQGPVKRWGVQKRKGKH
ARQGWRRRIGN----LGPWNPSRVRSTVPQQGQTGYHQRTELNKRLVDMGEGAD-ATVDG
GFVNYGEVDGPHALIKGSLPG---PEKRLVRFRP----AIRPGDQ---PRLDPEVRYVST
ASNQG--
>gi|429190344|ref|YP_007176022.1| 50S ribosomal protein L3 [Natronobacterium gregoryi SP2]
-----MPQSNAPRKGSLGFGPRKRATSE---VPRFNSWPDDDGQPTLQGFAGYKAGMTHV
VMVDDQANSPTEGMEQTVPVTIVETPPMRAVALRAYEDTP-YGLNPVTEVWTDEFADELD
RVLDLPGDDYDSDAAEDELRGLLEEGRVDDVRVITHTVPSEV-PSMPKKKPDVMETRVGG
GSVEERVDFGLELLVD-GGEHVMNDVFRAGEYVDASGVTKGKGTQGPVKRWGVQKRKGKH
ARQGWRRRIGN----LGPWNPSRVRSTVPQQGQTGYHQRTELNKRLVDMGNGAD-ATVDG
GFVNYGEVDGPHALIKGSLPG---PEKRLVRFRP----AIRPGDQ---PRLDPEVRYVST
ASNQG--
>gi|448704116|ref|ZP_21700597.1| 50S ribosomal protein L3P [Halobiforma nitratireducens JCM 10879]
-----MPQSNAPRKGSLGFGPRKRASSE---VPRFNSWPDTDGQPTLQGFAGYKAGMTHV
VMVDDKSNSPTEGMEQTVPVTIVETPPMRAVALRAYEDTP-YGMNPVTEVWTDEFADELD
RVLDLPGDDYDSDAAEDELRGLLEEGRVDDVRAITHTVPSEV-PSVPKKKPDVMETRVGG
GSVEERVDFGLDLLEN-GGEHVMNDVFRAGEYVDASGVTKGKGTQGPVKRWGVQKRKGKH
ARQGWRRRIGN----LGPWNPSRVRSTVPQQGQTGYHQRTELNKRLVDIGNGAD-ATVDG
GFVNYGEVDGPHALIKGSLPG---PEKRLVRFRP----AIRPGDQ---PRLDPEVRYVST
ASNQG--
>gi|448294699|ref|ZP_21484778.1| 50S ribosomal protein L3P [Halalkalicoccus jeotgali B3]
-----MPQPSRPRKGSLGFGPRTRATSE---VPRFNSWPDDDGQPALQGFAGYKAGMSHV
VMVNDEANSPLEGTEQTVPVTIVETPPMRAVALRAYEQTA-YGMQPRGEVWAEEFDDELD
RALDLPSEA-D-PSARDDLETALEEGKVDDLRVITHTSPASL-RGVPKKKPDVMETRVGG
GSLAERAEFAFGLLDE-GGEHEATDVFRAGEYLDVSGVTKGKGTQGPVKRWGVQKRKGKH
ARQGWRRRIGN----LGPWNPSRVRSTVPQQGQTGYHQRTELNKRLLALGEEDD-VNPDG
GLVNYGEVSGPYTLIKGSLPG---PDKRVLRFRP----AIRPNDQ---PRLDPEVRYVST
SSNQG--
>gi|541204063|gb|ERH12043.1| archaeal ribosomal protein L3 [halophilic archaeon J07HB67]
-----MPQPSRPRKGSTGFGPRTRSASE---VPRLSSWPADDGAAGVQGFAGYKAGMTHV
VMVNDEDDSPRQGMEESVPVTVVEVPEMRAVAVRAYEETA-YGSRPLTEAWTGEFHEELD
RALDLPNEN-SFEPAADELRTLVDDGTVDDVRLITHTQPATL-QNVPKKEPDVMETRVGG
GSIDDRLEYALELVEG-GGSHTFGDVFRAGEYLDAAGITKGKGTQGPVKRWGVQKRKGKH
ARQGWRRRIGN----LGPWNPSRVRSTVPQQGQTGYHQRTELNKRLLDFGEGDD-ASVDG
GFVNYGEVDGRYALVKGSLPG---PEKRLLRFRP----AVRPNDQ---PRLDPEVRYVST
ESNQG--
>gi|399577346|ref|ZP_10771099.1| 50S ribosomal protein L3P [Halogranum salarium B-1]
----------------MGFGPRKRAASE---VPRIRSWPDDEGSPALQGFAGYKAGMTHV
VMVNDESNSPREGMEESVPVTVVETPPMRAVALRAYKDTA-YGKKPVTEVWTTEFHEELD
RTLDLPAES-TFDEDADELRALLDDGKVDDLRMITHTVPSAL-NNVPKKKPDVMETRVGG
GSLDERADYALELVEA-GGEHSMDDVFRPGEYLDVSGVTKGKGTQGPVKRWGVQKRKGKH
ARQGWRRRIGN----LGPWNPSRVRSTVPQQGQMGYHQRTELNKRLIDVGEGDD-ASVDG
GFVNYGEVTGNYALIKGSLPG---PNKRLIRFRP----AVRPNDQ---PRLDPEVRYVST
ASNQG--
>gi|541199334|gb|ERH07497.1| archaeal ribosomal protein L3 [Halonotius sp. J07HN4]
-----MPQPSRPRKGSLGFSPRTRADSE---VPRIRSWPDDDGAPAPQGFAGYKAGMTHV
VMVNDEANSSREGMEESVPVTVVEVPPMRAVALRAYEETP-YGQKPVGEVWATEFHDELD
RALDLPAED-TFESDSEALRNELDAGNVDDLRLITHTVPAES-PNVPKKKPDIMETRVGG
GSLSERADFGLELLAD-GGEHGADDVFRAGEYLDVSGITKGKGTQGPVKRWGVQKRKGKH
ARQGWRRRIGN----LGPWNPSRVRSTVPQQGQTGYQQRTELNKRLIDIGDGDD-ASVDG
GFVNHGEVDGNYVLIKGSLPG---PNQRLLRFRP----AIRPNDT---PRLDPEVRYVST
ASNQG--
>gi|541192137|gb|ERH00486.1| archaeal ribosomal protein L3 [Halonotius sp. J07HN6]
-----MPQPSRPRKGSLGYSPRTRADSE---VPRIRSWPDDDGAPAPQGFAGYKAGMTHV
VMVNDEANSSREGMEESVPVTVVEVPPMRAVALRAYEDTP-YGQKPVTEVWATEFHDELD
RALDLPAED-TFEEDSKALRDELDAGTVDDLRFITHTVPVDN-PNVPKKKPDIMETRIGG
GSLDERADFALDLLDD-GGEHSADDVFRAGEFLDVSGITKGKGTQGPVKRWGVQKRKGKH
ARQGWRRRIGN----LGPWNPSRVRSTVPQQGQTGYQQRTELNKRLLDIGNGDD-ASVDG
GFVNHGEVEGNYVLIKGSLPG---PNQRLLRFRP----AIRPNEQ---PRLDPEVRYVST
ASNQG--
>gi|544640221|ref|WP_021074760.1| 50S ribosomal protein L3 [haloarchaeon 3A1_DGR]
-------------------------------MPRIRSWPDDDGAPALQGFAGYKAGMTHV
VMVNDEANSPREGMEESVPVTVVETPPMYAVALRAYEDTP-YGKQPVTEVWTSEFHDELD
RTLDLPAED-TFEEDAEELEALLEAGDVDDVRVITHTAPDEL-SNVPKKEPDVMETRVGG
GSIDERAEFALDLVSD-GGAHEFGDVFRAGEYADVSGVTKGKGTQGPVKRWGVQKRKGKH
ARQGWRRRIGN----LGPWNPSRVRSTVPQQGQTGYHQRTELNKRLIDFGEGDE-ASVDG
GFVNYGEVDGSYALVKGSVPG---PDKRLIRFRP----AIRPNDQ---PRLDPEVRYVST
ASNQG--
>lcl|36550_1705 unnamed protein product
-----M------------------------------------------------------
--VNDEANSPREGMEESVPVTVVETPPMYAVALRAYEQTA-YGKKPVEEVWATEFHEELD
RALDLPAEN-TFEEDAEELRALLDDGVVDDVRVITHTVPSEL-ANIPKKKPDVMETRVGG
GSLEERVEFGLDLVGE-GGAHEFGDVFRAGQYTDVSGITKGKGTQGPVKRWGVQKRKGKH
ARQGWRRRIGN----LGPWNPSRVRSTVPQQGQTGYHQRTELNKRLIDFGEGDD-ASVDG
GFVNYGEVDGEYALIKGSLPG---PDQRLLRFRP----AIRPNDQ---PRLDPEVRYVST
ASNQG--
>lcl|36551_2369 unnamed protein product
-----M------------------------------------------------------
--VNDEANSPREGMEESVPVTVVETPPMYAVALRAYEQTA-YGKKPVEEVWATEFHEELD
RALDLPAEN-TFEEDAEELRALLDDGVVDDVRVITHTVPSEL-ANIPKKKPDVMETRVGG
GSLEERVEFGLDLVGE-GGAHEFGDVFRAGQYTDVSGITKGKGTQGPVKRWGVQKRKGKH
ARQGWRRRIGN----LGPWNPSRVRSTVPQQGQTGYHQRTELNKRLIDFGEGDD-ASVDG
GFVNYGEVDGEYALIKGSLPG---PDQRLLRFRP----AIRPNDQ---PRLDPEVRYVST
ASNQG--
>lcl|36552_1178 unnamed protein product
-----M------------------------------------------------------
--VNDEANSPREGMEESVPVTVVETPPMYAVALRAYEQTA-YGKKPVEEVWATEFHEELD
RALDLPAEN-TFEEDAEELRALLDDGVVDDVRVITHTVPSEL-ANIPKKKPDVMETRVGG
GSLEERVEFGLDLVGE-GGAHEFGDVFRAGQYTDVSGITKGKGTQGPVKRWGVQKRKGKH
ARQGWRRRIGN----LGPWNPSRVRSTVPQQGQTGYHQRTELNKRLIDFGEGDD-ASVDG
GFVNYGEVDGEYALIKGSLPG---PDQRLLRFRP----AIRPNDQ---PRLDPEVRYVST
ASNQG--
>lcl|36554_2665 unnamed protein product
-----M------------------------------------------------------
--VNDEANSPREGMEESVPVTVVETPPMYAVALRAYEQTA-YGKKPVEEVWATEFHEELD
RALDLPAEN-TFEEDAEELRALLDDGVVDDVRVITHTVPSEL-ANIPKKKPDVMETRVGG
GSLEERVEFGLDLVGE-GGAHEFGDVFRAGQYTDVSGITKGKGTQGPVKRWGVQKRKGKH
ARQGWRRRIGN----LGPWNPSRVRSTVPQQGQTGYHQRTELNKRLIDFGEGDD-ASVDG
GFVNYGEVDGEYALIKGSLPG---PDQRLLRFRP----AIRPNDQ---PRLDPEVRYVST
ASNQG--
>lcl|36555_1208 unnamed protein product
MTHVVM------------------------------------------------------
--VNDEANSPREGMEESVPVTVVETPPMYAVALRAYEQTA-YGKKPVEEVWATEFHEELD
RALDLPAEN-TFEEDAEELRALLDDGVVDDVRVITHTVPSEL-ANIPKKKPDVMETRVGG
GSLEERVEFGLDLVGE-GGAHEFGDVFRAGQYTDVSGITKGKGTQGPVKRWGVQKRKGKH
ARQGWRRRIGN----LGPWNPSRVRSTVPQQGQTGYHQRTELNKRLIDFGEGDD-ASVDG
GFVNYGEVDGEYALIKGSLPG---PDQRLLRFRP----AIRPNDQ---PRLDPEVRYVST
ASNQG--
>gi|448475310|ref|ZP_21603028.1| 50S ribosomal protein L3P [Halorubrum aidingense JCM 13560]
-----MPQPSRPRKGSLGYGPRTRADRE---VPRIRSWPDDDGAPALQGFAGYKAGMTHV
VMVNDEANSPREGMEESVPVTVVETPPMYAVALRAYEQTP-YGMKPVEEVWATEFHEELD
RALDLPAED-TFEEDAEELRALLDDDVVDDVRVITHTVPSEL-ANVPKKKPDVMETRVGG
GSFEERVDFGLDLVAE-GGAHEFGDVFRAGQYTDVSGITKGKGTQGPVKRWGVQKRKGKH
ARQGWRRRIGN----LGPWNPSRVRSTVPQQGQTGYHQRTELNKRLIDFGEGDD-ASVDG
GFVNYGEVDGEYALIKGSLPG---PDKRLLRFRP----AIRPNDQ---PRLDPEVRYVST
ASNQG--
>lcl|38017_2436 unnamed protein product
------------------------------------------------------------
-MVNDEANSPREGMETSVPVTVVETPPMYAVALRAYEQTP-YGKKPVEEVWATEFHEELD
RALDLPAED-TFEEDADELRALLDEGAVDDVRVITHTVPSEL-ANVPKKKPDIMETRVGG
GSLEERVDFGLDLIEE-GGAHEFGDVFRAGQYTDVSGITKGKGTQGPVKRWGVQKRKGKH
ARQGWRRRIGN----LGPWNPSRVRSTVPQQGQTGYHQRTELNKRLIDFGEGDD-ASVDG
GFVNYGEVDGDYALIKGSLPG---PDKRLLRFRP----AIRPNDQ---PRLDPEVRYVST
ASNQG--
>gi|448441449|ref|ZP_21589112.1| 50S ribosomal protein L3P [Halorubrum saccharovorum DSM 1137]
-----MPQPSRPRKGSLGYGPRTRADRE---VPRIRSWPDDDGAPALQGFAGYKAGMTHV
VMVNDEANSPREGMEESVPVTVVETPPMYAVALRAYEQTP-YGKKPVEEVWATEFHEELD
RALDLPAED-TFEEDADELRALLDEDAVDDVRVITHTVPSEL-SNVPKKKPDIMETRVGG
GSLEERVDFGLDLVAE-GGAHEFGDVFRAGQYTDVSGITKGKGTQGPVKRWGVQKRKGKH
ARQGWRRRIGN----LGPWNPSRVRSTVPQQGQTGYHQRTELNKRLIDFGEGDD-ASVDG
GFVNYGEVDGDYALIKGSLPG---PDKRLLRFRP----AIRPNDQ---PRLDPEVRYVST
ASNQG--
>gi|222480857|ref|YP_002567094.1| 50S ribosomal protein L3P [Halorubrum lacusprofundi ATCC 49239]
-----MPQPSRPRKGSLGYGPRTRADRE---VPRIRSWPDDDGAPALQGFAGYKAGMTHV
VMVNDEANSPREGMETSVPVTVVETPPMYAVALRAYEQTP-YGKKPVEEVWATEFHEELD
RALDLPAED-TFEEDADELRALLDEGAVDDVRVITHTVPSEL-ANVPKKKPDVMETRVGG
GSLEERVDFGLDLVAE-GGAHEFGDVFRAGQYTDVSGITKGKGTQGPVKRWGVQKRKGKH
ARQGWRRRIGN----LGPWNPSRVRSTVPQQGQTGYHQRTELNKRLIDFGEGDD-ASVDG
GFVNYGEVDGEYALIKGSLPG---PDKRLIRFRP----AIRPNDQ---PRLDPEVRYVST
ASNQG--
>gi|448463230|ref|ZP_21598008.1| 50S ribosomal protein L3P [Halorubrum kocurii JCM 14978]
-----MPQPSRPRKGSLGYGPRTRADRE---VPRIRSWPDDDGAPALQGFAGYKAGMTHV
VMVNDEANSPREGMETSVPVTVVETPPMYAVALRAYEQTP-YGKKPVEEVWATEFHEELD
RALDLPAED-TFEEDADELRALLDEGAVDDVRVITHTVPSEL-ANVPKKKPDVMETRVGG
GSLEERVDFGLDLVAE-GGAHEFGDVFRAGQYTDVSGITKGKGTQGPVKRWGVQKRKGKH
ARQGWRRRIGN----LGPWNPSRVRSTVPQQGQTGYHQRTELNKRLIDFGEGDD-ASVDG
GFVNYGEVDGDYALIKGSLPG---PDKRLLRFRP----AIRPNDQ---PRLDPEVRYVST
ASNQG--
>gi|448460077|ref|ZP_21596997.1| 50S ribosomal protein L3P [Halorubrum lipolyticum DSM 21995]
-----MPQPSRPRKGSLGYGPRTRADRE---VPRIRSWPDDDGAPALQGFAGYKAGMTHV
VMVNDEANSPREGMETSVPVTVVETPPMYAVALRAYEQTP-YGKKPVEEVWATEFHEELD
RALDLPAED-TFEEDADELRALLDEGAVDDVRVITHTVPSEL-ANVPKKKPDVMETRVGG
GSLEERVDFGLDLVAE-GGAHEFGDVFRAGQYTDVSGITKGKGTQGPVKRWGVQKRKGKH
ARQGWRRRIGN----LGPWNPSRVRSTVPQQGQTGYHQRTELNKRLIDFGEGDD-ASVDG
GFVNYGEVDGEYALIKGSLPG---PDKRLLRFRP----AIRPNDQ---PRLDPEVRYVST
ASNQG--
>lcl|38019_2901 unnamed protein product
--------------------------------------------------------MTHV
MMVNDEADSPREGMEESVPVTVVETPPMHAVAVRAYEETP-YGQKPVAEVWATEFHEELD
RALDLPAED-TFEEDRTELEELLEAGVVDDLRVITHTTPAEL-ANVPKKKPDVMETRVGG
GSLEERADFALDLVAD-GGAHEFGDVFRAGQYTDVSGVTKGKGTQGPVKRWGVQKRKGKH
ARQGWRRRIGN----LGPWNPSRVRSTVPQQGQTGYHQRTELNKRLIDFGEGDD-ASVDG
GFVNYGEVDGEYALIKGSLPG---PDKRLLRFRP----AIRPNDQ---PRLDPEVRYVST
ASNQG--
>gi|448503712|ref|ZP_21613341.1| 50S ribosomal protein L3P [Halorubrum coriense DSM 10284]
-----MPQPSRPRKGSLGYGPRTRAESE---VPRIRSWPEDDGAPALQGFAGYKAGMTHV
MMVNDEANSPREGMEEAVPVTVVETPQMYAVAVRAYENTP-YGQKPVEEVWATEFHEELD
RALDLPAEE-TFEADADELRALLDDDVVDDVRVITHTAPSDL-SNVPKKKPDVMETRVGG
GSLEERVDFALDLVAE-GGAHEFGDVFRAGQYTDVSGITKGKGTQGPVKRWGVQKRKGKH
ARQGWRRRIGN----LGPWNPSRVRSTVPQQGQTGYHQRTELNKRLIDFGEGDD-ASVDG
GFVNYGEVDGEYALIKGSLPG---PDQRLLRFRP----AIRPNDQ---PRLDPEVRYVST
ESNQG--
>lcl|18174_1362 unnamed protein product
--------------------------------------------------------MTHV
MMVNDEANSPREGMEEAVPVTVVETPQMYAVAVRAYEDTP-YGQKPVEEVWATEFHEELD
RALDLPAEE-TFEEDADELRALLDDDVVDDVRVITHTAPSDL-ANVPKKKPDVMETRVGG
GSLEERADFALDLVAE-GGAHEFGDVFRAGQYTDVSGITKGKGTQGPVKRWGVQKRKGKH
ARQGWRRRIGN----LGPWNPSRVRSTVPQQGQTGYHQRTELNKRLIDFGEGDD-ASVDG
GFVNYGEVDGEYALIKGSLPG---PDQRLLRLRP----AIRPNDQ---PRLDPEVRYVST
ESNQG--
>lcl|18178_832 unnamed protein product
--------------------------------------------------------MTHV
MMVNDEANSPREGMEEAVPVTVVETPQMYAVAVRAYEDTP-YGQKPVEEVWATEFHEELD
RALDLPAEE-TFEEDADELRALLDDDVVDDVRVITHTAPSDL-ANVPKKKPDVMETRVGG
GSLEERADFALDLVAE-GGAHEFGDVFRAGQYTDVSGITKGKGTQGPVKRWGVQKRKGKH
ARQGWRRRIGN----LGPWNPSRVRSTVPQQGQTGYHQRTELNKRLIDFGEGDD-ASVDG
GFVNYGEVDGEYALIKGSLPG---PDQRLLRLRP----AIRPNDQ---PRLDPEVRYVST
ESNQG--
>gi|515913224|ref|WP_017343807.1| 50S ribosomal protein L3 [Halorubrum sp. T3]
--------------------------------------------------------MTHV
MMVNDEANSPREGMEEAVPVTVVETPQMYAVAVRAYEDTP-YGQKPVEEVWATEFHEELD
RALDLPAEE-TFEEDADELRALLDDDVVDDVRVITHTAPSDL-SNVPKKKPDVMETRVGG
GSLEERADFALDLVAE-GGAHEFGDVFRAGQYTDVSGITKGKGTQGPVKRWGVQKRKGKH
ARQGWRRRIGN----LGPWNPSRVRSTVPQQGQTGYHQRTELNKRLIDFGEGDD-ASVDG
GFVNYGEVDGEYALIKGSLPG---PDQRLLRLRP----AIRPNDQ---PRLDPEVRYVST
ESNQG--
>lcl|39407_835 unnamed protein product
--------------------------------------------------------MTHV
MMVNDEANSPREGMEEAVPVTVVETPPMYAVAVRAYENTP-YGQKPVEEVWATEFHEELD
RALDLPAEE-TFEEDADELRALLDDDVVDDVRVITHTAPSDL-SNVPKKKPDVMETRVGG
GSLEERADFALDLVAE-GGAHEFGDVFRAGQYTDVSGITKGKGTQGPVKRWGVQKRKGKH
ARQGWRRRIGN----LGPWNPSRVRSTVPQQGQTGYHQRTELNKRLIDFGEGDD-ASVDG
GFVNYGEVDGEYALIKGSLPG---PDQRLLRLRP----AIRPNDQ---PRLDPEVRYVST
ESNQG--
>lcl|38016_1439 unnamed protein product
--------------------------------------------------------MTHV
MMVNDEANSPREGMEEAVPVTVVETPPMYAVAVRAYENTP-YGQKPVEEVWATEFHEELD
RALDLPAEE-TFEEDADELRALLDDDVVDDVRVITHTAPSDL-SNVPKKKPDVMETRVGG
GSLEERADFALDLVAE-GGAHEFGDVFRAGQYTDVSGITKGKGTQGPVKRWGVQKRKGKH
ARQGWRRRIGN----LGPWNPSRVRSTVPQQGQTGYHQRTELNKRLIDFGEGDD-ASVDG
GFVNYGEVDGEYALIKGSLPG---PDQRLLRLRP----AIRPNDQ---PRLDPEVRYVST
ESNQG--
>lcl|36547_836 unnamed protein product
------------------------------------------------------------
MMVNDEANSPREGMEEAVPVTVVETPQMYAVAVRAYENTP-YGQKPVEEVWATEFHEELD
RALDLPAEE-TFEEDADELRALLDDDVVDDVRVITHTAPSDL-SNVPKKKPDVMETRVGG
GSLEERADFALDLVAD-GGAHEFGDVFRAGQYTDVSGITKGKGTQGPVKRWGVQKRKGKH
ARQGWRRRIGN----LGPWNPSRVRSTVPQQGQTGYHQRTELNKRLIDFGEGDD-ASVDG
GFVNYGEVDGEYALIKGSLPG---PDQRLLRLRP----AIRPNDQ---PRLDPEVRYVST
ESNQG--
>lcl|36548_3903 unnamed protein product
--------------------------------------------------------MTHV
MMVNDEANSPREGMEEAVPVTVVETPQMYAVAVRAYENTP-YGQKPVEEVWATEFHEELD
RALDLPAEE-TFEEDADELRALLDDDVVDDVRVITHTAPSDL-SNVPKKKPDVMETRVGG
GSLEERADFALDLVAD-GGAHEFGDVFRAGQYTDVSGITKGKGTQGPVKRWGVQKRKGKH
ARQGWRRRIGN----LGPWNPSRVRSTVPQQGQTGYHQRTELNKRLIDFGEGDD-ASVDG
GFVNYGEVDGEYALIKGSLPG---PDQRLLRLRP----AIRPNDQ---PRLDPEVRYVST
ESNQG--
>lcl|36549_2135 unnamed protein product
--------------------------------------------------------MTHV
MMVNDEANSPREGMEEAVPVTVVETPQMYAVAVRAYENTP-YGQKPVEEVWATEFHEELD
RALDLPAEE-TFEEDADELRALLDDDVVDDVRVITHTAPSDL-SNVPKKKPDVMETRVGG
GSLEERADFALDLVAD-GGAHEFGDVFRAGQYTDVSGITKGKGTQGPVKRWGVQKRKGKH
ARQGWRRRIGN----LGPWNPSRVRSTVPQQGQTGYHQRTELNKRLIDFGEGDD-ASVDG
GFVNYGEVDGEYALIKGSLPG---PDQRLLRLRP----AIRPNDQ---PRLDPEVRYVST
ESNQG--
>gi|448484334|ref|ZP_21606041.1| 50S ribosomal protein L3P [Halorubrum arcis JCM 13916]
-----MPQPSRPRKGSLGYGPRTRADSE---VPRIRSWPEDDGAPALQGFAGYKAGMTHV
MMVNDEANSPREGMEEAVPVTVVETPQMYAVAVRAYENTP-YGQKPVEEVWATEFHEELD
RALDLPAEE-TFEEDADELRALLDDDVVDDVRVITHTAPSDL-SNVPKKKPDVMETRVGG
GSLEERADFALDLVAD-GGAHEFGDVFRAGQYTDVSGITKGKGTQGPVKRWGVQKRKGKH
ARQGWRRRIGN----LGPWNPSRVRSTVPQQGQTGYHQRTELNKRLIDFGEGDD-ASVDG
GFVNYGEVDGEYALIKGSLPG---PDQRLLRLRP----AIRPNDQ---PRLDPEVRYVST
ESNQG--
>gi|448517689|ref|ZP_21617263.1| 50S ribosomal protein L3P [Halorubrum distributum JCM 10118]
-----MPQPSRPRKGSLGYGPRTRADSE---VPRIRSWPEDDGAPALQGFAGYKAGMTHV
MMVNDEANSPREGMEEAVPVTVVETPQMYAVAVRAYENTP-YGQKPVEEVWATEFHEELD
RALDLPAEE-TFEEDADELRALLDDDVVDDVRVITHTAPSDL-SNVPKKKPDVMETRVGG
GSLEERADFALDLVAD-GGAHEFGDVFRAGQYTDVSGITKGKGTQGPVKRWGVQKRKGKH
ARQGWRRRIGN----LGPWNPSRVRSTVPQQGQTGYHQRTELNKRLIDFGEGDD-ASVDG
GFVNYGEVDGEYALIKGSLPG---PDQRLLRLRP----AIRPNDQ---PRLDPEVRYVST
ESNQG--
>gi|448452123|ref|ZP_21593143.1| 50S ribosomal protein L3P [Halorubrum litoreum JCM 13561]
-----MPQPSRPRKGSLGYGPRTRADSE---VPRIRSWPEDDGAPALQGFAGYKAGMTHV
MMVNDEANSPREGMEEAVPVTVVETPQMYAVAVRAYENTP-YGQKPVEEVWATEFHEELD
RALDLPAEE-TFEEDADELRALLDDDVVDDVRVITHTAPSDL-SNVPKKKPDVMETRVGG
GSLEERADFALDLVAD-GGAHEFGDVFRAGQYTDVSGITKGKGTQGPVKRWGVQKRKGKH
ARQGWRRRIGN----LGPWNPSRVRSTVPQQGQTGYHQRTELNKRLIDFGEGDD-ASVDG
GFVNYGEVDGEYALIKGSLPG---PDQRLLRLRP----AIRPNDQ---PRLDPEVRYVST
ESNQG--
>gi|448426507|ref|ZP_21583356.1| 50S ribosomal protein L3P [Halorubrum terrestre JCM 10247]
-----MPQPSRPRKGSLGYGPRTRADSE---VPRIRSWPEDDGAPALQGFAGYKAGMTHV
MMVNDEANSPREGMEEAVPVTVVETPQMYAVAVRAYENTP-YGQKPVEEVWATEFHEELD
RALDLPAEE-TFEEDADELRALLDDDVVDDVRVITHTAPSDL-SNVPKKKPDVMETRVGG
GSLEERADFALDLVAD-GGAHEFGDVFRAGQYTDVSGITKGKGTQGPVKRWGVQKRKGKH
ARQGWRRRIGN----LGPWNPSRVRSTVPQQGQTGYHQRTELNKRLIDFGEGDD-ASVDG
GFVNYGEVDGEYALIKGSLPG---PDQRLLRLRP----AIRPNDQ---PRLDPEVRYVST
ESNQG--
>gi|495716513|ref|WP_008441092.1| 50S ribosomal protein L3 [Halorubrum californiense]
-----MPQPSRPRKGSLGYGPRTRADSE---VPRIRSWPEDDGAPALQGFAGYKAGMTHV
MMVNDEANSPREGMEEAVPVTVVETPQMYAVAVRAYENTP-YGQKPVEEVWATEFHEELD
RALDLPAEE-TFEEDADELRALLDDDVVDDVRVITHTAPSDL-SNVPKKKPDVMETRVGG
GSLEERADFALDLVAE-GGAHEFGDVFRAGQYTDVSGITKGKGTQGPVKRWGVQKRKGKH
ARQGWRRRIGN----LGPWNPSRVRSTVPQQGQTGYHQRTELNKRLIDFGEGDD-ASVDG
GFVNYGEVDGEYALIKGSLPG---PDQRLLRLRP----AIRPNDQ---PRLDPEVRYVST
ESNQG--
>lcl|36546_1994 unnamed protein product
------------------------------------------------------------
-MVNDEANSPREGMEEAVPVTVVETPQMYAVAVRAYENTP-YGQKPVEEVWATEFHEELD
RALDLPAED-TFEADADELRALLDDDVVDDVRVITHTAPSEL-SNVPKKKPDIMETRVGG
GSLEERADFALDLVAE-GGAHEFGDVFRAGQYTDVSGITKGKGTQGPVKRWGVQKRKGKH
ARQGWRRRIGN----LGPWNPSRVRSTVPQQGQTGYHQRTELNKRLIDFGEGDD-ASVDG
GFVNYGEVDGEYALIKGSLPG---PDQRLLRFRP----AIRPNDQ---PRLDPEVRYVST
ESNQG--
>lcl|36556_6147 unnamed protein product
------------------------------------------------------------
-------------MEEAVPVTVVETPQMHAVAVRAYENTP-YGQKPVEEVWATEFHEELD
RALDLPAED-TFEEDADELRALLDDDVVDDVRVITHTAPSEL-SNVPKKKPDIMETRVGG
GSLEERADFALDLVAE-GGAHEFGDVFRAGQYTDVSGITKGKGTQGPVKRWGVQKRKGKH
ARQGWRRRIGN----LGPWNPSRVRSTVPQQGQTGYHQRTELNKRLIDFGEGDD-ASVDG
GFVNYGEVDGEYALIKGSLPG---PDQRLLRFRP----AIRPNDQ---PRLDPEVRYVST
ESNQG--
>lcl|36557_4104 unnamed protein product
------------------------------------------------------------
-------------MEEAVPVTVVETPQMHAVAVRAYENTP-YGQKPVEEVWATEFHEELD
RALDLPAED-TFEEDADELRALLDDDVVDDVRVITHTAPSEL-SNVPKKKPDIMETRVGG
GSLEERADFALDLVAE-GGAHEFGDVFRAGQYTDVSGITKGKGTQGPVKRWGVQKRKGKH
ARQGWRRRIGN----LGPWNPSRVRSTVPQQGQTGYHQRTELNKRLIDFGEGDD-ASVDG
GFVNYGEVDGEYALIKGSLPG---PDQRLLRFRP----AIRPNDQ---PRLDPEVRYVST
ESNQG--
>lcl|23591_2504 unnamed protein product
------------------------------------------------------------
MMVNDEANSPREGMEEAVPVTVVETPQMHAVAVRAYENTP-YGQKPVEEVWATEFHEELD
RALDLPAED-TFEADADELRALLDDDVVDDVRVITHTAPSEL-SNVPKKKPDIMETRVGG
GSLEERADFALDLVAE-GGAHEFGDVFRAGQYTDVSGITKGKGTQGPVKRWGVQKRKGKH
ARQGWRRRIGN----LGPWNPSRVRSTVPQQGQTGYHQRTELNKRLIDFGEGDD-ASVDG
GFVNYGEVDGEYALIKGSLPG---PDQRLLRFRP----AIRPNDQ---PRLDPEVRYVST
ESNQG--
>lcl|38020_983 unnamed protein product
--------------------------------------------------------MTHV
MMVNDEANSPREGMEEAVPVTVVETPQMHAVAVRAYENTP-YGQKPVEEVWATEFHEELD
RALDLPAED-TFEEDADELRALLDDDVVDDVRVITHTAPSEL-SNVPKKKPDIMETRVGG
GSLEERADFALDLVAE-GGAHEFGDVFRAGQYTDVSGITKGKGTQGPVKRWGVQKRKGKH
ARQGWRRRIGN----LGPWNPSRVRSTVPQQGQTGYHQRTELNKRLIDFGEGDD-ASVDG
GFVNYGEVDGEYALIKGSLPG---PDQRLLRFRP----AIRPNDQ---PRLDPEVRYVST
ESNQG--
>lcl|38021_2144 unnamed protein product
--------------------------------------------------------MTHV
MMVNDEANSPREGMEEAVPVTVVETPQMHAVAVRAYENTP-YGQKPVEEVWATEFHEELD
RALDLPAED-TFEEDADELRALLDDDVVDDVRVITHTAPSEL-SNVPKKKPDIMETRVGG
GSLEERADFALDLVAE-GGAHEFGDVFRAGQYTDVSGITKGKGTQGPVKRWGVQKRKGKH
ARQGWRRRIGN----LGPWNPSRVRSTVPQQGQTGYHQRTELNKRLIDFGEGDD-ASVDG
GFVNYGEVDGEYALIKGSLPG---PDQRLLRFRP----AIRPNDQ---PRLDPEVRYVST
ESNQG--
>lcl|36553_2271 unnamed protein product
--------------------------------------------------------MTHV
MMVNDEANSPREGMEEAVPVTVVETPQMHAVAVRAYENTP-YGQKPVEEVWATEFHEELD
RALDLPAED-TFEEDADELRALLDDDVVDDVRVITHTAPSEL-SNVPKKKPDIMETRVGG
GSLEERADFALDLVAE-GGAHEFGDVFRAGQYTDVSGITKGKGTQGPVKRWGVQKRKGKH
ARQGWRRRIGN----LGPWNPSRVRSTVPQQGQTGYHQRTELNKRLIDFGEGDD-ASVDG
GFVNYGEVDGEYALIKGSLPG---PDQRLLRFRP----AIRPNDQ---PRLDPEVRYVST
ESNQG--
>lcl|38022_4 unnamed protein product
--------------------------------------------------------MTHV
MMVNDEANSPREGMEEAVPVTVVETPQMHAVAVRAYENTP-YGQKPVEEVWATEFHEELD
RALDLPAED-TFEADADELRALLDDDVVDDVRVITHTAPSEL-SNVPKKKPDIMETRVGG
GSLEERADFALDLVAE-GGAHEFGDVFRAGQYTDVSGITKGKGTQGPVKRWGVQKRKGKH
ARQGWRRRIGN----LGPWNPSRVRSTVPQQGQTGYHQRTELNKRLIDFGEGDD-ASVDG
GFVNYGEVDGEYALIKGSLPG---PDQRLLRFRP----AIRPNDQ---PRLDPEVRYVST
ESNQG--
>lcl|38024_1988 unnamed protein product
--------------------------------------------------------MTHV
MMVNDEANSPREGMEEAVPVTVVETPQMHAVAVRAYENTP-YGQKPVEEVWATEFHEELD
RALDLPAED-TFEADADELRALLDDDVVDDVRVITHTAPSEL-SNVPKKKPDIMETRVGG
GSLEERADFALDLVAE-GGAHEFGDVFRAGQYTDVSGITKGKGTQGPVKRWGVQKRKGKH
ARQGWRRRIGN----LGPWNPSRVRSTVPQQGQTGYHQRTELNKRLIDFGEGDD-ASVDG
GFVNYGEVDGEYALIKGSLPG---PDQRLLRFRP----AIRPNDQ---PRLDPEVRYVST
ESNQG--
>lcl|38025_476 unnamed protein product
--------------------------------------------------------MTHV
MMVNDEANSPREGMEEAVPVTVVETPQMHAVAVRAYENTP-YGQKPVEEVWATEFHEELD
RALDLPAED-TFEADADELRALLDDDVVDDVRVITHTAPSEL-SNVPKKKPDIMETRVGG
GSLEERADFALDLVAE-GGAHEFGDVFRAGQYTDVSGITKGKGTQGPVKRWGVQKRKGKH
ARQGWRRRIGN----LGPWNPSRVRSTVPQQGQTGYHQRTELNKRLIDFGEGDD-ASVDG
GFVNYGEVDGEYALIKGSLPG---PDQRLLRFRP----AIRPNDQ---PRLDPEVRYVST
ESNQG--
>gi|448535708|ref|ZP_21622228.1| 50S ribosomal protein L3P [Halorubrum hochstenium ATCC 700873]
-----MPQPSRPRKGSLGYGPRTRADSE---VPRIRSWPEDDGAPALQGFAGYKAGMTHV
MMVNDEANSPREGMEEAVPVTVVETPQMYAVAVRAYEETP-YGQKPVAEVWSGEFHEELD
RALDLPAED-TFEADAEELRALLDDDVVDDVRVITHTAPSEL-SNVPKKKPDVMETRVGG
GSLEERADFALDLVAE-GGAHEFGDVFRAGQYTDVSGITKGKGTQGPVKRWGVQKRKGKH
ARQGWRRRIGN----LGPWNPSRVRSTVPQQGQTGYHQRTELNKRLIDFGEGDD-ASVDG
GFVNYGEVDGEYALIKGSLPG---PDQRLLRFRP----AIRPNDQ---PRLDPEVRYVST
ESNQG--
>gi|448436252|ref|ZP_21587053.1| 50S ribosomal protein L3P [Halorubrum tebenquichense DSM 14210]
-----MPQPSRPRKGSLGYGPRTRADSE---VPRIRSWPEDDGAPALQGFAGYKAGMTHV
MMVNDEANSPREGMEEAVPVTVVETPQMYAVAVRAYEETP-YGQKPVAEVWSGEFHEELD
RALDLPAED-TFEADAEELRALLDDDVVDDVRVITHTAPSEL-SNVPKKKPDVMETRVGG
GSLEERADFALDLVAE-GGAHEFGDVFRAGQYTDVSGITKGKGTQGPVKRWGVQKRKGKH
ARQGWRRRIGN----LGPWNPSRVRSTVPQQGQTGYHQRTELNKRLIDFGEGDD-ASVDG
GFVNYGEVDGEYALIKGSLPG---PDQRLLRFRP----AIRPNDQ---PRLDPEVRYVST
ESNQG--
>lcl|18175_2213 unnamed protein product
------------------------------------------------------------
------------------------------------------------------------
------------------------------MRVITHTAPSEL-SNVPKKKPDVMETRVGG
GSLEERADFALDLVAE-GGAHEFGDVFRAGQYTDVSGITKGKGTQGPVKRWGVQKRKGKH
ARQGWRRRIGN----LGPWNPSRVRSTVPQQGQTGYHQRTELNKRLIDFGEGSD-ASVDG
GFVNYGEVDGEYALIKGSLPG---PDQRLLRFRP----AIRPNDQ---PRLDPEVRYVST
ESNQG--
>lcl|18176_1153 unnamed protein product
------------------------------------------------------------
MMVNDEANSPREGMEEAVPVTVVETPPMYAVAVRAYEDTP-YGQKPVEEVWATEFHEELD
RALDLPAED-TFEEDADELRALLDDDVVDDVRVITHTAPSEL-SNVPKKKPDVMETRVGG
GSLEERADFALDLVAE-GGAHEFGDVFRAGQYTDVSGITKGKGTQGPVKRWGVQKRKGKH
ARQGWRRRIGN----LGPWNPSRVRSTVPQQGQTGYHQRTELNKRLIDFGEGSD-ASVDG
GFVNYGEVDGEYALIKGSLPG---PDQRLLRFRP----AIRPNDQ---PRLDPEVRYVST
ESNQG--
>gi|448592779|ref|ZP_21651826.1| 50S ribosomal protein L3P [Haloferax elongans ATCC BAA-1513]
-----MPQPSRPRKGSMGFSPRKRATKE---VPRIKSWPSDDGSPALQGFAGYKAGMTHV
MMVNDEADSPREGMEEAVPVTVVETPPMRAIALRAYEQTS-YGMKPKTEVWASEFHDELD
RVLDLPAED-TFEEDAEALREAVEAGEVDDLRVITHTVPAGL-KNVPKKKPDVMETRVGG
GSLVERADFALELVGE-GGEHEMSDVFRAGEYLDAAGVTKGKGTQGPVKRWGVQKRKGKH
ARQGWRRRIGN----LGPWNPSRVRSTVPQLGQTGYHQRTELNKRLIDLGEGDE-PTVDG
GFVNYGEVDGHYALVKGSLPG---PNKRLLRFRP----AVRPNDQ---PRLDPEVRYVST
ASNQG--
>gi|448578201|ref|ZP_21643636.1| 50S ribosomal protein L3P [Haloferax larsenii JCM 13917]
-----MPQPSRPRKGSMGFSPRKRATKE---VPRIKSWPSDDGSPALQGFAGYKAGMTHV
MMVNDEADSPREGMEEAVPVTVVETPPMRAVAVRAYEQTS-YGMKPKTEVWASEFHDELD
RVLDLPAED-TFEEDAEALREAVEAGEVDDLRVITHTVPAGL-KNVPKKKPDVMETRVGG
GSLVERADFALELVGE-GGEHEMSDVFRAGEYLDAAGVTKGKGTQGPVKRWGVQKRKGKH
ARQGWRRRIGN----LGPWNPSRVRSTVPQLGQTGYHQRTELNKRLIDLGEGDE-PTVDG
GFVNYGEVDGHYALVKGSLPG---PNKRLLRFRP----AVRPNDQ---PRLDPEVRYVST
ASNQG--
>gi|448618114|ref|ZP_21666459.1| 50S ribosomal protein L3P [Haloferax mediterranei ATCC 33500]
-----MPQPSRPRKGSMGFSPRKRAVKE---VPRIKSWPDDDGSPALQGFAGYKAGMTHV
MMVNDEADSPREGMEESVPVTVVETPPMRAVALRAYEQTP-YGMKPKTEVWASEFHDELD
RVLDLPAED-TFESDADALREAVEAGEVDDLRVITHTVPAEL-KNVPKKKPDVMETRVGG
GSMVERADFALDLVEE-GGEHEMSDVFRAGEYLDAAGVTKGKGTQGPVKRWGVQKRKGKH
ARQGWRRRIGN----LGPWNPSRVRSTVPQLGQTGYHQRTELNKRLIDLGEGDD-ASVEG
GFVNYGEVDGSYALIKGSLPG---PNKRLLRFRP----AIRPNDQ---PRLDPEVRFVST
ASNQG--
>gi|448611747|ref|ZP_21662177.1| 50S ribosomal protein L3P [Haloferax mucosum ATCC BAA-1512]
-----MPQPSRPRKGSMGFSPRKRAVKE---VPRIKSWPSDDGSPALQGFAGYKAGMTHV
MMVNDEADSPREGMEESVPVTVVETPPMRAVALRAYEQTP-YGMKPKTEVWASEFHDELD
RVLDLPAED-TFESDADALREAVEAGEVDDLRVITHTVPSEL-KNVPKKKPDVMETRVGG
GSMVERADFALDLVAE-GGEHEMSDVFRAGEYLDAAGVTKGKGTQGPVKRWGVQKRKGKH
ARQGWRRRIGN----LGPWNPSRVRSTVPQLGQTGYHQRTELNKRLIDLGEGDE-ASVEG
GFVNYGEVDGSYALVKGSLPG---PNKRLLRFRP----AIRPNDQ---PRLDPEVRFVST
ASNQG--
>gi|448583470|ref|ZP_21646826.1| 50S ribosomal protein L3P [Haloferax gibbonsii ATCC 33959]
-----MPQPSRPRKGSMGFSPRKRVTKE---VPRIKSWPSDDGSPALQGFAGYKAGMTHV
MMVNDEADSPREGMEESVPVTVVETPPMRAVALRAYEQTP-YGMKPQTEVWTDEFHDELD
RVLDLPAEN-TFDSDADALREAVEAGEVDDLRVITHTVPAEL-ANVPKKKPDVMETRVGG
GSMVERADFALDLVAE-GGEHEMSDVFRAGEYLDAAGVTKGKGTQGPVKRWGVQKRKGKH
ARQGWRRRIGN----LGPWNPSRVRSTVPQLGQTGYHQRTELNKRLIDLGEGDE-ASVEG
GFVNYGEVDGSYALIKGSLPG---PNKRLLRFRP----AIRPNDQ---PRLDPEVRYVST
ASNQG--
>gi|448565515|ref|ZP_21636382.1| 50S ribosomal protein L3P [Haloferax prahovense DSM 18310]
-----MPQPSRPRKGSMGFSPRKRVTKE---VPRIKSWPSDDGSPALQGFAGYKAGMTHV
MMVNDEADSPREGMEESVPVTVVETPPMRAVALRAYEQTP-YGMKPQTEVWTDEFHDELD
RVLDLPAEN-TFDSDADALREAVEAGEVDDLRVITHTVPAEL-ANVPKKKPDVMETRVGG
GSMVERADFALDLVAE-GGEHEMSDVFRAGEYLDAAGVTKGKGTQGPVKRWGVQKRKGKH
ARQGWRRRIGN----LGPWNPSRVRSTVPQLGQTGYHQRTELNKRLIDLGEGDE-ASVEG
GFVNYGEVDGSYALIKGSLPG---PNKRLLRFRP----AIRPNDQ---PRLDPEVRYVST
ASNQG--
>gi|448290689|ref|ZP_21481835.1| 50S ribosomal protein L3P [Haloferax volcanii DS2]
-----MPQPSRPRKGSMGFSPRKRAVKE---VPRIKSWPSDDGSPALQGFAGYKAGMTHV
MMVNDEADSPHEGMEESVPVTVVETPPMRAVALRAYEQTP-YGMKPQTEVWAGEFHDELD
RVLDLPAED-TFDSDADALREAVEAGEVDDLRVITHTVPSEL-ANVPKKKPDVMETRVGG
GSMVERADFALDLVAE-GGEHEMSDVFRAGEYLDAAGVTKGKGTQGPVKRWGVQKRKGKH
ARQGWRRRIGN----LGPWNPSRVRSTVPQLGQTGYHQRTELNKRLIDLGEGDD-ASVEG
GFVNYGEVDGSYALIKGSLPG---PNKRLLRFRP----AIRPNDQ---PRLDPEVRYVST
ASNQG--
>gi|448600511|ref|ZP_21656007.1| 50S ribosomal protein L3P [Haloferax alexandrinus JCM 10717]
-----MPQPSRPRKGSMGFSPRKRAVKE---VPRIKSWPSDDGSPALQGFAGYKAGMTHV
MMVNDEADSPREGMEESVPVTVVETPPMRAVALRAYEQTP-YGMKPQTEVWAGEFHDELD
RVLDLPAED-TFDSDADALREAVEAGEVDDLRVITHTVPSEL-ANVPKKKPDVMETRVGG
GSMVERADFALDLVAE-GGEHEMSDVFRAGEYLDAAGVTKGKGTQGPVKRWGVQKRKGKH
ARQGWRRRIGN----LGPWNPSRVRSTVPQLGQTGYHQRTELNKRLIDLGEGDD-ASVEG
GFVNYGEVDGSYALIKGSLPG---PNKRLLRFRP----AIRPNDQ---PRLDPEVRYVST
ASNQG--
>gi|448557083|ref|ZP_21632518.1| 50S ribosomal protein L3P [Haloferax sp. ATCC BAA-644]
-----MPQPSRPRKGSMGFSPRKRAVKE---VPRIKSWPSDDGSPALQGFAGYKAGMTHV
MMVNDEADSPREGMEESVPVTVVETPPMRAVALRAYEQTP-YGMKPQTEVWAGEFHDELD
RVLDLPAED-TFDSDADALREAVEAGEVDDLRVITHTVPSEL-ANVPKKKPDVMETRVGG
GSMVERADFALDLVAE-GGEHEMSDVFRAGEYLDAAGVTKGKGTQGPVKRWGVQKRKGKH
ARQGWRRRIGN----LGPWNPSRVRSTVPQLGQTGYHQRTELNKRLIDLGEGDD-ASVEG
GFVNYGEVDGSYALIKGSLPG---PNKRLLRFRP----AIRPNDQ---PRLDPEVRYVST
ASNQG--
>gi|448548060|ref|ZP_21627404.1| 50S ribosomal protein L3P [Haloferax sp. ATCC BAA-645]
-----MPQPSRPRKGSMGFSPRKRAVKE---VPRIKSWPSDDGSPALQGFAGYKAGMTHV
MMVNDEADSPREGMEESVPVTVVETPPMRAVALRAYEQTP-YGMKPQTEVWAGEFHDELD
RVLDLPAED-TFDSDADALREAVEAGEVDDLRVITHTVPSEL-ANVPKKKPDVMETRVGG
GSMVERADFALDLVAE-GGEHEMSDVFRAGEYLDAAGVTKGKGTQGPVKRWGVQKRKGKH
ARQGWRRRIGN----LGPWNPSRVRSTVPQLGQTGYHQRTELNKRLIDLGEGDD-ASVEG
GFVNYGEVDGSYALIKGSLPG---PNKRLLRFRP----AIRPNDQ---PRLDPEVRYVST
ASNQG--
>gi|448545986|ref|ZP_21626313.1| 50S ribosomal protein L3P [Haloferax sp. ATCC BAA-646]
-----MPQPSRPRKGSMGFSPRKRAVKE---VPRIKSWPSDDGSPALQGFAGYKAGMTHV
MMVNDEADSPREGMEESVPVTVVETPPMRAVALRAYEQTP-YGMKPQTEVWAGEFHDELD
RVLDLPAED-TFDSDADALREAVEAGEVDDLRVITHTVPSEL-ANVPKKKPDVMETRVGG
GSMVERADFALDLVAE-GGEHEMSDVFRAGEYLDAAGVTKGKGTQGPVKRWGVQKRKGKH
ARQGWRRRIGN----LGPWNPSRVRSTVPQLGQTGYHQRTELNKRLIDLGEGDD-ASVEG
GFVNYGEVDGSYALIKGSLPG---PNKRLLRFRP----AIRPNDQ---PRLDPEVRYVST
ASNQG--
>gi|433420037|ref|ZP_20405423.1| 50S ribosomal protein L3P [Haloferax sp. BAB2207]
-----MPQPSRPRKGSMGFSPRKRAVKE---VPRIKSWPSDDGSPALQGFAGYKAGMTHV
MMVNDEADSPREGMEESVPVTVVETPPMRAVALRAYEQTP-YGMKPQTEVWAGEFHDELD
RVLDLPAED-TFDSDADALREAVEAGEVDDLRVITHTVPSEL-ANVPKKKPDVMETRVGG
GSMVERADFALDLVAE-GGEHEMSDVFRAGEYLDAAGVTKGKGTQGPVKRWGVQKRKGKH
ARQGWRRRIGN----LGPWNPSRVRSTVPQLGQTGYHQRTELNKRLIDLGEGDD-ASVEG
GFVNYGEVDGSYALIKGSLPG---PNKRLLRFRP----AIRPNDQ---PRLDPEVRYVST
ASNQG--
>gi|448569070|ref|ZP_21638482.1| 50S ribosomal protein L3P [Haloferax lucentense DSM 14919]
-----MPQPSRPRKGSMGFSPRKRAVKE---VPRIKSWPSDDGSPALQGFAGYKAGMTHV
MMVNDEADSPREGMEESVPVTVVETPPMRAVALRAYEQTP-YGMKPQTEVWAGEFHDELD
RVLDLPAED-TFDSDADALREAVEAGEVDDLRVITHTVPSEL-ANVPKKKPDVMETRVGG
GSMVERADFALDLVAE-GGEHEMSDVFRAGEYLDAAGVTKGKGTQGPVKRWGVQKRKGKH
ARQGWRRRIGN----LGPWNPSRVRSTVPQLGQTGYHQRTELNKRLIDLGEGDD-ASVEG
GFVNYGEVDGSYALIKGSLPG---PNKRLLRFRP----AIRPNDQ---PRLDPEVRYVST
ASNQG--
>gi|448623080|ref|ZP_21669729.1| 50S ribosomal protein L3P [Haloferax denitrificans ATCC 35960]
-----MPQPSRPRKGSMGFSPRKRAVKE---VPRIKSWPSDDGSPALQGFAGYKAGMTHV
MMVNDEADSPREGMEESVPVTVVETPPMRAVALRAYEQTP-YGMKPQTEVWAGEFHDELD
RVLDLPAED-TFDSDADALREAVEAGEVDDLRVITHTVPSEL-ANVPKKKPDVMETRVGG
GSMVERADFALDLVAE-GGEHEMSDVFRAGEYLDAAGVTKGKGTQGPVKRWGVQKRKGKH
ARQGWRRRIGN----LGPWNPSRVRSTVPQLGQTGYHQRTELNKRLIDLGEGDD-ASVDG
GFVNYGEVDGSYALIKGSLPG---PNKRLLRFRP----AIRPNDQ---PRLDPEVRYVST
ASNQG--
>gi|448285629|ref|ZP_21476870.1| 50S ribosomal protein L3P [Halogeometricum borinquense DSM 11551]
-----MPQPSRPRKGSMAYSPRQRAAKE---VPRIRSWPDDDGSPGLQGFAGYKAGMTQV
MMVNDEANSPREGMEEAVPVTVVETPPMRAVAVRAYEDTP-YGAKPLTEVWASEFVENLD
RTLDLPSED-TFEEDADDLRAAVEAGEVDDIRVITHTVPASM-KNIPKKKPDVMETRVGG
GSLQERSDFALDLVEE-GGEHSMSDVFRAGEYLDAAGVTKGKGTQGPVKRWGVQKRKGKH
ARQGWRRRIGN----LGPWNPSRVRSTVPQLGQTGYHQRTELNKRLIDLGDGDD-ATVDG
GFVGYGEVDGPYALVKGSLPG---PDKRLLRFRP----AIRPNDQ---PRLDPEVRFVST
ASNQG--
>gi|448415419|ref|ZP_21578219.1| 50S ribosomal protein L3P [Halosarcina pallida JCM 14848]
-----MPQPSRPRKGSMGYGPRTRATKE---VPRIKSWPDDDGSPALQGFAGYKAGMTQV
MMVNDESNSPREGMEEAVPVTVVETPPMRAVALRAYEDTP-YGTKPLTEVWASEFDENLD
RALDLPSED-TFDDDADDLRSALEAGEVDDVRVITHTVPAGM-KNIPKKKPDIMETRVGG
GSLDDRVDFALDLVGE-GGEHAMSDVFRAGEYMDVAGVTKGKGTQGPVKRWGVQKRKGKH
ARQGWRRRIGN----LGPWNPSRVRSTVPQLGQTGYHQRTELNKRLVDIGDGDE-ASVDG
GYVGYGEVDGPHALVKGSLPG---PDKRLLRFRP----AIRPNDQ---PRLDPEVRFVST
ASNQG--
>gi|541179424|gb|ERG88021.1| hypothetical protein J07HX5_00162 [halophilic archaeon J07HX5]
-----MAQ--GLDVGTMNILSARQDENETIFVQQRNSFVEIDYSDMADQMLS-RSDVLHI
RKDDEVYIVGDDALEFANIFNEETRRPMQAGILSSDEQSA----IPMIKLITEQVVGEPV
QSDELLFFSVPADPIDDDMSMLYHQKTVNSLLSEMGYNPEPINEGMAVVYSELADQEFTG
LGVSFGAGMTNICLSYYAVPVMKFSIARGGDWIDENA---ARATGTPVDK--ITSIKEDD
FLLDFESDVGGAEGALSIYYDNLLDYVIENIIQEVDDEDVEEGLDVPVVVTGGT-STPDG
FEELFSERLKEANLP-FSISGVRRADNPMYSVAQGALVAARSEEQRAGTRADPERSEVEA
DQ-----
>gi|541196663|gb|ERH04914.1| hypothetical protein J07HR59_00140, partial [Halorubrum sp. J07HR59]
-----TPRINRA------------GLDL---LPRLQSWDS--------------------
-----------------------------------------HGTAPLG--W--EF-----
----------------------------------------------------------QG
YRSVDMTDLL-------AGPN---------------------------------------
------RRYSS-----------------PRHGM--D---SELPSCLKST------PAVRR
GFLQTEREPNPRYYP-FPLGG---------------------------------------
-------
