# Supplementary material for: Inteins as indicators of gene flow in the halobacteria
Source: Front Microbiol. 2014 Jun 26;5:299. doi: 10.3389/fmicb.2014.00299 (PMC4071816; doi:10.3389/fmicb.2014.00299)
Supplement: Supplementary file 1 [file DataSheet1.ZIP › data_file1/reference_tree_alignment/L3e_L3p.fasta]

>candidatus_nanosalinarum_J07AB56
-----MADVNVPRSGSLGYKPKVRADRV---YPDIDNWP-EAGEPTPLDFPAYKAGMTRV
LHVDD-TEGATQGQEVATPVTVLEAPPARVYGARFYTYDPNHGKQVMTEAWTESPSPELQ
RATDIPKNG-NLDNIEEAKE---ETGEIDEVRLLVHTQPQMTGHGHPV--PANFETGLGG
DT-EQQLEAAENLI---GTQISPQDVLDEGQYTDAVAVTKGKGMEGPVKRHGVTKLGHKT
QKK--RRKAGN----VGPWHPDTLSWKIPLPGQEGFHNRTEINKRIFDIGDNPERAQRDG
GYKHYGELESGYILVKGSVPG---TTKRLVRLRQ----PIRKDEN---PG-EVEVTHIDT
-------
>halophilic_archaeon_J07HX64
----------------MGFSPRSRASDE---TPRFGSWPDDEGQPAPQGFAGYKAGMTHV
TTINDQPGSPREGMEETVPVTVVETPPVRVVALRAYEETP-YGKRPLTEVWTDEFRPELE
RALDLPAE--PGGVAEEQLYDALESGKLSDVHTITHTVPAEL-SGVPKKRPDVMENRIGG
GSMADRVEAGLEMLED--GEYPMNDVFRAGEYADAAGITTGKGTQGPVKRWGVQKRKGKH
SRQGWRRRIGN----LGPWNPSRVRSTVPQQGQTGYHQRTELNKRLLAIED-DG-FEVDG
GLIEYGDVSGAYTLVKGSVPG---PKQRLVRLRP----AVRPNDQ---PRLDPEVRYVST
ASSQG--
>hcc_saccharolyticus_DSM_5350
-----MVQPSRPRKGSLGYGPRQRASSE---VPRFGSWPEADGQPGLQGFAGYKAGMSHV
VMIDDAANSPREGMEQTVPVTVVETPPMRAVALRAYEDTP-YGLRPLTETWTDEFHADLD
RALDVP----DGEADPDAFREAISEADIGDIRAITHTVPGEM-ANVPKKRPDVMETRIGG
GSLDDRVEFGLELITG-GGEHNLTEVFRPGEYMDAAGVTKGKGTQGPVKRWGVQKRKGKH
FRQGYRRRIGN----LGPWNPSRVRSTVPQQGQTGYHQRTELNKRLVDAGDGDE-PSVDG
GFVNYGEIDGPYALVKGSLPG---PDQRLLRFRP----AIRPGDQ---PRLDPEVRYVST
ASNQGQG
>hcc_salifodinae_DSM_8989
-----MVQPSRPRKGSLGYGPRQRASSE---VPRFGSWPEADGQPGLQGFAGYKAGMSHV
VMIDDAANSPREGMEQTVPVTVVETPPMRAVALRAYEDTP-YGLRPLTETWTDEFHADLD
RALDVP----DGEADPDAFREAISEADIGDVRAITHTVPGEM-VNIPKKKPDVMETRIGG
GSLDDRVEFGLELITG-GGEHNLTEVFRPGEYMDAAGVTKGKGTQGPVKRWGVQKRKGKH
FRQGYKRRIGN----LGPWNPSRVRSTVPQQGQTGYHQRTELNKRLVDSGDGDE-PSVDG
GFVNYGEIDGPYALVKGSLPG---PDQRLLRFRP----AVRPGDQ---PRLDPEVRYVST
ASNQGQG
>hcc_hamelinensis_100A6
-----MVQPNRPRKGSMGYSPRKRASSE---VARFGSWPDDDGQPGLQGFAGYKAGMSHV
VMIDDAANSPREGMEQTVPVTVVETPPMRAVALRAYEQTP-YGLRPLTETWTDEFHADLD
RALDVP----DGESDPEAFEEAVQDGDVSEIRAITHTVPGGM-ANIPKKKPDVMETRIGG
GDVTERVEFGLDLIAG-GGEHNMTEVFRPGEYMDAAGVTKGKGTQGPVKRWGVQKRKGKH
ARQGWRRRIGN----LGPWNPSRVRSTVPQQGQMGYHQRTELNKRLVSVGDGDD-ASAEG
GFVGYGEVDGPYALVKGSLPG---PDQRLVRFRP----AIRPGDQ---PRLDPEVRYVST
ASNQGQ-
>hcc_morrhuae_DSM_1307
-----MVQPTRPRKGSLGYGPRTRAHSE---VPRFGSWPDDDGQPGLQGFAGYKAGMSHV
VMIDDAANSPREGMEQTVPVTVVETPPMRAVALRAYEQTP-YGLRPLTETWTDEFHDDLD
RALDVP----DGESDPGAFEEAVENNEIGEIRAITHTVPGEM-ANVPKKRPDVMETRVGG
SDLDERVEFGLDLIAG-GGEHELTEVFRPGEYMDAAGVTKGKGTQGPVKRWGVQKRKGKH
FRQGYKRRIGN----LGPWNPSRVRSTVPQQGQTGYHQRTELNKRLVSVGDGDD-ASAEG
GFVGYGEVDGPYSLVKGSLPG---PDQRLLRFRP----AIRPGDQ---PRLDPEVRYVST
ASNQGQ-
>hcc_thailandensis_JCM_13552
-----MVQPTRPRKGSLGYGPRTRAHSE---VPRFGSWPDDDGQPGLQGFAGYKAGMSHV
VMIDDAANSPREGMEQTVPVTVVETPPMRAVALRAYEQTP-YGLRPLTETWTDEFHDDLD
RALDVP----DGQSDPGAFEEAVENNEIGEIRAITHTVPGEM-ANVPKKRPDVMETRVSG
SDLDERVEFGLDLIAG-GGEHELTEVFRPGEYMDAAGVTKGKGTQGPVKRWGVQKRKGKH
FRQGYKRRIGN----LGPWNPSRVRSTVPQQGQTGYHQRTELNKRLVSVGDGDD-ASAEG
GFVGYGEVDGPYALVKGSLPG---PDQRLLRFRP----AIRPGDQ---PRLDPEVRYVST
ASNQGQ-
>hbt_sp_NRC_1
-----MPQPNRPRKGSMGFSPRKRAESE---VPRFNSWPADDGEVGLQGFAGYKAGMTHV
VLVDDKANAPTEGMETTVPVTVVETPPMRAAAVRLYEDTP-YGKKPLTEVWADDTHESLD
RTLSVPDEG----GDTDELIEALDTEEIADIRVITHTVPGDT-AGVPKKNPDVMETRVGG
GTLADRLEFAADLIED-GGVHAFGDVFRAGEFTDAAGITKGKGTQGPVKRWGVQKRKGKH
ARQGWRRRIGN----LGPWNPSRVRSTVPQQGQTGYHQRTELNKRLIDINDGDE-PTPDG
GFPNYGEVDGPYTLVKGSVPG---PEQRLVRFRP----AVRPNES---PRLDPEVRYVST
ASNQG--
>hbt_salinarum_R_1
-----MPQPNRPRKGSMGFSPRKRAESE---VPRFNSWPADDGEVGLQGFAGYKAGMTHV
VLVDDKANAPTEGMETTVPVTVVETPPMRAAAVRLYEDTP-YGKKPLTEVWADDTHESLD
RTLSVPDEG----GDTDELIEALDTEEIADIRVITHTVPGDT-AGVPKKNPDVMETRVGG
GTLADRLEFAADLIED-GGVHAFGDVFRAGEFTDAAGITKGKGTQGPVKRWGVQKRKGKH
ARQGWRRRIGN----LGPWNPSRVRSTVPQQGQTGYHQRTELNKRLIDINDGDE-PTPDG
GFPNYGEVDGPYTLVKGSVPG---PEQRLVRFRP----AVRPNES---PRLDPEVRYVST
ASNQG--
>hbt_sp_DL_1
----------------MGFSPRKRAESE---VPRFNSWPADDGQVGLQGFAGYKAGMTHV
VLVDDKANSPSEGMETSVPVTVVETPPMRAAAVRVYEDTP-YGKKPLTEVWADDVHEDLD
RALSVPQSG----GDTDELTEMLENEDVADIRVITHTVPGDL-SSIPKKEPDIMETRVGG
GSLQERADFAAELLED-GGVHEFGDVFRAGEFTDIAGVTKGKGTQGPVKRWGVQKRKGKH
ARQGWRRRIGN----LGPWNPSRVRSTVPQLGQTGYHQRTELNKRLIDFGEGDD-VNAAG
GFPNYGEVDGSYTLVKGSVPG---PDKRLVRFRP----AVRPSES---PRLDPEVRYVST
ASNQG--
>hqr_J07HQX50
-----MPQSNRPRKGSMGFSPRKRATSE---VPRIRSWPDNDGSPALQGFAGYKAGMTQV
MMVNDEANSPREGIEEAVPVTVVETPPMRAVALRAYEDTP-YGTKPLTEVWARDFDESLD
RTLDLPSED-TFEADADKIEGALEEGRIDDIRIITHTLPVAV-DNVPKKKPDVMETRVGG
GSIAERVEYGLDLVET-GGEHEMTDIFRSGEYLDVAGITKGKGTQGPVKRWGVQKRKGKH
ARQGFRRRIGN----LGPWNPSRVRSTVPQQGQTGYHQRTELNKRLITVGTGSE-PSVDG
GFVGYGEVDGPYSLIKGSLPG---PDKRLLRFRP----AVRPTGQ---PRLDPEVRHVST
ASNQG--
>hqr_walsbyi_C23
-----MPQPSRPRKGSMGFSPRKRAESE---VPRIRSWASNDGAPGVQGFAGYKAGMTQV
LMVNDEANSPREGMEEAVPVTVVETPPMRAVALRAYEDTP-YGSKPLTEVWGREFDTSLE
RTLDLPNED-TFEDDAAALRDDAETGDIDDVRLITHTLPAGM-RNIPKKTPDVMETRVGG
GTLTDRVEFGLNLISD-GGEHEISDIFRAGEYLDAAGVTKGKGTQGPVKRFGVQKRKGKH
ARQGYRRRIGN----LGPWNPSRVRSTVPQQGQTGYHQRTELNKRLIEIGNGNE-PTVDG
GFVGYGEVDGPYALIKGSLPG---PDQRLLRFRT----AVRPSDQ---PRLDPEVRYVST
ASNQG--
>hqr_walsbyi_DSM_16790
-----MPQPSRPRKGSMGFSPRKRAESE---VPRIRSWASNDGAPGVQGFAGYKAGMTQV
LMVNDEANSPREGMEEAVPVTVVETPPMRAVALRAYEDTP-YGSKPLTEVWGREFDTSLE
RTLDLPNED-TFEDDAAALRDDAETGDIDDVRLITHTLPAGM-RNIPKKTPDVMETRVGG
GTLTDRVEFGLDLISD-GGEHEISDIFRAGEYLDAAGVTKGKGTQGPVKRFGVQKRKGKH
ARQGYRRRIGN----LGPWNPSRVRSTVPQQGQTGYHQRTELNKRLIEIGNGDE-PTVDG
GFVGYGEVDGPYALIKGSLPG---PDQRLLRFRT----AVRPSDQ---PRLDPEVRYVST
ASNQG--
>hap_paucihalophilus_DX253
-----MPETSRPRKGSLGFGPRKRATSE---VPRFNSWPDSDGQPSLQGFAGYKAGMTHV
VMVNDEANSPREGMEETVPVTIVETPPMRAVALRAYEDTP-YGKKPMTEVWGSEFHDELD
RTLNVPENH-DADAAEDELRAAIEAGDVADLRVITHTVPSDL-KNVPKKRPDVMETRVGG
GSISDRADFALELLED-GGEHDITDVFRAGEYLDTSGVTKGKGTQGPVKRWGVQKRKGKH
ARQGWRRRIGN----LGPWNPSRVRSTVPQLGQTGYHQRTELNKRLISLGDDDE-ASVDG
GFVNYGEVDGPYALIKGSVPG---PNKRLVRFRP----AVRPTDQ---PRLDPEVRYVST
ESNQG--
>nmn_moolapensis_8_8_11
-----MPQPSRPRKGSMGFSPRSRAASE---VPRFNSWPDDEGQPGLQGFAGYKAGMSHV
VTINDEPNSPREGQEETVPVTVVETPPMRAVAVRAYEDTP-YGTRPLTELWTDEVHEDLG
RALSVPDEQ--SGGAESQIREALDSGALADVRVITHTLPSGL-SSVPKKEPDVMETRVGG
GALGDRLEFAFDLVDD-GGEHAATDVFRAGQYADVAGITKGKGTQGPVKRWGVQKRKGKH
ARQGWRRRIGN----LGPWNPSRVRSTVPQQGQTGYHQRTELNKRLVDLGD-DD-VTPDG
GFVNYGEVDGSYALVKGSVPG---PDKRLVRFRP----AVRPADQ---PRLDPEVRYVST
ASNQG--
>nmn_pharaonis_DSM_2160
-----MPQPSRPRKGSMGFSPRSRAASE---VPRFNSWPDDEGQPGLQGFAGYKAGMSHV
VAINDEPNSPREGQEETVPVTVVETPPMRAVAVRAYEDTP-YGKRPLTEVWTDEVHEDLE
RSLSVPEEQ--SGDIEGDIRTALDEGALADVRVITHTVPGAL-SSVPKKEPDVMETRVGG
GSLSDRVDFALDLVDD-GGEHTVTDVFRAGEYTDVAGITKGKGTQGPVKRWGVQKRKGKH
ARQGWRRRIGN----LGPWNPSRVRSTVPQQGQTGYHQRTELNKRLIDLGD-DD-VSPDG
GFVNYGEVDGPYALVKGSVPG---PDKRLVRFRP----AVRPGDQ---PRLDPEVRYVST
ASNQG--
>hrd_tiamatea_SARL4B
-----MPQPSRPRKGSLGYGPRTRATSE---TPRFNSWPDDEGQPGVQGFAGYKAGMSHV
VVINDEPNSPREGMEETVPVTVVETPPMRAVALRAYEDTP-YGLRPLTEVWTDEFHEDLD
RAIDLPAEQ-DRDGAEAQIRDALDAGRLGDVRLITHTVPGDL-PSVPKNKPDVMETRVGG
GSLADRLEHGLELVAD-GGEYAMTDVFRAGEYADVAGVTKGKGTQGPVKRWGVQKRKGKH
ARQGWRRRIGN----LGPWNPSRVRSTVPQQGQTGYHQRTELNKRLIDFGDEDD-VTPEG
GFVNYGEVEGHYALIKGSLPG---PDGRLVRLRP----AVRPNDQ---PRLDPEVRYVST
ESNQG--
>hrd_utahensis_DSM_12940
-----MPQPSRPRKGSLGYGPRTRATSE---TPRFNSWPDDEGQPGVQGFAGYKAGMSHV
VVINDEPNSPREGMEETVPVTVVETPPMRAVALRAYEDTP-YGLRPLTEVWTDEFHEDLD
RAIDLPAEQ-DRDGAEAQIRDALDAGRLGDVRLITHTVPGDL-PSVPKNKPDVMETRVGG
GSLADRLEHGLELVAD-GGEYAMTDVFRAGEYADVAGVTKGKGTQGPVKRWGVQKRKGKH
ARQGWRRRIGN----LGPWNPSRVRSTVPQQGQTGYHQRTELNKRLIDFGDEDD-VTPDG
GFVNYGEVEGNYALIKGSIPG---PDSRLVRLRP----AVRPNDQ---PRLDPEVRYVST
ESNQG--
>hmc_mukohataei_DSM_12286
-----MPQPSRPRKGSLGYGPRTRAANE---TPRFNSWPSDDGQAGLQGFAGYKAGMTHV
TLVNDEPNSPREGMEETVPVTVVETPPVRAVAVRAYEDTP-YGKRPLTEVWTDEFHSELD
RALDLPEGH-DADAAEEQVRDALDAGDIADVRVVTHTVPDEL-ANVPKKKPDVMETRVGG
GSLSDRFEHALELVDD-GGEHAMNDVFRAGEYADIAAVTKGKGTQGPVKRWGVQKRKGKH
ARQGWRRRIGN----LGPWNPSRVRSTVPQQGQTGYHQRTELNKRLIDIGDGDD-ASVDG
GFVNYGEVDGPYTLVKGSVPG---PDQRLVRFRP----AVRPNDQ---PRLDPEVRFVST
QSNQG--
>hrr_92
--------------------------------------------------------MTHV
VLVNDEPNSPREGMEETVPVTVIETPPMRAVALRAYEDTP-YGQRPLTEVWTDEFHSELD
RTLDVPEDH-DPDAAEEQVRDALEAGDLGDVRLITHTVPDAV-PSVPKKKPDVMETRVGG
GSVSDRLDHALDLVED-GGEHAMNDIFRAGEYADVAGVTKGKGTQGPVKRWGVQKRKGKH
ARQGWRRRIGN----LGPWNPSRVRSTVPQQGQTGYHQRTELNKRLIDFGEGDE-PTVDG
GFVNYGEVDGPYTLVKGSVPG---PDKRLVRFRP----AVRPNDQ---PRLDPEVRYVSN
ESNQG--
>har_amylolytica_JCM_13557
-----MPQPSRPRKGSLGFGPRKRSTSE---TPRFNSWPSDDGQPGVQGFAGYKAGMTHV
VLVNDEPNSPREGMEETVPVTVIETPPMRAVALRAYEDTP-YGQRPLTEVWTDEFHSELD
RTLDVPEDH-DPDAAEEQVRDALEAGDLGDVRLITHTVPDAV-PSVPKKKPDVMETRVGG
GSVSDRLDHALDLVED-GGEHAMNDIFRAGEYADVAGVTKGKGTQGPVKRWGVQKRKGKH
ARQGWRRRIGN----LGPWNPSRVRSTVPQQGQTGYHQRTELNKRLIDIGDGDE-PTVDG
GFVNYGEVDGPYTLVKGSVPG---PDKRLVRFRP----AVRPNDQ---PRLDPEVRYVSN
ESNQG--
>har_vallismortis_ATCC_29715
-----MPQPSRPRKGSMGFGPRKRSTSE---TPRFNSWPSDDGQPGVQGFAGYKAGMTHV
VLVNDEPNSPREGMEETVPVTVIETPPMRAVALRAYEDTP-YGQRPLTEVWTDEFHSELD
RTLDVPEDH-DPDAAEEQIRDAHEAGDLGDLRVITHTVPDAV-PSVPKKKPDVMETRVGG
GSVSDRLDHALDLVED-GGEHAMNDIFRAGEYADVAGVTKGKGTQGPVKRWGVQKRKGKH
ARQGWRRRIGN----LGPWNPSRVRSTVPQQGQTGYHQRTELNKRLIDIGEGDE-PTVDG
GFVNYGEVDGSYTLVKGSVPG---PDKRLVRFRP----AVRPNDQ---PRLDPEVRYVSN
ESNQG--
>har_argentinensis_DSM_12282
-----MPQPSRPRKGSMGFGPRKRSTSE---TPRFNSWPSDDGQPGVQGFAGYKAGMTHV
VLVNDEPNSPREGMEETVPVTVIETPPMRAVALRAYEDTP-YGQRPLTEVWTDEFHSELD
RTLDVPEDH-DPDAAEEQIRDAHEAGDLGDLRLITHTVPDAV-PSVPKKKPDVMETRVGG
GSVSDRLDHALDIVED-GGEHAMNDIFRAGEYADVAGVTKGKGTQGPVKRWGVQKRKGKH
ARQGWRRRIGN----LGPWNPSRVRSTVPQQGQTGYHQRTELNKRLIDIGEGDE-PTVDG
GFVNYGEVDGPYTLVKGSVPG---PDKRLVRFRP----AVRPNDQ---PRLDPEVRYVSN
ESNQG--
>har_hispanica_ATCC_33960
-----MPQPSRPRKGSLGFGPRKRSTSE---TPRFNSWPSDDGQPGVQGFAGYKAGMTHV
VLVNDEPNSPREGMEETVPVTVIETPPMRAVALRAYEDTP-YGQRPLTEVWTDEFHSELD
RTLDVPEDH-DPDAAEEQIRDAHEAGDLGDLRLITHTVPDAV-PSVPKKKPDVMETRVGG
GSVSDRLDHALDIVED-GGEHAMNDIFRAGEYADVAGVTKGKGTQGPVKRWGVQKRKGKH
ARQGWRRRIGN----LGPWNPSRVRSTVPQQGQTGYHQRTELNKRLIDIGEGDE-PTVDG
GFVNYGEVDGPYTLVKGSVPG---PDKRLVRFRP----AVRPNDQ---PRLDPEVRYVSN
ESNQG--
>har_marismortui_ATCC_43049
-----MPQPSRPRKGSLGFGPRKRSTSE---TPRFNSWPSDDGQPGVQGFAGYKAGMTHV
VLVNDEPNSPREGMEETVPVTVIETPPMRAVALRAYEDTP-YGQRPLTEVWTDEFHSELD
RTLDVPEDH-DPDAAEEQIRDAHEAGDLGDLRLITHTVPDAV-PSVPKKKPDVMETRVGG
GSVSDRLDHALDIVED-GGEHAMNDIFRAGEYADVAGVTKGKGTQGPVKRWGVQKRKGKH
ARQGWRRRIGN----LGPWNPSRVRSTVPQQGQTGYHQRTELNKRLIDIGEGDE-PTVDG
GFVNYGEVDGPYTLVKGSVPG---PDKRLVRFRP----AVRPNDQ---PRLDPEVRYVSN
ESNQG--
>har_sinaiiensis_ATCC_33800
-----MPQPSRPRKGSLGFGPRKRSTSE---TPRFNSWPSDDGQPGVQGFAGYKAGMTHV
VLVNDEPNSPREGMEETVPVTVIETPPMRAVALRAYEDTP-YGQRPLTEVWTDEFHSELD
RTLDVPEDH-DPDAAEEQIRDAHEAGDLGDLRLITHTVPDAV-PSVPKKKPDVMETRVGG
GSVSDRLDHALDIVED-GGEHAMNDIFRAGEYADVAGVTKGKGTQGPVKRWGVQKRKGKH
ARQGWRRRIGN----LGPWNPSRVRSTVPQQGQTGYHQRTELNKRLIDIGEGDE-PTVDG
GFVNYGEVDGPYTLVKGSVPG---PDKRLVRFRP----AVRPNDQ---PRLDPEVRYVSN
ESNQG--
>har_californiae_ATCC_3379
-----MPQPSRPRKGSLGFGPRKRSTSE---TPRFNSWPSDDGQPGVQGFAGYKAGMTHV
VLVNDEPNSPREGMEETVPVTVIETPPMRAVALRAYEDTP-YGQRPLTEVWTDEFHSELD
RTLDVPEDH-DPDAAEEQIRDAHEAGDLGDLRLITHTVPDAV-PSVPKKKPDVMETRVGG
GSVSDRLDHALDLVED-GGEHAMNDIFRAGEYADVAGVTKGKGTQGPVKRWGVQKRKGKH
ARQGWRRRIGN----LGPWNPSRVRSTVPQQGQTGYHQRTELNKRLIDIGDGDE-PTVDG
GFVNYGEVDGPYTLVKGSVPG---PDKRLVRFRP----AVRPNDQ---PRLDPEVRYVSN
ESNQG--
>har_japonica_DSM_6131
-----MPQPSRPRKGSLGFGPRKRSTSE---TPRFNSWPSDDGQPGVQGFAGYKAGMTHV
VLVNDEPNSPREGMEETVPVTVIETPPMRAVALRAYEDTP-YGQRPLTEVWTDEFHSELD
RTLDVPEDH-DPDAAEEQIRDAHEAGDLGDLRLITHTVPDAV-PSVPKKKPDVMETRVGG
GSVSDRLDHALDLVED-GGEHAMNDIFRAGEYADVAGVTKGKGTQGPVKRWGVQKRKGKH
ARQGWRRRIGN----LGPWNPSRVRSTVPQQGQTGYHQRTELNKRLIDIGEGDE-PTVDG
GFVNYGEVDGPYTLVKGSVPG---PDKRLVRFRP----AVRPNDQ---PRLDPEVRYVSN
ESNQG--
>hvx_asiaticus_JCM_14624
-----MPQANRPRKGSLGFGPRKRATSE---VPRFRSWPDDDGQPTLQGFAGYKAGMTHV
VTVDDAANSPTEGMETTVPVTIVETPPMAIAALRAYEESP-YGQQPVAEVWADELDDELE
RTLDLPGDDYDRDAAADEFTAALDEGRVDDVRAITYTTPGEI-QSVPKTKPDVMETRIGG
GSVDDRVEFGLDLLEADGGEHVMNDVFRAGEYVDASGVTKGKGTQGPVKRWGVQKRKGKH
ARQGWRRRIGN----LGPWNPSRVRSTVPQQGQTGYHQRTELNKRLLAIGDGAD-ATVDG
GFVNYGEVDGPHALIKGSLPG---PSQRLIRFRP----AIRPGDQ---PRLDPEVRFVST
ASNQG--
>hvx_ruber_XH_70
-----MPQANRPRKGSLGFGPRKRATSE---VPRFRSWPDDDGQPTLQGFAGYKAGMTHV
VTVDDAANSPTEGMETTVPVTIVETPPMAIAALRAYEESP-YGQQPVAEVWADELDDELE
RTLDLPGDDYDRDAAADEFTAALEAGRVDDVRAITYTTPDEI-QSVPKTKPDVMETRIGG
GSVDDRVEFGLDLLEADGGEHVMNDVFRAGEYVDASGVTKGKGTQGPVKRWGVQKRKGKH
ARQGWRRRIGN----LGPWNPSRVRSTVPQQGQTGYHQRTELNKRLLAIGDGAD-ATVDG
GFVNYGEVDGPHALIKGSLPG---PSQRLIRFRP----AIRPGDQ---PRLDPEVRFVST
ASNQG--
>hrr_chaoviator_HaloG
-----MPQPNAPRKGSLGFGPRQRATSE---VPRFNSWPDDDGQPTLQGFAGYKAGMTHV
VMVDDAANSTTEGMETTVPVTIVETPPMRAVALRAYEDTP-YGIKPITEVWTDEFEDDLD
RVLDLPGDDYDVEAAEADVRDLLEQGRVDDVRVITHTVPGSV-QSIPKKKPDVMETRVGG
GSVEERLEFALELVAD-GGEHVLNDVFRAGEYVDASGVTKGKGTQGPVKRWGVQKRKGKH
ARQGWRRRIGN----LGPWNPSRVRSTVPQQGQTGYHQRTELNKRLVDIGDGAD-ATVDG
GFVNYGEVDGPHALIKGSLPG---PNKRLVRFRP----AIRPGDQ---PRLDPEVRYVST
ASNQG--
>ncc_amylolyticus_DSM_10524
-----MPQPNSPRKGSLGFGPRQRASSE---VPRFNSWPDDDGQPTLQGFAGYKAGMTHV
VMVDDEANSPTEGMEETVPVTIVETPPMRAVALRAYEDTP-YGKKPITEVWTDEFVPELD
RVLDLPGDDYDADTAEDELRELLEDGRVDDVRVITHTVPSAV-PSVPKKKPDVMETRVGG
GSVDERVDFALELIAD-GGEHVMNDTFRAGEYVDASGVTKGKGTQGPVKRWGVQKRKGKH
ARQGWRRRIGN----LGPWNPSRVRSTVPQQGQTGYHQRTELNKRLVDIGDGAD-ATVDG
GFVNYGEVDGPHALIKGSLPG---PNKRLVRFRP----AIRPGDQ---PRLDPEVRFVST
ASNQG--
>ncc_jeotgali_DSM_18795
-----MPQPNSPRKGSLGFGPRQRASSE---VPRFNSWPDDDGQPTLQGFAGYKAGMTHV
VMVDDKANSPTEGMEETVPVTIVETPPMRAVALRAYEDTP-YGKKPLTEVWTDEFVPELD
RVLDLPGDDYDADAAEDELRGYLEDGRIADVRVITHTVPSEV-PSIPKKKPDVMETRVGG
GSVEERLEFALEVLAD-GGEHVLNDVFRAGEYVDASGVTKGKGTQGPVKRWGVQKRKGKH
ARQGWRRRIGN----LGPWNPSRVRSTVPQQGQTGYHQRTELNKRLVDIGDGAD-ATVDG
GFVNYGEVDGPHALIKGSLPG---PDKRLLRFRP----AIRPGDQ---PRLDPEVRFVST
ASNQG--
>ncc_occultus_SP4
-----MPQPNAPRKGSLGFGPRQRASSE---VPRFNSWPDDDGQPTLQGFAGYKAGMTHV
VMVDDEANSPTEGMEETVPVTIVETPPMRAVALRAYEDTP-YGKKPLTEVWTGEFVPELD
RVLDLPGDDYDADAAEDELRGYLEDGRIADVRVITHTVPSEV-PSIPKKKPDVMETRVGG
GSVEERVDFALELLAD-GGEHVMNDVFRAGEYLDASGVTKGKGTQGPVKRWGVQKRKGKH
ARQGWRRRIGN----LGPWNPSRVRSTVPQQGQTGYHQRTELNKRLVDIGDGAD-ATVDG
GFVNYGEVDGPHALIKGSLPG---PDKRLLRFRP----AIRPGDQ---PRLDPEVRFVST
ASNQG--
>nln_innermongolicus_JCM_12255
-----MPQANSPRKGSLGFGPRKRATSE---VPRFNSWPDDEGQPTLQGFAGYKAGMTHV
VMVDDKSNSPTEGMEQTVPVTIVETPPMRAVSLRAYEDTP-YGKQPITEVWTDEFVPELD
RTLDLPGDDYDAEAAEEELRNLLAEGRIDDVRVITHTVPGSV-PSVPKKKPDVMETRVGG
GSVGERVDFALELLED-GGEHVMNDVFRAGEYVDASGVTKGKGTQGPVKRWGVQKRKGKH
ARQGWRRRIGN----LGPWNPSRVRSTVPQQGQTGYHQRTELNKRLVDMGDGAD-ATVDG
GFVNYGEVDGPHALIKGSLPG---PEQRLIRFRP----AIRPGDQ---PRLDPEVRYVST
ASNQG--
>nab_chahannaoensis_JCM_10990
-----MPQPNAPRKGSLGFGPRQRASSE---VPRFNSWPDDDGQPTLQGFAGYKAGMTHV
VMVDDKSNSPTEGMEQTVPVTIVETPPMRAVALRAYEDTP-YGKQPVTEVWTDEFVPELD
RVLDLPGDDYDTDAAADELRGLLEEGRVDDVRVITHTVPGDV-PSMPKKKPDVMETRVGG
GSVEERVDYALELVEEDGGEHVMNDVFRAGEYVDASGVTKGKGTQGPVKRWGVQKRKGKH
ARQGWRRRIGN----LGPWNPSRVRSTVPQQGQTGYHQRTELNKRLVDIGDGAD-ATVDG
GFVNYGEVDGPHVLIKGSLPG---PNKRLVRFRP----AIRPGDQ---PRLDPEVRYVST
ASNQG--
>nab_magadii_ATCC_43099
-----MPQPNAPRKGSLGFGPRQRASSE---VPRFNSWPDDDGQPTLQGFAGYKAGMTHV
VMVDDKSNSPTEGMEQTVPVTIVETPPMRAVALRAYEDTP-YGKQPVTEVWTDEFVPELD
RVLDLPGDDYDTDAAADELRGLLEEGRVDDVRVITHTVPGDV-PSMPKKKPDVMETRVGG
GSVEERVDYALELVEEDGGEHVMNDVFRAGEYVDASGVTKGKGTQGPVKRWGVQKRKGKH
ARQGWRRRIGN----LGPWNPSRVRSTVPQQGQTGYHQRTELNKRLVDIGDGAD-ATVDG
GFVNYGEVDGPHVLIKGSLPG---PNKRLVRFRP----AIRPGDQ---PRLDPEVRYVST
ASNQG--
>nab_hulunbeirensis_JCM_10989
-----MPQPNAPRKGSLGFGPRQRASSE---VPRFNSWPDDDGQPTLQGFAGYKAGMTHV
VMVDDKSNSPTEGMEETVPVTIVETPPMRAVALRAYEDTP-YGKQPVTEVWTDEFVPELD
RVLDLPGDDYDTDAAADELRGLLEEGRVDDVRVITHTVPGDV-PSMPKKKPDVMETRVGG
GSVEERVDYALELVEEDGGEHVMNDVFRAGEYVDASGVTKGKGTQGPVKRWGVQKRKGKH
ARQGWRRRIGN----LGPWNPSRVRSTVPQQGQTGYHQRTELNKRLVDIGDGAD-ATVDG
GFVNYGEVDGPHVLIKGSLPG---PNKRLVRFRP----AIRPGDQ---PRLDPEVRYVST
ASNQG--
>nab_aegyptia_DSM_13077
-----MPQSNAPRKGSLGFGPRKRATSE---VPRFNSWPDDDGQPTLQGFAGYKAGMTHV
VMVDDKANSPTEGMEETVPVTIVETPPMRAVALRAYEDTP-YGKKPLTEVWTDEFVPELD
RVLDLPGDDYDTDAAADELRGFLEEGRVDDVRVITHTVPGDI-PSMPKKKPDVMETRVGG
GSVEDRVDYALELLEDGGGEHVMNDVFRAGEYVDASGVTKGKGTQGPVKRWGVQKRKGKH
ARQGWRRRIGN----LGPWNPSRVRSTVPQQGQTGYHQRTELNKRLVDIGDGAD-ATVDG
GFINYGEVDGPHVLIKGSLPG---PEKRLVRFRP----AIRPGDQ---PRLDPEVRYVST
ASNQG--
>nab_asiatica_DSM_12278
-----MPQSNAPRKGSLGFGPRKRATSE---VPRFNSWPDDDGQPTLQGFAGYKAGMTHV
VMVDDKANSPTEGMEETVPVTIVETPPMRAVALRAYEDTP-YGKKPLTEVWTDEFVPELD
RVLDLPGDDYDTDASADELRGFLEEGRVDDVRVITHTVPGDI-PSMPKKKPDVMETRVGG
SSVEDRVDYALELLEDGGGEHVMNDMFRAGEYVDASGVTKGKGTQGPVKRWGVQKRKGKH
ARQGWRRRIGN----LGPWNPSRVRSTVPQQGQTGYHQRTELNKRLVDIGDGAD-ATVDG
GFINYGEVDGPHVLIKGSLPG---PEKRLVRFRP----AIRPGDQ---PRLDPEVRYVST
ASNQG--
>nab_taiwanensis_DSM_12281
-----MPQSNAPRKGSLGFGPRKRATSE---VPRFNSWPDDDGQPTLQGFAGYKAGMTHV
VMVDDKANSPTEGMEETVPVTIVETPPMRAVALRAYEDTP-YGKKPLTEVWTDEFVPELD
RVLDLPGDDYDTDASADELRGFLEEGRVDDVRVITHTVPGDI-PSMPKKKPDVMETRVGG
SSVEDRVDYTLELLEDGGGEHVMNDVFRAGEYVDASGVTKGKGTQGPVKRWGVQKRKGKH
ARQGWRRRIGN----LGPWNPSRVRSTVPQQGQTGYHQRTELNKRLVDIGDGAD-ATVDG
GFINYGEVDGPHVLIKGSLPG---PEKRLVRFRP----AIRPGDQ---PRLDPEVRYVST
ASNQG--
>nrr_bangense_JCM_10635
-----MPQPNAPRKGSLGFGPRQRATSE---VPRFNSWPDDDGQPTLQGFAGYKAGMTHV
VMVDDKANSPTEGMEETVPVTIVETPPMRAVALRVYEDTP-YGMKPLTEVWTDEFVPELD
RVLDLPGDDYDVDAATDELRGYLEEGRIDDVRVITHTVPGEV-PSMPKKKPDVMETRVGG
GSIEERVDFALETVED-GGEHVMNDMFRAGEYVDASGVTKGKGTQGPVKRWGVQKRKGKH
ARQGWRRRIGN----LGPWNPSRVRSTVPQQGQTGYHQRTELNKRLVDIGDGAD-ATVDG
GFVNYGEVDGPHALIKGSLPG---PNKRLVRFRP----AIRPGDQ---PRLDPEVRYVST
ASNQG--
>nrr_sulfidifaciens_JCM_14089
-----MPQPNAPRKGSLGFGPRQRATSE---VPRFNSWPDDDGQPTLQGFAGYKAGMTHV
VMVDDKANSPTEGMEETVPVTIVETPPMRAVALRVYEDTP-YGMKPLTEVWTDEFAPELD
RVLDLPGDDYDVDAATDELRGYLEEGRVDDVRVITHTVPGEI-PSMPKKKPDVMETRVGG
GSLDERVDFALETVED-GGEHVMNDMFRAGEYVDASGVTKGKGTQGPVKRWGVQKRKGKH
ARQGWRRRIGN----LGPWNPSRVRSTVPQQGQTGYHQRTELNKRLVDIGDGAD-ATVDG
GFVNYGEVDGPHALIKGSLPG---PNKRLVRFRP----AIRPGDQ---PRLDPEVRYVST
ASNQG--
>htg_limicola_JCM_13563
-----MPQANRPRKGSLGFGPRKRATSE---VPRFNSWPDDDGQPTLQGFAGYKAGMTHV
VMVDDKSNSPTEGMEQTVPVTIVETPPMRAVSLRAYEDTP-YGMKPLTEVWTDEFVPELD
RVLDLPGDDYDADAATDELRGLHEEGRVDDVRVITHTVPSEV-PSVPKKKPDVMETRVGG
GSVDERVDFALELLED-GGEHVMNDVFRAGEYVDASGVTKGKGTQGPVKRWGVQKRKGKH
ARQGWRRRIGN----LGPWNPSRVRSTVPQQGQTGYHQRTELNKRLVDIGDGAD-ATVDG
GFVNYGEVDGPHALIKGSLPG---PQKRLVRFRP----AIRPGDQ---PRLDPEVRYVST
ASNQG--
>htg_thermotolerans_DSM_11522
-----MPQANTPRKGSLGFGPRKRATSE---VPRFNSWPDTDGQPTLQGFAGYKAGMTHV
VMVDDKANSPTEGMEETVPVTIVETPPMRAVALRAYEDTP-YGKKPITEVWTDEFVPELD
RVLDIPGDDYDVDAAEDELRGLLSEGRVDDVRVITHTVPTEI-PSVPKKKPDVMETRVGG
GSVEERVDFALETVAD-GGEHVMNDVFRAGEYVDASGVTKGKGTQGPVKRWGVQKRKGKH
ARQGWRRRIGN----LGPWNPSRVRSTVPQQGQTGYHQRTELNKRLVDIGEGAD-ATVDG
GFVNYGEVDGPHALIKGSLPG---PQQRLVRFRP----AIRPGDQ---PRLDPEVRYVST
ASNQG--
>nnm_pellirubrum_DSM_15624
-----MPQANTPRKGSLGFGPRKRATSE---VPRFNSWPDTDGQPTLQGFAGYKAGMTHV
VMVDDKANSPTEGMEETVPVTIVETPPMRAVALRAYEDTP-YGKKPITEVWTDEFVPELD
RVLDIPGDDYDVDAAEDELRGLLAEGRVDDVRVITHTVPTEI-PSVPKKKPDVMETRVGG
GSIEERVDFALETVAD-GGEHVMNDVFRAGEYVDASGVTKGKGTQGPVKRWGVQKRKGKH
ARQGWRRRIGN----LGPWNPSRVRSTVPQQGQTGYHQRTELNKRLVDIGEGAD-ATVDG
GFVNYGEVDGPHALIKGSLPG---PQQRLVRFRP----AIRPGDQ---PRLDPEVRYVST
ASNQG--
>nnm_versiforme_JCM_10478
-----MPQANTPRKGSLGFGPRKRATSE---VPRFNSWPDTDGQPTLQGFAGYKAGMTHV
VMVDDKANSPTEGMEETVPVTIVETPPMRAVALRAYEDTP-YGMKPITEVWTDEFVPELD
RVLDLPGDDYDTDASEDELRGLLEEGRVDDVRVITHTVPGDV-PSVPKKKPDVMETRVGG
GSVDDRVEFALETVAD-GGEHVMNDVFRAGEYVDASGVTKGKGTQGPVKRWGVQKRKGKH
ARQGWRRRIGN----LGPWNPSRVRSTVPQQGQTGYHQRTELNKRLVDIGDGAD-ATVDG
GFVNYGEVDGPHALIKGSLPG---PQQRLVRFRP----AIRPGDQ---PRLDPEVRYVST
ASNQG--
>nnm_gari_JCM_14663
-----MPQANTPRKGSLGFGPRQRATSE---VPRFNSWPDDDGQPTLQGFAGYKAGMTHV
VMVDDKANSPTEGMEETVPVTIVETPPMRAVALRAYEDTP-YGMKPITEVWTDEFVPELD
RVLDLPGDEYDTDAATDELRGLQEEGRVDDVRVITHTVPGDV-PSVPKKKPDVMETRVGG
GSVDDRVDFALETIED-GGEHVMNDVFRAGEYVDASGVTKGKGTQGPVKRWGVQKRKGKH
ARQGWRRRIGN----LGPWNPSRVRSTVPQQGQTGYHQRTELNKRLVDIGEGAD-ATVDG
GFVNYGEVDGPHALIKGSLPG---PQQRLVRFRP----AIRPGDQ---PRLDPEVRYVST
ASNQG--
>nnm_sp_J7_2
-----MPQANTPRKGSLGFGPRQRATSE---VPRFNSWPDDDGQPTLQGFAGYKAGMTHV
VMVDDKANSPTEGMEETVPVTIVETPPMRAVALRAYEDTP-YGMKPITEVWTDEFVPELD
RVLDLPGDEYDTDAATDELRGLQEEGRVDDVRVITHTVPGDV-PSVPKKKPDVMETRVGG
GSVDDRVDFALETIED-GGEHVMNDVFRAGEYVDASGVTKGKGTQGPVKRWGVQKRKGKH
ARQGWRRRIGN----LGPWNPSRVRSTVPQQGQTGYHQRTELNKRLVDIGEGAD-ATVDG
GFVNYGEVDGPHALIKGSLPG---PQQRLVRFRP----AIRPGDQ---PRLDPEVRYVST
ASNQG--
>nnm_pallidum_DSM_3751
-----MPQANTPRKGSLGFGPRQRATSE---VPRFNSWPDDDGQPTLQGFAGYKAGMTHV
VMVDDKANSPTEGMEETVPVTIVETPPMRAVALRAYEDTP-YGMKPITEVWTDEFVPELD
RVLDLPGDEYDTDAATDELRGLQEEGRVDDVRVITHTVPGDV-PSVPKKKPDVMETRVGG
GSVGDRVDFALEIIED-GGEHVMNDVFRAGEYVDASGVTKGKGTQGPVKRWGVQKRKGKH
ARQGWRRRIGN----LGPWNPSRVRSTVPQQGQTGYHQRTELNKRLVDIGDGAD-ATVDG
GFVNYGEVDGPHALIKGSLPG---PQQRLVRFRP----AIRPGDQ---PRLDPEVRYVST
ASNQG--
>hrr_LB1
-----MPQANTPRKGSLGFGPRQRATSE---VPRFNSWPDDDGQPTLQGFAGYKAGMTHV
VMVDDKSNSPTEGMEQTVPVTIVETPPMRAVALRAYEDTP-YGMKPITEVWTDEFVPELD
RVLDLPGDEYDTDAATDELRGLQEEGRVDDVRVITHTVPGDV-PSVPKKKPDVMETRVGG
GSVDDRVDFALEIIED-GGEHVMNDVFRAGEYVDASGVTKGKGTQGPVKRWGVQKRKGKH
ARQGWRRRIGN----LGPWNPSRVRSTVPQQGQTGYHQRTELNKRLVDIGDGAD-ATVDG
GFVNYGEVDGPHALIKGSLPG---PQQRLVRFRP----AIRPGDQ---PRLDPEVRYVST
ASNQG--
>nnm_altunense_JCM_14663
-----MPQANTPRKGSLGFGPRQRATSE---VPRFNSWPDDDGQPTLQGFAGYKAGMTHV
VMVDDKSNSPTEGMEQTVPVTIVETPPMRAVALRAYEDTP-YGMKPITEVWTDEFVPELD
RVLDLPGDEYDTDAATDELRGLQEEGRVDDVRVITHTVPGDV-PSVPKKKPDVMETRVGG
GSVDDRVDFALEIIED-GGEHVMNDVFRAGEYVDASGVTKGKGTQGPVKRWGVQKRKGKH
ARQGWRRRIGN----LGPWNPSRVRSTVPQQGQTGYHQRTELNKRLVDIGDGAD-ATVDG
GFVNYGEVDGPHALIKGSLPG---PQQRLVRFRP----AIRPGDQ---PRLDPEVRYVST
ASNQG--
>nrr_tibetense_GA33
-----MPQANSPRKGSLGFGPRQRATSE---VPRFNSWPDDDGQPTLQGFAGYKAGMTHV
VMVDDKANSPTEGMEQTVPVTIVETPPMRAVALRAYEATP-YGMKPVTEVWTDEFVTELD
RVLDVPGDDYDADAAEDELRGYLEEGRVDDVRVITHTVPGSI-PSMPKKKPDVMETRVGG
GSVEDRVDFALETVAD-GGEHVMNDVFRAGEYVDASGVTKGKGTQGPVKRWGVQKRKGKH
ARQGWRRRIGN----LGPWNPSRVRSTVPQQGQTGYHQRTELNKRLVDIGDGAD-ATVDG
GFVNYGEVDGPHALIKGSLPG---PNKRLVRFRP----AIRPGDQ---PRLDPEVRYVST
ASNQG--
>htg_salina_JCM_13891
-----MPQANSPRKGSLGFGPRKRATSE---VPRFNSWPDDEGQPTLQGFAGYKAGMTHV
VMVDDKANSPTEGMEQTVPVTIVETPPMRAVALRAYEETP-YGMKPVTEVWTDEFVPELD
RVLDIPGDDYDTDAAEDELRGLLEQGRVDDVRVITHTVPSEI-PSVPKKKPDVMETRVGG
GSVEDRVDFALETVAD-GGEHVMNDVFRAGEYVDASGVTKGKGTQGPVKRWGVQKRKGKH
ARQGWRRRIGN----LGPWNPSRVRSTVPQQGQTGYHQRTELNKRLVDIGDGAD-ATVDG
GFVNYGEVDGPHALIKGSLPG---PQQRLVRFRP----AIRPGDQ---PRLDPEVRYVST
ASNQG--
>htg_turkmenica_DSM_5511
-----MPQANSPRKGSLGFGPRKRATSE---VPRFNSWPDDEGQPTLQGFAGYKAGMTHV
VMVDDKANSPTEGMEQTVPVTIVETPPMRAVALRAYEETP-YGMKPVTEVWTDEFVPELD
RVLDIPGDDYDTDAAEDELRGLLEQGRVDDVRVITHTVPSEI-PSVPKKKPDVMETRVGG
GSVEDRIDFALETVAD-GGEHVMNDVFRAGEYVDASGVTKGKGTQGPVKRWGVQKRKGKH
ARQGWRRRIGN----LGPWNPSRVRSTVPQQGQTGYHQRTELNKRLVDIGDGAD-ATVDG
GFVNYGEVDGPHALIKGSLPG---PQQRLVRFRP----AIRPGDQ---PRLDPEVRYVST
ASNQG--
>hpg_xanaduensis_SH_6
-----MPQSNAPRKGSLGFGPRKRASSE---VPRFNSWPDDEGQPTLQGFAGYKAGMTHV
VMVDDQSNSPTEGMEQTVPVTIVETPPMRAVALRAYEDTA-YGKQPVTEVWTDEFVSELD
RVLDLPGDDYDPDAAEDELRGLLEEGRVDDVRVITHTVPTEI-PSVPKKKPDVMETRVGG
GAVEERVDFALELLED-GGEHVMNDVFRAGEYVDASGVTKGKGTQGPVKRWGVQKRKGKH
ARQGWRRRIGN----LGPWNPSRVRSTVPQQGQTGYHQRTELNKRLVDIGDGAD-ATVDG
GFINYGEVDGPHALIKGSLPG---PEQRLVRFRP----AIRPGDQ---PRLDPEVRYVST
ASNQG--
>hbi_lacisalsi_AJ5
-----MPQSNAPRKGSLGFGPRKRASSE---VPRFNSWPDTDGQPTLQGFAGYKAGMTHV
VMVDDKANSPTEGMEQTVPVTIVETPPMRAVALRAYEDTP-YGMNPVTEVWTDEFAPELD
RVLDLPGDDYDSDAAADELRGLLENGRVDDVRAITHTVPSEV-PSVPKKKPDVMETRIGG
GSVDERVDFGLELLGD-GGEHVMNDVFRAGEYVDASGVTKGKGTQGPVKRWGVQKRKGKH
ARQGWRRRIGN----LGPWNPSRVRSTVPQQGQTGYHQRTELNKRLVDMGEGAD-ATVDG
GFVNYGEVDGPHALIKGSLPG---PEKRLVRFRP----AIRPGDQ---PRLDPEVRYVST
ASNQG--
>nbt_gregoryi_SP2
-----MPQSNAPRKGSLGFGPRKRATSE---VPRFNSWPDDDGQPTLQGFAGYKAGMTHV
VMVDDQANSPTEGMEQTVPVTIVETPPMRAVALRAYEDTP-YGLNPVTEVWTDEFADELD
RVLDLPGDDYDSDAAEDELRGLLEEGRVDDVRVITHTVPSEV-PSMPKKKPDVMETRVGG
GSVEERVDFGLELLVD-GGEHVMNDVFRAGEYVDASGVTKGKGTQGPVKRWGVQKRKGKH
ARQGWRRRIGN----LGPWNPSRVRSTVPQQGQTGYHQRTELNKRLVDMGNGAD-ATVDG
GFVNYGEVDGPHALIKGSLPG---PEKRLVRFRP----AIRPGDQ---PRLDPEVRYVST
ASNQG--
>hbi_nitrareducens_JCM_10879
-----MPQSNAPRKGSLGFGPRKRASSE---VPRFNSWPDTDGQPTLQGFAGYKAGMTHV
VMVDDKSNSPTEGMEQTVPVTIVETPPMRAVALRAYEDTP-YGMNPVTEVWTDEFADELD
RVLDLPGDDYDSDAAEDELRGLLEEGRVDDVRAITHTVPSEV-PSVPKKKPDVMETRVGG
GSVEERVDFGLDLLEN-GGEHVMNDVFRAGEYVDASGVTKGKGTQGPVKRWGVQKRKGKH
ARQGWRRRIGN----LGPWNPSRVRSTVPQQGQTGYHQRTELNKRLVDIGNGAD-ATVDG
GFVNYGEVDGPHALIKGSLPG---PEKRLVRFRP----AIRPGDQ---PRLDPEVRYVST
ASNQG--
>hac_jeotgali_B3
-----MPQPSRPRKGSLGFGPRTRATSE---VPRFNSWPDDDGQPALQGFAGYKAGMSHV
VMVNDEANSPLEGTEQTVPVTIVETPPMRAVALRAYEQTA-YGMQPRGEVWAEEFDDELD
RALDLPSEA-D-PSARDDLETALEEGKVDDLRVITHTSPASL-RGVPKKKPDVMETRVGG
GSLAERAEFAFGLLDE-GGEHEATDVFRAGEYLDVSGVTKGKGTQGPVKRWGVQKRKGKH
ARQGWRRRIGN----LGPWNPSRVRSTVPQQGQTGYHQRTELNKRLLALGEEDD-VNPDG
GLVNYGEVSGPYTLIKGSLPG---PDKRVLRFRP----AIRPNDQ---PRLDPEVRYVST
SSNQG--
>halophilic_archaeon_J07HB67
-----MPQPSRPRKGSTGFGPRTRSASE---VPRLSSWPADDGAAGVQGFAGYKAGMTHV
VMVNDEDDSPRQGMEESVPVTVVEVPEMRAVAVRAYEETA-YGSRPLTEAWTGEFHEELD
RALDLPNEN-SFEPAADELRTLVDDGTVDDVRLITHTQPATL-QNVPKKEPDVMETRVGG
GSIDDRLEYALELVEG-GGSHTFGDVFRAGEYLDAAGITKGKGTQGPVKRWGVQKRKGKH
ARQGWRRRIGN----LGPWNPSRVRSTVPQQGQTGYHQRTELNKRLLDFGEGDD-ASVDG
GFVNYGEVDGRYALVKGSLPG---PEKRLLRFRP----AVRPNDQ---PRLDPEVRYVST
ESNQG--
>hgn_salarium_B_1
----------------MGFGPRKRAASE---VPRIRSWPDDEGSPALQGFAGYKAGMTHV
VMVNDESNSPREGMEESVPVTVVETPPMRAVALRAYKDTA-YGKKPVTEVWTTEFHEELD
RTLDLPAES-TFDEDADELRALLDDGKVDDLRMITHTVPSAL-NNVPKKKPDVMETRVGG
GSLDERADYALELVEA-GGEHSMDDVFRPGEYLDVSGVTKGKGTQGPVKRWGVQKRKGKH
ARQGWRRRIGN----LGPWNPSRVRSTVPQQGQMGYHQRTELNKRLIDVGEGDD-ASVDG
GFVNYGEVTGNYALIKGSLPG---PNKRLIRFRP----AVRPNDQ---PRLDPEVRYVST
ASNQG--
>hns_J07HN4
-----MPQPSRPRKGSLGFSPRTRADSE---VPRIRSWPDDDGAPAPQGFAGYKAGMTHV
VMVNDEANSSREGMEESVPVTVVEVPPMRAVALRAYEETP-YGQKPVGEVWATEFHDELD
RALDLPAED-TFESDSEALRNELDAGNVDDLRLITHTVPAES-PNVPKKKPDIMETRVGG
GSLSERADFGLELLAD-GGEHGADDVFRAGEYLDVSGITKGKGTQGPVKRWGVQKRKGKH
ARQGWRRRIGN----LGPWNPSRVRSTVPQQGQTGYQQRTELNKRLIDIGDGDD-ASVDG
GFVNHGEVDGNYVLIKGSLPG---PNQRLLRFRP----AIRPNDT---PRLDPEVRYVST
ASNQG--
>hns_J07HN6
-----MPQPSRPRKGSLGYSPRTRADSE---VPRIRSWPDDDGAPAPQGFAGYKAGMTHV
VMVNDEANSSREGMEESVPVTVVEVPPMRAVALRAYEDTP-YGQKPVTEVWATEFHDELD
RALDLPAED-TFEEDSKALRDELDAGTVDDLRFITHTVPVDN-PNVPKKKPDIMETRIGG
GSLDERADFALDLLDD-GGEHSADDVFRAGEFLDVSGITKGKGTQGPVKRWGVQKRKGKH
ARQGWRRRIGN----LGPWNPSRVRSTVPQQGQTGYQQRTELNKRLLDIGNGDD-ASVDG
GFVNHGEVEGNYVLIKGSLPG---PNQRLLRFRP----AIRPNEQ---PRLDPEVRYVST
ASNQG--
>haloarchaeon_3A1_DGR
-------------------------------MPRIRSWPDDDGAPALQGFAGYKAGMTHV
VMVNDEANSPREGMEESVPVTVVETPPMYAVALRAYEDTP-YGKQPVTEVWTSEFHDELD
RTLDLPAED-TFEEDAEELEALLEAGDVDDVRVITHTAPDEL-SNVPKKEPDVMETRVGG
GSIDERAEFALDLVSD-GGAHEFGDVFRAGEYADVSGVTKGKGTQGPVKRWGVQKRKGKH
ARQGWRRRIGN----LGPWNPSRVRSTVPQQGQTGYHQRTELNKRLIDFGEGDE-ASVDG
GFVNYGEVDGSYALVKGSVPG---PDKRLIRFRP----AIRPNDQ---PRLDPEVRYVST
ASNQG--
>hrr_Ea1
-----M------------------------------------------------------
--VNDEANSPREGMEESVPVTVVETPPMYAVALRAYEQTA-YGKKPVEEVWATEFHEELD
RALDLPAEN-TFEEDAEELRALLDDGVVDDVRVITHTVPSEL-ANIPKKKPDVMETRVGG
GSLEERVEFGLDLVGE-GGAHEFGDVFRAGQYTDVSGITKGKGTQGPVKRWGVQKRKGKH
ARQGWRRRIGN----LGPWNPSRVRSTVPQQGQTGYHQRTELNKRLIDFGEGDD-ASVDG
GFVNYGEVDGEYALIKGSLPG---PDQRLLRFRP----AIRPNDQ---PRLDPEVRYVST
ASNQG--
>hrr_Ea8
-----M------------------------------------------------------
--VNDEANSPREGMEESVPVTVVETPPMYAVALRAYEQTA-YGKKPVEEVWATEFHEELD
RALDLPAEN-TFEEDAEELRALLDDGVVDDVRVITHTVPSEL-ANIPKKKPDVMETRVGG
GSLEERVEFGLDLVGE-GGAHEFGDVFRAGQYTDVSGITKGKGTQGPVKRWGVQKRKGKH
ARQGWRRRIGN----LGPWNPSRVRSTVPQQGQTGYHQRTELNKRLIDFGEGDD-ASVDG
GFVNYGEVDGEYALIKGSLPG---PDQRLLRFRP----AIRPNDQ---PRLDPEVRYVST
ASNQG--
>hrr_Eb13
-----M------------------------------------------------------
--VNDEANSPREGMEESVPVTVVETPPMYAVALRAYEQTA-YGKKPVEEVWATEFHEELD
RALDLPAEN-TFEEDAEELRALLDDGVVDDVRVITHTVPSEL-ANIPKKKPDVMETRVGG
GSLEERVEFGLDLVGE-GGAHEFGDVFRAGQYTDVSGITKGKGTQGPVKRWGVQKRKGKH
ARQGWRRRIGN----LGPWNPSRVRSTVPQQGQTGYHQRTELNKRLIDFGEGDD-ASVDG
GFVNYGEVDGEYALIKGSLPG---PDQRLLRFRP----AIRPNDQ---PRLDPEVRYVST
ASNQG--
>hrr_hd13
-----M------------------------------------------------------
--VNDEANSPREGMEESVPVTVVETPPMYAVALRAYEQTA-YGKKPVEEVWATEFHEELD
RALDLPAEN-TFEEDAEELRALLDDGVVDDVRVITHTVPSEL-ANIPKKKPDVMETRVGG
GSLEERVEFGLDLVGE-GGAHEFGDVFRAGQYTDVSGITKGKGTQGPVKRWGVQKRKGKH
ARQGWRRRIGN----LGPWNPSRVRSTVPQQGQTGYHQRTELNKRLIDFGEGDD-ASVDG
GFVNYGEVDGEYALIKGSLPG---PDQRLLRFRP----AIRPNDQ---PRLDPEVRYVST
ASNQG--
>hrr_IB24
MTHVVM------------------------------------------------------
--VNDEANSPREGMEESVPVTVVETPPMYAVALRAYEQTA-YGKKPVEEVWATEFHEELD
RALDLPAEN-TFEEDAEELRALLDDGVVDDVRVITHTVPSEL-ANIPKKKPDVMETRVGG
GSLEERVEFGLDLVGE-GGAHEFGDVFRAGQYTDVSGITKGKGTQGPVKRWGVQKRKGKH
ARQGWRRRIGN----LGPWNPSRVRSTVPQQGQTGYHQRTELNKRLIDFGEGDD-ASVDG
GFVNYGEVDGEYALIKGSLPG---PDQRLLRFRP----AIRPNDQ---PRLDPEVRYVST
ASNQG--
>hrr_aidingense_JCM_13916
-----MPQPSRPRKGSLGYGPRTRADRE---VPRIRSWPDDDGAPALQGFAGYKAGMTHV
VMVNDEANSPREGMEESVPVTVVETPPMYAVALRAYEQTP-YGMKPVEEVWATEFHEELD
RALDLPAED-TFEEDAEELRALLDDDVVDDVRVITHTVPSEL-ANVPKKKPDVMETRVGG
GSFEERVDFGLDLVAE-GGAHEFGDVFRAGQYTDVSGITKGKGTQGPVKRWGVQKRKGKH
ARQGWRRRIGN----LGPWNPSRVRSTVPQQGQTGYHQRTELNKRLIDFGEGDD-ASVDG
GFVNYGEVDGEYALIKGSLPG---PDKRLLRFRP----AIRPNDQ---PRLDPEVRYVST
ASNQG--
>hrr_C49
------------------------------------------------------------
-MVNDEANSPREGMETSVPVTVVETPPMYAVALRAYEQTP-YGKKPVEEVWATEFHEELD
RALDLPAED-TFEEDADELRALLDEGAVDDVRVITHTVPSEL-ANVPKKKPDIMETRVGG
GSLEERVDFGLDLIEE-GGAHEFGDVFRAGQYTDVSGITKGKGTQGPVKRWGVQKRKGKH
ARQGWRRRIGN----LGPWNPSRVRSTVPQQGQTGYHQRTELNKRLIDFGEGDD-ASVDG
GFVNYGEVDGDYALIKGSLPG---PDKRLLRFRP----AIRPNDQ---PRLDPEVRYVST
ASNQG--
>hrr_saccharovorum_DSM_1137
-----MPQPSRPRKGSLGYGPRTRADRE---VPRIRSWPDDDGAPALQGFAGYKAGMTHV
VMVNDEANSPREGMEESVPVTVVETPPMYAVALRAYEQTP-YGKKPVEEVWATEFHEELD
RALDLPAED-TFEEDADELRALLDEDAVDDVRVITHTVPSEL-SNVPKKKPDIMETRVGG
GSLEERVDFGLDLVAE-GGAHEFGDVFRAGQYTDVSGITKGKGTQGPVKRWGVQKRKGKH
ARQGWRRRIGN----LGPWNPSRVRSTVPQQGQTGYHQRTELNKRLIDFGEGDD-ASVDG
GFVNYGEVDGDYALIKGSLPG---PDKRLLRFRP----AIRPNDQ---PRLDPEVRYVST
ASNQG--
>hrr_lacusprofundi_ATCC_49239
-----MPQPSRPRKGSLGYGPRTRADRE---VPRIRSWPDDDGAPALQGFAGYKAGMTHV
VMVNDEANSPREGMETSVPVTVVETPPMYAVALRAYEQTP-YGKKPVEEVWATEFHEELD
RALDLPAED-TFEEDADELRALLDEGAVDDVRVITHTVPSEL-ANVPKKKPDVMETRVGG
GSLEERVDFGLDLVAE-GGAHEFGDVFRAGQYTDVSGITKGKGTQGPVKRWGVQKRKGKH
ARQGWRRRIGN----LGPWNPSRVRSTVPQQGQTGYHQRTELNKRLIDFGEGDD-ASVDG
GFVNYGEVDGEYALIKGSLPG---PDKRLIRFRP----AIRPNDQ---PRLDPEVRYVST
ASNQG--
>hrr_kocurii_JCM_14978
-----MPQPSRPRKGSLGYGPRTRADRE---VPRIRSWPDDDGAPALQGFAGYKAGMTHV
VMVNDEANSPREGMETSVPVTVVETPPMYAVALRAYEQTP-YGKKPVEEVWATEFHEELD
RALDLPAED-TFEEDADELRALLDEGAVDDVRVITHTVPSEL-ANVPKKKPDVMETRVGG
GSLEERVDFGLDLVAE-GGAHEFGDVFRAGQYTDVSGITKGKGTQGPVKRWGVQKRKGKH
ARQGWRRRIGN----LGPWNPSRVRSTVPQQGQTGYHQRTELNKRLIDFGEGDD-ASVDG
GFVNYGEVDGDYALIKGSLPG---PDKRLLRFRP----AIRPNDQ---PRLDPEVRYVST
ASNQG--
>hrr_lipolyticum_DSM_21995
-----MPQPSRPRKGSLGYGPRTRADRE---VPRIRSWPDDDGAPALQGFAGYKAGMTHV
VMVNDEANSPREGMETSVPVTVVETPPMYAVALRAYEQTP-YGKKPVEEVWATEFHEELD
RALDLPAED-TFEEDADELRALLDEGAVDDVRVITHTVPSEL-ANVPKKKPDVMETRVGG
GSLEERVDFGLDLVAE-GGAHEFGDVFRAGQYTDVSGITKGKGTQGPVKRWGVQKRKGKH
ARQGWRRRIGN----LGPWNPSRVRSTVPQQGQTGYHQRTELNKRLIDFGEGDD-ASVDG
GFVNYGEVDGEYALIKGSLPG---PDKRLLRFRP----AIRPNDQ---PRLDPEVRYVST
ASNQG--
>hrr_Cb34
--------------------------------------------------------MTHV
MMVNDEADSPREGMEESVPVTVVETPPMHAVAVRAYEETP-YGQKPVAEVWATEFHEELD
RALDLPAED-TFEEDRTELEELLEAGVVDDLRVITHTTPAEL-ANVPKKKPDVMETRVGG
GSLEERADFALDLVAD-GGAHEFGDVFRAGQYTDVSGVTKGKGTQGPVKRWGVQKRKGKH
ARQGWRRRIGN----LGPWNPSRVRSTVPQQGQTGYHQRTELNKRLIDFGEGDD-ASVDG
GFVNYGEVDGEYALIKGSLPG---PDKRLLRFRP----AIRPNDQ---PRLDPEVRYVST
ASNQG--
>hrr_coriense_DSM_10284
-----MPQPSRPRKGSLGYGPRTRAESE---VPRIRSWPEDDGAPALQGFAGYKAGMTHV
MMVNDEANSPREGMEEAVPVTVVETPQMYAVAVRAYENTP-YGQKPVEEVWATEFHEELD
RALDLPAEE-TFEADADELRALLDDDVVDDVRVITHTAPSDL-SNVPKKKPDVMETRVGG
GSLEERVDFALDLVAE-GGAHEFGDVFRAGQYTDVSGITKGKGTQGPVKRWGVQKRKGKH
ARQGWRRRIGN----LGPWNPSRVRSTVPQQGQTGYHQRTELNKRLIDFGEGDD-ASVDG
GFVNYGEVDGEYALIKGSLPG---PDQRLLRFRP----AIRPNDQ---PRLDPEVRYVST
ESNQG--
>hrr_SP3
--------------------------------------------------------MTHV
MMVNDEANSPREGMEEAVPVTVVETPQMYAVAVRAYEDTP-YGQKPVEEVWATEFHEELD
RALDLPAEE-TFEEDADELRALLDDDVVDDVRVITHTAPSDL-ANVPKKKPDVMETRVGG
GSLEERADFALDLVAE-GGAHEFGDVFRAGQYTDVSGITKGKGTQGPVKRWGVQKRKGKH
ARQGWRRRIGN----LGPWNPSRVRSTVPQQGQTGYHQRTELNKRLIDFGEGDD-ASVDG
GFVNYGEVDGEYALIKGSLPG---PDQRLLRLRP----AIRPNDQ---PRLDPEVRYVST
ESNQG--
>hrr_SP9
--------------------------------------------------------MTHV
MMVNDEANSPREGMEEAVPVTVVETPQMYAVAVRAYEDTP-YGQKPVEEVWATEFHEELD
RALDLPAEE-TFEEDADELRALLDDDVVDDVRVITHTAPSDL-ANVPKKKPDVMETRVGG
GSLEERADFALDLVAE-GGAHEFGDVFRAGQYTDVSGITKGKGTQGPVKRWGVQKRKGKH
ARQGWRRRIGN----LGPWNPSRVRSTVPQQGQTGYHQRTELNKRLIDFGEGDD-ASVDG
GFVNYGEVDGEYALIKGSLPG---PDQRLLRLRP----AIRPNDQ---PRLDPEVRYVST
ESNQG--
>hrr_T3cd
--------------------------------------------------------MTHV
MMVNDEANSPREGMEEAVPVTVVETPQMYAVAVRAYEDTP-YGQKPVEEVWATEFHEELD
RALDLPAEE-TFEEDADELRALLDDDVVDDVRVITHTAPSDL-SNVPKKKPDVMETRVGG
GSLEERADFALDLVAE-GGAHEFGDVFRAGQYTDVSGITKGKGTQGPVKRWGVQKRKGKH
ARQGWRRRIGN----LGPWNPSRVRSTVPQQGQTGYHQRTELNKRLIDFGEGDD-ASVDG
GFVNYGEVDGEYALIKGSLPG---PDQRLLRLRP----AIRPNDQ---PRLDPEVRYVST
ESNQG--
>hrr_167
--------------------------------------------------------MTHV
MMVNDEANSPREGMEEAVPVTVVETPPMYAVAVRAYENTP-YGQKPVEEVWATEFHEELD
RALDLPAEE-TFEEDADELRALLDDDVVDDVRVITHTAPSDL-SNVPKKKPDVMETRVGG
GSLEERADFALDLVAE-GGAHEFGDVFRAGQYTDVSGITKGKGTQGPVKRWGVQKRKGKH
ARQGWRRRIGN----LGPWNPSRVRSTVPQQGQTGYHQRTELNKRLIDFGEGDD-ASVDG
GFVNYGEVDGEYALIKGSLPG---PDQRLLRLRP----AIRPNDQ---PRLDPEVRYVST
ESNQG--
>hrr_C2_b
--------------------------------------------------------MTHV
MMVNDEANSPREGMEEAVPVTVVETPPMYAVAVRAYENTP-YGQKPVEEVWATEFHEELD
RALDLPAEE-TFEEDADELRALLDDDVVDDVRVITHTAPSDL-SNVPKKKPDVMETRVGG
GSLEERADFALDLVAE-GGAHEFGDVFRAGQYTDVSGITKGKGTQGPVKRWGVQKRKGKH
ARQGWRRRIGN----LGPWNPSRVRSTVPQQGQTGYHQRTELNKRLIDFGEGDD-ASVDG
GFVNYGEVDGEYALIKGSLPG---PDQRLLRLRP----AIRPNDQ---PRLDPEVRYVST
ESNQG--
>hrr_C3
------------------------------------------------------------
MMVNDEANSPREGMEEAVPVTVVETPQMYAVAVRAYENTP-YGQKPVEEVWATEFHEELD
RALDLPAEE-TFEEDADELRALLDDDVVDDVRVITHTAPSDL-SNVPKKKPDVMETRVGG
GSLEERADFALDLVAD-GGAHEFGDVFRAGQYTDVSGITKGKGTQGPVKRWGVQKRKGKH
ARQGWRRRIGN----LGPWNPSRVRSTVPQQGQTGYHQRTELNKRLIDFGEGDD-ASVDG
GFVNYGEVDGEYALIKGSLPG---PDQRLLRLRP----AIRPNDQ---PRLDPEVRYVST
ESNQG--
>hrr_E3
--------------------------------------------------------MTHV
MMVNDEANSPREGMEEAVPVTVVETPQMYAVAVRAYENTP-YGQKPVEEVWATEFHEELD
RALDLPAEE-TFEEDADELRALLDDDVVDDVRVITHTAPSDL-SNVPKKKPDVMETRVGG
GSLEERADFALDLVAD-GGAHEFGDVFRAGQYTDVSGITKGKGTQGPVKRWGVQKRKGKH
ARQGWRRRIGN----LGPWNPSRVRSTVPQQGQTGYHQRTELNKRLIDFGEGDD-ASVDG
GFVNYGEVDGEYALIKGSLPG---PDQRLLRLRP----AIRPNDQ---PRLDPEVRYVST
ESNQG--
>hrr_E8
--------------------------------------------------------MTHV
MMVNDEANSPREGMEEAVPVTVVETPQMYAVAVRAYENTP-YGQKPVEEVWATEFHEELD
RALDLPAEE-TFEEDADELRALLDDDVVDDVRVITHTAPSDL-SNVPKKKPDVMETRVGG
GSLEERADFALDLVAD-GGAHEFGDVFRAGQYTDVSGITKGKGTQGPVKRWGVQKRKGKH
ARQGWRRRIGN----LGPWNPSRVRSTVPQQGQTGYHQRTELNKRLIDFGEGDD-ASVDG
GFVNYGEVDGEYALIKGSLPG---PDQRLLRLRP----AIRPNDQ---PRLDPEVRYVST
ESNQG--
>hrr_arcis_JCM_13916
-----MPQPSRPRKGSLGYGPRTRADSE---VPRIRSWPEDDGAPALQGFAGYKAGMTHV
MMVNDEANSPREGMEEAVPVTVVETPQMYAVAVRAYENTP-YGQKPVEEVWATEFHEELD
RALDLPAEE-TFEEDADELRALLDDDVVDDVRVITHTAPSDL-SNVPKKKPDVMETRVGG
GSLEERADFALDLVAD-GGAHEFGDVFRAGQYTDVSGITKGKGTQGPVKRWGVQKRKGKH
ARQGWRRRIGN----LGPWNPSRVRSTVPQQGQTGYHQRTELNKRLIDFGEGDD-ASVDG
GFVNYGEVDGEYALIKGSLPG---PDQRLLRLRP----AIRPNDQ---PRLDPEVRYVST
ESNQG--
>hrr_distributum_JCM_10118
-----MPQPSRPRKGSLGYGPRTRADSE---VPRIRSWPEDDGAPALQGFAGYKAGMTHV
MMVNDEANSPREGMEEAVPVTVVETPQMYAVAVRAYENTP-YGQKPVEEVWATEFHEELD
RALDLPAEE-TFEEDADELRALLDDDVVDDVRVITHTAPSDL-SNVPKKKPDVMETRVGG
GSLEERADFALDLVAD-GGAHEFGDVFRAGQYTDVSGITKGKGTQGPVKRWGVQKRKGKH
ARQGWRRRIGN----LGPWNPSRVRSTVPQQGQTGYHQRTELNKRLIDFGEGDD-ASVDG
GFVNYGEVDGEYALIKGSLPG---PDQRLLRLRP----AIRPNDQ---PRLDPEVRYVST
ESNQG--
>hrr_litoreum_JCM_13561
-----MPQPSRPRKGSLGYGPRTRADSE---VPRIRSWPEDDGAPALQGFAGYKAGMTHV
MMVNDEANSPREGMEEAVPVTVVETPQMYAVAVRAYENTP-YGQKPVEEVWATEFHEELD
RALDLPAEE-TFEEDADELRALLDDDVVDDVRVITHTAPSDL-SNVPKKKPDVMETRVGG
GSLEERADFALDLVAD-GGAHEFGDVFRAGQYTDVSGITKGKGTQGPVKRWGVQKRKGKH
ARQGWRRRIGN----LGPWNPSRVRSTVPQQGQTGYHQRTELNKRLIDFGEGDD-ASVDG
GFVNYGEVDGEYALIKGSLPG---PDQRLLRLRP----AIRPNDQ---PRLDPEVRYVST
ESNQG--
>hrr_terrestre_JCM_10247
-----MPQPSRPRKGSLGYGPRTRADSE---VPRIRSWPEDDGAPALQGFAGYKAGMTHV
MMVNDEANSPREGMEEAVPVTVVETPQMYAVAVRAYENTP-YGQKPVEEVWATEFHEELD
RALDLPAEE-TFEEDADELRALLDDDVVDDVRVITHTAPSDL-SNVPKKKPDVMETRVGG
GSLEERADFALDLVAD-GGAHEFGDVFRAGQYTDVSGITKGKGTQGPVKRWGVQKRKGKH
ARQGWRRRIGN----LGPWNPSRVRSTVPQQGQTGYHQRTELNKRLIDFGEGDD-ASVDG
GFVNYGEVDGEYALIKGSLPG---PDQRLLRLRP----AIRPNDQ---PRLDPEVRYVST
ESNQG--
>hrr_californiensis_DSM_19288
-----MPQPSRPRKGSLGYGPRTRADSE---VPRIRSWPEDDGAPALQGFAGYKAGMTHV
MMVNDEANSPREGMEEAVPVTVVETPQMYAVAVRAYENTP-YGQKPVEEVWATEFHEELD
RALDLPAEE-TFEEDADELRALLDDDVVDDVRVITHTAPSDL-SNVPKKKPDVMETRVGG
GSLEERADFALDLVAE-GGAHEFGDVFRAGQYTDVSGITKGKGTQGPVKRWGVQKRKGKH
ARQGWRRRIGN----LGPWNPSRVRSTVPQQGQTGYHQRTELNKRLIDFGEGDD-ASVDG
GFVNYGEVDGEYALIKGSLPG---PDQRLLRLRP----AIRPNDQ---PRLDPEVRYVST
ESNQG--
>hrr_C2_a
------------------------------------------------------------
-MVNDEANSPREGMEEAVPVTVVETPQMYAVAVRAYENTP-YGQKPVEEVWATEFHEELD
RALDLPAED-TFEADADELRALLDDDVVDDVRVITHTAPSEL-SNVPKKKPDIMETRVGG
GSLEERADFALDLVAE-GGAHEFGDVFRAGQYTDVSGITKGKGTQGPVKRWGVQKRKGKH
ARQGWRRRIGN----LGPWNPSRVRSTVPQQGQTGYHQRTELNKRLIDFGEGDD-ASVDG
GFVNYGEVDGEYALIKGSLPG---PDQRLLRFRP----AIRPNDQ---PRLDPEVRYVST
ESNQG--
>hrr_LG2
------------------------------------------------------------
-------------MEEAVPVTVVETPQMHAVAVRAYENTP-YGQKPVEEVWATEFHEELD
RALDLPAED-TFEEDADELRALLDDDVVDDVRVITHTAPSEL-SNVPKKKPDIMETRVGG
GSLEERADFALDLVAE-GGAHEFGDVFRAGQYTDVSGITKGKGTQGPVKRWGVQKRKGKH
ARQGWRRRIGN----LGPWNPSRVRSTVPQQGQTGYHQRTELNKRLIDFGEGDD-ASVDG
GFVNYGEVDGEYALIKGSLPG---PDQRLLRFRP----AIRPNDQ---PRLDPEVRYVST
ESNQG--
>hrr_LG3
------------------------------------------------------------
-------------MEEAVPVTVVETPQMHAVAVRAYENTP-YGQKPVEEVWATEFHEELD
RALDLPAED-TFEEDADELRALLDDDVVDDVRVITHTAPSEL-SNVPKKKPDIMETRVGG
GSLEERADFALDLVAE-GGAHEFGDVFRAGQYTDVSGITKGKGTQGPVKRWGVQKRKGKH
ARQGWRRRIGN----LGPWNPSRVRSTVPQQGQTGYHQRTELNKRLIDFGEGDD-ASVDG
GFVNYGEVDGEYALIKGSLPG---PDQRLLRFRP----AIRPNDQ---PRLDPEVRYVST
ESNQG--
>hrr_Ga2p
------------------------------------------------------------
MMVNDEANSPREGMEEAVPVTVVETPQMHAVAVRAYENTP-YGQKPVEEVWATEFHEELD
RALDLPAED-TFEADADELRALLDDDVVDDVRVITHTAPSEL-SNVPKKKPDIMETRVGG
GSLEERADFALDLVAE-GGAHEFGDVFRAGQYTDVSGITKGKGTQGPVKRWGVQKRKGKH
ARQGWRRRIGN----LGPWNPSRVRSTVPQQGQTGYHQRTELNKRLIDFGEGDD-ASVDG
GFVNYGEVDGEYALIKGSLPG---PDQRLLRFRP----AIRPNDQ---PRLDPEVRYVST
ESNQG--
>hrr_Ec15
--------------------------------------------------------MTHV
MMVNDEANSPREGMEEAVPVTVVETPQMHAVAVRAYENTP-YGQKPVEEVWATEFHEELD
RALDLPAED-TFEEDADELRALLDDDVVDDVRVITHTAPSEL-SNVPKKKPDIMETRVGG
GSLEERADFALDLVAE-GGAHEFGDVFRAGQYTDVSGITKGKGTQGPVKRWGVQKRKGKH
ARQGWRRRIGN----LGPWNPSRVRSTVPQQGQTGYHQRTELNKRLIDFGEGDD-ASVDG
GFVNYGEVDGEYALIKGSLPG---PDQRLLRFRP----AIRPNDQ---PRLDPEVRYVST
ESNQG--
>hrr_Fb21
--------------------------------------------------------MTHV
MMVNDEANSPREGMEEAVPVTVVETPQMHAVAVRAYENTP-YGQKPVEEVWATEFHEELD
RALDLPAED-TFEEDADELRALLDDDVVDDVRVITHTAPSEL-SNVPKKKPDIMETRVGG
GSLEERADFALDLVAE-GGAHEFGDVFRAGQYTDVSGITKGKGTQGPVKRWGVQKRKGKH
ARQGWRRRIGN----LGPWNPSRVRSTVPQQGQTGYHQRTELNKRLIDFGEGDD-ASVDG
GFVNYGEVDGEYALIKGSLPG---PDQRLLRFRP----AIRPNDQ---PRLDPEVRYVST
ESNQG--
>hrr_Ga36
--------------------------------------------------------MTHV
MMVNDEANSPREGMEEAVPVTVVETPQMHAVAVRAYENTP-YGQKPVEEVWATEFHEELD
RALDLPAED-TFEEDADELRALLDDDVVDDVRVITHTAPSEL-SNVPKKKPDIMETRVGG
GSLEERADFALDLVAE-GGAHEFGDVFRAGQYTDVSGITKGKGTQGPVKRWGVQKRKGKH
ARQGWRRRIGN----LGPWNPSRVRSTVPQQGQTGYHQRTELNKRLIDFGEGDD-ASVDG
GFVNYGEVDGEYALIKGSLPG---PDQRLLRFRP----AIRPNDQ---PRLDPEVRYVST
ESNQG--
>hrr_G37
--------------------------------------------------------MTHV
MMVNDEANSPREGMEEAVPVTVVETPQMHAVAVRAYENTP-YGQKPVEEVWATEFHEELD
RALDLPAED-TFEADADELRALLDDDVVDDVRVITHTAPSEL-SNVPKKKPDIMETRVGG
GSLEERADFALDLVAE-GGAHEFGDVFRAGQYTDVSGITKGKGTQGPVKRWGVQKRKGKH
ARQGWRRRIGN----LGPWNPSRVRSTVPQQGQTGYHQRTELNKRLIDFGEGDD-ASVDG
GFVNYGEVDGEYALIKGSLPG---PDQRLLRFRP----AIRPNDQ---PRLDPEVRYVST
ESNQG--
>hrr_LD3
--------------------------------------------------------MTHV
MMVNDEANSPREGMEEAVPVTVVETPQMHAVAVRAYENTP-YGQKPVEEVWATEFHEELD
RALDLPAED-TFEADADELRALLDDDVVDDVRVITHTAPSEL-SNVPKKKPDIMETRVGG
GSLEERADFALDLVAE-GGAHEFGDVFRAGQYTDVSGITKGKGTQGPVKRWGVQKRKGKH
ARQGWRRRIGN----LGPWNPSRVRSTVPQQGQTGYHQRTELNKRLIDFGEGDD-ASVDG
GFVNYGEVDGEYALIKGSLPG---PDQRLLRFRP----AIRPNDQ---PRLDPEVRYVST
ESNQG--
>hrr_LG1
--------------------------------------------------------MTHV
MMVNDEANSPREGMEEAVPVTVVETPQMHAVAVRAYENTP-YGQKPVEEVWATEFHEELD
RALDLPAED-TFEADADELRALLDDDVVDDVRVITHTAPSEL-SNVPKKKPDIMETRVGG
GSLEERADFALDLVAE-GGAHEFGDVFRAGQYTDVSGITKGKGTQGPVKRWGVQKRKGKH
ARQGWRRRIGN----LGPWNPSRVRSTVPQQGQTGYHQRTELNKRLIDFGEGDD-ASVDG
GFVNYGEVDGEYALIKGSLPG---PDQRLLRFRP----AIRPNDQ---PRLDPEVRYVST
ESNQG--
>hrr_hochstenium_ATCC_700873
-----MPQPSRPRKGSLGYGPRTRADSE---VPRIRSWPEDDGAPALQGFAGYKAGMTHV
MMVNDEANSPREGMEEAVPVTVVETPQMYAVAVRAYEETP-YGQKPVAEVWSGEFHEELD
RALDLPAED-TFEADAEELRALLDDDVVDDVRVITHTAPSEL-SNVPKKKPDVMETRVGG
GSLEERADFALDLVAE-GGAHEFGDVFRAGQYTDVSGITKGKGTQGPVKRWGVQKRKGKH
ARQGWRRRIGN----LGPWNPSRVRSTVPQQGQTGYHQRTELNKRLIDFGEGDD-ASVDG
GFVNYGEVDGEYALIKGSLPG---PDQRLLRFRP----AIRPNDQ---PRLDPEVRYVST
ESNQG--
>hrr_tebenquichense_DSM_14210
-----MPQPSRPRKGSLGYGPRTRADSE---VPRIRSWPEDDGAPALQGFAGYKAGMTHV
MMVNDEANSPREGMEEAVPVTVVETPQMYAVAVRAYEETP-YGQKPVAEVWSGEFHEELD
RALDLPAED-TFEADAEELRALLDDDVVDDVRVITHTAPSEL-SNVPKKKPDVMETRVGG
GSLEERADFALDLVAE-GGAHEFGDVFRAGQYTDVSGITKGKGTQGPVKRWGVQKRKGKH
ARQGWRRRIGN----LGPWNPSRVRSTVPQQGQTGYHQRTELNKRLIDFGEGDD-ASVDG
GFVNYGEVDGEYALIKGSLPG---PDQRLLRFRP----AIRPNDQ---PRLDPEVRYVST
ESNQG--
>hrr_SP5
------------------------------------------------------------
------------------------------------------------------------
------------------------------MRVITHTAPSEL-SNVPKKKPDVMETRVGG
GSLEERADFALDLVAE-GGAHEFGDVFRAGQYTDVSGITKGKGTQGPVKRWGVQKRKGKH
ARQGWRRRIGN----LGPWNPSRVRSTVPQQGQTGYHQRTELNKRLIDFGEGSD-ASVDG
GFVNYGEVDGEYALIKGSLPG---PDQRLLRFRP----AIRPNDQ---PRLDPEVRYVST
ESNQG--
>hrr_SP7
------------------------------------------------------------
MMVNDEANSPREGMEEAVPVTVVETPPMYAVAVRAYEDTP-YGQKPVEEVWATEFHEELD
RALDLPAED-TFEEDADELRALLDDDVVDDVRVITHTAPSEL-SNVPKKKPDVMETRVGG
GSLEERADFALDLVAE-GGAHEFGDVFRAGQYTDVSGITKGKGTQGPVKRWGVQKRKGKH
ARQGWRRRIGN----LGPWNPSRVRSTVPQQGQTGYHQRTELNKRLIDFGEGSD-ASVDG
GFVNYGEVDGEYALIKGSLPG---PDQRLLRFRP----AIRPNDQ---PRLDPEVRYVST
ESNQG--
>hfx_elongans_ATCC_BAA_1513
-----MPQPSRPRKGSMGFSPRKRATKE---VPRIKSWPSDDGSPALQGFAGYKAGMTHV
MMVNDEADSPREGMEEAVPVTVVETPPMRAIALRAYEQTS-YGMKPKTEVWASEFHDELD
RVLDLPAED-TFEEDAEALREAVEAGEVDDLRVITHTVPAGL-KNVPKKKPDVMETRVGG
GSLVERADFALELVGE-GGEHEMSDVFRAGEYLDAAGVTKGKGTQGPVKRWGVQKRKGKH
ARQGWRRRIGN----LGPWNPSRVRSTVPQLGQTGYHQRTELNKRLIDLGEGDE-PTVDG
GFVNYGEVDGHYALVKGSLPG---PNKRLLRFRP----AVRPNDQ---PRLDPEVRYVST
ASNQG--
>hfx_larsenii_JCM_13917
-----MPQPSRPRKGSMGFSPRKRATKE---VPRIKSWPSDDGSPALQGFAGYKAGMTHV
MMVNDEADSPREGMEEAVPVTVVETPPMRAVAVRAYEQTS-YGMKPKTEVWASEFHDELD
RVLDLPAED-TFEEDAEALREAVEAGEVDDLRVITHTVPAGL-KNVPKKKPDVMETRVGG
GSLVERADFALELVGE-GGEHEMSDVFRAGEYLDAAGVTKGKGTQGPVKRWGVQKRKGKH
ARQGWRRRIGN----LGPWNPSRVRSTVPQLGQTGYHQRTELNKRLIDLGEGDE-PTVDG
GFVNYGEVDGHYALVKGSLPG---PNKRLLRFRP----AVRPNDQ---PRLDPEVRYVST
ASNQG--
>hfx_mediterranei_ATCC_33500
-----MPQPSRPRKGSMGFSPRKRAVKE---VPRIKSWPDDDGSPALQGFAGYKAGMTHV
MMVNDEADSPREGMEESVPVTVVETPPMRAVALRAYEQTP-YGMKPKTEVWASEFHDELD
RVLDLPAED-TFESDADALREAVEAGEVDDLRVITHTVPAEL-KNVPKKKPDVMETRVGG
GSMVERADFALDLVEE-GGEHEMSDVFRAGEYLDAAGVTKGKGTQGPVKRWGVQKRKGKH
ARQGWRRRIGN----LGPWNPSRVRSTVPQLGQTGYHQRTELNKRLIDLGEGDD-ASVEG
GFVNYGEVDGSYALIKGSLPG---PNKRLLRFRP----AIRPNDQ---PRLDPEVRFVST
ASNQG--
>hfx_mucosum_ATCC_BAA_1512
-----MPQPSRPRKGSMGFSPRKRAVKE---VPRIKSWPSDDGSPALQGFAGYKAGMTHV
MMVNDEADSPREGMEESVPVTVVETPPMRAVALRAYEQTP-YGMKPKTEVWASEFHDELD
RVLDLPAED-TFESDADALREAVEAGEVDDLRVITHTVPSEL-KNVPKKKPDVMETRVGG
GSMVERADFALDLVAE-GGEHEMSDVFRAGEYLDAAGVTKGKGTQGPVKRWGVQKRKGKH
ARQGWRRRIGN----LGPWNPSRVRSTVPQLGQTGYHQRTELNKRLIDLGEGDE-ASVEG
GFVNYGEVDGSYALVKGSLPG---PNKRLLRFRP----AIRPNDQ---PRLDPEVRFVST
ASNQG--
>hfx_gobbonsii_ATCC_33959
-----MPQPSRPRKGSMGFSPRKRVTKE---VPRIKSWPSDDGSPALQGFAGYKAGMTHV
MMVNDEADSPREGMEESVPVTVVETPPMRAVALRAYEQTP-YGMKPQTEVWTDEFHDELD
RVLDLPAEN-TFDSDADALREAVEAGEVDDLRVITHTVPAEL-ANVPKKKPDVMETRVGG
GSMVERADFALDLVAE-GGEHEMSDVFRAGEYLDAAGVTKGKGTQGPVKRWGVQKRKGKH
ARQGWRRRIGN----LGPWNPSRVRSTVPQLGQTGYHQRTELNKRLIDLGEGDE-ASVEG
GFVNYGEVDGSYALIKGSLPG---PNKRLLRFRP----AIRPNDQ---PRLDPEVRYVST
ASNQG--
>hfx_prahovense_DSM_18310
-----MPQPSRPRKGSMGFSPRKRVTKE---VPRIKSWPSDDGSPALQGFAGYKAGMTHV
MMVNDEADSPREGMEESVPVTVVETPPMRAVALRAYEQTP-YGMKPQTEVWTDEFHDELD
RVLDLPAEN-TFDSDADALREAVEAGEVDDLRVITHTVPAEL-ANVPKKKPDVMETRVGG
GSMVERADFALDLVAE-GGEHEMSDVFRAGEYLDAAGVTKGKGTQGPVKRWGVQKRKGKH
ARQGWRRRIGN----LGPWNPSRVRSTVPQLGQTGYHQRTELNKRLIDLGEGDE-ASVEG
GFVNYGEVDGSYALIKGSLPG---PNKRLLRFRP----AIRPNDQ---PRLDPEVRYVST
ASNQG--
>hfx_volcanii_DS2
-----MPQPSRPRKGSMGFSPRKRAVKE---VPRIKSWPSDDGSPALQGFAGYKAGMTHV
MMVNDEADSPHEGMEESVPVTVVETPPMRAVALRAYEQTP-YGMKPQTEVWAGEFHDELD
RVLDLPAED-TFDSDADALREAVEAGEVDDLRVITHTVPSEL-ANVPKKKPDVMETRVGG
GSMVERADFALDLVAE-GGEHEMSDVFRAGEYLDAAGVTKGKGTQGPVKRWGVQKRKGKH
ARQGWRRRIGN----LGPWNPSRVRSTVPQLGQTGYHQRTELNKRLIDLGEGDD-ASVEG
GFVNYGEVDGSYALIKGSLPG---PNKRLLRFRP----AIRPNDQ---PRLDPEVRYVST
ASNQG--
>hfx_alexandrinus_JCM_10717
-----MPQPSRPRKGSMGFSPRKRAVKE---VPRIKSWPSDDGSPALQGFAGYKAGMTHV
MMVNDEADSPREGMEESVPVTVVETPPMRAVALRAYEQTP-YGMKPQTEVWAGEFHDELD
RVLDLPAED-TFDSDADALREAVEAGEVDDLRVITHTVPSEL-ANVPKKKPDVMETRVGG
GSMVERADFALDLVAE-GGEHEMSDVFRAGEYLDAAGVTKGKGTQGPVKRWGVQKRKGKH
ARQGWRRRIGN----LGPWNPSRVRSTVPQLGQTGYHQRTELNKRLIDLGEGDD-ASVEG
GFVNYGEVDGSYALIKGSLPG---PNKRLLRFRP----AIRPNDQ---PRLDPEVRYVST
ASNQG--
>hfx_ATCC_BAA-644
-----MPQPSRPRKGSMGFSPRKRAVKE---VPRIKSWPSDDGSPALQGFAGYKAGMTHV
MMVNDEADSPREGMEESVPVTVVETPPMRAVALRAYEQTP-YGMKPQTEVWAGEFHDELD
RVLDLPAED-TFDSDADALREAVEAGEVDDLRVITHTVPSEL-ANVPKKKPDVMETRVGG
GSMVERADFALDLVAE-GGEHEMSDVFRAGEYLDAAGVTKGKGTQGPVKRWGVQKRKGKH
ARQGWRRRIGN----LGPWNPSRVRSTVPQLGQTGYHQRTELNKRLIDLGEGDD-ASVEG
GFVNYGEVDGSYALIKGSLPG---PNKRLLRFRP----AIRPNDQ---PRLDPEVRYVST
ASNQG--
>hfx_ATCC_BAA-645
-----MPQPSRPRKGSMGFSPRKRAVKE---VPRIKSWPSDDGSPALQGFAGYKAGMTHV
MMVNDEADSPREGMEESVPVTVVETPPMRAVALRAYEQTP-YGMKPQTEVWAGEFHDELD
RVLDLPAED-TFDSDADALREAVEAGEVDDLRVITHTVPSEL-ANVPKKKPDVMETRVGG
GSMVERADFALDLVAE-GGEHEMSDVFRAGEYLDAAGVTKGKGTQGPVKRWGVQKRKGKH
ARQGWRRRIGN----LGPWNPSRVRSTVPQLGQTGYHQRTELNKRLIDLGEGDD-ASVEG
GFVNYGEVDGSYALIKGSLPG---PNKRLLRFRP----AIRPNDQ---PRLDPEVRYVST
ASNQG--
>hfx_ATCC_BAA-646
-----MPQPSRPRKGSMGFSPRKRAVKE---VPRIKSWPSDDGSPALQGFAGYKAGMTHV
MMVNDEADSPREGMEESVPVTVVETPPMRAVALRAYEQTP-YGMKPQTEVWAGEFHDELD
RVLDLPAED-TFDSDADALREAVEAGEVDDLRVITHTVPSEL-ANVPKKKPDVMETRVGG
GSMVERADFALDLVAE-GGEHEMSDVFRAGEYLDAAGVTKGKGTQGPVKRWGVQKRKGKH
ARQGWRRRIGN----LGPWNPSRVRSTVPQLGQTGYHQRTELNKRLIDLGEGDD-ASVEG
GFVNYGEVDGSYALIKGSLPG---PNKRLLRFRP----AIRPNDQ---PRLDPEVRYVST
ASNQG--
>hfx_BAB-2207
-----MPQPSRPRKGSMGFSPRKRAVKE---VPRIKSWPSDDGSPALQGFAGYKAGMTHV
MMVNDEADSPREGMEESVPVTVVETPPMRAVALRAYEQTP-YGMKPQTEVWAGEFHDELD
RVLDLPAED-TFDSDADALREAVEAGEVDDLRVITHTVPSEL-ANVPKKKPDVMETRVGG
GSMVERADFALDLVAE-GGEHEMSDVFRAGEYLDAAGVTKGKGTQGPVKRWGVQKRKGKH
ARQGWRRRIGN----LGPWNPSRVRSTVPQLGQTGYHQRTELNKRLIDLGEGDD-ASVEG
GFVNYGEVDGSYALIKGSLPG---PNKRLLRFRP----AIRPNDQ---PRLDPEVRYVST
ASNQG--
>hfx_lucentense_DSM_14919
-----MPQPSRPRKGSMGFSPRKRAVKE---VPRIKSWPSDDGSPALQGFAGYKAGMTHV
MMVNDEADSPREGMEESVPVTVVETPPMRAVALRAYEQTP-YGMKPQTEVWAGEFHDELD
RVLDLPAED-TFDSDADALREAVEAGEVDDLRVITHTVPSEL-ANVPKKKPDVMETRVGG
GSMVERADFALDLVAE-GGEHEMSDVFRAGEYLDAAGVTKGKGTQGPVKRWGVQKRKGKH
ARQGWRRRIGN----LGPWNPSRVRSTVPQLGQTGYHQRTELNKRLIDLGEGDD-ASVEG
GFVNYGEVDGSYALIKGSLPG---PNKRLLRFRP----AIRPNDQ---PRLDPEVRYVST
ASNQG--
>hfx_denitrificans_ATCC_35960
-----MPQPSRPRKGSMGFSPRKRAVKE---VPRIKSWPSDDGSPALQGFAGYKAGMTHV
MMVNDEADSPREGMEESVPVTVVETPPMRAVALRAYEQTP-YGMKPQTEVWAGEFHDELD
RVLDLPAED-TFDSDADALREAVEAGEVDDLRVITHTVPSEL-ANVPKKKPDVMETRVGG
GSMVERADFALDLVAE-GGEHEMSDVFRAGEYLDAAGVTKGKGTQGPVKRWGVQKRKGKH
ARQGWRRRIGN----LGPWNPSRVRSTVPQLGQTGYHQRTELNKRLIDLGEGDD-ASVDG
GFVNYGEVDGSYALIKGSLPG---PNKRLLRFRP----AIRPNDQ---PRLDPEVRYVST
ASNQG--
>hgm_borinquense_DSM_11551
-----MPQPSRPRKGSMAYSPRQRAAKE---VPRIRSWPDDDGSPGLQGFAGYKAGMTQV
MMVNDEANSPREGMEEAVPVTVVETPPMRAVAVRAYEDTP-YGAKPLTEVWASEFVENLD
RTLDLPSED-TFEEDADDLRAAVEAGEVDDIRVITHTVPASM-KNIPKKKPDVMETRVGG
GSLQERSDFALDLVEE-GGEHSMSDVFRAGEYLDAAGVTKGKGTQGPVKRWGVQKRKGKH
ARQGWRRRIGN----LGPWNPSRVRSTVPQLGQTGYHQRTELNKRLIDLGDGDD-ATVDG
GFVGYGEVDGPYALVKGSLPG---PDKRLLRFRP----AIRPNDQ---PRLDPEVRFVST
ASNQG--
>hsn_pallida_JCM_14848
-----MPQPSRPRKGSMGYGPRTRATKE---VPRIKSWPDDDGSPALQGFAGYKAGMTQV
MMVNDESNSPREGMEEAVPVTVVETPPMRAVALRAYEDTP-YGTKPLTEVWASEFDENLD
RALDLPSED-TFDDDADDLRSALEAGEVDDVRVITHTVPAGM-KNIPKKKPDIMETRVGG
GSLDDRVDFALDLVGE-GGEHAMSDVFRAGEYMDVAGVTKGKGTQGPVKRWGVQKRKGKH
ARQGWRRRIGN----LGPWNPSRVRSTVPQLGQTGYHQRTELNKRLVDIGDGDE-ASVDG
GYVGYGEVDGPHALVKGSLPG---PDKRLLRFRP----AIRPNDQ---PRLDPEVRFVST
ASNQG--
>halophilic_archaeon_J07HX5
-----MAQ--GLDVGTMNILSARQDENETIFVQQRNSFVEIDYSDMADQMLS-RSDVLHI
RKDDEVYIVGDDALEFANIFNEETRRPMQAGILSSDEQSA----IPMIKLITEQVVGEPV
QSDELLFFSVPADPIDDDMSMLYHQKTVNSLLSEMGYNPEPINEGMAVVYSELADQEFTG
LGVSFGAGMTNICLSYYAVPVMKFSIARGGDWIDENA---ARATGTPVDK--ITSIKEDD
FLLDFESDVGGAEGALSIYYDNLLDYVIENIIQEVDDEDVEEGLDVPVVVTGGT-STPDG
FEELFSERLKEANLP-FSISGVRRADNPMYSVAQGALVAARSEEQRAGTRADPERSEVEA
DQ-----
>hrr_J07HR59
-----TPRINRA------------GLDL---LPRLQSWDS--------------------
-----------------------------------------HGTAPLG--W--EF-----
----------------------------------------------------------QG
YRSVDMTDLL-------AGPN---------------------------------------
------RRYSS-----------------PRHGM--D---SELPSCLKST------PAVRR
GFLQTEREPNPRYYP-FPLGG---------------------------------------
-------
