# Supplementary material for: Inteins as indicators of gene flow in the halobacteria
Source: Front Microbiol. 2014 Jun 26;5:299. doi: 10.3389/fmicb.2014.00299 (PMC4071816; doi:10.3389/fmicb.2014.00299)
Supplement: Supplementary file 1 [file DataSheet1.ZIP › data_file1/reference_tree_alignment/L5e_L18p.aln]

>gi|541190266|gb|ERG98654.1| branched-chain amino acid aminotransferase, group I [Haloquadratum sp. J07HQX50]
MGFDEMDVETIWQDGTFVDWEDATVHVLVHGLHYGSGVFEGVRCYDTENGPALFRWEEHL
NRLYQSAQPYDMEIPYSRAELTEATIELL------------RREELRSCYIRPIAFYGYG
SLGVS---------------------------------------------------PKEN
PVNVTIAAWPWGAYLGEEALQNGVEVMISSWR--------KHHSSQ-----IPTNAKTTG
LYVN-------SILAGEEARRNG--YTEAIVLNKSGEVAEGPGENLFMIRDGEIYTP---
------GLAESILDGITRSTVI---ELARERGYTVH------ERATI--SRGELNTADEL
FFSGTAAEVTPIRKVDNVEIGSGSRGPITE------------------------------
----ELQQAFFDLVARRDESHEEWFRYI
>gi|541180000|gb|ERG88597.1| 3-oxoacyl-[acyl-carrier-protein] synthase III [halophilic archaeon J07HX5]
-----------------------------------------------------------M
TEVGLTGYGRYLPDRVVTGAEIAAESGIPEWVVTEKMGLVEKHVCPPDEEHVTDMSVRAG
KRALADAGVEPAALDLLVYHGSEYKEYIVWSAAANIAERLGADNAYATESYALCAGTPIA
LREAAAQLQTDSPD-TALLVGASREEDLIEYGDTDASFAFNFGSGA------AAS-----
-VLEVAPDEPRALVRESHAVTDGSFSEDVVV--PAGGSRAPPSAETVAAGQHTLTVPDPE
GMKERLGAVSLPNYLEVADTALNRSGYDRSAIDFVAVTHMKRSFHETLLAELGLDPATDG
YYLDEYGHVQSADQLLAL------HEGVED--------------GRIEAGDLVLFLAAGT
GYTWSATVLEWHG---------------
>gi|339757072|gb|EGQ40655.1| LSU ribosomal protein L18P [Candidatus Nanosalinarum sp. J07AB56]
------------------------------------------------------------
---MSDGPNYEVPER--------------------------RRREQATDYEQRLKLLKSG
KPRAV---------------------------------------------------TRTS
NRHTRVHLSAFNRE-GDENAAQTVSKELREYG-------WEHSTSS-----IPAA-----
-YLT-------GLLAGHR---TD--VEEAVL--DTGTREVKHGSRHFAAAQ---------
------GLRDAGVDVPVGESAV--PDRSRIRGEHIE------EVTGE-------------
---------DVVDNLEET------KEEIED-------------A----------------
----------------------------
>gi|541202925|gb|ERH10990.1| LSU ribosomal protein L18P [halophilic archaeon J07HX64]
------------------------------------------------------------
---MATGPQYTVPMR--------------------------RRREARTDYHQRLRLLKSG
KPRLV---------------------------------------------------ARTS
NTQVRAQLVETSRR-GDETVASARSNDLREYG-------WEAPTGN-----MPAA-----
-YLT-------GLLAGLRAVEAG--RGAAVL--DIGLHSPTPGNKVFAVQE---------
------GAIDAGLEIPHNDAVL--ADWPRTRGEHIA------EYAAQ----------EDG
LYSGEFDATALPEHFDEL------RERLLG-------------------GEVEL------
----------------------------
>gi|409731084|ref|ZP_11272625.1| 50S ribosomal protein L18P [Halococcus hamelinensis 100A6]
------------------------------------------------------------
------------------------------------------------------------
------------------------------------------------------------
--------MSPSPD-GDETHAGANSADLAEFG-------WEAPTGN-----LPSA-----
-YLT-------GLLAGLRAKGNG--VNEAVL--DIGLNTATPGNKLFAMQE---------
------GAIDAGLDVPHNESVF--ADWERTSGEHIA------DYAES---------RDEP
LYSGEFDATDLPEHFEET------RQTIMD------------------EFDHELGGDDE-
----------------------------
>gi|448726775|ref|ZP_21709167.1| 50S ribosomal protein L18P [Halococcus morrhuae DSM 1307]
------------------------------------------------------------
-------------MR--------------------------RRREVRTDYHQRLRLLKSG
KPRLV---------------------------------------------------ARKS
NRHVRAQLVTPSPD-GDETHASASSADLDEYG-------WEAPTGN-----LPSA-----
-YLT-------GLLAGLRARDTE--IDEAVL--DIGLNAATPGSKLFAIQE---------
------GAIDAGLDVPHNESVF--ADWERTSGEHIA------DYAES---------RDEP
LYSDSFDATELPDHFEEV------RTTIMD------------------EFDHELGGGDE-
----------------------------
>gi|448737881|ref|ZP_21719914.1| 50S ribosomal protein L18P [Halococcus thailandensis JCM 13552]
------------------------------------------------------------
-------------MR--------------------------RRREVRTDYHQRLRLLKSG
KPRLV---------------------------------------------------ARKS
NRHVRAQLVTPSPD-GDETHASASSADLAEYG-------WEAPTGN-----LPSA-----
-YLT-------GLLAGLRARDTE--IDEAVL--DIGLNAATPGSKLFAIQE---------
------GAIDAGLDVPHNESVF--ADWERTSGEHIA------DYAES---------RDEA
LYSGDFDATELPDHFEEI------RQTIMD------------------EFDHELGGDDE-
----------------------------
>gi|448730396|ref|ZP_21712704.1| 50S ribosomal protein L18P [Halococcus saccharolyticus DSM 5350]
------------------------------------------------------------
-------------MR--------------------------RRREVRTDYHQRLRLLKSG
KPRLV---------------------------------------------------ARKS
NRHVRAQLVTPGPD-GDETHASASSADLAEYG-------WEAPTGN-----LPSA-----
-YLT-------GLLAGLRARDTD--VDEAVL--DIGLNTATPGSKVFAIQE---------
------GAIDAGLHVPHNESVF--ADWSRTSGEHVA------EYAES---------RDGP
LYSDEFDATELPTHFEEV------RQDIMD------------------AFDHELGGTDE-
----------------------------
>gi|448735115|ref|ZP_21717333.1| 50S ribosomal protein L18P [Halococcus salifodinae DSM 8989]
------------------------------------------------------------
-------------MR--------------------------RRREVRTDYHQRLRLLKSG
KPRLV---------------------------------------------------ARKS
NRHVRAQLVTPGPD-GDQTHASASSADLAEYG-------WEAPTGN-----LPSA-----
-YLT-------GLLAGLRARDTD--VDQAVL--DIGLNTATPGSKVFAIQE---------
------GAIDAGLDVPHNESVF--ADWSRTSGEHVA------EYAES---------RDEQ
LYSGEFDATELPAHFEEI------RTTIMD------------------EFDHELGGTDE-
----------------------------
>gi|452206429|ref|YP_007486551.1| 50S ribosomal protein L18 [Natronomonas moolapensis 8.8.11]
------------------------------------------------------------
---MATGPRYTVPMR--------------------------RRREARTDYHQRLRLLKSG
KPRLV---------------------------------------------------ARKS
NNHTRAQLTVTGVD-GDETVVEATSADLPAFG-------WEAPTGN-----LPAA-----
-YLT-------GYLAGLRAVEAG--LEEAVL--DIGLNTATPGNKVFAVQE---------
------GAIDAGLEVPHNDDVF--ADWQRTRGSHIA------EYAET---------LDGG
LYSGEFDATELPGHFDEV------RERLED--------------------EL--------
----------------------------
>gi|76803076|ref|YP_331171.1| 50S ribosomal protein L18P [Natronomonas pharaonis DSM 2160]
------------------------------------------------------------
---MATGPRYTVPMR--------------------------RRREARTNYHQRLRLLKSG
KPRLV---------------------------------------------------ARKS
NNQTKAQLVVTGPQ-GDETVASATSADLEAFG-------WEAPTGN-----LPAA-----
-YLT-------GLLAGKRAIEAG--LDEAVL--DIGLNTATPGNKVFAVQE---------
------GVIDAGLEVPHNEDVF--ADWQRTRGAHIA------EYAEQ---------LEDG
LYSGDFDATELPDHFDEV------RERVED--------------------EL--------
----------------------------
>gi|335438890|ref|ZP_08561621.1| 50S ribosomal protein L18P [Halorhabdus tiamatea SARL4B]
------------------------------------------------------------
---MATGPRYKVPMR--------------------------RRRESRTDYHQRLRLLKSG
KPRLV---------------------------------------------------ARLS
NSQARAQLVTTGPD-GDETVAAAQSNDLAEYG-------WEAPTGN-----LPAA-----
-YLT-------GLLAGLRAIDAG--FEEAVL--DIGLNTPTPGSKVFAIQE---------
------GAIDAGLEIPHNDDVL--ADWERTSGEHIA------EYAEG---------LDED
LYSGDFDATELPAHFTEL------REQLLE-------------------GDIEL------
----------------------------
>gi|257053378|ref|YP_003131211.1| 50S ribosomal protein L18P [Halorhabdus utahensis DSM 12940]
------------------------------------------------------------
---MATGPRYKVPMR--------------------------RRRESRTDYHQRLRLLKSG
KPRLV---------------------------------------------------ARLS
NSQARAQLVTTGPN-GDETVAAAESNDLAEYG-------WEAPTGN-----LPAA-----
-YLT-------GLLAGRRAIEDG--FEEAVL--DIGLNTPTPGSKVFAIQE---------
------GAIDAGLEIPHNDDVL--ADWERTSGEHIA------EYAEG---------LDED
LYSGDFDATELPAHFTEL------REQLLE-------------------GDIEL------
----------------------------
>gi|257387895|ref|YP_003177668.1| 50S ribosomal protein L18 [Halomicrobium mukohataei DSM 12286]
------------------------------------------------------------
---MATGPRYKVPMR--------------------------RRREARTDYHQRLRLLKSG
KPRLV---------------------------------------------------ARKS
NKHVRAQLVTLGPD-GDETLAAAQSQDLQEFG-------WEAPTGN-----LPAA-----
-YLT-------GLLAGLRAIENG--VEEAVL--DIGLNSPTPGSKVFAVQE---------
------GAIDAGLEIPHNDSVL--ADWQRTRGSHIA------EYAES---------LDED
LYGRDFDATELPEHFDEL------RETLLE--------------------ADEL------
----------------------------
>gi|55378367|ref|YP_136217.1| 50S ribosomal protein L18 [Haloarcula marismortui ATCC 43049]
------------------------------------------------------------
---MATGPRYKVPMR--------------------------RRREARTDYHQRLRLLKSG
KPRLV---------------------------------------------------ARKS
NKHVRAQLVTLGPN-GDDTLASAHSSDLAEYG-------WEAPTGN-----MPSA-----
-YLT-------GLLAGLRAQEAG--VEEAVL--DIGLNSPTPGSKVFAIQE---------
------GAIDAGLDIPHNDDVL--ADWQRTRGAHIA------EYDEQ---------LEEP
LYSGDFDAADLPEHFDEL------RETLLD-------------------GDIEL------
----------------------------
>gi|344212394|ref|YP_004796714.1| 50S ribosomal protein L18P [Haloarcula hispanica ATCC 33960]
------------------------------------------------------------
-------------MR--------------------------RRREARTDYHQRLRLLKSG
KPRLV---------------------------------------------------ARKS
NKHVRAQLVTLGPN-GDDTLASAHSSDLAEYG-------WEAPTGN-----MPSA-----
-YLT-------GLLAGLRAQEAG--IEEAVL--DIGLNSPTPGSKVFAIQE---------
------GAIDAGLDIPHNDDVL--ADWQRTRGAHIA------EYDEQ---------LEEP
LYSGDFDAADLPEHFDEL------RETLLD-------------------GDIEL------
----------------------------
>gi|448636968|ref|ZP_21675416.1| 50S ribosomal protein L18P [Haloarcula sinaiiensis ATCC 33800]
------------------------------------------------------------
------------------------------------------------------------
------------------------------------------------------------
--------MTLGPN-GDDTLASAHSSDLAEYG-------WEAPTGN-----MPSA-----
-YLT-------GLLAGLRAQEAG--VEEAVL--DIGLNSPTPGSKVFAIQE---------
------GAIDAGLDIPHNDDVL--ADWQRTRGAHIA------EYDEQ---------LEEP
LYSGDFDAADLPEHFDEL------RETLLD-------------------GDIEL------
----------------------------
>gi|448681482|ref|ZP_21691573.1| 50S ribosomal protein L18P [Haloarcula argentinensis DSM 12282]
------------------------------------------------------------
------------------------------------------------------------
------------------------------------------------------------
--------MTLGPN-GDDTLASAHSSDLAEYG-------WEAPTGN-----MPSA-----
-YLT-------GLLAGLRAQEAG--IEEAVL--DIGLNSPTPGSKVFAIQE---------
------GAIDAGLDIPHNDDVL--ADWQRTRGAHIA------EYDEQ---------LDEP
LYSGDFDAADLPEHFDEL------RETLLD-------------------GDIEL------
----------------------------
>gi|448671534|ref|ZP_21687439.1| 50S ribosomal protein L18P [Haloarcula amylolytica JCM 13557]
------------------------------------------------------------
------------------------------------------------------------
------------------------------------------------------------
--------MTLGPN-GDDTLASAHSSDLAEYG-------WEAPTGN-----MPSA-----
-YLT-------GLLAGLRAQEAG--IEEAVL--DIGLNSPTPGSKVFAIQE---------
------GAIDAGLDIPHNDDVL--ADWQRTRGAHIA------EYDEQ---------LEEP
LYSGDFDAADLPEHFDEL------RETLLD-------------------GDIEL------
----------------------------
>gi|448648002|ref|ZP_21679480.1| 50S ribosomal protein L18P [Haloarcula californiae ATCC 33799]
------------------------------------------------------------
------------------------------------------------------------
------------------------------------------------------------
--------MTLGPN-GDDTLASAHSSDLAEYG-------WEAPTGN-----MPSA-----
-YLT-------GLLAGLRAQEAG--IEEAVL--DIGLNSPTPGSKVFAIQE---------
------GAIDAGLDIPHNDDVL--ADWQRTRGAHIA------EYDEQ---------LEEP
LYSGDFDAADLPEHFDEL------RETLLD-------------------GDIEL------
----------------------------
>gi|448630831|ref|ZP_21673286.1| 50S ribosomal protein L18P [Haloarcula vallismortis ATCC 29715]
------------------------------------------------------------
------------------------------------------------------------
------------------------------------------------------------
--------MTLGPN-GDDTLASAHSSDLAEYG-------WEAPTGN-----MPSA-----
-YLT-------GLLAGLRAQEAG--IEEAVL--DIGLNSPTPGSKVFAIQE---------
------GAIDAGLDIPHNDDVL--ADWQRTRGAHIA------EYDEQ---------LEEP
LYSGDFDAADLPEHFDEL------RETLLD-------------------GDIEL------
----------------------------
>lcl|38015_2759 unnamed protein product
------------------------------------------------------------
------------------------------------------------------------
------------------------------------------------------------
--------MTLGPN-GDDTLASAHSSDLAEYG-------WEAPTGN-----MPSA-----
-YLT-------GLLAGLRAQEAG--IEEAVL--DIGLNSPTPGSKVFAIQE---------
------GAIDAGLDIPHNDDVL--ADWQRTRGAHIA------EYDEQ---------LEEP
LYSGDFDAADLPEHFDEL------RETLLD-------------------GDIEL------
----------------------------
>gi|448685279|ref|ZP_21693271.1| 50S ribosomal protein L18P [Haloarcula japonica DSM 6131]
------------------------------------------------------------
------------------------------------------------------------
------------------------------------------------------------
--------MTLGPN-GDDTLASAHSSDLAEYG-------WEAPTGN-----MPSA-----
-YLT-------GLLAGLRAKEAG--IEEAVL--DIGLNSPTPGSKVFAIQE---------
------GAIDAGLDIPHNDDVL--ADWQRTRGAHIA------EYDEQ---------LEEP
LYSGDFDAADLPEHFDEL------RETLLD-------------------GDIEL------
----------------------------
>gi|541195421|gb|ERH03678.1| ribosomal protein L18 [Halorubrum sp. J07HR59]
------------------------------------------------------------
-------------MR--------------------------RRREVRTDYHQRLRLLKSG
KPRLV---------------------------------------------------ARAS
NRHVRAQLVSPGPD-GDTTHAAASSEDLAEHG-------WEAPTSN-----LPSA-----
-YLT-------GYLAGLEAIEAG--VEEAVL--DIGLNTATPGNKVFAVQE---------
------GAIDAGVEIPHNDSVL--AEESRTRGEHIA------DYAAQ---------LDDP
LYSGDFDAADLPEHFDDT------RETIEE--------------------DYE-------
----------------------------
>gi|448294719|ref|ZP_21484797.1| 50S ribosomal protein L18P [Halalkalicoccus jeotgali B3]
------------------------------------------------------------
---MATGPRYKVPMR--------------------------RRREVRTDYHQRLRLLKSD
KPRLV---------------------------------------------------ARPS
NKHIRAQLTTTSPE-GDEILASAHSSDLAEYG-------WEAPTGN-----LPAA-----
-YLT-------GLLAGTRAVEAG--LTEAVL--DIGLHTATPGNKVFAVQE---------
------GAIDAGLDIPHNDSVL--ADWDRTRGEHIA------EYAES---------LDES
LYSGEFDATTLPEHFDSV------RETIME--------------------D---------
----------------------------
>gi|448377825|ref|ZP_21560521.1| 50S ribosomal protein L18P [Halovivax asiaticus JCM 14624]
------------------------------------------------------------
---MATGPRYKVPMR--------------------------RRREVRTDYHQRLRLLKSG
KPRLV---------------------------------------------------ARTS
NAHVRAQLITPGPQ-GDETHASAHSGDLAEFG-------WEAPTSN-----LPAA-----
-YLT-------GLLAGMRAVEAG--VEEAVL--DLGLHTATPGNKVFAVQE---------
------GAIDAGLEIPHNDSVL--ADWSRTRGEHIA------EYAES---------LDEP
LYSGDFDATDLPEHFDTV------REEISN--------------------E---------
----------------------------
>gi|433638914|ref|YP_007284674.1| ribosomal protein L18 [Halovivax ruber XH-70]
------------------------------------------------------------
---MATGPRYKVPMR--------------------------RRREVRTDYHQRLRLLKSG
KPRLV---------------------------------------------------ARTS
NAHVRAQLITPGPQ-GDETHASAHSGDLAEFG-------WEAPTSN-----LPAA-----
-YLT-------GLLAGTRAVEAG--VEEAVL--DLGLHTATPGNKVFAVQE---------
------GAIDAGLEIPHNDSVL--ADWSRTRGEHIA------EYAES---------LDEP
LYSGDFDAADLPEHFDTV------REEISN--------------------E---------
----------------------------
>lcl|36174_3832 unnamed protein product
------------------------------------------------------------
---MATGPRYKVPMR--------------------------RRREVRTDYHQRLRLLKSG
KPRLV---------------------------------------------------ARVS
NAHYGA-LISPGPQ-GDETIASAHSSDLAEYG-------WEAPTGN-----IPAA-----
-YLT-------GLLAGKRAVESD--LEEAVL--DIGLNTATPGNKAFAVQE---------
------GAIDAGIEIPHNDSVL--ADWERTRGEHIA------EYAES---------LDEP
LYSGEFDATELPEHFDDV------REAILE------------------------------
----------------------------
>gi|448323144|ref|ZP_21512608.1| 50S ribosomal protein L18P [Natronococcus amylolyticus DSM 10524]
------------------------------------------------------------
---MATGPRYNVPMR--------------------------RRREVRTDYHQRLRLLKSD
KPRLV---------------------------------------------------ARKS
NKHTTAQLIVPGPQ-GDETLASAHSSDLEEYG-------WEAPTSN-----ISAA-----
-YLT-------GLLAGKRAVDAG--LEEAVL--DIGLNKATPGNKVFAVQE---------
------GAIDAGLEIPHNDSVL--ADWSRTRGEHIA------EYAEQ---------LDEP
LYGGEFDATELPEHFDEV------REAILE------------------------------
----------------------------
>gi|448315132|ref|ZP_21504784.1| 50S ribosomal protein L18P [Natronococcus jeotgali DSM 18795]
------------------------------------------------------------
---MATGPRYNVPMR--------------------------RRREVRTDYHQRLRLLKSD
KPRLV---------------------------------------------------ARKS
NKHTTAQLIVPGPQ-GDETLASAHSSDLEEYG-------WEAPTSN-----ISAA-----
-YLT-------GLLAGKRAVDAG--LEEAVL--DIGLNKATPGNKVFAVQE---------
------GAIDAGLEIPHNDSVL--ADWSRTRGEHIA------EYAEQ---------LDEP
LYGGEFDATELPEHFDEV------REAILE------------------------------
----------------------------
>gi|435848729|ref|YP_007310979.1| ribosomal protein L18 [Natronococcus occultus SP4]
------------------------------------------------------------
---MATGPRYNVPMR--------------------------RRREVRTDYHQRLRLLKSD
KPRLV---------------------------------------------------ARKS
NKHTTAQLIVPGPQ-GDETLASAHSSDLEEYG-------WEAPTSN-----ISAA-----
-YLT-------GLLAGKRAVDAG--LEEAVL--DIGLNKATPGNKVFAVQE---------
------GAIDAGLEIPHNDSVL--ADWSRTRGEHIA------EYAEQ---------LDEP
LYSGEFDATELPAHFDEV------REAILE------------------------------
----------------------------
>gi|448369920|ref|ZP_21556373.1| 50S ribosomal protein L18P [Natrialba aegyptia DSM 13077]
------------------------------------------------------------
---MATGPRYKVPMR--------------------------RRREVRTDYHQRLRLLKSG
KPRLV---------------------------------------------------ARKS
NKHTTAQLIVPGPQ-GDETLASAHSSDLEEYG-------WDAPTSN-----ISAA-----
-YLT-------GLLAGKRAVEAD--IEEAVL--DIGLNTATPGNKVFAVQE---------
------GAIDAGLEIPHNDSVL--ADWSRTRGEHIA------EYAEQ---------LDEP
LYSGDFDATELPEHFDEV------REAILE------------------------------
----------------------------
>gi|448362285|ref|ZP_21550896.1| 50S ribosomal protein L18P [Natrialba asiatica DSM 12278]
------------------------------------------------------------
---MATGPRYKVPMR--------------------------RRREVRTDYHQRLRLLKSG
KPRLV---------------------------------------------------ARKS
NKHTTAQLIVPGPQ-GDETLASAHSSDLEEYG-------WDAPTSN-----ISAA-----
-YLT-------GLLAGKRAVEAD--IEEAVL--DIGLNTATPGNKVFAVQE---------
------GAIDAGLEIPHNDSVL--ADWSRTRGEHIA------EYAEQ---------LDEP
LYSGDFDATELPEHFDEV------REAILE------------------------------
----------------------------
>gi|448350200|ref|ZP_21539019.1| 50S ribosomal protein L18P [Natrialba taiwanensis DSM 12281]
------------------------------------------------------------
---MATGPRYKVPMR--------------------------RRREVRTDYHQRLRLLKSG
KPRLV---------------------------------------------------ARKS
NKHTTAQLIVPGPQ-GDETLASAHSSDLEEYG-------WDAPTSN-----ISAA-----
-YLT-------GLLAGKRAVEAD--IEEAVL--DIGLNTATPGNKVFAVQE---------
------GAIDAGLEIPHNDSVL--ADWSRTRGEHIA------EYAEQ---------LDEP
LYSGDFDATELPEHFDEV------REAILE------------------------------
----------------------------
>gi|289579917|ref|YP_003478383.1| 50S ribosomal protein L18 [Natrialba magadii ATCC 43099]
------------------------------------------------------------
---MATGPRYKVPMR--------------------------RRREVRTDYHQRLRLLKSG
KPRLV---------------------------------------------------ARKS
NKHTTAQLIVPGPQ-GDETLASAHSSDLEEYG-------WDAPTSN-----ISAA-----
-YLT-------GLLAGQRAVEEG--LEEAVL--DIGLNTATPGNKVFAVQE---------
------GAIDAGLEIPHNDSVL--ADWSRTRGEHIA------EYAEQ---------LDEP
LYSGDFDATELPEHFDEV------REAILE------------------------------
----------------------------
>gi|448358823|ref|ZP_21547497.1| 50S ribosomal protein L18P [Natrialba chahannaoensis JCM 10990]
------------------------------------------------------------
---MATGPRYKVPMR--------------------------RRREVRTDYHQRLRLLKSG
KPRLV---------------------------------------------------ARKS
NKHTTAQLIVPGPQ-GDETLASAHSSDLEEYG-------WDAPTSN-----ISAA-----
-YLT-------GLLAGQRAVENG--VEEAVL--DIGLNTATPGNKVFAVQE---------
------GAIDAGLEIPHNDSVL--ADWSRTRGEHIA------EYAAQ---------LDEP
LYSGDFDATELPEHFDEV------REAILE------------------------------
----------------------------
>gi|448352618|ref|ZP_21541399.1| 50S ribosomal protein L18P [Natrialba hulunbeirensis JCM 10989]
------------------------------------------------------------
---MATGPRYKVPMR--------------------------RRREVRTDYHQRLRLLKSG
KPRLV---------------------------------------------------ARKS
NKHTTAQLIVPGPQ-GDETLASAHSSDLEEYG-------WDAPTSN-----ISAA-----
-YLT-------GLLAGQRAVENG--VEEAVL--DIGLNTATPGNKVFAVQE---------
------GAIDAGLEIPHNDSVL--ADWSRTRGEHIA------EYAEQ---------LDEP
LYSGDFDATELPEHFDEV------REAILE------------------------------
----------------------------
>gi|448386108|ref|ZP_21564316.1| 50S ribosomal protein L18P [Haloterrigena thermotolerans DSM 11522]
------------------------------------------------------------
---MATGPRYKVPMR--------------------------RRREVRTDYHQRLRLLKSG
KPRLV---------------------------------------------------ARKS
NKHTTAQLITPGPQ-GDETLASAHSSDLEEYG-------WDAPTSN-----ISAA-----
-YLT-------GLLAGQRAVEAG--IEEAVL--DIGLNTATPGNKVFAVQE---------
------GAIDAGLEIPHNDSVL--ADWSRTRGEHIA------EYAEQ---------LDEP
LYSGEFDATDLPEHFDEV------REEILE------------------------------
----------------------------
>gi|448332381|ref|ZP_21521625.1| 50S ribosomal protein L18P [Natrinema pellirubrum DSM 15624]
------------------------------------------------------------
---MATGPRYKVPMR--------------------------RRREVRTDYHQRLRLLKSG
KPRLV---------------------------------------------------ARKS
NKHTTAQLITPGPQ-GDETLASAHSSDLEEYG-------WDAPTSN-----ISAA-----
-YLT-------GLLAGQRAVEAG--IEEAVL--DIGLNTATPGNKVFAVQE---------
------GAIDAGLEIPHNDSVL--ADWSRTRGEHIA------EYAEQ---------LDEP
LYSGEFDATDLPEHFDEV------REEILE------------------------------
----------------------------
>gi|448392342|ref|ZP_21567116.1| 50S ribosomal protein L18P [Haloterrigena salina JCM 13891]
------------------------------------------------------------
---MATGPRYKVPMR--------------------------RRREVRTDYHQRLRLLKSG
KPRLV---------------------------------------------------ARKS
NKHTTAQLITPGPQ-GDETLASAHSSDLEEYG-------WEAPTSN-----ISAA-----
-YLT-------GLLAGQRAVEAG--VEEAVL--DIGLNTATPGNKVFAVQE---------
------GAIDAGLEIPHNDSVL--ADWSRTRGEHIA------EYAEQ---------RDEP
LYSGDFDATDLPEHFDEV------REEILE------------------------------
----------------------------
>gi|284165511|ref|YP_003403790.1| 50S ribosomal protein L18P/L5E [Haloterrigena turkmenica DSM 5511]
------------------------------------------------------------
---MATGPRYKVPMR--------------------------RRREVRTDYHQRLRLLKSG
KPRLV---------------------------------------------------ARKS
NKHTTAQLITPGPQ-GDETLASAHSSDLEEYG-------WEAPTSN-----ISAA-----
-YLT-------GLLAGQRAVEAG--VEEAVL--DIGLNTATPGNKVFAVQE---------
------GAIDAGLEIPHNDSVL--ADWSRTRGEHIA------EYAEQ---------RDEP
LYSGDFDATDLPEHFDEV------REAILE------------------------------
----------------------------
>gi|397773824|ref|YP_006541370.1| ribosomal protein L18P/L5E [Natrinema sp. J7-2]
------------------------------------------------------------
-------------MR--------------------------RRREVRTDYHQRLRLLKSG
KPRLV---------------------------------------------------ARKS
NKHTTAQLITPGPQ-GDETLASAHSSDLAEYG-------WDAPTGN-----ISAA-----
-YLT-------GLLAGKRAVEAG--LEEAVL--DIGLNTATPGNKVFAVQE---------
------GAIDAGLEIPHNDSVL--ADWSRTRGEHIA------EYAEQ---------LDEP
LYSGEFDATDLPEHFDDV------REAILE------------------------------
----------------------------
>lcl|38023_3517 unnamed protein product
------------------------------------------------------------
---MATGPRYKVPMR--------------------------RRREVRTDYHQRLRLLKSG
KPRLV---------------------------------------------------ARKS
NKHTTAQLITPGPQ-GDETLASAHSSDLAEYG-------WDAPTGN-----ISAA-----
-YLT-------GLLAGKRAVEAG--LEEAVL--DIGLNTATPGNKVFAVQE---------
------GAIDAGLEIPHNDSVL--ADWSRTRGEHIA------EYAEQ---------LDEP
LYSGDFDATDLPEHFDDV------REAILE--------------------XVETTTTTAV
GSQSPVSAGRSRRATSRRWKTPSTLASR
>gi|448345604|ref|ZP_21534493.1| 50S ribosomal protein L18P [Natrinema altunense JCM 12890]
------------------------------------------------------------
---MATGPRYKVPMR--------------------------RRREVRTDYHQRLRLLKSG
KPRLV---------------------------------------------------ARKS
NKHTTAQLITPGPQ-GDETLASAHSSDLAEYG-------WDAPTGN-----ISAA-----
-YLT-------GLLAGKRAVEAG--LEEAVL--DIGLNTATPGNKVFAVQE---------
------GAIDAGLEIPHNDSVL--ADWSRTRGEHIA------EYAEQ---------LDEP
LYSGDFDATDLPEHFDDV------REAILE------------------------------
----------------------------
>gi|448338115|ref|ZP_21527167.1| 50S ribosomal protein L18P [Natrinema pallidum DSM 3751]
------------------------------------------------------------
---MATGPRYKVPMR--------------------------RRREVRTDYHQRLRLLKSG
KPRLV---------------------------------------------------ARKS
NKHTTAQLITPGPQ-GDETLASAHSSDLAEYG-------WDAPTGN-----ISAA-----
-YLT-------GLLAGKRAVEAG--LEEAVL--DIGLNTATPGNKVFAVQE---------
------GAIDAGLEIPHNDSVL--ADWSRTRGEHIA------EYAEQ---------LDEP
LYSGDFDATDLPEHFDDV------REAILE------------------------------
----------------------------
>gi|448341371|ref|ZP_21530332.1| 50S ribosomal protein L18P [Natrinema gari JCM 14663]
------------------------------------------------------------
---MATGPRYKVPMR--------------------------RRREVRTDYHQRLRLLKSG
KPRLV---------------------------------------------------ARKS
NKHTTAQLITPGPQ-GDETLASAHSSDLAEYG-------WDAPTGN-----ISAA-----
-YLT-------GLLAGKRAVEAG--LEEAVL--DIGLNTATPGNKVFAVQE---------
------GAIDAGLEIPHNDSVL--ADWSRTRGEHIA------EYAEQ---------LDEP
LYSGEFDATDLPEHFDDV------REAILE------------------------------
----------------------------
>gi|448329378|ref|ZP_21518678.1| 50S ribosomal protein L18P [Natrinema versiforme JCM 10478]
------------------------------------------------------------
---MATGPRYKVPMR--------------------------RRREVRTDYHQRLRLLKSG
KPRLV---------------------------------------------------ARKS
NKHTTAQLITPGPQ-GDETLASAHSSDLAEYG-------WDAPTSN-----ISAA-----
-YLT-------GLLAGQRAVEAG--LEEAVL--DIGLNTATPGNKVFAVQE---------
------GAIDAGLEIPHNDSVL--ADWSRTRGEHIA------EYAEQ---------LDEP
LYSGDFDATDLPEHFDEV------REAILE------------------------------
----------------------------
>gi|448399329|ref|ZP_21570631.1| 50S ribosomal protein L18P [Haloterrigena limicola JCM 13563]
------------------------------------------------------------
---MATGPRYKVPMR--------------------------RRREVRTDYHQRLRLLKSG
KPRLV---------------------------------------------------ARKS
NKHTTAQLITPGPQ-GDETLASAHSSDLAEYG-------WEAPTSN-----ISAA-----
-YLT-------GLLAGTRAVEAG--LEEAVL--DIGLNTATPGNKVFAVQE---------
------GAIDAGLEIPHNDSVL--ADWSRTRGEHIA------EYAEQ---------LDEP
LYSGDFDATELPEHFDEV------REAILE------------------------------
----------------------------
>gi|448309713|ref|ZP_21499569.1| 50S ribosomal protein L18P [Natronorubrum bangense JCM 10635]
------------------------------------------------------------
---MATGPRYKVPMR--------------------------RRREVRTDYHQRLRLLKSG
KPRLV---------------------------------------------------ARKS
NKHTTAQLITPGPQ-GDETLASAHSSDLEAYG-------WEAPTGN-----ISAA-----
-YLT-------GLLAGKRAVEAG--LEEAVL--DIGLNTATPGNKVFAVQE---------
------GAIDAGLEIPHNDSVL--ADWSRTRGEHIA------EYAEQ---------LDEP
LYSGEFDAADLPEHFDDV------REAILE------------------------------
----------------------------
>gi|448302885|ref|ZP_21492835.1| 50S ribosomal protein L18P [Natronorubrum sulfidifaciens JCM 14089]
------------------------------------------------------------
---MATGPRYKVPMR--------------------------RRREVRTDYHQRLRLLKSG
KPRLV---------------------------------------------------ARKS
NKHTTAQLITPGPQ-GDETLASAHSSDLEAYG-------WEAPTGN-----ISAA-----
-YLT-------GLLAGKRAVEAG--LEEAVL--DIGLNTATPGNKVFAVQE---------
------GAIDAGLEIPHNDSVL--ADWSRTRGEHIA------EYAEQ---------LDEP
LYSGEFDATELPEHFDDV------REAILE------------------------------
----------------------------
>gi|448311961|ref|ZP_21501714.1| 50S ribosomal protein L18P [Natronolimnobius innermongolicus JCM 12255]
------------------------------------------------------------
---MATGPRYKVPMR--------------------------RRREVRTDYHQRLRLLKSG
KPRLV---------------------------------------------------ARKS
NKHTTAQLVTPGPQ-GDETLASAHSSDLEEYG-------WEAPTSN-----ISAA-----
-YLT-------GLLAGKRAVDAG--LEEAVL--DIGLNTATPGNKVFAIQE---------
------GAIDAGLEIPHNDSVL--ADWSRTRGEHIA------EYAEQ---------LDEP
LYSGEFDATELPEHFDEV------REAILE------------------------------
----------------------------
>gi|448298484|ref|ZP_21488513.1| 50S ribosomal protein L18P [Natronorubrum tibetense GA33]
------------------------------------------------------------
---MATGPRYKVPMR--------------------------RRREVRTDYHQRLRLLKSG
KPRLV---------------------------------------------------ARKS
NKHTTAQLITPGPQ-GDETLASAHSSDLEEYG-------WEAPTSN-----ISAA-----
-YLT-------GLLAGKRAVDAG--LEEAVL--DIGLNTATPGNKVFAVQE---------
------GAIDAGLEIPHNDSVL--ADWSRTRGEHIA------EYAEQ---------LDEP
LYSGEFDAADLPEHFDEV------REAILE------------------------------
----------------------------
>gi|336252421|ref|YP_004595528.1| 50S ribosomal protein L18P/L5E [Halopiger xanaduensis SH-6]
------------------------------------------------------------
---MATGPRYKVPMR--------------------------RRREVRTDYHQRLRLLKSG
KPRLV---------------------------------------------------ARKS
NKHTTAQLITPGPQ-GDETLASAHSSDLEEYG-------WEAPTSN-----ISAA-----
-YLT-------GLLAGQRAVEAG--VEEAVL--DIGLNTATPGNKVFAVQE---------
------GAIDAGLEIPHNDEVL--ADWSRTRGEHIA------EYAEQ---------LDEP
LYNGEFDATELPEHFDDV------REAILE------------------------------
----------------------------
>gi|429190325|ref|YP_007176003.1| 50S ribosomal protein L18 [Natronobacterium gregoryi SP2]
------------------------------------------------------------
---MATGPRYNVPMR--------------------------RRREVRTDYHQRLRLLKSG
KPRLV---------------------------------------------------ARKS
NKHTTAQLIVPGPQ-GDETLASAHSSDLEEYG-------WDAPTSN-----ISAA-----
-YLT-------GLLAGQRAVEAG--LEEAVL--DIGLNTATPGNKVFAVQE---------
------GAIDAGLEIPHNDDVL--ADWSRTRGEHIA------EYAEQ---------LDEP
LYGGEFDATDLPEHFDDV------REAILE------------------------------
----------------------------
>gi|448697482|ref|ZP_21698522.1| 50S ribosomal protein L18P [Halobiforma lacisalsi AJ5]
------------------------------------------------------------
---MATGPRYNVPMR--------------------------RRREVRTDYHQRLRLLKSG
KPRLV---------------------------------------------------ARKS
NKHTTAQLIVPGPQ-GDETLASAHSSDLEEYG-------WDAPTSN-----ISAA-----
-YLT-------GLLAGTRAVEAG--LEEAVL--DIGLNTATPGNKVFAVQE---------
------GAIDAGLEIPHNDEVL--ADWSRTRGEHIA------EYAEQ---------LDEP
LYSGEFDATELPEHFDEV------REAILE------------------------------
----------------------------
>gi|448704278|ref|ZP_21700617.1| 50S ribosomal protein L18P [Halobiforma nitratireducens JCM 10879]
------------------------------------------------------------
---MATGPRYNVPMR--------------------------RRREVRTDYHQRLRLLKSG
KPRLV---------------------------------------------------ARKS
NKHTTAQLIVPGPQ-GDETLASAHSSDLEEYG-------WDAPTSN-----ISAA-----
-YLT-------GLLAGQRAVEAG--LEEAVL--DIGLNTATPGNKVFAVQE---------
------GAIDAGLEIPHNDEVL--ADWSRTRGEHIA------EYAEQ---------LDEP
LYSGEFDATELPEHFDDV------REAILE------------------------------
----------------------------
>gi|15790651|ref|NP_280475.1| 50S ribosomal protein L18 [Halobacterium sp. NRC-1]
------------------------------------------------------------
---MATGPRYKVPMR--------------------------RRREVRTDYHQRLRLLKSG
KPRLV---------------------------------------------------ARKS
NKHVTAQLVTTGPD-GDETVASAHSSDLDAYG-------WAAPTGN-----LPAA-----
-YLT-------GLLAGQRAVDAG--VEEAVL--DIGLNTATPGSKVFAIQE---------
------GAIDAGLDVPHNDSVL--ADWSRTRGEHIA------EYAES---------LDEP
LYSGDFDATALPAHFDET------REAIME--------------------D---------
----------------------------
>gi|169236390|ref|YP_001689590.1| 50S ribosomal protein L18P [Halobacterium salinarum R1]
------------------------------------------------------------
---MATGPRYKVPMR--------------------------RRREVRTDYHQRLRLLKSG
KPRLV---------------------------------------------------ARKS
NKHVTAQLVTTGPD-GDETVASAHSSDLDAYG-------WAAPTGN-----LPAA-----
-YLT-------GLLAGQRAVDAG--VEEAVL--DIGLNTATPGSKVFAIQE---------
------GAIDAGLDVPHNDSVL--ADWSRTRGEHIA------EYAES---------LDEP
LYSGDFDATALPAHFDET------REAIME--------------------D---------
----------------------------
>gi|354610518|ref|ZP_09028474.1| ribosomal protein L18P/L5E [Halobacterium sp. DL1]
------------------------------------------------------------
---MATGPRYKVPMR--------------------------RRREVRTDYHQRLRLLKSG
KPRLV---------------------------------------------------ARKS
NKHVTAQLVATGPD-GDETIASAHSSDLEEYG-------WDAPTGN-----LPAA-----
-YLT-------GLLAGTRAREAG--ADEGVL--DIGLNTATPGSKVFAIQE---------
------GAIDAGLEIPHNDSVL--ADWSRTRGEHIA------DYAES---------LDEP
LYGGDFDATELPEHFDEV------REAIQE--------------------D---------
----------------------------
>gi|541192118|gb|ERH00467.1| ribosomal protein L18 [Halonotius sp. J07HN6]
------------------------------------------------------------
-------------MR--------------------------RRREVRTDYHQRLRLLKSG
KPRLV---------------------------------------------------ARTS
NQHVRAQLITLGPD-GDITHVAATSAELDDYG-------WEAPTGN-----VPSA-----
-YLT-------GFLLGSRAVADG--HSEAVL--DIGLHTATPGNKVFSVQE---------
------GAIDAGLEIPHNESVL--ADWERNRGEHIA------DYADQ---------LDEP
LYSGDFDATELPEHFDDV------LETLQE--------------------EA--------
----------------------------
>gi|541199352|gb|ERH07515.1| ribosomal protein L18 [Halonotius sp. J07HN4]
------------------------------------------------------------
-------------MR--------------------------RRREGRTDYHQRLRLLKSG
DPRLV---------------------------------------------------ARTS
NSHVRAQLITPGPN-GDITHVSATSEELDDYG-------WEAPTGN-----VPSA-----
-YLT-------GFLLGSRAVEAG--HDEAVL--DIGLNTATPGNKVFSVQE---------
------GAIDAGLEIPHSDDVL--ADWSRNRGEHIA------EYAEQ---------LDEP
LYSGEFDATELPEHFDDV------LETLQE--------------------DV--------
----------------------------
>gi|385804222|ref|YP_005840622.1| 50S ribosomal protein L18 [Haloquadratum walsbyi C23]
------------------------------------------------------------
---MATGPRYKVPMR--------------------------RRREVRTDYHQRLRLLKSG
KPRLV---------------------------------------------------ARVS
NRHVRAQLITPGPD-GDETHVAASSEHLSEYG-------WEAPTGN-----LPSA-----
-YLT-------GYLAGMRAIEAD--LDEAVL--DIGLNTATPGNKVFVVQE---------
------GAIDAGVSIPHNESVL--ADWSRNRGEHIA------AYAEQ---------RDEP
LYNSDFDATTLPEHFDTV------LETIQDTDITMNTDADTDNNNSQSVGDNE-------
----------------------------
>gi|110668722|ref|YP_658533.1| 50S ribosomal protein L18P [Haloquadratum walsbyi DSM 16790]
------------------------------------------------------------
---MATGPRYKVPMR--------------------------RRREVRTDYHQRLRLLKSG
KPRLV---------------------------------------------------ARVS
NRHVRAQLITPGPD-GDETHVAASSEHLSEYG-------WEAPTGN-----LPSA-----
-YLT-------GYLAGMRAIEAG--LDEAVL--DIGLNTATPGNKVFVVQE---------
------GAIDAGVSIPHNESVL--ADWSRNRGEHIA------AYAEQ---------RDEP
LYNSDFDATTLPEHFDTV------LETIQDADITMNTDADTDNNNSQSVGDNE-------
----------------------------
>gi|541204024|gb|ERH12004.1| ribosomal protein L18 [halophilic archaeon J07HB67]
------------------------------------------------------------
-------------MR--------------------------RRREVRTDYHQRLRLLKSG
DPRLV---------------------------------------------------ARVS
NRHVRAQLVTPGPD-GDETHAAASSEDLSEYG-------WEAPTGN-----LPSA-----
-YLT-------GYLAGLRAVAAG--LETAVL--DIGLNTATPGNKVFAVQE---------
------GAIDAGLEIPHNEDVL--AEWPRNRGEHIA------DYAAS---------LDEP
LYGGAFDATDLPEHFDDV------RAALTE--------------------AFE-------
----------------------------
>gi|544640202|ref|WP_021074741.1| 50S ribosomal protein L18P [haloarchaeon 3A1_DGR]
------------------------------------------------------------
---MATGPRYTVPMR--------------------------RRREVRTDYHQRLRLLKSG
KPRLV---------------------------------------------------ARVS
NAHVRAQLVTPGPN-GDETHVASSSEDLDAYG-------WEAPTGN-----LPSA-----
-YLT-------GYLLGGRAVADG--FEEAVL--DIGLNTATPGNKVFAVQE---------
------GAIDAGLEIPHSESVL--ADWSRNRGEHIA------EYAEQ---------LEEP
LYSGDFDATELPEHFDDV------LATIQE--------------------DYE-------
----------------------------
>lcl|38019_2920 unnamed protein product
------------------------------------------------------------
-------------MR--------------------------RRREVRTDYHQRLRLLKSG
KPRLV---------------------------------------------------ARVS
NAHVRAQLVTPGPD-GDETHAAASSEDLAEYG-------WEAPTGN-----LPSA-----
-YLT-------GYLAGARAVEAG--LEEAVL--DIGLNTATPGNKTFAVQE---------
------GAIDAGLEIPHNDDVL--ADWSRTRGEHIA------AYAEQ---------LDEP
LYSGEFDAGELPEHFDSV------LDELQE--------------------DHE-------
----------------------------
>lcl|36555_1189 unnamed protein product
------------------------------------------------------------
-------------MR--------------------------RRREVRTDYHQRLRLLKSG
KPRLV---------------------------------------------------ARVS
NAHVRAQLVTPGSD-GDETHAAASSEDLAEYG-------WDAPTGN-----LPSA-----
-YLT-------GYLAGARAVDAG--LDEAVL--DIGLNTATPGNKTFAVQE---------
------GAIDAGLEIPHNDGVL--ADWSRTRGEHIA------AYDDQ---------LDEP
LYSGEFDAADLPEHFDDV------LATIQE--------------------DHE-------
----------------------------
>lcl|36550_1724 unnamed protein product
------------------------------------------------------------
------------------------------------------------------------
------------------------------------------------------------
--------MTPGSD-GDETHAAASSEDLAEYG-------WDAPTGN-----LPSA-----
-YLT-------GYLAGARAVDAG--LDEAVL--DIGLNTATPGNKTFAVQE---------
------GAIDAGLEIPHNDGVL--ADWSRTRGEHIA------AYDDQ---------LDEP
LYSGEFDAADLPEHFDDV------LATIQE--------------------DHE-------
----------------------------
>lcl|36551_2388 unnamed protein product
------------------------------------------------------------
------------------------------------------------------------
------------------------------------------------------------
--------MTPGSD-GDETHAAASSEDLAEYG-------WDAPTGN-----LPSA-----
-YLT-------GYLAGARAVDAG--LDEAVL--DIGLNTATPGNKTFAVQE---------
------GAIDAGLEIPHNDGVL--ADWSRTRGEHIA------AYDDQ---------LDEP
LYSGEFDAADLPEHFDDV------LATIQE--------------------DHE-------
----------------------------
>lcl|36554_2646 unnamed protein product
------------------------------------------------------------
------------------------------------------------------------
------------------------------------------------------------
--------MTPGSD-GDETHAAASSEDLAEYG-------WDAPTGN-----LPSA-----
-YLT-------GYLAGARAVDAG--LDEAVL--DIGLNTATPGNKTFAVQE---------
------GAIDAGLEIPHNDGVL--ADWSRTRGEHIA------AYDDQ---------LDEP
LYSGEFDAADLPEHFDDV------LATIQE--------------------DHE-------
----------------------------
>lcl|36552_1197 unnamed protein product
------------------------------------------------------------
------------------------------------------------------------
------------------------------------------------------------
--------MTPGSD-GDETHAAASSEDLAEYG-------WDAPTGN-----LPSA-----
-YLT-------GYLAGARAVDAG--LEEAVL--DIGLNTATPGNKTFAVQE---------
------GAIDAGLEIPHNDGVL--ADWSRTRGEHIA------AYDDQ---------LDEP
LYSGEFDAADLPEHFDDV------LATIQE--------------------DHE-------
----------------------------
>gi|448475291|ref|ZP_21603009.1| 50S ribosomal protein L18P [Halorubrum aidingense JCM 13560]
------------------------------------------------------------
------------------------------------------------------------
----------------------------------------------------------MS
NAHVRAQLVTPGPD-GDETHAAASSEDLAEYG-------WDAPTGN-----LPSA-----
-YLT-------GYLAGARAVDAG--LDEAVL--DIGLNTATPGNKTFAVQE---------
------GAIDAGLEIPHNDDVL--ADWSRTRGEHIA------AYAEQ---------LDEP
LYSGDFDAADLPEHFDDV------LTTIQE--------------------DHE-------
----------------------------
>gi|448463249|ref|ZP_21598027.1| 50S ribosomal protein L18P [Halorubrum kocurii JCM 14978]
------------------------------------------------------------
---MATGPRYKVPMR--------------------------RRREVRTDYHQRLRLLKSG
KPRLV---------------------------------------------------ARVS
NAHVRAQLVTPGSD-GDETHAAASSEELGEYG-------WDAPTGN-----LPSA-----
-YLT-------GFLAGARAVDAG--LDEAVL--DIGLNTATPGNKTFAVQE---------
------GAIDAGLEIPHSDDVL--ADWSRTRGEHIA------AYAEQ---------LDEP
LYSGDFDAADLPEHFDDV------LATIQE--------------------DHE-------
----------------------------
>lcl|38017_2455 unnamed protein product
------------------------------------------------------------
-------------MR--------------------------RRREVRTDYHQRLRLLKSG
KPRLV---------------------------------------------------ARVS
NAHVRAQLVTPGSD-GDETHAAASSEELGEYG-------WDAPTGN-----LPSA-----
-YLT-------GYLAGARAVDAG--LDEAVL--DIGLNTATPGNKTFAVQE---------
------GAIDAGLEIPHNDDVL--ADWSRTRGEHIA------AYAEQ---------LDEP
LYSGDFDAADLPEHFDDV------LATIQE--------------------DHE-------
----------------------------
>gi|222480838|ref|YP_002567075.1| 50S ribosomal protein L18P [Halorubrum lacusprofundi ATCC 49239]
------------------------------------------------------------
---MATGPRYKVPMR--------------------------RRREVRTDYHQRLRLLKSG
KPRLV---------------------------------------------------ARVS
NAHVRAQLVTPGSD-GDETHAAASSEELGEYG-------WDAPTGN-----LPSA-----
-YLT-------GYLAGARAVDAG--LDEAVL--DIGLNTATPGNKTFAVQE---------
------GAIDAGLEIPHNDDVL--ADWSRTRGEHIA------AYAEQ---------LDEP
LYSGDFDAADLPEHFDDV------LATIQE--------------------DHE-------
----------------------------
>gi|448441430|ref|ZP_21589093.1| 50S ribosomal protein L18P [Halorubrum saccharovorum DSM 1137]
------------------------------------------------------------
---MATGPRYKVPMR--------------------------RRREVRTDYHQRLRLLKSG
KPRLV---------------------------------------------------ARVS
NAHVRAQLVTPGSD-GDETHAAASSEELGEYG-------WDAPTGN-----LPSA-----
-YLT-------GYLAGARAVDAG--LDEAVL--DIGLNTATPGNKTFAVQE---------
------GAIDAGLEIPHNDDVL--ADWSRTRGEHIA------AYAEQ---------LDEP
LYSGDFDAADLPEHFDDV------LATIQE--------------------DHE-------
----------------------------
>gi|448460058|ref|ZP_21596978.1| 50S ribosomal protein L18P [Halorubrum lipolyticum DSM 21995]
------------------------------------------------------------
---MATGPRYKVPMR--------------------------RRREVRTDYHQRLRLLKSG
KPRLV---------------------------------------------------ARVS
NAHVRAQLVTPGSD-GDETHAAASSEELGEYG-------WDAPTGN-----LPSA-----
-YLT-------GYLAGARAVDAG--LDEAVL--DIGLNTATPGNKTFAVQE---------
------GAIDAGLEIPHNDDVL--ADWSRTRGEHIA------AYAEQ---------LDEP
LYGGDFDAADLPEHFDDV------LATIQE--------------------DHE-------
----------------------------
>lcl|39407_854 unnamed protein product
------------------------------------------------------------
------------------------------------------------------------
------------------------------------------------------------
--------MTPGPD-GDETHAAASSEELGEYG-------WDAPTGN-----LPSA-----
-YLT-------GFLAGARAVDAG--LDEAVL--DIGLNTATPGNKTFAVQE---------
------GAIDAGLEIPHNDDVL--ADWSRTRGEHIA------DYAEQ---------LDEP
LYGGSFDASELPEHFDDV------LATIQE--------------------DHE-------
----------------------------
>lcl|38016_1420 unnamed protein product
------------------------------------------------------------
------------------------------------------------------------
------------------------------------------------------------
--------MTPGPD-GDETHAAASSEELGEYG-------WDAPTGN-----LPSA-----
-YLT-------GFLAGARAVDAG--LDEAVL--DIGLNTATPGNKTFAVQE---------
------GAIDAGLEIPHNDDVL--ADWSRTRGEHIA------DYAEQ---------LDEP
LYGGSFDASELPEHFDDV------LATIQE--------------------DHE-------
----------------------------
>lcl|23591_2524 unnamed protein product
------------------------------------------------------------
------------------------------------------------------------
------------------------------------------------------------
--------MTPGPD-GDETHAAASSEELGEYG-------WDAPTGN-----LPSA-----
-YLT-------GFLAGARAVDAG--LDEAVL--DIGLNTATPGNKTFAVQE---------
------GAIDAGLEIPHNDDVL--ADWSRTRGEHIA------SYAEQ---------LDEP
LYSGAFDASELPEHFDDV------LATIQE--------------------DHE-------
----------------------------
>gi|495716536|ref|WP_008441115.1| 50S ribosomal protein L18 [Halorubrum californiense]
------------------------------------------------------------
---MATGPRYKVPMR--------------------------RRREVRTDYHQRLRLLKSG
KPRLV---------------------------------------------------ARVS
NAHVRAQLVTPGSD-GDETHAAASSEELADYG-------WDAPTGN-----LPSA-----
-YLT-------GFLAGARAVDAG--LDEAVL--DIGLNTATPGNKTFAVQE---------
------GAIDAGLEIPHNDDVL--ADWSRTRGEHIA------DYAEQ---------LDEP
LYSGSFDASELPEHFDDV------LATIQE--------------------DHE-------
----------------------------
>lcl|18175_1634 unnamed protein product
------------------------------------------------------------
------------------------------------------------------------
------------------------------------------------------------
--------MTPGPD-GDETHAAASSEELGEYG-------WDAPTGNLPSAXLPSA-----
-YLT-------GFLAGARAVDAG--LDEAVL--DIGLNTATPGNKTFAVQE---------
------GAIDAGLDIPHNDDVL--ADWSRTRGEHIA------DYAEQ---------LDEP
LYSGEFDASELPEHFDDV------LATIQE--------------------DHE-------
----------------------------
>gi|515913236|ref|WP_017343819.1| 50S ribosomal protein L18 [Halorubrum sp. T3]
------------------------------------------------------------
---MATGPRYKVPMR--------------------------RRREVRTDYHQRLRLLKSG
KPRLV---------------------------------------------------ARVS
NAHVRAQLVTPGSD-GDETHAAASSEELGEYG-------WDAPTGN-----LPSA-----
-YLT-------GFLAGARAVDAG--LDEAVL--DIGLNTATPGNKTFAVQE---------
------GAIDAGLEIPHNDDVL--ADWSRTRGEHIA------DYAEQ---------LDEP
LYSGSFDASELPEHFDSV------LETIQE--------------------DHE-------
----------------------------
>lcl|18174_1381 unnamed protein product
------------------------------------------------------------
------------------------------------------------------------
------------------------------------------------------------
--------MTPGSD-GDETHAAASSEELGEYG-------WDAPTGN-----LPSA-----
-YLT-------GFLAGARAVDAG--LDEAVL--DIGLNTATPGNKTFAVQE---------
------GAIDAGLEIPHNDDVL--ADWSRTRGEHIA------DYAEQ---------LDEP
LYSGEFDASELPEHFDDV------LATIQE--------------------DHE-------
----------------------------
>lcl|18178_851 unnamed protein product
------------------------------------------------------------
------------------------------------------------------------
------------------------------------------------------------
--------MTPGSD-GDETHAAASSEELGEYG-------WDAPTGN-----LPSA-----
-YLT-------GFLAGARAVDAG--LDEAVL--DIGLNTATPGNKTFAVQE---------
------GAIDAGLEIPHNDDVL--ADWSRTRGEHIA------DYAEQ---------LDEP
LYSGEFDASELPEHFDDV------LATIQE--------------------DHE-------
----------------------------
>lcl|36548_1126 unnamed protein product
------------------------------------------------------------
------------------------------------------------------------
------------------------------------------------------------
--------MTPGSD-GDETHAAASSEELGEYG-------WDAPTGN-----LPSA-----
-YLT-------GYLAGARAVDAG--LDEAVL--DIGLNTATPGNKTFAVQE---------
------GAIDAGLEIPHNDDVL--ADWSRTRGEHIA------DYAEQ---------LDEP
LYSGEFDASELPEHFDDV------LETIQE--------------------DHE-------
----------------------------
>gi|448484353|ref|ZP_21606060.1| 50S ribosomal protein L18P [Halorubrum arcis JCM 13916]
------------------------------------------------------------
---MATGPRYKVPMR--------------------------RRREVRTDYHQRLRLLKSG
KPRLV---------------------------------------------------ARVS
NAHVRAQLVTPGSD-GDETHAAASSEELGEYG-------WDAPTGN-----LPSA-----
-YLT-------GFLAGARAVDAG--LDEAVL--DIGLNTATPGNKTFAVQE---------
------GAIDAGLEIPHNDDVL--ADWSRTRGEHIA------DYAEQ---------LDEP
LYSGEFDASELPEHFDDV------LETIQE--------------------DHE-------
----------------------------
>gi|448517708|ref|ZP_21617282.1| 50S ribosomal protein L18P [Halorubrum distributum JCM 10118]
------------------------------------------------------------
---MATGPRYKVPMR--------------------------RRREVRTDYHQRLRLLKSG
KPRLV---------------------------------------------------ARVS
NAHVRAQLVTPGSD-GDETHAAASSEELGEYG-------WDAPTGN-----LPSA-----
-YLT-------GFLAGARAVDAG--LDEAVL--DIGLNTATPGNKTFAVQE---------
------GAIDAGLEIPHNDDVL--ADWSRTRGEHIA------DYAEQ---------LDEP
LYSGEFDASELPEHFDDV------LETIQE--------------------DHE-------
----------------------------
>gi|448452141|ref|ZP_21593161.1| 50S ribosomal protein L18P [Halorubrum litoreum JCM 13561]
------------------------------------------------------------
---MATGPRYKVPMR--------------------------RRREVRTDYHQRLRLLKSG
KPRLV---------------------------------------------------ARVS
NAHVRAQLVTPGSD-GDETHAAASSEELGEYG-------WDAPTGN-----LPSA-----
-YLT-------GFLAGARAVDAG--LDEAVL--DIGLNTATPGNKTFAVQE---------
------GAIDAGLEIPHNDDVL--ADWSRTRGEHIA------DYAEQ---------LDEP
LYSGEFDASELPEHFDDV------LETIQE--------------------DHE-------
----------------------------
>gi|448426488|ref|ZP_21583337.1| 50S ribosomal protein L18P [Halorubrum terrestre JCM 10247]
------------------------------------------------------------
---MATGPRYKVPMR--------------------------RRREVRTDYHQRLRLLKSG
KPRLV---------------------------------------------------ARVS
NAHVRAQLVTPGSD-GDETHAAASSEELGEYG-------WDAPTGN-----LPSA-----
-YLT-------GFLAGARAVDAG--LDEAVL--DIGLNTATPGNKTFAVQE---------
------GAIDAGLEIPHNDDVL--ADWSRTRGEHIA------DYAEQ---------LDEP
LYSGEFDASELPEHFDDV------LETIQE--------------------DHE-------
----------------------------
>lcl|36547_68 unnamed protein product
------------------------------------------------------------
------------------------------------------------------------
------------------------------------------------------------
--------MTPGSD-GDETHAAASSEELGEYG-------WDAPTGN-----LPSA-----
-YLT-------GFLAGARAVDAG--LDEAVL--DIGLNTATPGNKTFAVQE---------
------GAIDAGLEIPHNDDVL--ADWSRTRGEHIA------DYAEQ---------LDEP
LYSGEFDASELPEHFDDV------LETIQE--------------------DHE-------
----------------------------
>lcl|36549_637 unnamed protein product
------------------------------------------------------------
------------------------------------------------------------
------------------------------------------------------------
--------MTPGSD-GDETHAAASSEELGEYG-------WDAPTGN-----LPSA-----
-YLT-------GFLAGARAVDAG--LDEAVL--DIGLNTATPGNKTFAVQE---------
------GAIDAGLEIPHNDDVL--ADWSRTRGEHIA------DYAEQ---------LDEP
LYSGEFDASELPEHFDDV------LETIQE--------------------DHE-------
----------------------------
>lcl|36556_1140 unnamed protein product
------------------------------------------------------------
------------------------------------------------------------
------------------------------------------------------------
--------MTPGSD-GDETHAAASSEELGEYG-------WDAPTGN-----LPSA-----
-YLT-------GFLAGARAVDAG--LDEAVL--DIGLNTATPGNKTFAVQE---------
------GAIDAGLEIPHNDDVL--ADWSRTRGEHIA------DYAEQ---------LDEP
LYSGEFDASELPEHFDDV------LETIQE--------------------DHE-------
----------------------------
>lcl|36557_4022 unnamed protein product
------------------------------------------------------------
------------------------------------------------------------
------------------------------------------------------------
--------MTPGSD-GDETHAAASSEELGEYG-------WDAPTGN-----LPSA-----
-YLT-------GFLAGARAVDAG--LDEAVL--DIGLNTATPGNKTFAVQE---------
------GAIDAGLEIPHNDDVL--ADWSRTRGEHIA------DYAEQ---------LDEP
LYSGEFDASELPEHFDDV------LETIQE--------------------DHE-------
----------------------------
>gi|448503693|ref|ZP_21613322.1| 50S ribosomal protein L18P [Halorubrum coriense DSM 10284]
------------------------------------------------------------
---MATGPRYKVPMR--------------------------RRREVRTDYHQRLRLLKSG
KPRLV---------------------------------------------------ARVS
NAHVRAQLVTPGSD-GDETHAAASSEELGEYG-------WDAPTGN-----LPSA-----
-YLT-------GYLAGARAVDAG--LDEAVL--DIGLNTATPGNKTFAVQE---------
------GAIDAGLEIPHNDDVL--ADWSRTRGEHIA------DYAEQ---------LDEP
LYGGAFDASELPEHFDDV------LATIQE--------------------DHE-------
----------------------------
>lcl|36546_532 unnamed protein product
------------------------------------------------------------
------------------------------------------------------------
------------------------------------------------------------
--------MTPGSD-GDETHAAASSEELGEYG-------WDAPTGN-----LPSA-----
-YLT-------GYLAGARAVDAG--LDEAVL--DIGLNTATPGNKTFAVQE---------
------GAIDAGLEIPHNDDVL--ADWSRTRGEHIA------DYAEQ---------LDEP
LYSGAFDASELPEHFDDV------LATIQE--------------------DHE-------
----------------------------
>lcl|38020_1002 unnamed protein product
------------------------------------------------------------
------------------------------------------------------------
------------------------------------------------------------
--------MTPGSD-GDETHAAASSEELGEYG-------WDAPTGN-----LPSA-----
-YLT-------GYLAGARAVDAG--LDEAVL--DIGLNTATPGNKTFAVQE---------
------GAIDAGLEIPHNDDVL--ADWSRTRGEHIA------DYAEQ---------LDEP
LYSGAFDASELPEHFDDV------LATIQE--------------------DHE-------
----------------------------
>lcl|38021_2125 unnamed protein product
------------------------------------------------------------
------------------------------------------------------------
------------------------------------------------------------
--------MTPGSD-GDETHAAASSEELGEYG-------WDAPTGN-----LPSA-----
-YLT-------GYLAGARAVDAG--LDEAVL--DIGLNTATPGNKTFAVQE---------
------GAIDAGLEIPHNDDVL--ADWSRTRGEHIA------DYAEQ---------LDEP
LYSGAFDASELPEHFDDV------LATIQE--------------------DHE-------
----------------------------
>lcl|38022_23 unnamed protein product
------------------------------------------------------------
------------------------------------------------------------
------------------------------------------------------------
--------MTPGSD-GDETHAAASSEELGEYG-------WDAPTGN-----LPSA-----
-YLT-------GYLAGARAVDAG--LDEAVL--DIGLNTATPGNKTFAVQE---------
------GAIDAGLEIPHNDDVL--ADWSRTRGEHIA------DYAEQ---------LDEP
LYSGAFDASELPEHFDDV------LATIQE--------------------DHE-------
----------------------------
>lcl|36553_2252 unnamed protein product
------------------------------------------------------------
------------------------------------------------------------
------------------------------------------------------------
--------MTPGSD-GDETHAAASSEELGEYG-------WDAPTGN-----LPSA-----
-YLT-------GYLAGARAVDAG--LDEAVL--DIGLNTATPGNKTFAVQE---------
------GAIDAGLEIPHNDDVL--ADWSRTRGEHIA------DYAEQ---------LDEP
LYSGAFDASELPEHFDDV------LATIQE--------------------DHE-------
----------------------------
>lcl|38024_2007 unnamed protein product
------------------------------------------------------------
------------------------------------------------------------
------------------------------------------------------------
--------MTPGSD-GDETHAAASSEELGEYG-------WDAPTGN-----LPSA-----
-YLT-------GYLAGARAVDAG--LDEAVL--DIGLNTATPGNKTFAVQE---------
------GAIDAGLEIPHNDDVL--ADWSRTRGEHIA------DYAEQ---------LDEP
LYSGAFDASELPEHFDDV------LATIQE--------------------DHE-------
----------------------------
>lcl|38025_458 unnamed protein product
------------------------------------------------------------
------------------------------------------------------------
------------------------------------------------------------
--------MTPGSD-GDETHAAASSEELGEYG-------WDAPTGN-----LPSA-----
-YLT-------GYLAGARAVDAG--LDEAVL--DIGLNTATPGNRTFAVQE---------
------GAIDAGLEIPHNDDVL--ADWSRTRGEHIA------DYAEQ---------LDEP
LYSGAFDASELPEHFDDV------LATIQE--------------------DHE-------
----------------------------
>gi|448535689|ref|ZP_21622209.1| 50S ribosomal protein L18P [Halorubrum hochstenium ATCC 700873]
------------------------------------------------------------
---MATGPRYKVPMR--------------------------RRREVRTDYHQRLRLLKSG
KPRLV---------------------------------------------------ARVS
NAHVRAQLVTPGPD-GDETHAAASSEELDEYG-------WDAPTGN-----LPSA-----
-YLT-------GYLAGARAVDAG--LEEAVL--DIGLNTATPGNKTFAAQE---------
------GAIDAGLEIPHNDDVL--ADWSRTRGEHIA------DYAEQ---------LDEP
LYSGEFDASELPEHFDDV------LATIQE--------------------DHE-------
----------------------------
>gi|448436271|ref|ZP_21587072.1| 50S ribosomal protein L18P [Halorubrum tebenquichense DSM 14210]
------------------------------------------------------------
---MATGPRYKVPMR--------------------------RRREVRTDYHQRLRLLKSG
KPRLV---------------------------------------------------ARVS
NAHVRAQLVTPGPD-GDETHAAASSEELDEYG-------WDAPTGN-----LPSA-----
-YLT-------GYLAGARAVDAG--LEEAVL--DIGLNTATPGNKTFAAQE---------
------GAIDAGLEIPHNDDVL--ADWSRTRGEHIA------DYAEQ---------LDEP
LYSGEFDASELPEHFDDV------LATIQE--------------------DHE-------
----------------------------
>lcl|18176_1172 unnamed protein product
------------------------------------------------------------
------------------------------------------------------------
------------------------------------------------------------
------------------------------------------------------------
------------------------------------------------------------
--------------------ML--ADWSRTRGEHIA------DYAEQ---------LDEP
LYSGEFDASELPEHFDDV------LATIQE--------------------DHE-------
----------------------------
>gi|399577365|ref|ZP_10771118.1| 50S ribosomal protein L18 [Halogranum salarium B-1]
------------------------------------------------------------
------------------------------------------------------------
----------------------------------------------------------MS
NKHIRAQLATPGPQ-GDEIHAAASSEDLAEHG-------WEAPTGN-----LPSA-----
-YLT-------GYLAGKRALDAG--LEEAVL--DIGLNTATPGNKVFAVQE---------
------GAIDAGLDVPHNESVL--ADWSRNRGEHIA------EYAEQ---------LDEP
LYSGDFDAADLPEHFDEV------LERLQE--------------------DA--------
----------------------------
>gi|448415400|ref|ZP_21578200.1| 50S ribosomal protein L18P [Halosarcina pallida JCM 14848]
------------------------------------------------------------
------------------------------------------------------------
----------------------------------------------------------MS
NKHIRAQLVTPGPS-GDETHAAASSEELAEYG-------WEAPTGN-----LPSA-----
-YLT-------GFLAGTRALEAG--LEEAVL--DIGLNTATPGNKVFAVQE---------
------GAIDAGLEIPHNESVL--ADWSRNRGEHIA------EYAEQ---------LDEP
LYGGDFDATNLPEHFDDV------LERLQE--------------------DA--------
----------------------------
>gi|448285648|ref|ZP_21476889.1| 50S ribosomal protein L18P [Halogeometricum borinquense DSM 11551]
------------------------------------------------------------
---MATGPRYKVPMR--------------------------RRREVRTDYHQRLRLLKSG
KPRLV---------------------------------------------------ARVS
NKHVRAQLASPGPN-GDNTHAAASSEDLAEYG-------WEAPTGN-----LPSA-----
-YLT-------GYLAGKRALEAG--LEEAVL--DIGLNTATPGNKVFAVQE---------
------GAIDAGLEIPHNEDVL--AEWPRNRGEHIA------EYAEQ---------LDEP
LYSGDFDATKLPEHFDEV------LEQLQE--------------------DA--------
----------------------------
>gi|448592798|ref|ZP_21651845.1| 50S ribosomal protein L18P [Haloferax elongans ATCC BAA-1513]
------------------------------------------------------------
------------------------------------------------------------
----------------------------------------------------------MS
NKHVRAQLVTPGSN-GDNTHAAATSADLAEYG-------WEAPTGN-----LPSA-----
-YLT-------GYLAGKRALAAG--LEEAVL--DIGLNTATPGNKVFAVQE---------
------GAIDAGLEIPHNDDVL--ADWDRNRGVHIA------EYAEQ---------LDEP
LYSGDFDATNLPDHFDEV------LGNLQE--------------------DE--------
----------------------------
>gi|448578182|ref|ZP_21643617.1| 50S ribosomal protein L18P [Haloferax larsenii JCM 13917]
------------------------------------------------------------
------------------------------------------------------------
----------------------------------------------------------MS
NKHVRAQLVTPGPN-GDNTHAAAASADLAEYG-------WEAPTGN-----LPSA-----
-YLT-------GYLAGKRALAAG--LEEAVL--DIGLNTATPGNKVFAVQE---------
------GAIDAGLEIPHNDDVL--ADWDRNRGVHIA------EYAEQ---------LDEP
LYSGDFDATNLPDHFDEV------LGNLQE--------------------DE--------
----------------------------
>gi|448611728|ref|ZP_21662158.1| 50S ribosomal protein L18P [Haloferax mucosum ATCC BAA-1512]
------------------------------------------------------------
------------------------------------------------------------
----------------------------------------------------------MS
NKHVRAQLVTPGPQ-GDETHAAATSADLAEYG-------WEAPTGN-----LPSA-----
-YLT-------GYLAGIRALAAG--VEEAVL--DIGLNTATPGNKVFAVQE---------
------GAIDAGLEIPHNDAVL--ADWDRNRGVHIA------EYAEQ---------LDEP
LYSGDFDATNLPDHFDEV------LGNLQE--------------------DE--------
----------------------------
>gi|448618095|ref|ZP_21666440.1| 50S ribosomal protein L18P [Haloferax mediterranei ATCC 33500]
------------------------------------------------------------
---MATGPRYKVPMR--------------------------RRREVRTDYHQRLRLLKSG
KPRLV---------------------------------------------------ARVS
NKHVRAQLVTPGPQ-GDETHAAATSADLDEYG-------WEAPTGN-----LPSA-----
-YLT-------GYLAGIRALAAG--VEEAVL--DIGLNTATPGNKVFAVQE---------
------GAIDAGLEIPHNDAVL--ADWDRNRGVHIA------EYAEQ---------LDEP
LYSGDFDATNLPEHFDEV------LGNLQE--------------------DE--------
----------------------------
>gi|448565534|ref|ZP_21636401.1| 50S ribosomal protein L18P [Haloferax prahovense DSM 18310]
------------------------------------------------------------
------------------------------------------------------------
----------------------------------------------------------MS
NKHVRAQLVTPGPQ-GDETHAAATSADLDEYG-------WEAPTGN-----LPSA-----
-YLT-------GYLAGKRALAAG--VEEAVL--DIGLNTATPGNKVFAVQE---------
------GAIDAGLEIPHNDAVL--ADWDRNRGVHIA------EYAEQ---------LDEP
LYSGDFDATNLPDHFDEV------LGNLQE--------------------DE--------
----------------------------
>gi|448557064|ref|ZP_21632499.1| 50S ribosomal protein L18P [Haloferax sp. ATCC BAA-644]
------------------------------------------------------------
------------------------------------------------------------
----------------------------------------------------------MS
NKHVRAQLVTPGPQ-GDETHAAATSADLDEYG-------WEAPTGN-----LPSA-----
-YLT-------GYLAGKRALAAG--VEEAVL--DIGLNTATPGNKVFAVQE---------
------GAIDAGLEIPHNDAVL--ADWDRNRGVHIA------EYAEQ---------LDEP
LYSGEFDATNLPDHFDEV------LGNLQE--------------------DE--------
----------------------------
>gi|448548041|ref|ZP_21627385.1| 50S ribosomal protein L18P [Haloferax sp. ATCC BAA-645]
------------------------------------------------------------
------------------------------------------------------------
----------------------------------------------------------MS
NKHVRAQLVTPGPQ-GDETHAAATSADLDEYG-------WEAPTGN-----LPSA-----
-YLT-------GYLAGKRALAAG--VEEAVL--DIGLNTATPGNKVFAVQE---------
------GAIDAGLEIPHNDAVL--ADWDRNRGVHIA------EYAEQ---------LDEP
LYSGEFDATNLPDHFDEV------LGNLQE--------------------DE--------
----------------------------
>gi|448545967|ref|ZP_21626294.1| 50S ribosomal protein L18P [Haloferax sp. ATCC BAA-646]
------------------------------------------------------------
------------------------------------------------------------
----------------------------------------------------------MS
NKHVRAQLVTPGPQ-GDETHAAATSADLDEYG-------WEAPTGN-----LPSA-----
-YLT-------GYLAGKRALAAG--VEEAVL--DIGLNTATPGNKVFAVQE---------
------GAIDAGLEIPHNDAVL--ADWDRNRGVHIA------EYAEQ---------LDEP
LYSGEFDATNLPDHFDEV------LGNLQE--------------------DE--------
----------------------------
>gi|433420017|ref|ZP_20405403.1| 50S ribosomal protein L18P [Haloferax sp. BAB2207]
------------------------------------------------------------
------------------------------------------------------------
----------------------------------------------------------MS
NKHVRAQLVTPGPQ-GDETHAAATSADLDEYG-------WEAPTGN-----LPSA-----
-YLT-------GYLAGKRALAAG--VEEAVL--DIGLNTATPGNKVFAVQE---------
------GAIDAGLEIPHNDAVL--ADWDRNRGVHIA------EYAEQ---------LDEP
LYSGEFDATNLPDHFDEV------LGNLQE--------------------DE--------
----------------------------
>gi|448290670|ref|ZP_21481816.1| 50S ribosomal protein L18P [Haloferax volcanii DS2]
------------------------------------------------------------
---MATGPRYKVPMR--------------------------RRREVRTDYHQRLRLLKSG
KPRLV---------------------------------------------------ARVS
NKHVRAQLVTPGPQ-GDETHAAATSADLDEYG-------WEAPTGN-----LPSA-----
-YLT-------GYLAGKRALAAG--VEKAVL--DIGLNTATPGNKVFAVQE---------
------GAIDAGLEIPHNDAVL--ADWDRNRGVHIA------EYAEQ---------LDEP
LYSGEFDATNLPDHFDEV------LGNLQE--------------------DE--------
----------------------------
>gi|448623099|ref|ZP_21669748.1| 50S ribosomal protein L18P [Haloferax denitrificans ATCC 35960]
------------------------------------------------------------
---MATGPRYKVPMR--------------------------RRREVRTDYHQRLRLLKSG
KPRLV---------------------------------------------------ARVS
NKHVRAQLVTPGPQ-GDETHAAATSADLDEYG-------WEAPTGN-----LPSA-----
-YLT-------GYLAGKRALAAG--VEEAVL--DIGLNTATPGNKVFAVQE---------
------GAIDAGLEIPHNDAVL--ADWDRNRGVHIA------EYAEQ---------LDEP
LYSGDFDATNLPDHFDEV------LGNLQE--------------------DE--------
----------------------------
>gi|448583489|ref|ZP_21646845.1| 50S ribosomal protein L18P [Haloferax gibbonsii ATCC 33959]
------------------------------------------------------------
---MATGPRYKVPMR--------------------------RRREVRTDYHQRLRLLKSG
KPRLV---------------------------------------------------ARVS
NKHVRAQLVTPGPQ-GDETHAAATSADLDEYG-------WEAPTGN-----LPSA-----
-YLT-------GYLAGKRALAAG--VEEAVL--DIGLNTATPGNKVFAVQE---------
------GAIDAGLEIPHNDAVL--ADWDRNRGVHIA------EYAEQ---------LDEP
LYSGDFDATNLPDHFDEV------LGNLQE--------------------DE--------
----------------------------
>gi|448600492|ref|ZP_21655988.1| 50S ribosomal protein L18P [Haloferax alexandrinus JCM 10717]
------------------------------------------------------------
---MATGPRYKVPMR--------------------------RRREVRTDYHQRLRLLKSG
KPRLV---------------------------------------------------ARVS
NKHVRAQLVTPGPQ-GDETHAAATSADLDEYG-------WEAPTGN-----LPSA-----
-YLT-------GYLAGKRALAAG--VEEAVL--DIGLNTATPGNKVFAVQE---------
------GAIDAGLEIPHNDAVL--ADWDRNRGVHIA------EYAEQ---------LDEP
LYSGEFDATNLPDHFDEV------LGNLQE--------------------DE--------
----------------------------
>gi|448569089|ref|ZP_21638501.1| 50S ribosomal protein L18P [Haloferax lucentense DSM 14919]
------------------------------------------------------------
---MATGPRYKVPMR--------------------------RRREVRTDYHQRLRLLKSG
KPRLV---------------------------------------------------ARVS
NKHVRAQLVTPGPQ-GDETHAAATSADLDEYG-------WEAPTGN-----LPSA-----
-YLT-------GYLAGKRALAAG--VEEAVL--DIGLNTATPGNKVFAVQE---------
------GAIDAGLEIPHNDAVL--ADWDRNRGVHIA------EYAEQ---------LDEP
LYSGEFDATNLPDHFDEV------LGNLQE--------------------DE--------
----------------------------
