# Supplementary material for: Inteins as indicators of gene flow in the halobacteria
Source: Front Microbiol. 2014 Jun 26;5:299. doi: 10.3389/fmicb.2014.00299 (PMC4071816; doi:10.3389/fmicb.2014.00299)
Supplement: Supplementary file 1 [file DataSheet1.ZIP › data_file1/reference_tree_alignment/L5e_L18p.fasta]

>candidatus_nanosalinarum_J07AB56
MSDGPNYEVPERRRREQATDYEQRLKLLKSGKPRAVTRTSNRHTRVHLSAFNREGDENAA
QTVSKELREYGWEHSTSS-----IPAAYLTGLLAGHR---TDVEEAVLDTGTREVKHGSR
HFAAAQGLRDAGVDVPVGESAVPDRSRIRGEHIEEVTGE-------------DVVDNLEE
TKEEIED-----------------A-----------------------------------
-----
>halophilic_archaeon_J07HX64
MATGPQYTVPMRRRREARTDYHQRLRLLKSGKPRLVARTSNTQVRAQLVETSRRGDETVA
SARSNDLREYGWEAPTGN-----MPAAYLTGLLAGLRAVEAGRGAAVLDIGLHSPTPGNK
VFAVQEGAIDAGLEIPHNDAVLADWPRTRGEHIAEYAAQ-EDGLYSGEFDATALPEHFDE
LRERLLG-------------------GEVEL-----------------------------
-----
>hcc_hamelinensis_100A6
------------------------------------------------MSPSPDGDETHA
GANSADLAEFGWEAPTGN-----LPSAYLTGLLAGLRAKGNGVNEAVLDIGLNTATPGNK
LFAMQEGAIDAGLDVPHNESVFADWERTSGEHIADYAESRDEPLYSGEFDATDLPEHFEE
TRQTIMD------------------EFDHELGGDDE------------------------
-----
>hcc_morrhuae_DSM_1307
----------MRRRREVRTDYHQRLRLLKSGKPRLVARKSNRHVRAQLVTPSPDGDETHA
SASSADLDEYGWEAPTGN-----LPSAYLTGLLAGLRARDTEIDEAVLDIGLNAATPGSK
LFAIQEGAIDAGLDVPHNESVFADWERTSGEHIADYAESRDEPLYSDSFDATELPDHFEE
VRTTIMD------------------EFDHELGGGDE------------------------
-----
>hcc_thailandensis_JCM_13552
----------MRRRREVRTDYHQRLRLLKSGKPRLVARKSNRHVRAQLVTPSPDGDETHA
SASSADLAEYGWEAPTGN-----LPSAYLTGLLAGLRARDTEIDEAVLDIGLNAATPGSK
LFAIQEGAIDAGLDVPHNESVFADWERTSGEHIADYAESRDEALYSGDFDATELPDHFEE
IRQTIMD------------------EFDHELGGDDE------------------------
-----
>hcc_saccharolyticus_DSM_5350
----------MRRRREVRTDYHQRLRLLKSGKPRLVARKSNRHVRAQLVTPGPDGDETHA
SASSADLAEYGWEAPTGN-----LPSAYLTGLLAGLRARDTDVDEAVLDIGLNTATPGSK
VFAIQEGAIDAGLHVPHNESVFADWSRTSGEHVAEYAESRDGPLYSDEFDATELPTHFEE
VRQDIMD------------------AFDHELGGTDE------------------------
-----
>hcc_salifodinae_DSM_8989
----------MRRRREVRTDYHQRLRLLKSGKPRLVARKSNRHVRAQLVTPGPDGDQTHA
SASSADLAEYGWEAPTGN-----LPSAYLTGLLAGLRARDTDVDQAVLDIGLNTATPGSK
VFAIQEGAIDAGLDVPHNESVFADWSRTSGEHVAEYAESRDEQLYSGEFDATELPAHFEE
IRTTIMD------------------EFDHELGGTDE------------------------
-----
>nmn_moolapensis_8_8_11
MATGPRYTVPMRRRREARTDYHQRLRLLKSGKPRLVARKSNNHTRAQLTVTGVDGDETVV
EATSADLPAFGWEAPTGN-----LPAAYLTGYLAGLRAVEAGLEEAVLDIGLNTATPGNK
VFAVQEGAIDAGLEVPHNDDVFADWQRTRGSHIAEYAETLDGGLYSGEFDATELPGHFDE
VRERLED--------------------EL-------------------------------
-----
>nmn_pharaonis_DSM_2160
MATGPRYTVPMRRRREARTNYHQRLRLLKSGKPRLVARKSNNQTKAQLVVTGPQGDETVA
SATSADLEAFGWEAPTGN-----LPAAYLTGLLAGKRAIEAGLDEAVLDIGLNTATPGNK
VFAVQEGVIDAGLEVPHNEDVFADWQRTRGAHIAEYAEQLEDGLYSGDFDATELPDHFDE
VRERVED--------------------EL-------------------------------
-----
>hrd_tiamatea_SARL4B
MATGPRYKVPMRRRRESRTDYHQRLRLLKSGKPRLVARLSNSQARAQLVTTGPDGDETVA
AAQSNDLAEYGWEAPTGN-----LPAAYLTGLLAGLRAIDAGFEEAVLDIGLNTPTPGSK
VFAIQEGAIDAGLEIPHNDDVLADWERTSGEHIAEYAEGLDEDLYSGDFDATELPAHFTE
LREQLLE-------------------GDIEL-----------------------------
-----
>hrd_utahensis_DSM_12940
MATGPRYKVPMRRRRESRTDYHQRLRLLKSGKPRLVARLSNSQARAQLVTTGPNGDETVA
AAESNDLAEYGWEAPTGN-----LPAAYLTGLLAGRRAIEDGFEEAVLDIGLNTPTPGSK
VFAIQEGAIDAGLEIPHNDDVLADWERTSGEHIAEYAEGLDEDLYSGDFDATELPAHFTE
LREQLLE-------------------GDIEL-----------------------------
-----
>hmc_mukohataei_DSM_12286
MATGPRYKVPMRRRREARTDYHQRLRLLKSGKPRLVARKSNKHVRAQLVTLGPDGDETLA
AAQSQDLQEFGWEAPTGN-----LPAAYLTGLLAGLRAIENGVEEAVLDIGLNSPTPGSK
VFAVQEGAIDAGLEIPHNDSVLADWQRTRGSHIAEYAESLDEDLYGRDFDATELPEHFDE
LRETLLE--------------------ADEL-----------------------------
-----
>har_marismortui_ATCC_43049
MATGPRYKVPMRRRREARTDYHQRLRLLKSGKPRLVARKSNKHVRAQLVTLGPNGDDTLA
SAHSSDLAEYGWEAPTGN-----MPSAYLTGLLAGLRAQEAGVEEAVLDIGLNSPTPGSK
VFAIQEGAIDAGLDIPHNDDVLADWQRTRGAHIAEYDEQLEEPLYSGDFDAADLPEHFDE
LRETLLD-------------------GDIEL-----------------------------
-----
>har_hispanica_ATCC_33960
----------MRRRREARTDYHQRLRLLKSGKPRLVARKSNKHVRAQLVTLGPNGDDTLA
SAHSSDLAEYGWEAPTGN-----MPSAYLTGLLAGLRAQEAGIEEAVLDIGLNSPTPGSK
VFAIQEGAIDAGLDIPHNDDVLADWQRTRGAHIAEYDEQLEEPLYSGDFDAADLPEHFDE
LRETLLD-------------------GDIEL-----------------------------
-----
>har_sinaiiensis_ATCC_33800
------------------------------------------------MTLGPNGDDTLA
SAHSSDLAEYGWEAPTGN-----MPSAYLTGLLAGLRAQEAGVEEAVLDIGLNSPTPGSK
VFAIQEGAIDAGLDIPHNDDVLADWQRTRGAHIAEYDEQLEEPLYSGDFDAADLPEHFDE
LRETLLD-------------------GDIEL-----------------------------
-----
>har_argentinensis_DSM_12282
------------------------------------------------MTLGPNGDDTLA
SAHSSDLAEYGWEAPTGN-----MPSAYLTGLLAGLRAQEAGIEEAVLDIGLNSPTPGSK
VFAIQEGAIDAGLDIPHNDDVLADWQRTRGAHIAEYDEQLDEPLYSGDFDAADLPEHFDE
LRETLLD-------------------GDIEL-----------------------------
-----
>har_amylolytica_JCM_13557
------------------------------------------------MTLGPNGDDTLA
SAHSSDLAEYGWEAPTGN-----MPSAYLTGLLAGLRAQEAGIEEAVLDIGLNSPTPGSK
VFAIQEGAIDAGLDIPHNDDVLADWQRTRGAHIAEYDEQLEEPLYSGDFDAADLPEHFDE
LRETLLD-------------------GDIEL-----------------------------
-----
>har_californiae_ATCC_3379
------------------------------------------------MTLGPNGDDTLA
SAHSSDLAEYGWEAPTGN-----MPSAYLTGLLAGLRAQEAGIEEAVLDIGLNSPTPGSK
VFAIQEGAIDAGLDIPHNDDVLADWQRTRGAHIAEYDEQLEEPLYSGDFDAADLPEHFDE
LRETLLD-------------------GDIEL-----------------------------
-----
>har_vallismortis_ATCC_29715
------------------------------------------------MTLGPNGDDTLA
SAHSSDLAEYGWEAPTGN-----MPSAYLTGLLAGLRAQEAGIEEAVLDIGLNSPTPGSK
VFAIQEGAIDAGLDIPHNDDVLADWQRTRGAHIAEYDEQLEEPLYSGDFDAADLPEHFDE
LRETLLD-------------------GDIEL-----------------------------
-----
>hrr_92
------------------------------------------------MTLGPNGDDTLA
SAHSSDLAEYGWEAPTGN-----MPSAYLTGLLAGLRAQEAGIEEAVLDIGLNSPTPGSK
VFAIQEGAIDAGLDIPHNDDVLADWQRTRGAHIAEYDEQLEEPLYSGDFDAADLPEHFDE
LRETLLD-------------------GDIEL-----------------------------
-----
>har_japonica_DSM_6131
------------------------------------------------MTLGPNGDDTLA
SAHSSDLAEYGWEAPTGN-----MPSAYLTGLLAGLRAKEAGIEEAVLDIGLNSPTPGSK
VFAIQEGAIDAGLDIPHNDDVLADWQRTRGAHIAEYDEQLEEPLYSGDFDAADLPEHFDE
LRETLLD-------------------GDIEL-----------------------------
-----
>hrr_J07HR59
----------MRRRREVRTDYHQRLRLLKSGKPRLVARASNRHVRAQLVSPGPDGDTTHA
AASSEDLAEHGWEAPTSN-----LPSAYLTGYLAGLEAIEAGVEEAVLDIGLNTATPGNK
VFAVQEGAIDAGVEIPHNDSVLAEESRTRGEHIADYAAQLDDPLYSGDFDAADLPEHFDD
TRETIEE--------------------DYE------------------------------
-----
>hac_jeotgali_B3
MATGPRYKVPMRRRREVRTDYHQRLRLLKSDKPRLVARPSNKHIRAQLTTTSPEGDEILA
SAHSSDLAEYGWEAPTGN-----LPAAYLTGLLAGTRAVEAGLTEAVLDIGLHTATPGNK
VFAVQEGAIDAGLDIPHNDSVLADWDRTRGEHIAEYAESLDESLYSGEFDATTLPEHFDS
VRETIME--------------------D--------------------------------
-----
>hvx_asiaticus_JCM_14624
MATGPRYKVPMRRRREVRTDYHQRLRLLKSGKPRLVARTSNAHVRAQLITPGPQGDETHA
SAHSGDLAEFGWEAPTSN-----LPAAYLTGLLAGMRAVEAGVEEAVLDLGLHTATPGNK
VFAVQEGAIDAGLEIPHNDSVLADWSRTRGEHIAEYAESLDEPLYSGDFDATDLPEHFDT
VREEISN--------------------E--------------------------------
-----
>hvx_ruber_XH_70
MATGPRYKVPMRRRREVRTDYHQRLRLLKSGKPRLVARTSNAHVRAQLITPGPQGDETHA
SAHSGDLAEFGWEAPTSN-----LPAAYLTGLLAGTRAVEAGVEEAVLDLGLHTATPGNK
VFAVQEGAIDAGLEIPHNDSVLADWSRTRGEHIAEYAESLDEPLYSGDFDAADLPEHFDT
VREEISN--------------------E--------------------------------
-----
>hrr_chaoviator_HaloG
MATGPRYKVPMRRRREVRTDYHQRLRLLKSGKPRLVARVSNAHYGA-LISPGPQGDETIA
SAHSSDLAEYGWEAPTGN-----IPAAYLTGLLAGKRAVESDLEEAVLDIGLNTATPGNK
AFAVQEGAIDAGIEIPHNDSVLADWERTRGEHIAEYAESLDEPLYSGEFDATELPEHFDD
VREAILE-----------------------------------------------------
-----
>ncc_amylolyticus_DSM_10524
MATGPRYNVPMRRRREVRTDYHQRLRLLKSDKPRLVARKSNKHTTAQLIVPGPQGDETLA
SAHSSDLEEYGWEAPTSN-----ISAAYLTGLLAGKRAVDAGLEEAVLDIGLNKATPGNK
VFAVQEGAIDAGLEIPHNDSVLADWSRTRGEHIAEYAEQLDEPLYGGEFDATELPEHFDE
VREAILE-----------------------------------------------------
-----
>ncc_jeotgali_DSM_18795
MATGPRYNVPMRRRREVRTDYHQRLRLLKSDKPRLVARKSNKHTTAQLIVPGPQGDETLA
SAHSSDLEEYGWEAPTSN-----ISAAYLTGLLAGKRAVDAGLEEAVLDIGLNKATPGNK
VFAVQEGAIDAGLEIPHNDSVLADWSRTRGEHIAEYAEQLDEPLYGGEFDATELPEHFDE
VREAILE-----------------------------------------------------
-----
>ncc_occultus_SP4
MATGPRYNVPMRRRREVRTDYHQRLRLLKSDKPRLVARKSNKHTTAQLIVPGPQGDETLA
SAHSSDLEEYGWEAPTSN-----ISAAYLTGLLAGKRAVDAGLEEAVLDIGLNKATPGNK
VFAVQEGAIDAGLEIPHNDSVLADWSRTRGEHIAEYAEQLDEPLYSGEFDATELPAHFDE
VREAILE-----------------------------------------------------
-----
>nab_aegyptia_DSM_13077
MATGPRYKVPMRRRREVRTDYHQRLRLLKSGKPRLVARKSNKHTTAQLIVPGPQGDETLA
SAHSSDLEEYGWDAPTSN-----ISAAYLTGLLAGKRAVEADIEEAVLDIGLNTATPGNK
VFAVQEGAIDAGLEIPHNDSVLADWSRTRGEHIAEYAEQLDEPLYSGDFDATELPEHFDE
VREAILE-----------------------------------------------------
-----
>nab_asiatica_DSM_12278
MATGPRYKVPMRRRREVRTDYHQRLRLLKSGKPRLVARKSNKHTTAQLIVPGPQGDETLA
SAHSSDLEEYGWDAPTSN-----ISAAYLTGLLAGKRAVEADIEEAVLDIGLNTATPGNK
VFAVQEGAIDAGLEIPHNDSVLADWSRTRGEHIAEYAEQLDEPLYSGDFDATELPEHFDE
VREAILE-----------------------------------------------------
-----
>nab_taiwanensis_DSM_12281
MATGPRYKVPMRRRREVRTDYHQRLRLLKSGKPRLVARKSNKHTTAQLIVPGPQGDETLA
SAHSSDLEEYGWDAPTSN-----ISAAYLTGLLAGKRAVEADIEEAVLDIGLNTATPGNK
VFAVQEGAIDAGLEIPHNDSVLADWSRTRGEHIAEYAEQLDEPLYSGDFDATELPEHFDE
VREAILE-----------------------------------------------------
-----
>nab_magadii_ATCC_43099
MATGPRYKVPMRRRREVRTDYHQRLRLLKSGKPRLVARKSNKHTTAQLIVPGPQGDETLA
SAHSSDLEEYGWDAPTSN-----ISAAYLTGLLAGQRAVEEGLEEAVLDIGLNTATPGNK
VFAVQEGAIDAGLEIPHNDSVLADWSRTRGEHIAEYAEQLDEPLYSGDFDATELPEHFDE
VREAILE-----------------------------------------------------
-----
>nab_chahannaoensis_JCM_10990
MATGPRYKVPMRRRREVRTDYHQRLRLLKSGKPRLVARKSNKHTTAQLIVPGPQGDETLA
SAHSSDLEEYGWDAPTSN-----ISAAYLTGLLAGQRAVENGVEEAVLDIGLNTATPGNK
VFAVQEGAIDAGLEIPHNDSVLADWSRTRGEHIAEYAAQLDEPLYSGDFDATELPEHFDE
VREAILE-----------------------------------------------------
-----
>nab_hulunbeirensis_JCM_10989
MATGPRYKVPMRRRREVRTDYHQRLRLLKSGKPRLVARKSNKHTTAQLIVPGPQGDETLA
SAHSSDLEEYGWDAPTSN-----ISAAYLTGLLAGQRAVENGVEEAVLDIGLNTATPGNK
VFAVQEGAIDAGLEIPHNDSVLADWSRTRGEHIAEYAEQLDEPLYSGDFDATELPEHFDE
VREAILE-----------------------------------------------------
-----
>htg_thermotolerans_DSM_11522
MATGPRYKVPMRRRREVRTDYHQRLRLLKSGKPRLVARKSNKHTTAQLITPGPQGDETLA
SAHSSDLEEYGWDAPTSN-----ISAAYLTGLLAGQRAVEAGIEEAVLDIGLNTATPGNK
VFAVQEGAIDAGLEIPHNDSVLADWSRTRGEHIAEYAEQLDEPLYSGEFDATDLPEHFDE
VREEILE-----------------------------------------------------
-----
>nnm_pellirubrum_DSM_15624
MATGPRYKVPMRRRREVRTDYHQRLRLLKSGKPRLVARKSNKHTTAQLITPGPQGDETLA
SAHSSDLEEYGWDAPTSN-----ISAAYLTGLLAGQRAVEAGIEEAVLDIGLNTATPGNK
VFAVQEGAIDAGLEIPHNDSVLADWSRTRGEHIAEYAEQLDEPLYSGEFDATDLPEHFDE
VREEILE-----------------------------------------------------
-----
>htg_salina_JCM_13891
MATGPRYKVPMRRRREVRTDYHQRLRLLKSGKPRLVARKSNKHTTAQLITPGPQGDETLA
SAHSSDLEEYGWEAPTSN-----ISAAYLTGLLAGQRAVEAGVEEAVLDIGLNTATPGNK
VFAVQEGAIDAGLEIPHNDSVLADWSRTRGEHIAEYAEQRDEPLYSGDFDATDLPEHFDE
VREEILE-----------------------------------------------------
-----
>htg_turkmenica_DSM_5511
MATGPRYKVPMRRRREVRTDYHQRLRLLKSGKPRLVARKSNKHTTAQLITPGPQGDETLA
SAHSSDLEEYGWEAPTSN-----ISAAYLTGLLAGQRAVEAGVEEAVLDIGLNTATPGNK
VFAVQEGAIDAGLEIPHNDSVLADWSRTRGEHIAEYAEQRDEPLYSGDFDATDLPEHFDE
VREAILE-----------------------------------------------------
-----
>nnm_sp_J7_2
----------MRRRREVRTDYHQRLRLLKSGKPRLVARKSNKHTTAQLITPGPQGDETLA
SAHSSDLAEYGWDAPTGN-----ISAAYLTGLLAGKRAVEAGLEEAVLDIGLNTATPGNK
VFAVQEGAIDAGLEIPHNDSVLADWSRTRGEHIAEYAEQLDEPLYSGEFDATDLPEHFDD
VREAILE-----------------------------------------------------
-----
>hrr_LB1
MATGPRYKVPMRRRREVRTDYHQRLRLLKSGKPRLVARKSNKHTTAQLITPGPQGDETLA
SAHSSDLAEYGWDAPTGN-----ISAAYLTGLLAGKRAVEAGLEEAVLDIGLNTATPGNK
VFAVQEGAIDAGLEIPHNDSVLADWSRTRGEHIAEYAEQLDEPLYSGDFDATDLPEHFDD
VREAILE--------------------XVETTTTTAVGSQSPVSAGRSRRATSRRWKTPS
TLASR
>nnm_altunense_JCM_14663
MATGPRYKVPMRRRREVRTDYHQRLRLLKSGKPRLVARKSNKHTTAQLITPGPQGDETLA
SAHSSDLAEYGWDAPTGN-----ISAAYLTGLLAGKRAVEAGLEEAVLDIGLNTATPGNK
VFAVQEGAIDAGLEIPHNDSVLADWSRTRGEHIAEYAEQLDEPLYSGDFDATDLPEHFDD
VREAILE-----------------------------------------------------
-----
>nnm_pallidum_DSM_3751
MATGPRYKVPMRRRREVRTDYHQRLRLLKSGKPRLVARKSNKHTTAQLITPGPQGDETLA
SAHSSDLAEYGWDAPTGN-----ISAAYLTGLLAGKRAVEAGLEEAVLDIGLNTATPGNK
VFAVQEGAIDAGLEIPHNDSVLADWSRTRGEHIAEYAEQLDEPLYSGDFDATDLPEHFDD
VREAILE-----------------------------------------------------
-----
>nnm_gari_JCM_14663
MATGPRYKVPMRRRREVRTDYHQRLRLLKSGKPRLVARKSNKHTTAQLITPGPQGDETLA
SAHSSDLAEYGWDAPTGN-----ISAAYLTGLLAGKRAVEAGLEEAVLDIGLNTATPGNK
VFAVQEGAIDAGLEIPHNDSVLADWSRTRGEHIAEYAEQLDEPLYSGEFDATDLPEHFDD
VREAILE-----------------------------------------------------
-----
>nnm_versiforme_JCM_10478
MATGPRYKVPMRRRREVRTDYHQRLRLLKSGKPRLVARKSNKHTTAQLITPGPQGDETLA
SAHSSDLAEYGWDAPTSN-----ISAAYLTGLLAGQRAVEAGLEEAVLDIGLNTATPGNK
VFAVQEGAIDAGLEIPHNDSVLADWSRTRGEHIAEYAEQLDEPLYSGDFDATDLPEHFDE
VREAILE-----------------------------------------------------
-----
>htg_limicola_JCM_13563
MATGPRYKVPMRRRREVRTDYHQRLRLLKSGKPRLVARKSNKHTTAQLITPGPQGDETLA
SAHSSDLAEYGWEAPTSN-----ISAAYLTGLLAGTRAVEAGLEEAVLDIGLNTATPGNK
VFAVQEGAIDAGLEIPHNDSVLADWSRTRGEHIAEYAEQLDEPLYSGDFDATELPEHFDE
VREAILE-----------------------------------------------------
-----
>nrr_bangense_JCM_10635
MATGPRYKVPMRRRREVRTDYHQRLRLLKSGKPRLVARKSNKHTTAQLITPGPQGDETLA
SAHSSDLEAYGWEAPTGN-----ISAAYLTGLLAGKRAVEAGLEEAVLDIGLNTATPGNK
VFAVQEGAIDAGLEIPHNDSVLADWSRTRGEHIAEYAEQLDEPLYSGEFDAADLPEHFDD
VREAILE-----------------------------------------------------
-----
>nrr_sulfidifaciens_JCM_14089
MATGPRYKVPMRRRREVRTDYHQRLRLLKSGKPRLVARKSNKHTTAQLITPGPQGDETLA
SAHSSDLEAYGWEAPTGN-----ISAAYLTGLLAGKRAVEAGLEEAVLDIGLNTATPGNK
VFAVQEGAIDAGLEIPHNDSVLADWSRTRGEHIAEYAEQLDEPLYSGEFDATELPEHFDD
VREAILE-----------------------------------------------------
-----
>nln_innermongolicus_JCM_12255
MATGPRYKVPMRRRREVRTDYHQRLRLLKSGKPRLVARKSNKHTTAQLVTPGPQGDETLA
SAHSSDLEEYGWEAPTSN-----ISAAYLTGLLAGKRAVDAGLEEAVLDIGLNTATPGNK
VFAIQEGAIDAGLEIPHNDSVLADWSRTRGEHIAEYAEQLDEPLYSGEFDATELPEHFDE
VREAILE-----------------------------------------------------
-----
>nrr_tibetense_GA33
MATGPRYKVPMRRRREVRTDYHQRLRLLKSGKPRLVARKSNKHTTAQLITPGPQGDETLA
SAHSSDLEEYGWEAPTSN-----ISAAYLTGLLAGKRAVDAGLEEAVLDIGLNTATPGNK
VFAVQEGAIDAGLEIPHNDSVLADWSRTRGEHIAEYAEQLDEPLYSGEFDAADLPEHFDE
VREAILE-----------------------------------------------------
-----
>hpg_xanaduensis_SH_6
MATGPRYKVPMRRRREVRTDYHQRLRLLKSGKPRLVARKSNKHTTAQLITPGPQGDETLA
SAHSSDLEEYGWEAPTSN-----ISAAYLTGLLAGQRAVEAGVEEAVLDIGLNTATPGNK
VFAVQEGAIDAGLEIPHNDEVLADWSRTRGEHIAEYAEQLDEPLYNGEFDATELPEHFDD
VREAILE-----------------------------------------------------
-----
>nbt_gregoryi_SP2
MATGPRYNVPMRRRREVRTDYHQRLRLLKSGKPRLVARKSNKHTTAQLIVPGPQGDETLA
SAHSSDLEEYGWDAPTSN-----ISAAYLTGLLAGQRAVEAGLEEAVLDIGLNTATPGNK
VFAVQEGAIDAGLEIPHNDDVLADWSRTRGEHIAEYAEQLDEPLYGGEFDATDLPEHFDD
VREAILE-----------------------------------------------------
-----
>hbi_lacisalsi_AJ5
MATGPRYNVPMRRRREVRTDYHQRLRLLKSGKPRLVARKSNKHTTAQLIVPGPQGDETLA
SAHSSDLEEYGWDAPTSN-----ISAAYLTGLLAGTRAVEAGLEEAVLDIGLNTATPGNK
VFAVQEGAIDAGLEIPHNDEVLADWSRTRGEHIAEYAEQLDEPLYSGEFDATELPEHFDE
VREAILE-----------------------------------------------------
-----
>hbi_nitrareducens_JCM_10879
MATGPRYNVPMRRRREVRTDYHQRLRLLKSGKPRLVARKSNKHTTAQLIVPGPQGDETLA
SAHSSDLEEYGWDAPTSN-----ISAAYLTGLLAGQRAVEAGLEEAVLDIGLNTATPGNK
VFAVQEGAIDAGLEIPHNDEVLADWSRTRGEHIAEYAEQLDEPLYSGEFDATELPEHFDD
VREAILE-----------------------------------------------------
-----
>hbt_sp_NRC_1
MATGPRYKVPMRRRREVRTDYHQRLRLLKSGKPRLVARKSNKHVTAQLVTTGPDGDETVA
SAHSSDLDAYGWAAPTGN-----LPAAYLTGLLAGQRAVDAGVEEAVLDIGLNTATPGSK
VFAIQEGAIDAGLDVPHNDSVLADWSRTRGEHIAEYAESLDEPLYSGDFDATALPAHFDE
TREAIME--------------------D--------------------------------
-----
>hbt_salinarum_R_1
MATGPRYKVPMRRRREVRTDYHQRLRLLKSGKPRLVARKSNKHVTAQLVTTGPDGDETVA
SAHSSDLDAYGWAAPTGN-----LPAAYLTGLLAGQRAVDAGVEEAVLDIGLNTATPGSK
VFAIQEGAIDAGLDVPHNDSVLADWSRTRGEHIAEYAESLDEPLYSGDFDATALPAHFDE
TREAIME--------------------D--------------------------------
-----
>hbt_sp_DL_1
MATGPRYKVPMRRRREVRTDYHQRLRLLKSGKPRLVARKSNKHVTAQLVATGPDGDETIA
SAHSSDLEEYGWDAPTGN-----LPAAYLTGLLAGTRAREAGADEGVLDIGLNTATPGSK
VFAIQEGAIDAGLEIPHNDSVLADWSRTRGEHIADYAESLDEPLYGGDFDATELPEHFDE
VREAIQE--------------------D--------------------------------
-----
>hns_J07HN6
----------MRRRREVRTDYHQRLRLLKSGKPRLVARTSNQHVRAQLITLGPDGDITHV
AATSAELDDYGWEAPTGN-----VPSAYLTGFLLGSRAVADGHSEAVLDIGLHTATPGNK
VFSVQEGAIDAGLEIPHNESVLADWERNRGEHIADYADQLDEPLYSGDFDATELPEHFDD
VLETLQE--------------------EA-------------------------------
-----
>hns_J07HN4
----------MRRRREGRTDYHQRLRLLKSGDPRLVARTSNSHVRAQLITPGPNGDITHV
SATSEELDDYGWEAPTGN-----VPSAYLTGFLLGSRAVEAGHDEAVLDIGLNTATPGNK
VFSVQEGAIDAGLEIPHSDDVLADWSRNRGEHIAEYAEQLDEPLYSGEFDATELPEHFDD
VLETLQE--------------------DV-------------------------------
-----
>hqr_walsbyi_C23
MATGPRYKVPMRRRREVRTDYHQRLRLLKSGKPRLVARVSNRHVRAQLITPGPDGDETHV
AASSEHLSEYGWEAPTGN-----LPSAYLTGYLAGMRAIEADLDEAVLDIGLNTATPGNK
VFVVQEGAIDAGVSIPHNESVLADWSRNRGEHIAAYAEQRDEPLYNSDFDATTLPEHFDT
VLETIQDTDITMNTDADTDNNNSQSVGDNE------------------------------
-----
>hqr_walsbyi_DSM_16790
MATGPRYKVPMRRRREVRTDYHQRLRLLKSGKPRLVARVSNRHVRAQLITPGPDGDETHV
AASSEHLSEYGWEAPTGN-----LPSAYLTGYLAGMRAIEAGLDEAVLDIGLNTATPGNK
VFVVQEGAIDAGVSIPHNESVLADWSRNRGEHIAAYAEQRDEPLYNSDFDATTLPEHFDT
VLETIQDADITMNTDADTDNNNSQSVGDNE------------------------------
-----
>halophilic_archaeon_J07HB67
----------MRRRREVRTDYHQRLRLLKSGDPRLVARVSNRHVRAQLVTPGPDGDETHA
AASSEDLSEYGWEAPTGN-----LPSAYLTGYLAGLRAVAAGLETAVLDIGLNTATPGNK
VFAVQEGAIDAGLEIPHNEDVLAEWPRNRGEHIADYAASLDEPLYGGAFDATDLPEHFDD
VRAALTE--------------------AFE------------------------------
-----
>haloarchaeon_3A1_DGR
MATGPRYTVPMRRRREVRTDYHQRLRLLKSGKPRLVARVSNAHVRAQLVTPGPNGDETHV
ASSSEDLDAYGWEAPTGN-----LPSAYLTGYLLGGRAVADGFEEAVLDIGLNTATPGNK
VFAVQEGAIDAGLEIPHSESVLADWSRNRGEHIAEYAEQLEEPLYSGDFDATELPEHFDD
VLATIQE--------------------DYE------------------------------
-----
>hrr_Cb34
----------MRRRREVRTDYHQRLRLLKSGKPRLVARVSNAHVRAQLVTPGPDGDETHA
AASSEDLAEYGWEAPTGN-----LPSAYLTGYLAGARAVEAGLEEAVLDIGLNTATPGNK
TFAVQEGAIDAGLEIPHNDDVLADWSRTRGEHIAAYAEQLDEPLYSGEFDAGELPEHFDS
VLDELQE--------------------DHE------------------------------
-----
>hrr_IB24
----------MRRRREVRTDYHQRLRLLKSGKPRLVARVSNAHVRAQLVTPGSDGDETHA
AASSEDLAEYGWDAPTGN-----LPSAYLTGYLAGARAVDAGLDEAVLDIGLNTATPGNK
TFAVQEGAIDAGLEIPHNDGVLADWSRTRGEHIAAYDDQLDEPLYSGEFDAADLPEHFDD
VLATIQE--------------------DHE------------------------------
-----
>hrr_Ea1
------------------------------------------------MTPGSDGDETHA
AASSEDLAEYGWDAPTGN-----LPSAYLTGYLAGARAVDAGLDEAVLDIGLNTATPGNK
TFAVQEGAIDAGLEIPHNDGVLADWSRTRGEHIAAYDDQLDEPLYSGEFDAADLPEHFDD
VLATIQE--------------------DHE------------------------------
-----
>hrr_Ea8
------------------------------------------------MTPGSDGDETHA
AASSEDLAEYGWDAPTGN-----LPSAYLTGYLAGARAVDAGLDEAVLDIGLNTATPGNK
TFAVQEGAIDAGLEIPHNDGVLADWSRTRGEHIAAYDDQLDEPLYSGEFDAADLPEHFDD
VLATIQE--------------------DHE------------------------------
-----
>hrr_hd13
------------------------------------------------MTPGSDGDETHA
AASSEDLAEYGWDAPTGN-----LPSAYLTGYLAGARAVDAGLDEAVLDIGLNTATPGNK
TFAVQEGAIDAGLEIPHNDGVLADWSRTRGEHIAAYDDQLDEPLYSGEFDAADLPEHFDD
VLATIQE--------------------DHE------------------------------
-----
>hrr_Eb13
------------------------------------------------MTPGSDGDETHA
AASSEDLAEYGWDAPTGN-----LPSAYLTGYLAGARAVDAGLEEAVLDIGLNTATPGNK
TFAVQEGAIDAGLEIPHNDGVLADWSRTRGEHIAAYDDQLDEPLYSGEFDAADLPEHFDD
VLATIQE--------------------DHE------------------------------
-----
>hrr_aidingense_JCM_13916
--------------------------------------MSNAHVRAQLVTPGPDGDETHA
AASSEDLAEYGWDAPTGN-----LPSAYLTGYLAGARAVDAGLDEAVLDIGLNTATPGNK
TFAVQEGAIDAGLEIPHNDDVLADWSRTRGEHIAAYAEQLDEPLYSGDFDAADLPEHFDD
VLTTIQE--------------------DHE------------------------------
-----
>hrr_kocurii_JCM_14978
MATGPRYKVPMRRRREVRTDYHQRLRLLKSGKPRLVARVSNAHVRAQLVTPGSDGDETHA
AASSEELGEYGWDAPTGN-----LPSAYLTGFLAGARAVDAGLDEAVLDIGLNTATPGNK
TFAVQEGAIDAGLEIPHSDDVLADWSRTRGEHIAAYAEQLDEPLYSGDFDAADLPEHFDD
VLATIQE--------------------DHE------------------------------
-----
>hrr_C49
----------MRRRREVRTDYHQRLRLLKSGKPRLVARVSNAHVRAQLVTPGSDGDETHA
AASSEELGEYGWDAPTGN-----LPSAYLTGYLAGARAVDAGLDEAVLDIGLNTATPGNK
TFAVQEGAIDAGLEIPHNDDVLADWSRTRGEHIAAYAEQLDEPLYSGDFDAADLPEHFDD
VLATIQE--------------------DHE------------------------------
-----
>hrr_lacusprofundi_ATCC_49239
MATGPRYKVPMRRRREVRTDYHQRLRLLKSGKPRLVARVSNAHVRAQLVTPGSDGDETHA
AASSEELGEYGWDAPTGN-----LPSAYLTGYLAGARAVDAGLDEAVLDIGLNTATPGNK
TFAVQEGAIDAGLEIPHNDDVLADWSRTRGEHIAAYAEQLDEPLYSGDFDAADLPEHFDD
VLATIQE--------------------DHE------------------------------
-----
>hrr_saccharovorum_DSM_1137
MATGPRYKVPMRRRREVRTDYHQRLRLLKSGKPRLVARVSNAHVRAQLVTPGSDGDETHA
AASSEELGEYGWDAPTGN-----LPSAYLTGYLAGARAVDAGLDEAVLDIGLNTATPGNK
TFAVQEGAIDAGLEIPHNDDVLADWSRTRGEHIAAYAEQLDEPLYSGDFDAADLPEHFDD
VLATIQE--------------------DHE------------------------------
-----
>hrr_lipolyticum_DSM_21995
MATGPRYKVPMRRRREVRTDYHQRLRLLKSGKPRLVARVSNAHVRAQLVTPGSDGDETHA
AASSEELGEYGWDAPTGN-----LPSAYLTGYLAGARAVDAGLDEAVLDIGLNTATPGNK
TFAVQEGAIDAGLEIPHNDDVLADWSRTRGEHIAAYAEQLDEPLYGGDFDAADLPEHFDD
VLATIQE--------------------DHE------------------------------
-----
>hrr_167
------------------------------------------------MTPGPDGDETHA
AASSEELGEYGWDAPTGN-----LPSAYLTGFLAGARAVDAGLDEAVLDIGLNTATPGNK
TFAVQEGAIDAGLEIPHNDDVLADWSRTRGEHIADYAEQLDEPLYGGSFDASELPEHFDD
VLATIQE--------------------DHE------------------------------
-----
>hrr_C2_b
------------------------------------------------MTPGPDGDETHA
AASSEELGEYGWDAPTGN-----LPSAYLTGFLAGARAVDAGLDEAVLDIGLNTATPGNK
TFAVQEGAIDAGLEIPHNDDVLADWSRTRGEHIADYAEQLDEPLYGGSFDASELPEHFDD
VLATIQE--------------------DHE------------------------------
-----
>hrr_Ga2p
------------------------------------------------MTPGPDGDETHA
AASSEELGEYGWDAPTGN-----LPSAYLTGFLAGARAVDAGLDEAVLDIGLNTATPGNK
TFAVQEGAIDAGLEIPHNDDVLADWSRTRGEHIASYAEQLDEPLYSGAFDASELPEHFDD
VLATIQE--------------------DHE------------------------------
-----
>hrr_californiensis_DSM_19288
MATGPRYKVPMRRRREVRTDYHQRLRLLKSGKPRLVARVSNAHVRAQLVTPGSDGDETHA
AASSEELADYGWDAPTGN-----LPSAYLTGFLAGARAVDAGLDEAVLDIGLNTATPGNK
TFAVQEGAIDAGLEIPHNDDVLADWSRTRGEHIADYAEQLDEPLYSGSFDASELPEHFDD
VLATIQE--------------------DHE------------------------------
-----
>hrr_SP5
------------------------------------------------MTPGPDGDETHA
AASSEELGEYGWDAPTGNLPSAXLPSAYLTGFLAGARAVDAGLDEAVLDIGLNTATPGNK
TFAVQEGAIDAGLDIPHNDDVLADWSRTRGEHIADYAEQLDEPLYSGEFDASELPEHFDD
VLATIQE--------------------DHE------------------------------
-----
>hrr_T3cd
MATGPRYKVPMRRRREVRTDYHQRLRLLKSGKPRLVARVSNAHVRAQLVTPGSDGDETHA
AASSEELGEYGWDAPTGN-----LPSAYLTGFLAGARAVDAGLDEAVLDIGLNTATPGNK
TFAVQEGAIDAGLEIPHNDDVLADWSRTRGEHIADYAEQLDEPLYSGSFDASELPEHFDS
VLETIQE--------------------DHE------------------------------
-----
>hrr_SP3
------------------------------------------------MTPGSDGDETHA
AASSEELGEYGWDAPTGN-----LPSAYLTGFLAGARAVDAGLDEAVLDIGLNTATPGNK
TFAVQEGAIDAGLEIPHNDDVLADWSRTRGEHIADYAEQLDEPLYSGEFDASELPEHFDD
VLATIQE--------------------DHE------------------------------
-----
>hrr_SP9
------------------------------------------------MTPGSDGDETHA
AASSEELGEYGWDAPTGN-----LPSAYLTGFLAGARAVDAGLDEAVLDIGLNTATPGNK
TFAVQEGAIDAGLEIPHNDDVLADWSRTRGEHIADYAEQLDEPLYSGEFDASELPEHFDD
VLATIQE--------------------DHE------------------------------
-----
>hrr_E3
------------------------------------------------MTPGSDGDETHA
AASSEELGEYGWDAPTGN-----LPSAYLTGYLAGARAVDAGLDEAVLDIGLNTATPGNK
TFAVQEGAIDAGLEIPHNDDVLADWSRTRGEHIADYAEQLDEPLYSGEFDASELPEHFDD
VLETIQE--------------------DHE------------------------------
-----
>hrr_arcis_JCM_13916
MATGPRYKVPMRRRREVRTDYHQRLRLLKSGKPRLVARVSNAHVRAQLVTPGSDGDETHA
AASSEELGEYGWDAPTGN-----LPSAYLTGFLAGARAVDAGLDEAVLDIGLNTATPGNK
TFAVQEGAIDAGLEIPHNDDVLADWSRTRGEHIADYAEQLDEPLYSGEFDASELPEHFDD
VLETIQE--------------------DHE------------------------------
-----
>hrr_distributum_JCM_10118
MATGPRYKVPMRRRREVRTDYHQRLRLLKSGKPRLVARVSNAHVRAQLVTPGSDGDETHA
AASSEELGEYGWDAPTGN-----LPSAYLTGFLAGARAVDAGLDEAVLDIGLNTATPGNK
TFAVQEGAIDAGLEIPHNDDVLADWSRTRGEHIADYAEQLDEPLYSGEFDASELPEHFDD
VLETIQE--------------------DHE------------------------------
-----
>hrr_litoreum_JCM_13561
MATGPRYKVPMRRRREVRTDYHQRLRLLKSGKPRLVARVSNAHVRAQLVTPGSDGDETHA
AASSEELGEYGWDAPTGN-----LPSAYLTGFLAGARAVDAGLDEAVLDIGLNTATPGNK
TFAVQEGAIDAGLEIPHNDDVLADWSRTRGEHIADYAEQLDEPLYSGEFDASELPEHFDD
VLETIQE--------------------DHE------------------------------
-----
>hrr_terrestre_JCM_10247
MATGPRYKVPMRRRREVRTDYHQRLRLLKSGKPRLVARVSNAHVRAQLVTPGSDGDETHA
AASSEELGEYGWDAPTGN-----LPSAYLTGFLAGARAVDAGLDEAVLDIGLNTATPGNK
TFAVQEGAIDAGLEIPHNDDVLADWSRTRGEHIADYAEQLDEPLYSGEFDASELPEHFDD
VLETIQE--------------------DHE------------------------------
-----
>hrr_C3
------------------------------------------------MTPGSDGDETHA
AASSEELGEYGWDAPTGN-----LPSAYLTGFLAGARAVDAGLDEAVLDIGLNTATPGNK
TFAVQEGAIDAGLEIPHNDDVLADWSRTRGEHIADYAEQLDEPLYSGEFDASELPEHFDD
VLETIQE--------------------DHE------------------------------
-----
>hrr_E8
------------------------------------------------MTPGSDGDETHA
AASSEELGEYGWDAPTGN-----LPSAYLTGFLAGARAVDAGLDEAVLDIGLNTATPGNK
TFAVQEGAIDAGLEIPHNDDVLADWSRTRGEHIADYAEQLDEPLYSGEFDASELPEHFDD
VLETIQE--------------------DHE------------------------------
-----
>hrr_LG2
------------------------------------------------MTPGSDGDETHA
AASSEELGEYGWDAPTGN-----LPSAYLTGFLAGARAVDAGLDEAVLDIGLNTATPGNK
TFAVQEGAIDAGLEIPHNDDVLADWSRTRGEHIADYAEQLDEPLYSGEFDASELPEHFDD
VLETIQE--------------------DHE------------------------------
-----
>hrr_LG3
------------------------------------------------MTPGSDGDETHA
AASSEELGEYGWDAPTGN-----LPSAYLTGFLAGARAVDAGLDEAVLDIGLNTATPGNK
TFAVQEGAIDAGLEIPHNDDVLADWSRTRGEHIADYAEQLDEPLYSGEFDASELPEHFDD
VLETIQE--------------------DHE------------------------------
-----
>hrr_coriense_DSM_10284
MATGPRYKVPMRRRREVRTDYHQRLRLLKSGKPRLVARVSNAHVRAQLVTPGSDGDETHA
AASSEELGEYGWDAPTGN-----LPSAYLTGYLAGARAVDAGLDEAVLDIGLNTATPGNK
TFAVQEGAIDAGLEIPHNDDVLADWSRTRGEHIADYAEQLDEPLYGGAFDASELPEHFDD
VLATIQE--------------------DHE------------------------------
-----
>hrr_C2_a
------------------------------------------------MTPGSDGDETHA
AASSEELGEYGWDAPTGN-----LPSAYLTGYLAGARAVDAGLDEAVLDIGLNTATPGNK
TFAVQEGAIDAGLEIPHNDDVLADWSRTRGEHIADYAEQLDEPLYSGAFDASELPEHFDD
VLATIQE--------------------DHE------------------------------
-----
>hrr_Ec15
------------------------------------------------MTPGSDGDETHA
AASSEELGEYGWDAPTGN-----LPSAYLTGYLAGARAVDAGLDEAVLDIGLNTATPGNK
TFAVQEGAIDAGLEIPHNDDVLADWSRTRGEHIADYAEQLDEPLYSGAFDASELPEHFDD
VLATIQE--------------------DHE------------------------------
-----
>hrr_Fb21
------------------------------------------------MTPGSDGDETHA
AASSEELGEYGWDAPTGN-----LPSAYLTGYLAGARAVDAGLDEAVLDIGLNTATPGNK
TFAVQEGAIDAGLEIPHNDDVLADWSRTRGEHIADYAEQLDEPLYSGAFDASELPEHFDD
VLATIQE--------------------DHE------------------------------
-----
>hrr_G37
------------------------------------------------MTPGSDGDETHA
AASSEELGEYGWDAPTGN-----LPSAYLTGYLAGARAVDAGLDEAVLDIGLNTATPGNK
TFAVQEGAIDAGLEIPHNDDVLADWSRTRGEHIADYAEQLDEPLYSGAFDASELPEHFDD
VLATIQE--------------------DHE------------------------------
-----
>hrr_Ga36
------------------------------------------------MTPGSDGDETHA
AASSEELGEYGWDAPTGN-----LPSAYLTGYLAGARAVDAGLDEAVLDIGLNTATPGNK
TFAVQEGAIDAGLEIPHNDDVLADWSRTRGEHIADYAEQLDEPLYSGAFDASELPEHFDD
VLATIQE--------------------DHE------------------------------
-----
>hrr_LD3
------------------------------------------------MTPGSDGDETHA
AASSEELGEYGWDAPTGN-----LPSAYLTGYLAGARAVDAGLDEAVLDIGLNTATPGNK
TFAVQEGAIDAGLEIPHNDDVLADWSRTRGEHIADYAEQLDEPLYSGAFDASELPEHFDD
VLATIQE--------------------DHE------------------------------
-----
>hrr_LG1
------------------------------------------------MTPGSDGDETHA
AASSEELGEYGWDAPTGN-----LPSAYLTGYLAGARAVDAGLDEAVLDIGLNTATPGNR
TFAVQEGAIDAGLEIPHNDDVLADWSRTRGEHIADYAEQLDEPLYSGAFDASELPEHFDD
VLATIQE--------------------DHE------------------------------
-----
>hrr_hochstenium_ATCC_700873
MATGPRYKVPMRRRREVRTDYHQRLRLLKSGKPRLVARVSNAHVRAQLVTPGPDGDETHA
AASSEELDEYGWDAPTGN-----LPSAYLTGYLAGARAVDAGLEEAVLDIGLNTATPGNK
TFAAQEGAIDAGLEIPHNDDVLADWSRTRGEHIADYAEQLDEPLYSGEFDASELPEHFDD
VLATIQE--------------------DHE------------------------------
-----
>hrr_tebenquichense_DSM_14210
MATGPRYKVPMRRRREVRTDYHQRLRLLKSGKPRLVARVSNAHVRAQLVTPGPDGDETHA
AASSEELDEYGWDAPTGN-----LPSAYLTGYLAGARAVDAGLEEAVLDIGLNTATPGNK
TFAAQEGAIDAGLEIPHNDDVLADWSRTRGEHIADYAEQLDEPLYSGEFDASELPEHFDD
VLATIQE--------------------DHE------------------------------
-----
>hrr_SP7
------------------------------------------------------------
------------------------------------------------------------
--------------------MLADWSRTRGEHIADYAEQLDEPLYSGEFDASELPEHFDD
VLATIQE--------------------DHE------------------------------
-----
>hgn_salarium_B_1
--------------------------------------MSNKHIRAQLATPGPQGDEIHA
AASSEDLAEHGWEAPTGN-----LPSAYLTGYLAGKRALDAGLEEAVLDIGLNTATPGNK
VFAVQEGAIDAGLDVPHNESVLADWSRNRGEHIAEYAEQLDEPLYSGDFDAADLPEHFDE
VLERLQE--------------------DA-------------------------------
-----
>hsn_pallida_JCM_14848
--------------------------------------MSNKHIRAQLVTPGPSGDETHA
AASSEELAEYGWEAPTGN-----LPSAYLTGFLAGTRALEAGLEEAVLDIGLNTATPGNK
VFAVQEGAIDAGLEIPHNESVLADWSRNRGEHIAEYAEQLDEPLYGGDFDATNLPEHFDD
VLERLQE--------------------DA-------------------------------
-----
>hgm_borinquense_DSM_11551
MATGPRYKVPMRRRREVRTDYHQRLRLLKSGKPRLVARVSNKHVRAQLASPGPNGDNTHA
AASSEDLAEYGWEAPTGN-----LPSAYLTGYLAGKRALEAGLEEAVLDIGLNTATPGNK
VFAVQEGAIDAGLEIPHNEDVLAEWPRNRGEHIAEYAEQLDEPLYSGDFDATKLPEHFDE
VLEQLQE--------------------DA-------------------------------
-----
>hfx_elongans_ATCC_BAA_1513
--------------------------------------MSNKHVRAQLVTPGSNGDNTHA
AATSADLAEYGWEAPTGN-----LPSAYLTGYLAGKRALAAGLEEAVLDIGLNTATPGNK
VFAVQEGAIDAGLEIPHNDDVLADWDRNRGVHIAEYAEQLDEPLYSGDFDATNLPDHFDE
VLGNLQE--------------------DE-------------------------------
-----
>hfx_larsenii_JCM_13917
--------------------------------------MSNKHVRAQLVTPGPNGDNTHA
AAASADLAEYGWEAPTGN-----LPSAYLTGYLAGKRALAAGLEEAVLDIGLNTATPGNK
VFAVQEGAIDAGLEIPHNDDVLADWDRNRGVHIAEYAEQLDEPLYSGDFDATNLPDHFDE
VLGNLQE--------------------DE-------------------------------
-----
>hfx_mucosum_ATCC_BAA_1512
--------------------------------------MSNKHVRAQLVTPGPQGDETHA
AATSADLAEYGWEAPTGN-----LPSAYLTGYLAGIRALAAGVEEAVLDIGLNTATPGNK
VFAVQEGAIDAGLEIPHNDAVLADWDRNRGVHIAEYAEQLDEPLYSGDFDATNLPDHFDE
VLGNLQE--------------------DE-------------------------------
-----
>hfx_mediterranei_ATCC_33500
MATGPRYKVPMRRRREVRTDYHQRLRLLKSGKPRLVARVSNKHVRAQLVTPGPQGDETHA
AATSADLDEYGWEAPTGN-----LPSAYLTGYLAGIRALAAGVEEAVLDIGLNTATPGNK
VFAVQEGAIDAGLEIPHNDAVLADWDRNRGVHIAEYAEQLDEPLYSGDFDATNLPEHFDE
VLGNLQE--------------------DE-------------------------------
-----
>hfx_prahovense_DSM_18310
--------------------------------------MSNKHVRAQLVTPGPQGDETHA
AATSADLDEYGWEAPTGN-----LPSAYLTGYLAGKRALAAGVEEAVLDIGLNTATPGNK
VFAVQEGAIDAGLEIPHNDAVLADWDRNRGVHIAEYAEQLDEPLYSGDFDATNLPDHFDE
VLGNLQE--------------------DE-------------------------------
-----
>hfx_ATCC_BAA-644
--------------------------------------MSNKHVRAQLVTPGPQGDETHA
AATSADLDEYGWEAPTGN-----LPSAYLTGYLAGKRALAAGVEEAVLDIGLNTATPGNK
VFAVQEGAIDAGLEIPHNDAVLADWDRNRGVHIAEYAEQLDEPLYSGEFDATNLPDHFDE
VLGNLQE--------------------DE-------------------------------
-----
>hfx_ATCC_BAA-645
--------------------------------------MSNKHVRAQLVTPGPQGDETHA
AATSADLDEYGWEAPTGN-----LPSAYLTGYLAGKRALAAGVEEAVLDIGLNTATPGNK
VFAVQEGAIDAGLEIPHNDAVLADWDRNRGVHIAEYAEQLDEPLYSGEFDATNLPDHFDE
VLGNLQE--------------------DE-------------------------------
-----
>hfx_ATCC_BAA-646
--------------------------------------MSNKHVRAQLVTPGPQGDETHA
AATSADLDEYGWEAPTGN-----LPSAYLTGYLAGKRALAAGVEEAVLDIGLNTATPGNK
VFAVQEGAIDAGLEIPHNDAVLADWDRNRGVHIAEYAEQLDEPLYSGEFDATNLPDHFDE
VLGNLQE--------------------DE-------------------------------
-----
>hfx_BAB-2207
--------------------------------------MSNKHVRAQLVTPGPQGDETHA
AATSADLDEYGWEAPTGN-----LPSAYLTGYLAGKRALAAGVEEAVLDIGLNTATPGNK
VFAVQEGAIDAGLEIPHNDAVLADWDRNRGVHIAEYAEQLDEPLYSGEFDATNLPDHFDE
VLGNLQE--------------------DE-------------------------------
-----
>hfx_volcanii_DS2
MATGPRYKVPMRRRREVRTDYHQRLRLLKSGKPRLVARVSNKHVRAQLVTPGPQGDETHA
AATSADLDEYGWEAPTGN-----LPSAYLTGYLAGKRALAAGVEKAVLDIGLNTATPGNK
VFAVQEGAIDAGLEIPHNDAVLADWDRNRGVHIAEYAEQLDEPLYSGEFDATNLPDHFDE
VLGNLQE--------------------DE-------------------------------
-----
>hfx_denitrificans_ATCC_35960
MATGPRYKVPMRRRREVRTDYHQRLRLLKSGKPRLVARVSNKHVRAQLVTPGPQGDETHA
AATSADLDEYGWEAPTGN-----LPSAYLTGYLAGKRALAAGVEEAVLDIGLNTATPGNK
VFAVQEGAIDAGLEIPHNDAVLADWDRNRGVHIAEYAEQLDEPLYSGDFDATNLPDHFDE
VLGNLQE--------------------DE-------------------------------
-----
>hfx_gobbonsii_ATCC_33959
MATGPRYKVPMRRRREVRTDYHQRLRLLKSGKPRLVARVSNKHVRAQLVTPGPQGDETHA
AATSADLDEYGWEAPTGN-----LPSAYLTGYLAGKRALAAGVEEAVLDIGLNTATPGNK
VFAVQEGAIDAGLEIPHNDAVLADWDRNRGVHIAEYAEQLDEPLYSGDFDATNLPDHFDE
VLGNLQE--------------------DE-------------------------------
-----
>hfx_alexandrinus_JCM_10717
MATGPRYKVPMRRRREVRTDYHQRLRLLKSGKPRLVARVSNKHVRAQLVTPGPQGDETHA
AATSADLDEYGWEAPTGN-----LPSAYLTGYLAGKRALAAGVEEAVLDIGLNTATPGNK
VFAVQEGAIDAGLEIPHNDAVLADWDRNRGVHIAEYAEQLDEPLYSGEFDATNLPDHFDE
VLGNLQE--------------------DE-------------------------------
-----
>hfx_lucentense_DSM_14919
MATGPRYKVPMRRRREVRTDYHQRLRLLKSGKPRLVARVSNKHVRAQLVTPGPQGDETHA
AATSADLDEYGWEAPTGN-----LPSAYLTGYLAGKRALAAGVEEAVLDIGLNTATPGNK
VFAVQEGAIDAGLEIPHNDAVLADWDRNRGVHIAEYAEQLDEPLYSGEFDATNLPDHFDE
VLGNLQE--------------------DE-------------------------------
-----
