# Supplementary material for: Inteins as indicators of gene flow in the halobacteria
Source: Front Microbiol. 2014 Jun 26;5:299. doi: 10.3389/fmicb.2014.00299 (PMC4071816; doi:10.3389/fmicb.2014.00299)
Supplement: Supplementary file 1 [file DataSheet1.ZIP › data_file1/reference_tree_alignment/L7Ae.aln]

>gi|541180191|gb|ERG88788.1| hypothetical protein J07HX5_00934 [halophilic archaeon J07HX5]
MTNVTTVEAADDKRRGNTQAVYIAESLETEQLRERVDELVQYTDDVATVFDPSPRLTTRP
STA--------------------SSPDGPTELS-----VLLALMDDGEFDEVMFSSWDMF
GDLNELYQFLSGYVVDQRITIRFEPMPDLPFEIPTTEGAKRWKSFMTAVRIYNNLDMQQR
RKEIAQRITAVREFDYHTGRPPLGFDSENGEL--VRLNRHRDICATLQMVDTG--EVSKA
AAAREPDCSRKAITRILQNRRNMYRLN
>gi|515912496|ref|WP_017343079.1| hypothetical protein [Halorubrum sp. T3]
-------MRDSQRSAPESTVADVRLGAGST-VSERATLGYEYADDAGPT-----VVGDDA
TVRSGSVVYADVRAGDGFTTGHNALVREHTELGDDVLVGTNAIVDGETTIGSRVSLQSGV
YVPQETAIGDDVFVGPNAVLTNDPYPVRRDVDLDGPKLA---------------------
---------------------DSVSVGANATVLPGVTVGERAFVAAGAVVTEDVPPETLA
AGVPAAPRDLPEPLDGSNSIA------
>gi|339756361|gb|EGQ39944.1| LSU ribosomal protein L7AE [Candidatus Nanosalinarum sp. J07AB56]
-------------------MTYQKFEVGEA-MVEQTYDAVEEADQTGKI-----VTGTNE
VTK--------------------AIERNEADLV---------------------------
--------IVAGDVSPEEIVMHLP-------ALCEEREV---------------------
---------------------PYTYVPEKDEL--GAAAGVNVQAASAAVVTKG-------
----QAEDDVEDIGRKAGELLEAEQE-
>gi|541202526|gb|ERH10591.1| LSU ribosomal protein L7AE [halophilic archaeon J07HX64]
------------------MPVYVDFDVPAD-LADDALDALSVARDTGTV-----KKGTNE
ATK--------------------AVERGNADLV---------------------------
--------LIAEDVQPEEIVMHLP-------ELSDERNI---------------------
---------------------PFVFVATQDDL--GRAAGLEVGSAAAAVTNAG-------
----EARDDIDDIAGKVEELR------
>gi|335438734|ref|ZP_08561470.1| 50S ribosomal protein L7Ae [Halorhabdus tiamatea SARL4B]
------------------MPVYVDFDVPAD-LEDDALEALEIARDTGGV-----KKGTNE
TTK--------------------AIERGNAELV---------------------------
--------VVAEDVQPEEIVMHIP-------ELADEKDV---------------------
---------------------PYLFVGAQDDL--GHAAGLEVGSAAAAIVDAG-------
----DADGDVEDIAGKVEDLR------
>gi|257051835|ref|YP_003129668.1| 50S ribosomal protein L7Ae [Halorhabdus utahensis DSM 12940]
------------------MPVYVDFDVPAD-LEDDALEALEVARDTGRV-----KKGTNE
TTK--------------------AIERGNAELV---------------------------
--------VVAEDVQPEEIVMHIP-------ELAAEKDV---------------------
---------------------PYLFVGAQDDL--GHAAGLEVGSAAAAIVDAG-------
----DADGDVEDIAGKVEDLR------
>gi|257388661|ref|YP_003178434.1| 50S ribosomal protein L7Ae [Halomicrobium mukohataei DSM 12286]
------------------MPVYVDFDVPAD-LADDALEALEVARDTGSV-----KKGTNE
TTK--------------------AIERGNAALV---------------------------
--------LVAEDVQPEEIVMHIP-------ELADEKDV---------------------
---------------------PFVFVAEQSDL--GHAAGLQVGSAAAAVVDAG-------
----EAEDDVEDIASKVEELR------
>gi|448667488|ref|ZP_21685988.1| 50S ribosomal protein L7Ae [Haloarcula amylolytica JCM 13557]
------------------MPVYVDFDVPAD-LEDDALEALEVARDTGAV-----KKGTNE
TTK--------------------AIERGSAELV---------------------------
--------FVAEDVQPEEIVMHIP-------ELADEKGV---------------------
---------------------PFIFVEQQDDL--GHAAGLEVGSAAAAVTDAG-------
----EADADVEDIADKVEELR------
>gi|448630444|ref|ZP_21673099.1| 50S ribosomal protein L7Ae [Haloarcula vallismortis ATCC 29715]
------------------MPVYVDFDVPAD-LEDDALEALEVARDTGAV-----KKGTNE
TTK--------------------AIERGSAELV---------------------------
--------FVAEDVQPEEIVMHIP-------ELADEKGV---------------------
---------------------PFIFVEQQDDL--GHAAGLEVGSAAAAVTDAG-------
----EADADVEDIADKVEELR------
>gi|448678670|ref|ZP_21689677.1| 50S ribosomal protein L7Ae [Haloarcula argentinensis DSM 12282]
------------------MPVYVDFDVPAD-LEDDALEALEVARDTGAV-----KKGTNE
TTK--------------------SIERGSAELV---------------------------
--------FVAEDVQPEEIVMHIP-------ELADEKGV---------------------
---------------------PFIFVEQQDDL--GHAAGLEVGSAAAAVTDAG-------
----EADADVEDIADKVEELR------
>gi|448651275|ref|ZP_21680344.1| 50S ribosomal protein L7Ae [Haloarcula californiae ATCC 33799]
------------------MPVYVDFDVPAD-LEDDALEALEVARDTGAV-----KKGTNE
TTK--------------------SIERGSAELV---------------------------
--------FVAEDVQPEEIVMHIP-------ELADEKGV---------------------
---------------------PFIFVEQQDDL--GHAAGLEVGSAAAAVTDAG-------
----EADADVEDIADKVEELR------
>gi|344211146|ref|YP_004795466.1| 50S ribosomal protein L7Ae [Haloarcula hispanica ATCC 33960]
------------------MPVYVDFDVPAD-LEDDALEALEVARDTGAV-----KKGTNE
TTK--------------------SIERGSAELV---------------------------
--------FVAEDVQPEEIVMHIP-------ELADEKGV---------------------
---------------------PFIFVEQQDDL--GHAAGLEVGSAAAAVTDAG-------
----EADADVEDIADKVEELR------
>gi|448689086|ref|ZP_21694823.1| 50S ribosomal protein L7Ae [Haloarcula japonica DSM 6131]
------------------MPVYVDFDVPAD-LEDDALEALEVARDTGAV-----KKGTNE
TTK--------------------SIERGSAELV---------------------------
--------FVAEDVQPEEIVMHIP-------ELADEKGV---------------------
---------------------PFIFVEQQDDL--GHAAGLEVGSAAAAVTDAG-------
----EADADVEDIADKVEELR------
>gi|55377035|ref|YP_134885.1| 50S ribosomal protein L7 [Haloarcula marismortui ATCC 43049]
------------------MPVYVDFDVPAD-LEDDALEALEVARDTGAV-----KKGTNE
TTK--------------------SIERGSAELV---------------------------
--------FVAEDVQPEEIVMHIP-------ELADEKGV---------------------
---------------------PFIFVEQQDDL--GHAAGLEVGSAAAAVTDAG-------
----EADADVEDIADKVEELR------
>gi|448640815|ref|ZP_21677602.1| 50S ribosomal protein L7Ae [Haloarcula sinaiiensis ATCC 33800]
------------------MPVYVDFDVPAD-LEDDALEALEVARDTGAV-----KKGTNE
TTK--------------------SIERGSAELV---------------------------
--------FVAEDVQPEEIVMHIP-------ELADEKGV---------------------
---------------------PFIFVEQQDDL--GHAAGLEVGSAAAAVTDAG-------
----EADADVEDIADKVEELR------
>lcl|38015_2425 unnamed protein product
------------------MPVYVDFDVPAD-LEDDALEALEVARDTGAV-----KKGTNE
TTK--------------------SIERGSAELV---------------------------
--------FVAEDVQPEEIVMHIP-------ELADEKGV---------------------
---------------------PFIFVEQQDDL--GHAAGLEVGSAAAAVTDAG-------
----EADADVEDIADKVEELR------
>gi|399576694|ref|ZP_10770449.1| 50S ribosomal protein L7Ae [Halogranum salarium B-1]
------------------MPVYVNFEVPAD-LQERAVEALEVARDTGSV-----KKGTNE
TTK--------------------AVERGNADLV---------------------------
--------FIAEDVSPEEIVMHLP-------ELCEEKGI---------------------
---------------------SFIYVETQDDI--GHASGLEVGSAAAAIVDAG-------
----EASEDVEDITGKLEDLQ------
>gi|541189993|gb|ERG98381.1| 50S ribosomal protein L7Ae [Haloquadratum sp. J07HQX50]
------------------MPVYVDFDVPTD-LADDALEALEVARDTGSV-----KKGTNE
TTK--------------------SVERGTADLV---------------------------
--------LVAEDVTPEEIVMHLP-------ELADEKGI---------------------
---------------------PFIFVETQEQI--GQAAGLEVGSAAAAIIDGG-------
----ESDRQVEEIAEK-----------
>gi|15790233|ref|NP_280057.1| 50S ribosomal protein L7 [Halobacterium sp. NRC-1]
------------------MPVYVDYDVPAD-LQERALESLEVARDTGSV-----KKGTNE
TTK--------------------AIERGNADIV---------------------------
--------FVAEDVSPEEIVMHLP-------ELAAEKGI---------------------
---------------------EVVFVETQDEL--GNAAGLEVGSAAAAVVAAG-------
----DAEDEIEDISTKVEDLQ------
>gi|169235962|ref|YP_001689162.1| 50S ribosomal protein L7Ae [Halobacterium salinarum R1]
------------------MPVYVDYDVPAD-LQERALESLEVARDTGSV-----KKGTNE
TTK--------------------AIERGNADIV---------------------------
--------FVAEDVSPEEIVMHLP-------ELAAEKGI---------------------
---------------------EVVFVETQDEL--GNAAGLEVGSAAAAVVAAG-------
----DAEDEIEDISTKVEDLQ------
>gi|354610833|ref|ZP_09028789.1| 50S ribosomal protein L7Ae [Halobacterium sp. DL1]
------------------MPVYVDYDVPAD-LQERALEALEVARDTGTV-----KKGTNE
TTK--------------------AVERGNASLV---------------------------
--------YVAEDVSPEEIVMHLP-------ELADEKGI---------------------
---------------------GVTFVETQDEL--GNAAGLEVGSAAAAIVDAG-------
----DAEDDVEDIAQKIEDLQ------
>gi|452207463|ref|YP_007487585.1| 50S ribosomal protein L8e [Natronomonas moolapensis 8.8.11]
------------------MSVYVDFDVPAD-LEDDAIEALEVARDTGSV-----KKGTNE
TTK--------------------AVERGNAELV---------------------------
--------FVAEDVSPEEVVMHLP-------EIATEKDV---------------------
---------------------PHVFVGTQDDI--GHAAGLQVGSAAAAIVDAG-------
----EASNDVESIAEKVEELR------
>gi|76802466|ref|YP_327474.1| 50S ribosomal protein L7Ae [Natronomonas pharaonis DSM 2160]
------------------MSVYVDFDVPAD-LEDDALEALEVARDTGSV-----KKGTNE
TTK--------------------AVERGNAELV---------------------------
--------FVAEDVSPEEVVMHLP-------EIATEKEI---------------------
---------------------PYVFVGTQDDI--GHAAGLQVGSAAAAIVDAG-------
----EANGEVEDIAEKVEELQ------
>gi|448296807|ref|ZP_21486857.1| 50S ribosomal protein L7Ae [Halalkalicoccus jeotgali B3]
------------------MPVYVNFDVPAD-LQEDALEALEVARDTGSV-----KKGTNE
TTK--------------------AIERGNASLV---------------------------
--------VIAEDVQPEEIVLHLP-------ELADEKGI---------------------
---------------------PFVFVETQDDV--GHAAGLEVGSAAAAITDAG-------
----EAESEVEDIGKKVEDLR------
>gi|409730534|ref|ZP_11272099.1| 50S ribosomal protein L7Ae [Halococcus hamelinensis 100A6]
------------------MSVYVTYDVPAD-LEDDAIEALEVARDTGTV-----KKGTNE
TTK--------------------AIERGNASLV---------------------------
--------YIAEDVSPEEIVMHLP-------ELADEKEI---------------------
---------------------PFVFVETQDDV--GHAAGLEVGSAAAAIVDAG-------
----DAESDVEEITGKVEDLR------
>gi|448728386|ref|ZP_21710715.1| 50S ribosomal protein L7Ae [Halococcus saccharolyticus DSM 5350]
------------------MSVYVTYDVPAD-LEDDAIEALEVARDTGTV-----KKGTNE
TTK--------------------AVERDSAELV---------------------------
--------YIAEDVSPEEIVMHLP-------ELADEKEI---------------------
---------------------PFVFVETQDDV--GHAAGLEVGSAAAAIVDAG-------
----DADEQVEDITTKVEDLR------
>gi|448733813|ref|ZP_21716055.1| 50S ribosomal protein L7Ae [Halococcus salifodinae DSM 8989]
------------------MSVYVTYDVPAD-LEDDAIEALEVARDTGTV-----KKGTNE
TTK--------------------AVERDSAALV---------------------------
--------YIAEDVSPEEIVMHLP-------ELADEKEI---------------------
---------------------PFVFVETQDDV--GHAAGLEVGSAAAAIVDAG-------
----DADEQVEDITSKVEDLR------
>gi|448739333|ref|ZP_21721348.1| 50S ribosomal protein L7Ae [Halococcus thailandensis JCM 13552]
------------------MSVYVTYDVPAD-LEDDAIEALEVARDTGTV-----KKGTNE
TTK--------------------AVERGNAELV---------------------------
--------YIAEDVSPEEIVMHLP-------ELADEKEI---------------------
---------------------PFVFVETQDDV--GHAAGLEVGSAAAAIVDAG-------
----DADEDVADITTTVEDLR------
>gi|448727316|ref|ZP_21709682.1| 50S ribosomal protein L7Ae [Halococcus morrhuae DSM 1307]
------------------MSVYVTYDVPAD-LEDDAIEALEVARDTGTV-----KKGTNE
TTK--------------------AVERGNASLV---------------------------
--------YIAEDVSPEEIVMHLP-------ELADEKEI---------------------
---------------------PFVFVETQDDV--GHAAGLEVGSAAAAIVDAG-------
----DADEDVEDITTTVEDLR------
>gi|385804289|ref|YP_005840689.1| 50S ribosomal protein L7a.eR/HS6 [Haloquadratum walsbyi C23]
------------------MPVYVEFDVPAD-LADDALEALEVARDTGTV-----KKGTNE
TTK--------------------AIERGTAELV---------------------------
--------LVAEDVSPEEIVMHLP-------ELADEKGI---------------------
---------------------TLAFVETQDEI--GQAAGLEVGSAAAAIIDAG-------
----EADSDVDDITAKIEELR------
>gi|110668782|ref|YP_658593.1| 50S ribosomal protein L7Ae [Haloquadratum walsbyi DSM 16790]
------------------MPVYVEFDVPAD-LADDALEALEVARDTGTV-----KKGTNE
TTK--------------------AIERGTAELV---------------------------
--------LVAEDVSPEEIVMHLP-------ELADEKGI---------------------
---------------------TLAFVETQDEI--GQAAGLEVGSAAAAIIDAG-------
----EADSDVDDITAKIEELR------
>gi|448285810|ref|ZP_21477049.1| 50S ribosomal protein L7Ae [Halogeometricum borinquense DSM 11551]
------------------MAVYVEFDVPAD-LAEDALEALEVARDTGTV-----KKGTNE
TTK--------------------AVERGNAELV---------------------------
--------LVAEDVSPEEIVMHLP-------EIADEKGI---------------------
---------------------PYIFIETQDEV--GHAAGLEVGSAAAAIVDAG-------
----EAQEQVEDIAAKVEELQ------
>gi|448414155|ref|ZP_21577294.1| 50S ribosomal protein L7Ae [Halosarcina pallida JCM 14848]
------------------MAVYVEFDVPAD-LAEDALEALEVARDTGTV-----KKGTNE
TTK--------------------SVERGNAELV---------------------------
--------LVAEDVSPEEIVMHLP-------ELAEEKGI---------------------
---------------------PYIFIETQDEV--GHAAGLEVGSAAAAIIDAG-------
----EAQEQVEDIAAKVEELQ------
>gi|541195293|gb|ERH03550.1| 50S ribosomal protein L7Ae [Halorubrum sp. J07HR59]
------------------MAVYVDYETPAD-LAERSLDALEVARDTGTV-----KKGTNE
TTK--------------------AVERGNADLV---------------------------
--------LVAEDVQPEEIVMHLP-------ELADEKGI---------------------
---------------------PVVFVATQDEI--GMSAGLTVGSAAAGVVDAG-------
----EAADDVADIADKVEELR------
>gi|541204034|gb|ERH12014.1| 50S ribosomal protein L7Ae [halophilic archaeon J07HB67]
------------------MSVYVDYDTPAD-LADRSLEALEVARDTGTV-----KKGTNE
TTK--------------------AVERGNADLV---------------------------
--------FVAEDVEPEEIVMHLP-------ELCEEKGI---------------------
---------------------PYVFIGTQDDV--GHAAGLEVGSAAAAVVHAG-------
----DASEDVEDIGNKVEELQ------
>gi|448592522|ref|ZP_21651629.1| 50S ribosomal protein L7Ae [Haloferax elongans ATCC BAA-1513]
------------------MAVYVEFDVPAD-LADSAVEALEVARDTGIV-----KKGTNE
TTK--------------------AIERGNAQLV---------------------------
--------LIAEDVSPEEIVMHLP-------ELADEKGI---------------------
---------------------PFLFVETQDDI--GHAAGLEVGSAAAAIVDAG-------
----EASDDVEDIATKVEDLR------
>gi|448578407|ref|ZP_21643842.1| 50S ribosomal protein L7Ae [Haloferax larsenii JCM 13917]
------------------MAVYVEFDVPAD-LADSAVEALEVARDTGIV-----KKGTNE
TTK--------------------AIERGNAQLV---------------------------
--------LIAEDVSPEEIVMHLP-------ELADEKGI---------------------
---------------------PFLFVETQDDI--GHAAGLEVGSAAAAIVDAG-------
----EASDDVEDIATKVEDLR------
>gi|448600797|ref|ZP_21656176.1| 50S ribosomal protein L7Ae [Haloferax alexandrinus JCM 10717]
------------------MAVYVDFDVPAD-LADSAVEALEVARDTGIV-----KKGTNE
TTK--------------------SIERGNAQLV---------------------------
--------LIAEDVSPEEIVMHLP-------ELADEKGI---------------------
---------------------PFIFVETQDDI--GHAAGLEVGSAAAAIVDAG-------
----DASDDVEDIATKVEDLR------
>gi|448557499|ref|ZP_21632688.1| 50S ribosomal protein L7Ae [Haloferax sp. ATCC BAA-644]
------------------MAVYVDFDVPAD-LADSAVEALEVARDTGIV-----KKGTNE
TTK--------------------SIERGNAQLV---------------------------
--------LIAEDVSPEEIVMHLP-------ELADEKGI---------------------
---------------------PFIFVETQDDI--GHAAGLEVGSAAAAIVDAG-------
----DASDDVEDIATKVEDLR------
>gi|448548305|ref|ZP_21627572.1| 50S ribosomal protein L7Ae [Haloferax sp. ATCC BAA-645]
------------------MAVYVDFDVPAD-LADSAVEALEVARDTGIV-----KKGTNE
TTK--------------------SIERGNAQLV---------------------------
--------LIAEDVSPEEIVMHLP-------ELADEKGI---------------------
---------------------PFIFVETQDDI--GHAAGLEVGSAAAAIVDAG-------
----DASDDVEDIATKVEDLR------
>gi|448546318|ref|ZP_21626482.1| 50S ribosomal protein L7Ae [Haloferax sp. ATCC BAA-646]
------------------MAVYVDFDVPAD-LADSAVEALEVARDTGIV-----KKGTNE
TTK--------------------SIERGNAQLV---------------------------
--------LIAEDVSPEEIVMHLP-------ELADEKGI---------------------
---------------------PFIFVETQDDI--GHAAGLEVGSAAAAIVDAG-------
----DASDDVEDIATKVEDLR------
>gi|433438626|ref|ZP_20408372.1| 50S ribosomal protein L7Ae [Haloferax sp. BAB2207]
------------------MAVYVDFDVPAD-LADSAVEALEVARDTGIV-----KKGTNE
TTK--------------------SIERGNAQLV---------------------------
--------LIAEDVSPEEIVMHLP-------ELADEKGI---------------------
---------------------PFIFVETQDDI--GHAAGLEVGSAAAAIVDAG-------
----DASDDVEDIATKVEDLR------
>gi|448622904|ref|ZP_21669553.1| 50S ribosomal protein L7Ae [Haloferax denitrificans ATCC 35960]
------------------MAVYVDFDVPAD-LADSAVEALEVARDTGIV-----KKGTNE
TTK--------------------SIERGNAQLV---------------------------
--------LIAEDVSPEEIVMHLP-------ELADEKGI---------------------
---------------------PFIFVETQDDI--GHAAGLEVGSAAAAIVDAG-------
----DASDDVEDIATKVEDLR------
>gi|448583301|ref|ZP_21646657.1| 50S ribosomal protein L7Ae [Haloferax gibbonsii ATCC 33959]
------------------MAVYVDFDVPAD-LADSAVEALEVARDTGIV-----KKGTNE
TTK--------------------SIERGNAQLV---------------------------
--------LIAEDVSPEEIVMHLP-------ELADEKGI---------------------
---------------------PFIFVETQDDI--GHAAGLEVGSAAAAIVDAG-------
----DASDDVEDIATKVEDLR------
>gi|448568263|ref|ZP_21637840.1| 50S ribosomal protein L7Ae [Haloferax lucentense DSM 14919]
------------------MAVYVDFDVPAD-LADSAVEALEVARDTGIV-----KKGTNE
TTK--------------------SIERGNAQLV---------------------------
--------LIAEDVSPEEIVMHLP-------ELADEKGI---------------------
---------------------PFIFVETQDDI--GHAAGLEVGSAAAAIVDAG-------
----DASDDVEDIATKVEDLR------
>gi|448565351|ref|ZP_21636218.1| 50S ribosomal protein L7Ae [Haloferax prahovense DSM 18310]
------------------MAVYVDFDVPAD-LADSAVEALEVARDTGIV-----KKGTNE
TTK--------------------SIERGNAQLV---------------------------
--------LIAEDVSPEEIVMHLP-------ELADEKGI---------------------
---------------------PFIFVETQDDI--GHAAGLEVGSAAAAIVDAG-------
----DASDDVEDIATKVEDLR------
>gi|448290856|ref|ZP_21482001.1| 50S ribosomal protein L7Ae [Haloferax volcanii DS2]
------------------MAVYVDFDVPAD-LADSAVEALEVARDTGIV-----KKGTNE
TTK--------------------SIERGNAQLV---------------------------
--------LIAEDVSPEEIVMHLP-------ELADEKGI---------------------
---------------------PFIFVETQDDI--GHAAGLEVGSAAAAIVDAG-------
----DASDDVEDIATKVEDLR------
>gi|448618380|ref|ZP_21666617.1| 50S ribosomal protein L7Ae [Haloferax mediterranei ATCC 33500]
------------------MAVYVDFDVPAD-LADSAVEALEVARDTGIV-----KKGTNE
TTK--------------------SIERGNAQLV---------------------------
--------LIAEDVSPEEIVMHLP-------ELADEKGI---------------------
---------------------PFLFVETQDDI--GHAAGLEVGSAAAAIVDAG-------
----EASDDVEDIATKVEDLR------
>gi|448611907|ref|ZP_21662337.1| 50S ribosomal protein L7Ae [Haloferax mucosum ATCC BAA-1512]
------------------MAVYVDFDVPAD-LADSAVEALEVARDTGIV-----KKGTNE
TTK--------------------SIERGNAQLV---------------------------
--------LIAEDVSPEEIVMHLP-------ELADEKGI---------------------
---------------------PFIFVETQDDI--GHAAGLEVGSAAAAIVDGG-------
----EASDDVEDIATKVEDLR------
>gi|541197695|gb|ERH05858.1| 50S ribosomal protein L7Ae [Halonotius sp. J07HN4]
------------------MAVYVNYETPAD-LEERSLDALEVARDTGSV-----KKGTNE
TTK--------------------AVERGNAQLV---------------------------
--------FIAEDVSPEEIVMHLP-------ELADEKGI---------------------
---------------------PVIFVETQDDV--GHAAGLEVGSAAAAVVSAG-------
----DASDDIEDIAEKVEELN------
>gi|541192718|gb|ERH01067.1| 50S ribosomal protein L7Ae [Halonotius sp. J07HN6]
------------------MAVYVNYETPAD-LEERALDALEVARDTGSV-----KKGTNE
TTK--------------------AVERGNAQLV---------------------------
--------FIAEDVSPEEIVMHLP-------ELAEEKGI---------------------
---------------------PVVFVETQDDV--GHAAGLEVGSAAAAVVAAG-------
----DASDDIEDIGEKVEELQ------
>gi|322369452|ref|ZP_08044017.1| 50S ribosomal protein L7Ae [Haladaptatus paucihalophilus DX253]
------------------MPVYVNYDVPAD-LQDRALDALEVARDTGSV-----KKGTNE
TTK--------------------AVERGNADLI---------------------------
--------YVAEDVTPEEIVMHLP-------ELSDEKGI---------------------
---------------------PFIFVETQDDV--GHAAGLEVGSAAAAIVDAG-------
----EASDDVDDIASKVEELR------
>gi|448378243|ref|ZP_21560717.1| 50S ribosomal protein L7Ae [Halovivax asiaticus JCM 14624]
------------------MSVYVTIDVPVD-LQEDALEALEVARDTGRV-----KKGTNE
TTK--------------------AIERGNADLV---------------------------
--------FVAEDVSPEEIVMHLP-------ELADEKGI---------------------
---------------------PVVFVETQDDV--GHAAGLEVGSAAAAIVDTG-------
----DADDDVEDIAGKIEDLE------
>gi|433638705|ref|YP_007284465.1| 50S ribosomal protein L7Ae [Halovivax ruber XH-70]
------------------MSVYVTIDVPVD-LQEDALEALEVARDTGRV-----KKGTNE
TTK--------------------AIERGNADLV---------------------------
--------FVAEDVSPEEIVMHLP-------ELADEKGI---------------------
---------------------PVVFVETQDDV--GHAAGLEVGSAAAAIVDTG-------
----DADDDVEDIAGKIEDLE------
>gi|435847122|ref|YP_007309372.1| LSU ribosomal protein L7AE [Natronococcus occultus SP4]
------------------MSVYVTTDIPAD-LAEDALEALEVARDTGRV-----KKGTNE
TTK--------------------AIERGNAELV---------------------------
--------YVAEDVSPEEIVMHLP-------ELANEKGI---------------------
---------------------SVVFVETQDDV--GHAAGLEVGSAAAAIVDAG-------
----EASDDVEEIANKVEDLD------
>gi|448322453|ref|ZP_21511923.1| 50S ribosomal protein L7Ae [Natronococcus amylolyticus DSM 10524]
------------------MSVYVTTDIPAD-LAEDALEALEVARDTGRV-----KKGTNE
TTK--------------------AIERGNADLV---------------------------
--------YVAEDVSPEEIVMHLP-------ELADEKGI---------------------
---------------------SVVFVETQDDV--GHAAGLEVGSAAAAIVDAG-------
----EASDDVEEIANKVEDLD------
>gi|448317537|ref|ZP_21507088.1| 50S ribosomal protein L7Ae [Natronococcus jeotgali DSM 18795]
------------------MSVYVTTDIPAD-LAEDALEALEVARDTGRV-----KKGTNE
TTK--------------------AIERGNAELV---------------------------
--------YVAEDVSPEEIVMHLP-------ELADEKGI---------------------
---------------------SVVFVETQDDV--GHAAGLEVGSAAAAIVDAG-------
----EASDDVEEIANKVEDLD------
>gi|448306176|ref|ZP_21496085.1| 50S ribosomal protein L7Ae [Natronorubrum bangense JCM 10635]
------------------MSVYVTTDIPAD-LAEDALEALEVARDTGRV-----KKGTNE
TTK--------------------AIERGNADLV---------------------------
--------YVAEDVSPEEIVMHIP-------DLAEEKGI---------------------
---------------------PVIFIETQDDV--GHAAGLEVGSAAAAIVDTG-------
----EAGDDVEDIAGKVEDLD------
>gi|448303040|ref|ZP_21492990.1| 50S ribosomal protein L7Ae [Natronorubrum sulfidifaciens JCM 14089]
------------------MSVYVTTDIPAD-LAEDALEALEVARDTGRV-----KKGTNE
TTK--------------------AIERGNADLV---------------------------
--------YVAEDVSPEEIVMHIP-------DLAEEKGI---------------------
---------------------SVVFIETQDDV--GHAAGLEVGSAAAAIVDAG-------
----EAGDDVEDIAGKVEDLD------
>gi|448391717|ref|ZP_21566812.1| 50S ribosomal protein L7Ae [Haloterrigena salina JCM 13891]
------------------MSVYVNTDIPAD-LAEDALEALEVARDTGRV-----KKGTNE
TTK--------------------AIERGNAELV---------------------------
--------YVAEDVSPEEIVMHLP-------DLAEEKGI---------------------
---------------------PVIFVETQDDV--GHAAGLEVGSAAAAIVDAG-------
----EASDDVEDIADKVEDLD------
>gi|284165798|ref|YP_003404077.1| ribosomal protein L7Ae/L30e/S12e/Gadd45 [Haloterrigena turkmenica DSM 5511]
------------------MSVYVNTDIPAD-LAEDALEALEVARDTGRV-----KKGTNE
TTK--------------------AIERGNAELV---------------------------
--------YVAEDVSPEEIVMHLP-------DLAEEKGI---------------------
---------------------PVIFVETQDDV--GHAAGLEVGSAAAAIVDAG-------
----EASDDVEDIADKVEDLD------
>gi|448330880|ref|ZP_21520156.1| 50S ribosomal protein L7Ae [Natrinema versiforme JCM 10478]
------------------MSVYVNTDIPAD-LADDALEALEVARDTGRV-----KKGTNE
TTK--------------------AIERGNAELV---------------------------
--------YVAEDVSPEEIVMHLP-------ELADEKGI---------------------
---------------------PVVFIETQDDV--GHAAGLEVGSAAAAVVDAG-------
----EADDDVEDIASKLEDLD------
>lcl|38023_3766 unnamed protein product
------------------MSVYVTTDIPAD-LADDALEALEVARDTGRV-----KKGTNE
TTK--------------------AIERGNAELV---------------------------
--------YVAEDVSPEEIVMHLP-------ELAEEKGI---------------------
---------------------PVVFIETQDDV--GHAAGLEVGSAAAAVVDAG-------
----EAADDVEDIADKVEDLD------
>gi|448346253|ref|ZP_21535140.1| 50S ribosomal protein L7Ae [Natrinema altunense JCM 12890]
------------------MSVYVTTDIPAD-LADDALEALEVARDTGRV-----KKGTNE
TTK--------------------AIERGNAELV---------------------------
--------YVAEDVSPEEIVMHLP-------ELAEEKGI---------------------
---------------------PVVFIETQDDV--GHAAGLEVGSAAAAVVDAG-------
----EAADDVEDIADKVEDLD------
>gi|448340608|ref|ZP_21529579.1| 50S ribosomal protein L7Ae [Natrinema gari JCM 14663]
------------------MSVYVTTDIPAD-LADDALEALEVARDTGRV-----KKGTNE
TTK--------------------AIERGNAELV---------------------------
--------YVAEDVSPEEIVMHLP-------ELAEEKGI---------------------
---------------------PVVFIETQDDV--GHAAGLEVGSAAAAVVDAG-------
----EAADDVEDIADKVEDLD------
>gi|397772931|ref|YP_006540477.1| ribosomal protein L7Ae/L30e/S12e/Gadd45 [Natrinema sp. J7-2]
------------------MSVYVTTDIPAD-LADDALEALEVARDTGRV-----KKGTNE
TTK--------------------AIERGNAELV---------------------------
--------YVAEDVSPEEIVMHLP-------ELAEEKGI---------------------
---------------------PVVFIETQDDV--GHAAGLEVGSAAAAVVDAG-------
----EAADDVEDIADKVEDLD------
>gi|448337115|ref|ZP_21526197.1| 50S ribosomal protein L7Ae [Natrinema pallidum DSM 3751]
------------------MSVYVTTDIPAD-LADDALEALEVARDTGRV-----KKGTNE
TTK--------------------AIERGNAELV---------------------------
--------YVAEDVSPEEIVMHLP-------ELAEEKGI---------------------
---------------------PVVFIETQDDV--GHAAGLEVGSAAAAVVDAG-------
----EAADDVEDIADKVEDLD------
>gi|448385481|ref|ZP_21563987.1| 50S ribosomal protein L7Ae [Haloterrigena thermotolerans DSM 11522]
------------------MSVYVNTDIPAD-LADDALEALEVARDTGRV-----KKGTNE
TTK--------------------AIERGNADLV---------------------------
--------YVAEDVSPEEIVMHLP-------DLAEEKGI---------------------
---------------------PVVFIETQDDV--GHAAGLEVGSAAAAIVDAG-------
----EAEDDVEDIADKVEDLD------
>gi|448334544|ref|ZP_21523718.1| 50S ribosomal protein L7Ae [Natrinema pellirubrum DSM 15624]
------------------MSVYVNTDIPAD-LADDALEALEVARDTGRV-----KKGTNE
TTK--------------------AIERGNADLV---------------------------
--------YVAEDVSPEEIVMHLP-------DLAEEKGI---------------------
---------------------PVVFIETQDDV--GHAAGLEVGSAAAAIVDAG-------
----EAEDDVEDIADKVEDLD------
>gi|448358742|ref|ZP_21547419.1| 50S ribosomal protein L7Ae [Natrialba chahannaoensis JCM 10990]
------------------MSVYVTTDIPAD-LADDALEALEVARDTGRV-----KKGTNE
TTK--------------------AIERGNAELV---------------------------
--------FVAEDVSPEEIVMHLP-------ELADEKGI---------------------
---------------------PVVFIETQDDV--GHAAGLEVGSAAAAIVDTG-------
----EAEGDVEDIAGKVEDLD------
>gi|448352754|ref|ZP_21541535.1| 50S ribosomal protein L7Ae [Natrialba hulunbeirensis JCM 10989]
------------------MSVYVTTDIPAD-LADDALEALEVARDTGRV-----KKGTNE
TTK--------------------AIERGNAELV---------------------------
--------FVAEDVSPEEIVMHLP-------ELADEKGI---------------------
---------------------PVVFIETQDDV--GHAAGLEVGSAAAAIVDTG-------
----EAEGDVEDIAGKVEDLD------
>gi|289580135|ref|YP_003478601.1| 50S ribosomal protein L7Ae/L30e/S12e/Gadd45 [Natrialba magadii ATCC 43099]
------------------MSVYVTTDIPAD-LADDALEALEVARDTGRV-----KKGTNE
TTK--------------------AIERGNAELV---------------------------
--------FVAEDVSPEEIVMHLP-------ELADEKGI---------------------
---------------------PVVFIETQDDV--GHAAGLEVGSAAAAIVDTG-------
----EAEGDVEDIAGKVEDLD------
>gi|448300800|ref|ZP_21490799.1| 50S ribosomal protein L7Ae [Natronorubrum tibetense GA33]
------------------MSVYVTTDIPAD-LADDALEALEVARDTGRV-----KKGTNE
TTK--------------------AIERGNADLV---------------------------
--------YVAEDVSPEEIVMHLP-------ELADEKGI---------------------
---------------------PVVFIETQDDV--GHAAGLEVGSAAAAIVDAG-------
----EAGDDVEDIADKVEDLD------
>gi|448400387|ref|ZP_21571379.1| 50S ribosomal protein L7Ae [Haloterrigena limicola JCM 13563]
------------------MSVYVTTDIPAD-LADDALEALEVARDTGRV-----KKGTNE
TTK--------------------AIERGNADLV---------------------------
--------YVAEDVSPEEIVMHLP-------ELADEKGI---------------------
---------------------PVVFIETQDDV--GHAAGLEVGSAAAAIVDAG-------
----EADGDVEDIADKVEDLD------
>gi|448368997|ref|ZP_21555764.1| 50S ribosomal protein L7Ae [Natrialba aegyptia DSM 13077]
------------------MSVYVTTDIPAD-LADDALEALEVARDTGRV-----KKGTNE
TTK--------------------AIERGNADLV---------------------------
--------YVAEDVSPEEIVMHLP-------ELADEKGI---------------------
---------------------PVVFIETQDDV--GHAAGLEVGSAAAAIVDTG-------
----EAEGDVEDIADKVEDLD------
>gi|448361709|ref|ZP_21550323.1| 50S ribosomal protein L7Ae [Natrialba asiatica DSM 12278]
------------------MSVYVTTDIPAD-LADDALEALEVARDTGRV-----KKGTNE
TTK--------------------AIERGNADLV---------------------------
--------YVAEDVSPEEIVMHLP-------ELADEKGI---------------------
---------------------PVVFIETQDDV--GHAAGLEVGSAAAAIVDTG-------
----EAEGDVEDIADKVEDLD------
>gi|448348774|ref|ZP_21537622.1| 50S ribosomal protein L7Ae [Natrialba taiwanensis DSM 12281]
------------------MSVYVTTDIPAD-LADDALEALEVARDTGRV-----KKGTNE
TTK--------------------AIERGNADLV---------------------------
--------YVAEDVSPEEIVMHLP-------ELADEKGI---------------------
---------------------PVVFIETQDDV--GHAAGLEVGSAAAAIVDTG-------
----EAEGDVEDIADKVEDLD------
>gi|448314246|ref|ZP_21503948.1| 50S ribosomal protein L7Ae [Natronolimnobius innermongolicus JCM 12255]
------------------MSVYVNTDIPAD-LAEDSLEALEVARDTGRV-----KKGTNE
TTK--------------------AIERGNADLV---------------------------
--------YVAEDVSPEEIVMHIP-------DLADEKGI---------------------
---------------------PVVFIETQDDV--GHAAGLEVGSAAAAIVDAG-------
----EASGDVEDIADKVEDLD------
>gi|448712026|ref|ZP_21701569.1| 50S ribosomal protein L7Ae [Halobiforma nitratireducens JCM 10879]
------------------MSVYVTTDIPAD-LADDALEALEVARDTGRV-----KKGTNE
TTK--------------------AIERGNAELV---------------------------
--------YVAEDVSPEEIVMHIP-------DLAEEKGI---------------------
---------------------PVVFIETQDDV--GHAAGLEVGSAAAAIVDAG-------
----EASGDVEDIAEKVEDLE------
>gi|429192503|ref|YP_007178181.1| 50S ribosomal protein L7Ae [Natronobacterium gregoryi SP2]
------------------MSVYVTTDIPAD-LADDALEALEVARDTGRV-----KKGTNE
TTK--------------------AIERGNAELV---------------------------
--------YVAEDVSPEEIVMHIP-------DLAEEKGI---------------------
---------------------PVVFIETQDDV--GHAAGLEVGSAAAAVVDAG-------
----EASGDVEDIADKVEDLE------
>gi|448702890|ref|ZP_21700247.1| 50S ribosomal protein L7Ae [Halobiforma lacisalsi AJ5]
------------------MSVYVTTDIPAD-LADDALEALEVARDTGRV-----KKGTNE
TTK--------------------AIERGNAELV---------------------------
--------YVAEDVSPEEIVMHIP-------DLADEKGI---------------------
---------------------PVVFIETQDDV--GHAAGLEVGSAAAAIVDAG-------
----EASGDVEDIADKVEDLD------
>gi|336252128|ref|YP_004595235.1| 50S ribosomal protein L7Ae [Halopiger xanaduensis SH-6]
------------------MSVYVNTDIPAD-LADDALEALEVARDTGRV-----KKGTNE
TTK--------------------AIERGNAELV---------------------------
--------YVAEDVSPEEIVMHLP-------DLADEKGI---------------------
---------------------PVVFIETQDDV--GHAAGLEVGSAAAAIVDAG-------
----EASGDVEDIADKVEDLD------
>gi|544638233|ref|WP_021072805.1| hypothetical protein, partial [haloarchaeon 3A1_DGR]
------------------------------------------------V-----KKGTNE
TTK--------------------SVERGNAKLA---------------------------
--------FVAEDVSPEEIVMHLP-------ELAEEKGI---------------------
---------------------PVVFVETQDDV--GHAAGLEVGSAAAAIVDAG-------
----EASDDVEDIAGKVEELR------
>lcl|38019_864 unnamed protein product
------------------MPVYVDYDTPAD-LAERSLEAFEVARDTGTV-----KKGTNE
TTK--------------------SVERGNAKLV---------------------------
--------LVAEDVSPEEIVMHLP-------ELAEEKGI---------------------
---------------------PVVFVDTQDEV--GHAAGLEVGSAAAAVVEAG-------
----DAADDIEDIGEKVAELR------
>gi|448474514|ref|ZP_21602373.1| 50S ribosomal protein L7Ae [Halorubrum aidingense JCM 13560]
------------------MPVYVDYETPAD-LAERSLESLEVARDTGTV-----KKGTNE
TTK--------------------AVERGNADLV---------------------------
--------IVAEDVSPEEIVMHLP-------ELAEEKGI---------------------
---------------------PVVFVETQDEV--GHAAGLEVGSAAAAIVDAG-------
----DADDDVEDIGEKVAELR------
>lcl|36550_1511 unnamed protein product
------------------MPVYVDYETPAD-LAERSLEALEVARDTGTV-----KKGTNE
TTK--------------------AVERGNADLV---------------------------
--------IVAEDVSPEEIVMHLP-------ELADEKGI---------------------
---------------------PVVFVDTQDDV--GHAAGLEVGSAAAAVVDAG-------
----DADDDVEDIAEKVAELR------
>lcl|36551_2825 unnamed protein product
------------------MPVYVDYETPAD-LAERSLEALEVARDTGTV-----KKGTNE
TTK--------------------AVERGNADLV---------------------------
--------IVAEDVSPEEIVMHLP-------ELADEKGI---------------------
---------------------PVVFVDTQDDV--GHAAGLEVGSAAAAVVDAG-------
----DADDDVEDIAEKVAELR------
>lcl|36552_2161 unnamed protein product
------------------MPVYVDYETPAD-LAERSLEALEVARDTGTV-----KKGTNE
TTK--------------------AVERGNADLV---------------------------
--------IVAEDVSPEEIVMHLP-------ELADEKGI---------------------
---------------------PVVFVDTQDDV--GHAAGLEVGSAAAAVVDAG-------
----DADDDVEDIAEKVAELR------
>lcl|36554_2082 unnamed protein product
------------------MPVYVDYETPAD-LAERSLEALEVARDTGTV-----KKGTNE
TTK--------------------AVERGNADLV---------------------------
--------IVAEDVSPEEIVMHLP-------ELADEKGI---------------------
---------------------PVVFVDTQDDV--GHAAGLEVGSAAAAVVDAG-------
----DADDDVEDIAEKVAELR------
>lcl|36555_3234 unnamed protein product
------------------MPVYVDYETPAD-LAERSLEALEVARDTGTV-----KKGTNE
TTK--------------------AVERGNADLV---------------------------
--------IVAEDVSPEEIVMHLP-------ELADEKGI---------------------
---------------------PVVFVDTQDDV--GHAAGLEVGSAAAAVVDAG-------
----DADDDVEDIAEKVAELR------
>lcl|18175_1490 unnamed protein product
------------------------------------------------------------
------------------------------------------------------------
--------------------MHLP-------ELAEEKGI---------------------
---------------------PVAFVDTQDEV--GQAAGLEVGSAAAAVVDAG-------
----DAADDVEDIGEKVAELR------
>gi|222480253|ref|YP_002566490.1| 50S ribosomal protein L7Ae [Halorubrum lacusprofundi ATCC 49239]
------------------MPVYVDYETPAD-LAERSLEALEVARDTGTV-----KKGTNE
TTK--------------------AVERGNADLV---------------------------
--------IVAEDVSPEEIVMHLP-------ELAEEKGI---------------------
---------------------PVVFVDTQDEV--GHAAGLEVGSAAAAVIDAG-------
----DADDDVEDIGEKVAELR------
>gi|448440179|ref|ZP_21588427.1| 50S ribosomal protein L7Ae [Halorubrum saccharovorum DSM 1137]
------------------MPVYVDYETPAD-LAERSLEALEVARDTGTV-----KKGTNE
TTK--------------------AVERGNADLV---------------------------
--------IVAEDVSPEEIVMHLP-------ELAEEKGI---------------------
---------------------PVVFVDTQDEV--GHAAGLEVGSAAAAVIDAG-------
----DADDDVEDIGEKVAELR------
>lcl|38017_45 unnamed protein product
------------------MPVYVDYETPAD-LAERSLEALEVARDTGTV-----KKGTNE
TTK--------------------AVERGNADLV---------------------------
--------IVAEDVSPEEIVMHLP-------ELAEEKGI---------------------
---------------------PVVFVDTQDEV--GHAAGLEVGSAAAAVVDAG-------
----DADDDVEDIGEKVAELR------
>gi|448465437|ref|ZP_21598847.1| 50S ribosomal protein L7Ae [Halorubrum kocurii JCM 14978]
------------------MPVYVDYDTPAD-LAERSLEALEVARDTGTV-----KKGTNE
TTK--------------------AVERGNADLV---------------------------
--------IVAEDVSPEEIVMHLP-------ELAEEKGI---------------------
---------------------PVVFVDTQDEV--GHAAGLEVGSAAAAVVDAG-------
----DADDDVEDIGEKVAELR------
>lcl|36546_2202 unnamed protein product
------------------MPVYVDYDTPAD-LAERSLEALEVARDTGTV-----KKGTNE
TTK--------------------AVERGNADLV---------------------------
--------IVAEDVSPEEIVMHLP-------ELAEEKGI---------------------
---------------------PVAFVDTQDEV--GQAAGLEVGSAAAAVVDAG-------
----DADDDVEDIGEKVAELR------
>lcl|36174_7647 unnamed protein product
------------------MPVYVDYDTPAD-LAERSLEALEVARDTGTV-----KKGTNE
TTK--------------------AVERGNADLV---------------------------
--------IVAEDVSPEEIVMHLP-------ELAEEKGI---------------------
---------------------PVAFVDTQDEV--GQAAGLEVGSAAAAVVDAG-------
----DADDDVEDIGEKVAELR------
>gi|448499513|ref|ZP_21611363.1| 50S ribosomal protein L7Ae [Halorubrum coriense DSM 10284]
------------------MPVYVDYDTPAD-LAERSLEALEVARDTGTV-----KKGTNE
TTK--------------------AVERGNADLV---------------------------
--------IVAEDVSPEEIVMHLP-------ELAEEKGI---------------------
---------------------PVAFVDTQDEV--GQAAGLEVGSAAAAVVDAG-------
----DADDDVEDIGEKVAELR------
>lcl|36553_792 unnamed protein product
------------------MPVYVDYDTPAD-LAERSLEALEVARDTGTV-----KKGTNE
TTK--------------------AVERGNADLV---------------------------
--------IVAEDVSPEEIVMHLP-------ELAEEKGI---------------------
---------------------PVAFVDTQDEV--GQAAGLEVGSAAAAVVDAG-------
----DADDDVEDIGEKVAELR------
>lcl|39407_1777 unnamed protein product
------------------MPVYVDYDTPAD-LAERSLEALEVARDTGTV-----KKGTNE
TTK--------------------AVERGNADLV---------------------------
--------IVAEDVSPEEIVMHLP-------ELAEEKGI---------------------
---------------------PVAFVDTQDEV--GQAAGLEVGSAAAAVVDAG-------
----DAADDVEDIGEKVAELR------
>gi|448485324|ref|ZP_21606585.1| 50S ribosomal protein L7Ae [Halorubrum arcis JCM 13916]
------------------MPVYVDYDTPAD-LAERSLEALEVARDTGTV-----KKGTNE
TTK--------------------AVERGNADLV---------------------------
--------IVAEDVSPEEIVMHLP-------ELAEEKGI---------------------
---------------------PVAFVDTQDEV--GQAAGLEVGSAAAAVVDAG-------
----DAADDVEDIGEKVAELR------
>lcl|38016_3102 unnamed protein product
------------------MPVYVDYDTPAD-LAERSLEALEVARDTGTV-----KKGTNE
TTK--------------------AVERGNADLV---------------------------
--------IVAEDVSPEEIVMHLP-------ELAEEKGI---------------------
---------------------PVAFVDTQDEV--GQAAGLEVGSAAAAVVDAG-------
----DAADDVEDIGEKVAELR------
>lcl|36547_890 unnamed protein product
------------------MPVYVDYDTPAD-LAERSLEALEVARDTGTV-----KKGTNE
TTK--------------------AVERGNADLV---------------------------
--------IVAEDVSPEEIVMHLP-------ELAEEKGI---------------------
---------------------PVAFVDTQDEV--GQAAGLEVGSAAAAVVDAG-------
----DAADDVEDIGEKVAELR------
>gi|445687361|gb|ELZ39651.1| 50S ribosomal protein L7Ae [Halorubrum californiensis DSM 19288]
------------------MPVYVDYDTPAD-LAERSLEALEVARDTGTV-----KKGTNE
TTK--------------------AVERGNADLV---------------------------
--------IVAEDVSPEEIVMHLP-------ELAEEKGI---------------------
---------------------PVAFVDTQDEV--GQAAGLEVGSAAAAVVDAG-------
----DAADDVEDIGEKVAELR------
>gi|448518855|ref|ZP_21617806.1| 50S ribosomal protein L7Ae [Halorubrum distributum JCM 10118]
------------------MPVYVDYDTPAD-LAERSLEALEVARDTGTV-----KKGTNE
TTK--------------------AVERGNADLV---------------------------
--------IVAEDVSPEEIVMHLP-------ELAEEKGI---------------------
---------------------PVAFVDTQDEV--GQAAGLEVGSAAAAVVDAG-------
----DAADDVEDIGEKVAELR------
>lcl|36549_2087 unnamed protein product
------------------MPVYVDYDTPAD-LAERSLEALEVARDTGTV-----KKGTNE
TTK--------------------AVERGNADLV---------------------------
--------IVAEDVSPEEIVMHLP-------ELAEEKGI---------------------
---------------------PVAFVDTQDEV--GQAAGLEVGSAAAAVVDAG-------
----DAADDVEDIGEKVAELR------
>lcl|38020_209 unnamed protein product
------------------MPVYVDYDTPAD-LAERSLEALEVARDTGTV-----KKGTNE
TTK--------------------AVERGNADLV---------------------------
--------IVAEDVSPEEIVMHLP-------ELAEEKGI---------------------
---------------------PVAFVDTQDEV--GQAAGLEVGSAAAAVVDAG-------
----DAADDVEDIGEKVAELR------
>lcl|38021_1877 unnamed protein product
------------------MPVYVDYDTPAD-LAERSLEALEVARDTGTV-----KKGTNE
TTK--------------------AVERGNADLV---------------------------
--------IVAEDVSPEEIVMHLP-------ELAEEKGI---------------------
---------------------PVAFVDTQDEV--GQAAGLEVGSAAAAVVDAG-------
----DAADDVEDIGEKVAELR------
>lcl|38022_253 unnamed protein product
------------------MPVYVDYDTPAD-LAERSLEALEVARDTGTV-----KKGTNE
TTK--------------------AVERGNADLV---------------------------
--------IVAEDVSPEEIVMHLP-------ELAEEKGI---------------------
---------------------PVAFVDTQDEV--GQAAGLEVGSAAAAVVDAG-------
----DAADDVEDIGEKVAELR------
>lcl|23591_2220 unnamed protein product
------------------MPVYVDYDTPAD-LAERSLEALEVARDTGTV-----KKGTNE
TTK--------------------AVERGNADLV---------------------------
--------IVAEDVSPEEIVMHLP-------ELAEEKGI---------------------
---------------------PVAFVDTQDEV--GQAAGLEVGSAAAAVVDAG-------
----DAADDVEDIGEKVAELR------
>lcl|38024_1207 unnamed protein product
------------------MPVYVDYDTPAD-LAERSLEALEVARDTGTV-----KKGTNE
TTK--------------------AVERGNADLV---------------------------
--------IVAEDVSPEEIVMHLP-------ELAEEKGI---------------------
---------------------PVAFVDTQDEV--GQAAGLEVGSAAAAVVDAG-------
----DAADDVEDIGEKVAELR------
>lcl|38025_1971 unnamed protein product
------------------MPVYVDYDTPAD-LAERSLEALEVARDTGTV-----KKGTNE
TTK--------------------AVERGNADLV---------------------------
--------IVAEDVSPEEIVMHLP-------ELAEEKGI---------------------
---------------------PVAFVDTQDEV--GQAAGLEVGSAAAAVVDAG-------
----DAADDVEDIGEKVAELR------
>lcl|36556_4905 unnamed protein product
------------------MPVYVDYDTPAD-LAERSLEALEVARDTGTV-----KKGTNE
TTK--------------------AVERGNADLV---------------------------
--------IVAEDVSPEEIVMHLP-------ELAEEKGI---------------------
---------------------PVAFVDTQDEV--GQAAGLEVGSAAAAVVDAG-------
----DAADDVEDIGEKVAELR------
>lcl|36557_6794 unnamed protein product
------------------MPVYVDYDTPAD-LAERSLEALEVARDTGTV-----KKGTNE
TTK--------------------AVERGNADLV---------------------------
--------IVAEDVSPEEIVMHLP-------ELAEEKGI---------------------
---------------------PVAFVDTQDEV--GQAAGLEVGSAAAAVVDAG-------
----DAADDVEDIGEKVAELR------
>gi|448453171|ref|ZP_21593695.1| 50S ribosomal protein L7Ae [Halorubrum litoreum JCM 13561]
------------------MPVYVDYDTPAD-LAERSLEALEVARDTGTV-----KKGTNE
TTK--------------------AVERGNADLV---------------------------
--------IVAEDVSPEEIVMHLP-------ELAEEKGI---------------------
---------------------PVAFVDTQDEV--GQAAGLEVGSAAAAVVDAG-------
----DAADDVEDIGEKVAELR------
>lcl|18176_2666 unnamed protein product
------------------MPVYVDYDTPAD-LAERSLEALEVARDTGTV-----KKGTNE
TTK--------------------AVERGNADLV---------------------------
--------IVAEDVSPEEIVMHLP-------ELAEEKGI---------------------
---------------------PVAFVDTQDEV--GQAAGLEVGSAAAAVVDAG-------
----DAADDVEDIGEKVAELR------
>gi|448425504|ref|ZP_21582834.1| 50S ribosomal protein L7Ae [Halorubrum terrestre JCM 10247]
------------------MPVYVDYDTPAD-LAERSLEALEVARDTGTV-----KKGTNE
TTK--------------------AVERGNADLV---------------------------
--------IVAEDVSPEEIVMHLP-------ELAEEKGI---------------------
---------------------PVAFVDTQDEV--GQAAGLEVGSAAAAVVDAG-------
----DAADDVEDIGEKVAELR------
>gi|448460466|ref|ZP_21597291.1| 50S ribosomal protein L7Ae [Halorubrum lipolyticum DSM 21995]
------------------MPVYVDYDTPAD-LAERSLEALEVARDTGTV-----KKGTNE
TTK--------------------AVERGNADLV---------------------------
--------IVAEDVSPEEIVMHLP-------ELAEEKGI---------------------
---------------------PVVFVDTQDEV--GHAAGLEVGSAAAAVVDAG-------
----DAADDVEDIGEKVAELR------
>lcl|18174_435 unnamed protein product
------------------MPVYVDYDTPAD-LAERSLEALEVARDTGTV-----KKGTNE
TTK--------------------AVERGNADLV---------------------------
--------IVAEDVSPEEIVMHLP-------ELAEEKGI---------------------
---------------------PVVFVDTQDEV--GQAAGLEVGSAAAAVVDAG-------
----DADDDVEDIGEKVAELR------
>lcl|18178_2089 unnamed protein product
------------------MPVYVDYDTPAD-LAERSLEALEVARDTGTV-----KKGTNE
TTK--------------------AVERGNADLV---------------------------
--------IVAEDVSPEEIVMHLP-------ELAEEKGI---------------------
---------------------PVVFVDTQDEV--GQAAGLEVGSAAAAVVDAG-------
----DADDDVEDIGEKVAELR------
>gi|448534236|ref|ZP_21621616.1| 50S ribosomal protein L7Ae [Halorubrum hochstenium ATCC 700873]
------------------MPVYVDYETPAD-LAERSLEALEVARDTGTV-----KKGTNE
TTK--------------------AVERGNADLV---------------------------
--------IVAEDVSPEEIVMHLP-------ELAEEKGI---------------------
---------------------PVVFVDTQDEV--GQAAGLEVGSAAAAVVDAG-------
----DAADDVEDIGEKVAELR------
>gi|448431314|ref|ZP_21585019.1| 50S ribosomal protein L7Ae [Halorubrum tebenquichense DSM 14210]
------------------MPVYVDYDTPAD-LAERSLEALEVARDTGTV-----KKGTNE
TTK--------------------AVERGNADLV---------------------------
--------IVAEDVSPEEIVMHLP-------ELAEEKGI---------------------
---------------------PVVFVDTQDEV--GQAAGLEVGSAAAAVVDAG-------
----DAADDVEDIGEKVAELR------
