# Supplementary material for: Inteins as indicators of gene flow in the halobacteria
Source: Front Microbiol. 2014 Jun 26;5:299. doi: 10.3389/fmicb.2014.00299 (PMC4071816; doi:10.3389/fmicb.2014.00299)
Supplement: Supplementary file 1 [file DataSheet1.ZIP › data_file1/reference_tree_alignment/L7Ae.fasta]

>candidatus_nanosalinarum_J07AB56
-MTYQKFEVGEAMVEQTYDAVEEADQTGKIVTGTNEVTKAIERNEADLVIVAGDVSPEEI
VMHLPALCEEREVPYTYVPEKDELGAAAGVNVQAASAAVVTKGQAEDDVEDIGRKAGELL
EAEQE
>halophilic_archaeon_J07HX64
MPVYVDFDVPADLADDALDALSVARDTGTVKKGTNEATKAVERGNADLVLIAEDVQPEEI
VMHLPELSDERNIPFVFVATQDDLGRAAGLEVGSAAAAVTNAGEARDDIDDIAGKVEELR
-----
>hrd_tiamatea_SARL4B
MPVYVDFDVPADLEDDALEALEIARDTGGVKKGTNETTKAIERGNAELVVVAEDVQPEEI
VMHIPELADEKDVPYLFVGAQDDLGHAAGLEVGSAAAAIVDAGDADGDVEDIAGKVEDLR
-----
>hrd_utahensis_DSM_12940
MPVYVDFDVPADLEDDALEALEVARDTGRVKKGTNETTKAIERGNAELVVVAEDVQPEEI
VMHIPELAAEKDVPYLFVGAQDDLGHAAGLEVGSAAAAIVDAGDADGDVEDIAGKVEDLR
-----
>hmc_mukohataei_DSM_12286
MPVYVDFDVPADLADDALEALEVARDTGSVKKGTNETTKAIERGNAALVLVAEDVQPEEI
VMHIPELADEKDVPFVFVAEQSDLGHAAGLQVGSAAAAVVDAGEAEDDVEDIASKVEELR
-----
>har_amylolytica_JCM_13557
MPVYVDFDVPADLEDDALEALEVARDTGAVKKGTNETTKAIERGSAELVFVAEDVQPEEI
VMHIPELADEKGVPFIFVEQQDDLGHAAGLEVGSAAAAVTDAGEADADVEDIADKVEELR
-----
>har_vallismortis_ATCC_29715
MPVYVDFDVPADLEDDALEALEVARDTGAVKKGTNETTKAIERGSAELVFVAEDVQPEEI
VMHIPELADEKGVPFIFVEQQDDLGHAAGLEVGSAAAAVTDAGEADADVEDIADKVEELR
-----
>har_argentinensis_DSM_12282
MPVYVDFDVPADLEDDALEALEVARDTGAVKKGTNETTKSIERGSAELVFVAEDVQPEEI
VMHIPELADEKGVPFIFVEQQDDLGHAAGLEVGSAAAAVTDAGEADADVEDIADKVEELR
-----
>har_californiae_ATCC_3379
MPVYVDFDVPADLEDDALEALEVARDTGAVKKGTNETTKSIERGSAELVFVAEDVQPEEI
VMHIPELADEKGVPFIFVEQQDDLGHAAGLEVGSAAAAVTDAGEADADVEDIADKVEELR
-----
>har_hispanica_ATCC_33960
MPVYVDFDVPADLEDDALEALEVARDTGAVKKGTNETTKSIERGSAELVFVAEDVQPEEI
VMHIPELADEKGVPFIFVEQQDDLGHAAGLEVGSAAAAVTDAGEADADVEDIADKVEELR
-----
>har_japonica_DSM_6131
MPVYVDFDVPADLEDDALEALEVARDTGAVKKGTNETTKSIERGSAELVFVAEDVQPEEI
VMHIPELADEKGVPFIFVEQQDDLGHAAGLEVGSAAAAVTDAGEADADVEDIADKVEELR
-----
>har_marismortui_ATCC_43049
MPVYVDFDVPADLEDDALEALEVARDTGAVKKGTNETTKSIERGSAELVFVAEDVQPEEI
VMHIPELADEKGVPFIFVEQQDDLGHAAGLEVGSAAAAVTDAGEADADVEDIADKVEELR
-----
>har_sinaiiensis_ATCC_33800
MPVYVDFDVPADLEDDALEALEVARDTGAVKKGTNETTKSIERGSAELVFVAEDVQPEEI
VMHIPELADEKGVPFIFVEQQDDLGHAAGLEVGSAAAAVTDAGEADADVEDIADKVEELR
-----
>hrr_92
MPVYVDFDVPADLEDDALEALEVARDTGAVKKGTNETTKSIERGSAELVFVAEDVQPEEI
VMHIPELADEKGVPFIFVEQQDDLGHAAGLEVGSAAAAVTDAGEADADVEDIADKVEELR
-----
>hgn_salarium_B_1
MPVYVNFEVPADLQERAVEALEVARDTGSVKKGTNETTKAVERGNADLVFIAEDVSPEEI
VMHLPELCEEKGISFIYVETQDDIGHASGLEVGSAAAAIVDAGEASEDVEDITGKLEDLQ
-----
>hqr_J07HQX50
MPVYVDFDVPTDLADDALEALEVARDTGSVKKGTNETTKSVERGTADLVLVAEDVTPEEI
VMHLPELADEKGIPFIFVETQEQIGQAAGLEVGSAAAAIIDGGESDRQVEEIAEK-----
-----
>hbt_sp_NRC_1
MPVYVDYDVPADLQERALESLEVARDTGSVKKGTNETTKAIERGNADIVFVAEDVSPEEI
VMHLPELAAEKGIEVVFVETQDELGNAAGLEVGSAAAAVVAAGDAEDEIEDISTKVEDLQ
-----
>hbt_salinarum_R_1
MPVYVDYDVPADLQERALESLEVARDTGSVKKGTNETTKAIERGNADIVFVAEDVSPEEI
VMHLPELAAEKGIEVVFVETQDELGNAAGLEVGSAAAAVVAAGDAEDEIEDISTKVEDLQ
-----
>hbt_sp_DL_1
MPVYVDYDVPADLQERALEALEVARDTGTVKKGTNETTKAVERGNASLVYVAEDVSPEEI
VMHLPELADEKGIGVTFVETQDELGNAAGLEVGSAAAAIVDAGDAEDDVEDIAQKIEDLQ
-----
>nmn_moolapensis_8_8_11
MSVYVDFDVPADLEDDAIEALEVARDTGSVKKGTNETTKAVERGNAELVFVAEDVSPEEV
VMHLPEIATEKDVPHVFVGTQDDIGHAAGLQVGSAAAAIVDAGEASNDVESIAEKVEELR
-----
>nmn_pharaonis_DSM_2160
MSVYVDFDVPADLEDDALEALEVARDTGSVKKGTNETTKAVERGNAELVFVAEDVSPEEV
VMHLPEIATEKEIPYVFVGTQDDIGHAAGLQVGSAAAAIVDAGEANGEVEDIAEKVEELQ
-----
>hac_jeotgali_B3
MPVYVNFDVPADLQEDALEALEVARDTGSVKKGTNETTKAIERGNASLVVIAEDVQPEEI
VLHLPELADEKGIPFVFVETQDDVGHAAGLEVGSAAAAITDAGEAESEVEDIGKKVEDLR
-----
>hcc_hamelinensis_100A6
MSVYVTYDVPADLEDDAIEALEVARDTGTVKKGTNETTKAIERGNASLVYIAEDVSPEEI
VMHLPELADEKEIPFVFVETQDDVGHAAGLEVGSAAAAIVDAGDAESDVEEITGKVEDLR
-----
>hcc_saccharolyticus_DSM_5350
MSVYVTYDVPADLEDDAIEALEVARDTGTVKKGTNETTKAVERDSAELVYIAEDVSPEEI
VMHLPELADEKEIPFVFVETQDDVGHAAGLEVGSAAAAIVDAGDADEQVEDITTKVEDLR
-----
>hcc_salifodinae_DSM_8989
MSVYVTYDVPADLEDDAIEALEVARDTGTVKKGTNETTKAVERDSAALVYIAEDVSPEEI
VMHLPELADEKEIPFVFVETQDDVGHAAGLEVGSAAAAIVDAGDADEQVEDITSKVEDLR
-----
>hcc_thailandensis_JCM_13552
MSVYVTYDVPADLEDDAIEALEVARDTGTVKKGTNETTKAVERGNAELVYIAEDVSPEEI
VMHLPELADEKEIPFVFVETQDDVGHAAGLEVGSAAAAIVDAGDADEDVADITTTVEDLR
-----
>hcc_morrhuae_DSM_1307
MSVYVTYDVPADLEDDAIEALEVARDTGTVKKGTNETTKAVERGNASLVYIAEDVSPEEI
VMHLPELADEKEIPFVFVETQDDVGHAAGLEVGSAAAAIVDAGDADEDVEDITTTVEDLR
-----
>hqr_walsbyi_C23
MPVYVEFDVPADLADDALEALEVARDTGTVKKGTNETTKAIERGTAELVLVAEDVSPEEI
VMHLPELADEKGITLAFVETQDEIGQAAGLEVGSAAAAIIDAGEADSDVDDITAKIEELR
-----
>hqr_walsbyi_DSM_16790
MPVYVEFDVPADLADDALEALEVARDTGTVKKGTNETTKAIERGTAELVLVAEDVSPEEI
VMHLPELADEKGITLAFVETQDEIGQAAGLEVGSAAAAIIDAGEADSDVDDITAKIEELR
-----
>hgm_borinquense_DSM_11551
MAVYVEFDVPADLAEDALEALEVARDTGTVKKGTNETTKAVERGNAELVLVAEDVSPEEI
VMHLPEIADEKGIPYIFIETQDEVGHAAGLEVGSAAAAIVDAGEAQEQVEDIAAKVEELQ
-----
>hsn_pallida_JCM_14848
MAVYVEFDVPADLAEDALEALEVARDTGTVKKGTNETTKSVERGNAELVLVAEDVSPEEI
VMHLPELAEEKGIPYIFIETQDEVGHAAGLEVGSAAAAIIDAGEAQEQVEDIAAKVEELQ
-----
>hrr_J07HR59
MAVYVDYETPADLAERSLDALEVARDTGTVKKGTNETTKAVERGNADLVLVAEDVQPEEI
VMHLPELADEKGIPVVFVATQDEIGMSAGLTVGSAAAGVVDAGEAADDVADIADKVEELR
-----
>halophilic_archaeon_J07HB67
MSVYVDYDTPADLADRSLEALEVARDTGTVKKGTNETTKAVERGNADLVFVAEDVEPEEI
VMHLPELCEEKGIPYVFIGTQDDVGHAAGLEVGSAAAAVVHAGDASEDVEDIGNKVEELQ
-----
>hfx_elongans_ATCC_BAA_1513
MAVYVEFDVPADLADSAVEALEVARDTGIVKKGTNETTKAIERGNAQLVLIAEDVSPEEI
VMHLPELADEKGIPFLFVETQDDIGHAAGLEVGSAAAAIVDAGEASDDVEDIATKVEDLR
-----
>hfx_larsenii_JCM_13917
MAVYVEFDVPADLADSAVEALEVARDTGIVKKGTNETTKAIERGNAQLVLIAEDVSPEEI
VMHLPELADEKGIPFLFVETQDDIGHAAGLEVGSAAAAIVDAGEASDDVEDIATKVEDLR
-----
>hfx_alexandrinus_JCM_10717
MAVYVDFDVPADLADSAVEALEVARDTGIVKKGTNETTKSIERGNAQLVLIAEDVSPEEI
VMHLPELADEKGIPFIFVETQDDIGHAAGLEVGSAAAAIVDAGDASDDVEDIATKVEDLR
-----
>hfx_ATCC_BAA-644
MAVYVDFDVPADLADSAVEALEVARDTGIVKKGTNETTKSIERGNAQLVLIAEDVSPEEI
VMHLPELADEKGIPFIFVETQDDIGHAAGLEVGSAAAAIVDAGDASDDVEDIATKVEDLR
-----
>hfx_ATCC_BAA-645
MAVYVDFDVPADLADSAVEALEVARDTGIVKKGTNETTKSIERGNAQLVLIAEDVSPEEI
VMHLPELADEKGIPFIFVETQDDIGHAAGLEVGSAAAAIVDAGDASDDVEDIATKVEDLR
-----
>hfx_ATCC_BAA-646
MAVYVDFDVPADLADSAVEALEVARDTGIVKKGTNETTKSIERGNAQLVLIAEDVSPEEI
VMHLPELADEKGIPFIFVETQDDIGHAAGLEVGSAAAAIVDAGDASDDVEDIATKVEDLR
-----
>hfx_BAB-2207
MAVYVDFDVPADLADSAVEALEVARDTGIVKKGTNETTKSIERGNAQLVLIAEDVSPEEI
VMHLPELADEKGIPFIFVETQDDIGHAAGLEVGSAAAAIVDAGDASDDVEDIATKVEDLR
-----
>hfx_denitrificans_ATCC_35960
MAVYVDFDVPADLADSAVEALEVARDTGIVKKGTNETTKSIERGNAQLVLIAEDVSPEEI
VMHLPELADEKGIPFIFVETQDDIGHAAGLEVGSAAAAIVDAGDASDDVEDIATKVEDLR
-----
>hfx_gobbonsii_ATCC_33959
MAVYVDFDVPADLADSAVEALEVARDTGIVKKGTNETTKSIERGNAQLVLIAEDVSPEEI
VMHLPELADEKGIPFIFVETQDDIGHAAGLEVGSAAAAIVDAGDASDDVEDIATKVEDLR
-----
>hfx_lucentense_DSM_14919
MAVYVDFDVPADLADSAVEALEVARDTGIVKKGTNETTKSIERGNAQLVLIAEDVSPEEI
VMHLPELADEKGIPFIFVETQDDIGHAAGLEVGSAAAAIVDAGDASDDVEDIATKVEDLR
-----
>hfx_prahovense_DSM_18310
MAVYVDFDVPADLADSAVEALEVARDTGIVKKGTNETTKSIERGNAQLVLIAEDVSPEEI
VMHLPELADEKGIPFIFVETQDDIGHAAGLEVGSAAAAIVDAGDASDDVEDIATKVEDLR
-----
>hfx_volcanii_DS2
MAVYVDFDVPADLADSAVEALEVARDTGIVKKGTNETTKSIERGNAQLVLIAEDVSPEEI
VMHLPELADEKGIPFIFVETQDDIGHAAGLEVGSAAAAIVDAGDASDDVEDIATKVEDLR
-----
>hfx_mediterranei_ATCC_33500
MAVYVDFDVPADLADSAVEALEVARDTGIVKKGTNETTKSIERGNAQLVLIAEDVSPEEI
VMHLPELADEKGIPFLFVETQDDIGHAAGLEVGSAAAAIVDAGEASDDVEDIATKVEDLR
-----
>hfx_mucosum_ATCC_BAA_1512
MAVYVDFDVPADLADSAVEALEVARDTGIVKKGTNETTKSIERGNAQLVLIAEDVSPEEI
VMHLPELADEKGIPFIFVETQDDIGHAAGLEVGSAAAAIVDGGEASDDVEDIATKVEDLR
-----
>hns_J07HN4
MAVYVNYETPADLEERSLDALEVARDTGSVKKGTNETTKAVERGNAQLVFIAEDVSPEEI
VMHLPELADEKGIPVIFVETQDDVGHAAGLEVGSAAAAVVSAGDASDDIEDIAEKVEELN
-----
>hns_J07HN6
MAVYVNYETPADLEERALDALEVARDTGSVKKGTNETTKAVERGNAQLVFIAEDVSPEEI
VMHLPELAEEKGIPVVFVETQDDVGHAAGLEVGSAAAAVVAAGDASDDIEDIGEKVEELQ
-----
>hap_paucihalophilus_DX253
MPVYVNYDVPADLQDRALDALEVARDTGSVKKGTNETTKAVERGNADLIYVAEDVTPEEI
VMHLPELSDEKGIPFIFVETQDDVGHAAGLEVGSAAAAIVDAGEASDDVDDIASKVEELR
-----
>hvx_asiaticus_JCM_14624
MSVYVTIDVPVDLQEDALEALEVARDTGRVKKGTNETTKAIERGNADLVFVAEDVSPEEI
VMHLPELADEKGIPVVFVETQDDVGHAAGLEVGSAAAAIVDTGDADDDVEDIAGKIEDLE
-----
>hvx_ruber_XH_70
MSVYVTIDVPVDLQEDALEALEVARDTGRVKKGTNETTKAIERGNADLVFVAEDVSPEEI
VMHLPELADEKGIPVVFVETQDDVGHAAGLEVGSAAAAIVDTGDADDDVEDIAGKIEDLE
-----
>ncc_occultus_SP4
MSVYVTTDIPADLAEDALEALEVARDTGRVKKGTNETTKAIERGNAELVYVAEDVSPEEI
VMHLPELANEKGISVVFVETQDDVGHAAGLEVGSAAAAIVDAGEASDDVEEIANKVEDLD
-----
>ncc_amylolyticus_DSM_10524
MSVYVTTDIPADLAEDALEALEVARDTGRVKKGTNETTKAIERGNADLVYVAEDVSPEEI
VMHLPELADEKGISVVFVETQDDVGHAAGLEVGSAAAAIVDAGEASDDVEEIANKVEDLD
-----
>ncc_jeotgali_DSM_18795
MSVYVTTDIPADLAEDALEALEVARDTGRVKKGTNETTKAIERGNAELVYVAEDVSPEEI
VMHLPELADEKGISVVFVETQDDVGHAAGLEVGSAAAAIVDAGEASDDVEEIANKVEDLD
-----
>nrr_bangense_JCM_10635
MSVYVTTDIPADLAEDALEALEVARDTGRVKKGTNETTKAIERGNADLVYVAEDVSPEEI
VMHIPDLAEEKGIPVIFIETQDDVGHAAGLEVGSAAAAIVDTGEAGDDVEDIAGKVEDLD
-----
>nrr_sulfidifaciens_JCM_14089
MSVYVTTDIPADLAEDALEALEVARDTGRVKKGTNETTKAIERGNADLVYVAEDVSPEEI
VMHIPDLAEEKGISVVFIETQDDVGHAAGLEVGSAAAAIVDAGEAGDDVEDIAGKVEDLD
-----
>htg_salina_JCM_13891
MSVYVNTDIPADLAEDALEALEVARDTGRVKKGTNETTKAIERGNAELVYVAEDVSPEEI
VMHLPDLAEEKGIPVIFVETQDDVGHAAGLEVGSAAAAIVDAGEASDDVEDIADKVEDLD
-----
>htg_turkmenica_DSM_5511
MSVYVNTDIPADLAEDALEALEVARDTGRVKKGTNETTKAIERGNAELVYVAEDVSPEEI
VMHLPDLAEEKGIPVIFVETQDDVGHAAGLEVGSAAAAIVDAGEASDDVEDIADKVEDLD
-----
>nnm_versiforme_JCM_10478
MSVYVNTDIPADLADDALEALEVARDTGRVKKGTNETTKAIERGNAELVYVAEDVSPEEI
VMHLPELADEKGIPVVFIETQDDVGHAAGLEVGSAAAAVVDAGEADDDVEDIASKLEDLD
-----
>hrr_LB1
MSVYVTTDIPADLADDALEALEVARDTGRVKKGTNETTKAIERGNAELVYVAEDVSPEEI
VMHLPELAEEKGIPVVFIETQDDVGHAAGLEVGSAAAAVVDAGEAADDVEDIADKVEDLD
-----
>nnm_altunense_JCM_14663
MSVYVTTDIPADLADDALEALEVARDTGRVKKGTNETTKAIERGNAELVYVAEDVSPEEI
VMHLPELAEEKGIPVVFIETQDDVGHAAGLEVGSAAAAVVDAGEAADDVEDIADKVEDLD
-----
>nnm_gari_JCM_14663
MSVYVTTDIPADLADDALEALEVARDTGRVKKGTNETTKAIERGNAELVYVAEDVSPEEI
VMHLPELAEEKGIPVVFIETQDDVGHAAGLEVGSAAAAVVDAGEAADDVEDIADKVEDLD
-----
>nnm_sp_J7_2
MSVYVTTDIPADLADDALEALEVARDTGRVKKGTNETTKAIERGNAELVYVAEDVSPEEI
VMHLPELAEEKGIPVVFIETQDDVGHAAGLEVGSAAAAVVDAGEAADDVEDIADKVEDLD
-----
>nnm_pallidum_DSM_3751
MSVYVTTDIPADLADDALEALEVARDTGRVKKGTNETTKAIERGNAELVYVAEDVSPEEI
VMHLPELAEEKGIPVVFIETQDDVGHAAGLEVGSAAAAVVDAGEAADDVEDIADKVEDLD
-----
>htg_thermotolerans_DSM_11522
MSVYVNTDIPADLADDALEALEVARDTGRVKKGTNETTKAIERGNADLVYVAEDVSPEEI
VMHLPDLAEEKGIPVVFIETQDDVGHAAGLEVGSAAAAIVDAGEAEDDVEDIADKVEDLD
-----
>nnm_pellirubrum_DSM_15624
MSVYVNTDIPADLADDALEALEVARDTGRVKKGTNETTKAIERGNADLVYVAEDVSPEEI
VMHLPDLAEEKGIPVVFIETQDDVGHAAGLEVGSAAAAIVDAGEAEDDVEDIADKVEDLD
-----
>nab_chahannaoensis_JCM_10990
MSVYVTTDIPADLADDALEALEVARDTGRVKKGTNETTKAIERGNAELVFVAEDVSPEEI
VMHLPELADEKGIPVVFIETQDDVGHAAGLEVGSAAAAIVDTGEAEGDVEDIAGKVEDLD
-----
>nab_hulunbeirensis_JCM_10989
MSVYVTTDIPADLADDALEALEVARDTGRVKKGTNETTKAIERGNAELVFVAEDVSPEEI
VMHLPELADEKGIPVVFIETQDDVGHAAGLEVGSAAAAIVDTGEAEGDVEDIAGKVEDLD
-----
>nab_magadii_ATCC_43099
MSVYVTTDIPADLADDALEALEVARDTGRVKKGTNETTKAIERGNAELVFVAEDVSPEEI
VMHLPELADEKGIPVVFIETQDDVGHAAGLEVGSAAAAIVDTGEAEGDVEDIAGKVEDLD
-----
>nrr_tibetense_GA33
MSVYVTTDIPADLADDALEALEVARDTGRVKKGTNETTKAIERGNADLVYVAEDVSPEEI
VMHLPELADEKGIPVVFIETQDDVGHAAGLEVGSAAAAIVDAGEAGDDVEDIADKVEDLD
-----
>htg_limicola_JCM_13563
MSVYVTTDIPADLADDALEALEVARDTGRVKKGTNETTKAIERGNADLVYVAEDVSPEEI
VMHLPELADEKGIPVVFIETQDDVGHAAGLEVGSAAAAIVDAGEADGDVEDIADKVEDLD
-----
>nab_aegyptia_DSM_13077
MSVYVTTDIPADLADDALEALEVARDTGRVKKGTNETTKAIERGNADLVYVAEDVSPEEI
VMHLPELADEKGIPVVFIETQDDVGHAAGLEVGSAAAAIVDTGEAEGDVEDIADKVEDLD
-----
>nab_asiatica_DSM_12278
MSVYVTTDIPADLADDALEALEVARDTGRVKKGTNETTKAIERGNADLVYVAEDVSPEEI
VMHLPELADEKGIPVVFIETQDDVGHAAGLEVGSAAAAIVDTGEAEGDVEDIADKVEDLD
-----
>nab_taiwanensis_DSM_12281
MSVYVTTDIPADLADDALEALEVARDTGRVKKGTNETTKAIERGNADLVYVAEDVSPEEI
VMHLPELADEKGIPVVFIETQDDVGHAAGLEVGSAAAAIVDTGEAEGDVEDIADKVEDLD
-----
>nln_innermongolicus_JCM_12255
MSVYVNTDIPADLAEDSLEALEVARDTGRVKKGTNETTKAIERGNADLVYVAEDVSPEEI
VMHIPDLADEKGIPVVFIETQDDVGHAAGLEVGSAAAAIVDAGEASGDVEDIADKVEDLD
-----
>hbi_nitrareducens_JCM_10879
MSVYVTTDIPADLADDALEALEVARDTGRVKKGTNETTKAIERGNAELVYVAEDVSPEEI
VMHIPDLAEEKGIPVVFIETQDDVGHAAGLEVGSAAAAIVDAGEASGDVEDIAEKVEDLE
-----
>nbt_gregoryi_SP2
MSVYVTTDIPADLADDALEALEVARDTGRVKKGTNETTKAIERGNAELVYVAEDVSPEEI
VMHIPDLAEEKGIPVVFIETQDDVGHAAGLEVGSAAAAVVDAGEASGDVEDIADKVEDLE
-----
>hbi_lacisalsi_AJ5
MSVYVTTDIPADLADDALEALEVARDTGRVKKGTNETTKAIERGNAELVYVAEDVSPEEI
VMHIPDLADEKGIPVVFIETQDDVGHAAGLEVGSAAAAIVDAGEASGDVEDIADKVEDLD
-----
>hpg_xanaduensis_SH_6
MSVYVNTDIPADLADDALEALEVARDTGRVKKGTNETTKAIERGNAELVYVAEDVSPEEI
VMHLPDLADEKGIPVVFIETQDDVGHAAGLEVGSAAAAIVDAGEASGDVEDIADKVEDLD
-----
>haloarchaeon_3A1_DGR
-----------------------------VKKGTNETTKSVERGNAKLAFVAEDVSPEEI
VMHLPELAEEKGIPVVFVETQDDVGHAAGLEVGSAAAAIVDAGEASDDVEDIAGKVEELR
-----
>hrr_Cb34
MPVYVDYDTPADLAERSLEAFEVARDTGTVKKGTNETTKSVERGNAKLVLVAEDVSPEEI
VMHLPELAEEKGIPVVFVDTQDEVGHAAGLEVGSAAAAVVEAGDAADDIEDIGEKVAELR
-----
>hrr_aidingense_JCM_13916
MPVYVDYETPADLAERSLESLEVARDTGTVKKGTNETTKAVERGNADLVIVAEDVSPEEI
VMHLPELAEEKGIPVVFVETQDEVGHAAGLEVGSAAAAIVDAGDADDDVEDIGEKVAELR
-----
>hrr_Ea1
MPVYVDYETPADLAERSLEALEVARDTGTVKKGTNETTKAVERGNADLVIVAEDVSPEEI
VMHLPELADEKGIPVVFVDTQDDVGHAAGLEVGSAAAAVVDAGDADDDVEDIAEKVAELR
-----
>hrr_Ea8
MPVYVDYETPADLAERSLEALEVARDTGTVKKGTNETTKAVERGNADLVIVAEDVSPEEI
VMHLPELADEKGIPVVFVDTQDDVGHAAGLEVGSAAAAVVDAGDADDDVEDIAEKVAELR
-----
>hrr_Eb13
MPVYVDYETPADLAERSLEALEVARDTGTVKKGTNETTKAVERGNADLVIVAEDVSPEEI
VMHLPELADEKGIPVVFVDTQDDVGHAAGLEVGSAAAAVVDAGDADDDVEDIAEKVAELR
-----
>hrr_hd13
MPVYVDYETPADLAERSLEALEVARDTGTVKKGTNETTKAVERGNADLVIVAEDVSPEEI
VMHLPELADEKGIPVVFVDTQDDVGHAAGLEVGSAAAAVVDAGDADDDVEDIAEKVAELR
-----
>hrr_IB24
MPVYVDYETPADLAERSLEALEVARDTGTVKKGTNETTKAVERGNADLVIVAEDVSPEEI
VMHLPELADEKGIPVVFVDTQDDVGHAAGLEVGSAAAAVVDAGDADDDVEDIAEKVAELR
-----
>hrr_SP5
------------------------------------------------------------
-MHLPELAEEKGIPVAFVDTQDEVGQAAGLEVGSAAAAVVDAGDAADDVEDIGEKVAELR
-----
>hrr_lacusprofundi_ATCC_49239
MPVYVDYETPADLAERSLEALEVARDTGTVKKGTNETTKAVERGNADLVIVAEDVSPEEI
VMHLPELAEEKGIPVVFVDTQDEVGHAAGLEVGSAAAAVIDAGDADDDVEDIGEKVAELR
-----
>hrr_saccharovorum_DSM_1137
MPVYVDYETPADLAERSLEALEVARDTGTVKKGTNETTKAVERGNADLVIVAEDVSPEEI
VMHLPELAEEKGIPVVFVDTQDEVGHAAGLEVGSAAAAVIDAGDADDDVEDIGEKVAELR
-----
>hrr_C49
MPVYVDYETPADLAERSLEALEVARDTGTVKKGTNETTKAVERGNADLVIVAEDVSPEEI
VMHLPELAEEKGIPVVFVDTQDEVGHAAGLEVGSAAAAVVDAGDADDDVEDIGEKVAELR
-----
>hrr_kocurii_JCM_14978
MPVYVDYDTPADLAERSLEALEVARDTGTVKKGTNETTKAVERGNADLVIVAEDVSPEEI
VMHLPELAEEKGIPVVFVDTQDEVGHAAGLEVGSAAAAVVDAGDADDDVEDIGEKVAELR
-----
>hrr_C2_a
MPVYVDYDTPADLAERSLEALEVARDTGTVKKGTNETTKAVERGNADLVIVAEDVSPEEI
VMHLPELAEEKGIPVAFVDTQDEVGQAAGLEVGSAAAAVVDAGDADDDVEDIGEKVAELR
-----
>hrr_chaoviator_HaloG
MPVYVDYDTPADLAERSLEALEVARDTGTVKKGTNETTKAVERGNADLVIVAEDVSPEEI
VMHLPELAEEKGIPVAFVDTQDEVGQAAGLEVGSAAAAVVDAGDADDDVEDIGEKVAELR
-----
>hrr_coriense_DSM_10284
MPVYVDYDTPADLAERSLEALEVARDTGTVKKGTNETTKAVERGNADLVIVAEDVSPEEI
VMHLPELAEEKGIPVAFVDTQDEVGQAAGLEVGSAAAAVVDAGDADDDVEDIGEKVAELR
-----
>hrr_Ga36
MPVYVDYDTPADLAERSLEALEVARDTGTVKKGTNETTKAVERGNADLVIVAEDVSPEEI
VMHLPELAEEKGIPVAFVDTQDEVGQAAGLEVGSAAAAVVDAGDADDDVEDIGEKVAELR
-----
>hrr_167
MPVYVDYDTPADLAERSLEALEVARDTGTVKKGTNETTKAVERGNADLVIVAEDVSPEEI
VMHLPELAEEKGIPVAFVDTQDEVGQAAGLEVGSAAAAVVDAGDAADDVEDIGEKVAELR
-----
>hrr_arcis_JCM_13916
MPVYVDYDTPADLAERSLEALEVARDTGTVKKGTNETTKAVERGNADLVIVAEDVSPEEI
VMHLPELAEEKGIPVAFVDTQDEVGQAAGLEVGSAAAAVVDAGDAADDVEDIGEKVAELR
-----
>hrr_C2_b
MPVYVDYDTPADLAERSLEALEVARDTGTVKKGTNETTKAVERGNADLVIVAEDVSPEEI
VMHLPELAEEKGIPVAFVDTQDEVGQAAGLEVGSAAAAVVDAGDAADDVEDIGEKVAELR
-----
>hrr_C3
MPVYVDYDTPADLAERSLEALEVARDTGTVKKGTNETTKAVERGNADLVIVAEDVSPEEI
VMHLPELAEEKGIPVAFVDTQDEVGQAAGLEVGSAAAAVVDAGDAADDVEDIGEKVAELR
-----
>hrr_californiensis_DSM_19288
MPVYVDYDTPADLAERSLEALEVARDTGTVKKGTNETTKAVERGNADLVIVAEDVSPEEI
VMHLPELAEEKGIPVAFVDTQDEVGQAAGLEVGSAAAAVVDAGDAADDVEDIGEKVAELR
-----
>hrr_distributum_JCM_10118
MPVYVDYDTPADLAERSLEALEVARDTGTVKKGTNETTKAVERGNADLVIVAEDVSPEEI
VMHLPELAEEKGIPVAFVDTQDEVGQAAGLEVGSAAAAVVDAGDAADDVEDIGEKVAELR
-----
>hrr_E8
MPVYVDYDTPADLAERSLEALEVARDTGTVKKGTNETTKAVERGNADLVIVAEDVSPEEI
VMHLPELAEEKGIPVAFVDTQDEVGQAAGLEVGSAAAAVVDAGDAADDVEDIGEKVAELR
-----
>hrr_Ec15
MPVYVDYDTPADLAERSLEALEVARDTGTVKKGTNETTKAVERGNADLVIVAEDVSPEEI
VMHLPELAEEKGIPVAFVDTQDEVGQAAGLEVGSAAAAVVDAGDAADDVEDIGEKVAELR
-----
>hrr_Fb21
MPVYVDYDTPADLAERSLEALEVARDTGTVKKGTNETTKAVERGNADLVIVAEDVSPEEI
VMHLPELAEEKGIPVAFVDTQDEVGQAAGLEVGSAAAAVVDAGDAADDVEDIGEKVAELR
-----
>hrr_G37
MPVYVDYDTPADLAERSLEALEVARDTGTVKKGTNETTKAVERGNADLVIVAEDVSPEEI
VMHLPELAEEKGIPVAFVDTQDEVGQAAGLEVGSAAAAVVDAGDAADDVEDIGEKVAELR
-----
>hrr_Ga2p
MPVYVDYDTPADLAERSLEALEVARDTGTVKKGTNETTKAVERGNADLVIVAEDVSPEEI
VMHLPELAEEKGIPVAFVDTQDEVGQAAGLEVGSAAAAVVDAGDAADDVEDIGEKVAELR
-----
>hrr_LD3
MPVYVDYDTPADLAERSLEALEVARDTGTVKKGTNETTKAVERGNADLVIVAEDVSPEEI
VMHLPELAEEKGIPVAFVDTQDEVGQAAGLEVGSAAAAVVDAGDAADDVEDIGEKVAELR
-----
>hrr_LG1
MPVYVDYDTPADLAERSLEALEVARDTGTVKKGTNETTKAVERGNADLVIVAEDVSPEEI
VMHLPELAEEKGIPVAFVDTQDEVGQAAGLEVGSAAAAVVDAGDAADDVEDIGEKVAELR
-----
>hrr_LG2
MPVYVDYDTPADLAERSLEALEVARDTGTVKKGTNETTKAVERGNADLVIVAEDVSPEEI
VMHLPELAEEKGIPVAFVDTQDEVGQAAGLEVGSAAAAVVDAGDAADDVEDIGEKVAELR
-----
>hrr_LG3
MPVYVDYDTPADLAERSLEALEVARDTGTVKKGTNETTKAVERGNADLVIVAEDVSPEEI
VMHLPELAEEKGIPVAFVDTQDEVGQAAGLEVGSAAAAVVDAGDAADDVEDIGEKVAELR
-----
>hrr_litoreum_JCM_13561
MPVYVDYDTPADLAERSLEALEVARDTGTVKKGTNETTKAVERGNADLVIVAEDVSPEEI
VMHLPELAEEKGIPVAFVDTQDEVGQAAGLEVGSAAAAVVDAGDAADDVEDIGEKVAELR
-----
>hrr_SP7
MPVYVDYDTPADLAERSLEALEVARDTGTVKKGTNETTKAVERGNADLVIVAEDVSPEEI
VMHLPELAEEKGIPVAFVDTQDEVGQAAGLEVGSAAAAVVDAGDAADDVEDIGEKVAELR
-----
>hrr_terrestre_JCM_10247
MPVYVDYDTPADLAERSLEALEVARDTGTVKKGTNETTKAVERGNADLVIVAEDVSPEEI
VMHLPELAEEKGIPVAFVDTQDEVGQAAGLEVGSAAAAVVDAGDAADDVEDIGEKVAELR
-----
>hrr_lipolyticum_DSM_21995
MPVYVDYDTPADLAERSLEALEVARDTGTVKKGTNETTKAVERGNADLVIVAEDVSPEEI
VMHLPELAEEKGIPVVFVDTQDEVGHAAGLEVGSAAAAVVDAGDAADDVEDIGEKVAELR
-----
>hrr_SP3
MPVYVDYDTPADLAERSLEALEVARDTGTVKKGTNETTKAVERGNADLVIVAEDVSPEEI
VMHLPELAEEKGIPVVFVDTQDEVGQAAGLEVGSAAAAVVDAGDADDDVEDIGEKVAELR
-----
>hrr_SP9
MPVYVDYDTPADLAERSLEALEVARDTGTVKKGTNETTKAVERGNADLVIVAEDVSPEEI
VMHLPELAEEKGIPVVFVDTQDEVGQAAGLEVGSAAAAVVDAGDADDDVEDIGEKVAELR
-----
>hrr_hochstenium_ATCC_700873
MPVYVDYETPADLAERSLEALEVARDTGTVKKGTNETTKAVERGNADLVIVAEDVSPEEI
VMHLPELAEEKGIPVVFVDTQDEVGQAAGLEVGSAAAAVVDAGDAADDVEDIGEKVAELR
-----
>hrr_tebenquichense_DSM_14210
MPVYVDYDTPADLAERSLEALEVARDTGTVKKGTNETTKAVERGNADLVIVAEDVSPEEI
VMHLPELAEEKGIPVVFVDTQDEVGQAAGLEVGSAAAAVVDAGDAADDVEDIGEKVAELR
-----
