# Supplementary material for: Inteins as indicators of gene flow in the halobacteria
Source: Front Microbiol. 2014 Jun 26;5:299. doi: 10.3389/fmicb.2014.00299 (PMC4071816; doi:10.3389/fmicb.2014.00299)
Supplement: Supplementary file 1 [file DataSheet1.ZIP › data_file1/reference_tree_alignment/L7e_L30p-nog.aln]

>gi|541179979|gb|ERG88576.1| putative transcriptional regulator, partial [halophilic archaeon J07HX5]
-----------T-----TLCMFMQQALSTQTSPPESPTNATDDRPDLDVSATELLELLG-
-----DEYTHQVLEAVLER------PRTGR-ELVEATNVSKATVY-----------RRLD
RLQAAGIVDARLKLDTDGHHRKQFHTTAESI-------QVGLGP------DGLAASVEFG
DDSRPRGVSHSDD-----------------------------------------------
----------------------------------
>gi|541205973|gb|ERH13946.1| 6-pyruvoyl-tetrahydropterin synthase [halophilic archaeon J07HB67]
-MSQRTPSTGEAADRASTADAETDERTLTVGGGRPIRISTGHRIQHHDGKCSRP------
----HGHNYEITVRLRGAVTEEGWVADKGTVTSVIDEW------------------DHVF
LLEAG-----DPLIE---AFADTGDADGTVI----LDAPPTAEVMSAVLEERIHERVPDT
VSAVSVTVRETNE-----------------------------------------------
--------------------------LAAGGGGL
>gi|541190967|gb|ERG99353.1| adenylosuccinate synthase, partial [Haloquadratum sp. J07HQX50]
MFRWHSPGIGV--------SATISDA-------DIESYVWLKDRNGFEAAQRIACMSVTI
VGSQLGDEGKGALVDLWGGEADVVSRYQGG-DNAGHTVVENGEEYKLSLVPSGAIRNKVG
VLGNGCVVNLDTLFDEIDTLRDRGIDPEVRIARRAHVIMPYHRVLDGIEEDAKSDSDLDA
GTTGRGIGPTYEDKAGRRGIRVGDLLDRSTLRERLEYVVPQKRALAKKVFDIDVGAQFDT
DVLFDKYAGIGERLREESMTVNAGKFLNDCLG--
>gi|339757074|gb|EGQ40657.1| ribosomal protein L30/L7E [Candidatus Nanosalinarum sp. J07AB56]
-MIAAVRVRGPL-----DNHPDIENTLQSLGLEKQNQFVLLEDGASTRGMLKKAKDFIA-
----YGEIDENAAEQMDLETGN---TYSPG------------------------------
--------------------------------------PPTGGY------GDTRSSYGQG
GILGNNP--ETKN-----------------------------------------------
--------------------------ILEAMI--
>gi|541195419|gb|ERH03676.1| 50S ribosomal protein L30P, archaeal [Halorubrum sp. J07HR59]
-MNAIVQIRGPI-----NMDGDVVDTLEMLNLGAVNHATLVPETPTYRGMITKVNDYVA-
----FGEPSADSLATILERRAE---PTHGD-ADIDDAWITDNTDH-----------ESVS
ALATA-------LAEGETTLSDEGLSPTLRL----H--PPRGGH------DGIKHAVKEG
GQIGRHPPDAIDD-----------------------------------------------
--------------------------LLEAMR--
>gi|541202927|gb|ERH10992.1| LSU ribosomal protein L30P [halophilic archaeon J07HX64]
-MKALVQVRGEV-----NMNGDIRDTLTMLNLGRVNHATLVPEEPAYEGMVTKVHDYVA-
----HGEPSQAVLETILTRRGE---PAEGE-ADIDDDWVTEQTEY-----------GSVS
ALAEA-------LLAEETTLQAAGLSPTLRL----H--PPRSGH------KGIKQPVATG
GQVGVHETDGIDQ-----------------------------------------------
--------------------------LLEAMR--
>gi|385804220|ref|YP_005840620.1| 50S ribosomal protein L30 [Haloquadratum walsbyi C23]
-MQAIIQLRGPV-----NMSGAVEDTLAMLNLHRVNHCALVPETETYRGMITKVNEYVA-
----HGEPSVEVLSTVLERRVE---SENSD-ETVDETWLEAHTEY-----------DDFD
ALATA-------LIEEETTLRDQGLSPVLRL----H--PPRGGH------RGQKHPTAEG
GQIGVHDTDQINE-----------------------------------------------
--------------------------LLEAMR--
>gi|110668720|ref|YP_658531.1| 50S ribosomal protein L30P [Haloquadratum walsbyi DSM 16790]
-MQAIIQLRGPV-----NMSGAVEDTLAMLNLHRVNHCALVPETETYRGMITKVNEYVA-
----HGEPSVEVLSTVLERRVE---SENSD-ETVDETWLEAHTEY-----------DDFD
ALATA-------LIEEETTLRDQGLSPVLRL----H--PPRGGH------RGQKHPTAEG
GQIGVHDTDQINE-----------------------------------------------
--------------------------LLEAMR--
>gi|15790653|ref|NP_280477.1| 50S ribosomal protein L30 [Halobacterium sp. NRC-1]
-MQALVQVRGPV-----DMSRDIQDTLEMLNIHSVNHCALVPETDTYSGMVAKVNDYVA-
----FGEPSEAVLTDLIESRGE---PASGA-GDVDDAWVAEHTEY-----------DDVA
DLAGA-------LLAEETTLSDAGLAPVIRL----H--PPRGGH------DGIKTPASDG
GQLGKHTTEEIDH-----------------------------------------------
--------------------------LLTDMR--
>gi|169236392|ref|YP_001689592.1| 50S ribosomal protein L30P [Halobacterium salinarum R1]
-MQALVQVRGPV-----DMSRDIQDTLEMLNIHSVNHCALVPETDTYSGMVAKVNDYVA-
----FGEPSEAVLTDLIESRGE---PASGA-GDVDDAWVAEHTEY-----------DDVA
DLAGA-------LLAEETTLSDAGLAPVIRL----H--PPRGGH------DGIKTPASDG
GQLGKHTTEEIDH-----------------------------------------------
--------------------------LLTDMR--
>gi|354610516|ref|ZP_09028472.1| ribosomal protein L30P [Halobacterium sp. DL1]
-MRAVVQVRGDV-----NMSGDVVDTLEMLNIHSVNHCALVPETETYDGMVAKVNDFVA-
----FGEPSHDVLASLLSRRGE---PLEGS-ADTDDEWVAENTDY-----------DDVD
DLARA-------LLDEETTLREAGFAPALRL----H--PPRGGH------DGIKQPVSDG
GQLGKHTTEEIDD-----------------------------------------------
--------------------------LLTDMR--
>gi|448294721|ref|ZP_21484799.1| 50S ribosomal protein L30P [Halalkalicoccus jeotgali B3]
-MQAVVQLRGEV-----DMSYDVEDTLSMLNLHRVNHCAFVPEHETFRGMVAKVNDYVA-
----YGEPSQETVETLLRTRAE---PDEGS-GDIDDEWLADNTEY-----------DSVA
ALAEA-------LLEEETTLKEQGLTPVLRL----H--PPRGGH------RGLKHVTAEG
GQLGKHSTEGIDE-----------------------------------------------
--------------------------LLVAMR--
>gi|541199354|gb|ERH07517.1| 50S ribosomal protein L30P, archaeal [Halonotius sp. J07HN4]
-MQAIVQIRGEV-----NMAQGVRDTLEMLNLHSTNHATFVPETDPYRGMITKVNDYVA-
----FGEPSVETVATLIRRRGE---PAEGD-ADVDDAWVGEETDY-----------DDVD
ALASA-------LVDEETTLQDAGLAPAIRL----H--PPRGGH------DGIKHPVIEG
GQLGTHETEDIDA-----------------------------------------------
--------------------------LLEAMR--
>gi|541192116|gb|ERH00465.1| 50S ribosomal protein L30P, archaeal [Halonotius sp. J07HN6]
-MQAIVQIRGEV-----NMSQDVRDTLEMLNLHSNNHVTFVPDTDAYRGMISKVNDYVA-
----FGEPSAETVATLIERRGE---PAEGD-AEVDDEWVADNTGY-----------DDID
ALAEA-------LVAEETTLDDEGLAPVVRL----H--PPRGGH------DGIKHPVIEG
GQLGAHETDDIDD-----------------------------------------------
--------------------------LLEAMR--
>gi|544640200|ref|WP_021074739.1| 50S ribosomal protein L30 [haloarchaeon 3A1_DGR]
-MQAIVQLRGDV-----NMNYEVKDTLEMLNIGRVNHATFVPETDAYSGMITKVNDFVA-
----FGEPSHEAVAETIERRGE---PLEGS-ADVDDEWVAEHTDY-----------DDVE
SLADA-------LIAEETTLRDQGLSPAVRL----H--PPRGGH------DGVKHPVIEG
GELGRHSTEEIDS-----------------------------------------------
--------------------------LLEAMR--
>lcl|38019_2922 unnamed protein product
MMQAIVQLRGEV-----NVNEGVVDTLDMLNVGRVNHATFVPETDSYRGMITKVNDLVA-
----FGEPSVETVAATIERRGE---PLEGD-ADVDDAWVAENTDY-----------DDVA
ALAEA-------IVAEETTLREQGVSPTLRL----H--APRGGH------DGIKHPIVEG
GELGRHSTEEMDA-----------------------------------------------
--------------------------LLEAMR--
>lcl|18174_1383 unnamed protein product
MMQAIVQLRGDV-----NLEYGVEDTLDMLNVGRVNHATFVPETESYRGMITKVNDVVA-
----FGEPSVEAVARTVSLRGE---PLESS-ADIDDEWIDDNTDY-----------AGLE
ALAEA-------LVDEETTLRDQGLSPTLRL----H--APRGGH------EGIKHPVIEG
GELGKHTTEEIDS-----------------------------------------------
--------------------------LLEAMR--
>lcl|18178_853 unnamed protein product
MMQAIVQLRGDV-----NLEYGVEDTLDMLNVGRVNHATFVPETESYRGMITKVNDVVA-
----FGEPSVEAVARTVSLRGE---PLDGS-ADIDDEWIDDNTDY-----------AGLE
ALAEA-------LVDEETTLRDQGLSPTLRL----H--APRGGH------EGIKHPVIEG
GELGKHTTEEIDS-----------------------------------------------
--------------------------LLEAMR--
>lcl|36550_1726 unnamed protein product
MMQAIVQLRGDV-----NLEHGVEDTLDMLNIGRVNHATFVPETDSYGGMITKVNDIVA-
----FGEPSVDAVATTIARRGE---PLEGS-ADVDDEWIDDNTDY-----------ADLE
ALAEA-------LVAEETTLRDQGLSPTLRL----H--APRGGH------EGIKHPVIEG
GELGKHTTEEIDG-----------------------------------------------
--------------------------LLEAMR--
>lcl|36551_2390 unnamed protein product
MMQAIVQLRGDV-----NLEHGVEDTLDMLNIGRVNHATFVPETDSYGGMITKVNDIVA-
----FGEPSVDAVATTIARRGE---PLEGS-ADVDDEWIDDNTDY-----------ADLE
ALAEA-------LVAEETTLRDQGLSPTLRL----H--APRGGH------EGIKHPVIEG
GELGKHTTEEIDG-----------------------------------------------
--------------------------LLEAMR--
>lcl|36552_1199 unnamed protein product
MMQAIVQLRGDV-----NLEHGVEDTLDMLNIGRVNHATFVPETDSYGGMITKVNDIVA-
----FGEPSVDAVATTIARRGE---PLEGS-ADVDDEWIDDNTDY-----------ADLE
ALAEA-------LVAEETTLRDQGLSPTLRL----H--APRGGH------EGIKHPVIEG
GELGKHTTEEIDG-----------------------------------------------
--------------------------LLEAMR--
>lcl|36554_2644 unnamed protein product
MMQAIVQLRGDV-----NLEHGVEDTLDMLNIGRVNHATFVPETDSYGGMITKVNDIVA-
----FGEPSVDAVATTIARRGE---PLEGS-ADVDDEWIDDNTDY-----------ADLE
ALAEA-------LVAEETTLRDQGLSPTLRL----H--APRGGH------EGIKHPVIEG
GELGKHTTEEIDG-----------------------------------------------
--------------------------LLEAMR--
>lcl|36555_1187 unnamed protein product
MMQAIVQLRGDV-----NLEHGVEDTLDMLNIGRVNHATFVPETDSYGGMITKVNDIVA-
----FGEPSVDAVATTIARRGE---PLEGS-ADVDDEWIDDNTDY-----------ADLE
ALAEA-------LVAEETTLRDQGLSPTLRL----H--APRGGH------EGIKHPVIEG
GELGKHTTEEIDG-----------------------------------------------
--------------------------LLEAMR--
>gi|222480836|ref|YP_002567073.1| 50S ribosomal protein L30P [Halorubrum lacusprofundi ATCC 49239]
-MQAIVQLRGDV-----NLEYGVEDTLDMLNIGRVNHATFVPETDSYRGMLTKVNDVVA-
----FGEPSVDVVKTTIARRGE---PLEGS-ADIDDEWIGDNTDY-----------ADLE
ALAEA-------LVDEETTLREQGLSPTLRL----H--APRGGH------EGIKHPVIEG
GELGRHTTEEIDS-----------------------------------------------
--------------------------LLEAMR--
>gi|448475289|ref|ZP_21603007.1| 50S ribosomal protein L30P [Halorubrum aidingense JCM 13560]
-MQAIVQLRGDV-----NLEYGVEDTLDMLNIGRVNHATFVPETDSYRGMITKVNDVVA-
----FGEPSVDAVATTVARRGE---PLEGS-ADIDDEWIDDNTDY-----------ADLE
ALAEA-------LVAEETTLREQGLSPTLRL----H--APRGGH------DGIKHPVIEG
GELGRHTTAEIDS-----------------------------------------------
--------------------------LLEAMR--
>gi|448463251|ref|ZP_21598029.1| 50S ribosomal protein L30P [Halorubrum kocurii JCM 14978]
-MQAIVQLRGDV-----NLEYGVEDTLDMLNIGRVNHATFVPETESYRGMITKVNDVVA-
----FGEPSVDTVATTVARRGE---PLEGS-ADIDDEWIDDNTDY-----------ADLE
ALAEA-------LVDEETTLREQGLSPTLRL----H--APRGGH------EGIKHPVIEG
GELGKHTTEEIDN-----------------------------------------------
--------------------------LLEAMR--
>gi|448460056|ref|ZP_21596976.1| 50S ribosomal protein L30P [Halorubrum lipolyticum DSM 21995]
-MQAIVQLRGDV-----NLEYGVEDTLDMLNIGRVNHATLVPETDSYRGMITKVNDVVA-
----FGEPSVDAVATTVARRGE---PLEGS-ADIDDEWIDDNTDY-----------ADLE
ALAEA-------LVDEETTLREQGLSPTLRL----H--APRGGH------EGIKHPVIEG
GELGKHTTEEIDG-----------------------------------------------
--------------------------LLEAMR--
>lcl|38017_2457 unnamed protein product
MMQAIVQLRGDV-----NLEYGVEDTLDMLNIGRVNHATFVPETESYRGMITKVNDVVA-
----FGEPSVEAVASTIARRGE---PLEGS-ADIDDEWIDDNTDY-----------ADLE
ALAEA-------LVDEETTLRDQGLSPTLRL----H--APRGGH------EGIKHPVIEG
GELGKHSTEEIDG-----------------------------------------------
--------------------------LLEAMR--
>gi|448441428|ref|ZP_21589091.1| 50S ribosomal protein L30P [Halorubrum saccharovorum DSM 1137]
-MQAIVQLRGDV-----NLGYGVEDTLDMLNIGRVNHATFVPETDSYHGMITKVNDVVA-
----FGEPSVEAVARTVARRGE---PLEGS-ADIDDEWIDDNTDY-----------ADLE
ALAEA-------LVDEETTLREQGLSPTLRL----H--APRGGH------EGIKHPVIEG
GELGKHSTEEIDS-----------------------------------------------
--------------------------LLEAMR--
>lcl|36546_530 unnamed protein product
MMQAIVQLRGEV-----NLGSGVEDTLDMLNVGRVNHATLVPETDSYSGMIAKVNDVVA-
----FGEPSVEAVARTIARRGE---PLEGS-ADVDDEWIDDNTDY-----------ADLE
ALAEA-------LVDEETTLREQGLSPTLRL----H--APRGGH------EGIKHPVIEG
GELGKHTTEEIDS-----------------------------------------------
--------------------------LLEAMR--
>lcl|38020_1004 unnamed protein product
MMQAIVQLRGEV-----NLGSGVEDTLDMLNVGRVNHATLVPETDSYSGMIAKVNDVVA-
----FGEPSVEAVARTIARRGE---PLEGS-ADVDDEWIDDNTDY-----------ADLE
ALAEA-------LVDEETTLREQGLSPTLRL----H--APRGGH------EGIKHPVIEG
GELGKHTTEEIDS-----------------------------------------------
--------------------------LLEAMR--
>lcl|38021_2123 unnamed protein product
MMQAIVQLRGEV-----NLGSGVEDTLDMLNVGRVNHATLVPETDSYSGMIAKVNDVVA-
----FGEPSVEAVARTIARRGE---PLEGS-ADVDDEWIDDNTDY-----------ADLE
ALAEA-------LVDEETTLREQGLSPTLRL----H--APRGGH------EGIKHPVIEG
GELGKHTTEEIDS-----------------------------------------------
--------------------------LLEAMR--
>lcl|38022_25 unnamed protein product
MMQAIVQLRGEV-----NLGSGVEDTLDMLNVGRVNHATLVPETDSYSGMIAKVNDVVA-
----FGEPSVEAVARTIARRGE---PLEGS-ADVDDEWIDDNTDY-----------ADLE
ALAEA-------LVDEETTLREQGLSPTLRL----H--APRGGH------EGIKHPVIEG
GELGKHTTEEIDS-----------------------------------------------
--------------------------LLEAMR--
>lcl|23591_2526 unnamed protein product
MMQAIVQLRGEV-----NLGSGVEDTLDMLNVGRVNHATLVPETDSYSGMIAKVNDVVA-
----FGEPSVEAVARTIARRGE---PLEGS-ADVDDEWIDDNTDY-----------ADLE
ALAEA-------LVDEETTLREQGLSPTLRL----H--APRGGH------EGIKHPVIEG
GELGKHTTEEIDS-----------------------------------------------
--------------------------LLEAMR--
>lcl|36553_2250 unnamed protein product
MMQAIVQLRGEV-----NLGSGVEDTLDMLNVGRVNHATLVPETDSYSGMIAKVNDVVA-
----FGEPSVEAVARTIARRGE---PLEGS-ADVDDEWIDDNTDY-----------ADLE
ALAEA-------LVDEETTLREQGLSPTLRL----H--APRGGH------EGIKHPVIEG
GELGKHTTEEIDS-----------------------------------------------
--------------------------LLEAMR--
>lcl|38024_2009 unnamed protein product
MMQAIVQLRGEV-----NLGSGVEDTLDMLNVGRVNHATLVPETDSYSGMIAKVNDVVA-
----FGEPSVEAVARTIARRGE---PLEGS-ADVDDEWIDDNTDY-----------ADLE
ALAEA-------LVDEETTLREQGLSPTLRL----H--APRGGH------EGIKHPVIEG
GELGKHTTEEIDS-----------------------------------------------
--------------------------LLEAMR--
>lcl|38025_456 unnamed protein product
MMQAIVQLRGEV-----NLGSGVEDTLDMLNVGRVNHATLVPETDSYSGMIAKVNDVVA-
----FGEPSVEAVARTIARRGE---PLEGS-ADVDDEWIDDNTDY-----------ADLE
ALAEA-------LVDEETTLREQGLSPTLRL----H--APRGGH------EGIKHPVIEG
GELGKHTTEEIDS-----------------------------------------------
--------------------------LLEAMR--
>lcl|36556_1777 unnamed protein product
MMQAIVQLRGEV-----NLGSGVEDTLDMLNVGRVNHATLVPETDSYSGMIAKVNDVVA-
----FGEPSVEAVARTIARRGE---PLEGS-ADVDDEWIDDNTDY-----------ADLE
ALAEA-------LVDEETTLREQGLSPTLRL----H--APRGGH------EGIKHPVIEG
GELGKHTTEEIDS-----------------------------------------------
--------------------------LLEAMR--
>lcl|36557_310 unnamed protein product
MMQAIVQLRGEV-----NLGSGVEDTLDMLNVGRVNHATLVPETDSYSGMIAKVNDVVA-
----FGEPSVEAVARTIARRGE---PLEGS-ADVDDEWIDDNTDY-----------ADLE
ALAEA-------LVDEETTLREQGLSPTLRL----H--APRGGH------EGIKHPVIEG
GELGKHTTEEIDS-----------------------------------------------
--------------------------LLEAMR--
>gi|448436273|ref|ZP_21587074.1| 50S ribosomal protein L30P [Halorubrum tebenquichense DSM 14210]
-MQAIVQLRGDV-----NLDYGVEDTLDMLNIGRVNHATFVPETDSYNGMITKVNDVVA-
----FGEPSVESVARTIARRGD---PLEGS-ADIDDEWIDDNTDY-----------ADLE
ALAEA-------LVDEETTLREQGLSPTLRL----H--APRGGH------EGIKHPVIEG
GELGKHTTEEIDS-----------------------------------------------
--------------------------LLEAMR--
>gi|448535687|ref|ZP_21622207.1| 50S ribosomal protein L30P [Halorubrum hochstenium ATCC 700873]
-MQAIVQLRGDV-----NLDYGVEDTLDMLNVGRVNHATFVPETDSYSGMITKVNDVVA-
----FGEPSVESVARTIARRGE---PLEGS-ADIDDEWIDDNTDY-----------SDLE
ALAEA-------LVDEETTLREQGLSPTLRL----H--APRGGH------EGIKHPVIEG
GELGKHTTEEIDS-----------------------------------------------
--------------------------LLEAMR--
>gi|495716539|ref|WP_008441118.1| 50S ribosomal protein L30P [Halorubrum californiense]
-MQAIVQLRGDV-----NLNHGVEDTLDMLNIGRVNHATLVPETDSYRGMITKVNDVVA-
----FGEPSVEAVARTIALRGE---PIEGS-ADVDDEWIDDNTDY-----------ADLE
ALAEA-------LVDEETTLREQGLSPTLRL----H--APRGGH------EGIKHPVIEG
GELGKHTTEEIDS-----------------------------------------------
--------------------------LLEAMR--
>gi|515913237|ref|WP_017343820.1| 50S ribosomal protein L30 [Halorubrum sp. T3]
-MQAIVQLRGDV-----NLDYGVEDTLDMLNVGRVNHATFVPETDSYRGMIAKVNDVVA-
----FGEPSVEAVARTIARRGE---PIEGS-ADVDDEWIDDNTDY-----------ADLE
ALAEA-------LVDEETTLRDQGLSPTLRL----H--APRGGH------EGIKHPVIEG
GELGKHTTEEIDS-----------------------------------------------
--------------------------LLEAMR--
>gi|448503691|ref|ZP_21613320.1| 50S ribosomal protein L30P [Halorubrum coriense DSM 10284]
-MQAIVQLRGDV-----NLDYGVEDTLDMLNVGRVNHATLVPETDSYRGMITKVNDVVA-
----FGEPSVEAVARTIARRGE---PLEGS-ADVDDEWIDDNTDY-----------ADLE
ALAEA-------LVDEETTLREQGLSPTLRL----H--APRGGH------EGIKHPVIEG
GELGKHTTEEIDS-----------------------------------------------
--------------------------LLEAMR--
>lcl|39407_856 unnamed protein product
MMQAIVQLRGDV-----NLDYGVEDTLDMLNVGRVNHATFVPETDSYRGMIAKVNDVVA-
----FGEPSVEAVARTIARRGE---PLEGS-ADVDDEWIDDNTDY-----------ADLE
ALAEA-------LVDEETTLREQGLSPTLRL----H--APRGGH------EGIKHPVIEG
GELGKHTTEEIDG-----------------------------------------------
--------------------------LLEAMR--
>lcl|38016_1418 unnamed protein product
MMQAIVQLRGDV-----NLDYGVEDTLDMLNVGRVNHATFVPETDSYRGMIAKVNDVVA-
----FGEPSVEAVARTIARRGE---PLEGS-ADVDDEWIDDNTDY-----------ADLE
ALAEA-------LVDEETTLREQGLSPTLRL----H--APRGGH------EGIKHPVIEG
GELGKHTTEEIDG-----------------------------------------------
--------------------------LLEAMR--
>gi|448484355|ref|ZP_21606062.1| 50S ribosomal protein L30P [Halorubrum arcis JCM 13916]
-MQAIVQLRGDV-----NLDYGVEDTLDMLNVGRVNHATFVPETDSYRGMITKVNDVVA-
----FGEPSVEAVARTIARRGE---PLEGS-ADVDDEWIDDNTDY-----------ADLE
ALAAA-------LVDEETTLREQGLSPTLRL----H--APRGGH------EGIKHPVIEG
GELGKHSTEEIDS-----------------------------------------------
--------------------------LLEAMR--
>lcl|36547_66 unnamed protein product
-MQAIVQLRGDV-----NLDYGVEDTLDMLNVGRVNHATFVPETDSYRGMITKVNDVVA-
----FGEPSVEAVARTIARRGE---PLEGS-ADVDDEWIDDNTDY-----------ADLE
ALAAA-------LVDEETTLREQGLSPTLRL----H--APRGGH------EGIKHPVIEG
GELGKHSTEEIDS-----------------------------------------------
--------------------------LLEAMR--
>gi|448517710|ref|ZP_21617284.1| 50S ribosomal protein L30P [Halorubrum distributum JCM 10118]
-MQAIVQLRGDV-----NLDYGVEDTLDMLNVGRVNHATFVPETDSYRGMITKVNDVVA-
----FGEPSVEAVARTIARRGE---PLEGS-ADVDDEWIDDNTDY-----------ADLE
ALAAA-------LVDEETTLREQGLSPTLRL----H--APRGGH------EGIKHPVIEG
GELGKHSTEEIDS-----------------------------------------------
--------------------------LLEAMR--
>gi|448452143|ref|ZP_21593163.1| 50S ribosomal protein L30P [Halorubrum litoreum JCM 13561]
-MQAIVQLRGDV-----NLDYGVEDTLDMLNVGRVNHATFVPETDSYRGMITKVNDVVA-
----FGEPSVEAVARTIARRGE---PLEGS-ADVDDEWIDDNTDY-----------ADLE
ALAAA-------LVDEETTLREQGLSPTLRL----H--APRGGH------EGIKHPVIEG
GELGKHSTEEIDS-----------------------------------------------
--------------------------LLEAMR--
>gi|448426486|ref|ZP_21583335.1| 50S ribosomal protein L30P [Halorubrum terrestre JCM 10247]
-MQAIVQLRGDV-----NLDYGVEDTLDMLNVGRVNHATFVPETDSYRGMITKVNDVVA-
----FGEPSVEAVARTIARRGE---PLEGS-ADVDDEWIDDNTDY-----------ADLE
ALAAA-------LVDEETTLREQGLSPTLRL----H--APRGGH------EGIKHPVIEG
GELGKHSTEEIDS-----------------------------------------------
--------------------------LLEAMR--
>lcl|36548_3352 unnamed protein product
MMQAIVQLRGDV-----NLDYGVEDTLDMLNVGRVNHATFVPETDSYRGMITKVNDVVA-
----FGEPSVEAVARTIARRGE---PLEGS-ADVDDEWIDDNTDY-----------ADLE
ALAAA-------LVDEETTLREQGLSPTLRL----H--APRGGH------EGIKHPVIEG
GELGKHSTEEIDG-----------------------------------------------
--------------------------LLEAMR--
>lcl|36549_635 unnamed protein product
MMQAIVQLRGDV-----NLDYGVEDTLDMLNVGRVNHATFVPETDSYRGMITKVNDVVA-
----FGEPSVEAVARTIARRGE---PLEGS-ADVDDEWIDDNTDY-----------ADLE
ALAAA-------LVDEETTLREQGLSPTLRL----H--APRGGH------EGIKHPVIEG
GELGKHSTEEIDS-----------------------------------------------
--------------------------LLEAMR--
>lcl|18175_1632 unnamed protein product
MMQAIVQLRGDV-----NLDYDVEDTLDMLNVGRVNHATFVPETDSYRGMITKVNDVVA-
----FGEPSVEAVARTVARRGE---PLEGS-ADVDDEWIDSNTDY-----------ADLE
ALAEA-------LVDEETTLREQGLSPTLRL----H--APRGGH------EGIKXPVIEG
GELGKHTTEEIDS-----------------------------------------------
--------------------------LLEAMR--
>lcl|18176_1174 unnamed protein product
MMQAIVQLRGDV-----NLDYGVEDTLDMLNVGRVNHATFVPETDSYRGMITKVNDVVA-
----FGEPSVEAVARTIARRGE---PLEGS-ADVDDEWIDSNTDY-----------ADLE
ALAEA-------LVDEETTLREQGLSPTLRL----H--APRGGH------EGIKHPVIEG
GELGKHTTEEIDS-----------------------------------------------
--------------------------LLEAMR--
>gi|448730398|ref|ZP_21712706.1| 50S ribosomal protein L30P [Halococcus saccharolyticus DSM 5350]
-MQALVQLRGEV-----NMSQEVRDTLSMLNMHSTNHCALVPETDTYRGMITKVNDYVA-
----YGEPSQAVLERTLRTRGE---PAEGS-AAIDDEWVAENTDY-----------DDLA
GLATA-------LLDEETTLREAGLAPALRL----H--PPRGGH------DGVKHPTPEG
GELGKHDTDGIDA-----------------------------------------------
--------------------------LLTAMR--
>gi|448735113|ref|ZP_21717331.1| 50S ribosomal protein L30P [Halococcus salifodinae DSM 8989]
-MQALVQLRGEV-----NMSQEVRDTLTMLNVHSTNHCALVPETDTYRGMITKVNDYVA-
----FGEPSQAVLERTIRSRGE---PDEGS-GAIDDEWVADNTEH-----------DDIA
GLAAA-------LLAEETTLREAGLVPALRL----H--PPRGGH------DGVKHPTPEG
GELGKHDTDGIDA-----------------------------------------------
--------------------------LLTAMR--
>gi|409731082|ref|ZP_11272623.1| 50S ribosomal protein L30P [Halococcus hamelinensis 100A6]
-MQALVQVRGEV-----NMEQGVRDTLSMLNMHSTNHCTLVPETDTYRGMITKVNDYVA-
----YGEPSPGVLATVLETRGE---PAEGD-EDVDDEWVGENTDY-----------DDLS
ALAEA-------LLAEETTLQDAGLSPSLRL----H--PPRGGH------NGVKHPTAEG
GELGKHSSDEIDA-----------------------------------------------
--------------------------LLSAMR--
>gi|448726773|ref|ZP_21709165.1| 50S ribosomal protein L30P [Halococcus morrhuae DSM 1307]
-MQALVQLRGEV-----NMESGVRDTLSMLNVHSTNHCALVPETDTYEGMITKVNDYVA-
----FGEPSPGVIATLLQTRGE---PAEGT-AEIDDEWVSENTDY-----------DDVS
ALAEG-------LLAEETTLREAGLTPALRL----XCDSPRRGA----------------
-----VTTA---------------------------------------------------
----------------------------------
>gi|448737883|ref|ZP_21719916.1| 50S ribosomal protein L30P [Halococcus thailandensis JCM 13552]
-MQALVQLRGEV-----NMEGGVRDTLSMLNVHSTNHCALVPETDTYEGMITKVNDYVA-
----FGEPSPGVLATLLQTRGE---PAEGD-GDIDDEWVSENTDY-----------DDVS
ALAEG-------LLAEETTLREAGLTPALRL----H--PPRGGH------DGVKHPVPED
GELGRHSTEEIDA-----------------------------------------------
--------------------------LLTAMR--
>gi|322372147|ref|ZP_08046688.1| ribosomal protein L30P [Haladaptatus paucihalophilus DX253]
-MEAVVQIRGEV-----NMDQDVRDTLSMLNIHKVNHCALVPESETYRGMITKVNDFVA-
----HGEPDQDVLETVLSKRAQ---PLEGS-DDVDDEWIAENTDY-----------DDIA
DLAGA-------LLDDETTLREQGLTPVLRL----H--PPRGGH------EGIKHPTKEG
GQLGKHTTEEIST-----------------------------------------------
--------------------------LLEAMR--
>gi|257387897|ref|YP_003177670.1| 50S ribosomal protein L30P [Halomicrobium mukohataei DSM 12286]
-MKALVQLRGEV-----DMSEEVSDTLEMLNIHGVNHCVLVPETDTYRGMVTKVNDFVA-
----HGQPSVDVVETLLAKRAE---PLEGS-ADVDDEWIAEQTDY-----------DDLG
ALAQA-------LVDEETTLRDEGLSPTLRL----H--PPRGGH------DGLKHAATES
GQLGKHDSEQIDQ-----------------------------------------------
--------------------------LLEAMR--
>gi|448681484|ref|ZP_21691575.1| 50S ribosomal protein L30P [Haloarcula argentinensis DSM 12282]
-MHALVQLRGEV-----NMHTDIQDTLEMLNIHHVNHCTLVPETDAYRGMVTKVNDFVA-
----FGEPSQETLETVLATRAE---PLEGD-ADVDDEWIAENTDY-----------DDIS
GLAFA-------LLSEETTLREQGLSPTLRL----H--PPRGGH------DGVKHPVKEG
GQLGKHDTEGIDE-----------------------------------------------
--------------------------LLEAMR--
>lcl|38015_149 unnamed protein product
MMHALVQLRGEV-----NMHTDIQDTLEMLNIHHVNHCTLVPETDAYRGMVTKVNDFVA-
----FGEPSQETLETVLATRAE---PLEGD-ADVDDEWVAENTDY-----------DDIS
GLAFA-------LLSEETTLREQGLSPTLRL----H--PPRGGH------DGVKHPVKEG
GQLGKHDTEGIDE-----------------------------------------------
--------------------------LLEAMR--
>gi|448648000|ref|ZP_21679478.1| 50S ribosomal protein L30P [Haloarcula californiae ATCC 33799]
-MHALVQLRGEV-----NMHTDIQDTLEMLNIHHVNHCTLVPETDAYRGMVAKVNDFVA-
----FGEPSQETLETVLATRAE---PLEGD-ADVDDEWVAEHTDY-----------DDIS
GLAFA-------LLSEETTLREQGLSPTLRL----H--PPRGGH------DGVKHPVKEG
GQLGKHDTEGIDD-----------------------------------------------
--------------------------LLEAMR--
>gi|55378365|ref|YP_136215.1| 50S ribosomal protein L30 [Haloarcula marismortui ATCC 43049]
-MHALVQLRGEV-----NMHTDIQDTLEMLNIHHVNHCTLVPETDAYRGMVAKVNDFVA-
----FGEPSQETLETVLATRAE---PLEGD-ADVDDEWVAEHTDY-----------DDIS
GLAFA-------LLSEETTLREQGLSPTLRL----H--PPRGGH------DGVKHPVKEG
GQLGKHDTEGIDD-----------------------------------------------
--------------------------LLEAMR--
>gi|448636966|ref|ZP_21675414.1| 50S ribosomal protein L30P [Haloarcula sinaiiensis ATCC 33800]
-MHALVQLRGEV-----NMHTDIQDTLEMLNIHHVNHCTLVPETDAYRGMVAKVNDFVA-
----FGEPSQETLETVLATRAE---PLEGD-ADVDDEWVAEHTDY-----------DDIS
GLAFA-------LLSEETTLREQGLSPTLRL----H--PPRGGH------DGVKHPVKEG
GQLGKHDTEGIDD-----------------------------------------------
--------------------------LLEAMR--
>gi|448685281|ref|ZP_21693273.1| 50S ribosomal protein L30P [Haloarcula japonica DSM 6131]
-MHALVQLRGEV-----NMHTDIQDTLEMLNIHHVNHCTLVPETDAYRGMVAKVNDFVA-
----FGEPSQETLETVLATRAE---PLEGD-ADVDDEWVAENTDY-----------DDIS
GLAFA-------LLSEETTLREQGLSPTLRL----H--PPRGGH------DGVKHPVKEG
GQLGKHDTEGIDD-----------------------------------------------
--------------------------LLEAMR--
>gi|448630829|ref|ZP_21673284.1| 50S ribosomal protein L30P [Haloarcula vallismortis ATCC 29715]
-MHALVQLRGEV-----NMHSDIQDTLEMLNIHHVNHCTLVPETDAYRGMVTKVNDFVA-
----FGEPSQETLETILATRAE---PLEGD-ADVDDEWVAENTDY-----------DDIS
GLAFA-------LLSEETTLREQGLSPTLRL----H--PPRGGH------DGVKHPVKEG
GQLGKHDTEGIDD-----------------------------------------------
--------------------------LLEAMR--
>gi|448671536|ref|ZP_21687441.1| 50S ribosomal protein L30P [Haloarcula amylolytica JCM 13557]
-MHALVQLRGEV-----NMHSDIQDTLEMLNIHHVNHCTLVPETDAYRGMVTKVNDFVA-
----FGEPSQETLETVLATRAE---PLEGD-ADVDDEWVAEHTDY-----------DDIS
GLAFA-------LLSEETTLREQGLSPTLRL----H--PPRGGH------DGVKHPVKEG
GQLGKHDTEGIDD-----------------------------------------------
--------------------------LLEAMR--
>gi|344212392|ref|YP_004796712.1| 50S ribosomal protein L30P [Haloarcula hispanica ATCC 33960]
-MHALVQLRGEV-----NMHSDIQDTLEMLNIHHVNHCTLVPETDAYRGMVTKVNDFVA-
----FGEPSQETLETVLATRAE---PLEGD-ADVDDEWVAENTDY-----------DDIS
GLAFA-------LLSEETTLREQGLSPTLRL----H--PPRGGH------DGVKHPVKEG
GQLGKHDTEGIDD-----------------------------------------------
--------------------------LLEAMR--
>lcl|36174_3830 unnamed protein product
-MKAVVQLRGEV-----NRETEVDDTLSMLNIHNVNHATLIPDTDAYRGMVTKVNDFVA-
----HGEPDQDVLATLLANRAE---PLEGRQSDVDEEWLEENTEY-----------SEFS
ELAEA-------LLA-------------XRL----H--PPRGGH------DGLKHAAAEG
GQLGKHTTQEIND-----------------------------------------------
--------------------------LLESMR--
>gi|448377827|ref|ZP_21560523.1| 50S ribosomal protein L30P [Halovivax asiaticus JCM 14624]
-MKALVQLRGEV-----DRSDAVDDTLMMLNIPEVNHATLVPERDTYRGMITKVHDYVA-
----YGEPSADVLATVLSKRAE---PLEGRQSDVDEAWVADNTAY-----------DDFD
GLAEA-------LLEEETTLREEGLSPTLRL----H--PPRGGH------DGIKKPTGDG
GQLGKHTTEQIND-----------------------------------------------
--------------------------LLESMR--
>gi|433638912|ref|YP_007284672.1| 50S ribosomal protein L30P, archaeal [Halovivax ruber XH-70]
-MKALVQLRGEV-----DRSDAVDDTLMMLNIPEVNHATLVPERDTYRGMITKVHDYVA-
----YGEPSTDVLATVLSKRAE---PLEGRQSDVDEAWVADNTAY-----------GDFD
GLAEA-------LLEEETTLREEGLSPTLRL----H--PPRGGH------DGIKKPTGDG
GQLGKHTTEQIND-----------------------------------------------
--------------------------LLESMR--
>gi|336252419|ref|YP_004595526.1| 50S ribosomal protein L30P [Halopiger xanaduensis SH-6]
-MKAVVQVRGEV-----NRQQTVQDTLEMLNIHSVNHCALVPETDTYTGMVNKVNDYVA-
----HGEPSAEVLAAVLAKRAE---PLEGDQSDVDAEWVDENTEY-----------GDFE
SLAEA-------LLAEETTLREQGLSPTLRL----H--PPRGGH------AGIKKPTAEG
GQLGKHTTDEIND-----------------------------------------------
--------------------------LLESMR--
>gi|448369918|ref|ZP_21556371.1| 50S ribosomal protein L30P [Natrialba aegyptia DSM 13077]
-MKAVVQVRGEV-----NRQQTVQDTLEMLNIHGVNHCALIPETDTYRGMITKVNDYVA-
----HGEPDADVLETVLAKRAE---PLEGRQSDVDEEWLSENTEF-----------SDFA
ALAEA-------LLDEETTLREEGLSPTLRL----H--PPRGGH------NGIKKPTAEG
GQLGKHTTEDINV-----------------------------------------------
--------------------------LLESMR--
>gi|448350202|ref|ZP_21539021.1| 50S ribosomal protein L30P [Natrialba taiwanensis DSM 12281]
-MKAVVQVRGEV-----NRQQTVQDTLEMLNIHGVNHCALIPETDTYRGMITKVNDYVA-
----HGEPDADVLETVLAKRAE---PLEGRQSDVDEEWLSENTEF-----------SDFA
ALAEA-------LLDEETTLREEGLSPTLRL----H--PPRGGH------NGIKKPTAEG
GQLGKHTTEDINV-----------------------------------------------
--------------------------LLESMR--
>gi|448362283|ref|ZP_21550894.1| 50S ribosomal protein L30P [Natrialba asiatica DSM 12278]
-MKAVVQVRGEV-----NRQQTVQDTLEMLNIHGVNHCALIPETDTYRGMITKVNDYVA-
----HGEPDADVLETVLAKRAE---PLEGRQSDVDEEWLSENTEF-----------SDFA
ELAEA-------LLDEETTLREEGLSPTLRL----H--PPRGGH------NGIKKPTAEG
GQLGKHTTEDINV-----------------------------------------------
--------------------------LLESMR--
>gi|429190323|ref|YP_007176001.1| 50S ribosomal protein L30P, archaeal [Natronobacterium gregoryi SP2]
-MRAIVQVRGEV-----NRQEDVEDTLQMLNIHNVNHCALVPETDTYEGMIAKVNDYVA-
----HGEPSVDVVATLLAKRAE---PLEGDQSDADEEWLAENTEY-----------DGFE
ELAEA-------LVEEETTLRDEGLSPTLRL----H--PPRGGH------DGIKKPTVEG
GQLGKHTTDEIND-----------------------------------------------
--------------------------LLESMR--
>gi|448704280|ref|ZP_21700619.1| 50S ribosomal protein L30P [Halobiforma nitratireducens JCM 10879]
-MKAVVQVRGEV-----NRQEDVQDTLEMLNIHGVNHCALVPETDAYVGMVTKVNDYVA-
----HGEPSVDVLATVLEGRSE---PLEGDQSDADEEWLTENTEY-----------NDFE
ALAEA-------LVAEETTLRDEGLSPTLRL----H--PPRGGH------DGIKKPTVEG
GQLGKHTTEEIND-----------------------------------------------
--------------------------LLESMR--
>gi|448697480|ref|ZP_21698520.1| 50S ribosomal protein L30P [Halobiforma lacisalsi AJ5]
-MKAVVQVRGEV-----NRQQKVQDTLEMLNIHGVNHCALVPETDTYEGMVTKVNDYVA-
----HGEPSADVLATLLERRSE---PLEGRQADVDEEWLAENTEY-----------DDFD
ALAEA-------LLAEETTLRDEGLSPTLRL----H--PPRGGH------DGIKKPTVEG
GQLGKHTTEEIND-----------------------------------------------
--------------------------LLESMR--
>gi|448315134|ref|ZP_21504786.1| 50S ribosomal protein L30P [Natronococcus jeotgali DSM 18795]
-MRAVVQVRGEV-----NRNSDIQDTLEMLNIHSVNHCALVPETDAYDGMVAKVNDYVA-
----IGEPEQEVLETVLAKRAE---PLEGRQGDVDEEWLAENTEY-----------DDFG
ALAEA-------LLAEETTLREQGFSPTLRL----H--PPRGGH------EGIKKPTAEG
GQLGKHTTEEINQ-----------------------------------------------
--------------------------LLESMR--
>gi|448323142|ref|ZP_21512606.1| 50S ribosomal protein L30P [Natronococcus amylolyticus DSM 10524]
-MRAVVQVRGEV-----NRNTDIQDTLEMLNIHSVNHCALVPETDTYDGMVAKVNDYVA-
----IGEPNQDVLETVLAKRAE---PLEGRQADVDEEWLAENTDY-----------DDFG
GLAEA-------LLAEETTLREVGLSPTLRL----H--PPRGGH------EGIKKPTAEG
GQLGKHTTEEINQ-----------------------------------------------
--------------------------LLESMR--
>gi|435848727|ref|YP_007310977.1| LSU ribosomal protein L30P [Natronococcus occultus SP4]
-MRAVVQVRGEV-----NRNTDIQDTLEMLNIHGVNHCALVPETDAYNGMVAKVNDYVA-
----IGEPEQDVLKTVLAKRAE---PLEGRQADVDEEWLAENTDY-----------DDFG
ALAEA-------LLAEETTLREQGLSPTLRL----H--PPRGGH------EGIKKPTAEG
GQLGKHTTEEINQ-----------------------------------------------
--------------------------LLESMR--
>gi|448392340|ref|ZP_21567114.1| 50S ribosomal protein L30P [Haloterrigena salina JCM 13891]
-MKAVVQVRGEV-----NRHEDVEDTLQMLNIHSVNHCALVPETDTYTGMVHKVNDYVA-
----HGEPDAEVLETVLEKRAE---PLEGKQSDVDEEWLAENADY-----------DDFG
ALAEA-------LLAEETTLREQGLSPTLRL----H--PPRGGH------EGIKKPTAEG
GQLGKHTTGQIND-----------------------------------------------
--------------------------LLESMR--
>gi|284165513|ref|YP_003403792.1| 50S ribosomal protein L30P [Haloterrigena turkmenica DSM 5511]
-MKAVVQVRGEV-----NRQEDVEDTLQMLNIHSVNHCALVPETDTYTGMIHKVNDYVA-
----HGEPDAEVLETVLEKRAE---PLEGRQSDVDEEWLADNTDY-----------DDFG
ALADA-------LLAEETTLREQGLSPTLRL----H--PPRGGH------EGIKKPTAEG
GQLGKHTTGQIND-----------------------------------------------
--------------------------LLESMR--
>gi|448311959|ref|ZP_21501712.1| 50S ribosomal protein L30P [Natronolimnobius innermongolicus JCM 12255]
-MKAVVQVRGEV-----NRNQDIQDTLEMLNIHSVNHCALVPETDAYVGMVNKVNDYVA-
----HGEPDADVLETLLAKRAE---PLEGKQADVDEEWLSENTDY-----------DDFG
ALAEA-------LLEEETTLREEGLSPTLRL----H--PPRGGH------DGIKQPTAGG
GQLGKHTTGQIND-----------------------------------------------
--------------------------LLESMR--
>gi|448358825|ref|ZP_21547499.1| 50S ribosomal protein L30P [Natrialba chahannaoensis JCM 10990]
-MKAVVQVRGEV-----NRNQDIQDTLEMLNIHENNHCALVPETDAYVGMVNKVNDFVA-
----HGEPDAEVLETLLAKRAE---PLEGRQSDVDEAWLAENTDY-----------DEFG
ALAEA-------LLEEETTLREQGLSPTLRL----H--PPRGGH------DGIKKPTAEG
GQLGKHTTEEINV-----------------------------------------------
--------------------------LLESMR--
>gi|448352620|ref|ZP_21541401.1| 50S ribosomal protein L30P [Natrialba hulunbeirensis JCM 10989]
-MKAVVQVRGEV-----NRNQDIQDTLEMLNIHENNHCALVPETDAYVGMVNKVNDFVA-
----HGEPDAEILETLLAKRAE---PLEGRQSDVDEEWLAENTDY-----------DEFG
ALAEA-------LLEEETTLREQGLSPTLRL----H--PPRGGH------DGIKKPTAEG
GQLGKHTTEEINV-----------------------------------------------
--------------------------LLESMR--
>gi|289579919|ref|YP_003478385.1| 50S ribosomal protein L30 [Natrialba magadii ATCC 43099]
-MKAVVQVRGEV-----NRNQDIQDTLEMLNIHENNHCALVPETDAYIGMVNKVNDFVA-
----HGEPDAEVLETLLAKRAE---PLEGRQSDVDEEWLAENTDY-----------DEFG
ALAEA-------LLDEETTLREQGLSPTLRL----H--PPRGGH------DGIKKPTAEG
GQLGKHTTEEINV-----------------------------------------------
--------------------------LLESMR--
>gi|448298486|ref|ZP_21488515.1| 50S ribosomal protein L30P [Natronorubrum tibetense GA33]
-MKAIVQVRGEV-----NRNADIQDTLEMLNIHSVNHCTLVPETDAYQGMISKVNDYVA-
----VGEPDADVLETLLVKRAE---PLEGKQADVDEEWLAENTDF-----------DDFG
ELAEA-------LLAEETTLREQGLSPTLRL----H--PPRGGH------DGIKKPTVEG
GQLGKHTTAQIND-----------------------------------------------
--------------------------LLESMR--
>gi|448329380|ref|ZP_21518680.1| 50S ribosomal protein L30P [Natrinema versiforme JCM 10478]
-MKAIVQIRGEV-----NRQEDVQDTLSMLNIHNVNHCTLVPETDAYEGMIAKVNDYVA-
----VGEPDAEVLETLLAKRAE---PLEGTQSDVDEEWLADNTAY-----------DGFG
DLAEA-------LLSEETTLRDEGLSPTLRL----H--PPRGGH------EGIKKPTVEG
GQLGKHTTGEIND-----------------------------------------------
--------------------------LLESMR--
>gi|448338113|ref|ZP_21527165.1| 50S ribosomal protein L30P [Natrinema pallidum DSM 3751]
-MKAIVQIRGEV-----NRQDDVQDTLSMLNIHNVNHCTLVPETDAYEGMIAKVNDYVA-
----VGEPDADVLETLLAKRAE---PLEGDQSDVDEEWLADNTEY-----------SDFG
ELADA-------LLAEETTLRDEGLSPTLRL----H--PPRGGH------DGIKKPTVEG
GQLGKHTTGEIND-----------------------------------------------
--------------------------LLESMR--
>lcl|38023_3516 unnamed protein product
-MKAIVQIRGEV-----NRQEDVQDTLSMLNIHNVNHCTLVPETDAYEGMIAKVNDYVA-
----VGEPDADVLETLLAKRAE---PLEGDQSDVDEEWLADNTEY-----------DDFG
ALAAA-------LLAEETTLRDEGLSPTLRL----H--PPRGGH------DGIKKPTVEG
GQLGKHTTGEIND-----------------------------------------------
--------------------------LLESMR--
>gi|448345606|ref|ZP_21534495.1| 50S ribosomal protein L30P [Natrinema altunense JCM 12890]
-MKAIVQIRGEV-----NRQEDVQDTLSMLNIHNVNHCTLVPETDAYEGMIAKVNDYVA-
----VGEPDADVLETLLAKRAE---PLEGDQSDVDEEWLADNTEY-----------DDFG
ALAAA-------LLAEETTLRDEGLSPTLRL----H--PPRGGH------DGIKKPTVEG
GQLGKHTTGEIND-----------------------------------------------
--------------------------LLESMR--
>gi|448341369|ref|ZP_21530330.1| 50S ribosomal protein L30P [Natrinema gari JCM 14663]
-MKAIVQIRGEV-----NRQEDVQDTLSMLNIHNVNHCTLVPETDAYEGMIAKVNDYVA-
----VGEPDADVLETLLAKRAE---PLEGDQSDVDEEWLADNTEY-----------DDFG
ALAAA-------LLAEETTLRDEGLSPTLRL----H--PPRGGH------EGIKKPTVEG
GQLGKHTTGEIND-----------------------------------------------
--------------------------LLESMR--
>gi|397773822|ref|YP_006541368.1| ribosomal protein L30P [Natrinema sp. J7-2]
-MKAIVQIRGEV-----NRQEDVQDTLSMLNIHNVNHCTLVPETDAYEGMIAKVNDYVA-
----VGEPDADVLETLLAKRAE---PLEGDQSDVDEEWLADNTEY-----------DDFG
ALAAA-------LLAEETTLRDEGLSPTLRL----H--PPRGGH------EGIKKPTVEG
GQLGKHTTGEIND-----------------------------------------------
--------------------------LLESMR--
>gi|448386110|ref|ZP_21564318.1| 50S ribosomal protein L30P [Haloterrigena thermotolerans DSM 11522]
-MKAIVQVRGEV-----NRQDDVQDTLEMLNIHSVNHCALVPETDAYEGMIAKVNDYVA-
----HGEPDADVLETLLAKRAE---PLEGDQADVDEAWLADNTEY-----------DDFG
ELADA-------LLAEETTLRDEGLSPTLRL----H--PPRGGH------EGIKKPTIEG
GQLGKHTTGQIND-----------------------------------------------
--------------------------LLESMR--
>gi|448332379|ref|ZP_21521623.1| 50S ribosomal protein L30P [Natrinema pellirubrum DSM 15624]
-MKAIVQVRGEV-----NRQDDVQDTLEMLNIHSVNHCALVPETDAYEGMIAKVNDYVA-
----HGEPDADVLETLLAKRAE---PLEGDQADVDEAWLADNTEY-----------DDFG
ELADA-------LLAEETTLRDEGLSPTLRL----H--PPRGGH------EGIKKPTIEG
GQLGKHTTGQIND-----------------------------------------------
--------------------------LLESMR--
>gi|448399331|ref|ZP_21570633.1| 50S ribosomal protein L30P [Haloterrigena limicola JCM 13563]
-MKAIVQVRGEV-----NRQEDVQDTLEMLNIHSVNHCALVPETDAYNGMVAKVNDYVA-
----HGEPDADVLETLLAKRAE---PLEGKQADVDEEWLADNTEY-----------DDFG
ALAEA-------LLAEETTLRDEGLSPTLRL----H--PPRGGH------EGIKKPTAEG
GQLGKHTTGEIND-----------------------------------------------
--------------------------LLESMR--
>gi|448302887|ref|ZP_21492837.1| 50S ribosomal protein L30P [Natronorubrum sulfidifaciens JCM 14089]
-MKALVQVRGEV-----NRKGDIQDTLEMLNIHSVNHCTLVPETDAYQGMVTKVNDYVA-
----YGEPDADVLETLLAKRAE---PLEGKQSDVDEEWLAENTEY-----------DDFG
ALAEA-------LLAEETTLREEGLSPTLRL----H--PPRGGH------NGIKKPTVEG
GQLGKHTTEEIND-----------------------------------------------
--------------------------LLESMR--
>gi|448309715|ref|ZP_21499571.1| 50S ribosomal protein L30P [Natronorubrum bangense JCM 10635]
-MKAIVQVRGEV-----NRKQDVQDTLKMLNIHSVNHCALVPETDTYQGMITKVNDYVA-
----VGEPDADVLETVLAKRAE---PLEGKQSDVDEEWLAENTEY-----------DDFG
ALAEA-------LLAEETTLREEGLSPTLRL----H--PPRGGH------DGIKKPTVEG
GQLGKHTTGEIND-----------------------------------------------
--------------------------LLDSMR--
>gi|452206427|ref|YP_007486549.1| 50S ribosomal protein L30 [Natronomonas moolapensis 8.8.11]
-MKAIVQLRGEV-----NQSEAVRDTLGMLNLHRVNHATLVPETDTYEGMVTKVNDWVA-
----HGEPSVETVELLLETRGE---PAEGD-ADIDDAWVTEHTDY-----------ADLG
ALADA-------LAGEETTLQAEGLAPTLRL----H--PPRGGH------DGIKHPTTEG
GQLGPHATEEIDD-----------------------------------------------
--------------------------LLEAMR--
>gi|335438888|ref|ZP_08561619.1| 50S ribosomal protein L30P [Halorhabdus tiamatea SARL4B]
-MEALVQLRGEV-----DVSGDVVDTLTMLNLGRVNHATLVPETDPYRGMITKVHDVVA-
----HGEPSVETVELLLEKRAE---PVEGD-EEIDDDWVGWNTNY-----------DDIS
ALAEA-------LVDEETTLQAVGLSPTLRL----H--PPRKGH------DGIKHPTKEG
GQLGDHSTEEIDA-----------------------------------------------
--------------------------LLEAMR--
>gi|257053380|ref|YP_003131213.1| 50S ribosomal protein L30P [Halorhabdus utahensis DSM 12940]
-MEALVQLRGEV-----DVSGDVVDTLMMLNLGRVNHATLVPETDAYRGMITKVHDVVA-
----HGEPSVETVELLLESRAE---PAEGG-EDVDDDWVGWNTNY-----------DDIS
GLAEA-------LVDEETTLQDAGLSPTLRL----H--PPRKGH------DGIKHPAKEG
GQLGDHSTAEIDA-----------------------------------------------
--------------------------LLEAMR--
>gi|399577367|ref|ZP_10771120.1| hypothetical protein HSB1_31590 [Halogranum salarium B-1]
-MKAVVQIRGEV-----DQSADVRDTLGMLNLHRVNHCTLVPWTDTYRGMVTKVNDWVA-
----YGEPSVDVVETLLVKRAE---PFQGK-EDVDEEWLSENADY-----------DDFG
ALAEA-------LVDEETTLKEQGLSPVLRL----H--PPRGGH------DGIKHPTKEG
GQLGKHTSEGIDE-----------------------------------------------
--------------------------LLEAMR--
>gi|76803078|ref|YP_331173.1| 50S ribosomal protein L30P [Natronomonas pharaonis DSM 2160]
-MKAIVQVRGEV-----NQEQGVRDTLEMLNLDRVNHATLVPETDAYDGMVTKVNDWVA-
----HGEPSADVVATLIERRAE---PAAGE-GDIDDEWVADNTDY-----------DGVE
ALAEA-------LVDEETTLQEAGVSPTLRL----H--PPRGGH------DGIKHPTKEG
GQLGKHTTEEIDT-----------------------------------------------
--------------------------LLEAMR--
>gi|448285650|ref|ZP_21476891.1| 50S ribosomal protein L30P [Halogeometricum borinquense DSM 11551]
-MQAVVQLRGDV-----NMSEATHDTLKMLNIHSVNHCALVPESDTYRGMITKVNDYVA-
----HGEPSVDVVETLLRTRAE---PEEGS-DTVDAEWLEANTDY-----------DDVT
ALAEA-------LIDEETTLREQGLSPVLRL----H--PPRGGH------KGQKHVTKEG
GQLGKHTTEQIDD-----------------------------------------------
--------------------------LLEDMR--
>gi|448415398|ref|ZP_21578198.1| 50S ribosomal protein L30P [Halosarcina pallida JCM 14848]
-MQAIVQLRGDV-----NMSEATHDTLKMLNIHSVNHCAFVPETDTYRGMITKVNDYVA-
----HGEPSADVVETLLRTRAE---PEEGS-ETVDDDWIAEHTDY-----------DDVS
ALAEA-------IVDEETTLREQGLSPVLRL----H--PPRGGH------KGQKHVTKEG
GQLGKHETEQIDE-----------------------------------------------
--------------------------LLEDMR--
>gi|448592800|ref|ZP_21651847.1| 50S ribosomal protein L30P [Haloferax elongans ATCC BAA-1513]
-MQAIVQLRGEV-----NMAQDVRDTLTMLNIGSVNHATFVPESDTYRGMITKVNDYVA-
----HGTPSADVVETLVRTRAE---PEEGS-DEITDEWVSENTDY-----------DDVS
DLASA-------VVDEETTLRKQGLSPVLRL----H--PPRGGH------RGQKHVTKEG
GQLGKHTTEEIDE-----------------------------------------------
--------------------------LLEAMR--
>gi|448578180|ref|ZP_21643615.1| 50S ribosomal protein L30P [Haloferax larsenii JCM 13917]
-MQAIVQLRGEV-----NMAQDVRDTLTMLNIGSVNHATFVPESDTYRGMITKVNDYVA-
----HGTPSADVVETLVRTRAE---PEEGS-DEITDEWVSENTDY-----------DDVA
DLASA-------VVDEETTLREQGLSPVLRL----H--PPRGGH------RGQKHVTKEG
GQLGKHTTEEIDE-----------------------------------------------
--------------------------LLEAMR--
>gi|448611726|ref|ZP_21662156.1| 50S ribosomal protein L30P [Haloferax mucosum ATCC BAA-1512]
-MQAIVQIRGEV-----NISQDIQDTLTMLNIHRVNHATFVPETDAYRGMITKVNDFVA-
----HGTPSVDVVETLIRTRAE---PESGS-GDITDEWVSENTDY-----------DDVT
ALAQA-------LVDEETTLRDQGVSPVLRL----H--PPRGGH------RGQKHVTKEG
GQLGKHETEQIDE-----------------------------------------------
--------------------------LLEAMR--
>gi|448618093|ref|ZP_21666438.1| 50S ribosomal protein L30P [Haloferax mediterranei ATCC 33500]
-MQAIVQLRGEV-----NISQDVRDTLSMLNIHRVNHATFVPENDAYRGMITKVNDFVA-
----HGTPSVDVVETLVRTRAE---PESGD-GDISDEWVSENTDY-----------DDVA
ALAQA-------LVDEETTLREQGVSPVLRL----H--PPRGGH------RGQKHVTKEG
GQLGKHDTEQIDE-----------------------------------------------
--------------------------LLEAMR--
>gi|448600490|ref|ZP_21655986.1| 50S ribosomal protein L30P [Haloferax alexandrinus JCM 10717]
-MQAIVQLRGEV-----NIAQDVRDTLTMLNIHRVNHATFVPETDAYRGMISKVNDFVA-
----HGEPSVDVVETLISTRAE---PEEGD-GDITDEWVSENTDY-----------DDVA
ALAQA-------IVDEETTLREQGVSPVLRL----H--PPRGGH------RGQKHVTKEG
GQLGKHSTEQIDE-----------------------------------------------
--------------------------LLEDMR--
>gi|448557062|ref|ZP_21632497.1| 50S ribosomal protein L30P [Haloferax sp. ATCC BAA-644]
-MQAIVQLRGEV-----NIAQDVRDTLTMLNIHRVNHATFVPETDAYRGMISKVNDFVA-
----HGEPSVDVVETLISTRAE---PEEGD-GDITDEWVSENTDY-----------DDVA
ALAQA-------IVDEETTLREQGVSPVLRL----H--PPRGGH------RGQKHVTKEG
GQLGKHSTEQIDE-----------------------------------------------
--------------------------LLEDMR--
>gi|448548039|ref|ZP_21627383.1| 50S ribosomal protein L30P [Haloferax sp. ATCC BAA-645]
-MQAIVQLRGEV-----NIAQDVRDTLTMLNIHRVNHATFVPETDAYRGMISKVNDFVA-
----HGEPSVDVVETLISTRAE---PEEGD-GDITDEWVSENTDY-----------DDVA
ALAQA-------IVDEETTLREQGVSPVLRL----H--PPRGGH------RGQKHVTKEG
GQLGKHSTEQIDE-----------------------------------------------
--------------------------LLEDMR--
>gi|448545965|ref|ZP_21626292.1| 50S ribosomal protein L30P [Haloferax sp. ATCC BAA-646]
-MQAIVQLRGEV-----NIAQDVRDTLTMLNIHRVNHATFVPETDAYRGMISKVNDFVA-
----HGEPSVDVVETLISTRAE---PEEGD-GDITDEWVSENTDY-----------DDVA
ALAQA-------IVDEETTLREQGVSPVLRL----H--PPRGGH------RGQKHVTKEG
GQLGKHSTEQIDE-----------------------------------------------
--------------------------LLEDMR--
>gi|433420015|ref|ZP_20405401.1| 50S ribosomal protein L30P [Haloferax sp. BAB2207]
-MQAIVQLRGEV-----NIAQDVRDTLTMLNIHRVNHATFVPETDAYRGMISKVNDFVA-
----HGEPSVDVVETLISTRAE---PEEGD-GDITDEWVSENTDY-----------DDVA
ALAQA-------IVDEETTLREQGVSPVLRL----H--PPRGGH------RGQKHVTKEG
GQLGKHSTEQIDE-----------------------------------------------
--------------------------LLEDMR--
>gi|448569091|ref|ZP_21638503.1| 50S ribosomal protein L30P [Haloferax lucentense DSM 14919]
-MQAIVQLRGEV-----NIAQDVRDTLTMLNIHRVNHATFVPETDAYRGMISKVNDFVA-
----HGEPSVDVVETLISTRAE---PEEGD-GDITDEWVSENTDY-----------DDVA
ALAQA-------IVDEETTLREQGVSPVLRL----H--PPRGGH------RGQKHVTKEG
GQLGKHSTEQIDE-----------------------------------------------
--------------------------LLEDMR--
>gi|448290668|ref|ZP_21481814.1| 50S ribosomal protein L30P [Haloferax volcanii DS2]
-MQAIVQLRGEV-----NIAQDVRDTLTMLNIHRVNHATFVPETDAYRGMISKVNDFVA-
----HGEPSVDVVETLISTRAE---PEEGD-GDITDEWVSENTDY-----------DDVA
ALAQA-------IVDEETTLREQGVSPVIRL----H--PPRGGH------RGQKHVTKEG
GQLGKHSTEQIDE-----------------------------------------------
--------------------------LLEDMR--
>gi|448623101|ref|ZP_21669750.1| 50S ribosomal protein L30P [Haloferax denitrificans ATCC 35960]
-MQAIVQLRGEV-----NIAQDVRDTLTMLNIHRVNHATFVPENDAYRGMISKVNDFVA-
----HGEPSVDVVETLISTRAE---PESGD-GDITDEWVSENTDY-----------DDVA
ALAQA-------IVDEETTLRKQGVSPVLRL----H--PPRGGH------RGQKHVTKEG
GQLGKHSTEQIDE-----------------------------------------------
--------------------------LLEDMR--
>gi|448583491|ref|ZP_21646847.1| 50S ribosomal protein L30P [Haloferax gibbonsii ATCC 33959]
-MQAIVQLRGEV-----NIAQDVRDTLSMLNIHRVNHATFVPETDAYRGMISKVNDFVA-
----HGEPSVDVVETLISTRAE---PEQGD-GDITDEWVSENTDY-----------DDVA
ALAQA-------IVDEETTLRKQGVSPVLRL----H--PPRGGH------RGQKHVTKEG
GQLGKHSTEQIDE-----------------------------------------------
--------------------------LLEDMR--
>gi|448565536|ref|ZP_21636403.1| 50S ribosomal protein L30P [Haloferax prahovense DSM 18310]
-MQAIVQLRGEV-----NIAQDVRDTLTMLNIHRVNHATFVPETDAYRGMISKVNDFVA-
----HGEPSVDVVETLISTRAE---PEQGD-GDITDEWVSENTDY-----------DDVA
ALAQA-------IVDEETTLRKQGVSPVLRL----H--PPRGGH------RGQKHVTKEG
GQLGKHSTEQIDE-----------------------------------------------
--------------------------LLEDMR--
