# Supplementary material for: Inteins as indicators of gene flow in the halobacteria
Source: Front Microbiol. 2014 Jun 26;5:299. doi: 10.3389/fmicb.2014.00299 (PMC4071816; doi:10.3389/fmicb.2014.00299)
Supplement: Supplementary file 1 [file DataSheet1.ZIP › data_file1/reference_tree_alignment/L7e_L30p-nog.fasta]

>candidatus_nanosalinarum_J07AB56
-MIAAVRVRGPLDNHPDIENTLQSLGLEKQNQFVLLEDGASTRGMLKKAKDFIAYGEIDE
NAAEQMDLETGNTYSPG-------------------------------------------
-P--PTGGYGDTRSSYGQGGILGNNP--ETKNILEAMI
>hrr_J07HR59
-MNAIVQIRGPINMDGDVVDTLEMLNLGAVNHATLVPETPTYRGMITKVNDYVAFGEPSA
DSLATILERRAEPTHGD-ADIDDAWITDNTDHESVSALATALAEGETTLSDEGLSPTLRL
HP--PRGGHDGIKHAVKEGGQIGRHPPDAIDDLLEAMR
>halophilic_archaeon_J07HX64
-MKALVQVRGEVNMNGDIRDTLTMLNLGRVNHATLVPEEPAYEGMVTKVHDYVAHGEPSQ
AVLETILTRRGEPAEGE-ADIDDDWVTEQTEYGSVSALAEALLAEETTLQAAGLSPTLRL
HP--PRSGHKGIKQPVATGGQVGVHETDGIDQLLEAMR
>hqr_walsbyi_C23
-MQAIIQLRGPVNMSGAVEDTLAMLNLHRVNHCALVPETETYRGMITKVNEYVAHGEPSV
EVLSTVLERRVESENSD-ETVDETWLEAHTEYDDFDALATALIEEETTLRDQGLSPVLRL
HP--PRGGHRGQKHPTAEGGQIGVHDTDQINELLEAMR
>hqr_walsbyi_DSM_16790
-MQAIIQLRGPVNMSGAVEDTLAMLNLHRVNHCALVPETETYRGMITKVNEYVAHGEPSV
EVLSTVLERRVESENSD-ETVDETWLEAHTEYDDFDALATALIEEETTLRDQGLSPVLRL
HP--PRGGHRGQKHPTAEGGQIGVHDTDQINELLEAMR
>hbt_sp_NRC_1
-MQALVQVRGPVDMSRDIQDTLEMLNIHSVNHCALVPETDTYSGMVAKVNDYVAFGEPSE
AVLTDLIESRGEPASGA-GDVDDAWVAEHTEYDDVADLAGALLAEETTLSDAGLAPVIRL
HP--PRGGHDGIKTPASDGGQLGKHTTEEIDHLLTDMR
>hbt_salinarum_R_1
-MQALVQVRGPVDMSRDIQDTLEMLNIHSVNHCALVPETDTYSGMVAKVNDYVAFGEPSE
AVLTDLIESRGEPASGA-GDVDDAWVAEHTEYDDVADLAGALLAEETTLSDAGLAPVIRL
HP--PRGGHDGIKTPASDGGQLGKHTTEEIDHLLTDMR
>hbt_sp_DL_1
-MRAVVQVRGDVNMSGDVVDTLEMLNIHSVNHCALVPETETYDGMVAKVNDFVAFGEPSH
DVLASLLSRRGEPLEGS-ADTDDEWVAENTDYDDVDDLARALLDEETTLREAGFAPALRL
HP--PRGGHDGIKQPVSDGGQLGKHTTEEIDDLLTDMR
>hac_jeotgali_B3
-MQAVVQLRGEVDMSYDVEDTLSMLNLHRVNHCAFVPEHETFRGMVAKVNDYVAYGEPSQ
ETVETLLRTRAEPDEGS-GDIDDEWLADNTEYDSVAALAEALLEEETTLKEQGLTPVLRL
HP--PRGGHRGLKHVTAEGGQLGKHSTEGIDELLVAMR
>hns_J07HN4
-MQAIVQIRGEVNMAQGVRDTLEMLNLHSTNHATFVPETDPYRGMITKVNDYVAFGEPSV
ETVATLIRRRGEPAEGD-ADVDDAWVGEETDYDDVDALASALVDEETTLQDAGLAPAIRL
HP--PRGGHDGIKHPVIEGGQLGTHETEDIDALLEAMR
>hns_J07HN6
-MQAIVQIRGEVNMSQDVRDTLEMLNLHSNNHVTFVPDTDAYRGMISKVNDYVAFGEPSA
ETVATLIERRGEPAEGD-AEVDDEWVADNTGYDDIDALAEALVAEETTLDDEGLAPVVRL
HP--PRGGHDGIKHPVIEGGQLGAHETDDIDDLLEAMR
>haloarchaeon_3A1_DGR
-MQAIVQLRGDVNMNYEVKDTLEMLNIGRVNHATFVPETDAYSGMITKVNDFVAFGEPSH
EAVAETIERRGEPLEGS-ADVDDEWVAEHTDYDDVESLADALIAEETTLRDQGLSPAVRL
HP--PRGGHDGVKHPVIEGGELGRHSTEEIDSLLEAMR
>hrr_Cb34
MMQAIVQLRGEVNVNEGVVDTLDMLNVGRVNHATFVPETDSYRGMITKVNDLVAFGEPSV
ETVAATIERRGEPLEGD-ADVDDAWVAENTDYDDVAALAEAIVAEETTLREQGVSPTLRL
HA--PRGGHDGIKHPIVEGGELGRHSTEEMDALLEAMR
>hrr_SP3
MMQAIVQLRGDVNLEYGVEDTLDMLNVGRVNHATFVPETESYRGMITKVNDVVAFGEPSV
EAVARTVSLRGEPLESS-ADIDDEWIDDNTDYAGLEALAEALVDEETTLRDQGLSPTLRL
HA--PRGGHEGIKHPVIEGGELGKHTTEEIDSLLEAMR
>hrr_SP9
MMQAIVQLRGDVNLEYGVEDTLDMLNVGRVNHATFVPETESYRGMITKVNDVVAFGEPSV
EAVARTVSLRGEPLDGS-ADIDDEWIDDNTDYAGLEALAEALVDEETTLRDQGLSPTLRL
HA--PRGGHEGIKHPVIEGGELGKHTTEEIDSLLEAMR
>hrr_Ea1
MMQAIVQLRGDVNLEHGVEDTLDMLNIGRVNHATFVPETDSYGGMITKVNDIVAFGEPSV
DAVATTIARRGEPLEGS-ADVDDEWIDDNTDYADLEALAEALVAEETTLRDQGLSPTLRL
HA--PRGGHEGIKHPVIEGGELGKHTTEEIDGLLEAMR
>hrr_Ea8
MMQAIVQLRGDVNLEHGVEDTLDMLNIGRVNHATFVPETDSYGGMITKVNDIVAFGEPSV
DAVATTIARRGEPLEGS-ADVDDEWIDDNTDYADLEALAEALVAEETTLRDQGLSPTLRL
HA--PRGGHEGIKHPVIEGGELGKHTTEEIDGLLEAMR
>hrr_Eb13
MMQAIVQLRGDVNLEHGVEDTLDMLNIGRVNHATFVPETDSYGGMITKVNDIVAFGEPSV
DAVATTIARRGEPLEGS-ADVDDEWIDDNTDYADLEALAEALVAEETTLRDQGLSPTLRL
HA--PRGGHEGIKHPVIEGGELGKHTTEEIDGLLEAMR
>hrr_hd13
MMQAIVQLRGDVNLEHGVEDTLDMLNIGRVNHATFVPETDSYGGMITKVNDIVAFGEPSV
DAVATTIARRGEPLEGS-ADVDDEWIDDNTDYADLEALAEALVAEETTLRDQGLSPTLRL
HA--PRGGHEGIKHPVIEGGELGKHTTEEIDGLLEAMR
>hrr_IB24
MMQAIVQLRGDVNLEHGVEDTLDMLNIGRVNHATFVPETDSYGGMITKVNDIVAFGEPSV
DAVATTIARRGEPLEGS-ADVDDEWIDDNTDYADLEALAEALVAEETTLRDQGLSPTLRL
HA--PRGGHEGIKHPVIEGGELGKHTTEEIDGLLEAMR
>hrr_lacusprofundi_ATCC_49239
-MQAIVQLRGDVNLEYGVEDTLDMLNIGRVNHATFVPETDSYRGMLTKVNDVVAFGEPSV
DVVKTTIARRGEPLEGS-ADIDDEWIGDNTDYADLEALAEALVDEETTLREQGLSPTLRL
HA--PRGGHEGIKHPVIEGGELGRHTTEEIDSLLEAMR
>hrr_aidingense_JCM_13916
-MQAIVQLRGDVNLEYGVEDTLDMLNIGRVNHATFVPETDSYRGMITKVNDVVAFGEPSV
DAVATTVARRGEPLEGS-ADIDDEWIDDNTDYADLEALAEALVAEETTLREQGLSPTLRL
HA--PRGGHDGIKHPVIEGGELGRHTTAEIDSLLEAMR
>hrr_kocurii_JCM_14978
-MQAIVQLRGDVNLEYGVEDTLDMLNIGRVNHATFVPETESYRGMITKVNDVVAFGEPSV
DTVATTVARRGEPLEGS-ADIDDEWIDDNTDYADLEALAEALVDEETTLREQGLSPTLRL
HA--PRGGHEGIKHPVIEGGELGKHTTEEIDNLLEAMR
>hrr_lipolyticum_DSM_21995
-MQAIVQLRGDVNLEYGVEDTLDMLNIGRVNHATLVPETDSYRGMITKVNDVVAFGEPSV
DAVATTVARRGEPLEGS-ADIDDEWIDDNTDYADLEALAEALVDEETTLREQGLSPTLRL
HA--PRGGHEGIKHPVIEGGELGKHTTEEIDGLLEAMR
>hrr_C49
MMQAIVQLRGDVNLEYGVEDTLDMLNIGRVNHATFVPETESYRGMITKVNDVVAFGEPSV
EAVASTIARRGEPLEGS-ADIDDEWIDDNTDYADLEALAEALVDEETTLRDQGLSPTLRL
HA--PRGGHEGIKHPVIEGGELGKHSTEEIDGLLEAMR
>hrr_saccharovorum_DSM_1137
-MQAIVQLRGDVNLGYGVEDTLDMLNIGRVNHATFVPETDSYHGMITKVNDVVAFGEPSV
EAVARTVARRGEPLEGS-ADIDDEWIDDNTDYADLEALAEALVDEETTLREQGLSPTLRL
HA--PRGGHEGIKHPVIEGGELGKHSTEEIDSLLEAMR
>hrr_C2_a
MMQAIVQLRGEVNLGSGVEDTLDMLNVGRVNHATLVPETDSYSGMIAKVNDVVAFGEPSV
EAVARTIARRGEPLEGS-ADVDDEWIDDNTDYADLEALAEALVDEETTLREQGLSPTLRL
HA--PRGGHEGIKHPVIEGGELGKHTTEEIDSLLEAMR
>hrr_Ec15
MMQAIVQLRGEVNLGSGVEDTLDMLNVGRVNHATLVPETDSYSGMIAKVNDVVAFGEPSV
EAVARTIARRGEPLEGS-ADVDDEWIDDNTDYADLEALAEALVDEETTLREQGLSPTLRL
HA--PRGGHEGIKHPVIEGGELGKHTTEEIDSLLEAMR
>hrr_Fb21
MMQAIVQLRGEVNLGSGVEDTLDMLNVGRVNHATLVPETDSYSGMIAKVNDVVAFGEPSV
EAVARTIARRGEPLEGS-ADVDDEWIDDNTDYADLEALAEALVDEETTLREQGLSPTLRL
HA--PRGGHEGIKHPVIEGGELGKHTTEEIDSLLEAMR
>hrr_G37
MMQAIVQLRGEVNLGSGVEDTLDMLNVGRVNHATLVPETDSYSGMIAKVNDVVAFGEPSV
EAVARTIARRGEPLEGS-ADVDDEWIDDNTDYADLEALAEALVDEETTLREQGLSPTLRL
HA--PRGGHEGIKHPVIEGGELGKHTTEEIDSLLEAMR
>hrr_Ga2p
MMQAIVQLRGEVNLGSGVEDTLDMLNVGRVNHATLVPETDSYSGMIAKVNDVVAFGEPSV
EAVARTIARRGEPLEGS-ADVDDEWIDDNTDYADLEALAEALVDEETTLREQGLSPTLRL
HA--PRGGHEGIKHPVIEGGELGKHTTEEIDSLLEAMR
>hrr_Ga36
MMQAIVQLRGEVNLGSGVEDTLDMLNVGRVNHATLVPETDSYSGMIAKVNDVVAFGEPSV
EAVARTIARRGEPLEGS-ADVDDEWIDDNTDYADLEALAEALVDEETTLREQGLSPTLRL
HA--PRGGHEGIKHPVIEGGELGKHTTEEIDSLLEAMR
>hrr_LD3
MMQAIVQLRGEVNLGSGVEDTLDMLNVGRVNHATLVPETDSYSGMIAKVNDVVAFGEPSV
EAVARTIARRGEPLEGS-ADVDDEWIDDNTDYADLEALAEALVDEETTLREQGLSPTLRL
HA--PRGGHEGIKHPVIEGGELGKHTTEEIDSLLEAMR
>hrr_LG1
MMQAIVQLRGEVNLGSGVEDTLDMLNVGRVNHATLVPETDSYSGMIAKVNDVVAFGEPSV
EAVARTIARRGEPLEGS-ADVDDEWIDDNTDYADLEALAEALVDEETTLREQGLSPTLRL
HA--PRGGHEGIKHPVIEGGELGKHTTEEIDSLLEAMR
>hrr_LG2
MMQAIVQLRGEVNLGSGVEDTLDMLNVGRVNHATLVPETDSYSGMIAKVNDVVAFGEPSV
EAVARTIARRGEPLEGS-ADVDDEWIDDNTDYADLEALAEALVDEETTLREQGLSPTLRL
HA--PRGGHEGIKHPVIEGGELGKHTTEEIDSLLEAMR
>hrr_LG3
MMQAIVQLRGEVNLGSGVEDTLDMLNVGRVNHATLVPETDSYSGMIAKVNDVVAFGEPSV
EAVARTIARRGEPLEGS-ADVDDEWIDDNTDYADLEALAEALVDEETTLREQGLSPTLRL
HA--PRGGHEGIKHPVIEGGELGKHTTEEIDSLLEAMR
>hrr_tebenquichense_DSM_14210
-MQAIVQLRGDVNLDYGVEDTLDMLNIGRVNHATFVPETDSYNGMITKVNDVVAFGEPSV
ESVARTIARRGDPLEGS-ADIDDEWIDDNTDYADLEALAEALVDEETTLREQGLSPTLRL
HA--PRGGHEGIKHPVIEGGELGKHTTEEIDSLLEAMR
>hrr_hochstenium_ATCC_700873
-MQAIVQLRGDVNLDYGVEDTLDMLNVGRVNHATFVPETDSYSGMITKVNDVVAFGEPSV
ESVARTIARRGEPLEGS-ADIDDEWIDDNTDYSDLEALAEALVDEETTLREQGLSPTLRL
HA--PRGGHEGIKHPVIEGGELGKHTTEEIDSLLEAMR
>hrr_californiensis_DSM_19288
-MQAIVQLRGDVNLNHGVEDTLDMLNIGRVNHATLVPETDSYRGMITKVNDVVAFGEPSV
EAVARTIALRGEPIEGS-ADVDDEWIDDNTDYADLEALAEALVDEETTLREQGLSPTLRL
HA--PRGGHEGIKHPVIEGGELGKHTTEEIDSLLEAMR
>hrr_T3cd
-MQAIVQLRGDVNLDYGVEDTLDMLNVGRVNHATFVPETDSYRGMIAKVNDVVAFGEPSV
EAVARTIARRGEPIEGS-ADVDDEWIDDNTDYADLEALAEALVDEETTLRDQGLSPTLRL
HA--PRGGHEGIKHPVIEGGELGKHTTEEIDSLLEAMR
>hrr_coriense_DSM_10284
-MQAIVQLRGDVNLDYGVEDTLDMLNVGRVNHATLVPETDSYRGMITKVNDVVAFGEPSV
EAVARTIARRGEPLEGS-ADVDDEWIDDNTDYADLEALAEALVDEETTLREQGLSPTLRL
HA--PRGGHEGIKHPVIEGGELGKHTTEEIDSLLEAMR
>hrr_167
MMQAIVQLRGDVNLDYGVEDTLDMLNVGRVNHATFVPETDSYRGMIAKVNDVVAFGEPSV
EAVARTIARRGEPLEGS-ADVDDEWIDDNTDYADLEALAEALVDEETTLREQGLSPTLRL
HA--PRGGHEGIKHPVIEGGELGKHTTEEIDGLLEAMR
>hrr_C2_b
MMQAIVQLRGDVNLDYGVEDTLDMLNVGRVNHATFVPETDSYRGMIAKVNDVVAFGEPSV
EAVARTIARRGEPLEGS-ADVDDEWIDDNTDYADLEALAEALVDEETTLREQGLSPTLRL
HA--PRGGHEGIKHPVIEGGELGKHTTEEIDGLLEAMR
>hrr_arcis_JCM_13916
-MQAIVQLRGDVNLDYGVEDTLDMLNVGRVNHATFVPETDSYRGMITKVNDVVAFGEPSV
EAVARTIARRGEPLEGS-ADVDDEWIDDNTDYADLEALAAALVDEETTLREQGLSPTLRL
HA--PRGGHEGIKHPVIEGGELGKHSTEEIDSLLEAMR
>hrr_C3
-MQAIVQLRGDVNLDYGVEDTLDMLNVGRVNHATFVPETDSYRGMITKVNDVVAFGEPSV
EAVARTIARRGEPLEGS-ADVDDEWIDDNTDYADLEALAAALVDEETTLREQGLSPTLRL
HA--PRGGHEGIKHPVIEGGELGKHSTEEIDSLLEAMR
>hrr_distributum_JCM_10118
-MQAIVQLRGDVNLDYGVEDTLDMLNVGRVNHATFVPETDSYRGMITKVNDVVAFGEPSV
EAVARTIARRGEPLEGS-ADVDDEWIDDNTDYADLEALAAALVDEETTLREQGLSPTLRL
HA--PRGGHEGIKHPVIEGGELGKHSTEEIDSLLEAMR
>hrr_litoreum_JCM_13561
-MQAIVQLRGDVNLDYGVEDTLDMLNVGRVNHATFVPETDSYRGMITKVNDVVAFGEPSV
EAVARTIARRGEPLEGS-ADVDDEWIDDNTDYADLEALAAALVDEETTLREQGLSPTLRL
HA--PRGGHEGIKHPVIEGGELGKHSTEEIDSLLEAMR
>hrr_terrestre_JCM_10247
-MQAIVQLRGDVNLDYGVEDTLDMLNVGRVNHATFVPETDSYRGMITKVNDVVAFGEPSV
EAVARTIARRGEPLEGS-ADVDDEWIDDNTDYADLEALAAALVDEETTLREQGLSPTLRL
HA--PRGGHEGIKHPVIEGGELGKHSTEEIDSLLEAMR
>hrr_E3
MMQAIVQLRGDVNLDYGVEDTLDMLNVGRVNHATFVPETDSYRGMITKVNDVVAFGEPSV
EAVARTIARRGEPLEGS-ADVDDEWIDDNTDYADLEALAAALVDEETTLREQGLSPTLRL
HA--PRGGHEGIKHPVIEGGELGKHSTEEIDGLLEAMR
>hrr_E8
MMQAIVQLRGDVNLDYGVEDTLDMLNVGRVNHATFVPETDSYRGMITKVNDVVAFGEPSV
EAVARTIARRGEPLEGS-ADVDDEWIDDNTDYADLEALAAALVDEETTLREQGLSPTLRL
HA--PRGGHEGIKHPVIEGGELGKHSTEEIDSLLEAMR
>hrr_SP5
MMQAIVQLRGDVNLDYDVEDTLDMLNVGRVNHATFVPETDSYRGMITKVNDVVAFGEPSV
EAVARTVARRGEPLEGS-ADVDDEWIDSNTDYADLEALAEALVDEETTLREQGLSPTLRL
HA--PRGGHEGIKXPVIEGGELGKHTTEEIDSLLEAMR
>hrr_SP7
MMQAIVQLRGDVNLDYGVEDTLDMLNVGRVNHATFVPETDSYRGMITKVNDVVAFGEPSV
EAVARTIARRGEPLEGS-ADVDDEWIDSNTDYADLEALAEALVDEETTLREQGLSPTLRL
HA--PRGGHEGIKHPVIEGGELGKHTTEEIDSLLEAMR
>hcc_saccharolyticus_DSM_5350
-MQALVQLRGEVNMSQEVRDTLSMLNMHSTNHCALVPETDTYRGMITKVNDYVAYGEPSQ
AVLERTLRTRGEPAEGS-AAIDDEWVAENTDYDDLAGLATALLDEETTLREAGLAPALRL
HP--PRGGHDGVKHPTPEGGELGKHDTDGIDALLTAMR
>hcc_salifodinae_DSM_8989
-MQALVQLRGEVNMSQEVRDTLTMLNVHSTNHCALVPETDTYRGMITKVNDYVAFGEPSQ
AVLERTIRSRGEPDEGS-GAIDDEWVADNTEHDDIAGLAAALLAEETTLREAGLVPALRL
HP--PRGGHDGVKHPTPEGGELGKHDTDGIDALLTAMR
>hcc_hamelinensis_100A6
-MQALVQVRGEVNMEQGVRDTLSMLNMHSTNHCTLVPETDTYRGMITKVNDYVAYGEPSP
GVLATVLETRGEPAEGD-EDVDDEWVGENTDYDDLSALAEALLAEETTLQDAGLSPSLRL
HP--PRGGHNGVKHPTAEGGELGKHSSDEIDALLSAMR
>hcc_morrhuae_DSM_1307
-MQALVQLRGEVNMESGVRDTLSMLNVHSTNHCALVPETDTYEGMITKVNDYVAFGEPSP
GVIATLLQTRGEPAEGT-AEIDDEWVSENTDYDDVSALAEGLLAEETTLREAGLTPALRL
XCDSPRRGAVTTA-------------------------
>hcc_thailandensis_JCM_13552
-MQALVQLRGEVNMEGGVRDTLSMLNVHSTNHCALVPETDTYEGMITKVNDYVAFGEPSP
GVLATLLQTRGEPAEGD-GDIDDEWVSENTDYDDVSALAEGLLAEETTLREAGLTPALRL
HP--PRGGHDGVKHPVPEDGELGRHSTEEIDALLTAMR
>hap_paucihalophilus_DX253
-MEAVVQIRGEVNMDQDVRDTLSMLNIHKVNHCALVPESETYRGMITKVNDFVAHGEPDQ
DVLETVLSKRAQPLEGS-DDVDDEWIAENTDYDDIADLAGALLDDETTLREQGLTPVLRL
HP--PRGGHEGIKHPTKEGGQLGKHTTEEISTLLEAMR
>hmc_mukohataei_DSM_12286
-MKALVQLRGEVDMSEEVSDTLEMLNIHGVNHCVLVPETDTYRGMVTKVNDFVAHGQPSV
DVVETLLAKRAEPLEGS-ADVDDEWIAEQTDYDDLGALAQALVDEETTLRDEGLSPTLRL
HP--PRGGHDGLKHAATESGQLGKHDSEQIDQLLEAMR
>har_argentinensis_DSM_12282
-MHALVQLRGEVNMHTDIQDTLEMLNIHHVNHCTLVPETDAYRGMVTKVNDFVAFGEPSQ
ETLETVLATRAEPLEGD-ADVDDEWIAENTDYDDISGLAFALLSEETTLREQGLSPTLRL
HP--PRGGHDGVKHPVKEGGQLGKHDTEGIDELLEAMR
>hrr_92
MMHALVQLRGEVNMHTDIQDTLEMLNIHHVNHCTLVPETDAYRGMVTKVNDFVAFGEPSQ
ETLETVLATRAEPLEGD-ADVDDEWVAENTDYDDISGLAFALLSEETTLREQGLSPTLRL
HP--PRGGHDGVKHPVKEGGQLGKHDTEGIDELLEAMR
>har_californiae_ATCC_3379
-MHALVQLRGEVNMHTDIQDTLEMLNIHHVNHCTLVPETDAYRGMVAKVNDFVAFGEPSQ
ETLETVLATRAEPLEGD-ADVDDEWVAEHTDYDDISGLAFALLSEETTLREQGLSPTLRL
HP--PRGGHDGVKHPVKEGGQLGKHDTEGIDDLLEAMR
>har_marismortui_ATCC_43049
-MHALVQLRGEVNMHTDIQDTLEMLNIHHVNHCTLVPETDAYRGMVAKVNDFVAFGEPSQ
ETLETVLATRAEPLEGD-ADVDDEWVAEHTDYDDISGLAFALLSEETTLREQGLSPTLRL
HP--PRGGHDGVKHPVKEGGQLGKHDTEGIDDLLEAMR
>har_sinaiiensis_ATCC_33800
-MHALVQLRGEVNMHTDIQDTLEMLNIHHVNHCTLVPETDAYRGMVAKVNDFVAFGEPSQ
ETLETVLATRAEPLEGD-ADVDDEWVAEHTDYDDISGLAFALLSEETTLREQGLSPTLRL
HP--PRGGHDGVKHPVKEGGQLGKHDTEGIDDLLEAMR
>har_japonica_DSM_6131
-MHALVQLRGEVNMHTDIQDTLEMLNIHHVNHCTLVPETDAYRGMVAKVNDFVAFGEPSQ
ETLETVLATRAEPLEGD-ADVDDEWVAENTDYDDISGLAFALLSEETTLREQGLSPTLRL
HP--PRGGHDGVKHPVKEGGQLGKHDTEGIDDLLEAMR
>har_vallismortis_ATCC_29715
-MHALVQLRGEVNMHSDIQDTLEMLNIHHVNHCTLVPETDAYRGMVTKVNDFVAFGEPSQ
ETLETILATRAEPLEGD-ADVDDEWVAENTDYDDISGLAFALLSEETTLREQGLSPTLRL
HP--PRGGHDGVKHPVKEGGQLGKHDTEGIDDLLEAMR
>har_amylolytica_JCM_13557
-MHALVQLRGEVNMHSDIQDTLEMLNIHHVNHCTLVPETDAYRGMVTKVNDFVAFGEPSQ
ETLETVLATRAEPLEGD-ADVDDEWVAEHTDYDDISGLAFALLSEETTLREQGLSPTLRL
HP--PRGGHDGVKHPVKEGGQLGKHDTEGIDDLLEAMR
>har_hispanica_ATCC_33960
-MHALVQLRGEVNMHSDIQDTLEMLNIHHVNHCTLVPETDAYRGMVTKVNDFVAFGEPSQ
ETLETVLATRAEPLEGD-ADVDDEWVAENTDYDDISGLAFALLSEETTLREQGLSPTLRL
HP--PRGGHDGVKHPVKEGGQLGKHDTEGIDDLLEAMR
>hrr_chaoviator_HaloG
-MKAVVQLRGEVNRETEVDDTLSMLNIHNVNHATLIPDTDAYRGMVTKVNDFVAHGEPDQ
DVLATLLANRAEPLEGRQSDVDEEWLEENTEYSEFSELAEALLAX-------------RL
HP--PRGGHDGLKHAAAEGGQLGKHTTQEINDLLESMR
>hvx_asiaticus_JCM_14624
-MKALVQLRGEVDRSDAVDDTLMMLNIPEVNHATLVPERDTYRGMITKVHDYVAYGEPSA
DVLATVLSKRAEPLEGRQSDVDEAWVADNTAYDDFDGLAEALLEEETTLREEGLSPTLRL
HP--PRGGHDGIKKPTGDGGQLGKHTTEQINDLLESMR
>hvx_ruber_XH_70
-MKALVQLRGEVDRSDAVDDTLMMLNIPEVNHATLVPERDTYRGMITKVHDYVAYGEPST
DVLATVLSKRAEPLEGRQSDVDEAWVADNTAYGDFDGLAEALLEEETTLREEGLSPTLRL
HP--PRGGHDGIKKPTGDGGQLGKHTTEQINDLLESMR
>hpg_xanaduensis_SH_6
-MKAVVQVRGEVNRQQTVQDTLEMLNIHSVNHCALVPETDTYTGMVNKVNDYVAHGEPSA
EVLAAVLAKRAEPLEGDQSDVDAEWVDENTEYGDFESLAEALLAEETTLREQGLSPTLRL
HP--PRGGHAGIKKPTAEGGQLGKHTTDEINDLLESMR
>nab_aegyptia_DSM_13077
-MKAVVQVRGEVNRQQTVQDTLEMLNIHGVNHCALIPETDTYRGMITKVNDYVAHGEPDA
DVLETVLAKRAEPLEGRQSDVDEEWLSENTEFSDFAALAEALLDEETTLREEGLSPTLRL
HP--PRGGHNGIKKPTAEGGQLGKHTTEDINVLLESMR
>nab_taiwanensis_DSM_12281
-MKAVVQVRGEVNRQQTVQDTLEMLNIHGVNHCALIPETDTYRGMITKVNDYVAHGEPDA
DVLETVLAKRAEPLEGRQSDVDEEWLSENTEFSDFAALAEALLDEETTLREEGLSPTLRL
HP--PRGGHNGIKKPTAEGGQLGKHTTEDINVLLESMR
>nab_asiatica_DSM_12278
-MKAVVQVRGEVNRQQTVQDTLEMLNIHGVNHCALIPETDTYRGMITKVNDYVAHGEPDA
DVLETVLAKRAEPLEGRQSDVDEEWLSENTEFSDFAELAEALLDEETTLREEGLSPTLRL
HP--PRGGHNGIKKPTAEGGQLGKHTTEDINVLLESMR
>nbt_gregoryi_SP2
-MRAIVQVRGEVNRQEDVEDTLQMLNIHNVNHCALVPETDTYEGMIAKVNDYVAHGEPSV
DVVATLLAKRAEPLEGDQSDADEEWLAENTEYDGFEELAEALVEEETTLRDEGLSPTLRL
HP--PRGGHDGIKKPTVEGGQLGKHTTDEINDLLESMR
>hbi_nitrareducens_JCM_10879
-MKAVVQVRGEVNRQEDVQDTLEMLNIHGVNHCALVPETDAYVGMVTKVNDYVAHGEPSV
DVLATVLEGRSEPLEGDQSDADEEWLTENTEYNDFEALAEALVAEETTLRDEGLSPTLRL
HP--PRGGHDGIKKPTVEGGQLGKHTTEEINDLLESMR
>hbi_lacisalsi_AJ5
-MKAVVQVRGEVNRQQKVQDTLEMLNIHGVNHCALVPETDTYEGMVTKVNDYVAHGEPSA
DVLATLLERRSEPLEGRQADVDEEWLAENTEYDDFDALAEALLAEETTLRDEGLSPTLRL
HP--PRGGHDGIKKPTVEGGQLGKHTTEEINDLLESMR
>ncc_jeotgali_DSM_18795
-MRAVVQVRGEVNRNSDIQDTLEMLNIHSVNHCALVPETDAYDGMVAKVNDYVAIGEPEQ
EVLETVLAKRAEPLEGRQGDVDEEWLAENTEYDDFGALAEALLAEETTLREQGFSPTLRL
HP--PRGGHEGIKKPTAEGGQLGKHTTEEINQLLESMR
>ncc_amylolyticus_DSM_10524
-MRAVVQVRGEVNRNTDIQDTLEMLNIHSVNHCALVPETDTYDGMVAKVNDYVAIGEPNQ
DVLETVLAKRAEPLEGRQADVDEEWLAENTDYDDFGGLAEALLAEETTLREVGLSPTLRL
HP--PRGGHEGIKKPTAEGGQLGKHTTEEINQLLESMR
>ncc_occultus_SP4
-MRAVVQVRGEVNRNTDIQDTLEMLNIHGVNHCALVPETDAYNGMVAKVNDYVAIGEPEQ
DVLKTVLAKRAEPLEGRQADVDEEWLAENTDYDDFGALAEALLAEETTLREQGLSPTLRL
HP--PRGGHEGIKKPTAEGGQLGKHTTEEINQLLESMR
>htg_salina_JCM_13891
-MKAVVQVRGEVNRHEDVEDTLQMLNIHSVNHCALVPETDTYTGMVHKVNDYVAHGEPDA
EVLETVLEKRAEPLEGKQSDVDEEWLAENADYDDFGALAEALLAEETTLREQGLSPTLRL
HP--PRGGHEGIKKPTAEGGQLGKHTTGQINDLLESMR
>htg_turkmenica_DSM_5511
-MKAVVQVRGEVNRQEDVEDTLQMLNIHSVNHCALVPETDTYTGMIHKVNDYVAHGEPDA
EVLETVLEKRAEPLEGRQSDVDEEWLADNTDYDDFGALADALLAEETTLREQGLSPTLRL
HP--PRGGHEGIKKPTAEGGQLGKHTTGQINDLLESMR
>nln_innermongolicus_JCM_12255
-MKAVVQVRGEVNRNQDIQDTLEMLNIHSVNHCALVPETDAYVGMVNKVNDYVAHGEPDA
DVLETLLAKRAEPLEGKQADVDEEWLSENTDYDDFGALAEALLEEETTLREEGLSPTLRL
HP--PRGGHDGIKQPTAGGGQLGKHTTGQINDLLESMR
>nab_chahannaoensis_JCM_10990
-MKAVVQVRGEVNRNQDIQDTLEMLNIHENNHCALVPETDAYVGMVNKVNDFVAHGEPDA
EVLETLLAKRAEPLEGRQSDVDEAWLAENTDYDEFGALAEALLEEETTLREQGLSPTLRL
HP--PRGGHDGIKKPTAEGGQLGKHTTEEINVLLESMR
>nab_hulunbeirensis_JCM_10989
-MKAVVQVRGEVNRNQDIQDTLEMLNIHENNHCALVPETDAYVGMVNKVNDFVAHGEPDA
EILETLLAKRAEPLEGRQSDVDEEWLAENTDYDEFGALAEALLEEETTLREQGLSPTLRL
HP--PRGGHDGIKKPTAEGGQLGKHTTEEINVLLESMR
>nab_magadii_ATCC_43099
-MKAVVQVRGEVNRNQDIQDTLEMLNIHENNHCALVPETDAYIGMVNKVNDFVAHGEPDA
EVLETLLAKRAEPLEGRQSDVDEEWLAENTDYDEFGALAEALLDEETTLREQGLSPTLRL
HP--PRGGHDGIKKPTAEGGQLGKHTTEEINVLLESMR
>nrr_tibetense_GA33
-MKAIVQVRGEVNRNADIQDTLEMLNIHSVNHCTLVPETDAYQGMISKVNDYVAVGEPDA
DVLETLLVKRAEPLEGKQADVDEEWLAENTDFDDFGELAEALLAEETTLREQGLSPTLRL
HP--PRGGHDGIKKPTVEGGQLGKHTTAQINDLLESMR
>nnm_versiforme_JCM_10478
-MKAIVQIRGEVNRQEDVQDTLSMLNIHNVNHCTLVPETDAYEGMIAKVNDYVAVGEPDA
EVLETLLAKRAEPLEGTQSDVDEEWLADNTAYDGFGDLAEALLSEETTLRDEGLSPTLRL
HP--PRGGHEGIKKPTVEGGQLGKHTTGEINDLLESMR
>nnm_pallidum_DSM_3751
-MKAIVQIRGEVNRQDDVQDTLSMLNIHNVNHCTLVPETDAYEGMIAKVNDYVAVGEPDA
DVLETLLAKRAEPLEGDQSDVDEEWLADNTEYSDFGELADALLAEETTLRDEGLSPTLRL
HP--PRGGHDGIKKPTVEGGQLGKHTTGEINDLLESMR
>hrr_LB1
-MKAIVQIRGEVNRQEDVQDTLSMLNIHNVNHCTLVPETDAYEGMIAKVNDYVAVGEPDA
DVLETLLAKRAEPLEGDQSDVDEEWLADNTEYDDFGALAAALLAEETTLRDEGLSPTLRL
HP--PRGGHDGIKKPTVEGGQLGKHTTGEINDLLESMR
>nnm_altunense_JCM_14663
-MKAIVQIRGEVNRQEDVQDTLSMLNIHNVNHCTLVPETDAYEGMIAKVNDYVAVGEPDA
DVLETLLAKRAEPLEGDQSDVDEEWLADNTEYDDFGALAAALLAEETTLRDEGLSPTLRL
HP--PRGGHDGIKKPTVEGGQLGKHTTGEINDLLESMR
>nnm_gari_JCM_14663
-MKAIVQIRGEVNRQEDVQDTLSMLNIHNVNHCTLVPETDAYEGMIAKVNDYVAVGEPDA
DVLETLLAKRAEPLEGDQSDVDEEWLADNTEYDDFGALAAALLAEETTLRDEGLSPTLRL
HP--PRGGHEGIKKPTVEGGQLGKHTTGEINDLLESMR
>nnm_sp_J7_2
-MKAIVQIRGEVNRQEDVQDTLSMLNIHNVNHCTLVPETDAYEGMIAKVNDYVAVGEPDA
DVLETLLAKRAEPLEGDQSDVDEEWLADNTEYDDFGALAAALLAEETTLRDEGLSPTLRL
HP--PRGGHEGIKKPTVEGGQLGKHTTGEINDLLESMR
>htg_thermotolerans_DSM_11522
-MKAIVQVRGEVNRQDDVQDTLEMLNIHSVNHCALVPETDAYEGMIAKVNDYVAHGEPDA
DVLETLLAKRAEPLEGDQADVDEAWLADNTEYDDFGELADALLAEETTLRDEGLSPTLRL
HP--PRGGHEGIKKPTIEGGQLGKHTTGQINDLLESMR
>nnm_pellirubrum_DSM_15624
-MKAIVQVRGEVNRQDDVQDTLEMLNIHSVNHCALVPETDAYEGMIAKVNDYVAHGEPDA
DVLETLLAKRAEPLEGDQADVDEAWLADNTEYDDFGELADALLAEETTLRDEGLSPTLRL
HP--PRGGHEGIKKPTIEGGQLGKHTTGQINDLLESMR
>htg_limicola_JCM_13563
-MKAIVQVRGEVNRQEDVQDTLEMLNIHSVNHCALVPETDAYNGMVAKVNDYVAHGEPDA
DVLETLLAKRAEPLEGKQADVDEEWLADNTEYDDFGALAEALLAEETTLRDEGLSPTLRL
HP--PRGGHEGIKKPTAEGGQLGKHTTGEINDLLESMR
>nrr_sulfidifaciens_JCM_14089
-MKALVQVRGEVNRKGDIQDTLEMLNIHSVNHCTLVPETDAYQGMVTKVNDYVAYGEPDA
DVLETLLAKRAEPLEGKQSDVDEEWLAENTEYDDFGALAEALLAEETTLREEGLSPTLRL
HP--PRGGHNGIKKPTVEGGQLGKHTTEEINDLLESMR
>nrr_bangense_JCM_10635
-MKAIVQVRGEVNRKQDVQDTLKMLNIHSVNHCALVPETDTYQGMITKVNDYVAVGEPDA
DVLETVLAKRAEPLEGKQSDVDEEWLAENTEYDDFGALAEALLAEETTLREEGLSPTLRL
HP--PRGGHDGIKKPTVEGGQLGKHTTGEINDLLDSMR
>nmn_moolapensis_8_8_11
-MKAIVQLRGEVNQSEAVRDTLGMLNLHRVNHATLVPETDTYEGMVTKVNDWVAHGEPSV
ETVELLLETRGEPAEGD-ADIDDAWVTEHTDYADLGALADALAGEETTLQAEGLAPTLRL
HP--PRGGHDGIKHPTTEGGQLGPHATEEIDDLLEAMR
>hrd_tiamatea_SARL4B
-MEALVQLRGEVDVSGDVVDTLTMLNLGRVNHATLVPETDPYRGMITKVHDVVAHGEPSV
ETVELLLEKRAEPVEGD-EEIDDDWVGWNTNYDDISALAEALVDEETTLQAVGLSPTLRL
HP--PRKGHDGIKHPTKEGGQLGDHSTEEIDALLEAMR
>hrd_utahensis_DSM_12940
-MEALVQLRGEVDVSGDVVDTLMMLNLGRVNHATLVPETDAYRGMITKVHDVVAHGEPSV
ETVELLLESRAEPAEGG-EDVDDDWVGWNTNYDDISGLAEALVDEETTLQDAGLSPTLRL
HP--PRKGHDGIKHPAKEGGQLGDHSTAEIDALLEAMR
>hgn_salarium_B_1
-MKAVVQIRGEVDQSADVRDTLGMLNLHRVNHCTLVPWTDTYRGMVTKVNDWVAYGEPSV
DVVETLLVKRAEPFQGK-EDVDEEWLSENADYDDFGALAEALVDEETTLKEQGLSPVLRL
HP--PRGGHDGIKHPTKEGGQLGKHTSEGIDELLEAMR
>nmn_pharaonis_DSM_2160
-MKAIVQVRGEVNQEQGVRDTLEMLNLDRVNHATLVPETDAYDGMVTKVNDWVAHGEPSA
DVVATLIERRAEPAAGE-GDIDDEWVADNTDYDGVEALAEALVDEETTLQEAGVSPTLRL
HP--PRGGHDGIKHPTKEGGQLGKHTTEEIDTLLEAMR
>hgm_borinquense_DSM_11551
-MQAVVQLRGDVNMSEATHDTLKMLNIHSVNHCALVPESDTYRGMITKVNDYVAHGEPSV
DVVETLLRTRAEPEEGS-DTVDAEWLEANTDYDDVTALAEALIDEETTLREQGLSPVLRL
HP--PRGGHKGQKHVTKEGGQLGKHTTEQIDDLLEDMR
>hsn_pallida_JCM_14848
-MQAIVQLRGDVNMSEATHDTLKMLNIHSVNHCAFVPETDTYRGMITKVNDYVAHGEPSA
DVVETLLRTRAEPEEGS-ETVDDDWIAEHTDYDDVSALAEAIVDEETTLREQGLSPVLRL
HP--PRGGHKGQKHVTKEGGQLGKHETEQIDELLEDMR
>hfx_elongans_ATCC_BAA_1513
-MQAIVQLRGEVNMAQDVRDTLTMLNIGSVNHATFVPESDTYRGMITKVNDYVAHGTPSA
DVVETLVRTRAEPEEGS-DEITDEWVSENTDYDDVSDLASAVVDEETTLRKQGLSPVLRL
HP--PRGGHRGQKHVTKEGGQLGKHTTEEIDELLEAMR
>hfx_larsenii_JCM_13917
-MQAIVQLRGEVNMAQDVRDTLTMLNIGSVNHATFVPESDTYRGMITKVNDYVAHGTPSA
DVVETLVRTRAEPEEGS-DEITDEWVSENTDYDDVADLASAVVDEETTLREQGLSPVLRL
HP--PRGGHRGQKHVTKEGGQLGKHTTEEIDELLEAMR
>hfx_mucosum_ATCC_BAA_1512
-MQAIVQIRGEVNISQDIQDTLTMLNIHRVNHATFVPETDAYRGMITKVNDFVAHGTPSV
DVVETLIRTRAEPESGS-GDITDEWVSENTDYDDVTALAQALVDEETTLRDQGVSPVLRL
HP--PRGGHRGQKHVTKEGGQLGKHETEQIDELLEAMR
>hfx_mediterranei_ATCC_33500
-MQAIVQLRGEVNISQDVRDTLSMLNIHRVNHATFVPENDAYRGMITKVNDFVAHGTPSV
DVVETLVRTRAEPESGD-GDISDEWVSENTDYDDVAALAQALVDEETTLREQGVSPVLRL
HP--PRGGHRGQKHVTKEGGQLGKHDTEQIDELLEAMR
>hfx_alexandrinus_JCM_10717
-MQAIVQLRGEVNIAQDVRDTLTMLNIHRVNHATFVPETDAYRGMISKVNDFVAHGEPSV
DVVETLISTRAEPEEGD-GDITDEWVSENTDYDDVAALAQAIVDEETTLREQGVSPVLRL
HP--PRGGHRGQKHVTKEGGQLGKHSTEQIDELLEDMR
>hfx_ATCC_BAA-644
-MQAIVQLRGEVNIAQDVRDTLTMLNIHRVNHATFVPETDAYRGMISKVNDFVAHGEPSV
DVVETLISTRAEPEEGD-GDITDEWVSENTDYDDVAALAQAIVDEETTLREQGVSPVLRL
HP--PRGGHRGQKHVTKEGGQLGKHSTEQIDELLEDMR
>hfx_ATCC_BAA-645
-MQAIVQLRGEVNIAQDVRDTLTMLNIHRVNHATFVPETDAYRGMISKVNDFVAHGEPSV
DVVETLISTRAEPEEGD-GDITDEWVSENTDYDDVAALAQAIVDEETTLREQGVSPVLRL
HP--PRGGHRGQKHVTKEGGQLGKHSTEQIDELLEDMR
>hfx_ATCC_BAA-646
-MQAIVQLRGEVNIAQDVRDTLTMLNIHRVNHATFVPETDAYRGMISKVNDFVAHGEPSV
DVVETLISTRAEPEEGD-GDITDEWVSENTDYDDVAALAQAIVDEETTLREQGVSPVLRL
HP--PRGGHRGQKHVTKEGGQLGKHSTEQIDELLEDMR
>hfx_BAB-2207
-MQAIVQLRGEVNIAQDVRDTLTMLNIHRVNHATFVPETDAYRGMISKVNDFVAHGEPSV
DVVETLISTRAEPEEGD-GDITDEWVSENTDYDDVAALAQAIVDEETTLREQGVSPVLRL
HP--PRGGHRGQKHVTKEGGQLGKHSTEQIDELLEDMR
>hfx_lucentense_DSM_14919
-MQAIVQLRGEVNIAQDVRDTLTMLNIHRVNHATFVPETDAYRGMISKVNDFVAHGEPSV
DVVETLISTRAEPEEGD-GDITDEWVSENTDYDDVAALAQAIVDEETTLREQGVSPVLRL
HP--PRGGHRGQKHVTKEGGQLGKHSTEQIDELLEDMR
>hfx_volcanii_DS2
-MQAIVQLRGEVNIAQDVRDTLTMLNIHRVNHATFVPETDAYRGMISKVNDFVAHGEPSV
DVVETLISTRAEPEEGD-GDITDEWVSENTDYDDVAALAQAIVDEETTLREQGVSPVIRL
HP--PRGGHRGQKHVTKEGGQLGKHSTEQIDELLEDMR
>hfx_denitrificans_ATCC_35960
-MQAIVQLRGEVNIAQDVRDTLTMLNIHRVNHATFVPENDAYRGMISKVNDFVAHGEPSV
DVVETLISTRAEPESGD-GDITDEWVSENTDYDDVAALAQAIVDEETTLRKQGVSPVLRL
HP--PRGGHRGQKHVTKEGGQLGKHSTEQIDELLEDMR
>hfx_gobbonsii_ATCC_33959
-MQAIVQLRGEVNIAQDVRDTLSMLNIHRVNHATFVPETDAYRGMISKVNDFVAHGEPSV
DVVETLISTRAEPEQGD-GDITDEWVSENTDYDDVAALAQAIVDEETTLRKQGVSPVLRL
HP--PRGGHRGQKHVTKEGGQLGKHSTEQIDELLEDMR
>hfx_prahovense_DSM_18310
-MQAIVQLRGEVNIAQDVRDTLTMLNIHRVNHATFVPETDAYRGMISKVNDFVAHGEPSV
DVVETLISTRAEPEQGD-GDITDEWVSENTDYDDVAALAQAIVDEETTLRKQGVSPVLRL
HP--PRGGHRGQKHVTKEGGQLGKHSTEQIDELLEDMR
