# Supplementary material for: Inteins as indicators of gene flow in the halobacteria
Source: Front Microbiol. 2014 Jun 26;5:299. doi: 10.3389/fmicb.2014.00299 (PMC4071816; doi:10.3389/fmicb.2014.00299)
Supplement: Supplementary file 1 [file DataSheet1.ZIP › data_file1/reference_tree_alignment/L7e_L30p.aln]

>gi|541205521|gb|ERH13501.1| hypothetical protein J07HB67_02541 [halophilic archaeon J07HB67]
--MSDDTTESGDTGSTAPTGGHGVSSGLSSDGGQTTGSLGTVTPTEVDGSGSAVRDHAYL
FLVLLRKELTILVRYPVN------FFGAVVSMFVIFLLMVVGGQEVGGASFSESLGGLVV
G---------------------------------YLVFMLSQSAYQGLASS---------
-VGQEAQWGTLE------------------------------------------------
---------RLHLSPIGFGRVMIVSAVTQVLVSFIYAAILLPVTLLIANESL--------
------------------------------------------------------------
------------------------------------------------------------
------------------------------------------------------------
----------------------------SIDLLTIVPITLLG------------------
--------------------------------------LASVVGLGFVFGGASVLYKRVS
SVFRLFQFGLIALIAAPVERFPWSRVFPIVQANHMLGRAMREGVGLR-------------
--------------------------------------EFPPEAFAVLVAVGVGYFAAGY
GVFLLFVRRARKLGVLGDY------------
>gi|541179680|gb|ERG88277.1| lon-related putative ATP-dependent protease [halophilic archaeon J07HX5]
MSNDTHSDETSESAPKQADDPDEIASGSVSESNSGSEEPIGDPTNGIDGNGSDPLDPDTE
TDTDLEQESSQDLDGEDDDLLEEALGSDVDDQM----------AIDETAEEDDLLGGLKV
DTSAEIDVPDRLVDQVIGQDHARETVLKAAKQRRHVMMIGSPGTGKSMLAKAMSQLLPKE
DLQDVLVYHNPDDGNEPKVRTVPSGKGEQIVDAHKEEARKRNQMRTFIMWIVIALVLGYA
LIFAQSLLIGILAAGVIYIAFRYMSRGNDAMVPNLLVDTANQQTAPFEDATGAHAGALLG
DVRHDPFQSGGMETPSHDRVEAGGIHKANKGVLYVDEINTLDIRSQQKLMTAIQEGEFSI
TGQSERSSGAMVQTEPVPCDFIMVAAGNMDAMENMHPALRSRIKGYGYEVYMDDTIDDTP
EMRRKYARFVAQEVEKDGRLPHFTREAMEELILEAQRRAGRKEHLTLKLRNLGGLVRVAG
DIARAQDKDNTEREDVLEAKDRSRSIEQQLADEYIERRKEYDLTVAEGGMTGRVNGLAVM
GEDSGIVLPVMAEVAPSQGAGKVIATGQLQEMAEEAVENVSAIIKKFSDEDISEKDIHIQ
FVQA----GQGGGVDGDSASVTVATAVISALENIPIKQNVAMTGSLSVRGDVLPVGGVTH
KIEAAAKSGIETIIIPAANKQDVMIEDEFEDQIEIITVTHLSEVLDVALAG-----EPEK
DSLVDRLRSITGRALDPEVDVDTGGPSPQPQ
>gi|339757074|gb|EGQ40657.1| ribosomal protein L30/L7E [Candidatus Nanosalinarum sp. J07AB56]
------------------------------------------------------------
------MIAAVRVRGPLD------NHPDIENTL-------------------QSLGLEKQ
N---------------------------------QFVLLEDGASTRGMLKK---------
-AKDFIAYGEID------------------------------------------------
--------------------------------ENAAEQMDLETGNTYSPG----------
------------------------------------------------------------
------------------------------------------------------------
------------------------------------------------------------
------------------------------------------------------------
------------------------------------------------------------
--------PPTGGYGD-------------------TRSSYGQGGILG-------------
----------------------------------------NNPETKNILEA---------
------MI-----------------------
>gi|541195419|gb|ERH03676.1| 50S ribosomal protein L30P, archaeal [Halorubrum sp. J07HR59]
------------------------------------------------------------
------MNAIVQIRGPIN------MDGDVVDTL-------------------EMLNLGAV
N---------------------------------HATLVPETPTYRGMITK---------
-VNDYVAFGEPS------------------------------------------------
--------------------------------ADSLATILERRAEPTHGD-A--------
------------------------------------------------------------
------------------------------------------------------------
------------------------------------------------------------
----------------------------DIDDAWITDNTDHE------------------
--------------------------------------SVSALATALAEGETTLSDEGLS
PTLRLH--PPRGGHDG-------------------IKHAVKEGGQIG-------------
--------------------------------------RHPPDAIDDLLEA---------
------MR-----------------------
>gi|541202927|gb|ERH10992.1| LSU ribosomal protein L30P [halophilic archaeon J07HX64]
------------------------------------------------------------
------MKALVQVRGEVN------MNGDIRDTL-------------------TMLNLGRV
N---------------------------------HATLVPEEPAYEGMVTK---------
-VHDYVAHGEPS------------------------------------------------
--------------------------------QAVLETILTRRGEPAEGE-A--------
------------------------------------------------------------
------------------------------------------------------------
------------------------------------------------------------
----------------------------DIDDDWVTEQTEYG------------------
--------------------------------------SVSALAEALLAEETTLQAAGLS
PTLRLH--PPRSGHKG-------------------IKQPVATGGQVG-------------
--------------------------------------VHETDGIDQLLEA---------
------MR-----------------------
>gi|385804220|ref|YP_005840620.1| 50S ribosomal protein L30 [Haloquadratum walsbyi C23]
------------------------------------------------------------
------MQAIIQLRGPVN------MSGAVEDTL-------------------AMLNLHRV
N---------------------------------HCALVPETETYRGMITK---------
-VNEYVAHGEPS------------------------------------------------
--------------------------------VEVLSTVLERRVESENSD-E--------
------------------------------------------------------------
------------------------------------------------------------
------------------------------------------------------------
----------------------------TVDETWLEAHTEYD------------------
--------------------------------------DFDALATALIEEETTLRDQGLS
PVLRLH--PPRGGHRG-------------------QKHPTAEGGQIG-------------
--------------------------------------VHDTDQINELLEA---------
------MR-----------------------
>gi|110668720|ref|YP_658531.1| 50S ribosomal protein L30P [Haloquadratum walsbyi DSM 16790]
------------------------------------------------------------
------MQAIIQLRGPVN------MSGAVEDTL-------------------AMLNLHRV
N---------------------------------HCALVPETETYRGMITK---------
-VNEYVAHGEPS------------------------------------------------
--------------------------------VEVLSTVLERRVESENSD-E--------
------------------------------------------------------------
------------------------------------------------------------
------------------------------------------------------------
----------------------------TVDETWLEAHTEYD------------------
--------------------------------------DFDALATALIEEETTLRDQGLS
PVLRLH--PPRGGHRG-------------------QKHPTAEGGQIG-------------
--------------------------------------VHDTDQINELLEA---------
------MR-----------------------
>gi|15790653|ref|NP_280477.1| 50S ribosomal protein L30 [Halobacterium sp. NRC-1]
------------------------------------------------------------
------MQALVQVRGPVD------MSRDIQDTL-------------------EMLNIHSV
N---------------------------------HCALVPETDTYSGMVAK---------
-VNDYVAFGEPS------------------------------------------------
--------------------------------EAVLTDLIESRGEPASGA-G--------
------------------------------------------------------------
------------------------------------------------------------
------------------------------------------------------------
----------------------------DVDDAWVAEHTEYD------------------
--------------------------------------DVADLAGALLAEETTLSDAGLA
PVIRLH--PPRGGHDG-------------------IKTPASDGGQLG-------------
--------------------------------------KHTTEEIDHLLTD---------
------MR-----------------------
>gi|169236392|ref|YP_001689592.1| 50S ribosomal protein L30P [Halobacterium salinarum R1]
------------------------------------------------------------
------MQALVQVRGPVD------MSRDIQDTL-------------------EMLNIHSV
N---------------------------------HCALVPETDTYSGMVAK---------
-VNDYVAFGEPS------------------------------------------------
--------------------------------EAVLTDLIESRGEPASGA-G--------
------------------------------------------------------------
------------------------------------------------------------
------------------------------------------------------------
----------------------------DVDDAWVAEHTEYD------------------
--------------------------------------DVADLAGALLAEETTLSDAGLA
PVIRLH--PPRGGHDG-------------------IKTPASDGGQLG-------------
--------------------------------------KHTTEEIDHLLTD---------
------MR-----------------------
>gi|354610516|ref|ZP_09028472.1| ribosomal protein L30P [Halobacterium sp. DL1]
------------------------------------------------------------
------MRAVVQVRGDVN------MSGDVVDTL-------------------EMLNIHSV
N---------------------------------HCALVPETETYDGMVAK---------
-VNDFVAFGEPS------------------------------------------------
--------------------------------HDVLASLLSRRGEPLEGS-A--------
------------------------------------------------------------
------------------------------------------------------------
------------------------------------------------------------
----------------------------DTDDEWVAENTDYD------------------
--------------------------------------DVDDLARALLDEETTLREAGFA
PALRLH--PPRGGHDG-------------------IKQPVSDGGQLG-------------
--------------------------------------KHTTEEIDDLLTD---------
------MR-----------------------
>gi|448294721|ref|ZP_21484799.1| 50S ribosomal protein L30P [Halalkalicoccus jeotgali B3]
------------------------------------------------------------
------MQAVVQLRGEVD------MSYDVEDTL-------------------SMLNLHRV
N---------------------------------HCAFVPEHETFRGMVAK---------
-VNDYVAYGEPS------------------------------------------------
--------------------------------QETVETLLRTRAEPDEGS-G--------
------------------------------------------------------------
------------------------------------------------------------
------------------------------------------------------------
----------------------------DIDDEWLADNTEYD------------------
--------------------------------------SVAALAEALLEEETTLKEQGLT
PVLRLH--PPRGGHRG-------------------LKHVTAEGGQLG-------------
--------------------------------------KHSTEGIDELLVA---------
------MR-----------------------
>gi|541199354|gb|ERH07517.1| 50S ribosomal protein L30P, archaeal [Halonotius sp. J07HN4]
------------------------------------------------------------
------MQAIVQIRGEVN------MAQGVRDTL-------------------EMLNLHST
N---------------------------------HATFVPETDPYRGMITK---------
-VNDYVAFGEPS------------------------------------------------
--------------------------------VETVATLIRRRGEPAEGD-A--------
------------------------------------------------------------
------------------------------------------------------------
------------------------------------------------------------
----------------------------DVDDAWVGEETDYD------------------
--------------------------------------DVDALASALVDEETTLQDAGLA
PAIRLH--PPRGGHDG-------------------IKHPVIEGGQLG-------------
--------------------------------------THETEDIDALLEA---------
------MR-----------------------
>gi|541192116|gb|ERH00465.1| 50S ribosomal protein L30P, archaeal [Halonotius sp. J07HN6]
------------------------------------------------------------
------MQAIVQIRGEVN------MSQDVRDTL-------------------EMLNLHSN
N---------------------------------HVTFVPDTDAYRGMISK---------
-VNDYVAFGEPS------------------------------------------------
--------------------------------AETVATLIERRGEPAEGD-A--------
------------------------------------------------------------
------------------------------------------------------------
------------------------------------------------------------
----------------------------EVDDEWVADNTGYD------------------
--------------------------------------DIDALAEALVAEETTLDDEGLA
PVVRLH--PPRGGHDG-------------------IKHPVIEGGQLG-------------
--------------------------------------AHETDDIDDLLEA---------
------MR-----------------------
>gi|544640200|ref|WP_021074739.1| 50S ribosomal protein L30 [haloarchaeon 3A1_DGR]
------------------------------------------------------------
------MQAIVQLRGDVN------MNYEVKDTL-------------------EMLNIGRV
N---------------------------------HATFVPETDAYSGMITK---------
-VNDFVAFGEPS------------------------------------------------
--------------------------------HEAVAETIERRGEPLEGS-A--------
------------------------------------------------------------
------------------------------------------------------------
------------------------------------------------------------
----------------------------DVDDEWVAEHTDYD------------------
--------------------------------------DVESLADALIAEETTLRDQGLS
PAVRLH--PPRGGHDG-------------------VKHPVIEGGELG-------------
--------------------------------------RHSTEEIDSLLEA---------
------MR-----------------------
>lcl|38019_2922 unnamed protein product
------------------------------------------------------------
-----MMQAIVQLRGEVN------VNEGVVDTL-------------------DMLNVGRV
N---------------------------------HATFVPETDSYRGMITK---------
-VNDLVAFGEPS------------------------------------------------
--------------------------------VETVAATIERRGEPLEGD-A--------
------------------------------------------------------------
------------------------------------------------------------
------------------------------------------------------------
----------------------------DVDDAWVAENTDYD------------------
--------------------------------------DVAALAEAIVAEETTLREQGVS
PTLRLH--APRGGHDG-------------------IKHPIVEGGELG-------------
--------------------------------------RHSTEEMDALLEA---------
------MR-----------------------
>lcl|18174_1383 unnamed protein product
------------------------------------------------------------
-----MMQAIVQLRGDVN------LEYGVEDTL-------------------DMLNVGRV
N---------------------------------HATFVPETESYRGMITK---------
-VNDVVAFGEPS------------------------------------------------
--------------------------------VEAVARTVSLRGEPLESS-A--------
------------------------------------------------------------
------------------------------------------------------------
------------------------------------------------------------
----------------------------DIDDEWIDDNTDYA------------------
--------------------------------------GLEALAEALVDEETTLRDQGLS
PTLRLH--APRGGHEG-------------------IKHPVIEGGELG-------------
--------------------------------------KHTTEEIDSLLEA---------
------MR-----------------------
>lcl|18178_853 unnamed protein product
------------------------------------------------------------
-----MMQAIVQLRGDVN------LEYGVEDTL-------------------DMLNVGRV
N---------------------------------HATFVPETESYRGMITK---------
-VNDVVAFGEPS------------------------------------------------
--------------------------------VEAVARTVSLRGEPLDGS-A--------
------------------------------------------------------------
------------------------------------------------------------
------------------------------------------------------------
----------------------------DIDDEWIDDNTDYA------------------
--------------------------------------GLEALAEALVDEETTLRDQGLS
PTLRLH--APRGGHEG-------------------IKHPVIEGGELG-------------
--------------------------------------KHTTEEIDSLLEA---------
------MR-----------------------
>lcl|36550_1726 unnamed protein product
------------------------------------------------------------
-----MMQAIVQLRGDVN------LEHGVEDTL-------------------DMLNIGRV
N---------------------------------HATFVPETDSYGGMITK---------
-VNDIVAFGEPS------------------------------------------------
--------------------------------VDAVATTIARRGEPLEGS-A--------
------------------------------------------------------------
------------------------------------------------------------
------------------------------------------------------------
----------------------------DVDDEWIDDNTDYA------------------
--------------------------------------DLEALAEALVAEETTLRDQGLS
PTLRLH--APRGGHEG-------------------IKHPVIEGGELG-------------
--------------------------------------KHTTEEIDGLLEA---------
------MR-----------------------
>lcl|36551_2390 unnamed protein product
------------------------------------------------------------
-----MMQAIVQLRGDVN------LEHGVEDTL-------------------DMLNIGRV
N---------------------------------HATFVPETDSYGGMITK---------
-VNDIVAFGEPS------------------------------------------------
--------------------------------VDAVATTIARRGEPLEGS-A--------
------------------------------------------------------------
------------------------------------------------------------
------------------------------------------------------------
----------------------------DVDDEWIDDNTDYA------------------
--------------------------------------DLEALAEALVAEETTLRDQGLS
PTLRLH--APRGGHEG-------------------IKHPVIEGGELG-------------
--------------------------------------KHTTEEIDGLLEA---------
------MR-----------------------
>lcl|36552_1199 unnamed protein product
------------------------------------------------------------
-----MMQAIVQLRGDVN------LEHGVEDTL-------------------DMLNIGRV
N---------------------------------HATFVPETDSYGGMITK---------
-VNDIVAFGEPS------------------------------------------------
--------------------------------VDAVATTIARRGEPLEGS-A--------
------------------------------------------------------------
------------------------------------------------------------
------------------------------------------------------------
----------------------------DVDDEWIDDNTDYA------------------
--------------------------------------DLEALAEALVAEETTLRDQGLS
PTLRLH--APRGGHEG-------------------IKHPVIEGGELG-------------
--------------------------------------KHTTEEIDGLLEA---------
------MR-----------------------
>lcl|36554_2644 unnamed protein product
------------------------------------------------------------
-----MMQAIVQLRGDVN------LEHGVEDTL-------------------DMLNIGRV
N---------------------------------HATFVPETDSYGGMITK---------
-VNDIVAFGEPS------------------------------------------------
--------------------------------VDAVATTIARRGEPLEGS-A--------
------------------------------------------------------------
------------------------------------------------------------
------------------------------------------------------------
----------------------------DVDDEWIDDNTDYA------------------
--------------------------------------DLEALAEALVAEETTLRDQGLS
PTLRLH--APRGGHEG-------------------IKHPVIEGGELG-------------
--------------------------------------KHTTEEIDGLLEA---------
------MR-----------------------
>lcl|36555_1187 unnamed protein product
------------------------------------------------------------
-----MMQAIVQLRGDVN------LEHGVEDTL-------------------DMLNIGRV
N---------------------------------HATFVPETDSYGGMITK---------
-VNDIVAFGEPS------------------------------------------------
--------------------------------VDAVATTIARRGEPLEGS-A--------
------------------------------------------------------------
------------------------------------------------------------
------------------------------------------------------------
----------------------------DVDDEWIDDNTDYA------------------
--------------------------------------DLEALAEALVAEETTLRDQGLS
PTLRLH--APRGGHEG-------------------IKHPVIEGGELG-------------
--------------------------------------KHTTEEIDGLLEA---------
------MR-----------------------
>gi|222480836|ref|YP_002567073.1| 50S ribosomal protein L30P [Halorubrum lacusprofundi ATCC 49239]
------------------------------------------------------------
------MQAIVQLRGDVN------LEYGVEDTL-------------------DMLNIGRV
N---------------------------------HATFVPETDSYRGMLTK---------
-VNDVVAFGEPS------------------------------------------------
--------------------------------VDVVKTTIARRGEPLEGS-A--------
------------------------------------------------------------
------------------------------------------------------------
------------------------------------------------------------
----------------------------DIDDEWIGDNTDYA------------------
--------------------------------------DLEALAEALVDEETTLREQGLS
PTLRLH--APRGGHEG-------------------IKHPVIEGGELG-------------
--------------------------------------RHTTEEIDSLLEA---------
------MR-----------------------
>gi|448475289|ref|ZP_21603007.1| 50S ribosomal protein L30P [Halorubrum aidingense JCM 13560]
------------------------------------------------------------
------MQAIVQLRGDVN------LEYGVEDTL-------------------DMLNIGRV
N---------------------------------HATFVPETDSYRGMITK---------
-VNDVVAFGEPS------------------------------------------------
--------------------------------VDAVATTVARRGEPLEGS-A--------
------------------------------------------------------------
------------------------------------------------------------
------------------------------------------------------------
----------------------------DIDDEWIDDNTDYA------------------
--------------------------------------DLEALAEALVAEETTLREQGLS
PTLRLH--APRGGHDG-------------------IKHPVIEGGELG-------------
--------------------------------------RHTTAEIDSLLEA---------
------MR-----------------------
>gi|448463251|ref|ZP_21598029.1| 50S ribosomal protein L30P [Halorubrum kocurii JCM 14978]
------------------------------------------------------------
------MQAIVQLRGDVN------LEYGVEDTL-------------------DMLNIGRV
N---------------------------------HATFVPETESYRGMITK---------
-VNDVVAFGEPS------------------------------------------------
--------------------------------VDTVATTVARRGEPLEGS-A--------
------------------------------------------------------------
------------------------------------------------------------
------------------------------------------------------------
----------------------------DIDDEWIDDNTDYA------------------
--------------------------------------DLEALAEALVDEETTLREQGLS
PTLRLH--APRGGHEG-------------------IKHPVIEGGELG-------------
--------------------------------------KHTTEEIDNLLEA---------
------MR-----------------------
>gi|448460056|ref|ZP_21596976.1| 50S ribosomal protein L30P [Halorubrum lipolyticum DSM 21995]
------------------------------------------------------------
------MQAIVQLRGDVN------LEYGVEDTL-------------------DMLNIGRV
N---------------------------------HATLVPETDSYRGMITK---------
-VNDVVAFGEPS------------------------------------------------
--------------------------------VDAVATTVARRGEPLEGS-A--------
------------------------------------------------------------
------------------------------------------------------------
------------------------------------------------------------
----------------------------DIDDEWIDDNTDYA------------------
--------------------------------------DLEALAEALVDEETTLREQGLS
PTLRLH--APRGGHEG-------------------IKHPVIEGGELG-------------
--------------------------------------KHTTEEIDGLLEA---------
------MR-----------------------
>lcl|38017_2457 unnamed protein product
------------------------------------------------------------
-----MMQAIVQLRGDVN------LEYGVEDTL-------------------DMLNIGRV
N---------------------------------HATFVPETESYRGMITK---------
-VNDVVAFGEPS------------------------------------------------
--------------------------------VEAVASTIARRGEPLEGS-A--------
------------------------------------------------------------
------------------------------------------------------------
------------------------------------------------------------
----------------------------DIDDEWIDDNTDYA------------------
--------------------------------------DLEALAEALVDEETTLRDQGLS
PTLRLH--APRGGHEG-------------------IKHPVIEGGELG-------------
--------------------------------------KHSTEEIDGLLEA---------
------MR-----------------------
>gi|448441428|ref|ZP_21589091.1| 50S ribosomal protein L30P [Halorubrum saccharovorum DSM 1137]
------------------------------------------------------------
------MQAIVQLRGDVN------LGYGVEDTL-------------------DMLNIGRV
N---------------------------------HATFVPETDSYHGMITK---------
-VNDVVAFGEPS------------------------------------------------
--------------------------------VEAVARTVARRGEPLEGS-A--------
------------------------------------------------------------
------------------------------------------------------------
------------------------------------------------------------
----------------------------DIDDEWIDDNTDYA------------------
--------------------------------------DLEALAEALVDEETTLREQGLS
PTLRLH--APRGGHEG-------------------IKHPVIEGGELG-------------
--------------------------------------KHSTEEIDSLLEA---------
------MR-----------------------
>lcl|36546_530 unnamed protein product
------------------------------------------------------------
-----MMQAIVQLRGEVN------LGSGVEDTL-------------------DMLNVGRV
N---------------------------------HATLVPETDSYSGMIAK---------
-VNDVVAFGEPS------------------------------------------------
--------------------------------VEAVARTIARRGEPLEGS-A--------
------------------------------------------------------------
------------------------------------------------------------
------------------------------------------------------------
----------------------------DVDDEWIDDNTDYA------------------
--------------------------------------DLEALAEALVDEETTLREQGLS
PTLRLH--APRGGHEG-------------------IKHPVIEGGELG-------------
--------------------------------------KHTTEEIDSLLEA---------
------MR-----------------------
>lcl|38020_1004 unnamed protein product
------------------------------------------------------------
-----MMQAIVQLRGEVN------LGSGVEDTL-------------------DMLNVGRV
N---------------------------------HATLVPETDSYSGMIAK---------
-VNDVVAFGEPS------------------------------------------------
--------------------------------VEAVARTIARRGEPLEGS-A--------
------------------------------------------------------------
------------------------------------------------------------
------------------------------------------------------------
----------------------------DVDDEWIDDNTDYA------------------
--------------------------------------DLEALAEALVDEETTLREQGLS
PTLRLH--APRGGHEG-------------------IKHPVIEGGELG-------------
--------------------------------------KHTTEEIDSLLEA---------
------MR-----------------------
>lcl|38021_2123 unnamed protein product
------------------------------------------------------------
-----MMQAIVQLRGEVN------LGSGVEDTL-------------------DMLNVGRV
N---------------------------------HATLVPETDSYSGMIAK---------
-VNDVVAFGEPS------------------------------------------------
--------------------------------VEAVARTIARRGEPLEGS-A--------
------------------------------------------------------------
------------------------------------------------------------
------------------------------------------------------------
----------------------------DVDDEWIDDNTDYA------------------
--------------------------------------DLEALAEALVDEETTLREQGLS
PTLRLH--APRGGHEG-------------------IKHPVIEGGELG-------------
--------------------------------------KHTTEEIDSLLEA---------
------MR-----------------------
>lcl|38022_25 unnamed protein product
------------------------------------------------------------
-----MMQAIVQLRGEVN------LGSGVEDTL-------------------DMLNVGRV
N---------------------------------HATLVPETDSYSGMIAK---------
-VNDVVAFGEPS------------------------------------------------
--------------------------------VEAVARTIARRGEPLEGS-A--------
------------------------------------------------------------
------------------------------------------------------------
------------------------------------------------------------
----------------------------DVDDEWIDDNTDYA------------------
--------------------------------------DLEALAEALVDEETTLREQGLS
PTLRLH--APRGGHEG-------------------IKHPVIEGGELG-------------
--------------------------------------KHTTEEIDSLLEA---------
------MR-----------------------
>lcl|23591_2526 unnamed protein product
------------------------------------------------------------
-----MMQAIVQLRGEVN------LGSGVEDTL-------------------DMLNVGRV
N---------------------------------HATLVPETDSYSGMIAK---------
-VNDVVAFGEPS------------------------------------------------
--------------------------------VEAVARTIARRGEPLEGS-A--------
------------------------------------------------------------
------------------------------------------------------------
------------------------------------------------------------
----------------------------DVDDEWIDDNTDYA------------------
--------------------------------------DLEALAEALVDEETTLREQGLS
PTLRLH--APRGGHEG-------------------IKHPVIEGGELG-------------
--------------------------------------KHTTEEIDSLLEA---------
------MR-----------------------
>lcl|36553_2250 unnamed protein product
------------------------------------------------------------
-----MMQAIVQLRGEVN------LGSGVEDTL-------------------DMLNVGRV
N---------------------------------HATLVPETDSYSGMIAK---------
-VNDVVAFGEPS------------------------------------------------
--------------------------------VEAVARTIARRGEPLEGS-A--------
------------------------------------------------------------
------------------------------------------------------------
------------------------------------------------------------
----------------------------DVDDEWIDDNTDYA------------------
--------------------------------------DLEALAEALVDEETTLREQGLS
PTLRLH--APRGGHEG-------------------IKHPVIEGGELG-------------
--------------------------------------KHTTEEIDSLLEA---------
------MR-----------------------
>lcl|38024_2009 unnamed protein product
------------------------------------------------------------
-----MMQAIVQLRGEVN------LGSGVEDTL-------------------DMLNVGRV
N---------------------------------HATLVPETDSYSGMIAK---------
-VNDVVAFGEPS------------------------------------------------
--------------------------------VEAVARTIARRGEPLEGS-A--------
------------------------------------------------------------
------------------------------------------------------------
------------------------------------------------------------
----------------------------DVDDEWIDDNTDYA------------------
--------------------------------------DLEALAEALVDEETTLREQGLS
PTLRLH--APRGGHEG-------------------IKHPVIEGGELG-------------
--------------------------------------KHTTEEIDSLLEA---------
------MR-----------------------
>lcl|38025_456 unnamed protein product
------------------------------------------------------------
-----MMQAIVQLRGEVN------LGSGVEDTL-------------------DMLNVGRV
N---------------------------------HATLVPETDSYSGMIAK---------
-VNDVVAFGEPS------------------------------------------------
--------------------------------VEAVARTIARRGEPLEGS-A--------
------------------------------------------------------------
------------------------------------------------------------
------------------------------------------------------------
----------------------------DVDDEWIDDNTDYA------------------
--------------------------------------DLEALAEALVDEETTLREQGLS
PTLRLH--APRGGHEG-------------------IKHPVIEGGELG-------------
--------------------------------------KHTTEEIDSLLEA---------
------MR-----------------------
>lcl|36556_1777 unnamed protein product
------------------------------------------------------------
-----MMQAIVQLRGEVN------LGSGVEDTL-------------------DMLNVGRV
N---------------------------------HATLVPETDSYSGMIAK---------
-VNDVVAFGEPS------------------------------------------------
--------------------------------VEAVARTIARRGEPLEGS-A--------
------------------------------------------------------------
------------------------------------------------------------
------------------------------------------------------------
----------------------------DVDDEWIDDNTDYA------------------
--------------------------------------DLEALAEALVDEETTLREQGLS
PTLRLH--APRGGHEG-------------------IKHPVIEGGELG-------------
--------------------------------------KHTTEEIDSLLEA---------
------MR-----------------------
>lcl|36557_310 unnamed protein product
------------------------------------------------------------
-----MMQAIVQLRGEVN------LGSGVEDTL-------------------DMLNVGRV
N---------------------------------HATLVPETDSYSGMIAK---------
-VNDVVAFGEPS------------------------------------------------
--------------------------------VEAVARTIARRGEPLEGS-A--------
------------------------------------------------------------
------------------------------------------------------------
------------------------------------------------------------
----------------------------DVDDEWIDDNTDYA------------------
--------------------------------------DLEALAEALVDEETTLREQGLS
PTLRLH--APRGGHEG-------------------IKHPVIEGGELG-------------
--------------------------------------KHTTEEIDSLLEA---------
------MR-----------------------
>gi|448436273|ref|ZP_21587074.1| 50S ribosomal protein L30P [Halorubrum tebenquichense DSM 14210]
------------------------------------------------------------
------MQAIVQLRGDVN------LDYGVEDTL-------------------DMLNIGRV
N---------------------------------HATFVPETDSYNGMITK---------
-VNDVVAFGEPS------------------------------------------------
--------------------------------VESVARTIARRGDPLEGS-A--------
------------------------------------------------------------
------------------------------------------------------------
------------------------------------------------------------
----------------------------DIDDEWIDDNTDYA------------------
--------------------------------------DLEALAEALVDEETTLREQGLS
PTLRLH--APRGGHEG-------------------IKHPVIEGGELG-------------
--------------------------------------KHTTEEIDSLLEA---------
------MR-----------------------
>gi|448535687|ref|ZP_21622207.1| 50S ribosomal protein L30P [Halorubrum hochstenium ATCC 700873]
------------------------------------------------------------
------MQAIVQLRGDVN------LDYGVEDTL-------------------DMLNVGRV
N---------------------------------HATFVPETDSYSGMITK---------
-VNDVVAFGEPS------------------------------------------------
--------------------------------VESVARTIARRGEPLEGS-A--------
------------------------------------------------------------
------------------------------------------------------------
------------------------------------------------------------
----------------------------DIDDEWIDDNTDYS------------------
--------------------------------------DLEALAEALVDEETTLREQGLS
PTLRLH--APRGGHEG-------------------IKHPVIEGGELG-------------
--------------------------------------KHTTEEIDSLLEA---------
------MR-----------------------
>gi|495716539|ref|WP_008441118.1| 50S ribosomal protein L30P [Halorubrum californiense]
------------------------------------------------------------
------MQAIVQLRGDVN------LNHGVEDTL-------------------DMLNIGRV
N---------------------------------HATLVPETDSYRGMITK---------
-VNDVVAFGEPS------------------------------------------------
--------------------------------VEAVARTIALRGEPIEGS-A--------
------------------------------------------------------------
------------------------------------------------------------
------------------------------------------------------------
----------------------------DVDDEWIDDNTDYA------------------
--------------------------------------DLEALAEALVDEETTLREQGLS
PTLRLH--APRGGHEG-------------------IKHPVIEGGELG-------------
--------------------------------------KHTTEEIDSLLEA---------
------MR-----------------------
>gi|515913237|ref|WP_017343820.1| 50S ribosomal protein L30 [Halorubrum sp. T3]
------------------------------------------------------------
------MQAIVQLRGDVN------LDYGVEDTL-------------------DMLNVGRV
N---------------------------------HATFVPETDSYRGMIAK---------
-VNDVVAFGEPS------------------------------------------------
--------------------------------VEAVARTIARRGEPIEGS-A--------
------------------------------------------------------------
------------------------------------------------------------
------------------------------------------------------------
----------------------------DVDDEWIDDNTDYA------------------
--------------------------------------DLEALAEALVDEETTLRDQGLS
PTLRLH--APRGGHEG-------------------IKHPVIEGGELG-------------
--------------------------------------KHTTEEIDSLLEA---------
------MR-----------------------
>gi|448503691|ref|ZP_21613320.1| 50S ribosomal protein L30P [Halorubrum coriense DSM 10284]
------------------------------------------------------------
------MQAIVQLRGDVN------LDYGVEDTL-------------------DMLNVGRV
N---------------------------------HATLVPETDSYRGMITK---------
-VNDVVAFGEPS------------------------------------------------
--------------------------------VEAVARTIARRGEPLEGS-A--------
------------------------------------------------------------
------------------------------------------------------------
------------------------------------------------------------
----------------------------DVDDEWIDDNTDYA------------------
--------------------------------------DLEALAEALVDEETTLREQGLS
PTLRLH--APRGGHEG-------------------IKHPVIEGGELG-------------
--------------------------------------KHTTEEIDSLLEA---------
------MR-----------------------
>lcl|39407_856 unnamed protein product
------------------------------------------------------------
-----MMQAIVQLRGDVN------LDYGVEDTL-------------------DMLNVGRV
N---------------------------------HATFVPETDSYRGMIAK---------
-VNDVVAFGEPS------------------------------------------------
--------------------------------VEAVARTIARRGEPLEGS-A--------
------------------------------------------------------------
------------------------------------------------------------
------------------------------------------------------------
----------------------------DVDDEWIDDNTDYA------------------
--------------------------------------DLEALAEALVDEETTLREQGLS
PTLRLH--APRGGHEG-------------------IKHPVIEGGELG-------------
--------------------------------------KHTTEEIDGLLEA---------
------MR-----------------------
>lcl|38016_1418 unnamed protein product
------------------------------------------------------------
-----MMQAIVQLRGDVN------LDYGVEDTL-------------------DMLNVGRV
N---------------------------------HATFVPETDSYRGMIAK---------
-VNDVVAFGEPS------------------------------------------------
--------------------------------VEAVARTIARRGEPLEGS-A--------
------------------------------------------------------------
------------------------------------------------------------
------------------------------------------------------------
----------------------------DVDDEWIDDNTDYA------------------
--------------------------------------DLEALAEALVDEETTLREQGLS
PTLRLH--APRGGHEG-------------------IKHPVIEGGELG-------------
--------------------------------------KHTTEEIDGLLEA---------
------MR-----------------------
>gi|448484355|ref|ZP_21606062.1| 50S ribosomal protein L30P [Halorubrum arcis JCM 13916]
------------------------------------------------------------
------MQAIVQLRGDVN------LDYGVEDTL-------------------DMLNVGRV
N---------------------------------HATFVPETDSYRGMITK---------
-VNDVVAFGEPS------------------------------------------------
--------------------------------VEAVARTIARRGEPLEGS-A--------
------------------------------------------------------------
------------------------------------------------------------
------------------------------------------------------------
----------------------------DVDDEWIDDNTDYA------------------
--------------------------------------DLEALAAALVDEETTLREQGLS
PTLRLH--APRGGHEG-------------------IKHPVIEGGELG-------------
--------------------------------------KHSTEEIDSLLEA---------
------MR-----------------------
>lcl|36547_66 unnamed protein product
------------------------------------------------------------
------MQAIVQLRGDVN------LDYGVEDTL-------------------DMLNVGRV
N---------------------------------HATFVPETDSYRGMITK---------
-VNDVVAFGEPS------------------------------------------------
--------------------------------VEAVARTIARRGEPLEGS-A--------
------------------------------------------------------------
------------------------------------------------------------
------------------------------------------------------------
----------------------------DVDDEWIDDNTDYA------------------
--------------------------------------DLEALAAALVDEETTLREQGLS
PTLRLH--APRGGHEG-------------------IKHPVIEGGELG-------------
--------------------------------------KHSTEEIDSLLEA---------
------MR-----------------------
>gi|448517710|ref|ZP_21617284.1| 50S ribosomal protein L30P [Halorubrum distributum JCM 10118]
------------------------------------------------------------
------MQAIVQLRGDVN------LDYGVEDTL-------------------DMLNVGRV
N---------------------------------HATFVPETDSYRGMITK---------
-VNDVVAFGEPS------------------------------------------------
--------------------------------VEAVARTIARRGEPLEGS-A--------
------------------------------------------------------------
------------------------------------------------------------
------------------------------------------------------------
----------------------------DVDDEWIDDNTDYA------------------
--------------------------------------DLEALAAALVDEETTLREQGLS
PTLRLH--APRGGHEG-------------------IKHPVIEGGELG-------------
--------------------------------------KHSTEEIDSLLEA---------
------MR-----------------------
>gi|448452143|ref|ZP_21593163.1| 50S ribosomal protein L30P [Halorubrum litoreum JCM 13561]
------------------------------------------------------------
------MQAIVQLRGDVN------LDYGVEDTL-------------------DMLNVGRV
N---------------------------------HATFVPETDSYRGMITK---------
-VNDVVAFGEPS------------------------------------------------
--------------------------------VEAVARTIARRGEPLEGS-A--------
------------------------------------------------------------
------------------------------------------------------------
------------------------------------------------------------
----------------------------DVDDEWIDDNTDYA------------------
--------------------------------------DLEALAAALVDEETTLREQGLS
PTLRLH--APRGGHEG-------------------IKHPVIEGGELG-------------
--------------------------------------KHSTEEIDSLLEA---------
------MR-----------------------
>gi|448426486|ref|ZP_21583335.1| 50S ribosomal protein L30P [Halorubrum terrestre JCM 10247]
------------------------------------------------------------
------MQAIVQLRGDVN------LDYGVEDTL-------------------DMLNVGRV
N---------------------------------HATFVPETDSYRGMITK---------
-VNDVVAFGEPS------------------------------------------------
--------------------------------VEAVARTIARRGEPLEGS-A--------
------------------------------------------------------------
------------------------------------------------------------
------------------------------------------------------------
----------------------------DVDDEWIDDNTDYA------------------
--------------------------------------DLEALAAALVDEETTLREQGLS
PTLRLH--APRGGHEG-------------------IKHPVIEGGELG-------------
--------------------------------------KHSTEEIDSLLEA---------
------MR-----------------------
>lcl|36548_3352 unnamed protein product
------------------------------------------------------------
-----MMQAIVQLRGDVN------LDYGVEDTL-------------------DMLNVGRV
N---------------------------------HATFVPETDSYRGMITK---------
-VNDVVAFGEPS------------------------------------------------
--------------------------------VEAVARTIARRGEPLEGS-A--------
------------------------------------------------------------
------------------------------------------------------------
------------------------------------------------------------
----------------------------DVDDEWIDDNTDYA------------------
--------------------------------------DLEALAAALVDEETTLREQGLS
PTLRLH--APRGGHEG-------------------IKHPVIEGGELG-------------
--------------------------------------KHSTEEIDGLLEA---------
------MR-----------------------
>lcl|36549_635 unnamed protein product
------------------------------------------------------------
-----MMQAIVQLRGDVN------LDYGVEDTL-------------------DMLNVGRV
N---------------------------------HATFVPETDSYRGMITK---------
-VNDVVAFGEPS------------------------------------------------
--------------------------------VEAVARTIARRGEPLEGS-A--------
------------------------------------------------------------
------------------------------------------------------------
------------------------------------------------------------
----------------------------DVDDEWIDDNTDYA------------------
--------------------------------------DLEALAAALVDEETTLREQGLS
PTLRLH--APRGGHEG-------------------IKHPVIEGGELG-------------
--------------------------------------KHSTEEIDSLLEA---------
------MR-----------------------
>lcl|18175_1632 unnamed protein product
------------------------------------------------------------
-----MMQAIVQLRGDVN------LDYDVEDTL-------------------DMLNVGRV
N---------------------------------HATFVPETDSYRGMITK---------
-VNDVVAFGEPS------------------------------------------------
--------------------------------VEAVARTVARRGEPLEGS-A--------
------------------------------------------------------------
------------------------------------------------------------
------------------------------------------------------------
----------------------------DVDDEWIDSNTDYA------------------
--------------------------------------DLEALAEALVDEETTLREQGLS
PTLRLH--APRGGHEG-------------------IKXPVIEGGELG-------------
--------------------------------------KHTTEEIDSLLEA---------
------MR-----------------------
>lcl|18176_1174 unnamed protein product
------------------------------------------------------------
-----MMQAIVQLRGDVN------LDYGVEDTL-------------------DMLNVGRV
N---------------------------------HATFVPETDSYRGMITK---------
-VNDVVAFGEPS------------------------------------------------
--------------------------------VEAVARTIARRGEPLEGS-A--------
------------------------------------------------------------
------------------------------------------------------------
------------------------------------------------------------
----------------------------DVDDEWIDSNTDYA------------------
--------------------------------------DLEALAEALVDEETTLREQGLS
PTLRLH--APRGGHEG-------------------IKHPVIEGGELG-------------
--------------------------------------KHTTEEIDSLLEA---------
------MR-----------------------
>gi|448730398|ref|ZP_21712706.1| 50S ribosomal protein L30P [Halococcus saccharolyticus DSM 5350]
------------------------------------------------------------
------MQALVQLRGEVN------MSQEVRDTL-------------------SMLNMHST
N---------------------------------HCALVPETDTYRGMITK---------
-VNDYVAYGEPS------------------------------------------------
--------------------------------QAVLERTLRTRGEPAEGS-A--------
------------------------------------------------------------
------------------------------------------------------------
------------------------------------------------------------
----------------------------AIDDEWVAENTDYD------------------
--------------------------------------DLAGLATALLDEETTLREAGLA
PALRLH--PPRGGHDG-------------------VKHPTPEGGELG-------------
--------------------------------------KHDTDGIDALLTA---------
------MR-----------------------
>gi|448735113|ref|ZP_21717331.1| 50S ribosomal protein L30P [Halococcus salifodinae DSM 8989]
------------------------------------------------------------
------MQALVQLRGEVN------MSQEVRDTL-------------------TMLNVHST
N---------------------------------HCALVPETDTYRGMITK---------
-VNDYVAFGEPS------------------------------------------------
--------------------------------QAVLERTIRSRGEPDEGS-G--------
------------------------------------------------------------
------------------------------------------------------------
------------------------------------------------------------
----------------------------AIDDEWVADNTEHD------------------
--------------------------------------DIAGLAAALLAEETTLREAGLV
PALRLH--PPRGGHDG-------------------VKHPTPEGGELG-------------
--------------------------------------KHDTDGIDALLTA---------
------MR-----------------------
>gi|409731082|ref|ZP_11272623.1| 50S ribosomal protein L30P [Halococcus hamelinensis 100A6]
------------------------------------------------------------
------MQALVQVRGEVN------MEQGVRDTL-------------------SMLNMHST
N---------------------------------HCTLVPETDTYRGMITK---------
-VNDYVAYGEPS------------------------------------------------
--------------------------------PGVLATVLETRGEPAEGD-E--------
------------------------------------------------------------
------------------------------------------------------------
------------------------------------------------------------
----------------------------DVDDEWVGENTDYD------------------
--------------------------------------DLSALAEALLAEETTLQDAGLS
PSLRLH--PPRGGHNG-------------------VKHPTAEGGELG-------------
--------------------------------------KHSSDEIDALLSA---------
------MR-----------------------
>gi|448726773|ref|ZP_21709165.1| 50S ribosomal protein L30P [Halococcus morrhuae DSM 1307]
------------------------------------------------------------
------MQALVQLRGEVN------MESGVRDTL-------------------SMLNVHST
N---------------------------------HCALVPETDTYEGMITK---------
-VNDYVAFGEPS------------------------------------------------
--------------------------------PGVIATLLQTRGEPAEGT-A--------
------------------------------------------------------------
------------------------------------------------------------
------------------------------------------------------------
----------------------------EIDDEWVSENTDYD------------------
--------------------------------------DVSALAEGLLAEETTLREAGLT
PALRLXCDSPRRGAVT--------------------------------------------
------------------------------------------------------------
------TA-----------------------
>gi|448737883|ref|ZP_21719916.1| 50S ribosomal protein L30P [Halococcus thailandensis JCM 13552]
------------------------------------------------------------
------MQALVQLRGEVN------MEGGVRDTL-------------------SMLNVHST
N---------------------------------HCALVPETDTYEGMITK---------
-VNDYVAFGEPS------------------------------------------------
--------------------------------PGVLATLLQTRGEPAEGD-G--------
------------------------------------------------------------
------------------------------------------------------------
------------------------------------------------------------
----------------------------DIDDEWVSENTDYD------------------
--------------------------------------DVSALAEGLLAEETTLREAGLT
PALRLH--PPRGGHDG-------------------VKHPVPEDGELG-------------
--------------------------------------RHSTEEIDALLTA---------
------MR-----------------------
>gi|322372147|ref|ZP_08046688.1| ribosomal protein L30P [Haladaptatus paucihalophilus DX253]
------------------------------------------------------------
------MEAVVQIRGEVN------MDQDVRDTL-------------------SMLNIHKV
N---------------------------------HCALVPESETYRGMITK---------
-VNDFVAHGEPD------------------------------------------------
--------------------------------QDVLETVLSKRAQPLEGS-D--------
------------------------------------------------------------
------------------------------------------------------------
------------------------------------------------------------
----------------------------DVDDEWIAENTDYD------------------
--------------------------------------DIADLAGALLDDETTLREQGLT
PVLRLH--PPRGGHEG-------------------IKHPTKEGGQLG-------------
--------------------------------------KHTTEEISTLLEA---------
------MR-----------------------
>gi|257387897|ref|YP_003177670.1| 50S ribosomal protein L30P [Halomicrobium mukohataei DSM 12286]
------------------------------------------------------------
------MKALVQLRGEVD------MSEEVSDTL-------------------EMLNIHGV
N---------------------------------HCVLVPETDTYRGMVTK---------
-VNDFVAHGQPS------------------------------------------------
--------------------------------VDVVETLLAKRAEPLEGS-A--------
------------------------------------------------------------
------------------------------------------------------------
------------------------------------------------------------
----------------------------DVDDEWIAEQTDYD------------------
--------------------------------------DLGALAQALVDEETTLRDEGLS
PTLRLH--PPRGGHDG-------------------LKHAATESGQLG-------------
--------------------------------------KHDSEQIDQLLEA---------
------MR-----------------------
>gi|448681484|ref|ZP_21691575.1| 50S ribosomal protein L30P [Haloarcula argentinensis DSM 12282]
------------------------------------------------------------
------MHALVQLRGEVN------MHTDIQDTL-------------------EMLNIHHV
N---------------------------------HCTLVPETDAYRGMVTK---------
-VNDFVAFGEPS------------------------------------------------
--------------------------------QETLETVLATRAEPLEGD-A--------
------------------------------------------------------------
------------------------------------------------------------
------------------------------------------------------------
----------------------------DVDDEWIAENTDYD------------------
--------------------------------------DISGLAFALLSEETTLREQGLS
PTLRLH--PPRGGHDG-------------------VKHPVKEGGQLG-------------
--------------------------------------KHDTEGIDELLEA---------
------MR-----------------------
>lcl|38015_149 unnamed protein product
------------------------------------------------------------
-----MMHALVQLRGEVN------MHTDIQDTL-------------------EMLNIHHV
N---------------------------------HCTLVPETDAYRGMVTK---------
-VNDFVAFGEPS------------------------------------------------
--------------------------------QETLETVLATRAEPLEGD-A--------
------------------------------------------------------------
------------------------------------------------------------
------------------------------------------------------------
----------------------------DVDDEWVAENTDYD------------------
--------------------------------------DISGLAFALLSEETTLREQGLS
PTLRLH--PPRGGHDG-------------------VKHPVKEGGQLG-------------
--------------------------------------KHDTEGIDELLEA---------
------MR-----------------------
>gi|448648000|ref|ZP_21679478.1| 50S ribosomal protein L30P [Haloarcula californiae ATCC 33799]
------------------------------------------------------------
------MHALVQLRGEVN------MHTDIQDTL-------------------EMLNIHHV
N---------------------------------HCTLVPETDAYRGMVAK---------
-VNDFVAFGEPS------------------------------------------------
--------------------------------QETLETVLATRAEPLEGD-A--------
------------------------------------------------------------
------------------------------------------------------------
------------------------------------------------------------
----------------------------DVDDEWVAEHTDYD------------------
--------------------------------------DISGLAFALLSEETTLREQGLS
PTLRLH--PPRGGHDG-------------------VKHPVKEGGQLG-------------
--------------------------------------KHDTEGIDDLLEA---------
------MR-----------------------
>gi|55378365|ref|YP_136215.1| 50S ribosomal protein L30 [Haloarcula marismortui ATCC 43049]
------------------------------------------------------------
------MHALVQLRGEVN------MHTDIQDTL-------------------EMLNIHHV
N---------------------------------HCTLVPETDAYRGMVAK---------
-VNDFVAFGEPS------------------------------------------------
--------------------------------QETLETVLATRAEPLEGD-A--------
------------------------------------------------------------
------------------------------------------------------------
------------------------------------------------------------
----------------------------DVDDEWVAEHTDYD------------------
--------------------------------------DISGLAFALLSEETTLREQGLS
PTLRLH--PPRGGHDG-------------------VKHPVKEGGQLG-------------
--------------------------------------KHDTEGIDDLLEA---------
------MR-----------------------
>gi|448636966|ref|ZP_21675414.1| 50S ribosomal protein L30P [Haloarcula sinaiiensis ATCC 33800]
------------------------------------------------------------
------MHALVQLRGEVN------MHTDIQDTL-------------------EMLNIHHV
N---------------------------------HCTLVPETDAYRGMVAK---------
-VNDFVAFGEPS------------------------------------------------
--------------------------------QETLETVLATRAEPLEGD-A--------
------------------------------------------------------------
------------------------------------------------------------
------------------------------------------------------------
----------------------------DVDDEWVAEHTDYD------------------
--------------------------------------DISGLAFALLSEETTLREQGLS
PTLRLH--PPRGGHDG-------------------VKHPVKEGGQLG-------------
--------------------------------------KHDTEGIDDLLEA---------
------MR-----------------------
>gi|448685281|ref|ZP_21693273.1| 50S ribosomal protein L30P [Haloarcula japonica DSM 6131]
------------------------------------------------------------
------MHALVQLRGEVN------MHTDIQDTL-------------------EMLNIHHV
N---------------------------------HCTLVPETDAYRGMVAK---------
-VNDFVAFGEPS------------------------------------------------
--------------------------------QETLETVLATRAEPLEGD-A--------
------------------------------------------------------------
------------------------------------------------------------
------------------------------------------------------------
----------------------------DVDDEWVAENTDYD------------------
--------------------------------------DISGLAFALLSEETTLREQGLS
PTLRLH--PPRGGHDG-------------------VKHPVKEGGQLG-------------
--------------------------------------KHDTEGIDDLLEA---------
------MR-----------------------
>gi|448630829|ref|ZP_21673284.1| 50S ribosomal protein L30P [Haloarcula vallismortis ATCC 29715]
------------------------------------------------------------
------MHALVQLRGEVN------MHSDIQDTL-------------------EMLNIHHV
N---------------------------------HCTLVPETDAYRGMVTK---------
-VNDFVAFGEPS------------------------------------------------
--------------------------------QETLETILATRAEPLEGD-A--------
------------------------------------------------------------
------------------------------------------------------------
------------------------------------------------------------
----------------------------DVDDEWVAENTDYD------------------
--------------------------------------DISGLAFALLSEETTLREQGLS
PTLRLH--PPRGGHDG-------------------VKHPVKEGGQLG-------------
--------------------------------------KHDTEGIDDLLEA---------
------MR-----------------------
>gi|448671536|ref|ZP_21687441.1| 50S ribosomal protein L30P [Haloarcula amylolytica JCM 13557]
------------------------------------------------------------
------MHALVQLRGEVN------MHSDIQDTL-------------------EMLNIHHV
N---------------------------------HCTLVPETDAYRGMVTK---------
-VNDFVAFGEPS------------------------------------------------
--------------------------------QETLETVLATRAEPLEGD-A--------
------------------------------------------------------------
------------------------------------------------------------
------------------------------------------------------------
----------------------------DVDDEWVAEHTDYD------------------
--------------------------------------DISGLAFALLSEETTLREQGLS
PTLRLH--PPRGGHDG-------------------VKHPVKEGGQLG-------------
--------------------------------------KHDTEGIDDLLEA---------
------MR-----------------------
>gi|344212392|ref|YP_004796712.1| 50S ribosomal protein L30P [Haloarcula hispanica ATCC 33960]
------------------------------------------------------------
------MHALVQLRGEVN------MHSDIQDTL-------------------EMLNIHHV
N---------------------------------HCTLVPETDAYRGMVTK---------
-VNDFVAFGEPS------------------------------------------------
--------------------------------QETLETVLATRAEPLEGD-A--------
------------------------------------------------------------
------------------------------------------------------------
------------------------------------------------------------
----------------------------DVDDEWVAENTDYD------------------
--------------------------------------DISGLAFALLSEETTLREQGLS
PTLRLH--PPRGGHDG-------------------VKHPVKEGGQLG-------------
--------------------------------------KHDTEGIDDLLEA---------
------MR-----------------------
>lcl|36174_3830 unnamed protein product
------------------------------------------------------------
------MKAVVQLRGEVN------RETEVDDTL-------------------SMLNIHNV
N---------------------------------HATLIPDTDAYRGMVTK---------
-VNDFVAHGEPD------------------------------------------------
--------------------------------QDVLATLLANRAEPLEGRQS--------
------------------------------------------------------------
------------------------------------------------------------
------------------------------------------------------------
----------------------------DVDEEWLEENTEYS------------------
--------------------------------------EFSELAEALLAX----------
---RLH--PPRGGHDG-------------------LKHAAAEGGQLG-------------
--------------------------------------KHTTQEINDLLES---------
------MR-----------------------
>gi|448377827|ref|ZP_21560523.1| 50S ribosomal protein L30P [Halovivax asiaticus JCM 14624]
------------------------------------------------------------
------MKALVQLRGEVD------RSDAVDDTL-------------------MMLNIPEV
N---------------------------------HATLVPERDTYRGMITK---------
-VHDYVAYGEPS------------------------------------------------
--------------------------------ADVLATVLSKRAEPLEGRQS--------
------------------------------------------------------------
------------------------------------------------------------
------------------------------------------------------------
----------------------------DVDEAWVADNTAYD------------------
--------------------------------------DFDGLAEALLEEETTLREEGLS
PTLRLH--PPRGGHDG-------------------IKKPTGDGGQLG-------------
--------------------------------------KHTTEQINDLLES---------
------MR-----------------------
>gi|433638912|ref|YP_007284672.1| 50S ribosomal protein L30P, archaeal [Halovivax ruber XH-70]
------------------------------------------------------------
------MKALVQLRGEVD------RSDAVDDTL-------------------MMLNIPEV
N---------------------------------HATLVPERDTYRGMITK---------
-VHDYVAYGEPS------------------------------------------------
--------------------------------TDVLATVLSKRAEPLEGRQS--------
------------------------------------------------------------
------------------------------------------------------------
------------------------------------------------------------
----------------------------DVDEAWVADNTAYG------------------
--------------------------------------DFDGLAEALLEEETTLREEGLS
PTLRLH--PPRGGHDG-------------------IKKPTGDGGQLG-------------
--------------------------------------KHTTEQINDLLES---------
------MR-----------------------
>gi|336252419|ref|YP_004595526.1| 50S ribosomal protein L30P [Halopiger xanaduensis SH-6]
------------------------------------------------------------
------MKAVVQVRGEVN------RQQTVQDTL-------------------EMLNIHSV
N---------------------------------HCALVPETDTYTGMVNK---------
-VNDYVAHGEPS------------------------------------------------
--------------------------------AEVLAAVLAKRAEPLEGDQS--------
------------------------------------------------------------
------------------------------------------------------------
------------------------------------------------------------
----------------------------DVDAEWVDENTEYG------------------
--------------------------------------DFESLAEALLAEETTLREQGLS
PTLRLH--PPRGGHAG-------------------IKKPTAEGGQLG-------------
--------------------------------------KHTTDEINDLLES---------
------MR-----------------------
>gi|448369918|ref|ZP_21556371.1| 50S ribosomal protein L30P [Natrialba aegyptia DSM 13077]
------------------------------------------------------------
------MKAVVQVRGEVN------RQQTVQDTL-------------------EMLNIHGV
N---------------------------------HCALIPETDTYRGMITK---------
-VNDYVAHGEPD------------------------------------------------
--------------------------------ADVLETVLAKRAEPLEGRQS--------
------------------------------------------------------------
------------------------------------------------------------
------------------------------------------------------------
----------------------------DVDEEWLSENTEFS------------------
--------------------------------------DFAALAEALLDEETTLREEGLS
PTLRLH--PPRGGHNG-------------------IKKPTAEGGQLG-------------
--------------------------------------KHTTEDINVLLES---------
------MR-----------------------
>gi|448350202|ref|ZP_21539021.1| 50S ribosomal protein L30P [Natrialba taiwanensis DSM 12281]
------------------------------------------------------------
------MKAVVQVRGEVN------RQQTVQDTL-------------------EMLNIHGV
N---------------------------------HCALIPETDTYRGMITK---------
-VNDYVAHGEPD------------------------------------------------
--------------------------------ADVLETVLAKRAEPLEGRQS--------
------------------------------------------------------------
------------------------------------------------------------
------------------------------------------------------------
----------------------------DVDEEWLSENTEFS------------------
--------------------------------------DFAALAEALLDEETTLREEGLS
PTLRLH--PPRGGHNG-------------------IKKPTAEGGQLG-------------
--------------------------------------KHTTEDINVLLES---------
------MR-----------------------
>gi|448362283|ref|ZP_21550894.1| 50S ribosomal protein L30P [Natrialba asiatica DSM 12278]
------------------------------------------------------------
------MKAVVQVRGEVN------RQQTVQDTL-------------------EMLNIHGV
N---------------------------------HCALIPETDTYRGMITK---------
-VNDYVAHGEPD------------------------------------------------
--------------------------------ADVLETVLAKRAEPLEGRQS--------
------------------------------------------------------------
------------------------------------------------------------
------------------------------------------------------------
----------------------------DVDEEWLSENTEFS------------------
--------------------------------------DFAELAEALLDEETTLREEGLS
PTLRLH--PPRGGHNG-------------------IKKPTAEGGQLG-------------
--------------------------------------KHTTEDINVLLES---------
------MR-----------------------
>gi|429190323|ref|YP_007176001.1| 50S ribosomal protein L30P, archaeal [Natronobacterium gregoryi SP2]
------------------------------------------------------------
------MRAIVQVRGEVN------RQEDVEDTL-------------------QMLNIHNV
N---------------------------------HCALVPETDTYEGMIAK---------
-VNDYVAHGEPS------------------------------------------------
--------------------------------VDVVATLLAKRAEPLEGDQS--------
------------------------------------------------------------
------------------------------------------------------------
------------------------------------------------------------
----------------------------DADEEWLAENTEYD------------------
--------------------------------------GFEELAEALVEEETTLRDEGLS
PTLRLH--PPRGGHDG-------------------IKKPTVEGGQLG-------------
--------------------------------------KHTTDEINDLLES---------
------MR-----------------------
>gi|448704280|ref|ZP_21700619.1| 50S ribosomal protein L30P [Halobiforma nitratireducens JCM 10879]
------------------------------------------------------------
------MKAVVQVRGEVN------RQEDVQDTL-------------------EMLNIHGV
N---------------------------------HCALVPETDAYVGMVTK---------
-VNDYVAHGEPS------------------------------------------------
--------------------------------VDVLATVLEGRSEPLEGDQS--------
------------------------------------------------------------
------------------------------------------------------------
------------------------------------------------------------
----------------------------DADEEWLTENTEYN------------------
--------------------------------------DFEALAEALVAEETTLRDEGLS
PTLRLH--PPRGGHDG-------------------IKKPTVEGGQLG-------------
--------------------------------------KHTTEEINDLLES---------
------MR-----------------------
>gi|448697480|ref|ZP_21698520.1| 50S ribosomal protein L30P [Halobiforma lacisalsi AJ5]
------------------------------------------------------------
------MKAVVQVRGEVN------RQQKVQDTL-------------------EMLNIHGV
N---------------------------------HCALVPETDTYEGMVTK---------
-VNDYVAHGEPS------------------------------------------------
--------------------------------ADVLATLLERRSEPLEGRQA--------
------------------------------------------------------------
------------------------------------------------------------
------------------------------------------------------------
----------------------------DVDEEWLAENTEYD------------------
--------------------------------------DFDALAEALLAEETTLRDEGLS
PTLRLH--PPRGGHDG-------------------IKKPTVEGGQLG-------------
--------------------------------------KHTTEEINDLLES---------
------MR-----------------------
>gi|448315134|ref|ZP_21504786.1| 50S ribosomal protein L30P [Natronococcus jeotgali DSM 18795]
------------------------------------------------------------
------MRAVVQVRGEVN------RNSDIQDTL-------------------EMLNIHSV
N---------------------------------HCALVPETDAYDGMVAK---------
-VNDYVAIGEPE------------------------------------------------
--------------------------------QEVLETVLAKRAEPLEGRQG--------
------------------------------------------------------------
------------------------------------------------------------
------------------------------------------------------------
----------------------------DVDEEWLAENTEYD------------------
--------------------------------------DFGALAEALLAEETTLREQGFS
PTLRLH--PPRGGHEG-------------------IKKPTAEGGQLG-------------
--------------------------------------KHTTEEINQLLES---------
------MR-----------------------
>gi|448323142|ref|ZP_21512606.1| 50S ribosomal protein L30P [Natronococcus amylolyticus DSM 10524]
------------------------------------------------------------
------MRAVVQVRGEVN------RNTDIQDTL-------------------EMLNIHSV
N---------------------------------HCALVPETDTYDGMVAK---------
-VNDYVAIGEPN------------------------------------------------
--------------------------------QDVLETVLAKRAEPLEGRQA--------
------------------------------------------------------------
------------------------------------------------------------
------------------------------------------------------------
----------------------------DVDEEWLAENTDYD------------------
--------------------------------------DFGGLAEALLAEETTLREVGLS
PTLRLH--PPRGGHEG-------------------IKKPTAEGGQLG-------------
--------------------------------------KHTTEEINQLLES---------
------MR-----------------------
>gi|435848727|ref|YP_007310977.1| LSU ribosomal protein L30P [Natronococcus occultus SP4]
------------------------------------------------------------
------MRAVVQVRGEVN------RNTDIQDTL-------------------EMLNIHGV
N---------------------------------HCALVPETDAYNGMVAK---------
-VNDYVAIGEPE------------------------------------------------
--------------------------------QDVLKTVLAKRAEPLEGRQA--------
------------------------------------------------------------
------------------------------------------------------------
------------------------------------------------------------
----------------------------DVDEEWLAENTDYD------------------
--------------------------------------DFGALAEALLAEETTLREQGLS
PTLRLH--PPRGGHEG-------------------IKKPTAEGGQLG-------------
--------------------------------------KHTTEEINQLLES---------
------MR-----------------------
>gi|448392340|ref|ZP_21567114.1| 50S ribosomal protein L30P [Haloterrigena salina JCM 13891]
------------------------------------------------------------
------MKAVVQVRGEVN------RHEDVEDTL-------------------QMLNIHSV
N---------------------------------HCALVPETDTYTGMVHK---------
-VNDYVAHGEPD------------------------------------------------
--------------------------------AEVLETVLEKRAEPLEGKQS--------
------------------------------------------------------------
------------------------------------------------------------
------------------------------------------------------------
----------------------------DVDEEWLAENADYD------------------
--------------------------------------DFGALAEALLAEETTLREQGLS
PTLRLH--PPRGGHEG-------------------IKKPTAEGGQLG-------------
--------------------------------------KHTTGQINDLLES---------
------MR-----------------------
>gi|284165513|ref|YP_003403792.1| 50S ribosomal protein L30P [Haloterrigena turkmenica DSM 5511]
------------------------------------------------------------
------MKAVVQVRGEVN------RQEDVEDTL-------------------QMLNIHSV
N---------------------------------HCALVPETDTYTGMIHK---------
-VNDYVAHGEPD------------------------------------------------
--------------------------------AEVLETVLEKRAEPLEGRQS--------
------------------------------------------------------------
------------------------------------------------------------
------------------------------------------------------------
----------------------------DVDEEWLADNTDYD------------------
--------------------------------------DFGALADALLAEETTLREQGLS
PTLRLH--PPRGGHEG-------------------IKKPTAEGGQLG-------------
--------------------------------------KHTTGQINDLLES---------
------MR-----------------------
>gi|448311959|ref|ZP_21501712.1| 50S ribosomal protein L30P [Natronolimnobius innermongolicus JCM 12255]
------------------------------------------------------------
------MKAVVQVRGEVN------RNQDIQDTL-------------------EMLNIHSV
N---------------------------------HCALVPETDAYVGMVNK---------
-VNDYVAHGEPD------------------------------------------------
--------------------------------ADVLETLLAKRAEPLEGKQA--------
------------------------------------------------------------
------------------------------------------------------------
------------------------------------------------------------
----------------------------DVDEEWLSENTDYD------------------
--------------------------------------DFGALAEALLEEETTLREEGLS
PTLRLH--PPRGGHDG-------------------IKQPTAGGGQLG-------------
--------------------------------------KHTTGQINDLLES---------
------MR-----------------------
>gi|448358825|ref|ZP_21547499.1| 50S ribosomal protein L30P [Natrialba chahannaoensis JCM 10990]
------------------------------------------------------------
------MKAVVQVRGEVN------RNQDIQDTL-------------------EMLNIHEN
N---------------------------------HCALVPETDAYVGMVNK---------
-VNDFVAHGEPD------------------------------------------------
--------------------------------AEVLETLLAKRAEPLEGRQS--------
------------------------------------------------------------
------------------------------------------------------------
------------------------------------------------------------
----------------------------DVDEAWLAENTDYD------------------
--------------------------------------EFGALAEALLEEETTLREQGLS
PTLRLH--PPRGGHDG-------------------IKKPTAEGGQLG-------------
--------------------------------------KHTTEEINVLLES---------
------MR-----------------------
>gi|448352620|ref|ZP_21541401.1| 50S ribosomal protein L30P [Natrialba hulunbeirensis JCM 10989]
------------------------------------------------------------
------MKAVVQVRGEVN------RNQDIQDTL-------------------EMLNIHEN
N---------------------------------HCALVPETDAYVGMVNK---------
-VNDFVAHGEPD------------------------------------------------
--------------------------------AEILETLLAKRAEPLEGRQS--------
------------------------------------------------------------
------------------------------------------------------------
------------------------------------------------------------
----------------------------DVDEEWLAENTDYD------------------
--------------------------------------EFGALAEALLEEETTLREQGLS
PTLRLH--PPRGGHDG-------------------IKKPTAEGGQLG-------------
--------------------------------------KHTTEEINVLLES---------
------MR-----------------------
>gi|289579919|ref|YP_003478385.1| 50S ribosomal protein L30 [Natrialba magadii ATCC 43099]
------------------------------------------------------------
------MKAVVQVRGEVN------RNQDIQDTL-------------------EMLNIHEN
N---------------------------------HCALVPETDAYIGMVNK---------
-VNDFVAHGEPD------------------------------------------------
--------------------------------AEVLETLLAKRAEPLEGRQS--------
------------------------------------------------------------
------------------------------------------------------------
------------------------------------------------------------
----------------------------DVDEEWLAENTDYD------------------
--------------------------------------EFGALAEALLDEETTLREQGLS
PTLRLH--PPRGGHDG-------------------IKKPTAEGGQLG-------------
--------------------------------------KHTTEEINVLLES---------
------MR-----------------------
>gi|448298486|ref|ZP_21488515.1| 50S ribosomal protein L30P [Natronorubrum tibetense GA33]
------------------------------------------------------------
------MKAIVQVRGEVN------RNADIQDTL-------------------EMLNIHSV
N---------------------------------HCTLVPETDAYQGMISK---------
-VNDYVAVGEPD------------------------------------------------
--------------------------------ADVLETLLVKRAEPLEGKQA--------
------------------------------------------------------------
------------------------------------------------------------
------------------------------------------------------------
----------------------------DVDEEWLAENTDFD------------------
--------------------------------------DFGELAEALLAEETTLREQGLS
PTLRLH--PPRGGHDG-------------------IKKPTVEGGQLG-------------
--------------------------------------KHTTAQINDLLES---------
------MR-----------------------
>gi|448329380|ref|ZP_21518680.1| 50S ribosomal protein L30P [Natrinema versiforme JCM 10478]
------------------------------------------------------------
------MKAIVQIRGEVN------RQEDVQDTL-------------------SMLNIHNV
N---------------------------------HCTLVPETDAYEGMIAK---------
-VNDYVAVGEPD------------------------------------------------
--------------------------------AEVLETLLAKRAEPLEGTQS--------
------------------------------------------------------------
------------------------------------------------------------
------------------------------------------------------------
----------------------------DVDEEWLADNTAYD------------------
--------------------------------------GFGDLAEALLSEETTLRDEGLS
PTLRLH--PPRGGHEG-------------------IKKPTVEGGQLG-------------
--------------------------------------KHTTGEINDLLES---------
------MR-----------------------
>gi|448338113|ref|ZP_21527165.1| 50S ribosomal protein L30P [Natrinema pallidum DSM 3751]
------------------------------------------------------------
------MKAIVQIRGEVN------RQDDVQDTL-------------------SMLNIHNV
N---------------------------------HCTLVPETDAYEGMIAK---------
-VNDYVAVGEPD------------------------------------------------
--------------------------------ADVLETLLAKRAEPLEGDQS--------
------------------------------------------------------------
------------------------------------------------------------
------------------------------------------------------------
----------------------------DVDEEWLADNTEYS------------------
--------------------------------------DFGELADALLAEETTLRDEGLS
PTLRLH--PPRGGHDG-------------------IKKPTVEGGQLG-------------
--------------------------------------KHTTGEINDLLES---------
------MR-----------------------
>lcl|38023_3516 unnamed protein product
------------------------------------------------------------
------MKAIVQIRGEVN------RQEDVQDTL-------------------SMLNIHNV
N---------------------------------HCTLVPETDAYEGMIAK---------
-VNDYVAVGEPD------------------------------------------------
--------------------------------ADVLETLLAKRAEPLEGDQS--------
------------------------------------------------------------
------------------------------------------------------------
------------------------------------------------------------
----------------------------DVDEEWLADNTEYD------------------
--------------------------------------DFGALAAALLAEETTLRDEGLS
PTLRLH--PPRGGHDG-------------------IKKPTVEGGQLG-------------
--------------------------------------KHTTGEINDLLES---------
------MR-----------------------
>gi|448345606|ref|ZP_21534495.1| 50S ribosomal protein L30P [Natrinema altunense JCM 12890]
------------------------------------------------------------
------MKAIVQIRGEVN------RQEDVQDTL-------------------SMLNIHNV
N---------------------------------HCTLVPETDAYEGMIAK---------
-VNDYVAVGEPD------------------------------------------------
--------------------------------ADVLETLLAKRAEPLEGDQS--------
------------------------------------------------------------
------------------------------------------------------------
------------------------------------------------------------
----------------------------DVDEEWLADNTEYD------------------
--------------------------------------DFGALAAALLAEETTLRDEGLS
PTLRLH--PPRGGHDG-------------------IKKPTVEGGQLG-------------
--------------------------------------KHTTGEINDLLES---------
------MR-----------------------
>gi|448341369|ref|ZP_21530330.1| 50S ribosomal protein L30P [Natrinema gari JCM 14663]
------------------------------------------------------------
------MKAIVQIRGEVN------RQEDVQDTL-------------------SMLNIHNV
N---------------------------------HCTLVPETDAYEGMIAK---------
-VNDYVAVGEPD------------------------------------------------
--------------------------------ADVLETLLAKRAEPLEGDQS--------
------------------------------------------------------------
------------------------------------------------------------
------------------------------------------------------------
----------------------------DVDEEWLADNTEYD------------------
--------------------------------------DFGALAAALLAEETTLRDEGLS
PTLRLH--PPRGGHEG-------------------IKKPTVEGGQLG-------------
--------------------------------------KHTTGEINDLLES---------
------MR-----------------------
>gi|397773822|ref|YP_006541368.1| ribosomal protein L30P [Natrinema sp. J7-2]
------------------------------------------------------------
------MKAIVQIRGEVN------RQEDVQDTL-------------------SMLNIHNV
N---------------------------------HCTLVPETDAYEGMIAK---------
-VNDYVAVGEPD------------------------------------------------
--------------------------------ADVLETLLAKRAEPLEGDQS--------
------------------------------------------------------------
------------------------------------------------------------
------------------------------------------------------------
----------------------------DVDEEWLADNTEYD------------------
--------------------------------------DFGALAAALLAEETTLRDEGLS
PTLRLH--PPRGGHEG-------------------IKKPTVEGGQLG-------------
--------------------------------------KHTTGEINDLLES---------
------MR-----------------------
>gi|448386110|ref|ZP_21564318.1| 50S ribosomal protein L30P [Haloterrigena thermotolerans DSM 11522]
------------------------------------------------------------
------MKAIVQVRGEVN------RQDDVQDTL-------------------EMLNIHSV
N---------------------------------HCALVPETDAYEGMIAK---------
-VNDYVAHGEPD------------------------------------------------
--------------------------------ADVLETLLAKRAEPLEGDQA--------
------------------------------------------------------------
------------------------------------------------------------
------------------------------------------------------------
----------------------------DVDEAWLADNTEYD------------------
--------------------------------------DFGELADALLAEETTLRDEGLS
PTLRLH--PPRGGHEG-------------------IKKPTIEGGQLG-------------
--------------------------------------KHTTGQINDLLES---------
------MR-----------------------
>gi|448332379|ref|ZP_21521623.1| 50S ribosomal protein L30P [Natrinema pellirubrum DSM 15624]
------------------------------------------------------------
------MKAIVQVRGEVN------RQDDVQDTL-------------------EMLNIHSV
N---------------------------------HCALVPETDAYEGMIAK---------
-VNDYVAHGEPD------------------------------------------------
--------------------------------ADVLETLLAKRAEPLEGDQA--------
------------------------------------------------------------
------------------------------------------------------------
------------------------------------------------------------
----------------------------DVDEAWLADNTEYD------------------
--------------------------------------DFGELADALLAEETTLRDEGLS
PTLRLH--PPRGGHEG-------------------IKKPTIEGGQLG-------------
--------------------------------------KHTTGQINDLLES---------
------MR-----------------------
>gi|448399331|ref|ZP_21570633.1| 50S ribosomal protein L30P [Haloterrigena limicola JCM 13563]
------------------------------------------------------------
------MKAIVQVRGEVN------RQEDVQDTL-------------------EMLNIHSV
N---------------------------------HCALVPETDAYNGMVAK---------
-VNDYVAHGEPD------------------------------------------------
--------------------------------ADVLETLLAKRAEPLEGKQA--------
------------------------------------------------------------
------------------------------------------------------------
------------------------------------------------------------
----------------------------DVDEEWLADNTEYD------------------
--------------------------------------DFGALAEALLAEETTLRDEGLS
PTLRLH--PPRGGHEG-------------------IKKPTAEGGQLG-------------
--------------------------------------KHTTGEINDLLES---------
------MR-----------------------
>gi|448302887|ref|ZP_21492837.1| 50S ribosomal protein L30P [Natronorubrum sulfidifaciens JCM 14089]
------------------------------------------------------------
------MKALVQVRGEVN------RKGDIQDTL-------------------EMLNIHSV
N---------------------------------HCTLVPETDAYQGMVTK---------
-VNDYVAYGEPD------------------------------------------------
--------------------------------ADVLETLLAKRAEPLEGKQS--------
------------------------------------------------------------
------------------------------------------------------------
------------------------------------------------------------
----------------------------DVDEEWLAENTEYD------------------
--------------------------------------DFGALAEALLAEETTLREEGLS
PTLRLH--PPRGGHNG-------------------IKKPTVEGGQLG-------------
--------------------------------------KHTTEEINDLLES---------
------MR-----------------------
>gi|448309715|ref|ZP_21499571.1| 50S ribosomal protein L30P [Natronorubrum bangense JCM 10635]
------------------------------------------------------------
------MKAIVQVRGEVN------RKQDVQDTL-------------------KMLNIHSV
N---------------------------------HCALVPETDTYQGMITK---------
-VNDYVAVGEPD------------------------------------------------
--------------------------------ADVLETVLAKRAEPLEGKQS--------
------------------------------------------------------------
------------------------------------------------------------
------------------------------------------------------------
----------------------------DVDEEWLAENTEYD------------------
--------------------------------------DFGALAEALLAEETTLREEGLS
PTLRLH--PPRGGHDG-------------------IKKPTVEGGQLG-------------
--------------------------------------KHTTGEINDLLDS---------
------MR-----------------------
>gi|452206427|ref|YP_007486549.1| 50S ribosomal protein L30 [Natronomonas moolapensis 8.8.11]
------------------------------------------------------------
------MKAIVQLRGEVN------QSEAVRDTL-------------------GMLNLHRV
N---------------------------------HATLVPETDTYEGMVTK---------
-VNDWVAHGEPS------------------------------------------------
--------------------------------VETVELLLETRGEPAEGD-A--------
------------------------------------------------------------
------------------------------------------------------------
------------------------------------------------------------
----------------------------DIDDAWVTEHTDYA------------------
--------------------------------------DLGALADALAGEETTLQAEGLA
PTLRLH--PPRGGHDG-------------------IKHPTTEGGQLG-------------
--------------------------------------PHATEEIDDLLEA---------
------MR-----------------------
>gi|335438888|ref|ZP_08561619.1| 50S ribosomal protein L30P [Halorhabdus tiamatea SARL4B]
------------------------------------------------------------
------MEALVQLRGEVD------VSGDVVDTL-------------------TMLNLGRV
N---------------------------------HATLVPETDPYRGMITK---------
-VHDVVAHGEPS------------------------------------------------
--------------------------------VETVELLLEKRAEPVEGD-E--------
------------------------------------------------------------
------------------------------------------------------------
------------------------------------------------------------
----------------------------EIDDDWVGWNTNYD------------------
--------------------------------------DISALAEALVDEETTLQAVGLS
PTLRLH--PPRKGHDG-------------------IKHPTKEGGQLG-------------
--------------------------------------DHSTEEIDALLEA---------
------MR-----------------------
>gi|257053380|ref|YP_003131213.1| 50S ribosomal protein L30P [Halorhabdus utahensis DSM 12940]
------------------------------------------------------------
------MEALVQLRGEVD------VSGDVVDTL-------------------MMLNLGRV
N---------------------------------HATLVPETDAYRGMITK---------
-VHDVVAHGEPS------------------------------------------------
--------------------------------VETVELLLESRAEPAEGG-E--------
------------------------------------------------------------
------------------------------------------------------------
------------------------------------------------------------
----------------------------DVDDDWVGWNTNYD------------------
--------------------------------------DISGLAEALVDEETTLQDAGLS
PTLRLH--PPRKGHDG-------------------IKHPAKEGGQLG-------------
--------------------------------------DHSTAEIDALLEA---------
------MR-----------------------
>gi|399577367|ref|ZP_10771120.1| hypothetical protein HSB1_31590 [Halogranum salarium B-1]
------------------------------------------------------------
------MKAVVQIRGEVD------QSADVRDTL-------------------GMLNLHRV
N---------------------------------HCTLVPWTDTYRGMVTK---------
-VNDWVAYGEPS------------------------------------------------
--------------------------------VDVVETLLVKRAEPFQGK-E--------
------------------------------------------------------------
------------------------------------------------------------
------------------------------------------------------------
----------------------------DVDEEWLSENADYD------------------
--------------------------------------DFGALAEALVDEETTLKEQGLS
PVLRLH--PPRGGHDG-------------------IKHPTKEGGQLG-------------
--------------------------------------KHTSEGIDELLEA---------
------MR-----------------------
>gi|76803078|ref|YP_331173.1| 50S ribosomal protein L30P [Natronomonas pharaonis DSM 2160]
------------------------------------------------------------
------MKAIVQVRGEVN------QEQGVRDTL-------------------EMLNLDRV
N---------------------------------HATLVPETDAYDGMVTK---------
-VNDWVAHGEPS------------------------------------------------
--------------------------------ADVVATLIERRAEPAAGE-G--------
------------------------------------------------------------
------------------------------------------------------------
------------------------------------------------------------
----------------------------DIDDEWVADNTDYD------------------
--------------------------------------GVEALAEALVDEETTLQEAGVS
PTLRLH--PPRGGHDG-------------------IKHPTKEGGQLG-------------
--------------------------------------KHTTEEIDTLLEA---------
------MR-----------------------
>gi|448285650|ref|ZP_21476891.1| 50S ribosomal protein L30P [Halogeometricum borinquense DSM 11551]
------------------------------------------------------------
------MQAVVQLRGDVN------MSEATHDTL-------------------KMLNIHSV
N---------------------------------HCALVPESDTYRGMITK---------
-VNDYVAHGEPS------------------------------------------------
--------------------------------VDVVETLLRTRAEPEEGS-D--------
------------------------------------------------------------
------------------------------------------------------------
------------------------------------------------------------
----------------------------TVDAEWLEANTDYD------------------
--------------------------------------DVTALAEALIDEETTLREQGLS
PVLRLH--PPRGGHKG-------------------QKHVTKEGGQLG-------------
--------------------------------------KHTTEQIDDLLED---------
------MR-----------------------
>gi|448415398|ref|ZP_21578198.1| 50S ribosomal protein L30P [Halosarcina pallida JCM 14848]
------------------------------------------------------------
------MQAIVQLRGDVN------MSEATHDTL-------------------KMLNIHSV
N---------------------------------HCAFVPETDTYRGMITK---------
-VNDYVAHGEPS------------------------------------------------
--------------------------------ADVVETLLRTRAEPEEGS-E--------
------------------------------------------------------------
------------------------------------------------------------
------------------------------------------------------------
----------------------------TVDDDWIAEHTDYD------------------
--------------------------------------DVSALAEAIVDEETTLREQGLS
PVLRLH--PPRGGHKG-------------------QKHVTKEGGQLG-------------
--------------------------------------KHETEQIDELLED---------
------MR-----------------------
>gi|448592800|ref|ZP_21651847.1| 50S ribosomal protein L30P [Haloferax elongans ATCC BAA-1513]
------------------------------------------------------------
------MQAIVQLRGEVN------MAQDVRDTL-------------------TMLNIGSV
N---------------------------------HATFVPESDTYRGMITK---------
-VNDYVAHGTPS------------------------------------------------
--------------------------------ADVVETLVRTRAEPEEGS-D--------
------------------------------------------------------------
------------------------------------------------------------
------------------------------------------------------------
----------------------------EITDEWVSENTDYD------------------
--------------------------------------DVSDLASAVVDEETTLRKQGLS
PVLRLH--PPRGGHRG-------------------QKHVTKEGGQLG-------------
--------------------------------------KHTTEEIDELLEA---------
------MR-----------------------
>gi|448578180|ref|ZP_21643615.1| 50S ribosomal protein L30P [Haloferax larsenii JCM 13917]
------------------------------------------------------------
------MQAIVQLRGEVN------MAQDVRDTL-------------------TMLNIGSV
N---------------------------------HATFVPESDTYRGMITK---------
-VNDYVAHGTPS------------------------------------------------
--------------------------------ADVVETLVRTRAEPEEGS-D--------
------------------------------------------------------------
------------------------------------------------------------
------------------------------------------------------------
----------------------------EITDEWVSENTDYD------------------
--------------------------------------DVADLASAVVDEETTLREQGLS
PVLRLH--PPRGGHRG-------------------QKHVTKEGGQLG-------------
--------------------------------------KHTTEEIDELLEA---------
------MR-----------------------
>gi|448611726|ref|ZP_21662156.1| 50S ribosomal protein L30P [Haloferax mucosum ATCC BAA-1512]
------------------------------------------------------------
------MQAIVQIRGEVN------ISQDIQDTL-------------------TMLNIHRV
N---------------------------------HATFVPETDAYRGMITK---------
-VNDFVAHGTPS------------------------------------------------
--------------------------------VDVVETLIRTRAEPESGS-G--------
------------------------------------------------------------
------------------------------------------------------------
------------------------------------------------------------
----------------------------DITDEWVSENTDYD------------------
--------------------------------------DVTALAQALVDEETTLRDQGVS
PVLRLH--PPRGGHRG-------------------QKHVTKEGGQLG-------------
--------------------------------------KHETEQIDELLEA---------
------MR-----------------------
>gi|448618093|ref|ZP_21666438.1| 50S ribosomal protein L30P [Haloferax mediterranei ATCC 33500]
------------------------------------------------------------
------MQAIVQLRGEVN------ISQDVRDTL-------------------SMLNIHRV
N---------------------------------HATFVPENDAYRGMITK---------
-VNDFVAHGTPS------------------------------------------------
--------------------------------VDVVETLVRTRAEPESGD-G--------
------------------------------------------------------------
------------------------------------------------------------
------------------------------------------------------------
----------------------------DISDEWVSENTDYD------------------
--------------------------------------DVAALAQALVDEETTLREQGVS
PVLRLH--PPRGGHRG-------------------QKHVTKEGGQLG-------------
--------------------------------------KHDTEQIDELLEA---------
------MR-----------------------
>gi|448600490|ref|ZP_21655986.1| 50S ribosomal protein L30P [Haloferax alexandrinus JCM 10717]
------------------------------------------------------------
------MQAIVQLRGEVN------IAQDVRDTL-------------------TMLNIHRV
N---------------------------------HATFVPETDAYRGMISK---------
-VNDFVAHGEPS------------------------------------------------
--------------------------------VDVVETLISTRAEPEEGD-G--------
------------------------------------------------------------
------------------------------------------------------------
------------------------------------------------------------
----------------------------DITDEWVSENTDYD------------------
--------------------------------------DVAALAQAIVDEETTLREQGVS
PVLRLH--PPRGGHRG-------------------QKHVTKEGGQLG-------------
--------------------------------------KHSTEQIDELLED---------
------MR-----------------------
>gi|448557062|ref|ZP_21632497.1| 50S ribosomal protein L30P [Haloferax sp. ATCC BAA-644]
------------------------------------------------------------
------MQAIVQLRGEVN------IAQDVRDTL-------------------TMLNIHRV
N---------------------------------HATFVPETDAYRGMISK---------
-VNDFVAHGEPS------------------------------------------------
--------------------------------VDVVETLISTRAEPEEGD-G--------
------------------------------------------------------------
------------------------------------------------------------
------------------------------------------------------------
----------------------------DITDEWVSENTDYD------------------
--------------------------------------DVAALAQAIVDEETTLREQGVS
PVLRLH--PPRGGHRG-------------------QKHVTKEGGQLG-------------
--------------------------------------KHSTEQIDELLED---------
------MR-----------------------
>gi|448548039|ref|ZP_21627383.1| 50S ribosomal protein L30P [Haloferax sp. ATCC BAA-645]
------------------------------------------------------------
------MQAIVQLRGEVN------IAQDVRDTL-------------------TMLNIHRV
N---------------------------------HATFVPETDAYRGMISK---------
-VNDFVAHGEPS------------------------------------------------
--------------------------------VDVVETLISTRAEPEEGD-G--------
------------------------------------------------------------
------------------------------------------------------------
------------------------------------------------------------
----------------------------DITDEWVSENTDYD------------------
--------------------------------------DVAALAQAIVDEETTLREQGVS
PVLRLH--PPRGGHRG-------------------QKHVTKEGGQLG-------------
--------------------------------------KHSTEQIDELLED---------
------MR-----------------------
>gi|448545965|ref|ZP_21626292.1| 50S ribosomal protein L30P [Haloferax sp. ATCC BAA-646]
------------------------------------------------------------
------MQAIVQLRGEVN------IAQDVRDTL-------------------TMLNIHRV
N---------------------------------HATFVPETDAYRGMISK---------
-VNDFVAHGEPS------------------------------------------------
--------------------------------VDVVETLISTRAEPEEGD-G--------
------------------------------------------------------------
------------------------------------------------------------
------------------------------------------------------------
----------------------------DITDEWVSENTDYD------------------
--------------------------------------DVAALAQAIVDEETTLREQGVS
PVLRLH--PPRGGHRG-------------------QKHVTKEGGQLG-------------
--------------------------------------KHSTEQIDELLED---------
------MR-----------------------
>gi|433420015|ref|ZP_20405401.1| 50S ribosomal protein L30P [Haloferax sp. BAB2207]
------------------------------------------------------------
------MQAIVQLRGEVN------IAQDVRDTL-------------------TMLNIHRV
N---------------------------------HATFVPETDAYRGMISK---------
-VNDFVAHGEPS------------------------------------------------
--------------------------------VDVVETLISTRAEPEEGD-G--------
------------------------------------------------------------
------------------------------------------------------------
------------------------------------------------------------
----------------------------DITDEWVSENTDYD------------------
--------------------------------------DVAALAQAIVDEETTLREQGVS
PVLRLH--PPRGGHRG-------------------QKHVTKEGGQLG-------------
--------------------------------------KHSTEQIDELLED---------
------MR-----------------------
>gi|448569091|ref|ZP_21638503.1| 50S ribosomal protein L30P [Haloferax lucentense DSM 14919]
------------------------------------------------------------
------MQAIVQLRGEVN------IAQDVRDTL-------------------TMLNIHRV
N---------------------------------HATFVPETDAYRGMISK---------
-VNDFVAHGEPS------------------------------------------------
--------------------------------VDVVETLISTRAEPEEGD-G--------
------------------------------------------------------------
------------------------------------------------------------
------------------------------------------------------------
----------------------------DITDEWVSENTDYD------------------
--------------------------------------DVAALAQAIVDEETTLREQGVS
PVLRLH--PPRGGHRG-------------------QKHVTKEGGQLG-------------
--------------------------------------KHSTEQIDELLED---------
------MR-----------------------
>gi|448290668|ref|ZP_21481814.1| 50S ribosomal protein L30P [Haloferax volcanii DS2]
------------------------------------------------------------
------MQAIVQLRGEVN------IAQDVRDTL-------------------TMLNIHRV
N---------------------------------HATFVPETDAYRGMISK---------
-VNDFVAHGEPS------------------------------------------------
--------------------------------VDVVETLISTRAEPEEGD-G--------
------------------------------------------------------------
------------------------------------------------------------
------------------------------------------------------------
----------------------------DITDEWVSENTDYD------------------
--------------------------------------DVAALAQAIVDEETTLREQGVS
PVIRLH--PPRGGHRG-------------------QKHVTKEGGQLG-------------
--------------------------------------KHSTEQIDELLED---------
------MR-----------------------
>gi|448623101|ref|ZP_21669750.1| 50S ribosomal protein L30P [Haloferax denitrificans ATCC 35960]
------------------------------------------------------------
------MQAIVQLRGEVN------IAQDVRDTL-------------------TMLNIHRV
N---------------------------------HATFVPENDAYRGMISK---------
-VNDFVAHGEPS------------------------------------------------
--------------------------------VDVVETLISTRAEPESGD-G--------
------------------------------------------------------------
------------------------------------------------------------
------------------------------------------------------------
----------------------------DITDEWVSENTDYD------------------
--------------------------------------DVAALAQAIVDEETTLRKQGVS
PVLRLH--PPRGGHRG-------------------QKHVTKEGGQLG-------------
--------------------------------------KHSTEQIDELLED---------
------MR-----------------------
>gi|448583491|ref|ZP_21646847.1| 50S ribosomal protein L30P [Haloferax gibbonsii ATCC 33959]
------------------------------------------------------------
------MQAIVQLRGEVN------IAQDVRDTL-------------------SMLNIHRV
N---------------------------------HATFVPETDAYRGMISK---------
-VNDFVAHGEPS------------------------------------------------
--------------------------------VDVVETLISTRAEPEQGD-G--------
------------------------------------------------------------
------------------------------------------------------------
------------------------------------------------------------
----------------------------DITDEWVSENTDYD------------------
--------------------------------------DVAALAQAIVDEETTLRKQGVS
PVLRLH--PPRGGHRG-------------------QKHVTKEGGQLG-------------
--------------------------------------KHSTEQIDELLED---------
------MR-----------------------
>gi|448565536|ref|ZP_21636403.1| 50S ribosomal protein L30P [Haloferax prahovense DSM 18310]
------------------------------------------------------------
------MQAIVQLRGEVN------IAQDVRDTL-------------------TMLNIHRV
N---------------------------------HATFVPETDAYRGMISK---------
-VNDFVAHGEPS------------------------------------------------
--------------------------------VDVVETLISTRAEPEQGD-G--------
------------------------------------------------------------
------------------------------------------------------------
------------------------------------------------------------
----------------------------DITDEWVSENTDYD------------------
--------------------------------------DVAALAQAIVDEETTLRKQGVS
PVLRLH--PPRGGHRG-------------------QKHVTKEGGQLG-------------
--------------------------------------KHSTEQIDELLED---------
------MR-----------------------
