# Supplementary material for: Inteins as indicators of gene flow in the halobacteria
Source: Front Microbiol. 2014 Jun 26;5:299. doi: 10.3389/fmicb.2014.00299 (PMC4071816; doi:10.3389/fmicb.2014.00299)
Supplement: Supplementary file 1 [file DataSheet1.ZIP › data_file1/reference_tree_alignment/L8e_L2p.aln]

>gi|541179477|gb|ERG88074.1| putative acyltransferase [halophilic archaeon J07HX5]
------MPSPRSNPLNKLVVPDKTHVEE--HDLVT--DGDVIVGSQSTVEFGVRGQNIIA
GEQVEFGGHIEAGGDCRLDMWCTVADDVLAGEDAYVGERVQVGGELRVAGNLDIGDEVEI
AEGFDANGWIVIRNPMPTIVYLFVYLSHLLRAGDDGVAEQLAATFVAESVAPMIVPQNAR
LGDDTWEVSTPAQIGDDCRLHGNIRAAALTVGRDNEIFGSLRAAEGVTVGAGTRVTGNVT
TRDGTVRVGPGAVVRGDIAGEHVEVHTDATIEGIIRANKKTSVISKPVTDATPVSETPTA
GDTGEVGGEIKTETAAGTEAEAESKTEADKSGPEPAIRPLRSTGDASQG
>gi|339757054|gb|EGQ40637.1| LSU ribosomal protein L2P [Candidatus Nanosalinarum sp. J07AB56]
-MGTPTKSQSRGKASGNYQASGHKSKGKVETSTRE------QSGKVVDIVHDPGRTAPVA
VVEYE-------NGSTRN---------ILAPENMSVGQQVEIG----VEAEIKEGNTLPI
RE---------IPEGVPIH-------NIELAPNDGGKMVR------SSGTYAFVVTHERG
ESVVELPSGEFKDMNPDC-----------------------RATVGKVAGSG-------R
KDRPLMKAG----------NAHHKAKGRGHTYPSVKGVSMNAV------------DHPFG
GSAR--PGQPKTVSRHSSPGSKSGSVAAKRSG---------TGDSDE--
>gi|335438906|ref|ZP_08561637.1| 50S ribosomal protein L2P [Halorhabdus tiamatea SARL4B]
-MGRRIQGQRRGRGTPTFRAPSHRYKADLSHRSTEAREGDVISGTVVDIEHDPARSAPVA
AVEFE-------DGDQRL---------VLAPEGVGVGDEIQVG----VTAAIEPGNTLPL
AE---------IPEGVQIC-------NVEANPGDGGKFAR------AGGVSAQLMAHDRN
VTVVQLPSGDVRRLDPDC-----------------------RATIGVVAGGG-------R
TEKPFVKAG----------NKYHKMKSRGTKYPRVRGVAMNAV------------DHPFG
GGGRQHPGQPKSISRNAPPGRKVGDISSRRTG---------RGGDE---
>gi|257053362|ref|YP_003131195.1| 50S ribosomal protein L2P [Halorhabdus utahensis DSM 12940]
-MGRRIQGQRRGRGTPTFRAPSHRYKSDLSHRSTEARDGDVISGTVVDIEHDPARSAPVA
AVEFE-------DGDQRL---------VLAPEGVGVGDEIQVG----VTAAIEPGNTLPL
AE---------IPEGVQVC-------NVEANPGDGGKFAR------ASGVSAQLMAHDRN
VTVVQLPSGDVRRLDPDC-----------------------RATVGVVAGGG-------R
TEKPFVKAG----------NKYHKMKSRGTKYPRVRGVAMNAV------------DHPFG
GGGRQHPGQPKSISRNAPPGRKVGDISSRRTG---------RGGDE---
>gi|257387879|ref|YP_003177652.1| 50S ribosomal protein L2 [Halomicrobium mukohataei DSM 12286]
-MGRRIQGQRRGRGTSTFRAPSHRYKADLQHRNVE--DGDVVSGTVVDIEHDPARSAPVA
AVEFE-------DGDRRL---------VLAPEGVGVGDRMQVG----VSAAIEPGNTLPL
AE---------IPEGVPVC-------NVEANQGDGGRFAR------ASGVSAQLMTHDRN
VAVVKLPSGAVKRLDPQC-----------------------RATIGVVAGGG-------R
TEKPMVKAG----------NKHHKMKARGTKWPNVRGVAMNAV------------DHPFG
GGGRQHPGKPKSISRNAPPGRKVGDISSKRTG---------RGGNE---
>lcl|38015_3217 unnamed protein product
-MGRRIQGQRRGRGTSTFRAPSHRYKADLEHRKVE--DGDVIAGTVVDIEHDPARSAPVA
AVEFE-------DGDRRL---------ILAPEGVGVGDELQVG----VSAEIAPGNTLPL
AE---------IPEGVPVC-------NVESSPGDGGKFAR------ASGVNAQLLTHDRN
VAVVKLPSGEMKRLDPQC-----------------------RATIGVVAGGG-------R
TDKPFVKAG----------NKHHKMKARGTKWPNVRGVAMNAV------------DHPFG
GGGRQHPGKPKSISRNAPPGRKVGDIASKRTG---------RGGNE---
>gi|448630847|ref|ZP_21673302.1| 50S ribosomal protein L2P [Haloarcula vallismortis ATCC 29715]
-MGRRIQGQRRGRGTSTFRAPSHRYKADLEHRKVE--DGDVVAGTVVDIEHDPARSAPVA
AVEFE-------DGDRRL---------ILAPEGVGVGDELQVG----VSAEIAPGNTLPL
AE---------IPEGVPVC-------NVESSPGDGGKFAR------ASGVNAQLLTHDRN
VAVVKLPSGEMKRLDPQC-----------------------RATIGVVAGGG-------R
TDKPFVKAG----------NKHHKMKARGTKWPNVRGVAMNAV------------DHPFG
GGGRQHPGKPKSISRNAPPGRKVGDIASKRTG---------RGGNE---
>gi|448636984|ref|ZP_21675432.1| 50S ribosomal protein L2P [Haloarcula sinaiiensis ATCC 33800]
-MGRRIQGQRRGRGTSTFRAPSHRYKADLEHRKVE--DGDVIAGTVVDIEHDPARSAPVA
AVEFE-------DGDRRL---------ILAPEGVGVGDELQVG----VSAEIAPGNTLPL
AE---------IPEGVPVC-------NVESSPGDGGKFAR------ASGVNAQLLTHDRN
VAVVKLPSGEMKRLDPQC-----------------------RATIGVVAGGG-------R
TDKPFVKAG----------NKHHKMKARGTKWPNVRGVAMNAV------------DHPFG
GGGRQHPGKPKSISRNAPPGRKVGDIASKRTG---------RGGNE---
>gi|55378381|ref|YP_136231.1| 50S ribosomal protein L2 [Haloarcula marismortui ATCC 43049]
-MGRRIQGQRRGRGTSTFRAPSHRYKADLEHRKVE--DGDVIAGTVVDIEHDPARSAPVA
AVEFE-------DGDRRL---------ILAPEGVGVGDELQVG----VSAEIAPGNTLPL
AE---------IPEGVPVC-------NVESSPGDGGKFAR------ASGVNAQLLTHDRN
VAVVKLPSGEMKRLDPQC-----------------------RATIGVVAGGG-------R
TDKPFVKAG----------NKHHKMKARGTKWPNVRGVAMNAV------------DHPFG
GGGRQHPGKPKSISRNAPPGRKVGDIASKRTG---------RGGNE---
>gi|448685263|ref|ZP_21693255.1| 50S ribosomal protein L2P [Haloarcula japonica DSM 6131]
-MGRRIQGQRRGRGTSTFRAPSHRYKADLEHRKVE--DGDVVAGTVVDIEHDPARSAPVA
AIEFE-------DGDRRL---------ILAPEGVGVGDELQVG----VSAEIAPGNTLPL
AE---------IPEGVPVC-------NVESSPGDGGKFAR------ASGVNAQLLTHDRN
VAVVKLPSGEMKRLDPQC-----------------------RATIGVVAGGG-------R
TDKPFVKAG----------NKHHKMKARGTKWPNVRGVAMNAV------------DHPFG
GGGRQHPGKPKSISRNAPPGRKVGDIASKRTG---------RGGNE---
>gi|344212410|ref|YP_004796730.1| 50S ribosomal protein L2P [Haloarcula hispanica ATCC 33960]
-MGRRIQGQRRGRGTSTFRAPSHRYKADLEHRKVE--DGDVIAGTVVDIEHDPARSAPVA
AVEFE-------DGDRRL---------ILAPEGVGVGDELQVG----VSAEIAPGNTLPL
AE---------IPEGVPVC-------NVESSPGDGGKFAR------ASGVNAQLLTHDRN
VAVVKLPSGEMKRLDPQC-----------------------RATIGVVAGGG-------R
TDKPFVKAG----------NKHHKMKARGTKWPNVRGVAMNAV------------DHPFG
GGGRQHPGKPKSISRNAPPGRKVGDIASKRTG---------RGGNE---
>gi|448648018|ref|ZP_21679496.1| 50S ribosomal protein L2P [Haloarcula californiae ATCC 33799]
-MGRRIQGQRRGRGTSTFRAPSHRYKADLEHRKVE--DGDVIAGTVVDIEHDPARSAPVA
AVEFE-------DGDRRL---------ILAPEGVGVGDELQVG----VSAEIAPGNTLPL
AE---------IPEGVPVC-------NVESSPGDGGKFAR------ASGVNAQLLTHDRN
VAVVKLPSGEMKRLDPQC-----------------------RATIGVVAGGG-------R
TDKPFVKAG----------NKHHKMKARGTKWPNVRGVAMNAV------------DHPFG
GGGRQHPGKPKSISRNAPPGRKVGDIASKRTG---------RGGNE---
>gi|448671518|ref|ZP_21687423.1| 50S ribosomal protein L2P, partial [Haloarcula amylolytica JCM 13557]
-LPRAIR-----------------------------------------------------
------------DVYKR-------------------------------------------
--------------------------QVESSPGDGGKFAR------ASGVNAQLLTHDRN
VAVVKLPSGEMKRLDPQC-----------------------RATIGVVAGGG-------R
TDKPFVKAG----------NKHHKMKARGTKWPNVRGVAMNAV------------DHPFG
GGGRQHPGKPKSISRNAPPGRKVGDIASKRTG---------RGGNE---
>gi|448681466|ref|ZP_21691557.1| 50S ribosomal protein L2P, partial [Haloarcula argentinensis DSM 12282]
------------------------------------------------------------
-------------------------------EGVGVGDELQVG----VSAEIAPGNTLPL
AE---------IPEGVPVC-------NVESSPGDGGKFAR------ASGVNAQLLTHDRN
VAVVKLPSGEMKRLDPQC-----------------------RATIGVVAGGG-------R
TDKPFVKAG----------NKHHKMKARGTKWPNVRGVAMNAV------------DHPFG
GGGRQHPGKPKSISRNAPPGRKVGDIASKRTG---------RGGNE---
>gi|452206445|ref|YP_007486567.1| 50S ribosomal protein L2 [Natronomonas moolapensis 8.8.11]
-MGRRIQGQRRGRGTSTFRAPSHRYKADLSYRNVE--DADMVTGEIVGIEHDPARSAPLA
DVQFD-------DGDRRL---------VLAPEGVAVGDEIQIG----VSAEIAPGNTMPL
AE---------IPEGVPVC-------NVERQPGDGGKFAR------ASGVSATLLTHDRN
AAVVQLPSGEMRRLSPEC-----------------------RATVGVVAGGG-------R
TEKPFVKAG----------NKHHKMKSRGTKYPRVRGVAMNAV------------DHPFG
GGGRQHPGKPKSISRDAPPGRKVGDIASKRTG---------RGGKGGRE
>gi|76803060|ref|YP_331155.1| 50S ribosomal protein L2P [Natronomonas pharaonis DSM 2160]
-MGRRILGQRRGRGTSTFRAPSHRYKADLSHRNVE--ESDLVTGEVVDIEHDPARSAPLA
DVQFD-------DGDRRL---------VLAPEGVTVGDEIQIG----VSAEIAPGNTMPL
AE---------IPEGVPVC-------NVERQPGDGGKFAR------ASGVSATLLTHDRN
AAVVQLPSGEMRRLSPEC-----------------------RATIGVVAGGG-------R
TEKPFVKAG----------NKHHKMKSRGGKWPRVRGVAMNAV------------DHPFG
GGGRQHPGKPKSVSRDTPPGRKVGDIASKRTG---------RGGKGGQE
>gi|541202914|gb|ERH10979.1| LSU ribosomal protein L2P [halophilic archaeon J07HX64]
-MGQRIRGQRRGRGGSTFRAPSHRYKAELSHRTVE--GDEVVRGTVVGIEHDPARSAPVA
EIQFE-------DGDQRL---------VLAPEGIAVGDEIQLG----VSAAIEKGNTLPL
AE---------IPEGVPVC-------NVEAKAGDGGKFAR------ASGVSATLLAHERT
ATVVELPSGELKRLPPDC-----------------------RATIGVVAGGG-------R
TDKPMLKAG----------NKYHKAKARGMVWPRVRGVAMNAV------------DHPFG
GGGRQHPGRPKSISRDAAPGRKVGDIASRRTG---------RGGE----
>gi|541204060|gb|ERH12040.1| ribosomal protein L2 [halophilic archaeon J07HB67]
-MGARIQGQRRGRGGSTFRAPSHRYKSDKQHKTVE--DDDTVAGEIVGIEHDPARSAPLA
DVEFE-------DGDRRL---------VLAPEGVRVGQEIQIG----VSAEIEPGNTLPL
AE---------IPEGVPVC-------NVESKPGDGGKFAR------ASGVSATLLTHDRD
VTVVQLPSDEVKRLNPEC-----------------------RATIGVVAAGG-------R
TEKPFVKAG----------NKHHKMKSRGTKYPRVRGVAMNAI------------DHPFG
GGGRQHPGKPKSISRDAPPGRKVGDIASKRTG---------TGRDS---
>gi|399577349|ref|ZP_10771102.1| LSU ribosomal protein l2p [Halogranum salarium B-1]
-MGRRIQGQRRGRGTPTFRAPSHRYKAELSHKKSE--EEDTVSGTVVDIEHDPARSAPIA
AVEFD-------DGDQRL---------ILIPEGVTVGETIQVG----VTAEIKPGNTLPL
SE---------IPEGVPVC-------NVERQPGDGGKFAR------SSGVSAQLLSHDRH
VAVVKLPSGQVKRLNPDC-----------------------RATIGVVAGGG-------R
TEKPFVKAG----------NKHHKMKARGTKWPRVRGVAMNAV------------DHPFG
GGGRQHPGKPKSVSRNAPPGRKVGDIASKRTG---------RGGKAGNK
>gi|448285632|ref|ZP_21476873.1| 50S ribosomal protein L2P [Halogeometricum borinquense DSM 11551]
-MGRRIQGQRRGRGTPTFRAPSHRYKAELSHKKAE--SEDTVSGTVVDIEHDPARSAPVA
AVEFE-------DGDQRL---------VLAPEGVAVGDTIQVG----VSAEIKPGNTLPL
AE---------IPEGVPVC-------NVERQVGDGGKFAR------ASGTSAQLLTHDRH
VAVVKLPSGEVKRLNPQC-----------------------RATIGVVAGGG-------R
TEKPFVKAG----------KKHHKMRARGIKWPRVRGVAMNAV------------DHPFG
GGGRQHPGRPKSVSRNAPPGRKVGDIASKSTG---------RGGKGGN-
>gi|448415416|ref|ZP_21578216.1| 50S ribosomal protein L2P [Halosarcina pallida JCM 14848]
-MGRRIQGQRRGRGTPTFRAPSHRYKAELSHKNAQ---EETISGTIVDIEHDPARSAPVA
AIEFE-------DDDQRL---------VLAPEGVAVGDTIQVG----VSAEIKPGNTLPL
AE---------IPEGVPVC-------NVERQVGDGGKFAR------ASGTSAQLLTHDRH
VAVVKLPSGEVKRLNPQC-----------------------RATIGVVAGGG-------R
TEKPFVKAG----------NKHHKMKARGIKWPRVRGVAMNAV------------DHPFG
GGGRQHPGRPKSVSRNAPPGRKVGDIASKRTG---------RGGKGGN-
>gi|541195434|gb|ERH03691.1| ribosomal protein L2 [Halorubrum sp. J07HR59]
-MGRRIQGQRRGRGSSTFRAPSHRYKAELSHKETE--DTDTIAGEIVDIEHDPARSAPLA
DVEFE-------DGDRRL---------ILAPEGVRVGEEIQLG----VSAEIKPGNTLPL
AE---------IPEGVPIC-------NVESQTGDGGKFAR------ASGVSARLVSHDST
VTVVELPSGAIKQLSPQC-----------------------RATIGVVAGGG-------R
TEKPFVKAG----------NKHHKMRSRGSKYPTVRGVAMNAV------------DHPFG
GGGRQHPGKPKSISRDAPPGRKVGDIASKRTG---------RGGDE---
>gi|448294702|ref|ZP_21484781.1| 50S ribosomal protein L2P [Halalkalicoccus jeotgali B3]
-MGRRIRGQRRGRGGSVFRAPSHRYKADLSHRRAE--DGDVLTGTVVGIEHDPARSAPVA
DVEFE-------DGDRRL---------ILVPEGVGTGEEIQIG----ISAEIKPGNTLPL
AE---------IPEGVPVC-------NVESKAGDGGRFAR------ASGVNATLITHDRD
AAVVQLPSGEVKRLSPEC-----------------------RATIGVVAGGG-------R
TEKPMVKAG----------NKYHKMKARGSKWPRVSGVAMNAV------------DHPFG
GGGRQHPGRPKSVSSDAPPGRKVGDISSKRTG---------RGGNK---
>lcl|36174_3847 unnamed protein product
-MGRRILGQRRGRGTPTFRAPSHRYKANLEHKKPE--DSDIVRGTVVDVEHDPARSAPVV
AVEFE-------DGDQRL---------ILAPEGVTVGDEIQVG----ISAEIKPGNTLPL
AE---------IPEGVPIC-------NVEANQGDGGKFAR------SSGVNADLITHDRD
AAVVQLPSGEVKRLDPQC-----------------------RATIGVVAGGG-------R
TEKPFVKAG----------NKYHKMKARGTKWPRVRGVAMNAI------------DHPFG
GGGRQHPGKPKSVSRDAPPGRKVGDISSRRTG---------RGGNK---
>gi|448298468|ref|ZP_21488497.1| 50S ribosomal protein L2P [Natronorubrum tibetense GA33]
-MGRRIQGQRRGRGGPTFRAPSHRYKAKLDHKKQE--DDDLVRGTVVDIEHDPARSAPIA
AVEFD-------DGDQRL---------ILAPEGISVGEEIQVG----VSAEIKPGNTLPL
AE---------IPEGIPVC-------NVEANQGDGGRFAR------ASGVNADLVTHDRN
AAVVQLPSGEVKRLDPQC-----------------------RATVGVVAGGG-------R
TEKPFVKAG----------NKYHKMKARGTKYPRVRGVAMNAV------------DHPFG
GGGRQHPGKPKSVSRDAPPGRKVGDISSRRTG---------RGGNK---
>gi|448315115|ref|ZP_21504768.1| 50S ribosomal protein L2P [Natronococcus jeotgali DSM 18795]
-MGRRILGQRRGRGTSTFRAPSHRYKAKLDHKKEE--DDDVVRGTVVDIEHDPARSAPVA
AIEFE-------DGDQRL---------VLAPEGITVGEEIQVG----VSAEIKPGNTLPL
AE---------IPEGVPVC-------NIEANPGDGGRFAR------ASGVSADLITHDRS
AAVVQLPSGEVKRLDPQC-----------------------RATVGVVAGGG-------R
TEKPMVKAG----------NKYHKMKARGTKWPRVRGVAMNAI------------DHPFG
GGGRQHPGKPKSVSRDAPPGRKVGDISSRRTG---------RGGNK---
>gi|448323160|ref|ZP_21512624.1| 50S ribosomal protein L2P [Natronococcus amylolyticus DSM 10524]
-MGRRIQGQRRGRGTPTFRAPSHRYKAKLDHKKEE--DDDVIRGTVVDIEHDPARSAPVA
AIEFE-------DGDQRL---------VLAPEGITVGEEIQVG----VSAEIKPGNTMPL
AE---------IPEGVPVC-------NIEANPGDGGRFAR------ASGVNADLITHDRN
AAVIQLPSGEVKRLDPQC-----------------------RATIGVVAGGG-------R
TEKPMVKAG----------NKYHKMKARGTKWPRVRGVAMNAI------------DHPFG
GGGRQHPGKPKSVSRDAPPGRKVGDISSRRTG---------RGGNK---
>gi|448311977|ref|ZP_21501730.1| 50S ribosomal protein L2P [Natronolimnobius innermongolicus JCM 12255]
-MGRRILGQRRGRGGSTFRAPSHRYKAKLDHKKTE--DDDVVRGEVVDIEHDPARSAPIA
AIEFE-------DGEQRL---------VLAPEGVTVGEEIQVG----VSAEIKPGNTLPL
AE---------IPEGVPVC-------NIEANPGDGGKFAR------ASGVNADLITHDRN
AAVVQLPSGEVKRLDPQC-----------------------RATIGVVAGGG-------R
TEKPMVKAG----------NKYHKMKARGGKWPRVRGVAMNAV------------DHPFG
GGGRQHPGKPKSVSRDAPPGRKVGDISSRRTG---------RGGNK---
>gi|448392358|ref|ZP_21567132.1| 50S ribosomal protein L2P [Haloterrigena salina JCM 13891]
-MGRRIQGQRRGRGTSTFRAPSHRYKAELEHKKSE--DDDVVRGTVVDIEHDPARSAPVA
AIEFE-------DGDQRL---------VLAPEGIGVGEEIQVG----VSAEIKPGNTLPL
AE---------IPEGVPVC-------NVEANPGDGGRFAR------ASGVNADLITHDRN
AAVIQLPSGEVKRLDPQC-----------------------RATIGVVAGGG-------R
TEKPMVKAG----------NKHHKMKARGTKWPRVRGVAMNAV------------DHPFG
GGGRQHPGKPKSVSRDAPPGRKVGDISSRRTG---------RGGNK---
>gi|448399313|ref|ZP_21570615.1| 50S ribosomal protein L2P [Haloterrigena limicola JCM 13563]
-MGRRIQGQRRGRGTSTFRAPSHRYKAKLDHKKEE--DDDIVRGTVVDIEHDPARSAPVA
AVEFD-------DGDQRL---------ILAPEGITVGEELQVG----VSAEIKPGNTLPL
AE---------IPEGVPVC-------NVEANPGDGGRFAR------ASGTNADLITHDRN
AAVVQLPSGEVKRLDPQC-----------------------RATIGVVAGGG-------R
TEKPMVKAG----------NKYHKMKARGTKWPRVRGVAMNAV------------DHPFG
GGGRQHPGKPKSVSRDAPPGRKVGDISSRRTG---------RGGNK---
>gi|448329362|ref|ZP_21518662.1| 50S ribosomal protein L2P [Natrinema versiforme JCM 10478]
-MGRRIQGQRRGRGTSTFRAPSHRYKAELEHKNEE--EDDIIRGTVVDIEHDPARSAPIA
AVEFE-------DGDQRL---------ILAPEGITVGEELQVG----VSAEIKPGNTLPL
AE---------IPEGVPVC-------NVEANQGDGGRFAR------ASGTNADLITHDRN
AAVIQLPSGEVKRLDPQC-----------------------RATIGVVAGGG-------R
TEKPMVKAG----------NKYHKMKARGTKWPRVRGVAMNAV------------DHPFG
GGGRQHPGKPKSVSRDAPPGRKVGDIASRSTG---------RGGNK---
>lcl|38023_3533 unnamed protein product
-MGRRIQGQRRGRGTSTFRAPSHRYKADLEHKKEE--DDDIVRGTVVDIEHDPARSAPIA
AVEFE-------DGDQRL---------ILAPEGITVGEELQVG----VSAEIKPGNTLPL
AE---------IPEGVPVC-------NVESNPGDGGRFAR------ASGTNADLITHDRN
AAVIQLPSGEVKRLDPQC-----------------------RATIGVVAGGG-------R
TEKPMVKAG----------NKYHKMKARGTKWPRVRGVAMNAV------------DHPFG
GGGRQHPGKPKSVSRDAPPGRKVGDIASRSTG---------RGGNK---
>gi|448345588|ref|ZP_21534477.1| 50S ribosomal protein L2P [Natrinema altunense JCM 12890]
-MGRRIQGQRRGRGTSTFRAPSHRYKADLEHKKEE--DDDIVRGTVVDIEHDPARSAPIA
AVEFE-------DGDQRL---------ILAPEGITVGEELQVG----VSAEIKPGNTLPL
AE---------IPEGVPVC-------NVESNPGDGGRFAR------ASGTNADLITHDRN
AAVIQLPSGEVKRLDPQC-----------------------RATIGVVAGGG-------R
TEKPMVKAG----------NKYHKMKARGTKWPRVRGVAMNAV------------DHPFG
GGGRQHPGKPKSVSRDAPPGRKVGDIASRSTG---------RGGNK---
>gi|448341387|ref|ZP_21530348.1| 50S ribosomal protein L2P [Natrinema gari JCM 14663]
-MGRRIQGQRRGRGTSTFRAPSHRYKADLEHKKEE--DDDIVRGTVVDIEHDPARSAPIA
AVEFE-------DGDQRL---------ILAPEGITVGEELQVG----VSAEIKPGNTLPL
AE---------IPEGVPVC-------NVESNPGDGGRFAR------ASGTNADLITHDRN
AAVIQLPSGEVKRLDPQC-----------------------RATIGVVAGGG-------R
TEKPMVKAG----------NKYHKMKARGTKWPRVRGVAMNAV------------DHPFG
GGGRQHPGKPKSVSRDAPPGRKVGDIASRSTG---------RGGNK---
>gi|397773840|ref|YP_006541386.1| 50S ribosomal protein L2 [Natrinema sp. J7-2]
-MGRRIQGQRRGRGTSTFRAPSHRYKADLEHKKEE--DDDIVRGTVVDIEHDPARSAPIA
AVEFE-------DGDQRL---------ILAPEGITVGEELQVG----VSAEIKPGNTLPL
AE---------IPEGVPVC-------NVESNPGDGGRFAR------ASGTNADLITHDRN
AAVIQLPSGEVKRLDPQC-----------------------RATIGVVAGGG-------R
TEKPMVKAG----------NKYHKMKARGTKWPRVRGVAMNAV------------DHPFG
GGGRQHPGKPKSVSRDAPPGRKVGDIASRSTG---------RGGNK---
>gi|448338131|ref|ZP_21527183.1| 50S ribosomal protein L2P [Natrinema pallidum DSM 3751]
-MGRRIQGQRRGRGTSTFRAPSHRYKADLEHKKEE--DDDIVRGTVVDIEHDPARSAPIA
AVEFE-------DGDQRL---------ILAPEGITVGEELQVG----VSAEIKPGNTLPL
AE---------IPEGVPVC-------NVESNPGDGGRFAR------ASGTNADLITHDRN
AAVIQLPSGEVKRLDPQC-----------------------RATIGVVAGGG-------R
TEKPMVKAG----------NKYHKMKARGTKWPRVRGVAMNAV------------DHPFG
GGGRQHPGKPKSVSRDAPPGRKVGDIASRSTG---------RGGNK---
>gi|448386092|ref|ZP_21564300.1| 50S ribosomal protein L2P [Haloterrigena thermotolerans DSM 11522]
-MGRRIQGQRRGRGTSTFRAPSHRYKAKLDHKKEE--DDDIVRGTVVDIEHDPARSAPVA
AVEFE-------DGDQRL---------ILAPEGVSVGEELQVG----VSAEIKPGNTLPL
AE---------IPEGVPVC-------NVESNPGDGGRFAR------ASGTNADLITHDRS
AAVIQLPSGEVKRLDPQC-----------------------RATIGVVAGGG-------R
TEKPMVKAG----------NKYHKMKARGTKWPRVRGVAMNAV------------DHPFG
GGGRQHPGQPKSVSRDAPPGRKVGDIASRSTG---------RGGNK---
>gi|448332397|ref|ZP_21521641.1| 50S ribosomal protein L2P [Natrinema pellirubrum DSM 15624]
-MGRRIQGQRRGRGTSTFRAPSHRYKAKLDHKKEE--DDDIVRGTVVDIEHDPARSAPVA
AVEFE-------DGDQRL---------ILAPEGISVGEELQVG----VSAEIKPGNTLPL
AE---------IPEGVPVC-------NVESNPGDGGRFAR------ASGTNADLITHDRS
AAVIQLPSGEVKRLDPQC-----------------------RATIGVVAGGG-------R
TEKPMVKAG----------NKYHKMKARGTKWPRVRGVAMNAV------------DHPFG
GGGRQHPGQPKSVSRDAPPGRKVGDIASRSTG---------RGGNK---
>gi|448369936|ref|ZP_21556389.1| 50S ribosomal protein L2P [Natrialba aegyptia DSM 13077]
-MGRRILGQRRGRGTPTFRAPSHRYKAKLEHKKEE--DDDVIRGTVVDIEHDPARSAPVA
AVEFE-------DGDQRL---------VLAPEGIGVGEELQVG----VSAEIKPGNTLPL
AE---------IPEGVPVC-------NVEANQGDGGKFAR------ASGTNADLITHDRN
AAVVQLPSGEVKRLDPQC-----------------------RATIGVVAGGG-------R
TEKPMVKAG----------NKYHKMKARGTKWPRVRGVAMNAV------------DHPFG
GGGRQHPGKPKSVSRDAPPGRKVGDISSRRTG---------RGGNK---
>gi|448362301|ref|ZP_21550912.1| 50S ribosomal protein L2P [Natrialba asiatica DSM 12278]
-MGRRILGQRRGRGTPTFRAPSHRYKAKLEHKKEE--DDDVIRGTVVDIEHDPARSAPVA
AVEFE-------DGDQRL---------VLAPEGIGVGEELQVG----VSAEIKPGNTLPL
AE---------IPEGVPVC-------NVEANQGDGGKFAR------ASGTNADLITHDRN
AAVVQLPSGEVKRLDPQC-----------------------RATIGVVAGGG-------R
TEKPMVKAG----------NKYHKMKARGTKWPRVRGVAMNAV------------DHPFG
GGGRQHPGKPKSVSRDAPPGRKVGDISSRRTG---------RGGNK---
>gi|448350184|ref|ZP_21539003.1| 50S ribosomal protein L2P [Natrialba taiwanensis DSM 12281]
-MGRRILGQRRGRGTPTFRAPSHRYKAKLEHKKEE--DDNVIRGTVVDIEHDPARSAPVA
AVEFE-------DGDQRL---------VLAPEGIGVGEELQVG----VSAEIKPGNTLPL
AE---------IPEGVPVC-------NVEANQGDGGKFAR------ASGTNADLITHDRN
AAVVQLPSGEVKRLDPQC-----------------------RATIGVVAGGG-------R
TEKPMVKAG----------NKYHKMKARGTKWPRVRGVAMNAV------------DHPFG
GGGRQHPGKPKSVSRDAPPGRKVGDISSRRTG---------RGGNK---
>gi|448352600|ref|ZP_21541382.1| 50S ribosomal protein L2P [Natrialba hulunbeirensis JCM 10989]
-MGRRILGQRRGRGTPTFRAPSHRYKAKLEHKKEE--DDDVIRGTVVDIEHDPARSAPVA
AVEFE-------DDDQRL---------VLAPEGISVGEELQVG----VSAEIKAGNTLPL
AE---------IPEGVPVC-------NVEANPGDGGKFAR------SSGVNADLITHDRN
AAVIQLPSGEVKRLDPQC-----------------------RATIGVVAGGG-------R
TEKPMVKAG----------NKYHKMKARGTKWPRVRGVAMNAV------------DHPFG
GGGRQHPGKPKSVSRDAPPGRKVGDISSRRTG---------RGGNK---
>gi|448358807|ref|ZP_21547481.1| 50S ribosomal protein L2P [Natrialba chahannaoensis JCM 10990]
-MGRRILGQRRGRGTPTFRAPSHRYKAKLDHKKEE--DDDVIRGTVVDIEHDPARSAPVA
AVEFE-------DGDQRL---------VLAPEGISAGEELQVG----VSAEIKAGNTLPL
AE---------IPEGVPVC-------NVEANPGDGGKFAR------SSGVNADLITHDRN
AAVIQLPSGEVKRLDPQC-----------------------RATIGVVAGGG-------R
TEKPMVKAG----------NKYHKMKARGTKWPRVRGVAMNAV------------DHPFG
GGGRQHPGKPKSVSRDAPPGRKVGDISSRRTG---------RGGNK---
>gi|289579901|ref|YP_003478367.1| 50S ribosomal protein L2 [Natrialba magadii ATCC 43099]
-MGRRILGQRRGRGTPTFRAPSHRYKAKLDHKKEE--DDDVIRGTVVDIEHDPARSAPVA
AVEFE-------DGDQRL---------VLAPEGISVGEELQVG----VSAEIKAGNTLPL
AE---------IPEGVPVC-------NVEANPGDGGKFAR------SSGVNADLITHDRN
AAVIQLPSGEVKRLDPQC-----------------------RATIGVVAGGG-------R
TEKPMVKAG----------NKYHKMKARGTKWPRVRGVAMNAV------------DHPFG
GGGRQHPGKPKSVSRNAPPGRKVGDISSRRTG---------RGGNK---
>gi|435848745|ref|YP_007310995.1| ribosomal protein L2 [Natronococcus occultus SP4]
-MGRRILGQRRGRGTSTFRAPSHRYKAKLDHKKEE--DDDVVRGEVVDIEHDPARSAPVA
AVEFE-------DGDQRL---------VLVPEGVAVGEEIQVG----VSAEIKPGNTLPL
AE---------IPEGVPVC-------NIEANPGDGGRFAR------ASGVNADLITHDRN
AAVIQLPSGEVKRLDPQC-----------------------RATIGVVAGGG-------R
TEKPMVKAG----------NKHHKMKARGGKWPRVRGVAMNAV------------DHPFG
GGGRQHPGKPKSVSRDAPPGRKVGDISSRRTG---------RGGNK---
>gi|284165495|ref|YP_003403774.1| 50S ribosomal protein L2 [Haloterrigena turkmenica DSM 5511]
-MGRRIQGQRRGRGTSTFRAPSHRYKAKLDHKKPE--DDDVVRGTVVDIEHDPARSAPVA
AVEFE-------DGEQRL---------ILVPEGISVGEEIQVG----VSAEIKPGNTLPL
AE---------IPEGVPVC-------NVEANQGDGGRFAR------ASGTNADLITHDRN
AAVIQLPSGEVKRLDPQC-----------------------RATIGVVAGGG-------R
TEKPMVKAG----------NKHHKMKARGTKWPRVRGVAMNAV------------DHPFG
GGGRQHPGKPKSVSRDAPPGRKVGDISSRRTG---------RGGNK---
>gi|336252437|ref|YP_004595544.1| 50S ribosomal protein L2 [Halopiger xanaduensis SH-6]
-MGRRILGQRRGRGTSTFRAPSHRYKAKLDHKNEE--DDDVVRGTVVDIEHDPARSAPVA
AVEFE-------DGDQRL---------ILVPEGISVGEEIQVG----VSAEIKPGNTLPL
AE---------IPEGVPVC-------NVEANQGDGGKFAR------ASGVNADLITHDRN
AAVIQLPSGEVKRLDPQC-----------------------RATIGVVAGGG-------R
TEKPMVKAG----------NKHHKMKARGTKWPRVRGVAMNAV------------DHPFG
GGGRQHPGKPKSVSRDAPPGRKVGDISSRRTG---------RGGNK---
>gi|448697498|ref|ZP_21698538.1| 50S ribosomal protein L2P [Halobiforma lacisalsi AJ5]
-MGRRILGQRRGRGTSTFRAPSHRYKAKLDHKKEE--DDDLVRGTVVDIEHDPARSAPVA
AVEFE-------DGDQRL---------ILVPEGISVGEEIQVG----VSAEIKPGNTLPL
AE---------IPEGVPVC-------NVEANQGDGGKFAR------ASGVNADLITHDRN
AAVVQLPSGEVKRLDPQC-----------------------RATIGVVAGGG-------R
TEKPMVKAG----------NKYHKMKARGTKWPRVRGVAMNAV------------DHPFG
GGGRQHPGKPKSVSRDAPPGRKVGDISSRRTG---------RGGNK---
>gi|448309697|ref|ZP_21499553.1| 50S ribosomal protein L2P [Natronorubrum bangense JCM 10635]
-MGRRIQGQRRGRGTSTFRAPSHRYKAKLDHKKEE--DDDVIRGTVVDIEHDPARSAPIA
AVEFE-------DGDQRL---------ILVPEGVAVGEEIQVG----VSAEIKPGNTLPL
AE---------IPEGVPVC-------NVEANQGDGGRFAR------ASGVNADLITHDRN
AAVIQLPSGEVKRLDPQC-----------------------RATIGVVAGGG-------R
TEKPFVKAG----------NKYHKMKSRGTKYPRVRGVAMNAV------------DHPFG
GGGRQHPGKPKSVSRDAPPGRKVGDISSRRTG---------RGGNK---
>gi|448302869|ref|ZP_21492819.1| 50S ribosomal protein L2P [Natronorubrum sulfidifaciens JCM 14089]
-MGRRIQGQRRGRGTSTFRAPSHRYKAKLDHKKEE--DDDVIRGTVVDIEHDPARSAPVA
AVEFE-------DGDQRL---------ILVPEGVAVGEEIQVG----VSAEIKPGNTLPL
AE---------IPEGVPVC-------NVEANQGDGGRFAR------ASGVNADLITHDRN
AAVIQLPSGEVKRLDPQC-----------------------RATIGVVAGGG-------R
TEKPMVKAG----------NKYHKMKARGTKWPRVRGVAMNAV------------DHPFG
GGGRQHPGKPKSVSRDAPPGRKVGDISSRRTG---------RGGNK---
>gi|448704119|ref|ZP_21700600.1| 50S ribosomal protein L2P [Halobiforma nitratireducens JCM 10879]
-MGRRILGQRRGRGTSTFRAPSHRYKAKLEHKKEE--DDDVVRGEVVDIEHDPARSAPIA
AVEFE-------DGDQRL---------VLAPEGIAVGEEIQVG----VSAEIKPGSTLPL
AE---------IPEGVPVC-------NVEANPGDGGKFAR------ASGVNADLITHDRS
AAVVQLPSGEVKRLDPQC-----------------------RATIGVVAGGG-------R
TEKPFVKAG----------NKHHKMKSRGGIWPRVRGVAMNAV------------DHPFG
GGGRQHPGKPKSISRDAPPGRKVGDISSRRTG---------RGGNK---
>gi|429190341|ref|YP_007176019.1| 50S ribosomal protein L2 [Natronobacterium gregoryi SP2]
-MGRRILGQRRGRGTSTFRAPSHRYKAKLDHKKEE--DGDIVRGTVVDIEHDPARSAPVA
AVEFE-------DGDQRL---------VLAPEGIGVGEELQVG----VSAEIKPGNTLPL
AE---------IPEGVPVC-------NVEANPGDGGKFAR------ASGVNADLITHDRN
AAVIQLPSGEVKRLDPQC-----------------------RATIGVVAGGG-------R
TEKPFVKAG----------NKHHKMKSRGGIWPRVRGVAMNAV------------DHPFG
GGGRQHPGKPKSVSRDAPPGRKVGDISSRRTG---------RGGNK---
>gi|541199337|gb|ERH07500.1| ribosomal protein L2 [Halonotius sp. J07HN4]
-MGRRIQGQRRGRGGPTFRAPSHRYKAELSHKKSE--ETDTITGEIVGIEHDPARSAPLA
DVEFE-------DGDRRL---------ILAPEGVAVGETIQVG----VSAEIKPGNTLPI
GE---------IPEGVLIC-------NVESSPGDGGKFAR------ATGVSAQLMTHDRN
VAVIQLPSGQVKRLNPEC-----------------------RATIGVVAGGG-------R
TEKPFVKAG----------NKHHKMKARGTKYPRVRGVAMNAI------------DHPFG
GGGRQHPGKPKSVSRDAPPGRKVGDIASKRTG---------RGSTGGN-
>gi|354610534|ref|ZP_09028490.1| ribosomal protein L2 [Halobacterium sp. DL1]
-MGRRIQGQRRGRGTSTFRAPSHRYKAELSHRKAE--DTDVLVGEVVDIEHDPARSAPVA
NVQFE-------DDDQRL---------VLASEGTAVGDTIEIG----ISASIEEGNTLPL
AE---------IPEGVPVC-------NVESHPGDGGKFAR------ASGVNADLITHERD
AAVVQLPSGEMKRLSPDC-----------------------RATIGVVAGGG-------R
TEKPFVKAG----------NKHHKMRARGGKWPIVRGVAMNAV------------DHPFG
GGGRQHPGRPKSVSRNASPGRKVGDIASKRTG---------RGGNE---
>gi|409731021|ref|ZP_11272571.1| 50S ribosomal protein L2P [Halococcus hamelinensis 100A6]
-MGRRIQGQRRGRGTPTFRAPSHRYKAELSHPTVE--GDDVVSGTVVDIEHDPARSAPIA
AVEFD-------DGDRRL---------VLAPEGIGVGEELQVG----VTAEIKPGNTLPL
AE---------IPEGIPVC-------NVESHPGDGGKFAR------SSGVNAQLITHDRH
AAVVELPSDEIKRLSPQC-----------------------RATIGVVAGGG-------R
TEKPFVKAG----------NKHHKMRSRGTKYPRVSGVAMNAA------------DHPFG
GGGRQHPGQPKSISRDAPPGRKVGDIASRRTG---------RK------
>gi|448592782|ref|ZP_21651829.1| 50S ribosomal protein L2P [Haloferax elongans ATCC BAA-1513]
-MGRRIQGQRRGRGTSTFRAPSHRYKAELSHKKSE--DDGTISGTVVSIEHDPARSAPIA
LVEFE--------DEQRM---------ILVPEGVAVGEELQIG----ISAEIKPGNTLPL
AE---------IPEGVPVC-------NVERQPGDGGKFAR------ASGVSAQLLSHDRE
VAVVKLPSGEVKRLNPTC-----------------------RATIGVVAGGG-------R
TEKPFVKAG----------KKYHKMKARGIKWPRVRGVAMNAV------------DHPFG
GGGRQHPGQPKSVSRNAPPGRKVGDIASKRTG---------RGGKGGN-
>gi|448578198|ref|ZP_21643633.1| 50S ribosomal protein L2P [Haloferax larsenii JCM 13917]
-MGRRIQGQRRGRGTSTFRAPSHRYKAELSHKKSE--DDGTISGTVVSIEHDPARSAPIA
LVEFE--------DEQRM---------ILVPEGVAVGEELQIG----ISAEIKPGNTLPL
AE---------IPEGVPVC-------NVERQPGDGGKFAR------ASGVSAQLLSHDRE
VAVVKLPSGEVKRLNPTC-----------------------RATIGVVAGGG-------R
TEKPFVKAG----------KKYHKMKARGIKWPRVRGVAMNAV------------DHPFG
GGGRQHPGQPKSVSRNAPPGRKVGDIASKRTG---------RGGKGGN-
>gi|448600508|ref|ZP_21656004.1| 50S ribosomal protein L2P [Haloferax alexandrinus JCM 10717]
-MGRRIQGQRRGRGTSTFRAPSHRYKAELSHKKSE--DKDTISGTVVGIEHDPARSAPIA
LVEFE--------DEQRM---------ILAPEGISVGEELQIG----VSAEIKPGNTLPL
AE---------IPEGVPVC-------NVEHQPGDGGKFAR------ASGVSAQLLSHDRK
VAIVKLPSGEVKRLNPNC-----------------------RATIGVVAGGG-------R
TEKPFVKAG----------KKYHKMKARGIKWPRVRGVAMNAV------------DHPFG
GGGRQHPGQPKSVSRNAPPGRKVGDIASKRTG---------RGGKGGK-
>gi|448557080|ref|ZP_21632515.1| 50S ribosomal protein L2P [Haloferax sp. ATCC BAA-644]
-MGRRIQGQRRGRGTSTFRAPSHRYKAELSHKKSE--DKDTISGTVVGIEHDPARSAPIA
LVEFE--------DEQRM---------ILAPEGISVGEELQIG----VSAEIKPGNTLPL
AE---------IPEGVPVC-------NVEHQPGDGGKFAR------ASGVSAQLLSHDRK
VAIVKLPSGEVKRLNPNC-----------------------RATIGVVAGGG-------R
TEKPFVKAG----------KKYHKMKARGIKWPRVRGVAMNAV------------DHPFG
GGGRQHPGQPKSVSRNAPPGRKVGDIASKRTG---------RGGKGGK-
>gi|448548057|ref|ZP_21627401.1| 50S ribosomal protein L2P [Haloferax sp. ATCC BAA-645]
-MGRRIQGQRRGRGTSTFRAPSHRYKAELSHKKSE--DKDTISGTVVGIEHDPARSAPIA
LVEFE--------DEQRM---------ILAPEGISVGEELQIG----VSAEIKPGNTLPL
AE---------IPEGVPVC-------NVEHQPGDGGKFAR------ASGVSAQLLSHDRK
VAIVKLPSGEVKRLNPNC-----------------------RATIGVVAGGG-------R
TEKPFVKAG----------KKYHKMKARGIKWPRVRGVAMNAV------------DHPFG
GGGRQHPGQPKSVSRNAPPGRKVGDIASKRTG---------RGGKGGK-
>gi|448545983|ref|ZP_21626310.1| 50S ribosomal protein L2P [Haloferax sp. ATCC BAA-646]
-MGRRIQGQRRGRGTSTFRAPSHRYKAELSHKKSE--DKDTISGTVVGIEHDPARSAPIA
LVEFE--------DEQRM---------ILAPEGISVGEELQIG----VSAEIKPGNTLPL
AE---------IPEGVPVC-------NVEHQPGDGGKFAR------ASGVSAQLLSHDRK
VAIVKLPSGEVKRLNPNC-----------------------RATIGVVAGGG-------R
TEKPFVKAG----------KKYHKMKARGIKWPRVRGVAMNAV------------DHPFG
GGGRQHPGQPKSVSRNAPPGRKVGDIASKRTG---------RGGKGGK-
>gi|433420034|ref|ZP_20405420.1| 50S ribosomal protein L2P [Haloferax sp. BAB2207]
-MGRRIQGQRRGRGTSTFRAPSHRYKAELSHKKSE--DKDTISGTVVGIEHDPARSAPIA
LVEFE--------DEQRM---------ILAPEGISVGEELQIG----VSAEIKPGNTLPL
AE---------IPEGVPVC-------NVEHQPGDGGKFAR------ASGVSAQLLSHDRK
VAIVKLPSGEVKRLNPNC-----------------------RATIGVVAGGG-------R
TEKPFVKAG----------KKYHKMKARGIKWPRVRGVAMNAV------------DHPFG
GGGRQHPGQPKSVSRNAPPGRKVGDIASKRTG---------RGGKGGK-
>gi|448623083|ref|ZP_21669732.1| 50S ribosomal protein L2P [Haloferax denitrificans ATCC 35960]
-MGRRIQGQRRGRGTSTFRAPSHRYKAELSHKKSE--DKDTISGTVVGIEHDPARSAPIA
LVEFE--------DEQRM---------ILAPEGISVGEELQIG----VSAEIKPGNTLPL
AE---------IPEGVPVC-------NVEHQPGDGGKFAR------ASGVSAQLLSHDRK
VAIVKLPSGEVKRLNPNC-----------------------RATIGVVAGGG-------R
TEKPFVKAG----------KKYHKMKARGIKWPRVRGVAMNAV------------DHPFG
GGGRQHPGQPKSVSRNAPPGRKVGDIASKRTG---------RGGKGGK-
>gi|448569073|ref|ZP_21638485.1| 50S ribosomal protein L2P [Haloferax lucentense DSM 14919]
-MGRRIQGQRRGRGTSTFRAPSHRYKAELSHKKSE--DKDTISGTVVGIEHDPARSAPIA
LVEFE--------DEQRM---------ILAPEGISVGEELQIG----VSAEIKPGNTLPL
AE---------IPEGVPVC-------NVEHQPGDGGKFAR------ASGVSAQLLSHDRK
VAIVKLPSGEVKRLNPNC-----------------------RATIGVVAGGG-------R
TEKPFVKAG----------KKYHKMKARGIKWPRVRGVAMNAV------------DHPFG
GGGRQHPGQPKSVSRNAPPGRKVGDIASKRTG---------RGGKGGK-
>gi|448290686|ref|ZP_21481832.1| 50S ribosomal protein L2P [Haloferax volcanii DS2]
-MGRRIQGQRRGRGTSTFRAPSHRYKAELSHKKSE--DKDTISGTVVGIEHDPARSAPIA
LVEFE--------DEQRM---------ILAPEGISVGEELQIG----VSAEIKPGNTLPL
AE---------IPEGVPVC-------NVEHQPGDGGKFAR------ASGVSAQLLSHDRK
VAIVKLPSGEVKRLNPNC-----------------------RATIGVVAGGG-------R
TEKPFVKAG----------KKYHKMKARGIKWPRVRGVAMNAV------------DHPFG
GGGRQHPGQPKSVSRNAPPGRKVGDIASKRTG---------RGGKGGK-
>gi|448583473|ref|ZP_21646829.1| 50S ribosomal protein L2P [Haloferax gibbonsii ATCC 33959]
-MGRRIQGQRRGRGTSTFRAPSHRYKAELSHKKSE--EKDTITGTVVGIEHDPARSAPIA
LVEFE--------DEQRM---------ILAPEGVTVGEELQIG----VSAEIKPGNTLPL
AE---------IPEGVPVC-------NVEHQPGDGGKFAR------ASGVSAQLLSHDRK
VAIVKLPSGEVKRLNPNC-----------------------RATIGVVAGGG-------R
TEKPFVKAG----------KKYHKMKARGIKWPRVRGVAMNAV------------DHPFG
GGGRQHPGQPKSVSRNAPPGRKVGDIASKRTG---------RGGKGGK-
>gi|448565518|ref|ZP_21636385.1| 50S ribosomal protein L2P [Haloferax prahovense DSM 18310]
-MGRRIQGQRRGRGTSTFRAPSHRYKAELSHKKSE--EKDTITGTVVGIEHDPARSAPIA
LVEFE--------DEQRM---------ILAPEGVTVGEELQIG----VSAEIKPGNTLPL
AE---------IPEGVPVC-------NVEHQPGDGGKFAR------ASGVSAQLLSHDRK
VAIVKLPSGEVKRLNPNC-----------------------RATIGVVAGGG-------R
TEKPFVKAG----------KKYHKMKARGIKWPRVRGVAMNAV------------DHPFG
GGGRQHPGQPKSVSRNAPPGRKVGDIASKRTG---------RGGKGGK-
>gi|448618111|ref|ZP_21666456.1| 50S ribosomal protein L2P [Haloferax mediterranei ATCC 33500]
-MGRRIQGQRRGRGSSTFRAPSHRYKAELSHKKSE--EKDTITGTVVGIEHDPARSAPIA
LVEFE--------DEQRM---------ILAPEGISVGEELQIG----VSAEIKPGNTLPL
AE---------IPEGVPVC-------NVEHQPGDGGKFAR------ASGVSAQLLSHDRE
VAIVKLPSGEVKRLNPNC-----------------------RATIGVVAGGG-------R
TEKPFVKAG----------KKYHKMKARGIKWPRVRGVAMNAV------------DHPFG
GGGRQHPGQPKSVSRDAPPGRKVGDIASKRTG---------RGGKGGN-
>gi|448611744|ref|ZP_21662174.1| 50S ribosomal protein L2P [Haloferax mucosum ATCC BAA-1512]
-MGRRIQGQRRGRGSSTFRAPSHRYKAELSHKKSE--EKDTITGTVVGIEHDPARSAPIA
LVEFE--------DEQRM---------ILAPEGISVGEELQIG----VSAEIKPGNTLPL
AE---------IPEGVPVC-------NVERQPGDGGKFAR------ASGVSAQLLSHDRE
VAIVKLPSGQVKRLNPNC-----------------------RATIGVVAGGG-------R
TEKPFVKAG----------KKHHKMKARGIKWPRVRGVAMNAV------------DHPFG
GGGRQHPGQPKSVSRDAPPGRKVGDIASKRTG---------RGGKGGN-
>gi|541192134|gb|ERH00483.1| ribosomal protein L2, bacterial/organellar [Halonotius sp. J07HN6]
-MGRRIQGQRRGRGGPTFRAPSHRYKAELSHKKSE--ETDTITGEVVDIEHDPARSAPLA
DVAFD-------DGDRRL---------ILAPEGITVGETIEIG----VSAEIKPGNTLPL
GE---------IPEGVLVC-------NVESSPGDGGKFAR------STGVSAQLMAHDRD
VAVIQLPSGEVKRLSPEC-----------------------RATVGVVAGGG-------R
TEKPFVKAG----------NKYHKMAARGTKYPRVRGVAMNAI------------DHPFG
GGGRQHPGQPKSVSRDAPPGRKVGDIASKRTG---------RSSKGGQQ
>gi|448377809|ref|ZP_21560505.1| 50S ribosomal protein L2P [Halovivax asiaticus JCM 14624]
-MGRRIQGQRRGRGTSTFRAPSHRYKADLEHKKPE--ETDLVSGTVVDIEHDPARSAPVA
AVEFD-------DGDQRL---------VLAPEGITVGEELQIG----ISAEIKPGNTLPI
SE---------IPEGVQIC-------NVEAKPGDGGKFAR------ASGVNADLITHDRN
AAVVQLPSGETKRLDPNC-----------------------RATIGVVAGGG-------R
TDKPMVKAG----------NKYHKMRARGTKWPRVRGVAMNAV------------DHPFG
GGGRQHPGRPKSVSRDAPPGRKVGDISSRRTG---------RGGNK---
>gi|433638930|ref|YP_007284690.1| ribosomal protein L2 [Halovivax ruber XH-70]
-MGRRIQGQRRGRGTSTFRAPSHRYKADLEHKKPE--ETDLVSGTVVDIEHDPARSAPVA
AVEFD-------DGDQRL---------VLAPEGITVGEELQIG----ISAEIKPGNTLPL
SE---------IPEGVQIC-------NVEAKPGDGGKFAR------ASGVNADLITHDRN
AAVVQLPSGETKRLDPNC-----------------------RATIGVVAGGG-------R
TDKPMVKAG----------NKYHKMRARGTKWPRVRGVAMNAV------------DHPFG
GGGRQHPGRPKSVSRDAPPGRKVGDISSRRTG---------RGGNK---
>gi|15790635|ref|NP_280459.1| 50S ribosomal protein L2 [Halobacterium sp. NRC-1]
-MGRRIQGQRRGRGTSTFRAPSHRYKAELSHKRTE--DTDVLAGEVIDVEHDPARSAPVA
RVAFE-------DDDQRL---------VLASEGVGVGDTIEIG----ISATIEEGNTLPL
AE---------IPEGVPVC-------NVESHPGDGGKFAR------AGGVNADLVTHERD
ATIVELPSGETKRLSPDC-----------------------RATIGVVAGGG-------R
TEKPFVKAG----------NKHHKMKARGTKWPRVRGVAMNAV------------DHPFG
GGGRQHPGRPKSVSRDAAPGRKVGDIASKRTG---------RGGNE---
>gi|169236374|ref|YP_001689574.1| 50S ribosomal protein L2P [Halobacterium salinarum R1]
-MGRRIQGQRRGRGTSTFRAPSHRYKAELSHKRTE--DTDVLAGEVIDVEHDPARSAPVA
RVAFE-------DDDQRL---------VLASEGVGVGDTIEIG----ISATIEEGNTLPL
AE---------IPEGVPVC-------NVESHPGDGGKFAR------AGGVNADLVTHERD
ATIVELPSGETKRLSPDC-----------------------RATIGVVAGGG-------R
TEKPFVKAG----------NKHHKMKARGTKWPRVRGVAMNAV------------DHPFG
GGGRQHPGRPKSVSRDAAPGRKVGDIASKRTG---------RGGNE---
>lcl|23591_2507 unnamed protein product
-MGRRIQGQRRGRGGPTFRAPSHRYKAELSHKKLE--DVDTVTGEIVGIEHDPARSAPLA
EVEFE-------DDDRRL---------VLAPEGVRVGETIQVG----VSAEIKPGNTLPL
AE---------IPEGVPVC-------NVESNRGDGGKFAR------ASGVSATLLTHDRD
VAVVQLPSGEVKRLDPQC-----------------------RATIGVVAGGG-------R
TEKPFVKAG----------NKHHKMKARGXTTATSRS-----------------------
---------------SSSPAAK---------------------------
>gi|448730380|ref|ZP_21712688.1| 50S ribosomal protein L2P [Halococcus saccharolyticus DSM 5350]
-MGRRIQGQRRGRGGPTFRAPSHRYKAELSHRSTE--DNDLISGTVVDIEHDPARSAPVA
AVEFE-------DGDQRL---------VLAPEGIGVGEELQVG----VSAEIKPGNTLPL
AE---------IPEGVPVC-------NVESQPGDGGKFAR------ASGVNAQLITHDRQ
VAVVELPSDEVKRLDPQC-----------------------RATIGVVAGGG-------R
TEKPFVKAG----------NKHHKMRARGTKYPRVRGVAMNAI------------DHPFG
GGGRQHPGKPKSVSRDAPPGRKVGDIASKRTG---------RK------
>gi|541190025|gb|ERG98413.1| ribosomal protein L2, partial [Haloquadratum sp. J07HQX50]
-MGRRIQGQRRGRGTPTFRAPSHRYKSELSHKQPE--SDETVSGTIVDIEHDPARSAPVA
AVEFD-------DGEQRL---------VLAPEGVRVGEQIQIG----VSAEIKPGNTLPL
AE---------IPEGVPVC-------NVERQVGDGGKFAR------ASGTSAQLVTHDRQ
VTVVQLPSGESKRLNPEC-----------------------RATIGVVAGGG-------R
TEKPLVKAG----------NKHHKMRARGIKWPRVRGVAMNAV------------DHPFG
GGGRQH-------------------------------------------
>gi|544640218|ref|WP_021074757.1| 50S ribosomal protein L2P [haloarchaeon 3A1_DGR]
-MGRRIQGQRRGRGGPTFRAPSHRYKAELSHKQNE--STGTIEGEVVGIEHDPARSAPLA
EVEFE-------DGDRRL---------VLAPEGVSTGETIQIG----VSAEIKPGNTLPL
AE---------IPEGVPVC-------NVESQPGDGGKFAR------ASGVSATLMTHDRD
VAVVQLPSGQVKRLNPQA-----------------------RATIGVVAGGG-------R
TEKPFVKAG----------NKHHKMKARGTKYPRVRGVAMNAV------------DHPFG
GGGRQHPGQPKSVSRDAPPGRKVGDIASKRTG---------RGSNK---
>gi|385804238|ref|YP_005840638.1| 50S ribosomal protein L2 [Haloquadratum walsbyi C23]
-MGRRIQGQRRGRGTSTFRAPSHRYKAELSHKQSE--SDDTITGTIVDIEHDPARSAPVA
AVEFD-------DGDRRL---------VLAPEGIRVGETMQIG----VSAEIKPGNTLPL
RE---------IPEGVPVC-------NVESQVGDGGKFAR------ASGTSAQLMTHDRD
VVVIELPSGETKRLSPAC-----------------------QATIGVVAGGG-------R
TEKPFVKAG----------KKHHKMKARGIKWPRVRGVAMNAV------------DHPFG
GGGRQHPGQPKSVSRDAPPGRKVGDIASKRTG---------RGGNGSSE
>gi|110668738|ref|YP_658549.1| 50S ribosomal protein L2P [Haloquadratum walsbyi DSM 16790]
-MGRRIQGQRRGRGTSTFRAPSHRYKAELSHKQSE--SDDTITGTIVDIEHDPARSAPVA
AVEFD-------DGDRRL---------VLAPEGIRVGETMQIG----VSAEIKPGNTLPL
RE---------IPEGVPVC-------NVESQVGDGGKFAR------ASGTSAQLMTHDRD
VVVIELPSGETKRLSPAC-----------------------QATIGVVAGGG-------R
TEKPFVKAG----------KKHHKMKARGIKWPRVRGVAMNAV------------DHPFG
GGGRQHPGQPKSVSRDAPPGRKVGDIASKRTG---------RGGNGSSE
>gi|322372165|ref|ZP_08046706.1| 50S ribosomal protein L2P [Haladaptatus paucihalophilus DX253]
-MGRRIQGQRRGRGGPTFRAPSHRYKAELSHKNAE--DSDLVTGTVVGIEHDPARSAPVA
AIEFE-------DGEQRL---------VLAPEGVGVGEEIQVG----VSAEIKPGNTLPL
AE---------IPEGVPVC-------NVERQPGDGGKFAR------ASGVGANLITHDRE
AAIVELPSGEVRRLSPQC-----------------------RATIGVVAGGG-------R
TEKPMVKAG----------NKYHKMKARGTKWPNVRGVAMNAV------------DHPFG
GGGRQHPGRPKSVSRDAPPGRKVGDIASKRTG---------RGGNK---
>gi|448726791|ref|ZP_21709183.1| 50S ribosomal protein L2P [Halococcus morrhuae DSM 1307]
-MGRRIQGQRRGRGTPTFRAPSHRYKAELSHPTTE--DDDVVAGTVVGIEHDPARSAPVA
AVEFE-------DDDQRL---------VLAPEGIGVGEEIQVG----VSAEIKSGNTLPL
AE---------IPEGVPVC-------NIESQPGDGGKFAR------SSGVNAQLITHDRQ
AAIVELPSGETKRLSPQC-----------------------RATIGVVAGGG-------R
TEKPFVKAG----------NKHHKMRARGSKYPRVRGVAMNAV------------DHPFG
GGGRQHPGQPKSVSRDAPPGRKVGDIASKRTG---------RK------
>gi|448737865|ref|ZP_21719898.1| 50S ribosomal protein L2P [Halococcus thailandensis JCM 13552]
-MGRRIQGQRRGRGTPTFRAPSHRYKAELSHPTTE--DDDVVAGTVVDIEHDPARSAPVA
AVEFD-------DDDQRL---------VLAPEGIGVGEEIQVG----VSAEIKPGNTLPL
AE---------IPEGVPVC-------NIESQPGDGGKFAR------SSGVNAQLITHDRQ
AAIVELPSGETKRLSPQC-----------------------RATIGVVAGGG-------R
TEKPFVKAG----------NKHHKMRARGSKYPRVRGVAMNAV------------DHPFG
GGGRQHPGQPKSVSRDAPPGRKVGDIASKRTG---------RK------
>gi|448735132|ref|ZP_21717349.1| 50S ribosomal protein L2P [Halococcus salifodinae DSM 8989]
-MGRRIQGQRRGRGGPTFRAPSHRYKADLSHQSTE--EGDLITGTVVDIEHDPARSAPVA
AVEFD-------DGDQRL---------VLAPEGIGVGEEMQVG----VSAEIKPGNTLPL
AE---------IPEGVPVC-------NVESQPGDGGKFAR------ASGVNAQLITHDRR
TAVVELPSDEVKRLDPQC-----------------------RATIGVVAGGG-------R
TEKPFVKAG----------NKHHKMRSRGSKYPRVRGVAMNAV------------DHPFG
GGGRQHPGQPKSVSRDAPPGRKVGDIASKRTG---------RK------
>lcl|36548_3884 unnamed protein product
MR----------------------------------------------------------
------------------------------------------------------------
------------------------------------------------------------
------------------------------------------------------------
------------------------------------GVAMNAV------------DHPFG
GGGRQHPGQPKSVSRDAPPGRKVGDIASKRTG---------RGGNK---
>lcl|36549_1675 unnamed protein product
-M----------------------------------------------------------
------------------------------------------------------------
---------------------------------------R--------------------
------------------------------------------------------------
------------------------------------GVAMNAV------------DHPFG
GGGRQHPGQPKSVSRDAPPGRKVGDIASKRTG---------RGGNK---
>lcl|36556_6298 unnamed protein product
------------------------------------------------------------
------------------------------------------------------------
--------------------------------------MR--------------------
------------------------------------------------------------
------------------------------------GVAMNAV------------DHPFG
GGGRQHPGQPKSVSRDAPPGRKVGDIASKRTG---------RGGNK---
>lcl|38019_2904 unnamed protein product
-MGRRIQGQRRGRGGPTFRAPSHRYKAELSHKTLE--DTDLITGEIVGIEHDPARSAPLA
EVEFD-------DDDRRL---------VLAPEGVRVGETIQVG----VSAEIKPGNTLPL
AE---------IPEGVPVC-------NVESNRGDGGKFAR------ASGVSATLLTHDRD
VAVVQLPSGEVKRLDPQC-----------------------RATIGVVAGGG-------R
TEKPFVKAG----------NKHHKMKARGTKYPRVRGVAMNAV------------DHPFG
GGGRQHPGQPKSVSRDAPPGRKVGDIASKRTG---------RGSNK---
>gi|448436255|ref|ZP_21587056.1| 50S ribosomal protein L2P [Halorubrum tebenquichense DSM 14210]
--------------------------------------MDTITGEIVGIEHDPARSAPLA
EIEFE-------DDDRRL---------VLAPEGVRVGETIQVG----VSAEIKPGNTLPL
AE---------IPEGVPVC-------NVESNRGDGGKFAR------ASGVSATLLTHDRD
VAVVQLPSGEVKRLDPQC-----------------------RATIGVVAGGG-------R
TEKPFVKAG----------NKHHKMKARGTKYPRVRGVAMNAV------------DHPFG
GGGRQHPGQPKSVSRDAPPGRKGGDIASKRTG---------RGGNK---
>gi|222480854|ref|YP_002567091.1| 50S ribosomal protein L2P [Halorubrum lacusprofundi ATCC 49239]
-MGRRIQGQRRGRGGPTFRAPSHRYKAELSHKKLE--DVDTITGEIVGIEHDPARSAPLA
EIEFE-------DDDRRL---------VLAPEGVRVGDTIQVG----VSAEIKPGNTLPL
AE---------IPEGVPVC-------NVESNRGDGGKFAR------ASGVSATLLTHDRD
VAVVQLPSGEVKRLDPQC-----------------------RATIGVVAGGG-------R
TEKPFVKAG----------NKYHKMKARGTKYPRVRGVAMNAV------------DHPFG
GGGRQHPGQPKSVSRDAPPGRKVGDIASKRTG---------RGSNK---
>gi|448475307|ref|ZP_21603025.1| 50S ribosomal protein L2P [Halorubrum aidingense JCM 13560]
-MGRRIQGQRRGRGGPTFRAPSHRYKAELSHKKLE--DVDTISGEIVGIEHDPARSAPLA
EIEFE-------DDDRRL---------VLAPEGVRVGDTIQVG----VSAEIKPGNTLPL
AE---------IPEGVPVC-------NVESNRGDGGKFAR------ASGVSATLLTHDRD
VAVVQLPSGEVKRLDPQC-----------------------RATIGVVAGGG-------R
TEKPFVKAG----------NKYHKMKARGTKYPRVRGVAMNAV------------DHPFG
GGGRQHPGQPKSVSRDAPPGRKVGDIASKRTG---------RGGNK---
>gi|448535705|ref|ZP_21622225.1| 50S ribosomal protein L2P [Halorubrum hochstenium ATCC 700873]
-MGRRIQGQRRGRGGPTFRAPSHRYKAELSHKKLE--DRDTITGEIVGIEHDPARSAPLA
EIEFE-------DDDRRL---------VLAPEGVRVGETIQVG----VSAEIKPGNTLPL
AE---------IPEGVPVC-------NVESNRGDGGKFAR------ASGVSATLLTHDRD
VAVVQLPSGEVKRLDPQC-----------------------RATIGVVAGGG-------R
TEKPFVKAG----------NKHHKMKARGTKYPRVRGVAMNAV------------DHPFG
GGGRQHPGQPKSVSRNAPPGRKVGDIASKRTG---------RGGNK---
>gi|515913226|ref|WP_017343809.1| 50S ribosomal protein L2P [Halorubrum sp. T3]
--------------------------------------MDTITGEIVGIEHDPARSAPLA
EVEFE-------DDDRRL---------VLAPEGVRVGETIQVG----VSAEIKPGNTLPL
AE---------IPEGVPVC-------NVESNRGDGGKFAR------ASGVSATLLTHDRD
VAVVQLPSGEVKRLDPQC-----------------------RATIGVVAGGG-------R
TEKPFVKAG----------NKHHKMKARGTKYPRVRGVAMNAV------------DHPFG
GGGRQHPGQPKSVSRNAPPGRKVGDIASKRTG---------RGGNK---
>lcl|36550_1708 unnamed protein product
--------------------------------------MDTITGEIVGIEHDPARSAPLA
EIEFE-------DDDRRL---------VLAPEGVRVGETIQVG----VSAEIKPGNTLPL
AE---------IPEGVPVC-------NVESNRGDGGKFAR------ASGVSATLLTHDRD
VAVVQLPSGEVKRLDPQC-----------------------RATIGVVAGGG-------R
TEKPFVKAG----------NKYHKMKARGTKYPRVRGVAMNAV------------DHPFG
GGGRQHPGQPKSVSRDAPPGRKVGDIASKRTG---------RGGNK---
>lcl|36554_2662 unnamed protein product
--------------------------------------MDTITGEIVGIEHDPARSAPLA
EIEFE-------DDDRRL---------VLAPEGVRVGETIQVG----VSAEIKPGNTLPL
AE---------IPEGVPVC-------NVESNRGDGGKFAR------ASGVSATLLTHDRD
VAVVQLPSGEVKRLDPQC-----------------------RATIGVVAGGG-------R
TEKPFVKAG----------NKYHKMKARGTKYPRVRGVAMNAV------------DHPFG
GGGRQHPGQPKSVSRDAPPGRKVGDIASKRTG---------RGGNK---
>gi|448484337|ref|ZP_21606044.1| 50S ribosomal protein L2P [Halorubrum arcis JCM 13916]
--------------------------------------MDTITGEIVGIEHDPARSAPLA
EVEFE-------DDDRRL---------VLAPEGVRVGETIQVG----VSAEIKPGNTLPL
AE---------IPEGVPVC-------NVESNRGDGGKFAR------ASGVSATLLTHDRD
VAVVQLPSGEVKRLDPQC-----------------------RATIGVVAGGG-------R
TEKPFVKAG----------NKHHKMKARGTKYPRVRGVAMNAV------------DHPFG
GGGRQHPGQPKSVSRDAPPGRKVGDIASKRTG---------RGGNK---
>gi|445694815|gb|ELZ46933.1| 50S ribosomal protein L2P [Halorubrum californiensis DSM 19288]
--------------------------------------MDTITGEIVGIEHDPARSAPLA
EVEFE-------DDDRRL---------VLAPEGVRVGETIQVG----VSAEIKPGNTLPL
AE---------IPEGVPVC-------NVESNRGDGGKFAR------ASGVSATLLTHDRD
VAVVQLPSGEVKRLDPQC-----------------------RATIGVVAGGG-------R
TEKPFVKAG----------NKHHKMKARGTKYPRVRGVAMNAV------------DHPFG
GGGRQHPGQPKSVSRDAPPGRKVGDIASKRTG---------RGGNK---
>gi|448503709|ref|ZP_21613338.1| 50S ribosomal protein L2P [Halorubrum coriense DSM 10284]
--------------------------------------MDTITGEIVGIEHDPARSAPLA
EVEFE-------DDDRRL---------VLAPEGVRVGETIQVG----VSAEIKPGNTLPL
AE---------IPEGVPVC-------NVESNRGDGGKFAR------ASGVSATLLTHDRD
VAVVQLPSGEVKRLDPQC-----------------------RATIGVVAGGG-------R
TEKPFVKAG----------NKHHKMKARGTKYPRVRGVAMNAV------------DHPFG
GGGRQHPGQPKSVSRDAPPGRKVGDIASKRTG---------RGGNK---
>gi|448517692|ref|ZP_21617266.1| 50S ribosomal protein L2P [Halorubrum distributum JCM 10118]
--------------------------------------MDTITGEIVGIEHDPARSAPLA
EVEFE-------DDDRRL---------VLAPEGVRVGETIQVG----VSAEIKPGNTLPL
AE---------IPEGVPVC-------NVESNRGDGGKFAR------ASGVSATLLTHDRD
VAVVQLPSGEVKRLDPQC-----------------------RATIGVVAGGG-------R
TEKPFVKAG----------NKHHKMKARGTKYPRVRGVAMNAV------------DHPFG
GGGRQHPGQPKSVSRDAPPGRKVGDIASKRTG---------RGGNK---
>gi|448452126|ref|ZP_21593146.1| 50S ribosomal protein L2P [Halorubrum litoreum JCM 13561]
--------------------------------------MDTITGEIVGIEHDPARSAPLA
EVEFE-------DDDRRL---------VLAPEGVRVGETIQVG----VSAEIKPGNTLPL
AE---------IPEGVPVC-------NVESNRGDGGKFAR------ASGVSATLLTHDRD
VAVVQLPSGEVKRLDPQC-----------------------RATIGVVAGGG-------R
TEKPFVKAG----------NKHHKMKARGTKYPRVRGVAMNAV------------DHPFG
GGGRQHPGQPKSVSRDAPPGRKVGDIASKRTG---------RGGNK---
>lcl|18175_1649 unnamed protein product
--------------------------------------MDTITGEIVGIEHDPARSAPLA
EVEFE-------DDDRRL---------VLAPEGVRVGETIQVG----VSAEIKPGNTLPL
AE---------IPEGVPVC-------NVESNRGDGGKFAR------ASGVSATLLTHDRD
VAVVQLPSGEVKRLDPQC-----------------------RATIGVVAGGG-------R
TEKPFVKAG----------NKHHKMKARGTKYPRVRGVAMNAV------------DHPFG
GGGRQHPGQPKSVSRDAPPGRKVGDIASKRTG---------RGGNK---
>gi|448426504|ref|ZP_21583353.1| 50S ribosomal protein L2P [Halorubrum terrestre JCM 10247]
--------------------------------------MDTITGEIVGIEHDPARSAPLA
EVEFE-------DDDRRL---------VLAPEGVRVGETIQVG----VSAEIKPGNTLPL
AE---------IPEGVPVC-------NVESNRGDGGKFAR------ASGVSATLLTHDRD
VAVVQLPSGEVKRLDPQC-----------------------RATIGVVAGGG-------R
TEKPFVKAG----------NKHHKMKARGTKYPRVRGVAMNAV------------DHPFG
GGGRQHPGQPKSVSRDAPPGRKVGDIASKRTG---------RGGNK---
>lcl|38017_2439 unnamed protein product
-MGRRIQGQRRGRGGPTFRAPSHRYKAELSHKKLE--DVDTITGEIVGIEHDPARSAPLA
EIEFG-------DDDRRL---------VLAPEGVRVGETIQVG----VSAEIKPGNTLPL
AE---------IPEGVPVC-------NVESNRGDGGKFAR------ASGVSATLLTHDRD
VAVVQLPSGEVKRLDPQC-----------------------RATIGVVAGGG-------R
TEKPFVKAG----------NKHHKMKARGTKYPRVRGVAMNAV------------DHPFG
GGGRQHPGQPKSVSRDAPPGRKVGDIASKRTG---------RGGNK---
>gi|448463233|ref|ZP_21598011.1| 50S ribosomal protein L2P [Halorubrum kocurii JCM 14978]
-MGRRIQGQRRGRGGPTFRAPSHRYKAELSHKKLE--DVDTITGEIVGIEHDPARSAPLA
EIEFE-------DDDRRL---------VLAPEGVRVGETIQVG----VSAEIKPGNTLPL
AE---------IPEGVPVC-------NVESNRGDGGKFAR------ASGVSATLLTHDRD
VAVVQLPSGEVKRLDPQC-----------------------RATIGVVAGGG-------R
TEKPFVKAG----------NKHHKMKARGTKYPRVRGVAMNAV------------DHPFG
GGGRQHPGQPKSVSRDAPPGRKVGDIASKRTG---------RGGNK---
>gi|448441446|ref|ZP_21589109.1| 50S ribosomal protein L2P [Halorubrum saccharovorum DSM 1137]
-MGRRIQGQRRGRGGPTFRAPSHRYKAELSHKKLE--DVDTITGEIVGIEHDPARSAPLA
EIEFE-------DDDRRL---------VLAPEGVRVGETIQVG----VSAEIKPGNTLPL
AE---------IPEGVPVC-------NVESNRGDGGKFAR------ASGVSATLLTHDRD
VAVVQLPSGEVKRLDPQC-----------------------RATIGVVAGGG-------R
TEKPFVKAG----------NKHHKMKARGTKYPRVRGVAMNAV------------DHPFG
GGGRQHPGQPKSVSRDAPPGRKVGDIASKRTG---------RGGNK---
>lcl|18174_1365 unnamed protein product
-MGRRIQGQRRGRGGPTFRAPSHRYKAELSHKKLE--DVDTITGEIVGIEHDPARSAPLA
EIEFE-------DDDRRL---------VLAPEGVRVGETIQVG----VSAEIKPGNTLPL
AE---------IPEGVPVC-------NVESNRGDGGKFAR------ASGVSATLLTHDRD
VAVVQLPSGEVKRLDPQC-----------------------RATIGVVAGGG-------R
TEKPFVKAG----------NKHHKMKARGTKYPRVRGVAMNAV------------DHPFG
GGGRQHPGQPKSVSRDAPPGRKVGDIASKRTG---------RGGNK---
>lcl|18178_835 unnamed protein product
-MGRRIQGQRRGRGGPTFRAPSHRYKAELSHKKLE--DVDTITGEIVGIEHDPARSAPLA
EIEFE-------DDDRRL---------VLAPEGVRVGETIQVG----VSAEIKPGNTLPL
AE---------IPEGVPVC-------NVESNRGDGGKFAR------ASGVSATLLTHDRD
VAVVQLPSGEVKRLDPQC-----------------------RATIGVVAGGG-------R
TEKPFVKAG----------NKHHKMKARGTKYPRVRGVAMNAV------------DHPFG
GGGRQHPGQPKSVSRDAPPGRKVGDIASKRTG---------RGGNK---
>lcl|36546_1991 unnamed protein product
-MGRRIQGQRRGRGGPTFRAPSHRYKAELSHKKLE--DVDTVTGEIVGIEHDPARSAPLA
EVEFE-------DDDRRL---------VLAPEGVRVGETIQVG----VSAEIKPGNTLPL
AE---------IPEGVPVC-------NVESNRGDGGKFAR------ASGVSATLLTHDRD
VAVVQLPSGEVKRLDPQC-----------------------RATIGVVAGGG-------R
TEKPFVKAG----------NKHHKMKARGTKYPRVRGVAMNAV------------DHPFG
GGGRQHPGQPKSVSRDAPPGRKVGDIASKRTG---------RGGNK---
>lcl|38020_986 unnamed protein product
-MGRRIQGQRRGRGGPTFRAPSHRYKAELSHKKLE--DVDTVTGEIVGIEHDPARSAPLA
EVEFE-------DDDRRL---------VLAPEGVRVGETIQVG----VSAEIKPGNTLPL
AE---------IPEGVPVC-------NVESNRGDGGKFAR------ASGVSATLLTHDRD
VAVVQLPSGEVKRLDPQC-----------------------RATIGVVAGGG-------R
TEKPFVKAG----------NKHHKMKARGTKYPRVRGVAMNAV------------DHPFG
GGGRQHPGQPKSVSRDAPPGRKVGDIASKRTG---------RGGNK---
>lcl|38021_2141 unnamed protein product
-MGRRIQGQRRGRGGPTFRAPSHRYKAELSHKKLE--DVDTVTGEIVGIEHDPARSAPLA
EVEFE-------DDDRRL---------VLAPEGVRVGETIQVG----VSAEIKPGNTLPL
AE---------IPEGVPVC-------NVESNRGDGGKFAR------ASGVSATLLTHDRD
VAVVQLPSGEVKRLDPQC-----------------------RATIGVVAGGG-------R
TEKPFVKAG----------NKHHKMKARGTKYPRVRGVAMNAV------------DHPFG
GGGRQHPGQPKSVSRDAPPGRKVGDIASKRTG---------RGGNK---
>lcl|38022_7 unnamed protein product
-MGRRIQGQRRGRGGPTFRAPSHRYKAELSHKKLE--DVDTVTGEIVGIEHDPARSAPLA
EVEFE-------DDDRRL---------VLAPEGVRVGETIQVG----VSAEIKPGNTLPL
AE---------IPEGVPVC-------NVESNRGDGGKFAR------ASGVSATLLTHDRD
VAVVQLPSGEVKRLDPQC-----------------------RATIGVVAGGG-------R
TEKPFVKAG----------NKHHKMKARGTKYPRVRGVAMNAV------------DHPFG
GGGRQHPGQPKSVSRDAPPGRKVGDIASKRTG---------RGGNK---
>lcl|36553_2268 unnamed protein product
-MGRRIQGQRRGRGGPTFRAPSHRYKAELSHKKLE--DVDTVTGEIVGIEHDPARSAPLA
EVEFE-------DDDRRL---------VLAPEGVRVGETIQVG----VSAEIKPGNTLPL
AE---------IPEGVPVC-------NVESNRGDGGKFAR------ASGVSATLLTHDRD
VAVVQLPSGEVKRLDPQC-----------------------RATIGVVAGGG-------R
TEKPFVKAG----------NKHHKMKARGTKYPRVRGVAMNAV------------DHPFG
GGGRQHPGQPKSVSRDAPPGRKVGDIASKRTG---------RGGNK---
>lcl|38024_1991 unnamed protein product
-MGRRIQGQRRGRGGPTFRAPSHRYKAELSHKKLE--DVDTVTGEIVGIEHDPARSAPLA
EVEFE-------DDDRRL---------VLAPEGVRVGETIQVG----VSAEIKPGNTLPL
AE---------IPEGVPVC-------NVESNRGDGGKFAR------ASGVSATLLTHDRD
VAVVQLPSGEVKRLDPQC-----------------------RATIGVVAGGG-------R
TEKPFVKAG----------NKHHKMKARGTKYPRVRGVAMNAV------------DHPFG
GGGRQHPGQPKSVSRDAPPGRKVGDIASKRTG---------RGGNK---
>lcl|38025_474 unnamed protein product
-MGRRIQGQRRGRGGPTFRAPSHRYKAELSHKKLE--DVDTVTGEIVGIEHDPARSAPLA
EVEFE-------DDDRRL---------VLAPEGVRVGETIQVG----VSAEIKPGNTLPL
AE---------IPEGVPVC-------NVESNRGDGGKFAR------ASGVSATLLTHDRD
VAVVQLPSGEVKRLDPQC-----------------------RATIGVVAGGG-------R
TEKPFVKAG----------NKHHKMKARGTKYPRVRGVAMNAV------------DHPFG
GGGRQHPGQPKSVSRDAPPGRKVGDIASKRTG---------RGGNK---
>lcl|39407_838 unnamed protein product
-MGRRIQGQRRGRGGPTFRAPSHRYKAELSHKKLE--DVDTITGEIVGIEHDPARSAPLA
EVEFE-------DDDRRL---------VLAPEGVRVGETIQVG----VSAEIKPGNTLPL
AE---------IPEGVPVC-------NVESNRGDGGKFAR------ASGVSATLLTHDRD
VAVVQLPSGEVKRLDPQC-----------------------RATIGVVAGGG-------R
TEKPFVKAG----------NKHHKMKARGTKYPRVRGVAMNAV------------DHPFG
GGGRQHPGQPKSVSRNAPPGRKVGDIASKRTG---------RGGNK---
>lcl|38016_1436 unnamed protein product
-MGRRIQGQRRGRGGPTFRAPSHRYKAELSHKKLE--DVDTITGEIVGIEHDPARSAPLA
EVEFE-------DDDRRL---------VLAPEGVRVGETIQVG----VSAEIKPGNTLPL
AE---------IPEGVPVC-------NVESNRGDGGKFAR------ASGVSATLLTHDRD
VAVVQLPSGEVKRLDPQC-----------------------RATIGVVAGGG-------R
TEKPFVKAG----------NKHHKMKARGTKYPRVRGVAMNAV------------DHPFG
GGGRQHPGQPKSVSRNAPPGRKVGDIASKRTG---------RGGNK---
>lcl|36547_839 unnamed protein product
-MGRRIQGQRRGRGGPTFRAPSHRYKAELSHKKLE--DVDTITGEIVGIEHDPARSAPLA
EVEFE-------DDDRRL---------VLAPEGVRVGETIQVG----VSAEIKPGNTLPL
AE---------IPEGVPVC-------NVESNRGDGGKFAR------ASGVSATLLTHDRD
VAVVQLPSGEVKRLDPQC-----------------------RATIGVVAGGG-------R
TEKPFVKAG----------NKHHKMKARGTKYPRVRGVAMNAV------------DHPFG
GGGRQHPGQPKSVSRDAPPGRKVGDIASKRTG---------RGGNK---
>lcl|36557_4006 unnamed protein product
-MGRRIQGQRRGRGGPTFRAPSHRYKAELSHKKLE--DVDTITGEIVGIEHDPARSAPLA
EVEFE-------DDDRRL---------VLAPEGVRVGETIQVG----VSAEIKPGNTLPL
AE---------IPEGVPVC-------NVESNRGDGGKFAR------ASGVSATLLTHDRD
VAVVQLPSGEVKRLDPQC-----------------------RATIGVVAGGG-------R
TEKPFVKAG----------NKHHKMKARGTKYPRVRGVAMNAV------------DHPFG
GGGRQHPGQPKSVSRDAPPGRKVGDIASKRTG---------RGGNK---
>lcl|18176_1156 unnamed protein product
-MGRRIQGQRRGRGGPTFRAPSHRYKAELSHKKLE--DVDTITGEIVGIEHDPARSAPLA
EVEFE-------DDDRRL---------VLAPEGVRVGETIQVG----VSAEIKPGNTLPL
AE---------IPEGVPVC-------NVESNRGDGGKFAR------ASGVSATLLTHDRD
VAVVQLPSGEVKRLDPQC-----------------------RATIGVVAGGG-------R
TEKPFVKAG----------NKHHKMKARGTKYPRVRGVAMNAV------------DHPFG
GGGRQHPGQPKSVSRDAPPGRKVGDIASKRTG---------RGGNK---
>lcl|36551_2372 unnamed protein product
-MGRRIQGQRRGRGGPTFRAPSHRYKAELSHKKLE--DVDTITGEIVGIEHDPARSAPLA
EIEFE-------DDDRRL---------VLAPEGVRVGETIQVG----VSAEIKPGNTLPL
AE---------IPEGVPVC-------NVESNRGDGGKFAR------ASGVSATLLTHDRD
IAVVQLPSGEVKRLDPQC-----------------------RATIGVVAGGG-------R
TEKPFVKAG----------NKYHKMKARGTKYPRVRGVAMNAV------------DHPFG
GGGRQHPGQPKSVSRDAPPGRKVGDIASKRTG---------RGGNK---
>lcl|36552_1181 unnamed protein product
-MGRRIQGQRRGRGGPTFRAPSHRYKAELSHKKLE--DVDTITGEIVGIEHDPARSAPLA
EIEFE-------DDDRRL---------VLAPEGVRVGETIQVG----VSAEIKPGNTLPL
AE---------IPEGVPVC-------NVESNRGDGGKFAR------ASGVSATLLTHDRD
VAVVQLPSGEVKRLDPQC-----------------------RATIGVVAGGG-------R
TEKPFVKAG----------NKYHKMKARGTKYPRVRGVAMNAV------------DHPFG
GGGRQHPGQPKSVSRDAPPGRKVGDIASKRTG---------RGGNK---
>lcl|36555_1205 unnamed protein product
-MGRRIQGQRRGRGGPTFRAPSHRYKAELSHKKLE--DVDTITGEIVGIEHDPARSAPLA
EIEFE-------DDDRRL---------VLAPEGVRVGETIQVG----VSAEIKPGNTLPL
AE---------IPEGVPVC-------NVESNRGDGGKFAR------ASGVSATLLTHDRD
VAVVQLPSGEVKRLDPQC-----------------------RATIGVVAGGG-------R
TEKPFVKAG----------NKYHKMKARGTKYPRVRGVAMNAV------------DHPFG
GGGRQHPGQPKSVSRDAPPGRKVGDIASKRTG---------RGGNK---
>gi|448460074|ref|ZP_21596994.1| 50S ribosomal protein L2P [Halorubrum lipolyticum DSM 21995]
-MGRRIQGQRRGRGGPTFRAPSHRYKAELSHKKLE--DVDTITGEIVGIEHDPARSAPLA
EIEFE-------DDDRRL---------VLAPEGVRVGETIQVG----VSAEIKPGNTLPL
AE---------IPEGVPVC-------NVESNRGDGGKFAR------ASGVSATLLTHDRD
VAVVQLPSGEVKRLDPQC-----------------------RATIGVVAGGG-------R
TEKPFVKAG----------NKYHKMKARGTKYPRVRGVAMNAV------------DHPFG
GGGRQHPGQPKSVSRDAPPGRKVGDIASKRTG---------RGGNK---
