# Supplementary material for: Inteins as indicators of gene flow in the halobacteria
Source: Front Microbiol. 2014 Jun 26;5:299. doi: 10.3389/fmicb.2014.00299 (PMC4071816; doi:10.3389/fmicb.2014.00299)
Supplement: Supplementary file 1 [file DataSheet1.ZIP › data_file1/reference_tree_alignment/L8e_L2p.fasta]

>candidatus_nanosalinarum_J07AB56
MGTPTKSQSRGKASGNYQASGHKSKGKVETSTRE------QSGKVVDIVHDPGRTAPVAV
VEYENGSTRNILAPENMSVGQQVEIGVEAEIKEGNTLPIREIPEGVPIHNIELAPNDGGK
MVRSSGTYAFVVTHERGESVVELPSGEFKDMNPDCRATVGKVAGSGRKDRPLMKAGNAHH
KAKGRGHTYPSVKGVSMNAVDHPFGGSAR--PGQPKTVSRHSSPGSKSGSVAAKRSGTGD
SDE--
>hrd_tiamatea_SARL4B
MGRRIQGQRRGRGTPTFRAPSHRYKADLSHRSTEAREGDVISGTVVDIEHDPARSAPVAA
VEFEDGDQRLVLAPEGVGVGDEIQVGVTAAIEPGNTLPLAEIPEGVQICNVEANPGDGGK
FARAGGVSAQLMAHDRNVTVVQLPSGDVRRLDPDCRATIGVVAGGGRTEKPFVKAGNKYH
KMKSRGTKYPRVRGVAMNAVDHPFGGGGRQHPGQPKSISRNAPPGRKVGDISSRRTGRGG
DE---
>hrd_utahensis_DSM_12940
MGRRIQGQRRGRGTPTFRAPSHRYKSDLSHRSTEARDGDVISGTVVDIEHDPARSAPVAA
VEFEDGDQRLVLAPEGVGVGDEIQVGVTAAIEPGNTLPLAEIPEGVQVCNVEANPGDGGK
FARASGVSAQLMAHDRNVTVVQLPSGDVRRLDPDCRATVGVVAGGGRTEKPFVKAGNKYH
KMKSRGTKYPRVRGVAMNAVDHPFGGGGRQHPGQPKSISRNAPPGRKVGDISSRRTGRGG
DE---
>hmc_mukohataei_DSM_12286
MGRRIQGQRRGRGTSTFRAPSHRYKADLQHRNVE--DGDVVSGTVVDIEHDPARSAPVAA
VEFEDGDRRLVLAPEGVGVGDRMQVGVSAAIEPGNTLPLAEIPEGVPVCNVEANQGDGGR
FARASGVSAQLMTHDRNVAVVKLPSGAVKRLDPQCRATIGVVAGGGRTEKPMVKAGNKHH
KMKARGTKWPNVRGVAMNAVDHPFGGGGRQHPGKPKSISRNAPPGRKVGDISSKRTGRGG
NE---
>hrr_92
MGRRIQGQRRGRGTSTFRAPSHRYKADLEHRKVE--DGDVIAGTVVDIEHDPARSAPVAA
VEFEDGDRRLILAPEGVGVGDELQVGVSAEIAPGNTLPLAEIPEGVPVCNVESSPGDGGK
FARASGVNAQLLTHDRNVAVVKLPSGEMKRLDPQCRATIGVVAGGGRTDKPFVKAGNKHH
KMKARGTKWPNVRGVAMNAVDHPFGGGGRQHPGKPKSISRNAPPGRKVGDIASKRTGRGG
NE---
>har_vallismortis_ATCC_29715
MGRRIQGQRRGRGTSTFRAPSHRYKADLEHRKVE--DGDVVAGTVVDIEHDPARSAPVAA
VEFEDGDRRLILAPEGVGVGDELQVGVSAEIAPGNTLPLAEIPEGVPVCNVESSPGDGGK
FARASGVNAQLLTHDRNVAVVKLPSGEMKRLDPQCRATIGVVAGGGRTDKPFVKAGNKHH
KMKARGTKWPNVRGVAMNAVDHPFGGGGRQHPGKPKSISRNAPPGRKVGDIASKRTGRGG
NE---
>har_sinaiiensis_ATCC_33800
MGRRIQGQRRGRGTSTFRAPSHRYKADLEHRKVE--DGDVIAGTVVDIEHDPARSAPVAA
VEFEDGDRRLILAPEGVGVGDELQVGVSAEIAPGNTLPLAEIPEGVPVCNVESSPGDGGK
FARASGVNAQLLTHDRNVAVVKLPSGEMKRLDPQCRATIGVVAGGGRTDKPFVKAGNKHH
KMKARGTKWPNVRGVAMNAVDHPFGGGGRQHPGKPKSISRNAPPGRKVGDIASKRTGRGG
NE---
>har_marismortui_ATCC_43049
MGRRIQGQRRGRGTSTFRAPSHRYKADLEHRKVE--DGDVIAGTVVDIEHDPARSAPVAA
VEFEDGDRRLILAPEGVGVGDELQVGVSAEIAPGNTLPLAEIPEGVPVCNVESSPGDGGK
FARASGVNAQLLTHDRNVAVVKLPSGEMKRLDPQCRATIGVVAGGGRTDKPFVKAGNKHH
KMKARGTKWPNVRGVAMNAVDHPFGGGGRQHPGKPKSISRNAPPGRKVGDIASKRTGRGG
NE---
>har_japonica_DSM_6131
MGRRIQGQRRGRGTSTFRAPSHRYKADLEHRKVE--DGDVVAGTVVDIEHDPARSAPVAA
IEFEDGDRRLILAPEGVGVGDELQVGVSAEIAPGNTLPLAEIPEGVPVCNVESSPGDGGK
FARASGVNAQLLTHDRNVAVVKLPSGEMKRLDPQCRATIGVVAGGGRTDKPFVKAGNKHH
KMKARGTKWPNVRGVAMNAVDHPFGGGGRQHPGKPKSISRNAPPGRKVGDIASKRTGRGG
NE---
>har_hispanica_ATCC_33960
MGRRIQGQRRGRGTSTFRAPSHRYKADLEHRKVE--DGDVIAGTVVDIEHDPARSAPVAA
VEFEDGDRRLILAPEGVGVGDELQVGVSAEIAPGNTLPLAEIPEGVPVCNVESSPGDGGK
FARASGVNAQLLTHDRNVAVVKLPSGEMKRLDPQCRATIGVVAGGGRTDKPFVKAGNKHH
KMKARGTKWPNVRGVAMNAVDHPFGGGGRQHPGKPKSISRNAPPGRKVGDIASKRTGRGG
NE---
>har_californiae_ATCC_3379
MGRRIQGQRRGRGTSTFRAPSHRYKADLEHRKVE--DGDVIAGTVVDIEHDPARSAPVAA
VEFEDGDRRLILAPEGVGVGDELQVGVSAEIAPGNTLPLAEIPEGVPVCNVESSPGDGGK
FARASGVNAQLLTHDRNVAVVKLPSGEMKRLDPQCRATIGVVAGGGRTDKPFVKAGNKHH
KMKARGTKWPNVRGVAMNAVDHPFGGGGRQHPGKPKSISRNAPPGRKVGDIASKRTGRGG
NE---
>har_amylolytica_JCM_13557
LPRAIRDVYKRQ------------------------------------------------
--------------------------------------------------VESSPGDGGK
FARASGVNAQLLTHDRNVAVVKLPSGEMKRLDPQCRATIGVVAGGGRTDKPFVKAGNKHH
KMKARGTKWPNVRGVAMNAVDHPFGGGGRQHPGKPKSISRNAPPGRKVGDIASKRTGRGG
NE---
>har_argentinensis_DSM_12282
------------------------------------------------------------
--------------EGVGVGDELQVGVSAEIAPGNTLPLAEIPEGVPVCNVESSPGDGGK
FARASGVNAQLLTHDRNVAVVKLPSGEMKRLDPQCRATIGVVAGGGRTDKPFVKAGNKHH
KMKARGTKWPNVRGVAMNAVDHPFGGGGRQHPGKPKSISRNAPPGRKVGDIASKRTGRGG
NE---
>nmn_moolapensis_8_8_11
MGRRIQGQRRGRGTSTFRAPSHRYKADLSYRNVE--DADMVTGEIVGIEHDPARSAPLAD
VQFDDGDRRLVLAPEGVAVGDEIQIGVSAEIAPGNTMPLAEIPEGVPVCNVERQPGDGGK
FARASGVSATLLTHDRNAAVVQLPSGEMRRLSPECRATVGVVAGGGRTEKPFVKAGNKHH
KMKSRGTKYPRVRGVAMNAVDHPFGGGGRQHPGKPKSISRDAPPGRKVGDIASKRTGRGG
KGGRE
>nmn_pharaonis_DSM_2160
MGRRILGQRRGRGTSTFRAPSHRYKADLSHRNVE--ESDLVTGEVVDIEHDPARSAPLAD
VQFDDGDRRLVLAPEGVTVGDEIQIGVSAEIAPGNTMPLAEIPEGVPVCNVERQPGDGGK
FARASGVSATLLTHDRNAAVVQLPSGEMRRLSPECRATIGVVAGGGRTEKPFVKAGNKHH
KMKSRGGKWPRVRGVAMNAVDHPFGGGGRQHPGKPKSVSRDTPPGRKVGDIASKRTGRGG
KGGQE
>halophilic_archaeon_J07HX64
MGQRIRGQRRGRGGSTFRAPSHRYKAELSHRTVE--GDEVVRGTVVGIEHDPARSAPVAE
IQFEDGDQRLVLAPEGIAVGDEIQLGVSAAIEKGNTLPLAEIPEGVPVCNVEAKAGDGGK
FARASGVSATLLAHERTATVVELPSGELKRLPPDCRATIGVVAGGGRTDKPMLKAGNKYH
KAKARGMVWPRVRGVAMNAVDHPFGGGGRQHPGRPKSISRDAAPGRKVGDIASRRTGRGG
E----
>halophilic_archaeon_J07HB67
MGARIQGQRRGRGGSTFRAPSHRYKSDKQHKTVE--DDDTVAGEIVGIEHDPARSAPLAD
VEFEDGDRRLVLAPEGVRVGQEIQIGVSAEIEPGNTLPLAEIPEGVPVCNVESKPGDGGK
FARASGVSATLLTHDRDVTVVQLPSDEVKRLNPECRATIGVVAAGGRTEKPFVKAGNKHH
KMKSRGTKYPRVRGVAMNAIDHPFGGGGRQHPGKPKSISRDAPPGRKVGDIASKRTGTGR
DS---
>hgn_salarium_B_1
MGRRIQGQRRGRGTPTFRAPSHRYKAELSHKKSE--EEDTVSGTVVDIEHDPARSAPIAA
VEFDDGDQRLILIPEGVTVGETIQVGVTAEIKPGNTLPLSEIPEGVPVCNVERQPGDGGK
FARSSGVSAQLLSHDRHVAVVKLPSGQVKRLNPDCRATIGVVAGGGRTEKPFVKAGNKHH
KMKARGTKWPRVRGVAMNAVDHPFGGGGRQHPGKPKSVSRNAPPGRKVGDIASKRTGRGG
KAGNK
>hgm_borinquense_DSM_11551
MGRRIQGQRRGRGTPTFRAPSHRYKAELSHKKAE--SEDTVSGTVVDIEHDPARSAPVAA
VEFEDGDQRLVLAPEGVAVGDTIQVGVSAEIKPGNTLPLAEIPEGVPVCNVERQVGDGGK
FARASGTSAQLLTHDRHVAVVKLPSGEVKRLNPQCRATIGVVAGGGRTEKPFVKAGKKHH
KMRARGIKWPRVRGVAMNAVDHPFGGGGRQHPGRPKSVSRNAPPGRKVGDIASKSTGRGG
KGGN-
>hsn_pallida_JCM_14848
MGRRIQGQRRGRGTPTFRAPSHRYKAELSHKNAQ---EETISGTIVDIEHDPARSAPVAA
IEFEDDDQRLVLAPEGVAVGDTIQVGVSAEIKPGNTLPLAEIPEGVPVCNVERQVGDGGK
FARASGTSAQLLTHDRHVAVVKLPSGEVKRLNPQCRATIGVVAGGGRTEKPFVKAGNKHH
KMKARGIKWPRVRGVAMNAVDHPFGGGGRQHPGRPKSVSRNAPPGRKVGDIASKRTGRGG
KGGN-
>hrr_J07HR59
MGRRIQGQRRGRGSSTFRAPSHRYKAELSHKETE--DTDTIAGEIVDIEHDPARSAPLAD
VEFEDGDRRLILAPEGVRVGEEIQLGVSAEIKPGNTLPLAEIPEGVPICNVESQTGDGGK
FARASGVSARLVSHDSTVTVVELPSGAIKQLSPQCRATIGVVAGGGRTEKPFVKAGNKHH
KMRSRGSKYPTVRGVAMNAVDHPFGGGGRQHPGKPKSISRDAPPGRKVGDIASKRTGRGG
DE---
>hac_jeotgali_B3
MGRRIRGQRRGRGGSVFRAPSHRYKADLSHRRAE--DGDVLTGTVVGIEHDPARSAPVAD
VEFEDGDRRLILVPEGVGTGEEIQIGISAEIKPGNTLPLAEIPEGVPVCNVESKAGDGGR
FARASGVNATLITHDRDAAVVQLPSGEVKRLSPECRATIGVVAGGGRTEKPMVKAGNKYH
KMKARGSKWPRVSGVAMNAVDHPFGGGGRQHPGRPKSVSSDAPPGRKVGDISSKRTGRGG
NK---
>hrr_chaoviator_HaloG
MGRRILGQRRGRGTPTFRAPSHRYKANLEHKKPE--DSDIVRGTVVDVEHDPARSAPVVA
VEFEDGDQRLILAPEGVTVGDEIQVGISAEIKPGNTLPLAEIPEGVPICNVEANQGDGGK
FARSSGVNADLITHDRDAAVVQLPSGEVKRLDPQCRATIGVVAGGGRTEKPFVKAGNKYH
KMKARGTKWPRVRGVAMNAIDHPFGGGGRQHPGKPKSVSRDAPPGRKVGDISSRRTGRGG
NK---
>nrr_tibetense_GA33
MGRRIQGQRRGRGGPTFRAPSHRYKAKLDHKKQE--DDDLVRGTVVDIEHDPARSAPIAA
VEFDDGDQRLILAPEGISVGEEIQVGVSAEIKPGNTLPLAEIPEGIPVCNVEANQGDGGR
FARASGVNADLVTHDRNAAVVQLPSGEVKRLDPQCRATVGVVAGGGRTEKPFVKAGNKYH
KMKARGTKYPRVRGVAMNAVDHPFGGGGRQHPGKPKSVSRDAPPGRKVGDISSRRTGRGG
NK---
>ncc_jeotgali_DSM_18795
MGRRILGQRRGRGTSTFRAPSHRYKAKLDHKKEE--DDDVVRGTVVDIEHDPARSAPVAA
IEFEDGDQRLVLAPEGITVGEEIQVGVSAEIKPGNTLPLAEIPEGVPVCNIEANPGDGGR
FARASGVSADLITHDRSAAVVQLPSGEVKRLDPQCRATVGVVAGGGRTEKPMVKAGNKYH
KMKARGTKWPRVRGVAMNAIDHPFGGGGRQHPGKPKSVSRDAPPGRKVGDISSRRTGRGG
NK---
>ncc_amylolyticus_DSM_10524
MGRRIQGQRRGRGTPTFRAPSHRYKAKLDHKKEE--DDDVIRGTVVDIEHDPARSAPVAA
IEFEDGDQRLVLAPEGITVGEEIQVGVSAEIKPGNTMPLAEIPEGVPVCNIEANPGDGGR
FARASGVNADLITHDRNAAVIQLPSGEVKRLDPQCRATIGVVAGGGRTEKPMVKAGNKYH
KMKARGTKWPRVRGVAMNAIDHPFGGGGRQHPGKPKSVSRDAPPGRKVGDISSRRTGRGG
NK---
>nln_innermongolicus_JCM_12255
MGRRILGQRRGRGGSTFRAPSHRYKAKLDHKKTE--DDDVVRGEVVDIEHDPARSAPIAA
IEFEDGEQRLVLAPEGVTVGEEIQVGVSAEIKPGNTLPLAEIPEGVPVCNIEANPGDGGK
FARASGVNADLITHDRNAAVVQLPSGEVKRLDPQCRATIGVVAGGGRTEKPMVKAGNKYH
KMKARGGKWPRVRGVAMNAVDHPFGGGGRQHPGKPKSVSRDAPPGRKVGDISSRRTGRGG
NK---
>htg_salina_JCM_13891
MGRRIQGQRRGRGTSTFRAPSHRYKAELEHKKSE--DDDVVRGTVVDIEHDPARSAPVAA
IEFEDGDQRLVLAPEGIGVGEEIQVGVSAEIKPGNTLPLAEIPEGVPVCNVEANPGDGGR
FARASGVNADLITHDRNAAVIQLPSGEVKRLDPQCRATIGVVAGGGRTEKPMVKAGNKHH
KMKARGTKWPRVRGVAMNAVDHPFGGGGRQHPGKPKSVSRDAPPGRKVGDISSRRTGRGG
NK---
>htg_limicola_JCM_13563
MGRRIQGQRRGRGTSTFRAPSHRYKAKLDHKKEE--DDDIVRGTVVDIEHDPARSAPVAA
VEFDDGDQRLILAPEGITVGEELQVGVSAEIKPGNTLPLAEIPEGVPVCNVEANPGDGGR
FARASGTNADLITHDRNAAVVQLPSGEVKRLDPQCRATIGVVAGGGRTEKPMVKAGNKYH
KMKARGTKWPRVRGVAMNAVDHPFGGGGRQHPGKPKSVSRDAPPGRKVGDISSRRTGRGG
NK---
>nnm_versiforme_JCM_10478
MGRRIQGQRRGRGTSTFRAPSHRYKAELEHKNEE--EDDIIRGTVVDIEHDPARSAPIAA
VEFEDGDQRLILAPEGITVGEELQVGVSAEIKPGNTLPLAEIPEGVPVCNVEANQGDGGR
FARASGTNADLITHDRNAAVIQLPSGEVKRLDPQCRATIGVVAGGGRTEKPMVKAGNKYH
KMKARGTKWPRVRGVAMNAVDHPFGGGGRQHPGKPKSVSRDAPPGRKVGDIASRSTGRGG
NK---
>hrr_LB1
MGRRIQGQRRGRGTSTFRAPSHRYKADLEHKKEE--DDDIVRGTVVDIEHDPARSAPIAA
VEFEDGDQRLILAPEGITVGEELQVGVSAEIKPGNTLPLAEIPEGVPVCNVESNPGDGGR
FARASGTNADLITHDRNAAVIQLPSGEVKRLDPQCRATIGVVAGGGRTEKPMVKAGNKYH
KMKARGTKWPRVRGVAMNAVDHPFGGGGRQHPGKPKSVSRDAPPGRKVGDIASRSTGRGG
NK---
>nnm_altunense_JCM_14663
MGRRIQGQRRGRGTSTFRAPSHRYKADLEHKKEE--DDDIVRGTVVDIEHDPARSAPIAA
VEFEDGDQRLILAPEGITVGEELQVGVSAEIKPGNTLPLAEIPEGVPVCNVESNPGDGGR
FARASGTNADLITHDRNAAVIQLPSGEVKRLDPQCRATIGVVAGGGRTEKPMVKAGNKYH
KMKARGTKWPRVRGVAMNAVDHPFGGGGRQHPGKPKSVSRDAPPGRKVGDIASRSTGRGG
NK---
>nnm_gari_JCM_14663
MGRRIQGQRRGRGTSTFRAPSHRYKADLEHKKEE--DDDIVRGTVVDIEHDPARSAPIAA
VEFEDGDQRLILAPEGITVGEELQVGVSAEIKPGNTLPLAEIPEGVPVCNVESNPGDGGR
FARASGTNADLITHDRNAAVIQLPSGEVKRLDPQCRATIGVVAGGGRTEKPMVKAGNKYH
KMKARGTKWPRVRGVAMNAVDHPFGGGGRQHPGKPKSVSRDAPPGRKVGDIASRSTGRGG
NK---
>nnm_sp_J7_2
MGRRIQGQRRGRGTSTFRAPSHRYKADLEHKKEE--DDDIVRGTVVDIEHDPARSAPIAA
VEFEDGDQRLILAPEGITVGEELQVGVSAEIKPGNTLPLAEIPEGVPVCNVESNPGDGGR
FARASGTNADLITHDRNAAVIQLPSGEVKRLDPQCRATIGVVAGGGRTEKPMVKAGNKYH
KMKARGTKWPRVRGVAMNAVDHPFGGGGRQHPGKPKSVSRDAPPGRKVGDIASRSTGRGG
NK---
>nnm_pallidum_DSM_3751
MGRRIQGQRRGRGTSTFRAPSHRYKADLEHKKEE--DDDIVRGTVVDIEHDPARSAPIAA
VEFEDGDQRLILAPEGITVGEELQVGVSAEIKPGNTLPLAEIPEGVPVCNVESNPGDGGR
FARASGTNADLITHDRNAAVIQLPSGEVKRLDPQCRATIGVVAGGGRTEKPMVKAGNKYH
KMKARGTKWPRVRGVAMNAVDHPFGGGGRQHPGKPKSVSRDAPPGRKVGDIASRSTGRGG
NK---
>htg_thermotolerans_DSM_11522
MGRRIQGQRRGRGTSTFRAPSHRYKAKLDHKKEE--DDDIVRGTVVDIEHDPARSAPVAA
VEFEDGDQRLILAPEGVSVGEELQVGVSAEIKPGNTLPLAEIPEGVPVCNVESNPGDGGR
FARASGTNADLITHDRSAAVIQLPSGEVKRLDPQCRATIGVVAGGGRTEKPMVKAGNKYH
KMKARGTKWPRVRGVAMNAVDHPFGGGGRQHPGQPKSVSRDAPPGRKVGDIASRSTGRGG
NK---
>nnm_pellirubrum_DSM_15624
MGRRIQGQRRGRGTSTFRAPSHRYKAKLDHKKEE--DDDIVRGTVVDIEHDPARSAPVAA
VEFEDGDQRLILAPEGISVGEELQVGVSAEIKPGNTLPLAEIPEGVPVCNVESNPGDGGR
FARASGTNADLITHDRSAAVIQLPSGEVKRLDPQCRATIGVVAGGGRTEKPMVKAGNKYH
KMKARGTKWPRVRGVAMNAVDHPFGGGGRQHPGQPKSVSRDAPPGRKVGDIASRSTGRGG
NK---
>nab_aegyptia_DSM_13077
MGRRILGQRRGRGTPTFRAPSHRYKAKLEHKKEE--DDDVIRGTVVDIEHDPARSAPVAA
VEFEDGDQRLVLAPEGIGVGEELQVGVSAEIKPGNTLPLAEIPEGVPVCNVEANQGDGGK
FARASGTNADLITHDRNAAVVQLPSGEVKRLDPQCRATIGVVAGGGRTEKPMVKAGNKYH
KMKARGTKWPRVRGVAMNAVDHPFGGGGRQHPGKPKSVSRDAPPGRKVGDISSRRTGRGG
NK---
>nab_asiatica_DSM_12278
MGRRILGQRRGRGTPTFRAPSHRYKAKLEHKKEE--DDDVIRGTVVDIEHDPARSAPVAA
VEFEDGDQRLVLAPEGIGVGEELQVGVSAEIKPGNTLPLAEIPEGVPVCNVEANQGDGGK
FARASGTNADLITHDRNAAVVQLPSGEVKRLDPQCRATIGVVAGGGRTEKPMVKAGNKYH
KMKARGTKWPRVRGVAMNAVDHPFGGGGRQHPGKPKSVSRDAPPGRKVGDISSRRTGRGG
NK---
>nab_taiwanensis_DSM_12281
MGRRILGQRRGRGTPTFRAPSHRYKAKLEHKKEE--DDNVIRGTVVDIEHDPARSAPVAA
VEFEDGDQRLVLAPEGIGVGEELQVGVSAEIKPGNTLPLAEIPEGVPVCNVEANQGDGGK
FARASGTNADLITHDRNAAVVQLPSGEVKRLDPQCRATIGVVAGGGRTEKPMVKAGNKYH
KMKARGTKWPRVRGVAMNAVDHPFGGGGRQHPGKPKSVSRDAPPGRKVGDISSRRTGRGG
NK---
>nab_hulunbeirensis_JCM_10989
MGRRILGQRRGRGTPTFRAPSHRYKAKLEHKKEE--DDDVIRGTVVDIEHDPARSAPVAA
VEFEDDDQRLVLAPEGISVGEELQVGVSAEIKAGNTLPLAEIPEGVPVCNVEANPGDGGK
FARSSGVNADLITHDRNAAVIQLPSGEVKRLDPQCRATIGVVAGGGRTEKPMVKAGNKYH
KMKARGTKWPRVRGVAMNAVDHPFGGGGRQHPGKPKSVSRDAPPGRKVGDISSRRTGRGG
NK---
>nab_chahannaoensis_JCM_10990
MGRRILGQRRGRGTPTFRAPSHRYKAKLDHKKEE--DDDVIRGTVVDIEHDPARSAPVAA
VEFEDGDQRLVLAPEGISAGEELQVGVSAEIKAGNTLPLAEIPEGVPVCNVEANPGDGGK
FARSSGVNADLITHDRNAAVIQLPSGEVKRLDPQCRATIGVVAGGGRTEKPMVKAGNKYH
KMKARGTKWPRVRGVAMNAVDHPFGGGGRQHPGKPKSVSRDAPPGRKVGDISSRRTGRGG
NK---
>nab_magadii_ATCC_43099
MGRRILGQRRGRGTPTFRAPSHRYKAKLDHKKEE--DDDVIRGTVVDIEHDPARSAPVAA
VEFEDGDQRLVLAPEGISVGEELQVGVSAEIKAGNTLPLAEIPEGVPVCNVEANPGDGGK
FARSSGVNADLITHDRNAAVIQLPSGEVKRLDPQCRATIGVVAGGGRTEKPMVKAGNKYH
KMKARGTKWPRVRGVAMNAVDHPFGGGGRQHPGKPKSVSRNAPPGRKVGDISSRRTGRGG
NK---
>ncc_occultus_SP4
MGRRILGQRRGRGTSTFRAPSHRYKAKLDHKKEE--DDDVVRGEVVDIEHDPARSAPVAA
VEFEDGDQRLVLVPEGVAVGEEIQVGVSAEIKPGNTLPLAEIPEGVPVCNIEANPGDGGR
FARASGVNADLITHDRNAAVIQLPSGEVKRLDPQCRATIGVVAGGGRTEKPMVKAGNKHH
KMKARGGKWPRVRGVAMNAVDHPFGGGGRQHPGKPKSVSRDAPPGRKVGDISSRRTGRGG
NK---
>htg_turkmenica_DSM_5511
MGRRIQGQRRGRGTSTFRAPSHRYKAKLDHKKPE--DDDVVRGTVVDIEHDPARSAPVAA
VEFEDGEQRLILVPEGISVGEEIQVGVSAEIKPGNTLPLAEIPEGVPVCNVEANQGDGGR
FARASGTNADLITHDRNAAVIQLPSGEVKRLDPQCRATIGVVAGGGRTEKPMVKAGNKHH
KMKARGTKWPRVRGVAMNAVDHPFGGGGRQHPGKPKSVSRDAPPGRKVGDISSRRTGRGG
NK---
>hpg_xanaduensis_SH_6
MGRRILGQRRGRGTSTFRAPSHRYKAKLDHKNEE--DDDVVRGTVVDIEHDPARSAPVAA
VEFEDGDQRLILVPEGISVGEEIQVGVSAEIKPGNTLPLAEIPEGVPVCNVEANQGDGGK
FARASGVNADLITHDRNAAVIQLPSGEVKRLDPQCRATIGVVAGGGRTEKPMVKAGNKHH
KMKARGTKWPRVRGVAMNAVDHPFGGGGRQHPGKPKSVSRDAPPGRKVGDISSRRTGRGG
NK---
>hbi_lacisalsi_AJ5
MGRRILGQRRGRGTSTFRAPSHRYKAKLDHKKEE--DDDLVRGTVVDIEHDPARSAPVAA
VEFEDGDQRLILVPEGISVGEEIQVGVSAEIKPGNTLPLAEIPEGVPVCNVEANQGDGGK
FARASGVNADLITHDRNAAVVQLPSGEVKRLDPQCRATIGVVAGGGRTEKPMVKAGNKYH
KMKARGTKWPRVRGVAMNAVDHPFGGGGRQHPGKPKSVSRDAPPGRKVGDISSRRTGRGG
NK---
>nrr_bangense_JCM_10635
MGRRIQGQRRGRGTSTFRAPSHRYKAKLDHKKEE--DDDVIRGTVVDIEHDPARSAPIAA
VEFEDGDQRLILVPEGVAVGEEIQVGVSAEIKPGNTLPLAEIPEGVPVCNVEANQGDGGR
FARASGVNADLITHDRNAAVIQLPSGEVKRLDPQCRATIGVVAGGGRTEKPFVKAGNKYH
KMKSRGTKYPRVRGVAMNAVDHPFGGGGRQHPGKPKSVSRDAPPGRKVGDISSRRTGRGG
NK---
>nrr_sulfidifaciens_JCM_14089
MGRRIQGQRRGRGTSTFRAPSHRYKAKLDHKKEE--DDDVIRGTVVDIEHDPARSAPVAA
VEFEDGDQRLILVPEGVAVGEEIQVGVSAEIKPGNTLPLAEIPEGVPVCNVEANQGDGGR
FARASGVNADLITHDRNAAVIQLPSGEVKRLDPQCRATIGVVAGGGRTEKPMVKAGNKYH
KMKARGTKWPRVRGVAMNAVDHPFGGGGRQHPGKPKSVSRDAPPGRKVGDISSRRTGRGG
NK---
>hbi_nitrareducens_JCM_10879
MGRRILGQRRGRGTSTFRAPSHRYKAKLEHKKEE--DDDVVRGEVVDIEHDPARSAPIAA
VEFEDGDQRLVLAPEGIAVGEEIQVGVSAEIKPGSTLPLAEIPEGVPVCNVEANPGDGGK
FARASGVNADLITHDRSAAVVQLPSGEVKRLDPQCRATIGVVAGGGRTEKPFVKAGNKHH
KMKSRGGIWPRVRGVAMNAVDHPFGGGGRQHPGKPKSISRDAPPGRKVGDISSRRTGRGG
NK---
>nbt_gregoryi_SP2
MGRRILGQRRGRGTSTFRAPSHRYKAKLDHKKEE--DGDIVRGTVVDIEHDPARSAPVAA
VEFEDGDQRLVLAPEGIGVGEELQVGVSAEIKPGNTLPLAEIPEGVPVCNVEANPGDGGK
FARASGVNADLITHDRNAAVIQLPSGEVKRLDPQCRATIGVVAGGGRTEKPFVKAGNKHH
KMKSRGGIWPRVRGVAMNAVDHPFGGGGRQHPGKPKSVSRDAPPGRKVGDISSRRTGRGG
NK---
>hns_J07HN4
MGRRIQGQRRGRGGPTFRAPSHRYKAELSHKKSE--ETDTITGEIVGIEHDPARSAPLAD
VEFEDGDRRLILAPEGVAVGETIQVGVSAEIKPGNTLPIGEIPEGVLICNVESSPGDGGK
FARATGVSAQLMTHDRNVAVIQLPSGQVKRLNPECRATIGVVAGGGRTEKPFVKAGNKHH
KMKARGTKYPRVRGVAMNAIDHPFGGGGRQHPGKPKSVSRDAPPGRKVGDIASKRTGRGS
TGGN-
>hbt_sp_DL_1
MGRRIQGQRRGRGTSTFRAPSHRYKAELSHRKAE--DTDVLVGEVVDIEHDPARSAPVAN
VQFEDDDQRLVLASEGTAVGDTIEIGISASIEEGNTLPLAEIPEGVPVCNVESHPGDGGK
FARASGVNADLITHERDAAVVQLPSGEMKRLSPDCRATIGVVAGGGRTEKPFVKAGNKHH
KMRARGGKWPIVRGVAMNAVDHPFGGGGRQHPGRPKSVSRNASPGRKVGDIASKRTGRGG
NE---
>hcc_hamelinensis_100A6
MGRRIQGQRRGRGTPTFRAPSHRYKAELSHPTVE--GDDVVSGTVVDIEHDPARSAPIAA
VEFDDGDRRLVLAPEGIGVGEELQVGVTAEIKPGNTLPLAEIPEGIPVCNVESHPGDGGK
FARSSGVNAQLITHDRHAAVVELPSDEIKRLSPQCRATIGVVAGGGRTEKPFVKAGNKHH
KMRSRGTKYPRVSGVAMNAADHPFGGGGRQHPGQPKSISRDAPPGRKVGDIASRRTGRK-
-----
>hfx_elongans_ATCC_BAA_1513
MGRRIQGQRRGRGTSTFRAPSHRYKAELSHKKSE--DDGTISGTVVSIEHDPARSAPIAL
VEFED-EQRMILVPEGVAVGEELQIGISAEIKPGNTLPLAEIPEGVPVCNVERQPGDGGK
FARASGVSAQLLSHDREVAVVKLPSGEVKRLNPTCRATIGVVAGGGRTEKPFVKAGKKYH
KMKARGIKWPRVRGVAMNAVDHPFGGGGRQHPGQPKSVSRNAPPGRKVGDIASKRTGRGG
KGGN-
>hfx_larsenii_JCM_13917
MGRRIQGQRRGRGTSTFRAPSHRYKAELSHKKSE--DDGTISGTVVSIEHDPARSAPIAL
VEFED-EQRMILVPEGVAVGEELQIGISAEIKPGNTLPLAEIPEGVPVCNVERQPGDGGK
FARASGVSAQLLSHDREVAVVKLPSGEVKRLNPTCRATIGVVAGGGRTEKPFVKAGKKYH
KMKARGIKWPRVRGVAMNAVDHPFGGGGRQHPGQPKSVSRNAPPGRKVGDIASKRTGRGG
KGGN-
>hfx_alexandrinus_JCM_10717
MGRRIQGQRRGRGTSTFRAPSHRYKAELSHKKSE--DKDTISGTVVGIEHDPARSAPIAL
VEFED-EQRMILAPEGISVGEELQIGVSAEIKPGNTLPLAEIPEGVPVCNVEHQPGDGGK
FARASGVSAQLLSHDRKVAIVKLPSGEVKRLNPNCRATIGVVAGGGRTEKPFVKAGKKYH
KMKARGIKWPRVRGVAMNAVDHPFGGGGRQHPGQPKSVSRNAPPGRKVGDIASKRTGRGG
KGGK-
>hfx_ATCC_BAA-644
MGRRIQGQRRGRGTSTFRAPSHRYKAELSHKKSE--DKDTISGTVVGIEHDPARSAPIAL
VEFED-EQRMILAPEGISVGEELQIGVSAEIKPGNTLPLAEIPEGVPVCNVEHQPGDGGK
FARASGVSAQLLSHDRKVAIVKLPSGEVKRLNPNCRATIGVVAGGGRTEKPFVKAGKKYH
KMKARGIKWPRVRGVAMNAVDHPFGGGGRQHPGQPKSVSRNAPPGRKVGDIASKRTGRGG
KGGK-
>hfx_ATCC_BAA-645
MGRRIQGQRRGRGTSTFRAPSHRYKAELSHKKSE--DKDTISGTVVGIEHDPARSAPIAL
VEFED-EQRMILAPEGISVGEELQIGVSAEIKPGNTLPLAEIPEGVPVCNVEHQPGDGGK
FARASGVSAQLLSHDRKVAIVKLPSGEVKRLNPNCRATIGVVAGGGRTEKPFVKAGKKYH
KMKARGIKWPRVRGVAMNAVDHPFGGGGRQHPGQPKSVSRNAPPGRKVGDIASKRTGRGG
KGGK-
>hfx_ATCC_BAA-646
MGRRIQGQRRGRGTSTFRAPSHRYKAELSHKKSE--DKDTISGTVVGIEHDPARSAPIAL
VEFED-EQRMILAPEGISVGEELQIGVSAEIKPGNTLPLAEIPEGVPVCNVEHQPGDGGK
FARASGVSAQLLSHDRKVAIVKLPSGEVKRLNPNCRATIGVVAGGGRTEKPFVKAGKKYH
KMKARGIKWPRVRGVAMNAVDHPFGGGGRQHPGQPKSVSRNAPPGRKVGDIASKRTGRGG
KGGK-
>hfx_BAB-2207
MGRRIQGQRRGRGTSTFRAPSHRYKAELSHKKSE--DKDTISGTVVGIEHDPARSAPIAL
VEFED-EQRMILAPEGISVGEELQIGVSAEIKPGNTLPLAEIPEGVPVCNVEHQPGDGGK
FARASGVSAQLLSHDRKVAIVKLPSGEVKRLNPNCRATIGVVAGGGRTEKPFVKAGKKYH
KMKARGIKWPRVRGVAMNAVDHPFGGGGRQHPGQPKSVSRNAPPGRKVGDIASKRTGRGG
KGGK-
>hfx_denitrificans_ATCC_35960
MGRRIQGQRRGRGTSTFRAPSHRYKAELSHKKSE--DKDTISGTVVGIEHDPARSAPIAL
VEFED-EQRMILAPEGISVGEELQIGVSAEIKPGNTLPLAEIPEGVPVCNVEHQPGDGGK
FARASGVSAQLLSHDRKVAIVKLPSGEVKRLNPNCRATIGVVAGGGRTEKPFVKAGKKYH
KMKARGIKWPRVRGVAMNAVDHPFGGGGRQHPGQPKSVSRNAPPGRKVGDIASKRTGRGG
KGGK-
>hfx_lucentense_DSM_14919
MGRRIQGQRRGRGTSTFRAPSHRYKAELSHKKSE--DKDTISGTVVGIEHDPARSAPIAL
VEFED-EQRMILAPEGISVGEELQIGVSAEIKPGNTLPLAEIPEGVPVCNVEHQPGDGGK
FARASGVSAQLLSHDRKVAIVKLPSGEVKRLNPNCRATIGVVAGGGRTEKPFVKAGKKYH
KMKARGIKWPRVRGVAMNAVDHPFGGGGRQHPGQPKSVSRNAPPGRKVGDIASKRTGRGG
KGGK-
>hfx_volcanii_DS2
MGRRIQGQRRGRGTSTFRAPSHRYKAELSHKKSE--DKDTISGTVVGIEHDPARSAPIAL
VEFED-EQRMILAPEGISVGEELQIGVSAEIKPGNTLPLAEIPEGVPVCNVEHQPGDGGK
FARASGVSAQLLSHDRKVAIVKLPSGEVKRLNPNCRATIGVVAGGGRTEKPFVKAGKKYH
KMKARGIKWPRVRGVAMNAVDHPFGGGGRQHPGQPKSVSRNAPPGRKVGDIASKRTGRGG
KGGK-
>hfx_gobbonsii_ATCC_33959
MGRRIQGQRRGRGTSTFRAPSHRYKAELSHKKSE--EKDTITGTVVGIEHDPARSAPIAL
VEFED-EQRMILAPEGVTVGEELQIGVSAEIKPGNTLPLAEIPEGVPVCNVEHQPGDGGK
FARASGVSAQLLSHDRKVAIVKLPSGEVKRLNPNCRATIGVVAGGGRTEKPFVKAGKKYH
KMKARGIKWPRVRGVAMNAVDHPFGGGGRQHPGQPKSVSRNAPPGRKVGDIASKRTGRGG
KGGK-
>hfx_prahovense_DSM_18310
MGRRIQGQRRGRGTSTFRAPSHRYKAELSHKKSE--EKDTITGTVVGIEHDPARSAPIAL
VEFED-EQRMILAPEGVTVGEELQIGVSAEIKPGNTLPLAEIPEGVPVCNVEHQPGDGGK
FARASGVSAQLLSHDRKVAIVKLPSGEVKRLNPNCRATIGVVAGGGRTEKPFVKAGKKYH
KMKARGIKWPRVRGVAMNAVDHPFGGGGRQHPGQPKSVSRNAPPGRKVGDIASKRTGRGG
KGGK-
>hfx_mediterranei_ATCC_33500
MGRRIQGQRRGRGSSTFRAPSHRYKAELSHKKSE--EKDTITGTVVGIEHDPARSAPIAL
VEFED-EQRMILAPEGISVGEELQIGVSAEIKPGNTLPLAEIPEGVPVCNVEHQPGDGGK
FARASGVSAQLLSHDREVAIVKLPSGEVKRLNPNCRATIGVVAGGGRTEKPFVKAGKKYH
KMKARGIKWPRVRGVAMNAVDHPFGGGGRQHPGQPKSVSRDAPPGRKVGDIASKRTGRGG
KGGN-
>hfx_mucosum_ATCC_BAA_1512
MGRRIQGQRRGRGSSTFRAPSHRYKAELSHKKSE--EKDTITGTVVGIEHDPARSAPIAL
VEFED-EQRMILAPEGISVGEELQIGVSAEIKPGNTLPLAEIPEGVPVCNVERQPGDGGK
FARASGVSAQLLSHDREVAIVKLPSGQVKRLNPNCRATIGVVAGGGRTEKPFVKAGKKHH
KMKARGIKWPRVRGVAMNAVDHPFGGGGRQHPGQPKSVSRDAPPGRKVGDIASKRTGRGG
KGGN-
>hns_J07HN6
MGRRIQGQRRGRGGPTFRAPSHRYKAELSHKKSE--ETDTITGEVVDIEHDPARSAPLAD
VAFDDGDRRLILAPEGITVGETIEIGVSAEIKPGNTLPLGEIPEGVLVCNVESSPGDGGK
FARSTGVSAQLMAHDRDVAVIQLPSGEVKRLSPECRATVGVVAGGGRTEKPFVKAGNKYH
KMAARGTKYPRVRGVAMNAIDHPFGGGGRQHPGQPKSVSRDAPPGRKVGDIASKRTGRSS
KGGQQ
>hvx_asiaticus_JCM_14624
MGRRIQGQRRGRGTSTFRAPSHRYKADLEHKKPE--ETDLVSGTVVDIEHDPARSAPVAA
VEFDDGDQRLVLAPEGITVGEELQIGISAEIKPGNTLPISEIPEGVQICNVEAKPGDGGK
FARASGVNADLITHDRNAAVVQLPSGETKRLDPNCRATIGVVAGGGRTDKPMVKAGNKYH
KMRARGTKWPRVRGVAMNAVDHPFGGGGRQHPGRPKSVSRDAPPGRKVGDISSRRTGRGG
NK---
>hvx_ruber_XH_70
MGRRIQGQRRGRGTSTFRAPSHRYKADLEHKKPE--ETDLVSGTVVDIEHDPARSAPVAA
VEFDDGDQRLVLAPEGITVGEELQIGISAEIKPGNTLPLSEIPEGVQICNVEAKPGDGGK
FARASGVNADLITHDRNAAVVQLPSGETKRLDPNCRATIGVVAGGGRTDKPMVKAGNKYH
KMRARGTKWPRVRGVAMNAVDHPFGGGGRQHPGRPKSVSRDAPPGRKVGDISSRRTGRGG
NK---
>hbt_sp_NRC_1
MGRRIQGQRRGRGTSTFRAPSHRYKAELSHKRTE--DTDVLAGEVIDVEHDPARSAPVAR
VAFEDDDQRLVLASEGVGVGDTIEIGISATIEEGNTLPLAEIPEGVPVCNVESHPGDGGK
FARAGGVNADLVTHERDATIVELPSGETKRLSPDCRATIGVVAGGGRTEKPFVKAGNKHH
KMKARGTKWPRVRGVAMNAVDHPFGGGGRQHPGRPKSVSRDAAPGRKVGDIASKRTGRGG
NE---
>hbt_salinarum_R_1
MGRRIQGQRRGRGTSTFRAPSHRYKAELSHKRTE--DTDVLAGEVIDVEHDPARSAPVAR
VAFEDDDQRLVLASEGVGVGDTIEIGISATIEEGNTLPLAEIPEGVPVCNVESHPGDGGK
FARAGGVNADLVTHERDATIVELPSGETKRLSPDCRATIGVVAGGGRTEKPFVKAGNKHH
KMKARGTKWPRVRGVAMNAVDHPFGGGGRQHPGRPKSVSRDAAPGRKVGDIASKRTGRGG
NE---
>hrr_Ga2p
MGRRIQGQRRGRGGPTFRAPSHRYKAELSHKKLE--DVDTVTGEIVGIEHDPARSAPLAE
VEFEDDDRRLVLAPEGVRVGETIQVGVSAEIKPGNTLPLAEIPEGVPVCNVESNRGDGGK
FARASGVSATLLTHDRDVAVVQLPSGEVKRLDPQCRATIGVVAGGGRTEKPFVKAGNKHH
KMKARGXTTATSRS--------------------------SSSPAAK-------------
-----
>hcc_saccharolyticus_DSM_5350
MGRRIQGQRRGRGGPTFRAPSHRYKAELSHRSTE--DNDLISGTVVDIEHDPARSAPVAA
VEFEDGDQRLVLAPEGIGVGEELQVGVSAEIKPGNTLPLAEIPEGVPVCNVESQPGDGGK
FARASGVNAQLITHDRQVAVVELPSDEVKRLDPQCRATIGVVAGGGRTEKPFVKAGNKHH
KMRARGTKYPRVRGVAMNAIDHPFGGGGRQHPGKPKSVSRDAPPGRKVGDIASKRTGRK-
-----
>hqr_J07HQX50
MGRRIQGQRRGRGTPTFRAPSHRYKSELSHKQPE--SDETVSGTIVDIEHDPARSAPVAA
VEFDDGEQRLVLAPEGVRVGEQIQIGVSAEIKPGNTLPLAEIPEGVPVCNVERQVGDGGK
FARASGTSAQLVTHDRQVTVVQLPSGESKRLNPECRATIGVVAGGGRTEKPLVKAGNKHH
KMRARGIKWPRVRGVAMNAVDHPFGGGGRQH-----------------------------
-----
>haloarchaeon_3A1_DGR
MGRRIQGQRRGRGGPTFRAPSHRYKAELSHKQNE--STGTIEGEVVGIEHDPARSAPLAE
VEFEDGDRRLVLAPEGVSTGETIQIGVSAEIKPGNTLPLAEIPEGVPVCNVESQPGDGGK
FARASGVSATLMTHDRDVAVVQLPSGQVKRLNPQARATIGVVAGGGRTEKPFVKAGNKHH
KMKARGTKYPRVRGVAMNAVDHPFGGGGRQHPGQPKSVSRDAPPGRKVGDIASKRTGRGS
NK---
>hqr_walsbyi_C23
MGRRIQGQRRGRGTSTFRAPSHRYKAELSHKQSE--SDDTITGTIVDIEHDPARSAPVAA
VEFDDGDRRLVLAPEGIRVGETMQIGVSAEIKPGNTLPLREIPEGVPVCNVESQVGDGGK
FARASGTSAQLMTHDRDVVVIELPSGETKRLSPACQATIGVVAGGGRTEKPFVKAGKKHH
KMKARGIKWPRVRGVAMNAVDHPFGGGGRQHPGQPKSVSRDAPPGRKVGDIASKRTGRGG
NGSSE
>hqr_walsbyi_DSM_16790
MGRRIQGQRRGRGTSTFRAPSHRYKAELSHKQSE--SDDTITGTIVDIEHDPARSAPVAA
VEFDDGDRRLVLAPEGIRVGETMQIGVSAEIKPGNTLPLREIPEGVPVCNVESQVGDGGK
FARASGTSAQLMTHDRDVVVIELPSGETKRLSPACQATIGVVAGGGRTEKPFVKAGKKHH
KMKARGIKWPRVRGVAMNAVDHPFGGGGRQHPGQPKSVSRDAPPGRKVGDIASKRTGRGG
NGSSE
>hap_paucihalophilus_DX253
MGRRIQGQRRGRGGPTFRAPSHRYKAELSHKNAE--DSDLVTGTVVGIEHDPARSAPVAA
IEFEDGEQRLVLAPEGVGVGEEIQVGVSAEIKPGNTLPLAEIPEGVPVCNVERQPGDGGK
FARASGVGANLITHDREAAIVELPSGEVRRLSPQCRATIGVVAGGGRTEKPMVKAGNKYH
KMKARGTKWPNVRGVAMNAVDHPFGGGGRQHPGRPKSVSRDAPPGRKVGDIASKRTGRGG
NK---
>hcc_morrhuae_DSM_1307
MGRRIQGQRRGRGTPTFRAPSHRYKAELSHPTTE--DDDVVAGTVVGIEHDPARSAPVAA
VEFEDDDQRLVLAPEGIGVGEEIQVGVSAEIKSGNTLPLAEIPEGVPVCNIESQPGDGGK
FARSSGVNAQLITHDRQAAIVELPSGETKRLSPQCRATIGVVAGGGRTEKPFVKAGNKHH
KMRARGSKYPRVRGVAMNAVDHPFGGGGRQHPGQPKSVSRDAPPGRKVGDIASKRTGRK-
-----
>hcc_thailandensis_JCM_13552
MGRRIQGQRRGRGTPTFRAPSHRYKAELSHPTTE--DDDVVAGTVVDIEHDPARSAPVAA
VEFDDDDQRLVLAPEGIGVGEEIQVGVSAEIKPGNTLPLAEIPEGVPVCNIESQPGDGGK
FARSSGVNAQLITHDRQAAIVELPSGETKRLSPQCRATIGVVAGGGRTEKPFVKAGNKHH
KMRARGSKYPRVRGVAMNAVDHPFGGGGRQHPGQPKSVSRDAPPGRKVGDIASKRTGRK-
-----
>hcc_salifodinae_DSM_8989
MGRRIQGQRRGRGGPTFRAPSHRYKADLSHQSTE--EGDLITGTVVDIEHDPARSAPVAA
VEFDDGDQRLVLAPEGIGVGEEMQVGVSAEIKPGNTLPLAEIPEGVPVCNVESQPGDGGK
FARASGVNAQLITHDRRTAVVELPSDEVKRLDPQCRATIGVVAGGGRTEKPFVKAGNKHH
KMRSRGSKYPRVRGVAMNAVDHPFGGGGRQHPGQPKSVSRDAPPGRKVGDIASKRTGRK-
-----
>hrr_E3
------------------------------------------------------------
------------------------------------------------------------
------------------------------------------------------------
-----------MRGVAMNAVDHPFGGGGRQHPGQPKSVSRDAPPGRKVGDIASKRTGRGG
NK---
>hrr_E8
------------------------------------------------------------
------------------------------------------------------------
------------------------------------------------------------
-----------MRGVAMNAVDHPFGGGGRQHPGQPKSVSRDAPPGRKVGDIASKRTGRGG
NK---
>hrr_LG2
------------------------------------------------------------
------------------------------------------------------------
------------------------------------------------------------
-----------MRGVAMNAVDHPFGGGGRQHPGQPKSVSRDAPPGRKVGDIASKRTGRGG
NK---
>hrr_Cb34
MGRRIQGQRRGRGGPTFRAPSHRYKAELSHKTLE--DTDLITGEIVGIEHDPARSAPLAE
VEFDDDDRRLVLAPEGVRVGETIQVGVSAEIKPGNTLPLAEIPEGVPVCNVESNRGDGGK
FARASGVSATLLTHDRDVAVVQLPSGEVKRLDPQCRATIGVVAGGGRTEKPFVKAGNKHH
KMKARGTKYPRVRGVAMNAVDHPFGGGGRQHPGQPKSVSRDAPPGRKVGDIASKRTGRGS
NK---
>hrr_tebenquichense_DSM_14210
-------------------------------------MDTITGEIVGIEHDPARSAPLAE
IEFEDDDRRLVLAPEGVRVGETIQVGVSAEIKPGNTLPLAEIPEGVPVCNVESNRGDGGK
FARASGVSATLLTHDRDVAVVQLPSGEVKRLDPQCRATIGVVAGGGRTEKPFVKAGNKHH
KMKARGTKYPRVRGVAMNAVDHPFGGGGRQHPGQPKSVSRDAPPGRKGGDIASKRTGRGG
NK---
>hrr_lacusprofundi_ATCC_49239
MGRRIQGQRRGRGGPTFRAPSHRYKAELSHKKLE--DVDTITGEIVGIEHDPARSAPLAE
IEFEDDDRRLVLAPEGVRVGDTIQVGVSAEIKPGNTLPLAEIPEGVPVCNVESNRGDGGK
FARASGVSATLLTHDRDVAVVQLPSGEVKRLDPQCRATIGVVAGGGRTEKPFVKAGNKYH
KMKARGTKYPRVRGVAMNAVDHPFGGGGRQHPGQPKSVSRDAPPGRKVGDIASKRTGRGS
NK---
>hrr_aidingense_JCM_13916
MGRRIQGQRRGRGGPTFRAPSHRYKAELSHKKLE--DVDTISGEIVGIEHDPARSAPLAE
IEFEDDDRRLVLAPEGVRVGDTIQVGVSAEIKPGNTLPLAEIPEGVPVCNVESNRGDGGK
FARASGVSATLLTHDRDVAVVQLPSGEVKRLDPQCRATIGVVAGGGRTEKPFVKAGNKYH
KMKARGTKYPRVRGVAMNAVDHPFGGGGRQHPGQPKSVSRDAPPGRKVGDIASKRTGRGG
NK---
>hrr_hochstenium_ATCC_700873
MGRRIQGQRRGRGGPTFRAPSHRYKAELSHKKLE--DRDTITGEIVGIEHDPARSAPLAE
IEFEDDDRRLVLAPEGVRVGETIQVGVSAEIKPGNTLPLAEIPEGVPVCNVESNRGDGGK
FARASGVSATLLTHDRDVAVVQLPSGEVKRLDPQCRATIGVVAGGGRTEKPFVKAGNKHH
KMKARGTKYPRVRGVAMNAVDHPFGGGGRQHPGQPKSVSRNAPPGRKVGDIASKRTGRGG
NK---
>hrr_T3cd
-------------------------------------MDTITGEIVGIEHDPARSAPLAE
VEFEDDDRRLVLAPEGVRVGETIQVGVSAEIKPGNTLPLAEIPEGVPVCNVESNRGDGGK
FARASGVSATLLTHDRDVAVVQLPSGEVKRLDPQCRATIGVVAGGGRTEKPFVKAGNKHH
KMKARGTKYPRVRGVAMNAVDHPFGGGGRQHPGQPKSVSRNAPPGRKVGDIASKRTGRGG
NK---
>hrr_Ea1
-------------------------------------MDTITGEIVGIEHDPARSAPLAE
IEFEDDDRRLVLAPEGVRVGETIQVGVSAEIKPGNTLPLAEIPEGVPVCNVESNRGDGGK
FARASGVSATLLTHDRDVAVVQLPSGEVKRLDPQCRATIGVVAGGGRTEKPFVKAGNKYH
KMKARGTKYPRVRGVAMNAVDHPFGGGGRQHPGQPKSVSRDAPPGRKVGDIASKRTGRGG
NK---
>hrr_hd13
-------------------------------------MDTITGEIVGIEHDPARSAPLAE
IEFEDDDRRLVLAPEGVRVGETIQVGVSAEIKPGNTLPLAEIPEGVPVCNVESNRGDGGK
FARASGVSATLLTHDRDVAVVQLPSGEVKRLDPQCRATIGVVAGGGRTEKPFVKAGNKYH
KMKARGTKYPRVRGVAMNAVDHPFGGGGRQHPGQPKSVSRDAPPGRKVGDIASKRTGRGG
NK---
>hrr_arcis_JCM_13916
-------------------------------------MDTITGEIVGIEHDPARSAPLAE
VEFEDDDRRLVLAPEGVRVGETIQVGVSAEIKPGNTLPLAEIPEGVPVCNVESNRGDGGK
FARASGVSATLLTHDRDVAVVQLPSGEVKRLDPQCRATIGVVAGGGRTEKPFVKAGNKHH
KMKARGTKYPRVRGVAMNAVDHPFGGGGRQHPGQPKSVSRDAPPGRKVGDIASKRTGRGG
NK---
>hrr_californiensis_DSM_19288
-------------------------------------MDTITGEIVGIEHDPARSAPLAE
VEFEDDDRRLVLAPEGVRVGETIQVGVSAEIKPGNTLPLAEIPEGVPVCNVESNRGDGGK
FARASGVSATLLTHDRDVAVVQLPSGEVKRLDPQCRATIGVVAGGGRTEKPFVKAGNKHH
KMKARGTKYPRVRGVAMNAVDHPFGGGGRQHPGQPKSVSRDAPPGRKVGDIASKRTGRGG
NK---
>hrr_coriense_DSM_10284
-------------------------------------MDTITGEIVGIEHDPARSAPLAE
VEFEDDDRRLVLAPEGVRVGETIQVGVSAEIKPGNTLPLAEIPEGVPVCNVESNRGDGGK
FARASGVSATLLTHDRDVAVVQLPSGEVKRLDPQCRATIGVVAGGGRTEKPFVKAGNKHH
KMKARGTKYPRVRGVAMNAVDHPFGGGGRQHPGQPKSVSRDAPPGRKVGDIASKRTGRGG
NK---
>hrr_distributum_JCM_10118
-------------------------------------MDTITGEIVGIEHDPARSAPLAE
VEFEDDDRRLVLAPEGVRVGETIQVGVSAEIKPGNTLPLAEIPEGVPVCNVESNRGDGGK
FARASGVSATLLTHDRDVAVVQLPSGEVKRLDPQCRATIGVVAGGGRTEKPFVKAGNKHH
KMKARGTKYPRVRGVAMNAVDHPFGGGGRQHPGQPKSVSRDAPPGRKVGDIASKRTGRGG
NK---
>hrr_litoreum_JCM_13561
-------------------------------------MDTITGEIVGIEHDPARSAPLAE
VEFEDDDRRLVLAPEGVRVGETIQVGVSAEIKPGNTLPLAEIPEGVPVCNVESNRGDGGK
FARASGVSATLLTHDRDVAVVQLPSGEVKRLDPQCRATIGVVAGGGRTEKPFVKAGNKHH
KMKARGTKYPRVRGVAMNAVDHPFGGGGRQHPGQPKSVSRDAPPGRKVGDIASKRTGRGG
NK---
>hrr_SP5
-------------------------------------MDTITGEIVGIEHDPARSAPLAE
VEFEDDDRRLVLAPEGVRVGETIQVGVSAEIKPGNTLPLAEIPEGVPVCNVESNRGDGGK
FARASGVSATLLTHDRDVAVVQLPSGEVKRLDPQCRATIGVVAGGGRTEKPFVKAGNKHH
KMKARGTKYPRVRGVAMNAVDHPFGGGGRQHPGQPKSVSRDAPPGRKVGDIASKRTGRGG
NK---
>hrr_terrestre_JCM_10247
-------------------------------------MDTITGEIVGIEHDPARSAPLAE
VEFEDDDRRLVLAPEGVRVGETIQVGVSAEIKPGNTLPLAEIPEGVPVCNVESNRGDGGK
FARASGVSATLLTHDRDVAVVQLPSGEVKRLDPQCRATIGVVAGGGRTEKPFVKAGNKHH
KMKARGTKYPRVRGVAMNAVDHPFGGGGRQHPGQPKSVSRDAPPGRKVGDIASKRTGRGG
NK---
>hrr_C49
MGRRIQGQRRGRGGPTFRAPSHRYKAELSHKKLE--DVDTITGEIVGIEHDPARSAPLAE
IEFGDDDRRLVLAPEGVRVGETIQVGVSAEIKPGNTLPLAEIPEGVPVCNVESNRGDGGK
FARASGVSATLLTHDRDVAVVQLPSGEVKRLDPQCRATIGVVAGGGRTEKPFVKAGNKHH
KMKARGTKYPRVRGVAMNAVDHPFGGGGRQHPGQPKSVSRDAPPGRKVGDIASKRTGRGG
NK---
>hrr_kocurii_JCM_14978
MGRRIQGQRRGRGGPTFRAPSHRYKAELSHKKLE--DVDTITGEIVGIEHDPARSAPLAE
IEFEDDDRRLVLAPEGVRVGETIQVGVSAEIKPGNTLPLAEIPEGVPVCNVESNRGDGGK
FARASGVSATLLTHDRDVAVVQLPSGEVKRLDPQCRATIGVVAGGGRTEKPFVKAGNKHH
KMKARGTKYPRVRGVAMNAVDHPFGGGGRQHPGQPKSVSRDAPPGRKVGDIASKRTGRGG
NK---
>hrr_saccharovorum_DSM_1137
MGRRIQGQRRGRGGPTFRAPSHRYKAELSHKKLE--DVDTITGEIVGIEHDPARSAPLAE
IEFEDDDRRLVLAPEGVRVGETIQVGVSAEIKPGNTLPLAEIPEGVPVCNVESNRGDGGK
FARASGVSATLLTHDRDVAVVQLPSGEVKRLDPQCRATIGVVAGGGRTEKPFVKAGNKHH
KMKARGTKYPRVRGVAMNAVDHPFGGGGRQHPGQPKSVSRDAPPGRKVGDIASKRTGRGG
NK---
>hrr_SP3
MGRRIQGQRRGRGGPTFRAPSHRYKAELSHKKLE--DVDTITGEIVGIEHDPARSAPLAE
IEFEDDDRRLVLAPEGVRVGETIQVGVSAEIKPGNTLPLAEIPEGVPVCNVESNRGDGGK
FARASGVSATLLTHDRDVAVVQLPSGEVKRLDPQCRATIGVVAGGGRTEKPFVKAGNKHH
KMKARGTKYPRVRGVAMNAVDHPFGGGGRQHPGQPKSVSRDAPPGRKVGDIASKRTGRGG
NK---
>hrr_SP9
MGRRIQGQRRGRGGPTFRAPSHRYKAELSHKKLE--DVDTITGEIVGIEHDPARSAPLAE
IEFEDDDRRLVLAPEGVRVGETIQVGVSAEIKPGNTLPLAEIPEGVPVCNVESNRGDGGK
FARASGVSATLLTHDRDVAVVQLPSGEVKRLDPQCRATIGVVAGGGRTEKPFVKAGNKHH
KMKARGTKYPRVRGVAMNAVDHPFGGGGRQHPGQPKSVSRDAPPGRKVGDIASKRTGRGG
NK---
>hrr_C2_a
MGRRIQGQRRGRGGPTFRAPSHRYKAELSHKKLE--DVDTVTGEIVGIEHDPARSAPLAE
VEFEDDDRRLVLAPEGVRVGETIQVGVSAEIKPGNTLPLAEIPEGVPVCNVESNRGDGGK
FARASGVSATLLTHDRDVAVVQLPSGEVKRLDPQCRATIGVVAGGGRTEKPFVKAGNKHH
KMKARGTKYPRVRGVAMNAVDHPFGGGGRQHPGQPKSVSRDAPPGRKVGDIASKRTGRGG
NK---
>hrr_Ec15
MGRRIQGQRRGRGGPTFRAPSHRYKAELSHKKLE--DVDTVTGEIVGIEHDPARSAPLAE
VEFEDDDRRLVLAPEGVRVGETIQVGVSAEIKPGNTLPLAEIPEGVPVCNVESNRGDGGK
FARASGVSATLLTHDRDVAVVQLPSGEVKRLDPQCRATIGVVAGGGRTEKPFVKAGNKHH
KMKARGTKYPRVRGVAMNAVDHPFGGGGRQHPGQPKSVSRDAPPGRKVGDIASKRTGRGG
NK---
>hrr_Fb21
MGRRIQGQRRGRGGPTFRAPSHRYKAELSHKKLE--DVDTVTGEIVGIEHDPARSAPLAE
VEFEDDDRRLVLAPEGVRVGETIQVGVSAEIKPGNTLPLAEIPEGVPVCNVESNRGDGGK
FARASGVSATLLTHDRDVAVVQLPSGEVKRLDPQCRATIGVVAGGGRTEKPFVKAGNKHH
KMKARGTKYPRVRGVAMNAVDHPFGGGGRQHPGQPKSVSRDAPPGRKVGDIASKRTGRGG
NK---
>hrr_G37
MGRRIQGQRRGRGGPTFRAPSHRYKAELSHKKLE--DVDTVTGEIVGIEHDPARSAPLAE
VEFEDDDRRLVLAPEGVRVGETIQVGVSAEIKPGNTLPLAEIPEGVPVCNVESNRGDGGK
FARASGVSATLLTHDRDVAVVQLPSGEVKRLDPQCRATIGVVAGGGRTEKPFVKAGNKHH
KMKARGTKYPRVRGVAMNAVDHPFGGGGRQHPGQPKSVSRDAPPGRKVGDIASKRTGRGG
NK---
>hrr_Ga36
MGRRIQGQRRGRGGPTFRAPSHRYKAELSHKKLE--DVDTVTGEIVGIEHDPARSAPLAE
VEFEDDDRRLVLAPEGVRVGETIQVGVSAEIKPGNTLPLAEIPEGVPVCNVESNRGDGGK
FARASGVSATLLTHDRDVAVVQLPSGEVKRLDPQCRATIGVVAGGGRTEKPFVKAGNKHH
KMKARGTKYPRVRGVAMNAVDHPFGGGGRQHPGQPKSVSRDAPPGRKVGDIASKRTGRGG
NK---
>hrr_LD3
MGRRIQGQRRGRGGPTFRAPSHRYKAELSHKKLE--DVDTVTGEIVGIEHDPARSAPLAE
VEFEDDDRRLVLAPEGVRVGETIQVGVSAEIKPGNTLPLAEIPEGVPVCNVESNRGDGGK
FARASGVSATLLTHDRDVAVVQLPSGEVKRLDPQCRATIGVVAGGGRTEKPFVKAGNKHH
KMKARGTKYPRVRGVAMNAVDHPFGGGGRQHPGQPKSVSRDAPPGRKVGDIASKRTGRGG
NK---
>hrr_LG1
MGRRIQGQRRGRGGPTFRAPSHRYKAELSHKKLE--DVDTVTGEIVGIEHDPARSAPLAE
VEFEDDDRRLVLAPEGVRVGETIQVGVSAEIKPGNTLPLAEIPEGVPVCNVESNRGDGGK
FARASGVSATLLTHDRDVAVVQLPSGEVKRLDPQCRATIGVVAGGGRTEKPFVKAGNKHH
KMKARGTKYPRVRGVAMNAVDHPFGGGGRQHPGQPKSVSRDAPPGRKVGDIASKRTGRGG
NK---
>hrr_167
MGRRIQGQRRGRGGPTFRAPSHRYKAELSHKKLE--DVDTITGEIVGIEHDPARSAPLAE
VEFEDDDRRLVLAPEGVRVGETIQVGVSAEIKPGNTLPLAEIPEGVPVCNVESNRGDGGK
FARASGVSATLLTHDRDVAVVQLPSGEVKRLDPQCRATIGVVAGGGRTEKPFVKAGNKHH
KMKARGTKYPRVRGVAMNAVDHPFGGGGRQHPGQPKSVSRNAPPGRKVGDIASKRTGRGG
NK---
>hrr_C2_b
MGRRIQGQRRGRGGPTFRAPSHRYKAELSHKKLE--DVDTITGEIVGIEHDPARSAPLAE
VEFEDDDRRLVLAPEGVRVGETIQVGVSAEIKPGNTLPLAEIPEGVPVCNVESNRGDGGK
FARASGVSATLLTHDRDVAVVQLPSGEVKRLDPQCRATIGVVAGGGRTEKPFVKAGNKHH
KMKARGTKYPRVRGVAMNAVDHPFGGGGRQHPGQPKSVSRNAPPGRKVGDIASKRTGRGG
NK---
>hrr_C3
MGRRIQGQRRGRGGPTFRAPSHRYKAELSHKKLE--DVDTITGEIVGIEHDPARSAPLAE
VEFEDDDRRLVLAPEGVRVGETIQVGVSAEIKPGNTLPLAEIPEGVPVCNVESNRGDGGK
FARASGVSATLLTHDRDVAVVQLPSGEVKRLDPQCRATIGVVAGGGRTEKPFVKAGNKHH
KMKARGTKYPRVRGVAMNAVDHPFGGGGRQHPGQPKSVSRDAPPGRKVGDIASKRTGRGG
NK---
>hrr_LG3
MGRRIQGQRRGRGGPTFRAPSHRYKAELSHKKLE--DVDTITGEIVGIEHDPARSAPLAE
VEFEDDDRRLVLAPEGVRVGETIQVGVSAEIKPGNTLPLAEIPEGVPVCNVESNRGDGGK
FARASGVSATLLTHDRDVAVVQLPSGEVKRLDPQCRATIGVVAGGGRTEKPFVKAGNKHH
KMKARGTKYPRVRGVAMNAVDHPFGGGGRQHPGQPKSVSRDAPPGRKVGDIASKRTGRGG
NK---
>hrr_SP7
MGRRIQGQRRGRGGPTFRAPSHRYKAELSHKKLE--DVDTITGEIVGIEHDPARSAPLAE
VEFEDDDRRLVLAPEGVRVGETIQVGVSAEIKPGNTLPLAEIPEGVPVCNVESNRGDGGK
FARASGVSATLLTHDRDVAVVQLPSGEVKRLDPQCRATIGVVAGGGRTEKPFVKAGNKHH
KMKARGTKYPRVRGVAMNAVDHPFGGGGRQHPGQPKSVSRDAPPGRKVGDIASKRTGRGG
NK---
>hrr_Ea8
MGRRIQGQRRGRGGPTFRAPSHRYKAELSHKKLE--DVDTITGEIVGIEHDPARSAPLAE
IEFEDDDRRLVLAPEGVRVGETIQVGVSAEIKPGNTLPLAEIPEGVPVCNVESNRGDGGK
FARASGVSATLLTHDRDIAVVQLPSGEVKRLDPQCRATIGVVAGGGRTEKPFVKAGNKYH
KMKARGTKYPRVRGVAMNAVDHPFGGGGRQHPGQPKSVSRDAPPGRKVGDIASKRTGRGG
NK---
>hrr_Eb13
MGRRIQGQRRGRGGPTFRAPSHRYKAELSHKKLE--DVDTITGEIVGIEHDPARSAPLAE
IEFEDDDRRLVLAPEGVRVGETIQVGVSAEIKPGNTLPLAEIPEGVPVCNVESNRGDGGK
FARASGVSATLLTHDRDVAVVQLPSGEVKRLDPQCRATIGVVAGGGRTEKPFVKAGNKYH
KMKARGTKYPRVRGVAMNAVDHPFGGGGRQHPGQPKSVSRDAPPGRKVGDIASKRTGRGG
NK---
>hrr_IB24
MGRRIQGQRRGRGGPTFRAPSHRYKAELSHKKLE--DVDTITGEIVGIEHDPARSAPLAE
IEFEDDDRRLVLAPEGVRVGETIQVGVSAEIKPGNTLPLAEIPEGVPVCNVESNRGDGGK
FARASGVSATLLTHDRDVAVVQLPSGEVKRLDPQCRATIGVVAGGGRTEKPFVKAGNKYH
KMKARGTKYPRVRGVAMNAVDHPFGGGGRQHPGQPKSVSRDAPPGRKVGDIASKRTGRGG
NK---
>hrr_lipolyticum_DSM_21995
MGRRIQGQRRGRGGPTFRAPSHRYKAELSHKKLE--DVDTITGEIVGIEHDPARSAPLAE
IEFEDDDRRLVLAPEGVRVGETIQVGVSAEIKPGNTLPLAEIPEGVPVCNVESNRGDGGK
FARASGVSATLLTHDRDVAVVQLPSGEVKRLDPQCRATIGVVAGGGRTEKPFVKAGNKYH
KMKARGTKYPRVRGVAMNAVDHPFGGGGRQHPGQPKSVSRDAPPGRKVGDIASKRTGRGG
NK---
