# Supplementary material for: Inteins as indicators of gene flow in the halobacteria
Source: Front Microbiol. 2014 Jun 26;5:299. doi: 10.3389/fmicb.2014.00299 (PMC4071816; doi:10.3389/fmicb.2014.00299)
Supplement: Supplementary file 1 [file DataSheet1.ZIP › data_file1/reference_tree_alignment/L9e_L6p.aln]

>gi|541200848|gb|ERH08913.1| Zn-dependent hydrolase [halophilic archaeon J07HX64]
----------------MEVTNVTADAEGFTC----------NAYLAL-------------
----GEEPTLVDAGAMPGVV--------------------------------GAIREHTD
-------------DLSRVILTHQHGDHVGEL------------DAVLSAFDADL------
YAHGDHPDRTDTLQDGD-------------------ELTVGSESVEVVYTPGHAG-----
-----DHISLVGDRSLFSGDVVVYNDGAFDNGSFGRTDYPGQSRERLIESIGEL--LDRL
PGTVD--------------------------RMYAGHGDSYTGDVRAVVKRALGRA----
------------------------------------ERREPKYDE
>gi|541180997|gb|ERG89594.1| NADPH:quinone reductase related Zn-dependent oxidoreductase [halophilic archaeon J07HX5]
MDMQAVQFSAHGGRDVLAYDTLPDPDDPDRDAVIVEIKAGGLNHLDIWTRRGLPGVELEL
PHVPGSDGAGVVRAVGPDVDRFA----------EG-----------------DRVALSAG
VHCGSCEFCRAG-DPTRCVSYHVIGEHVRGVHAEYATVPADNLVAVPTGVDWVTAAAAPL
VFQTAWRMLMT---RGELSAGESVLVLGASGGVGHAAVQIAD----------YAGAEVYA
TASTDEKLA---YAAELGADHTINYEKQ-------DFAAAVRDQTDKRGVDVVVDHVGAA
TWQDSLRSLAKGGRLLTCGATTGGSPETDINRIF--WNQLEVIGST---MGTPGEVDDVL
ELVWNGPFEPRVRDVLPMSKIARAHELLETRTGFGKVVVRPDSSD
>gi|339757069|gb|EGQ40652.1| archaeal ribosomal protein L6P [Candidatus Nanosalinarum sp. J07AB56]
----------------MHQQSVELPEKIDST----------YEDGVL-------------
-RLEKNGSSVSKRLEHAQVDVEP----------SS-----------------GEVVLSTE
----------SD-RQDIRSISNAFKGHIRNM-----------VDGLQSEHEYRMK-----
TVYAHFPMDVS--VQGD-------------------EVVIDN----------FMG-----
-----ERNP---RTAQILDGVSVEINGE-------EVVVRGPSKQKSGQTAANIEQACKK
GDRDP--------------------------RNF--QDGVYITESP--------------
---------------------------------------------
>gi|541204026|gb|ERH12006.1| archaeal ribosomal protein L6P, partial [halophilic archaeon J07HB67]
------------------------------------------------------------
---EGPEGSVTRQLWYPDVSVTV----------AD-----------------GAVAIERP
----------GDADRQTEATVGTFESHVRNM-----------IHGVTEGWTYEME-----
VFYAHFPMDLD--TEGD-------------------EVVIEN----------FLG-----
-----ERAP---RRAAVLGDTEISIDGE-------ELTLSGPSKEDVGQTAANIEQLTRV
TEKDQ--------------------------RVF--QDGVYITSKP------RGGA----
---------------------------------------------
>gi|452206432|ref|YP_007486554.1| 50S ribosomal protein L6 [Natronomonas moolapensis 8.8.11]
-----------------MRREIHIPDEITAT----------MDHLEL-------------
-TVEGPEGSVTRRLWYPDISVTV----------EG-----------------DSIAIVSG
----------AE-DAKTNSTVGTFESHVTNM-----------IHGVTEGWEYDME-----
VFYSHFPMQVS--VQDG-------------------EVVIEN----------FLG-----
-----EKAP---RRTPVRGNTEVSVDGE-------ELTIRGPNIEDVGQTAADIEQLTRV
PDKDT--------------------------RVF--QDGVYITGMP-----DRGDV----
---------------------------------------------
>gi|76803073|ref|YP_331168.1| 50S ribosomal protein L6P [Natronomonas pharaonis DSM 2160]
-----------------MRTEIEIPDEVTAT----------MDHLEV-------------
-TVEGPNGSVTRRLWYPDITVDV----------ED-----------------GAVVIETD
----------DD-NAKTRSTVGTFESHVTNM-----------FHGVTEGWEYSME-----
VFYSHFPMQVS--VEGG-------------------DIVIEN----------FLG-----
-----EKAP---RKTPVRGDTSVEVDGE-------ELTVSGPSIEDVGQTAADIEQLTRV
SDKDT--------------------------RVF--QDGVYITETP-----DRGDV----
---------------------------------------------
>gi|335438893|ref|ZP_08561624.1| 50S ribosomal protein L6P [Halorhabdus tiamatea SARL4B]
----------------MPRTELQLPEDASAE----------MDHLEL-------------
-TVEGPEGSVTRRLWYPDITVEV----------TD-----------------DAVVIESA
----------ED-DAKTMSTIGTFESHVQNM-----------FHGVTEGWEYEME-----
VFYSHFPMQVR--AEDS-------------------EIVIEN----------FLG-----
-----ERAP---RTTPVHGDTEVEIDEE-------LITLRGPSIEDVGQTAADIEQLTRV
PGKDV--------------------------RVF--QDGVYITEKP-----NRGEA----
---------------------------------------------
>gi|257053375|ref|YP_003131208.1| 50S ribosomal protein L6P [Halorhabdus utahensis DSM 12940]
----------------MPRTELQLPEDASAE----------MDHLEL-------------
-TVEGPEGSVTRRLWYPDITVEV----------TD-----------------DAVVIESD
----------EG-DAKTMSTIGTFESHVRNM-----------FHGVTEGWEYEME-----
VFYSHFPMQVR--AEDS-------------------EIVIEN----------FLG-----
-----ERAP---RTTPIHGDTEVEIDEE-------RLTLRGPSIEDVGQTAADIEQLTRV
PGKDV--------------------------RVF--QDGVYITEKP-----NRGEA----
---------------------------------------------
>gi|257387892|ref|YP_003177665.1| 50S ribosomal protein L6 [Halomicrobium mukohataei DSM 12286]
----------------MPEVTLAIPDEASAE----------QDHLDL-------------
-TVEGPNGSVTRRLWYPDIDVSV----------QD-----------------GSVVIASE
----------ES-DAKTRSTIGTFESHVENM-----------FHGVTEGWEYEME-----
VFYSHFPMQVE--VEDG-------------------DVVIEN----------FLG-----
-----ERAP---RRAPIHGDTDVSVDGE-------ELTLSGPDIEAVGQTAADIEQLTRV
NDKDV--------------------------RVF--QDGVYITNKP-----NRGDA----
---------------------------------------------
>lcl|38015_2762 unnamed protein product
------------------------------------------------------------
------------------------------------------------------------
-----------------MSTIGTFQSHIENM-----------FHGVTEGWEYGME-----
VFYSHFPMQVD--VEGD-------------------EVVIEN----------FLG-----
-----EKAP---RRTTIHGETDVEIDGE-------ELTISGPDIEAVGQTAADIEQLTRI
NDKDV--------------------------RVF--QDGVYITRKP-----NRGDA----
---------------------------------------------
>gi|448636971|ref|ZP_21675419.1| 50S ribosomal protein L6P [Haloarcula sinaiiensis ATCC 33800]
----------------MPRVELEIPEDVDAE----------QDHLDI-------------
-TVEGDNGSVTRRLWYPDIDVSV----------DG-----------------NTVVIESD
----------ED-NAKTMSTIGTFQSHIENM-----------FHGVTEGWEYGME-----
VFYSHFPMQVN--VEGD-------------------EVVIEN----------FLG-----
-----EKAP---RRTTIHGDTDVEIDGE-------ELTISGPDIEAVGQTAADIEQLTRI
NDKDV--------------------------RVF--QDGVYITRKP-----NRGDA----
---------------------------------------------
>gi|55378370|ref|YP_136220.1| 50S ribosomal protein L6 [Haloarcula marismortui ATCC 43049]
----------------MPRVELEIPEDVDAE----------QDHLDI-------------
-TVEGDNGSVTRRLWYPDIDVSV----------DG-----------------DTVVIESD
----------ED-NAKTMSTIGTFQSHIENM-----------FHGVTEGWEYGME-----
VFYSHFPMQVN--VEGD-------------------EVVIEN----------FLG-----
-----EKAP---RRTTIHGDTDVEIDGE-------ELTVSGPDIEAVGQTAADIEQLTRI
NDKDV--------------------------RVF--QDGVYITRKP-----NRGDA----
---------------------------------------------
>gi|448648005|ref|ZP_21679483.1| 50S ribosomal protein L6P [Haloarcula californiae ATCC 33799]
----------------MPRVELEIPEDVDAE----------QDHLDI-------------
-TVEGDNGSVTRRLWYPAIDVSV----------DG-----------------DTVVIESD
----------ED-NAKTMSTIGTFQSHIENM-----------FHGVTEGWEYGME-----
VFYSHFPMQVN--VEGD-------------------EVVIEN----------FLG-----
-----EKAP---RRTTIHGDTDVEIDGE-------ELTISGPDIEAVGQTAADIEQLTRI
NDKDV--------------------------RVF--QDGVYITRKP-----NRGDA----
---------------------------------------------
>gi|448630834|ref|ZP_21673289.1| 50S ribosomal protein L6P [Haloarcula vallismortis ATCC 29715]
----------------MPRVELEIPEDVDAE----------QDHLDI-------------
-TVEGDNGSVTRRLWYPDIDVSV----------DG-----------------DTVAIESD
----------ED-NAKTMSTIGTFQSHIENM-----------FHGVTEGWEYGME-----
VFYSHFPMQVD--VEGD-------------------EVVIEN----------FLG-----
-----EKAP---RRTTIHGDTDVEIDGE-------ELTISGPDIEAVGQTAADIEQLTRI
NDKDV--------------------------RVF--QDGVYITRKP-----NRGDV----
---------------------------------------------
>gi|448671531|ref|ZP_21687436.1| 50S ribosomal protein L6P [Haloarcula amylolytica JCM 13557]
----------------MPRVELEIPEDVDAE----------QDHLDI-------------
-TVEGDNGSVTRRLWYPDIDVSV----------DG-----------------DTVVIESD
----------ED-NAKTMSTIGTFQSHIENM-----------FHGVTEGWEYGME-----
VFYSHFPMQVD--VEGD-------------------EVVIEN----------FLG-----
-----EKAP---RRTTIHGDTDVEIDGE-------ELTISGPDIEAVGQTAADIEQLTRI
NDKDV--------------------------RVF--QDGVYITRKP-----NRGDA----
---------------------------------------------
>gi|448681479|ref|ZP_21691570.1| 50S ribosomal protein L6P [Haloarcula argentinensis DSM 12282]
----------------MPRVELEIPEDVDAE----------QDHLDI-------------
-TVEGDNGSVTRRLWYPDIDVSV----------DG-----------------DTVVIESD
----------ED-NAKTMSTIGTFQSHIENM-----------FHGVTEGWEYGME-----
VFYSHFPMQVD--VEGD-------------------EVVIEN----------FLG-----
-----EKAP---RRTTIHGDTDVEIDGE-------ELTISGPDIEAVGQTAADIEQLTRI
NDKDV--------------------------RVF--QDGVYITRKP-----NRGDA----
---------------------------------------------
>gi|344212397|ref|YP_004796717.1| 50S ribosomal protein L6P [Haloarcula hispanica ATCC 33960]
----------------MPRVELEIPEDVDAE----------QDHLDI-------------
-TVEGDNGSVTRRLWYPDIDVSV----------DG-----------------DTVVIESD
----------ED-NAKTMSTIGTFQSHIENM-----------FHGVTEGWEYGME-----
VFYSHFPMQVD--VEGD-------------------EVVIEN----------FLG-----
-----EKAP---RRTTIHGDTDVEIDGE-------ELTISGPDIEAVGQTAADIEQLTRI
NDKDV--------------------------RVF--QDGVYITRKP-----NRGDA----
---------------------------------------------
>gi|448685276|ref|ZP_21693268.1| 50S ribosomal protein L6P [Haloarcula japonica DSM 6131]
----------------MPRVELEIPEDVDAE----------QDHLDI-------------
-TVEGDNGSVTRRLWYPDIDVSV----------DG-----------------DTVVIESD
----------ED-NAKTMSTIGTFQSHIENM-----------FHGVTEGWEYGME-----
VFYSHFPMQVD--VEGD-------------------EVVIEN----------FLG-----
-----EKAP---RRTTIHGDTDVEIDGE-------ELTISGPDIEAVGQTAADIEQLTRI
NDKDV--------------------------RVF--QDGVYITRKP-----NRGDA----
---------------------------------------------
>gi|541190037|gb|ERG98425.1| archaeal ribosomal protein L6P [Haloquadratum sp. J07HQX50]
----------------MTTVAIEIPEDVSAV----------VSNLEM-------------
-TVEGPNSSVSRTLWYPSVNVEV----------RD-----------------EHVYIESD
----------VE-DAKTTATIGTFESHVSNM-----------IHGVSEGWEYEME-----
IYYAHFPMQVS--VQGD-------------------EVVIEN----------FLG-----
-----ETSS---RRTPIRGKTSVDVDGE-------EITLTGPSKEDVGQTAADIEQLTRV
TDKDT--------------------------RIF--QDGVYITQKP-----QMGGV----
---------------------------------------------
>gi|385804225|ref|YP_005840625.1| 50S ribosomal protein L6 [Haloquadratum walsbyi C23]
----------------MTRTAIEIPENVSAE----------VSNLAL-------------
-TVEGPNGSVTRTLWYPSVTVSIDADADADADADA-----------------DAVVIETD
----------ET-DAKTSATVGTFESHVSNM-----------IHGVTDGWSYEME-----
VYYAHFPMQVS--VEGD-------------------EVIIEN----------FLG-----
-----EKDS---RRTPIRGDTNVQIDGE-------MVTLTGPSKEDVGQTAADIEQLTRV
TDKDT--------------------------RIF--QDGVYITQKP-----QQGGA----
---------------------------------------------
>gi|110668725|ref|YP_658536.1| 50S ribosomal protein L6P [Haloquadratum walsbyi DSM 16790]
----------------MTRTAIEIPENVSAE----------VSNLAL-------------
-TVEGPNGSVTRTLWYPSVTVSV------DEDADA-----------------DAVVIETD
----------ET-DAKTSATVGTFESHVSNM-----------IHGVTDGWSYEME-----
VYYAHFPMQVS--VEGD-------------------EVIIEN----------FLG-----
-----EKAS---RRTPIRGDTNVQIDGE-------MVTLTGPSKEDVGQTAADIEQLTRV
TDKDT--------------------------RIF--QDGVYITQKP-----QQGGA----
---------------------------------------------
>gi|541195424|gb|ERH03681.1| archaeal ribosomal protein L6P, partial [Halorubrum sp. J07HR59]
------WPSDRIRLLIMTSTTITIPDEVTAT----------MDRLEL-------------
-TVEGPNGSVTRRLLYPDIDVSV----------DG-----------------DTVVVETT
----------AE-DADTTATVGTFESHIGNM-----------MHGVTEGWEYKME-----
VFYAHFPMQVD--ADGD-------------------EIVIEN----------FLG-----
-----ERAP---RTTPIRGDTEVQIDGE-------KITLTGPDKEAVGQTAADIEQLTKV
PNKDE--------------------------RVF--QDGVYVIQKP-----QAGGAT---
---------------------------------------------
>gi|448294716|ref|ZP_21484794.1| 50S ribosomal protein L6P [Halalkalicoccus jeotgali B3]
----------------MPRTEITLPDDVDCE----------IDHLDV-------------
-TIAGADGEVTRRLWYPDVTVRV----------ETVTEAVETDQGETDDREVEAVVIESE
----------TD-DAKTNATIGTFESHVRNM-----------VQGVTEGWEYRME-----
VLYSHFPMQVN--VEGE-------------------EVVIEN----------FLG-----
-----ERAP---RRTTIRGDTRVEVDGE-------EVVLSGPDKEDVGQTAANIEQLTRV
SGKDT--------------------------RVF--QDGVYITEKP------KGGA----
---------------------------------------------
>gi|409731008|ref|ZP_11272558.1| 50S ribosomal protein L6P [Halococcus hamelinensis 100A6]
----------------MTEERFTIPDGASAE----------TERFDL-------------
-TISGENGSVTRRLWYPNVSVDV----------DG-----------------DEVVIETA
----------AE-DAKTNAIVGTFTSHIQNA-----------FHGVSEGWTYEME-----
VFYSHFPMQVR--VEDG-------------------EVVIQN----------FLG-----
-----ERAP---RRTRIHGDTQVDVDDE-------QLTLSGPSKDDVGQTAADIEQLTRV
SGKDV--------------------------RVF--QDGVYITQKPKRAEVTAGGS----
---------------------------------------------
>gi|448726778|ref|ZP_21709170.1| 50S ribosomal protein L6P [Halococcus morrhuae DSM 1307]
----------------MTEQRLTIPEGTSAE----------AERFDL-------------
-TISGENGSVTRRLWYPNVSVTV----------ED-----------------DAVVLASD
----------AE-DAKTTATMSTFVSHIQNA-----------FYGVDEGWTYEMD-----
VFYSHFPMQVR--VEDG-------------------DVVIQN----------FLG-----
-----EKAP---RRTPIRGDTDVEVDDE-------HVTLSGPNKEDVGQTAADIEQLTRV
SGKDT--------------------------RVF--QDGVYISGKP-TREVSAGGQ----
---------------------------------------------
>gi|448737878|ref|ZP_21719911.1| 50S ribosomal protein L6P [Halococcus thailandensis JCM 13552]
----------------MTEQRLTIPEGASAE----------TERFDL-------------
-TISGENGSVTRRLWYPNVSVSV----------ED-----------------DAVVLASD
----------AE-DAKTTATMSTFVSHIQNA-----------FHGVSEGWTYEMD-----
VFYSHFPMQVR--VEDG-------------------DVVIQN----------FLG-----
-----EQAP---RRTPIRGDTTVEVDDE-------HITLSGPNKEDVGQTAADIEQLTRV
SGKDT--------------------------RVF--QDGVYISGKP-TREVSAGGQ----
---------------------------------------------
>gi|322372152|ref|ZP_08046693.1| 50S ribosomal protein L6P [Haladaptatus paucihalophilus DX253]
----------------MPRVEIEIPDEVSAD----------VDHLDV-------------
-TIEGPEGSVTRRLWYPDVSVTV----------ED-----------------DAVVVESD
----------AT-DAKTKATMGTFESHVRNM-----------IHGVSEEWEYKME-----
VFYSHFPMQVR--SEGD-------------------EVVIEN----------FLG-----
-----EKAP---RRTGVHGDTVVEVNDE-------ELFLRGPSIEDVGQTAADIEQLTRV
SGKDT--------------------------RVF--QDGVYITEKP-----STGGA----
---------------------------------------------
>gi|448730393|ref|ZP_21712701.1| 50S ribosomal protein L6P [Halococcus saccharolyticus DSM 5350]
-----------------------MPDDVTVE----------VDRFDV-------------
-TVSGPEGSVTRRLWYPNVTVAV----------ED-----------------DVVVVESD
----------AD-DAKTNATVSTFRSHIANA-----------FHGVREGWTYEME-----
VFYSHFPMQVR--AEDG-------------------DVVIQN----------FLG-----
-----EKAP---RRTAVHGDTTVEVDDE-------RVTLSGPNKEDVGQTAADIEQLTRV
SGKDT--------------------------RVF--QDGVYITEKPQKPEVTAGGN----
---------------------------------------------
>gi|448735118|ref|ZP_21717336.1| 50S ribosomal protein L6P [Halococcus salifodinae DSM 8989]
----------------MTEERLPIPDDVTVE----------VDRFDV-------------
-TVSGSEGSVTRRLWFPNITVAV----------ED-----------------SEVVIESD
----------AD-DAKTTATTTTFKSHIANA-----------IHGVIDGWTYEME-----
VFYSHFPMQVR--AEDG-------------------DVVIQN----------FLG-----
-----EKAP---RRTPVHGDTEIEIDDE-------LVTLSGPNKEDVGQTAADIEQLTRV
SGKDT--------------------------RVF--QDGVYITEKPGKAEVTAGGN----
---------------------------------------------
>gi|15790648|ref|NP_280472.1| 50S ribosomal protein L6 [Halobacterium sp. NRC-1]
----------------MARVEIEIPDDVTAE----------VDHLDL-------------
-TVEGPEGSVTRRLWYPDVDVSV----------ED-----------------DAVVVASE
----------VD-DAKTDSTVGTFESHVANM-----------FHGVSEGWEYKLE-----
VHYSHFPMQVD--VEGE-------------------EVVIQN----------FLG-----
-----EKAA---RRTQIRGDTDVVVDDE-------EVTLSGPSIEDVGQTAADIEQLTRV
TDKDT--------------------------RVF--QDGVYIVEKP-----AKGGA----
---------------------------------------------
>gi|169236387|ref|YP_001689587.1| 50S ribosomal protein L6P [Halobacterium salinarum R1]
----------------MARVEIEIPDDVTAE----------VDHLDL-------------
-TVEGPEGSVTRRLWYPDVDVSV----------ED-----------------DAVVVASE
----------VD-DAKTDSTVGTFESHVANM-----------FHGVSEGWEYKLE-----
VHYSHFPMQVD--VEGE-------------------EVVIQN----------FLG-----
-----EKAA---RRTQIRGDTDVVVDDE-------EVTLSGPSIEDVGQTAADIEQLTRV
TDKDT--------------------------RVF--QDGVYIVEKP-----AKGGA----
---------------------------------------------
>gi|354610521|ref|ZP_09028477.1| ribosomal protein L6P [Halobacterium sp. DL1]
----------------MARVEIEIPDDVTAE----------VDHLDL-------------
-SVEGPEGSVSRRLWYPDVSVSV----------ED-----------------GAVVIASD
----------AE-DAKTMSTVGTFESHVENM-----------LHGVTEGWEYRLQ-----
VHYSHFPMQVE--AEDD-------------------EIVIQN----------FLG-----
-----EKAP---RRAPIRGDTQVSVDGE-------EVTLNGPSIEDVGQTAADIEQLTRV
TDKDS--------------------------RVF--QDGVYIVEKP-----TKGGA----
---------------------------------------------
>gi|448285645|ref|ZP_21476886.1| 50S ribosomal protein L6P [Halogeometricum borinquense DSM 11551]
----------------MNRVEIDIPDDVSAE----------VKNLDL-------------
-TVDGPNGSVTKTLWYPDISVTV----------ED-----------------GQVVIESE
----------ET-NAKTNATIGTFESHVENM-----------LYGVTEGWEYKME-----
VYYAHFPMQVN--VQGD-------------------EVVIEN----------FLG-----
-----EKSP---RHAKVRGDTDVQVDGE-------ELVLTGPDKEDVGQTAADIEQLTRV
KDKDT--------------------------RVF--QDGVYITQKP-----QTGGA----
---------------------------------------------
>gi|448415403|ref|ZP_21578203.1| 50S ribosomal protein L6P [Halosarcina pallida JCM 14848]
----------------MNRVEIEIPDDVSAE----------IKNLDL-------------
-TIEGPNGSVTKTLWYPAISVAV----------DD-----------------GHIVIESD
----------ES-DAKTNATVGTFESHVENM-----------LYGVTEGWEYKME-----
IYYAHFPMQVN--VQGD-------------------EVEIEN----------FLG-----
-----EKAP---RYAKVRGDTQVQIDGE-------EMVLTGPNKEDVGQTAADIEQLTRV
NDKDT--------------------------RVF--QDGVYITQKP-----EKETV----
---------------------------------------------
>gi|541199349|gb|ERH07512.1| archaeal ribosomal protein L6P [Halonotius sp. J07HN4]
----------------MTSTTIELPDDVSAT----------VDHLDL-------------
-TVEGPDGSVSRRLWYPDIDVSV----------EG-----------------DEVVIATD
----------AE-DAKTTATVGTFESHVRNM-----------VHGVTDGWEYRME-----
VHYAHFPMQVD--VDGS-------------------EVVIEN----------FLG-----
-----EKAP---RRTPIRGDTDVQIDGE-------EITLTGSDKEAVGQTAADIEQLTKV
TDKDN--------------------------RVF--QDGVYIVEKP----AKAGGA----
---------------------------------------------
>gi|541192121|gb|ERH00470.1| archaeal ribosomal protein L6P [Halonotius sp. J07HN6]
----------------MTSTTITLPDDVSAT----------VDHLDL-------------
-TVEGPDGSVTRRLWYPDIDVSV----------EN-----------------GEVVIETD
----------TE-DAKTTATVGTFESHVHNM-----------VDGVTDGWEYKME-----
VHYAHFPMQVD--VEGG-------------------EVVIEN----------FLG-----
-----ERAE---RRTPIRGDTDVQIDGE-------EVTLTGADKEAVGQTAADIEQLTKV
TDKDN--------------------------RVF--QDGVYIVEKP----STAGGV----
---------------------------------------------
>gi|448592795|ref|ZP_21651842.1| 50S ribosomal protein L6P [Haloferax elongans ATCC BAA-1513]
----------------MSRVEIQIPDDVSAE----------VDNLEL-------------
-TVEGPEGSVTRRLWYPNVSVTV----------ED-----------------GAVVIETN
----------VT-NAKTNATVGTFESHVNNM-----------IHGVADGWEYKME-----
VHYAHFPMQVN--VEGD-------------------DVVIKN----------FLG-----
-----EKAP---RRTTVRGDTNVQVDGE-------EVTLTGPSKEDVGQTAADIEQLTRV
KDKDT--------------------------RVF--SDGVYITQKP-----KTGDA----
---------------------------------------------
>gi|448578185|ref|ZP_21643620.1| 50S ribosomal protein L6P [Haloferax larsenii JCM 13917]
----------------MSRVEIQIPDDVSAE----------VDNLEL-------------
-TVEGPEGSVTRRLWYPNVSVTV----------ED-----------------GAVVIETD
----------VT-NAKTNATVGTFESHVNNM-----------IHGVTDGWEYKME-----
VHYAHFPMQVN--VEGD-------------------DVVIKN----------FLG-----
-----EKSP---RRTTVRGDTNVQVDGE-------EVTLTGPSKEDVGQTAADIEQLTRV
KDKDT--------------------------RVF--SDGVYITQKP-----KTGDA----
---------------------------------------------
>gi|448611731|ref|ZP_21662161.1| 50S ribosomal protein L6P [Haloferax mucosum ATCC BAA-1512]
----------------MSRIEIEIPDEVSAE----------VKNLEL-------------
-TIEGSSGSVTKRLWYPNVSVSV----------ED-----------------SAIVIESD
----------VE-NAKTNATIGTFESHVNNM-----------LHGVTNGWEYQME-----
VHYAHFPMQVN--VEGD-------------------DVVIKN----------FLG-----
-----EKSP---RRTEIRGDTDVQVDGE-------SVTLTGPDKEDVGQTAADIEQLTRV
KDKDT--------------------------RVF--TDGVYITQKP-----ETGDA----
---------------------------------------------
>gi|448618098|ref|ZP_21666443.1| 50S ribosomal protein L6P [Haloferax mediterranei ATCC 33500]
----------------MSRIEIEIPDEVSAE----------VSNLEL-------------
-TIEGPNGSVTKRLWYPNVSVSA----------ED-----------------GAIAIESD
----------VE-NAKTNATIGTFESHVNNM-----------LHGATEGWEYQME-----
VHYAHFPMQVS--VEGD-------------------DVVIKN----------FLG-----
-----EKSP---RRAAIRGDTDVQVDGE-------EVTLTGPDKEDVGQTAADIEQLTRV
KDKDT--------------------------RVF--TDGVYITQKP-----KTGDA----
---------------------------------------------
>gi|448600495|ref|ZP_21655991.1| 50S ribosomal protein L6P [Haloferax alexandrinus JCM 10717]
----------------MSRIEIEIPDEVSAE----------VKNLEL-------------
-TIEGPNGSVTKRLWYPNVSVSA----------ED-----------------GAVVIESD
----------VE-NAKTNATIGTFESHVNNM-----------LHGATEGWEYKME-----
VHYAHFPMQVS--VEGS-------------------DVVIKN----------FLG-----
-----EKSP---RRAQIRGDTDVQVDGE-------ELTLTGSNKEDVGQTAADIEQLTRV
KDKDT--------------------------RVF--TDGVYITQKP-----QTGDA----
---------------------------------------------
>gi|448557067|ref|ZP_21632502.1| 50S ribosomal protein L6P [Haloferax sp. ATCC BAA-644]
----------------MSRIEIEIPDEVSAE----------VKNLEL-------------
-TIEGPNGSVTKRLWYPNVSVSA----------ED-----------------GAVVIESD
----------VE-NAKTNATIGTFESHVNNM-----------LHGATEGWEYKME-----
VHYAHFPMQVS--VEGS-------------------DVVIKN----------FLG-----
-----EKSP---RRAQIRGDTDVQVDGE-------ELTLTGSNKEDVGQTAADIEQLTRV
KDKDT--------------------------RVF--TDGVYITQKP-----QTGDA----
---------------------------------------------
>gi|448548044|ref|ZP_21627388.1| 50S ribosomal protein L6P [Haloferax sp. ATCC BAA-645]
----------------MSRIEIEIPDEVSAE----------VKNLEL-------------
-TIEGPNGSVTKRLWYPNVSVSA----------ED-----------------GAVVIESD
----------VE-NAKTNATIGTFESHVNNM-----------LHGATEGWEYKME-----
VHYAHFPMQVS--VEGS-------------------DVVIKN----------FLG-----
-----EKSP---RRAQIRGDTDVQVDGE-------ELTLTGSNKEDVGQTAADIEQLTRV
KDKDT--------------------------RVF--TDGVYITQKP-----QTGDA----
---------------------------------------------
>gi|448545970|ref|ZP_21626297.1| 50S ribosomal protein L6P [Haloferax sp. ATCC BAA-646]
----------------MSRIEIEIPDEVSAE----------VKNLEL-------------
-TIEGPNGSVTKRLWYPNVSVSA----------ED-----------------GAVVIESD
----------VE-NAKTNATIGTFESHVNNM-----------LHGATEGWEYKME-----
VHYAHFPMQVS--VEGS-------------------DVVIKN----------FLG-----
-----EKSP---RRAQIRGDTDVQVDGE-------ELTLTGSNKEDVGQTAADIEQLTRV
KDKDT--------------------------RVF--TDGVYITQKP-----QTGDA----
---------------------------------------------
>gi|433420020|ref|ZP_20405406.1| 50S ribosomal protein L6P [Haloferax sp. BAB2207]
----------------MSRIEIEIPDEVSAE----------VKNLEL-------------
-TIEGPNGSVTKRLWYPNVSVSA----------ED-----------------GAVVIESD
----------VE-NAKTNATIGTFESHVNNM-----------LHGATEGWEYKME-----
VHYAHFPMQVS--VEGS-------------------DVVIKN----------FLG-----
-----EKSP---RRAQIRGDTDVQVDGE-------ELTLTGSNKEDVGQTAADIEQLTRV
KDKDT--------------------------RVF--TDGVYITQKP-----QTGDA----
---------------------------------------------
>gi|448569086|ref|ZP_21638498.1| 50S ribosomal protein L6P [Haloferax lucentense DSM 14919]
----------------MSRIEIEIPDEVSAE----------VKNLEL-------------
-TIEGPNGSVTKRLWYPNVSVSA----------ED-----------------GAVVIESD
----------VE-NAKTNATIGTFESHVNNM-----------LHGATEGWEYKME-----
VHYAHFPMQVS--VEGS-------------------DVVIKN----------FLG-----
-----EKSP---RRAQIRGDTDVQVDGE-------ELTLTGSNKEDVGQTAADIEQLTRV
KDKDT--------------------------RVF--TDGVYITQKP-----QTGDA----
---------------------------------------------
>gi|448290673|ref|ZP_21481819.1| 50S ribosomal protein L6P [Haloferax volcanii DS2]
----------------MSRIEIEIPDEVSAE----------VKNLEL-------------
-TIEGPNGSVTKRLWYPNVSVSA----------ED-----------------GAVVIESD
----------VE-NAKTNATIGTFESHVNNM-----------LHGATEGWEYKME-----
VHYAHFPMQVS--VEGS-------------------DVVIKN----------FLG-----
-----EKSP---RRAQIRGDTDVQVDGE-------ELTLTGSNKEDVGQTAADIEQLTRV
KDKDT--------------------------RVF--TDGVYITQKP-----QTGDA----
---------------------------------------------
>gi|448623096|ref|ZP_21669745.1| 50S ribosomal protein L6P [Haloferax denitrificans ATCC 35960]
----------------MSRIEIEIPDEVSAE----------VKNLEL-------------
-TIEGPNGSVTKRLWYPNVTVSA----------ED-----------------DAVVIESD
----------VE-NAKTNATIGTFESHVNNM-----------LHGATEGWEYKME-----
VHYAHFPMQVS--VEGS-------------------DVVIKN----------FLG-----
-----EKSP---RRAQIRGDTDVQVDGE-------ELTLTGSNKEDVGQTAADIEQLTRV
KDKDT--------------------------RVF--TDGVYITQKP-----QTGDA----
---------------------------------------------
>gi|448565531|ref|ZP_21636398.1| 50S ribosomal protein L6P [Haloferax prahovense DSM 18310]
----------------MSRIEIETPDEVSAE----------VKNLEL-------------
-TIEGPNGSVTKRLWYPNVSVSA----------ED-----------------DAIVIESD
----------VE-NAKTNATIGTFESHVNNM-----------LHGATEGWEYKME-----
VHYAHFPMQVS--VEGS-------------------DVVIKN----------FLG-----
-----EKSP---RRAQIRGDTDVQVDGE-------ELTLTGSNKEDVGQTAADIEQLTRV
KDKDT--------------------------RVF--TDGVYIIQKP-----QTGDA----
---------------------------------------------
>gi|448583486|ref|ZP_21646842.1| 50S ribosomal protein L6P [Haloferax gibbonsii ATCC 33959]
----------------MSRIEIEIPDEVSAE----------VKNLEL-------------
-TIEGPNGSVTKRLWYPNVSVSA----------ED-----------------DAIVIESD
----------VE-NAKTNATIGTFESHVNNM-----------LHGATEGWEYKME-----
VHYAHFPMQVS--VEGS-------------------DVVIKN----------FLG-----
-----EKSP---RRAQIRGDTDVQVDGE-------ELTLTGSNKEDVGQTAADIEQLTRV
KDKDT--------------------------RVF--TDGVYITQKP-----QTGDA----
---------------------------------------------
>gi|448377822|ref|ZP_21560518.1| 50S ribosomal protein L6P [Halovivax asiaticus JCM 14624]
----------------MARTTLTIPDDVTVE----------VDHLDV-------------
-TVDGPEGTVSRRLWYPDVTVEV----------DG-----------------DQVVIESD
----------AD-DAKTTATVGTFESHVRNA-----------FHGVTDNWEYEME-----
VFYSHFPMQVD--VEGD-------------------EVVIEN----------FLG-----
-----EKAP---RRTTIHGDTQVSVDGE-------AITLSGPNKEDVGQTAADIEQLTQV
TGKDT--------------------------RVF--QDGVYITAKP-----STGGA----
---------------------------------------------
>gi|433638917|ref|YP_007284677.1| archaeal ribosomal protein L6P [Halovivax ruber XH-70]
----------------MARTTLTIPDDVTVE----------VDHLDV-------------
-TVDGPEGTVSRRLWYPDVTVEV----------DG-----------------DQVVIESD
----------AD-DAKTTATVGTFESHVRNA-----------FHGVTDNWEYEME-----
VFYSHFPMQVD--VEGD-------------------EVVIEN----------FLG-----
-----EKAP---RRTTIHGDTQVNVDGE-------AITLSGPNKEHVGQTAADIEQLTQV
TGKDT--------------------------RVF--QDGVYITAKP-----STGGA----
---------------------------------------------
>gi|399577362|ref|ZP_10771115.1| 50S ribosomal protein L6P [Halogranum salarium B-1]
----------------MSRVEIEIPEDVSAE----------VDHLDL-------------
-TVEGPNGSVTRRLWYPAVSVAV----------ED-----------------DHVVITAD
----------NE-KAKTNATIGTFESHITNM-----------IHGVTDGWEYKME-----
VFYAHFPMQVK--VEGD-------------------EVVISN----------FLG-----
-----EKAP---RRAQVRGDTQVQVDGE-------ELTLSGPNKEDVGQTAADIEQLTRV
SDKDT--------------------------RVF--QDGVYIVEKP-----TAGGA----
---------------------------------------------
>gi|544640205|ref|WP_021074744.1| 50S ribosomal protein L6 [haloarchaeon 3A1_DGR]
----------------MNRVEIDIPDDVSAE----------IDHLDL-------------
-TVEGPNGSVTRRLWYPDVEVTV----------ED-----------------GAVVIAAD
----------AE-DAKTNATVGTFESHVANM-----------IHGVTEGWEYKME-----
VFYAHFPMQVT--VEGD-------------------DVVIEN----------FLG-----
-----EKAA---RRTPVRGDTDVQVDGE-------EITLSGPSKEDVGQTAADIEQLTRV
SDKDT--------------------------RVF--QDGVYIVEKP-----KAGGV----
---------------------------------------------
>lcl|38019_2917 unnamed protein product
----------------MNRVEIEIPDDVSAE----------TDHLEL-------------
-TVEGPNGSVTRRLWYPDIDVSV----------ED-----------------GAVVIASE
----------NE-DAKTNATVGTFESHVSNM-----------VHGVTEGWEYTME-----
VYYAHFPMQVS--VESE-------------------EVVIEN----------FLG-----
-----EKAQ---RRTPIRGDTDVQVDGE-------TVTLSGSDKEAVGQTAADIEQLTKV
TDKDT--------------------------RVF--QDGVYIVEKP------TGGA----
---------------------------------------------
>lcl|36550_1721 unnamed protein product
----------------MNRVEIEIPDDVSAE----------TDHLEL-------------
-TVEGPNGSVTRRLWYPDVEVTV----------ED-----------------GAVAIASE
----------NE-DAKTNATVGTFESHVANM-----------IHGVTEGWEYTME-----
VYYAHFPMQVT--VEGD-------------------EVVIEN----------FLG-----
-----ERAQ---RRTPVRGDTDVQVDGE-------TVTLSGSDKEAVGQTAADIEQLTKV
TDKDT--------------------------RVF--QDGVYIVEKP------TGGA----
---------------------------------------------
>lcl|36551_2385 unnamed protein product
----------------MNRVEIEIPDDVSAE----------TDHLEL-------------
-TVEGPNGSVTRRLWYPDVEVTV----------ED-----------------GAVAIASE
----------NE-DAKTNATVGTFESHVANM-----------IHGVTEGWEYTME-----
VYYAHFPMQVT--VEGD-------------------EVVIEN----------FLG-----
-----ERAQ---RRTPVRGDTDVQVDGE-------TVTLSGSDKEAVGQTAADIEQLTKV
TDKDT--------------------------RVF--QDGVYIVEKP------TGGA----
---------------------------------------------
>lcl|36554_2649 unnamed protein product
----------------MNRVEIEIPDDVSAE----------TDHLEL-------------
-TVEGPNGSVTRRLWYPDVEVTV----------ED-----------------GAVAIASE
----------NE-DAKTNATVGTFESHVANM-----------IHGVTEGWEYTME-----
VYYAHFPMQVT--VEGD-------------------EVVIEN----------FLG-----
-----ERAQ---RRTPVRGDTDVQVDGE-------TVTLSGSDKEAVGQTAADIEQLTKV
TDKDT--------------------------RVF--QDGVYIVEKP------TGGA----
---------------------------------------------
>lcl|36555_1192 unnamed protein product
----------------MNRVEIEIPDDVSAE----------TDHLEL-------------
-TVEGPNGSVTRRLWYPDVEVTV----------ED-----------------GAVAIASE
----------NE-DAKTNATVGTFESHVANM-----------IHGVTEGWEYTME-----
VYYAHFPMQVT--VEGD-------------------EVVIEN----------FLG-----
-----ERAQ---RRTPVRGDTDVQVDGE-------TVTLSGSDKEAVGQTAADIEQLTKV
TDKDT--------------------------RVF--QDGVYIVEKP------TGGA----
---------------------------------------------
>lcl|36552_1194 unnamed protein product
----------------MNRVEIEIPDDVSAE----------TDHLEL-------------
-TVEGPNGSVTRRLWYPDVEVTV----------ED-----------------GAVAIASE
----------NE-DAKTNATVGTFESHVTNM-----------IHGVTEGWEYTME-----
VYYAHFPMQVT--VEGD-------------------EVVIEN----------FLG-----
-----ERAQ---RRTPVRGDTDVQVDGE-------TVTLSGSDKEAVGQTAADIEQLTKV
TDKDT--------------------------RVF--QDGVYIVEKP------TGGA----
---------------------------------------------
>gi|448475294|ref|ZP_21603012.1| 50S ribosomal protein L6P [Halorubrum aidingense JCM 13560]
----------------MNRVEIEIPDDVSAE----------TDHLEL-------------
-TVEGPNGSVTRRLWYPDIEVTV----------ED-----------------GVVAIASE
----------NE-DAKTNATVGTFESHVANM-----------IHGVTDGWEYTME-----
VYYAHFPMQVS--VEGD-------------------EVVIEN----------FLG-----
-----ERAQ---RRTPIRGDTDVQVDGE-------TVTLSGSDKEAVGQTAADIEQLTKV
TDKDT--------------------------RVF--QDGVYIVEKP------TGGA----
---------------------------------------------
>lcl|36548_384 unnamed protein product
----------------MNRVEIEIPDDVSAE----------TDHLEL-------------
-TVEGPNGSVTRRLWYPDVEVTV----------ED-----------------GAVVIASE
----------ND-DAKTNATVGTFESHVANM-----------IHGVTDGWEYTME-----
VYYAHFPMQVT--VEGD-------------------EVVIEN----------FLG-----
-----ERAQ---RRTPIRGDTDVQIDGE-------TVTLSGSDKEAVGQTAADIEQLTKV
TDKDT--------------------------RVF--QDGVYIVEKP------TGGA----
---------------------------------------------
>gi|448463246|ref|ZP_21598024.1| 50S ribosomal protein L6P [Halorubrum kocurii JCM 14978]
----------------MNRVEIDIPDDVSAE----------TDHLEL-------------
-TVEGPNGSVTRRLWYPDVEVTV----------ED-----------------GVVAIASE
----------NE-DAKTNATVGTFESHVANM-----------IHGVTDGWEYTME-----
VYYAHFPMQVT--VEGD-------------------EVVIEN----------FLG-----
-----ERAQ---RRTPIRGDTDVQIDGE-------TVRLTGSDKEAVGQTAADIEQLTKV
TDKDT--------------------------RVF--QDGVYIVEKP------TGGA----
---------------------------------------------
>lcl|38017_2452 unnamed protein product
----------------MNRVEIDIPDDVSAE----------TDHLEL-------------
-TVEGPNGSVTRRLWYPDVEVTV----------ED-----------------GVVAIASE
----------ND-DAKTNATVGTFESHVANM-----------IHGVTDGWEYTME-----
VYYAHFPMQVT--VEGD-------------------EVVIEN----------FLG-----
-----ERAQ---RRTPIRGDTDVQIDGE-------TVTLSGSDKEAVGQTAADIEQLTKV
TDKDT--------------------------RVF--QDGVYIVEKP------TGGA----
---------------------------------------------
>gi|448460061|ref|ZP_21596981.1| 50S ribosomal protein L6P [Halorubrum lipolyticum DSM 21995]
----------------MNRVEIEIPDDVSAE----------TDHLEL-------------
-TVEGPNGSVTRRLWYPDVEVTV----------ED-----------------GVVAIASE
----------NE-DAKTNATVGTFESHVANM-----------IHGVTDGWEYTME-----
VYYAHFPMQVT--TEGD-------------------EVVIEN----------FLG-----
-----ERAQ---RRTPIRGDTDVQIDGE-------TVTLTGSDKEAVGQTAADIEQLTKV
TDKDT--------------------------RVF--QDGVYIVEKP------TGGA----
---------------------------------------------
>gi|222480841|ref|YP_002567078.1| 50S ribosomal protein L6P [Halorubrum lacusprofundi ATCC 49239]
----------------MNRVEIEIPDDVSAE----------TDHLEL-------------
-TVEGPNGSVTRRLWYPDVEVTV----------ED-----------------GVVAIASE
----------NE-DAKTNATVGTFESHVANM-----------IHGVTDGWEYTME-----
VYYAHFPMQVT--VEGD-------------------EVVIEN----------FLG-----
-----ERAQ---RRTPIRGDTDVQIDGE-------TVTLSGSDKEAVGQTAADIEQLTKV
TDKDT--------------------------RVF--QDGVYIVEKP------TGGA----
---------------------------------------------
>gi|448441433|ref|ZP_21589096.1| 50S ribosomal protein L6P [Halorubrum saccharovorum DSM 1137]
----------------MNRVEIEIPDDVSAE----------TDHLEL-------------
-TVEGPNGSVTRRLWYPDVEVTV----------ED-----------------GVVAIASE
----------NE-DAKTNATVGTFESHVANM-----------IHGVTDGWEYTME-----
VYYAHFPMQVT--VEGD-------------------EVVIEN----------FLG-----
-----ERAQ---RRTPIRGDTDVQIDGE-------TVTLSGSDKEAVGQTAADIEQLTKV
TDKDT--------------------------RVF--QDGVYIVEKP------TGGA----
---------------------------------------------
>gi|448535692|ref|ZP_21622212.1| 50S ribosomal protein L6P [Halorubrum hochstenium ATCC 700873]
----------------MNRVEIEIPDDVSAE----------TDHLEL-------------
-TVEGPNGSVTRRLWYPDVDVSV----------EE-----------------GAVVITTD
----------NE-DAKTNATVGTFESHVANM-----------IHGVTEGWEYAME-----
VYYAHFPMQVT--VEGD-------------------EVVIEN----------FLG-----
-----ESAA---RRTPIRGDTEVQVDGE-------TVTLSGSDKEAVGQTAADIEQLTKV
TDKDT--------------------------RVF--QDGVYIVEKP------TGGA----
---------------------------------------------
>gi|448436268|ref|ZP_21587069.1| 50S ribosomal protein L6P [Halorubrum tebenquichense DSM 14210]
----------------MNRVEIEIPDDVSAE----------TDHLEL-------------
-TVEGPNGSVTRRLWYPDVEVSV----------EE-----------------GAVVITTD
----------NE-DAKTNATVGTFESHVANM-----------IHGVTEGWEYAME-----
VYYAHFPMQVT--VEGD-------------------EVVIEN----------FLG-----
-----ESAA---RRTPIRGDTEVQVDGE-------TVTLSGSDKEAVGQTAADIEQLTKV
TDKDT--------------------------RVF--QDGVYIVEKP------TGGA----
---------------------------------------------
>lcl|18174_1378 unnamed protein product
----------------MNRVEIEIPDDVSAE----------TDHLEL-------------
-TVEGPNGSVTRRLWYPDVDVAV----------ED-----------------GAVVITAD
----------NE-DAKTNATVGTFESHVANM-----------IHGVTEGWEYAME-----
VYYAHFPMQVT--VEGD-------------------EVVIEN----------FLG-----
-----ESAA---RRTPIRGDTDVQIDGE-------TVTLSGSDKEAVGQTAADIEQLTKV
TDKDT--------------------------RVF--QDGVYIVEKP------TGGA----
---------------------------------------------
>lcl|18178_848 unnamed protein product
----------------MNRVEIEIPDDVSAE----------TDHLEL-------------
-TVEGPNGSVTRRLWYPDVDVAV----------ED-----------------GAVVITAD
----------NE-DAKTNATVGTFESHVANM-----------IHGVTEGWEYAME-----
VYYAHFPMQVT--VEGD-------------------EVVIEN----------FLG-----
-----ESAA---RRTPIRGDTDVQIDGE-------TVTLSGSDKEAVGQTAADIEQLTKV
TDKDT--------------------------RVF--QDGVYIVEKP------TGGA----
---------------------------------------------
>lcl|18175_1637 unnamed protein product
----------------MNRVEIEIPDDVSAE----------TDHLEL-------------
-TVEGPNGSVTRRLWYPDVDVSV----------ED-----------------GAVVIATE
----------NE-DAKTNATVGTFESHVANM-----------IHGVTEGWEYAME-----
VYYAHFPMQVN--VEGD-------------------EVVIEN----------FLG-----
-----ESAA---RRTPIRGDTDVQVDGE-------TVTLTGSDKEAVGQTAADIEQLTKV
TDKDT--------------------------RVF--QDGVYIVEKP------TGGA----
---------------------------------------------
>lcl|18176_1169 unnamed protein product
----------------MNRVEIEIPDDVSAE----------TDHLEL-------------
-TVEGPNGSVTRRLWYPDVDVSV----------ED-----------------GAVVIATE
----------NE-DAKTNATVGTFESHVANM-----------IHGVTEGWEYAME-----
VYYAHFPMQVN--VEGD-------------------EVVIEN----------FLG-----
-----ESAA---RRTPIRGDTDVQVDGE-------TVTLTGSDKEAVGQTAADIEQLTKV
TDKDT--------------------------RVF--QDGVYIVEKP------TGGA----
---------------------------------------------
>gi|495716528|ref|WP_008441107.1| 50S ribosomal protein L6 [Halorubrum californiense]
----------------MNRVEIEIPDDVSAE----------TDHLEL-------------
-TVEGPNGSVTRRLWYPDVDVSV----------ED-----------------GAVVITSD
----------NE-DAKTNATVGTFESHVANM-----------IHGVTEGWEYAME-----
VYYAHFPMQVN--VEGD-------------------EVVIEN----------FLG-----
-----ESAA---RRTPIRGDTDVQVDGE-------TVTLTGSDKEAVGQTAADIEQLTKV
TDKDT--------------------------RVF--QDGVYIVEKP------TGGA----
---------------------------------------------
>lcl|36547_71 unnamed protein product
----------------MNRVEIEIPDDVSAE----------TDHLEL-------------
-TVEGPNGSVTRRLWYPDIDVSI----------ED-----------------GAVVITTE
----------NE-DAKTNATVGTFESHVANM-----------IHGVTEGWEYAME-----
VYYAHFPMQVN--VEGD-------------------EVVIEN----------FLG-----
-----ESAA---RRTPIRGDTDVQVDGE-------TVTLTGSDKEAVGQTAADIEQLTKV
TDKDT--------------------------RVF--QDGVYIVEKP------TGGA----
---------------------------------------------
>gi|515913233|ref|WP_017343816.1| 50S ribosomal protein L6 [Halorubrum sp. T3]
----------------MNRVEIEIPDDVSAE----------TDHLEL-------------
-TVEGPNGSVTRRLWYPDVDVSI----------ED-----------------GAVVIAAE
----------NE-DAKTNATVGTFESHVANM-----------IHGVTEGWEYAME-----
VYYAHFPMQVN--VEGD-------------------EVVIEN----------FLG-----
-----ESAA---RRTPIRGDTDVQVDGE-------TVTLTGSDKEAVGQTAADIEQLTKV
TDKDT--------------------------RVF--QDGVYIVEKP------TGGA----
---------------------------------------------
>lcl|39407_851 unnamed protein product
----------------MNRVEIEIPDDVSAE----------TDHLEL-------------
-TVEGPNGSVTRRLWYPDVDVSI----------ED-----------------GAVVIASE
----------NE-DAKTNATVGTFESHVANM-----------IHGVTEGWEYAME-----
VYYAHFPMQVN--VEGD-------------------EVVIEN----------FLG-----
-----ESAA---RRTPIRGDTDVQVDGE-------TVTLTGSDKEAVGQTAADIEQLTKV
TDKDT--------------------------RVF--QDGVYIVEKP------TGGA----
---------------------------------------------
>lcl|38016_1423 unnamed protein product
----------------MNRVEIEIPDDVSAE----------TDHLEL-------------
-TVEGPNGSVTRRLWYPDVDVSI----------ED-----------------GAVVIASE
----------NE-DAKTNATVGTFESHVANM-----------IHGVTEGWEYAME-----
VYYAHFPMQVN--VEGD-------------------EVVIEN----------FLG-----
-----ESAA---RRTPIRGDTDVQVDGE-------TVTLTGSDKEAVGQTAADIEQLTKV
TDKDT--------------------------RVF--QDGVYIVEKP------TGGA----
---------------------------------------------
>gi|448484350|ref|ZP_21606057.1| 50S ribosomal protein L6P [Halorubrum arcis JCM 13916]
----------------MNRVEIEIPDDVSAE----------TDHLEL-------------
-TVEGPNGSVTRRLWYPDVDVSI----------ED-----------------GAVVITSE
----------NE-DAKTNATVGTFESHVANM-----------IHGVTEGWEYAME-----
VYYAHFPMQVN--VEGD-------------------EVVIEN----------FLG-----
-----ESAA---RRTPIRGDTDVQVDGE-------TVTLTGSDKEAVGQTAADIEQLTKV
TDKDT--------------------------RVF--QDGVYIVEKP------TGGA----
---------------------------------------------
>gi|448517705|ref|ZP_21617279.1| 50S ribosomal protein L6P [Halorubrum distributum JCM 10118]
----------------MNRVEIEIPDDVSAE----------TDHLEL-------------
-TVEGPNGSVTRRLWYPDVDVSI----------ED-----------------GAVVITSE
----------NE-DAKTNATVGTFESHVANM-----------IHGVTEGWEYAME-----
VYYAHFPMQVN--VEGD-------------------EVVIEN----------FLG-----
-----ESAA---RRTPIRGDTDVQVDGE-------TVTLTGSDKEAVGQTAADIEQLTKV
TDKDT--------------------------RVF--QDGVYIVEKP------TGGA----
---------------------------------------------
>lcl|36549_640 unnamed protein product
----------------MNRVEIEIPDDVSAE----------TDHLEL-------------
-TVEGPNGSVTRRLWYPDVDVSI----------ED-----------------GAVVITSE
----------NE-DAKTNATVGTFESHVANM-----------IHGVTEGWEYAME-----
VYYAHFPMQVN--VEGD-------------------EVVIEN----------FLG-----
-----ESAA---RRTPIRGDTDVQVDGE-------TVTLTGSDKEAVGQTAADIEQLTKV
TDKDT--------------------------RVF--QDGVYIVEKP------TGGA----
---------------------------------------------
>lcl|36556_1137 unnamed protein product
----------------MNRVEIEIPDDVSAE----------TDHLEL-------------
-TVEGPNGSVTRRLWYPDVDVSI----------ED-----------------GAVVITSE
----------NE-DAKTNATVGTFESHVANM-----------IHGVTEGWEYAME-----
VYYAHFPMQVN--VEGD-------------------EVVIEN----------FLG-----
-----ESAA---RRTPIRGDTDVQVDGE-------TVTLTGSDKEAVGQTAADIEQLTKV
TDKDT--------------------------RVF--QDGVYIVEKP------TGGA----
---------------------------------------------
>lcl|36557_4019 unnamed protein product
----------------MNRVEIEIPDDVSAE----------TDHLEL-------------
-TVEGPNGSVTRRLWYPDVDVSI----------ED-----------------GAVVITSE
----------NE-DAKTNATVGTFESHVANM-----------IHGVTEGWEYAME-----
VYYAHFPMQVN--VEGD-------------------EVVIEN----------FLG-----
-----ESAA---RRTPIRGDTDVQVDGE-------TVTLTGSDKEAVGQTAADIEQLTKV
TDKDT--------------------------RVF--QDGVYIVEKP------TGGA----
---------------------------------------------
>gi|448452138|ref|ZP_21593158.1| 50S ribosomal protein L6P [Halorubrum litoreum JCM 13561]
----------------MNRVEIEIPDDVSAE----------TDHLEL-------------
-TVEGPNGSVTRRLWYPDVDVSI----------ED-----------------GAVVITSE
----------NE-DAKTNATVGTFESHVANM-----------IHGVTEGWEYAME-----
VYYAHFPMQVN--VEGD-------------------EVVIEN----------FLG-----
-----ESAA---RRTPIRGDTDVQVDGE-------TVTLTGSDKEAVGQTAADIEQLTKV
TDKDT--------------------------RVF--QDGVYIVEKP------TGGA----
---------------------------------------------
>gi|448426491|ref|ZP_21583340.1| 50S ribosomal protein L6P [Halorubrum terrestre JCM 10247]
----------------MNRVEIEIPDDVSAE----------TDHLEL-------------
-TVEGPNGSVTRRLWYPDVDVSI----------ED-----------------GAVVITSE
----------NE-DAKTNATVGTFESHVANM-----------IHGVTEGWEYAME-----
VYYAHFPMQVN--VEGD-------------------EVVIEN----------FLG-----
-----ESAA---RRTPIRGDTDVQVDGE-------TVTLTGSDKEAVGQTAADIEQLTKV
TDKDT--------------------------RVF--QDGVYIVEKP------TGGA----
---------------------------------------------
>lcl|36546_3258 unnamed protein product
----------------MNRVEIEIPDDVSAE----------TDHLEL-------------
-TVEGPNGSVTRRLWYPDVDVTI----------ED-----------------GAVVIATE
----------NE-DAKTNATVGTFESHVANM-----------IHGVTEGWEYAME-----
VYYAHFPMQVN--VEGD-------------------EVVIEN----------FLG-----
-----ESAA---RRTPIRGDTDVQIDGE-------TVTLSGSDKEAVGQTAADIEQLTKV
TDKDT--------------------------RVF--QDGVYIVEKP------TGGA----
---------------------------------------------
>lcl|38020_999 unnamed protein product
----------------MNRVEIEIPDDVSAE----------TDHLEL-------------
-TVEGPNGSVTRRLWYPDVDVTI----------ED-----------------GAVVIATE
----------NE-DAKTNATVGTFESHVANM-----------IHGVTEGWEYAME-----
VYYAHFPMQVN--VEGD-------------------EVVIEN----------FLG-----
-----ESAA---RRTPIRGDTDVQIDGE-------TVTLSGSDKEAVGQTAADIEQLTKV
TDKDT--------------------------RVF--QDGVYIVEKP------TGGA----
---------------------------------------------
>lcl|38021_2128 unnamed protein product
----------------MNRVEIEIPDDVSAE----------TDHLEL-------------
-TVEGPNGSVTRRLWYPDVDVTI----------ED-----------------GAVVIATE
----------NE-DAKTNATVGTFESHVANM-----------IHGVTEGWEYAME-----
VYYAHFPMQVN--VEGD-------------------EVVIEN----------FLG-----
-----ESAA---RRTPIRGDTDVQIDGE-------TVTLSGSDKEAVGQTAADIEQLTKV
TDKDT--------------------------RVF--QDGVYIVEKP------TGGA----
---------------------------------------------
>lcl|38022_20 unnamed protein product
----------------MNRVEIEIPDDVSAE----------TDHLEL-------------
-TVEGPNGSVTRRLWYPDVDVTI----------ED-----------------GAVVIATE
----------NE-DAKTNATVGTFESHVANM-----------IHGVTEGWEYAME-----
VYYAHFPMQVN--VEGD-------------------EVVIEN----------FLG-----
-----ESAA---RRTPIRGDTDVQIDGE-------TVTLSGSDKEAVGQTAADIEQLTKV
TDKDT--------------------------RVF--QDGVYIVEKP------TGGA----
---------------------------------------------
>lcl|23591_2521 unnamed protein product
----------------MNRVEIEIPDDVSAE----------TDHLEL-------------
-TVEGPNGSVTRRLWYPDVDVTI----------ED-----------------GAVVIATE
----------NE-DAKTNATVGTFESHVANM-----------IHGVTEGWEYAME-----
VYYAHFPMQVN--VEGD-------------------EVVIEN----------FLG-----
-----ESAA---RRTPIRGDTDVQIDGE-------TVTLSGSDKEAVGQTAADIEQLTKV
TDKDT--------------------------RVF--QDGVYIVEKP------TGGA----
---------------------------------------------
>lcl|36553_2255 unnamed protein product
----------------MNRVEIEIPDDVSAE----------TDHLEL-------------
-TVEGPNGSVTRRLWYPDVDVTI----------ED-----------------GAVVIATE
----------NE-DAKTNATVGTFESHVANM-----------IHGVTEGWEYAME-----
VYYAHFPMQVN--VEGD-------------------EVVIEN----------FLG-----
-----ESAA---RRTPIRGDTDVQIDGE-------TVTLSGSDKEAVGQTAADIEQLTKV
TDKDT--------------------------RVF--QDGVYIVEKP------TGGA----
---------------------------------------------
>lcl|38024_2004 unnamed protein product
----------------MNRVEIEIPDDVSAE----------TDHLEL-------------
-TVEGPNGSVTRRLWYPDVDVTI----------ED-----------------GAVVIATE
----------NE-DAKTNATVGTFESHVANM-----------IHGVTEGWEYAME-----
VYYAHFPMQVN--VEGD-------------------EVVIEN----------FLG-----
-----ESAA---RRTPIRGDTDVQIDGE-------TVTLSGSDKEAVGQTAADIEQLTKV
TDKDT--------------------------RVF--QDGVYIVEKP------TGGA----
---------------------------------------------
>lcl|38025_461 unnamed protein product
----------------MNRVEIEIPDDVSAE----------TDHLEL-------------
-TVEGPNGSVTRRLWYPDVDVTI----------ED-----------------GAVVIATE
----------NE-DAKTNATVGTFESHVANM-----------IHGVTEGWEYAME-----
VYYAHFPMQVN--VEGD-------------------EVVIEN----------FLG-----
-----ESAA---RRTPIRGDTDVQIDGE-------TVTLSGSDKEAVGQTAADIEQLTKV
TDKDT--------------------------RVF--QDGVYIVEKP------TGGA----
---------------------------------------------
>gi|448503696|ref|ZP_21613325.1| 50S ribosomal protein L6P [Halorubrum coriense DSM 10284]
----------------MNRVEIEIPDDVSAE----------TDHLEL-------------
-TVEGPNGSVTRRLWYPDVDVTI----------ED-----------------GAVVIASE
----------NE-DAKTNATVGTFESHVANM-----------IHGVTEGWEYAME-----
VYYAHFPMQVN--VEGD-------------------EVVIEN----------FLG-----
-----ESAP---RRTPIRGDTDVQIDGE-------TVTLTGSDKEAVGQTAADIEQLTKV
TDKDT--------------------------RVF--QDGVYIVEKP------TGGA----
---------------------------------------------
>lcl|36174_3834 unnamed protein product
----------------MNRVELEIPDEVTAE----------VDHLDV-------------
-TVEGPEGTITRRLWYPDVTVEV----------ED-----------------DTVVIESD
----------NE-DAKTNATVGTFESHVANM-----------IHGVTEGWEYAME-----
VYYAHFPMQVN--VEGS-------------------EVVIEN----------FLG-----
-----EKAE---RRTTIHGDTDVSVDGE-------QLTLVGPNKEDVGQTAADIEQLTKV
KGKDT--------------------------RVF--QDGVYITEKP-----ATGGA----
---------------------------------------------
>gi|448399326|ref|ZP_21570628.1| 50S ribosomal protein L6P [Haloterrigena limicola JCM 13563]
-----------------MRVELEIPENVTVE----------VDRFDV-------------
-TVEGPEGTVSRRLWYPDVTVAV----------DD-----------------DLVVIESD
----------AE-DAKTNSTVGTFESHISNA-----------FHGVTEGWEYEME-----
VFYSHFPMQVR--VEGE-------------------DVVIEN----------FLG-----
-----EKAP---RRTTIHGETEVAVDDE-------QLVLSGPDKEDVGQTAADIEQLTKV
SGKDT--------------------------RVF--QDGVYITNKP-----AKGGV----
---------------------------------------------
>gi|448329375|ref|ZP_21518675.1| 50S ribosomal protein L6P [Natrinema versiforme JCM 10478]
-----------------MRVELEIPENVSVE----------VDRFDV-------------
-TVEGPEGAVTRRLWYPDVTVET----------DD-----------------DQVVIESG
----------AE-DAKTNSTVGTFESHITNA-----------FHGVTEGWEYEME-----
VFYSHFPMQVR--VDGD-------------------DVVIEN----------FLG-----
-----EKAP---RRTTIHGETEVTVDEE-------QIVLSGPSKDDVGQTAADIEQLTKV
SGKDT--------------------------RVF--QDGVYITTKP-----AKGGA----
---------------------------------------------
>gi|448386105|ref|ZP_21564313.1| 50S ribosomal protein L6P [Haloterrigena thermotolerans DSM 11522]
-----------------MRVELEIPENVTVE----------VDRFDV-------------
-TVEGPEGAVSRRLWYPDVTVET----------DD-----------------DQVVIESG
----------VE-DAKTNSTVGTFESHITNA-----------FHGVTEGWEYEME-----
VFYSHFPMQVR--VEGE-------------------EVVIEN----------FLG-----
-----EKAP---RRTTIHGETEVTVDDE-------QLVLSGPSKEDVGQTAADIEQLTKV
SGKDT--------------------------RIF--QDGVYITNKP-----AKGGA----
---------------------------------------------
>gi|448332384|ref|ZP_21521628.1| 50S ribosomal protein L6P [Natrinema pellirubrum DSM 15624]
-----------------MRVELEIPENVTVE----------VDRFDV-------------
-TVEGPEGTVSRRLWYPDVTVET----------DD-----------------DQVVIESG
----------AE-DAKTNSTVGTFESHITNA-----------FHGVTEGWEYEME-----
VFYSHFPMQVR--VEGE-------------------EVVIEN----------FLG-----
-----EKAP---RRTTIHGETEVTVDDE-------QLVLSGPSKEDVGQTAADIEQLTKV
SGKDT--------------------------RIF--QDGVYITNKP-----AKGGA----
---------------------------------------------
>gi|448341374|ref|ZP_21530335.1| 50S ribosomal protein L6P [Natrinema gari JCM 14663]
-----------------MRVELEIPENVTVE----------VDRFDV-------------
-TVEGPEGAVTRRLWYPDVTVET----------DD-----------------DQVVIESG
----------AE-DAKTNSTVGTFESHITNA-----------IHGVTEGWEYEME-----
VFYSHFPMQVR--VEGD-------------------EVVIEN----------FLG-----
-----EKAP---RRTTIHGDTEVSVDDE-------QLVLSGPSKEDVGQTAADIEQLTKV
SGKDT--------------------------RVF--QDGVYITTKP-----AKGGA----
---------------------------------------------
>gi|397773827|ref|YP_006541373.1| ribosomal protein L6P [Natrinema sp. J7-2]
-----------------MRVELEIPENVTVE----------VDRFDV-------------
-TVEGPEGAVTRRLWYPDVTVET----------DD-----------------DQVVIESG
----------AE-DAKTNSTVGTFESHITNA-----------IHGVTEGWEYEME-----
VFYSHFPMQVR--VEGD-------------------EVVIEN----------FLG-----
-----EKAP---RRTTIHGDTEVSVDDE-------QLVLSGPSKEDVGQTAADIEQLTKV
SGKDT--------------------------RVF--QDGVYITTKP-----AKGGA----
---------------------------------------------
>lcl|38023_3520 unnamed protein product
-----------------MRVELEIPENVTVE----------VDRFDV-------------
-TVEGPEGAVTRRLWYPDVTVET----------DD-----------------DQVVIESG
----------AE-DAKTNSTVGTFESHITNA-----------IHGVTEGWEYEME-----
VFYSHFPMQVR--VEGD-------------------EVVIEN----------FLG-----
-----EKAP---RRTTIHGDTDVSVDDE-------QLVLSGPSKEDVGQTAADIEQLTKV
SGKDT--------------------------RVF--QDGVYITNKP-----AKGGA----
---------------------------------------------
>gi|448345601|ref|ZP_21534490.1| 50S ribosomal protein L6P [Natrinema altunense JCM 12890]
-----------------MRVELEIPENVTVE----------VDRFDV-------------
-TVEGPEGAVTRRLWYPDVTVET----------DD-----------------DQVVIESG
----------AE-DAKTNSTVGTFESHITNA-----------IHGVTEGWEYEME-----
VFYSHFPMQVR--VEGD-------------------EVVIEN----------FLG-----
-----EKAP---RRTTIHGDTEVSVDDE-------QLVLSGPSKEDVGQTAADIEQLTKV
SGKDT--------------------------RVF--QDGVYITNKP-----AKGGA----
---------------------------------------------
>gi|448338118|ref|ZP_21527170.1| 50S ribosomal protein L6P [Natrinema pallidum DSM 3751]
-----------------MRVELEIPENVTVE----------VDRFDV-------------
-TVEGPEGAVTRRLWYPDVTVET----------DD-----------------DQVVIESG
----------AE-DAKTNSTVGTFESHITNA-----------IHGVTEGWEYEME-----
VFYSHFPMQVR--VEGD-------------------EVVIEN----------FLG-----
-----EKAP---RRTTIHGDTEVSVDDE-------QLVLSGPSKEDVGQTAADIEQLTKV
SGKDT--------------------------RVF--QDGVYITNKP-----AKGGA----
---------------------------------------------
>gi|448311964|ref|ZP_21501717.1| 50S ribosomal protein L6P [Natronolimnobius innermongolicus JCM 12255]
-----------------MRVELDIPDNVTVE----------KDHLDV-------------
-TVDGPEGSVTRRLWYPDVTVEV----------ED-----------------DTVVVESD
----------SE-DAKTNATVGTFESHITNA-----------FHGVTEGWEYKME-----
VFYSHFPMQVR--AEGD-------------------EVVIEN----------FLG-----
-----EKAP---RRTTIHGDTEVDAGDE-------VIVLSGPNKEDVGQTAADIEQLTRV
SGKDT--------------------------RVF--QDGVYITEKP-----ATGGA----
---------------------------------------------
>gi|289579914|ref|YP_003478380.1| 50S ribosomal protein L6 [Natrialba magadii ATCC 43099]
-----------------MRVELDIPDNVTVE----------IDHLDV-------------
-TVDGPEGSVTRRLWYPDVTVDV----------ED-----------------DTVVIESD
----------AE-DAKTNATVGTFESHIQNA-----------FHGVTTGWEYKME-----
VFYSHFPMQVR--AEGD-------------------EVVIEN----------FLG-----
-----EKAA---RRTTIHGDTNVSVDDE-------RLVLSGPNKEDVGQTAADIEQLTKV
KGKDT--------------------------RVF--QDGVYITEKP---ATETGGA----
---------------------------------------------
>gi|448358820|ref|ZP_21547494.1| 50S ribosomal protein L6P [Natrialba chahannaoensis JCM 10990]
-----------------MRVELDIPDNVTVE----------IDHLDV-------------
-TVDGPEGSVTRRLWYPDVTVDV----------ED-----------------DTVVIESD
----------AE-DAKTNATVGTFESHISNA-----------FHGVTTGWEYKME-----
VFYSHFPMQVR--AEGD-------------------EVVIEN----------FLG-----
-----EKAA---RRTTIHGDTNVSVDDE-------RLVLSGPNKEDVGQTAADIEQLTKV
KGKDT--------------------------RVF--QDGVYITEKP-----AAGGA----
---------------------------------------------
>gi|448352615|ref|ZP_21541396.1| 50S ribosomal protein L6P [Natrialba hulunbeirensis JCM 10989]
-----------------MRVELDIPDNVTVE----------IDHLDV-------------
-TVDGPEGSVTRRLWYPDVTVDV----------ED-----------------DTVVIESD
----------AE-DAKTNATVGTFESHISNA-----------FHGVTSGWEYKME-----
VFYSHFPMQVR--AEGD-------------------EVVIEN----------FLG-----
-----EKAA---RRTTIHGDTNVSVDDE-------RLVLSGPNKEDVGQTAADIEQLTKV
KGKDT--------------------------RVF--QDGVYITEKP-----AAGGA----
---------------------------------------------
>gi|448362288|ref|ZP_21550899.1| 50S ribosomal protein L6P [Natrialba asiatica DSM 12278]
-----------------MRVELDIPDNVTVE----------IDHLDV-------------
-TVDGPEGTVSRRLWYPDVTVDV----------ED-----------------DTVVIESE
----------AE-DAKTNATVGTFKSHVSNA-----------FHGVTEGWEYKME-----
VFYSHFPMQVR--AEGE-------------------EVVIEN----------FLG-----
-----EKAA---RRTTIHGETTVSVDEE-------RIVLTGPDKENVGQTAADIEQLTKV
SGKDT--------------------------RVF--QDGVYITEKP---ATETGGA----
---------------------------------------------
>gi|448350197|ref|ZP_21539016.1| 50S ribosomal protein L6P [Natrialba taiwanensis DSM 12281]
-----------------MRVELDIPDNVTVE----------IDHLDV-------------
-TVDGPEGTVSRRLWYPDVTVDV----------ED-----------------DTVVIESE
----------AE-DAKTNATVGTFESHVSNA-----------FHGVTEGWEYKME-----
VFYSHFPMQVR--EESE-------------------EVVIEN----------FLG-----
-----EKAA---RRTTIHGETTVSVDDE-------RIVLTGPDKEDVGQTAADIEQLTKV
SGKDT--------------------------RVF--QDGVYITEKP---ATETGGA----
---------------------------------------------
>gi|448369923|ref|ZP_21556376.1| 50S ribosomal protein L6P [Natrialba aegyptia DSM 13077]
-----------------MRVELDIPDNVTVE----------IDHLDV-------------
-TVDGPEGTVSRRLWYPDVTVDV----------ED-----------------DTVVIESE
----------AE-DAKTNATVGTFESHVSNA-----------FHGVTEGWEYKME-----
VFYSHFPMQVR--AEGE-------------------EVVIEN----------FLG-----
-----EKAA---RRTTIHGETTVSVDDE-------RIVLTGPDKEDVGQTAADIEQLTKV
SGKDT--------------------------RVF--QDGVYITEKP---ATETGGA----
---------------------------------------------
>gi|448392345|ref|ZP_21567119.1| 50S ribosomal protein L6P [Haloterrigena salina JCM 13891]
-----------------MRVELETPDNVTVE----------IDHLDV-------------
-TVEGPEGSVTRRLWYPDVSVDV----------EG-----------------DTVVIESE
----------SE-DAKTNATVGTFESHLTNA-----------FHGVTEGWEYKME-----
VFYSHFPMQVR--VEGD-------------------EVVIEN----------FLG-----
-----EKAA---RRTTIHGDTDVSVDDE-------ALTLSGPNKEDVGQTAADIEQLTRV
SGKDT--------------------------RVF--QDGVYITEKP-----ATGGA----
---------------------------------------------
>gi|284165508|ref|YP_003403787.1| 50S ribosomal protein L6P [Haloterrigena turkmenica DSM 5511]
-----------------MRVELETPDNVTVE----------IDHLDV-------------
-TVEGPEGSVTRRLWYPDVTVDV----------EG-----------------DSVVIESE
----------SE-DAKTNATVGTFESHLTNA-----------FHGVTEGWEYKME-----
VFYSHFPMQVR--VEGD-------------------EVVIEN----------FLG-----
-----EKAA---RRTTIHGDTEVSVDDE-------ALTLSGPNKEDVGQTAADIEQLTRV
SGKDT--------------------------RVF--QDGVYITEKP-----ATGGA----
---------------------------------------------
>gi|448298481|ref|ZP_21488510.1| 50S ribosomal protein L6P [Natronorubrum tibetense GA33]
-----------------MRVELEIPENVSVE----------IDHLDV-------------
-TVDGPEGNVTRRLWYPDVSVEL----------ED-----------------DTVAIESD
----------NE-DAKTNATVGTFESHVRNA-----------FHGVTTGWEYKME-----
VFYSHFPMQVR--VEGD-------------------DVVIEN----------FLG-----
-----EKAP---RRTTIHGETDVSVDDE-------RLVLSGPNKEDVGQTAADIEQLTRV
NDKDT--------------------------RVF--QDGVYITEKP-----AKGGA----
---------------------------------------------
>gi|429190328|ref|YP_007176006.1| 50S ribosomal protein L6 [Natronobacterium gregoryi SP2]
-----------------MRVELEIPDSVTVE----------KDHLDV-------------
-TVEGPEGSVTRRLWYPDVTVDV----------ED-----------------DTVVIESD
----------AE-DAKTNATVGTFESHVENA-----------FHGVTEGWEYEME-----
VFYSHFPMQVR--AEGD-------------------EVVIEN----------FLG-----
-----EKAP---RRTTIHGDTEVTVDDE-------QLVLSGPDKEDVGQTAADIEQLTKV
SGKDT--------------------------RIF--QDGVYITAKP-----AKGGV----
---------------------------------------------
>gi|448704132|ref|ZP_21700613.1| 50S ribosomal protein L6P [Halobiforma nitratireducens JCM 10879]
-----------------MRVELEIPDNVTVE----------KDHLDV-------------
-TVDGPEGSVTRRLWYPDVSVDV----------ED-----------------DTVVIESE
----------AE-DAKTNATVGTFESHITNA-----------FHGVTEGWEYEME-----
VFYSHFPMQVR--VDGD-------------------EVVIEN----------FLG-----
-----EKAP---RRTTIHGDTEVTVDDE-------QLVLSGPNKEDVGQTAADIEQLTRV
SGKDT--------------------------RIF--QDGVYITQKP-----AKGGV----
---------------------------------------------
>gi|336252424|ref|YP_004595531.1| 50S ribosomal protein L6P [Halopiger xanaduensis SH-6]
-----------------MRVELEIPDNVTVE----------IDHLDV-------------
-TVDGPEGSVTRRLWYPDVSVDV----------DD-----------------DSVVIESE
----------SE-DAKTNATVGTFESHITNA-----------FHGVTEGWEYEME-----
VFYSHFPMQVR--VEGD-------------------DVVIEN----------FLG-----
-----EKAP---RRTTIHGDTEVTVDDE-------QLVLSGPDKEDVGQTAADIEQLTRV
SGKDT--------------------------RVF--QDGVYITNKP-----AKGGA----
---------------------------------------------
>gi|448697485|ref|ZP_21698525.1| 50S ribosomal protein L6P [Halobiforma lacisalsi AJ5]
-----------------MRVELEIPDNVTVE----------KDHLDV-------------
-TVDGPEGSVTRRLWYPDVSVDV----------ED-----------------DSVVIESD
----------AE-DAKTNATVGTFESHIENA-----------FHGVTEGWEYEME-----
VFYSHFPMQVR--VEGD-------------------DVVIEN----------FLG-----
-----EKAP---RRTTIHGDTEVTVDDE-------QLVLSGPDKEDVGQTAADIEQLTRV
SGKDT--------------------------RVF--QDGVYITQKP-----AKGGV----
---------------------------------------------
>gi|448323147|ref|ZP_21512611.1| 50S ribosomal protein L6P [Natronococcus amylolyticus DSM 10524]
-----------------MRVELEIPENVTVE----------VDHLDV-------------
-TVDGPEGAVSRRLWYPDVTVEA----------ED-----------------DQVVIESG
----------AE-DAKTNATVGTFESHLNNA-----------FHGVTEGWEYKME-----
VFYSHFPMQVR--VEGD-------------------DVVIEN----------FLG-----
-----EKAP---RRTTIHGETDVSVDDE-------RLVLSGPNKEDVGQTAADIEQLTRV
SGKDT--------------------------RVF--QDGVYITEKP-----AKGGA----
---------------------------------------------
>gi|448315128|ref|ZP_21504781.1| 50S ribosomal protein L6P [Natronococcus jeotgali DSM 18795]
-----------------MRVELEIPENVSVE----------VDHLDV-------------
-TVDGPEGAVTRRLWYPDVTVEA----------ED-----------------DQVVIEST
----------AE-DAKTNATVGTFESHLNNA-----------FHGVTEGWEYKME-----
VFYSHFPMQVR--VEGE-------------------EVVIEN----------FLG-----
-----EKAP---RRTTIHGETDVSVDDE-------RLVLSGPNKEDVGQTAADIEQLTRV
SGKDT--------------------------RVF--QDGVYITEKP-----AKGGA----
---------------------------------------------
>gi|435848732|ref|YP_007310982.1| LSU ribosomal protein L6P [Natronococcus occultus SP4]
-----------------MRVELEIPENVSVE----------VDHLDV-------------
-TVDGPEGAVTRRLWYPDVTVET----------ED-----------------DQVVIESA
----------AE-DAKTNATVGTFESHLKNA-----------FHGVTEGWEYKME-----
VFYSHFPMQVR--VEGE-------------------EVVIEN----------FLG-----
-----EKAP---RRTTIHGETDVSVDDE-------RLVLSGPNKEDVGQTAADIEQLTRV
SGKDT--------------------------RVF--QDGVYITEKP-----AKGGA----
---------------------------------------------
>gi|448309710|ref|ZP_21499566.1| 50S ribosomal protein L6P [Natronorubrum bangense JCM 10635]
-----------------MRVELEIPDNVTVE----------TDHLDV-------------
-TVDGPEGSVSRRLWYPDVSVET----------ED-----------------DTVVIESD
----------AE-DAKTNATVGTFESHITNA-----------FHGVTEGWEYKME-----
VFYSHFPMQVR--VDGD-------------------EVVIEN----------FLG-----
-----EKAP---RRTTIHGETDVSVDNE-------RLVLSGPNKEDVGQTAADIEQLTRV
SGKDT--------------------------RVF--QDGVYITEKP-----AKGGA----
---------------------------------------------
>gi|448302882|ref|ZP_21492832.1| 50S ribosomal protein L6P [Natronorubrum sulfidifaciens JCM 14089]
-----------------MRVELEIPDNVTVE----------IDHLDV-------------
-TVDGPEGSVTRRLWYPDVSVET----------ED-----------------DSVVIESE
----------AE-DAKTNATVGTFESHIRNA-----------FHGVTEGWEYKME-----
AFYSHFPMQVR--VDGD-------------------DVVIEN----------FLG-----
-----EKAP---RRTTIHGETDVSVDGE-------RLVLSGPNKEDVGQTAADIEQLTRV
SGKDT--------------------------RVF--QDGVYITEKP-----AKGGA----
---------------------------------------------
