# Supplementary material for: Inteins as indicators of gene flow in the halobacteria
Source: Front Microbiol. 2014 Jun 26;5:299. doi: 10.3389/fmicb.2014.00299 (PMC4071816; doi:10.3389/fmicb.2014.00299)
Supplement: Supplementary file 1 [file DataSheet1.ZIP › data_file1/reference_tree_alignment/L9e_L6p.fasta]

>candidatus_nanosalinarum_J07AB56
----------MHQQSVELPEKIDSTYEDGVLRLEKNGSSVSKRLEHAQVDVEPSS-----
------------GEVVLSTESD-RQDIRSISNAFKGHIRNMVDGLQSEHEYRMKTVYAHF
PMDVSVQGDEVVIDNFMGERNPRTAQILDGVSVEINGEEVVVRGPSKQKSGQTAANIEQA
CKKGDRDPRNFQDGVYITESP-----------
>halophilic_archaeon_J07HB67
---------------------------------EGPEGSVTRQLWYPDVSVTVAD-----
------------GAVAIERPGDADRQTEATVGTFESHVRNMIHGVTEGWTYEMEVFYAHF
PMDLDTEGDEVVIENFLGERAPRRAAVLGDTEISIDGEELTLSGPSKEDVGQTAANIEQL
TRVTEKDQRVFQDGVYITSKP------RGGA-
>nmn_moolapensis_8_8_11
-----------MRREIHIPDEITATMDHLELTVEGPEGSVTRRLWYPDISVTVEG-----
------------DSIAIVSGAE-DAKTNSTVGTFESHVTNMIHGVTEGWEYDMEVFYSHF
PMQVSVQDGEVVIENFLGEKAPRRTPVRGNTEVSVDGEELTIRGPNIEDVGQTAADIEQL
TRVPDKDTRVFQDGVYITGMP---D--RGDV-
>nmn_pharaonis_DSM_2160
-----------MRTEIEIPDEVTATMDHLEVTVEGPNGSVTRRLWYPDITVDVED-----
------------GAVVIETDDD-NAKTRSTVGTFESHVTNMFHGVTEGWEYSMEVFYSHF
PMQVSVEGGDIVIENFLGEKAPRKTPVRGDTSVEVDGEELTVSGPSIEDVGQTAADIEQL
TRVSDKDTRVFQDGVYITETP---D--RGDV-
>hrd_tiamatea_SARL4B
----------MPRTELQLPEDASAEMDHLELTVEGPEGSVTRRLWYPDITVEVTD-----
------------DAVVIESAED-DAKTMSTIGTFESHVQNMFHGVTEGWEYEMEVFYSHF
PMQVRAEDSEIVIENFLGERAPRTTPVHGDTEVEIDEELITLRGPSIEDVGQTAADIEQL
TRVPGKDVRVFQDGVYITEKP---N--RGEA-
>hrd_utahensis_DSM_12940
----------MPRTELQLPEDASAEMDHLELTVEGPEGSVTRRLWYPDITVEVTD-----
------------DAVVIESDEG-DAKTMSTIGTFESHVRNMFHGVTEGWEYEMEVFYSHF
PMQVRAEDSEIVIENFLGERAPRTTPIHGDTEVEIDEERLTLRGPSIEDVGQTAADIEQL
TRVPGKDVRVFQDGVYITEKP---N--RGEA-
>hmc_mukohataei_DSM_12286
----------MPEVTLAIPDEASAEQDHLDLTVEGPNGSVTRRLWYPDIDVSVQD-----
------------GSVVIASEES-DAKTRSTIGTFESHVENMFHGVTEGWEYEMEVFYSHF
PMQVEVEDGDVVIENFLGERAPRRAPIHGDTDVSVDGEELTLSGPDIEAVGQTAADIEQL
TRVNDKDVRVFQDGVYITNKP---N--RGDA-
>hrr_92
------------------------------------------------------------
---------------------------MSTIGTFQSHIENMFHGVTEGWEYGMEVFYSHF
PMQVDVEGDEVVIENFLGEKAPRRTTIHGETDVEIDGEELTISGPDIEAVGQTAADIEQL
TRINDKDVRVFQDGVYITRKP---N--RGDA-
>har_sinaiiensis_ATCC_33800
----------MPRVELEIPEDVDAEQDHLDITVEGDNGSVTRRLWYPDIDVSVDG-----
------------NTVVIESDED-NAKTMSTIGTFQSHIENMFHGVTEGWEYGMEVFYSHF
PMQVNVEGDEVVIENFLGEKAPRRTTIHGDTDVEIDGEELTISGPDIEAVGQTAADIEQL
TRINDKDVRVFQDGVYITRKP---N--RGDA-
>har_marismortui_ATCC_43049
----------MPRVELEIPEDVDAEQDHLDITVEGDNGSVTRRLWYPDIDVSVDG-----
------------DTVVIESDED-NAKTMSTIGTFQSHIENMFHGVTEGWEYGMEVFYSHF
PMQVNVEGDEVVIENFLGEKAPRRTTIHGDTDVEIDGEELTVSGPDIEAVGQTAADIEQL
TRINDKDVRVFQDGVYITRKP---N--RGDA-
>har_californiae_ATCC_3379
----------MPRVELEIPEDVDAEQDHLDITVEGDNGSVTRRLWYPAIDVSVDG-----
------------DTVVIESDED-NAKTMSTIGTFQSHIENMFHGVTEGWEYGMEVFYSHF
PMQVNVEGDEVVIENFLGEKAPRRTTIHGDTDVEIDGEELTISGPDIEAVGQTAADIEQL
TRINDKDVRVFQDGVYITRKP---N--RGDA-
>har_vallismortis_ATCC_29715
----------MPRVELEIPEDVDAEQDHLDITVEGDNGSVTRRLWYPDIDVSVDG-----
------------DTVAIESDED-NAKTMSTIGTFQSHIENMFHGVTEGWEYGMEVFYSHF
PMQVDVEGDEVVIENFLGEKAPRRTTIHGDTDVEIDGEELTISGPDIEAVGQTAADIEQL
TRINDKDVRVFQDGVYITRKP---N--RGDV-
>har_amylolytica_JCM_13557
----------MPRVELEIPEDVDAEQDHLDITVEGDNGSVTRRLWYPDIDVSVDG-----
------------DTVVIESDED-NAKTMSTIGTFQSHIENMFHGVTEGWEYGMEVFYSHF
PMQVDVEGDEVVIENFLGEKAPRRTTIHGDTDVEIDGEELTISGPDIEAVGQTAADIEQL
TRINDKDVRVFQDGVYITRKP---N--RGDA-
>har_argentinensis_DSM_12282
----------MPRVELEIPEDVDAEQDHLDITVEGDNGSVTRRLWYPDIDVSVDG-----
------------DTVVIESDED-NAKTMSTIGTFQSHIENMFHGVTEGWEYGMEVFYSHF
PMQVDVEGDEVVIENFLGEKAPRRTTIHGDTDVEIDGEELTISGPDIEAVGQTAADIEQL
TRINDKDVRVFQDGVYITRKP---N--RGDA-
>har_hispanica_ATCC_33960
----------MPRVELEIPEDVDAEQDHLDITVEGDNGSVTRRLWYPDIDVSVDG-----
------------DTVVIESDED-NAKTMSTIGTFQSHIENMFHGVTEGWEYGMEVFYSHF
PMQVDVEGDEVVIENFLGEKAPRRTTIHGDTDVEIDGEELTISGPDIEAVGQTAADIEQL
TRINDKDVRVFQDGVYITRKP---N--RGDA-
>har_japonica_DSM_6131
----------MPRVELEIPEDVDAEQDHLDITVEGDNGSVTRRLWYPDIDVSVDG-----
------------DTVVIESDED-NAKTMSTIGTFQSHIENMFHGVTEGWEYGMEVFYSHF
PMQVDVEGDEVVIENFLGEKAPRRTTIHGDTDVEIDGEELTISGPDIEAVGQTAADIEQL
TRINDKDVRVFQDGVYITRKP---N--RGDA-
>hqr_J07HQX50
----------MTTVAIEIPEDVSAVVSNLEMTVEGPNSSVSRTLWYPSVNVEVRD-----
------------EHVYIESDVE-DAKTTATIGTFESHVSNMIHGVSEGWEYEMEIYYAHF
PMQVSVQGDEVVIENFLGETSSRRTPIRGKTSVDVDGEEITLTGPSKEDVGQTAADIEQL
TRVTDKDTRIFQDGVYITQKP---Q--MGGV-
>hqr_walsbyi_C23
----------MTRTAIEIPENVSAEVSNLALTVEGPNGSVTRTLWYPSVTVSIDA-----
--DADADADADADAVVIETDET-DAKTSATVGTFESHVSNMIHGVTDGWSYEMEVYYAHF
PMQVSVEGDEVIIENFLGEKDSRRTPIRGDTNVQIDGEMVTLTGPSKEDVGQTAADIEQL
TRVTDKDTRIFQDGVYITQKP---Q--QGGA-
>hqr_walsbyi_DSM_16790
----------MTRTAIEIPENVSAEVSNLALTVEGPNGSVTRTLWYPSVTVSVDE-----
--------DADADAVVIETDET-DAKTSATVGTFESHVSNMIHGVTDGWSYEMEVYYAHF
PMQVSVEGDEVIIENFLGEKASRRTPIRGDTNVQIDGEMVTLTGPSKEDVGQTAADIEQL
TRVTDKDTRIFQDGVYITQKP---Q--QGGA-
>hrr_J07HR59
WPSDRIRLLIMTSTTITIPDEVTATMDRLELTVEGPNGSVTRRLLYPDIDVSVDG-----
------------DTVVVETTAE-DADTTATVGTFESHIGNMMHGVTEGWEYKMEVFYAHF
PMQVDADGDEIVIENFLGERAPRTTPIRGDTEVQIDGEKITLTGPDKEAVGQTAADIEQL
TKVPNKDERVFQDGVYVIQKP---Q--AGGAT
>hac_jeotgali_B3
----------MPRTEITLPDDVDCEIDHLDVTIAGADGEVTRRLWYPDVTVRVETVTEAV
ETDQGETDDREVEAVVIESETD-DAKTNATIGTFESHVRNMVQGVTEGWEYRMEVLYSHF
PMQVNVEGEEVVIENFLGERAPRRTTIRGDTRVEVDGEEVVLSGPDKEDVGQTAANIEQL
TRVSGKDTRVFQDGVYITEKP------KGGA-
>hcc_hamelinensis_100A6
----------MTEERFTIPDGASAETERFDLTISGENGSVTRRLWYPNVSVDVDG-----
------------DEVVIETAAE-DAKTNAIVGTFTSHIQNAFHGVSEGWTYEMEVFYSHF
PMQVRVEDGEVVIQNFLGERAPRRTRIHGDTQVDVDDEQLTLSGPSKDDVGQTAADIEQL
TRVSGKDVRVFQDGVYITQKPKRAEVTAGGS-
>hcc_morrhuae_DSM_1307
----------MTEQRLTIPEGTSAEAERFDLTISGENGSVTRRLWYPNVSVTVED-----
------------DAVVLASDAE-DAKTTATMSTFVSHIQNAFYGVDEGWTYEMDVFYSHF
PMQVRVEDGDVVIQNFLGEKAPRRTPIRGDTDVEVDDEHVTLSGPNKEDVGQTAADIEQL
TRVSGKDTRVFQDGVYISGKP-TREVSAGGQ-
>hcc_thailandensis_JCM_13552
----------MTEQRLTIPEGASAETERFDLTISGENGSVTRRLWYPNVSVSVED-----
------------DAVVLASDAE-DAKTTATMSTFVSHIQNAFHGVSEGWTYEMDVFYSHF
PMQVRVEDGDVVIQNFLGEQAPRRTPIRGDTTVEVDDEHITLSGPNKEDVGQTAADIEQL
TRVSGKDTRVFQDGVYISGKP-TREVSAGGQ-
>hap_paucihalophilus_DX253
----------MPRVEIEIPDEVSADVDHLDVTIEGPEGSVTRRLWYPDVSVTVED-----
------------DAVVVESDAT-DAKTKATMGTFESHVRNMIHGVSEEWEYKMEVFYSHF
PMQVRSEGDEVVIENFLGEKAPRRTGVHGDTVVEVNDEELFLRGPSIEDVGQTAADIEQL
TRVSGKDTRVFQDGVYITEKP---S--TGGA-
>hcc_saccharolyticus_DSM_5350
-----------------MPDDVTVEVDRFDVTVSGPEGSVTRRLWYPNVTVAVED-----
------------DVVVVESDAD-DAKTNATVSTFRSHIANAFHGVREGWTYEMEVFYSHF
PMQVRAEDGDVVIQNFLGEKAPRRTAVHGDTTVEVDDERVTLSGPNKEDVGQTAADIEQL
TRVSGKDTRVFQDGVYITEKPQKPEVTAGGN-
>hcc_salifodinae_DSM_8989
----------MTEERLPIPDDVTVEVDRFDVTVSGSEGSVTRRLWFPNITVAVED-----
------------SEVVIESDAD-DAKTTATTTTFKSHIANAIHGVIDGWTYEMEVFYSHF
PMQVRAEDGDVVIQNFLGEKAPRRTPVHGDTEIEIDDELVTLSGPNKEDVGQTAADIEQL
TRVSGKDTRVFQDGVYITEKPGKAEVTAGGN-
>hbt_sp_NRC_1
----------MARVEIEIPDDVTAEVDHLDLTVEGPEGSVTRRLWYPDVDVSVED-----
------------DAVVVASEVD-DAKTDSTVGTFESHVANMFHGVSEGWEYKLEVHYSHF
PMQVDVEGEEVVIQNFLGEKAARRTQIRGDTDVVVDDEEVTLSGPSIEDVGQTAADIEQL
TRVTDKDTRVFQDGVYIVEKP---A--KGGA-
>hbt_salinarum_R_1
----------MARVEIEIPDDVTAEVDHLDLTVEGPEGSVTRRLWYPDVDVSVED-----
------------DAVVVASEVD-DAKTDSTVGTFESHVANMFHGVSEGWEYKLEVHYSHF
PMQVDVEGEEVVIQNFLGEKAARRTQIRGDTDVVVDDEEVTLSGPSIEDVGQTAADIEQL
TRVTDKDTRVFQDGVYIVEKP---A--KGGA-
>hbt_sp_DL_1
----------MARVEIEIPDDVTAEVDHLDLSVEGPEGSVSRRLWYPDVSVSVED-----
------------GAVVIASDAE-DAKTMSTVGTFESHVENMLHGVTEGWEYRLQVHYSHF
PMQVEAEDDEIVIQNFLGEKAPRRAPIRGDTQVSVDGEEVTLNGPSIEDVGQTAADIEQL
TRVTDKDSRVFQDGVYIVEKP---T--KGGA-
>hgm_borinquense_DSM_11551
----------MNRVEIDIPDDVSAEVKNLDLTVDGPNGSVTKTLWYPDISVTVED-----
------------GQVVIESEET-NAKTNATIGTFESHVENMLYGVTEGWEYKMEVYYAHF
PMQVNVQGDEVVIENFLGEKSPRHAKVRGDTDVQVDGEELVLTGPDKEDVGQTAADIEQL
TRVKDKDTRVFQDGVYITQKP---Q--TGGA-
>hsn_pallida_JCM_14848
----------MNRVEIEIPDDVSAEIKNLDLTIEGPNGSVTKTLWYPAISVAVDD-----
------------GHIVIESDES-DAKTNATVGTFESHVENMLYGVTEGWEYKMEIYYAHF
PMQVNVQGDEVEIENFLGEKAPRYAKVRGDTQVQIDGEEMVLTGPNKEDVGQTAADIEQL
TRVNDKDTRVFQDGVYITQKP---E--KETV-
>hns_J07HN4
----------MTSTTIELPDDVSATVDHLDLTVEGPDGSVSRRLWYPDIDVSVEG-----
------------DEVVIATDAE-DAKTTATVGTFESHVRNMVHGVTDGWEYRMEVHYAHF
PMQVDVDGSEVVIENFLGEKAPRRTPIRGDTDVQIDGEEITLTGSDKEAVGQTAADIEQL
TKVTDKDNRVFQDGVYIVEKP---AK-AGGA-
>hns_J07HN6
----------MTSTTITLPDDVSATVDHLDLTVEGPDGSVTRRLWYPDIDVSVEN-----
------------GEVVIETDTE-DAKTTATVGTFESHVHNMVDGVTDGWEYKMEVHYAHF
PMQVDVEGGEVVIENFLGERAERRTPIRGDTDVQIDGEEVTLTGADKEAVGQTAADIEQL
TKVTDKDNRVFQDGVYIVEKP---ST-AGGV-
>hfx_elongans_ATCC_BAA_1513
----------MSRVEIQIPDDVSAEVDNLELTVEGPEGSVTRRLWYPNVSVTVED-----
------------GAVVIETNVT-NAKTNATVGTFESHVNNMIHGVADGWEYKMEVHYAHF
PMQVNVEGDDVVIKNFLGEKAPRRTTVRGDTNVQVDGEEVTLTGPSKEDVGQTAADIEQL
TRVKDKDTRVFSDGVYITQKP---K--TGDA-
>hfx_larsenii_JCM_13917
----------MSRVEIQIPDDVSAEVDNLELTVEGPEGSVTRRLWYPNVSVTVED-----
------------GAVVIETDVT-NAKTNATVGTFESHVNNMIHGVTDGWEYKMEVHYAHF
PMQVNVEGDDVVIKNFLGEKSPRRTTVRGDTNVQVDGEEVTLTGPSKEDVGQTAADIEQL
TRVKDKDTRVFSDGVYITQKP---K--TGDA-
>hfx_mucosum_ATCC_BAA_1512
----------MSRIEIEIPDEVSAEVKNLELTIEGSSGSVTKRLWYPNVSVSVED-----
------------SAIVIESDVE-NAKTNATIGTFESHVNNMLHGVTNGWEYQMEVHYAHF
PMQVNVEGDDVVIKNFLGEKSPRRTEIRGDTDVQVDGESVTLTGPDKEDVGQTAADIEQL
TRVKDKDTRVFTDGVYITQKP---E--TGDA-
>hfx_mediterranei_ATCC_33500
----------MSRIEIEIPDEVSAEVSNLELTIEGPNGSVTKRLWYPNVSVSAED-----
------------GAIAIESDVE-NAKTNATIGTFESHVNNMLHGATEGWEYQMEVHYAHF
PMQVSVEGDDVVIKNFLGEKSPRRAAIRGDTDVQVDGEEVTLTGPDKEDVGQTAADIEQL
TRVKDKDTRVFTDGVYITQKP---K--TGDA-
>hfx_alexandrinus_JCM_10717
----------MSRIEIEIPDEVSAEVKNLELTIEGPNGSVTKRLWYPNVSVSAED-----
------------GAVVIESDVE-NAKTNATIGTFESHVNNMLHGATEGWEYKMEVHYAHF
PMQVSVEGSDVVIKNFLGEKSPRRAQIRGDTDVQVDGEELTLTGSNKEDVGQTAADIEQL
TRVKDKDTRVFTDGVYITQKP---Q--TGDA-
>hfx_ATCC_BAA-644
----------MSRIEIEIPDEVSAEVKNLELTIEGPNGSVTKRLWYPNVSVSAED-----
------------GAVVIESDVE-NAKTNATIGTFESHVNNMLHGATEGWEYKMEVHYAHF
PMQVSVEGSDVVIKNFLGEKSPRRAQIRGDTDVQVDGEELTLTGSNKEDVGQTAADIEQL
TRVKDKDTRVFTDGVYITQKP---Q--TGDA-
>hfx_ATCC_BAA-645
----------MSRIEIEIPDEVSAEVKNLELTIEGPNGSVTKRLWYPNVSVSAED-----
------------GAVVIESDVE-NAKTNATIGTFESHVNNMLHGATEGWEYKMEVHYAHF
PMQVSVEGSDVVIKNFLGEKSPRRAQIRGDTDVQVDGEELTLTGSNKEDVGQTAADIEQL
TRVKDKDTRVFTDGVYITQKP---Q--TGDA-
>hfx_ATCC_BAA-646
----------MSRIEIEIPDEVSAEVKNLELTIEGPNGSVTKRLWYPNVSVSAED-----
------------GAVVIESDVE-NAKTNATIGTFESHVNNMLHGATEGWEYKMEVHYAHF
PMQVSVEGSDVVIKNFLGEKSPRRAQIRGDTDVQVDGEELTLTGSNKEDVGQTAADIEQL
TRVKDKDTRVFTDGVYITQKP---Q--TGDA-
>hfx_BAB-2207
----------MSRIEIEIPDEVSAEVKNLELTIEGPNGSVTKRLWYPNVSVSAED-----
------------GAVVIESDVE-NAKTNATIGTFESHVNNMLHGATEGWEYKMEVHYAHF
PMQVSVEGSDVVIKNFLGEKSPRRAQIRGDTDVQVDGEELTLTGSNKEDVGQTAADIEQL
TRVKDKDTRVFTDGVYITQKP---Q--TGDA-
>hfx_lucentense_DSM_14919
----------MSRIEIEIPDEVSAEVKNLELTIEGPNGSVTKRLWYPNVSVSAED-----
------------GAVVIESDVE-NAKTNATIGTFESHVNNMLHGATEGWEYKMEVHYAHF
PMQVSVEGSDVVIKNFLGEKSPRRAQIRGDTDVQVDGEELTLTGSNKEDVGQTAADIEQL
TRVKDKDTRVFTDGVYITQKP---Q--TGDA-
>hfx_volcanii_DS2
----------MSRIEIEIPDEVSAEVKNLELTIEGPNGSVTKRLWYPNVSVSAED-----
------------GAVVIESDVE-NAKTNATIGTFESHVNNMLHGATEGWEYKMEVHYAHF
PMQVSVEGSDVVIKNFLGEKSPRRAQIRGDTDVQVDGEELTLTGSNKEDVGQTAADIEQL
TRVKDKDTRVFTDGVYITQKP---Q--TGDA-
>hfx_denitrificans_ATCC_35960
----------MSRIEIEIPDEVSAEVKNLELTIEGPNGSVTKRLWYPNVTVSAED-----
------------DAVVIESDVE-NAKTNATIGTFESHVNNMLHGATEGWEYKMEVHYAHF
PMQVSVEGSDVVIKNFLGEKSPRRAQIRGDTDVQVDGEELTLTGSNKEDVGQTAADIEQL
TRVKDKDTRVFTDGVYITQKP---Q--TGDA-
>hfx_prahovense_DSM_18310
----------MSRIEIETPDEVSAEVKNLELTIEGPNGSVTKRLWYPNVSVSAED-----
------------DAIVIESDVE-NAKTNATIGTFESHVNNMLHGATEGWEYKMEVHYAHF
PMQVSVEGSDVVIKNFLGEKSPRRAQIRGDTDVQVDGEELTLTGSNKEDVGQTAADIEQL
TRVKDKDTRVFTDGVYIIQKP---Q--TGDA-
>hfx_gobbonsii_ATCC_33959
----------MSRIEIEIPDEVSAEVKNLELTIEGPNGSVTKRLWYPNVSVSAED-----
------------DAIVIESDVE-NAKTNATIGTFESHVNNMLHGATEGWEYKMEVHYAHF
PMQVSVEGSDVVIKNFLGEKSPRRAQIRGDTDVQVDGEELTLTGSNKEDVGQTAADIEQL
TRVKDKDTRVFTDGVYITQKP---Q--TGDA-
>hvx_asiaticus_JCM_14624
----------MARTTLTIPDDVTVEVDHLDVTVDGPEGTVSRRLWYPDVTVEVDG-----
------------DQVVIESDAD-DAKTTATVGTFESHVRNAFHGVTDNWEYEMEVFYSHF
PMQVDVEGDEVVIENFLGEKAPRRTTIHGDTQVSVDGEAITLSGPNKEDVGQTAADIEQL
TQVTGKDTRVFQDGVYITAKP---S--TGGA-
>hvx_ruber_XH_70
----------MARTTLTIPDDVTVEVDHLDVTVDGPEGTVSRRLWYPDVTVEVDG-----
------------DQVVIESDAD-DAKTTATVGTFESHVRNAFHGVTDNWEYEMEVFYSHF
PMQVDVEGDEVVIENFLGEKAPRRTTIHGDTQVNVDGEAITLSGPNKEHVGQTAADIEQL
TQVTGKDTRVFQDGVYITAKP---S--TGGA-
>hgn_salarium_B_1
----------MSRVEIEIPEDVSAEVDHLDLTVEGPNGSVTRRLWYPAVSVAVED-----
------------DHVVITADNE-KAKTNATIGTFESHITNMIHGVTDGWEYKMEVFYAHF
PMQVKVEGDEVVISNFLGEKAPRRAQVRGDTQVQVDGEELTLSGPNKEDVGQTAADIEQL
TRVSDKDTRVFQDGVYIVEKP---T--AGGA-
>haloarchaeon_3A1_DGR
----------MNRVEIDIPDDVSAEIDHLDLTVEGPNGSVTRRLWYPDVEVTVED-----
------------GAVVIAADAE-DAKTNATVGTFESHVANMIHGVTEGWEYKMEVFYAHF
PMQVTVEGDDVVIENFLGEKAARRTPVRGDTDVQVDGEEITLSGPSKEDVGQTAADIEQL
TRVSDKDTRVFQDGVYIVEKP---K--AGGV-
>hrr_Cb34
----------MNRVEIEIPDDVSAETDHLELTVEGPNGSVTRRLWYPDIDVSVED-----
------------GAVVIASENE-DAKTNATVGTFESHVSNMVHGVTEGWEYTMEVYYAHF
PMQVSVESEEVVIENFLGEKAQRRTPIRGDTDVQVDGETVTLSGSDKEAVGQTAADIEQL
TKVTDKDTRVFQDGVYIVEKP------TGGA-
>hrr_Ea1
----------MNRVEIEIPDDVSAETDHLELTVEGPNGSVTRRLWYPDVEVTVED-----
------------GAVAIASENE-DAKTNATVGTFESHVANMIHGVTEGWEYTMEVYYAHF
PMQVTVEGDEVVIENFLGERAQRRTPVRGDTDVQVDGETVTLSGSDKEAVGQTAADIEQL
TKVTDKDTRVFQDGVYIVEKP------TGGA-
>hrr_Ea8
----------MNRVEIEIPDDVSAETDHLELTVEGPNGSVTRRLWYPDVEVTVED-----
------------GAVAIASENE-DAKTNATVGTFESHVANMIHGVTEGWEYTMEVYYAHF
PMQVTVEGDEVVIENFLGERAQRRTPVRGDTDVQVDGETVTLSGSDKEAVGQTAADIEQL
TKVTDKDTRVFQDGVYIVEKP------TGGA-
>hrr_hd13
----------MNRVEIEIPDDVSAETDHLELTVEGPNGSVTRRLWYPDVEVTVED-----
------------GAVAIASENE-DAKTNATVGTFESHVANMIHGVTEGWEYTMEVYYAHF
PMQVTVEGDEVVIENFLGERAQRRTPVRGDTDVQVDGETVTLSGSDKEAVGQTAADIEQL
TKVTDKDTRVFQDGVYIVEKP------TGGA-
>hrr_IB24
----------MNRVEIEIPDDVSAETDHLELTVEGPNGSVTRRLWYPDVEVTVED-----
------------GAVAIASENE-DAKTNATVGTFESHVANMIHGVTEGWEYTMEVYYAHF
PMQVTVEGDEVVIENFLGERAQRRTPVRGDTDVQVDGETVTLSGSDKEAVGQTAADIEQL
TKVTDKDTRVFQDGVYIVEKP------TGGA-
>hrr_Eb13
----------MNRVEIEIPDDVSAETDHLELTVEGPNGSVTRRLWYPDVEVTVED-----
------------GAVAIASENE-DAKTNATVGTFESHVTNMIHGVTEGWEYTMEVYYAHF
PMQVTVEGDEVVIENFLGERAQRRTPVRGDTDVQVDGETVTLSGSDKEAVGQTAADIEQL
TKVTDKDTRVFQDGVYIVEKP------TGGA-
>hrr_aidingense_JCM_13916
----------MNRVEIEIPDDVSAETDHLELTVEGPNGSVTRRLWYPDIEVTVED-----
------------GVVAIASENE-DAKTNATVGTFESHVANMIHGVTDGWEYTMEVYYAHF
PMQVSVEGDEVVIENFLGERAQRRTPIRGDTDVQVDGETVTLSGSDKEAVGQTAADIEQL
TKVTDKDTRVFQDGVYIVEKP------TGGA-
>hrr_E3
----------MNRVEIEIPDDVSAETDHLELTVEGPNGSVTRRLWYPDVEVTVED-----
------------GAVVIASEND-DAKTNATVGTFESHVANMIHGVTDGWEYTMEVYYAHF
PMQVTVEGDEVVIENFLGERAQRRTPIRGDTDVQIDGETVTLSGSDKEAVGQTAADIEQL
TKVTDKDTRVFQDGVYIVEKP------TGGA-
>hrr_kocurii_JCM_14978
----------MNRVEIDIPDDVSAETDHLELTVEGPNGSVTRRLWYPDVEVTVED-----
------------GVVAIASENE-DAKTNATVGTFESHVANMIHGVTDGWEYTMEVYYAHF
PMQVTVEGDEVVIENFLGERAQRRTPIRGDTDVQIDGETVRLTGSDKEAVGQTAADIEQL
TKVTDKDTRVFQDGVYIVEKP------TGGA-
>hrr_C49
----------MNRVEIDIPDDVSAETDHLELTVEGPNGSVTRRLWYPDVEVTVED-----
------------GVVAIASEND-DAKTNATVGTFESHVANMIHGVTDGWEYTMEVYYAHF
PMQVTVEGDEVVIENFLGERAQRRTPIRGDTDVQIDGETVTLSGSDKEAVGQTAADIEQL
TKVTDKDTRVFQDGVYIVEKP------TGGA-
>hrr_lipolyticum_DSM_21995
----------MNRVEIEIPDDVSAETDHLELTVEGPNGSVTRRLWYPDVEVTVED-----
------------GVVAIASENE-DAKTNATVGTFESHVANMIHGVTDGWEYTMEVYYAHF
PMQVTTEGDEVVIENFLGERAQRRTPIRGDTDVQIDGETVTLTGSDKEAVGQTAADIEQL
TKVTDKDTRVFQDGVYIVEKP------TGGA-
>hrr_lacusprofundi_ATCC_49239
----------MNRVEIEIPDDVSAETDHLELTVEGPNGSVTRRLWYPDVEVTVED-----
------------GVVAIASENE-DAKTNATVGTFESHVANMIHGVTDGWEYTMEVYYAHF
PMQVTVEGDEVVIENFLGERAQRRTPIRGDTDVQIDGETVTLSGSDKEAVGQTAADIEQL
TKVTDKDTRVFQDGVYIVEKP------TGGA-
>hrr_saccharovorum_DSM_1137
----------MNRVEIEIPDDVSAETDHLELTVEGPNGSVTRRLWYPDVEVTVED-----
------------GVVAIASENE-DAKTNATVGTFESHVANMIHGVTDGWEYTMEVYYAHF
PMQVTVEGDEVVIENFLGERAQRRTPIRGDTDVQIDGETVTLSGSDKEAVGQTAADIEQL
TKVTDKDTRVFQDGVYIVEKP------TGGA-
>hrr_hochstenium_ATCC_700873
----------MNRVEIEIPDDVSAETDHLELTVEGPNGSVTRRLWYPDVDVSVEE-----
------------GAVVITTDNE-DAKTNATVGTFESHVANMIHGVTEGWEYAMEVYYAHF
PMQVTVEGDEVVIENFLGESAARRTPIRGDTEVQVDGETVTLSGSDKEAVGQTAADIEQL
TKVTDKDTRVFQDGVYIVEKP------TGGA-
>hrr_tebenquichense_DSM_14210
----------MNRVEIEIPDDVSAETDHLELTVEGPNGSVTRRLWYPDVEVSVEE-----
------------GAVVITTDNE-DAKTNATVGTFESHVANMIHGVTEGWEYAMEVYYAHF
PMQVTVEGDEVVIENFLGESAARRTPIRGDTEVQVDGETVTLSGSDKEAVGQTAADIEQL
TKVTDKDTRVFQDGVYIVEKP------TGGA-
>hrr_SP3
----------MNRVEIEIPDDVSAETDHLELTVEGPNGSVTRRLWYPDVDVAVED-----
------------GAVVITADNE-DAKTNATVGTFESHVANMIHGVTEGWEYAMEVYYAHF
PMQVTVEGDEVVIENFLGESAARRTPIRGDTDVQIDGETVTLSGSDKEAVGQTAADIEQL
TKVTDKDTRVFQDGVYIVEKP------TGGA-
>hrr_SP9
----------MNRVEIEIPDDVSAETDHLELTVEGPNGSVTRRLWYPDVDVAVED-----
------------GAVVITADNE-DAKTNATVGTFESHVANMIHGVTEGWEYAMEVYYAHF
PMQVTVEGDEVVIENFLGESAARRTPIRGDTDVQIDGETVTLSGSDKEAVGQTAADIEQL
TKVTDKDTRVFQDGVYIVEKP------TGGA-
>hrr_SP5
----------MNRVEIEIPDDVSAETDHLELTVEGPNGSVTRRLWYPDVDVSVED-----
------------GAVVIATENE-DAKTNATVGTFESHVANMIHGVTEGWEYAMEVYYAHF
PMQVNVEGDEVVIENFLGESAARRTPIRGDTDVQVDGETVTLTGSDKEAVGQTAADIEQL
TKVTDKDTRVFQDGVYIVEKP------TGGA-
>hrr_SP7
----------MNRVEIEIPDDVSAETDHLELTVEGPNGSVTRRLWYPDVDVSVED-----
------------GAVVIATENE-DAKTNATVGTFESHVANMIHGVTEGWEYAMEVYYAHF
PMQVNVEGDEVVIENFLGESAARRTPIRGDTDVQVDGETVTLTGSDKEAVGQTAADIEQL
TKVTDKDTRVFQDGVYIVEKP------TGGA-
>hrr_californiensis_DSM_19288
----------MNRVEIEIPDDVSAETDHLELTVEGPNGSVTRRLWYPDVDVSVED-----
------------GAVVITSDNE-DAKTNATVGTFESHVANMIHGVTEGWEYAMEVYYAHF
PMQVNVEGDEVVIENFLGESAARRTPIRGDTDVQVDGETVTLTGSDKEAVGQTAADIEQL
TKVTDKDTRVFQDGVYIVEKP------TGGA-
>hrr_C3
----------MNRVEIEIPDDVSAETDHLELTVEGPNGSVTRRLWYPDIDVSIED-----
------------GAVVITTENE-DAKTNATVGTFESHVANMIHGVTEGWEYAMEVYYAHF
PMQVNVEGDEVVIENFLGESAARRTPIRGDTDVQVDGETVTLTGSDKEAVGQTAADIEQL
TKVTDKDTRVFQDGVYIVEKP------TGGA-
>hrr_T3cd
----------MNRVEIEIPDDVSAETDHLELTVEGPNGSVTRRLWYPDVDVSIED-----
------------GAVVIAAENE-DAKTNATVGTFESHVANMIHGVTEGWEYAMEVYYAHF
PMQVNVEGDEVVIENFLGESAARRTPIRGDTDVQVDGETVTLTGSDKEAVGQTAADIEQL
TKVTDKDTRVFQDGVYIVEKP------TGGA-
>hrr_167
----------MNRVEIEIPDDVSAETDHLELTVEGPNGSVTRRLWYPDVDVSIED-----
------------GAVVIASENE-DAKTNATVGTFESHVANMIHGVTEGWEYAMEVYYAHF
PMQVNVEGDEVVIENFLGESAARRTPIRGDTDVQVDGETVTLTGSDKEAVGQTAADIEQL
TKVTDKDTRVFQDGVYIVEKP------TGGA-
>hrr_C2_b
----------MNRVEIEIPDDVSAETDHLELTVEGPNGSVTRRLWYPDVDVSIED-----
------------GAVVIASENE-DAKTNATVGTFESHVANMIHGVTEGWEYAMEVYYAHF
PMQVNVEGDEVVIENFLGESAARRTPIRGDTDVQVDGETVTLTGSDKEAVGQTAADIEQL
TKVTDKDTRVFQDGVYIVEKP------TGGA-
>hrr_arcis_JCM_13916
----------MNRVEIEIPDDVSAETDHLELTVEGPNGSVTRRLWYPDVDVSIED-----
------------GAVVITSENE-DAKTNATVGTFESHVANMIHGVTEGWEYAMEVYYAHF
PMQVNVEGDEVVIENFLGESAARRTPIRGDTDVQVDGETVTLTGSDKEAVGQTAADIEQL
TKVTDKDTRVFQDGVYIVEKP------TGGA-
>hrr_distributum_JCM_10118
----------MNRVEIEIPDDVSAETDHLELTVEGPNGSVTRRLWYPDVDVSIED-----
------------GAVVITSENE-DAKTNATVGTFESHVANMIHGVTEGWEYAMEVYYAHF
PMQVNVEGDEVVIENFLGESAARRTPIRGDTDVQVDGETVTLTGSDKEAVGQTAADIEQL
TKVTDKDTRVFQDGVYIVEKP------TGGA-
>hrr_E8
----------MNRVEIEIPDDVSAETDHLELTVEGPNGSVTRRLWYPDVDVSIED-----
------------GAVVITSENE-DAKTNATVGTFESHVANMIHGVTEGWEYAMEVYYAHF
PMQVNVEGDEVVIENFLGESAARRTPIRGDTDVQVDGETVTLTGSDKEAVGQTAADIEQL
TKVTDKDTRVFQDGVYIVEKP------TGGA-
>hrr_LG2
----------MNRVEIEIPDDVSAETDHLELTVEGPNGSVTRRLWYPDVDVSIED-----
------------GAVVITSENE-DAKTNATVGTFESHVANMIHGVTEGWEYAMEVYYAHF
PMQVNVEGDEVVIENFLGESAARRTPIRGDTDVQVDGETVTLTGSDKEAVGQTAADIEQL
TKVTDKDTRVFQDGVYIVEKP------TGGA-
>hrr_LG3
----------MNRVEIEIPDDVSAETDHLELTVEGPNGSVTRRLWYPDVDVSIED-----
------------GAVVITSENE-DAKTNATVGTFESHVANMIHGVTEGWEYAMEVYYAHF
PMQVNVEGDEVVIENFLGESAARRTPIRGDTDVQVDGETVTLTGSDKEAVGQTAADIEQL
TKVTDKDTRVFQDGVYIVEKP------TGGA-
>hrr_litoreum_JCM_13561
----------MNRVEIEIPDDVSAETDHLELTVEGPNGSVTRRLWYPDVDVSIED-----
------------GAVVITSENE-DAKTNATVGTFESHVANMIHGVTEGWEYAMEVYYAHF
PMQVNVEGDEVVIENFLGESAARRTPIRGDTDVQVDGETVTLTGSDKEAVGQTAADIEQL
TKVTDKDTRVFQDGVYIVEKP------TGGA-
>hrr_terrestre_JCM_10247
----------MNRVEIEIPDDVSAETDHLELTVEGPNGSVTRRLWYPDVDVSIED-----
------------GAVVITSENE-DAKTNATVGTFESHVANMIHGVTEGWEYAMEVYYAHF
PMQVNVEGDEVVIENFLGESAARRTPIRGDTDVQVDGETVTLTGSDKEAVGQTAADIEQL
TKVTDKDTRVFQDGVYIVEKP------TGGA-
>hrr_C2_a
----------MNRVEIEIPDDVSAETDHLELTVEGPNGSVTRRLWYPDVDVTIED-----
------------GAVVIATENE-DAKTNATVGTFESHVANMIHGVTEGWEYAMEVYYAHF
PMQVNVEGDEVVIENFLGESAARRTPIRGDTDVQIDGETVTLSGSDKEAVGQTAADIEQL
TKVTDKDTRVFQDGVYIVEKP------TGGA-
>hrr_Ec15
----------MNRVEIEIPDDVSAETDHLELTVEGPNGSVTRRLWYPDVDVTIED-----
------------GAVVIATENE-DAKTNATVGTFESHVANMIHGVTEGWEYAMEVYYAHF
PMQVNVEGDEVVIENFLGESAARRTPIRGDTDVQIDGETVTLSGSDKEAVGQTAADIEQL
TKVTDKDTRVFQDGVYIVEKP------TGGA-
>hrr_Fb21
----------MNRVEIEIPDDVSAETDHLELTVEGPNGSVTRRLWYPDVDVTIED-----
------------GAVVIATENE-DAKTNATVGTFESHVANMIHGVTEGWEYAMEVYYAHF
PMQVNVEGDEVVIENFLGESAARRTPIRGDTDVQIDGETVTLSGSDKEAVGQTAADIEQL
TKVTDKDTRVFQDGVYIVEKP------TGGA-
>hrr_G37
----------MNRVEIEIPDDVSAETDHLELTVEGPNGSVTRRLWYPDVDVTIED-----
------------GAVVIATENE-DAKTNATVGTFESHVANMIHGVTEGWEYAMEVYYAHF
PMQVNVEGDEVVIENFLGESAARRTPIRGDTDVQIDGETVTLSGSDKEAVGQTAADIEQL
TKVTDKDTRVFQDGVYIVEKP------TGGA-
>hrr_Ga2p
----------MNRVEIEIPDDVSAETDHLELTVEGPNGSVTRRLWYPDVDVTIED-----
------------GAVVIATENE-DAKTNATVGTFESHVANMIHGVTEGWEYAMEVYYAHF
PMQVNVEGDEVVIENFLGESAARRTPIRGDTDVQIDGETVTLSGSDKEAVGQTAADIEQL
TKVTDKDTRVFQDGVYIVEKP------TGGA-
>hrr_Ga36
----------MNRVEIEIPDDVSAETDHLELTVEGPNGSVTRRLWYPDVDVTIED-----
------------GAVVIATENE-DAKTNATVGTFESHVANMIHGVTEGWEYAMEVYYAHF
PMQVNVEGDEVVIENFLGESAARRTPIRGDTDVQIDGETVTLSGSDKEAVGQTAADIEQL
TKVTDKDTRVFQDGVYIVEKP------TGGA-
>hrr_LD3
----------MNRVEIEIPDDVSAETDHLELTVEGPNGSVTRRLWYPDVDVTIED-----
------------GAVVIATENE-DAKTNATVGTFESHVANMIHGVTEGWEYAMEVYYAHF
PMQVNVEGDEVVIENFLGESAARRTPIRGDTDVQIDGETVTLSGSDKEAVGQTAADIEQL
TKVTDKDTRVFQDGVYIVEKP------TGGA-
>hrr_LG1
----------MNRVEIEIPDDVSAETDHLELTVEGPNGSVTRRLWYPDVDVTIED-----
------------GAVVIATENE-DAKTNATVGTFESHVANMIHGVTEGWEYAMEVYYAHF
PMQVNVEGDEVVIENFLGESAARRTPIRGDTDVQIDGETVTLSGSDKEAVGQTAADIEQL
TKVTDKDTRVFQDGVYIVEKP------TGGA-
>hrr_coriense_DSM_10284
----------MNRVEIEIPDDVSAETDHLELTVEGPNGSVTRRLWYPDVDVTIED-----
------------GAVVIASENE-DAKTNATVGTFESHVANMIHGVTEGWEYAMEVYYAHF
PMQVNVEGDEVVIENFLGESAPRRTPIRGDTDVQIDGETVTLTGSDKEAVGQTAADIEQL
TKVTDKDTRVFQDGVYIVEKP------TGGA-
>hrr_chaoviator_HaloG
----------MNRVELEIPDEVTAEVDHLDVTVEGPEGTITRRLWYPDVTVEVED-----
------------DTVVIESDNE-DAKTNATVGTFESHVANMIHGVTEGWEYAMEVYYAHF
PMQVNVEGSEVVIENFLGEKAERRTTIHGDTDVSVDGEQLTLVGPNKEDVGQTAADIEQL
TKVKGKDTRVFQDGVYITEKP---A--TGGA-
>htg_limicola_JCM_13563
-----------MRVELEIPENVTVEVDRFDVTVEGPEGTVSRRLWYPDVTVAVDD-----
------------DLVVIESDAE-DAKTNSTVGTFESHISNAFHGVTEGWEYEMEVFYSHF
PMQVRVEGEDVVIENFLGEKAPRRTTIHGETEVAVDDEQLVLSGPDKEDVGQTAADIEQL
TKVSGKDTRVFQDGVYITNKP---A--KGGV-
>nnm_versiforme_JCM_10478
-----------MRVELEIPENVSVEVDRFDVTVEGPEGAVTRRLWYPDVTVETDD-----
------------DQVVIESGAE-DAKTNSTVGTFESHITNAFHGVTEGWEYEMEVFYSHF
PMQVRVDGDDVVIENFLGEKAPRRTTIHGETEVTVDEEQIVLSGPSKDDVGQTAADIEQL
TKVSGKDTRVFQDGVYITTKP---A--KGGA-
>htg_thermotolerans_DSM_11522
-----------MRVELEIPENVTVEVDRFDVTVEGPEGAVSRRLWYPDVTVETDD-----
------------DQVVIESGVE-DAKTNSTVGTFESHITNAFHGVTEGWEYEMEVFYSHF
PMQVRVEGEEVVIENFLGEKAPRRTTIHGETEVTVDDEQLVLSGPSKEDVGQTAADIEQL
TKVSGKDTRIFQDGVYITNKP---A--KGGA-
>nnm_pellirubrum_DSM_15624
-----------MRVELEIPENVTVEVDRFDVTVEGPEGTVSRRLWYPDVTVETDD-----
------------DQVVIESGAE-DAKTNSTVGTFESHITNAFHGVTEGWEYEMEVFYSHF
PMQVRVEGEEVVIENFLGEKAPRRTTIHGETEVTVDDEQLVLSGPSKEDVGQTAADIEQL
TKVSGKDTRIFQDGVYITNKP---A--KGGA-
>nnm_gari_JCM_14663
-----------MRVELEIPENVTVEVDRFDVTVEGPEGAVTRRLWYPDVTVETDD-----
------------DQVVIESGAE-DAKTNSTVGTFESHITNAIHGVTEGWEYEMEVFYSHF
PMQVRVEGDEVVIENFLGEKAPRRTTIHGDTEVSVDDEQLVLSGPSKEDVGQTAADIEQL
TKVSGKDTRVFQDGVYITTKP---A--KGGA-
>nnm_sp_J7_2
-----------MRVELEIPENVTVEVDRFDVTVEGPEGAVTRRLWYPDVTVETDD-----
------------DQVVIESGAE-DAKTNSTVGTFESHITNAIHGVTEGWEYEMEVFYSHF
PMQVRVEGDEVVIENFLGEKAPRRTTIHGDTEVSVDDEQLVLSGPSKEDVGQTAADIEQL
TKVSGKDTRVFQDGVYITTKP---A--KGGA-
>hrr_LB1
-----------MRVELEIPENVTVEVDRFDVTVEGPEGAVTRRLWYPDVTVETDD-----
------------DQVVIESGAE-DAKTNSTVGTFESHITNAIHGVTEGWEYEMEVFYSHF
PMQVRVEGDEVVIENFLGEKAPRRTTIHGDTDVSVDDEQLVLSGPSKEDVGQTAADIEQL
TKVSGKDTRVFQDGVYITNKP---A--KGGA-
>nnm_altunense_JCM_14663
-----------MRVELEIPENVTVEVDRFDVTVEGPEGAVTRRLWYPDVTVETDD-----
------------DQVVIESGAE-DAKTNSTVGTFESHITNAIHGVTEGWEYEMEVFYSHF
PMQVRVEGDEVVIENFLGEKAPRRTTIHGDTEVSVDDEQLVLSGPSKEDVGQTAADIEQL
TKVSGKDTRVFQDGVYITNKP---A--KGGA-
>nnm_pallidum_DSM_3751
-----------MRVELEIPENVTVEVDRFDVTVEGPEGAVTRRLWYPDVTVETDD-----
------------DQVVIESGAE-DAKTNSTVGTFESHITNAIHGVTEGWEYEMEVFYSHF
PMQVRVEGDEVVIENFLGEKAPRRTTIHGDTEVSVDDEQLVLSGPSKEDVGQTAADIEQL
TKVSGKDTRVFQDGVYITNKP---A--KGGA-
>nln_innermongolicus_JCM_12255
-----------MRVELDIPDNVTVEKDHLDVTVDGPEGSVTRRLWYPDVTVEVED-----
------------DTVVVESDSE-DAKTNATVGTFESHITNAFHGVTEGWEYKMEVFYSHF
PMQVRAEGDEVVIENFLGEKAPRRTTIHGDTEVDAGDEVIVLSGPNKEDVGQTAADIEQL
TRVSGKDTRVFQDGVYITEKP---A--TGGA-
>nab_magadii_ATCC_43099
-----------MRVELDIPDNVTVEIDHLDVTVDGPEGSVTRRLWYPDVTVDVED-----
------------DTVVIESDAE-DAKTNATVGTFESHIQNAFHGVTTGWEYKMEVFYSHF
PMQVRAEGDEVVIENFLGEKAARRTTIHGDTNVSVDDERLVLSGPNKEDVGQTAADIEQL
TKVKGKDTRVFQDGVYITEKP---ATETGGA-
>nab_chahannaoensis_JCM_10990
-----------MRVELDIPDNVTVEIDHLDVTVDGPEGSVTRRLWYPDVTVDVED-----
------------DTVVIESDAE-DAKTNATVGTFESHISNAFHGVTTGWEYKMEVFYSHF
PMQVRAEGDEVVIENFLGEKAARRTTIHGDTNVSVDDERLVLSGPNKEDVGQTAADIEQL
TKVKGKDTRVFQDGVYITEKP---A--AGGA-
>nab_hulunbeirensis_JCM_10989
-----------MRVELDIPDNVTVEIDHLDVTVDGPEGSVTRRLWYPDVTVDVED-----
------------DTVVIESDAE-DAKTNATVGTFESHISNAFHGVTSGWEYKMEVFYSHF
PMQVRAEGDEVVIENFLGEKAARRTTIHGDTNVSVDDERLVLSGPNKEDVGQTAADIEQL
TKVKGKDTRVFQDGVYITEKP---A--AGGA-
>nab_asiatica_DSM_12278
-----------MRVELDIPDNVTVEIDHLDVTVDGPEGTVSRRLWYPDVTVDVED-----
------------DTVVIESEAE-DAKTNATVGTFKSHVSNAFHGVTEGWEYKMEVFYSHF
PMQVRAEGEEVVIENFLGEKAARRTTIHGETTVSVDEERIVLTGPDKENVGQTAADIEQL
TKVSGKDTRVFQDGVYITEKP---ATETGGA-
>nab_taiwanensis_DSM_12281
-----------MRVELDIPDNVTVEIDHLDVTVDGPEGTVSRRLWYPDVTVDVED-----
------------DTVVIESEAE-DAKTNATVGTFESHVSNAFHGVTEGWEYKMEVFYSHF
PMQVREESEEVVIENFLGEKAARRTTIHGETTVSVDDERIVLTGPDKEDVGQTAADIEQL
TKVSGKDTRVFQDGVYITEKP---ATETGGA-
>nab_aegyptia_DSM_13077
-----------MRVELDIPDNVTVEIDHLDVTVDGPEGTVSRRLWYPDVTVDVED-----
------------DTVVIESEAE-DAKTNATVGTFESHVSNAFHGVTEGWEYKMEVFYSHF
PMQVRAEGEEVVIENFLGEKAARRTTIHGETTVSVDDERIVLTGPDKEDVGQTAADIEQL
TKVSGKDTRVFQDGVYITEKP---ATETGGA-
>htg_salina_JCM_13891
-----------MRVELETPDNVTVEIDHLDVTVEGPEGSVTRRLWYPDVSVDVEG-----
------------DTVVIESESE-DAKTNATVGTFESHLTNAFHGVTEGWEYKMEVFYSHF
PMQVRVEGDEVVIENFLGEKAARRTTIHGDTDVSVDDEALTLSGPNKEDVGQTAADIEQL
TRVSGKDTRVFQDGVYITEKP---A--TGGA-
>htg_turkmenica_DSM_5511
-----------MRVELETPDNVTVEIDHLDVTVEGPEGSVTRRLWYPDVTVDVEG-----
------------DSVVIESESE-DAKTNATVGTFESHLTNAFHGVTEGWEYKMEVFYSHF
PMQVRVEGDEVVIENFLGEKAARRTTIHGDTEVSVDDEALTLSGPNKEDVGQTAADIEQL
TRVSGKDTRVFQDGVYITEKP---A--TGGA-
>nrr_tibetense_GA33
-----------MRVELEIPENVSVEIDHLDVTVDGPEGNVTRRLWYPDVSVELED-----
------------DTVAIESDNE-DAKTNATVGTFESHVRNAFHGVTTGWEYKMEVFYSHF
PMQVRVEGDDVVIENFLGEKAPRRTTIHGETDVSVDDERLVLSGPNKEDVGQTAADIEQL
TRVNDKDTRVFQDGVYITEKP---A--KGGA-
>nbt_gregoryi_SP2
-----------MRVELEIPDSVTVEKDHLDVTVEGPEGSVTRRLWYPDVTVDVED-----
------------DTVVIESDAE-DAKTNATVGTFESHVENAFHGVTEGWEYEMEVFYSHF
PMQVRAEGDEVVIENFLGEKAPRRTTIHGDTEVTVDDEQLVLSGPDKEDVGQTAADIEQL
TKVSGKDTRIFQDGVYITAKP---A--KGGV-
>hbi_nitrareducens_JCM_10879
-----------MRVELEIPDNVTVEKDHLDVTVDGPEGSVTRRLWYPDVSVDVED-----
------------DTVVIESEAE-DAKTNATVGTFESHITNAFHGVTEGWEYEMEVFYSHF
PMQVRVDGDEVVIENFLGEKAPRRTTIHGDTEVTVDDEQLVLSGPNKEDVGQTAADIEQL
TRVSGKDTRIFQDGVYITQKP---A--KGGV-
>hpg_xanaduensis_SH_6
-----------MRVELEIPDNVTVEIDHLDVTVDGPEGSVTRRLWYPDVSVDVDD-----
------------DSVVIESESE-DAKTNATVGTFESHITNAFHGVTEGWEYEMEVFYSHF
PMQVRVEGDDVVIENFLGEKAPRRTTIHGDTEVTVDDEQLVLSGPDKEDVGQTAADIEQL
TRVSGKDTRVFQDGVYITNKP---A--KGGA-
>hbi_lacisalsi_AJ5
-----------MRVELEIPDNVTVEKDHLDVTVDGPEGSVTRRLWYPDVSVDVED-----
------------DSVVIESDAE-DAKTNATVGTFESHIENAFHGVTEGWEYEMEVFYSHF
PMQVRVEGDDVVIENFLGEKAPRRTTIHGDTEVTVDDEQLVLSGPDKEDVGQTAADIEQL
TRVSGKDTRVFQDGVYITQKP---A--KGGV-
>ncc_amylolyticus_DSM_10524
-----------MRVELEIPENVTVEVDHLDVTVDGPEGAVSRRLWYPDVTVEAED-----
------------DQVVIESGAE-DAKTNATVGTFESHLNNAFHGVTEGWEYKMEVFYSHF
PMQVRVEGDDVVIENFLGEKAPRRTTIHGETDVSVDDERLVLSGPNKEDVGQTAADIEQL
TRVSGKDTRVFQDGVYITEKP---A--KGGA-
>ncc_jeotgali_DSM_18795
-----------MRVELEIPENVSVEVDHLDVTVDGPEGAVTRRLWYPDVTVEAED-----
------------DQVVIESTAE-DAKTNATVGTFESHLNNAFHGVTEGWEYKMEVFYSHF
PMQVRVEGEEVVIENFLGEKAPRRTTIHGETDVSVDDERLVLSGPNKEDVGQTAADIEQL
TRVSGKDTRVFQDGVYITEKP---A--KGGA-
>ncc_occultus_SP4
-----------MRVELEIPENVSVEVDHLDVTVDGPEGAVTRRLWYPDVTVETED-----
------------DQVVIESAAE-DAKTNATVGTFESHLKNAFHGVTEGWEYKMEVFYSHF
PMQVRVEGEEVVIENFLGEKAPRRTTIHGETDVSVDDERLVLSGPNKEDVGQTAADIEQL
TRVSGKDTRVFQDGVYITEKP---A--KGGA-
>nrr_bangense_JCM_10635
-----------MRVELEIPDNVTVETDHLDVTVDGPEGSVSRRLWYPDVSVETED-----
------------DTVVIESDAE-DAKTNATVGTFESHITNAFHGVTEGWEYKMEVFYSHF
PMQVRVDGDEVVIENFLGEKAPRRTTIHGETDVSVDNERLVLSGPNKEDVGQTAADIEQL
TRVSGKDTRVFQDGVYITEKP---A--KGGA-
>nrr_sulfidifaciens_JCM_14089
-----------MRVELEIPDNVTVEIDHLDVTVDGPEGSVTRRLWYPDVSVETED-----
------------DSVVIESEAE-DAKTNATVGTFESHIRNAFHGVTEGWEYKMEAFYSHF
PMQVRVDGDDVVIENFLGEKAPRRTTIHGETDVSVDGERLVLSGPNKEDVGQTAADIEQL
TRVSGKDTRVFQDGVYITEKP---A--KGGA-
