# Supplementary material for: Inteins as indicators of gene flow in the halobacteria
Source: Front Microbiol. 2014 Jun 26;5:299. doi: 10.3389/fmicb.2014.00299 (PMC4071816; doi:10.3389/fmicb.2014.00299)
Supplement: Supplementary file 1 [file DataSheet1.ZIP › data_file1/reference_tree_alignment/P0_L10p-nog.aln]

>lcl|36548_977 unnamed protein product
-------------------------------MLEK-------------------------
---------VGI------------------------------EAKQPNSAIRK-------
-----------------CVRVQLIK--------NG-----------------KQVTAFCP
G-----------------------------------------------------------
------------------------------------------------------------
--------------------------------------------------DGAISFIDE-
----------HDEVTIAGIGGAKGRAMG-----------------------DL-----SG
VNYKVEKV----------------------------------------------------
------------------------------------------------------------
------------------------------------------------------------
------NGVSMIELVRG----------------------------NAEKPVR--------
------------------------------------------------------------
---------
>lcl|36549_746 unnamed protein product
MANGKYAARKLKKDRQKRRWSDSE------------------------------------
YA------------------------------------------------RRE-------
---------------------------------RG----------------LKKKSDPLE
G--------------------------------APQARG------IV-------------
------------------------------------------------------------
-----------------------------------LEKVGIEA----KQPNSAIRKCVRV
QLIKNGKQVTA-------------------------------------------------
--FCPGDG------------------------------------------------AISF
IDEHDEV-----------------------------------------------------
-------------TIAGIGGAKGRAMGDLSGVNY----------KVEKV-----------
------NGVSMIELVRG----------------------------NAEKPVR--------
------------------------------------------------------------
---------
>lcl|36556_2258 unnamed protein product
-MFKRVPNAADPPDAQTPAIARHSAVHGCESGVDDPSYRISTSLAPALSRVLTRGLRETG
YPSIELLGLTGVEVPTVVLHGSGMDKHNTGWIGTASTPSTQEPSEALAAICTEEFPDWYG
IETGTLVLDTVGLAAVPTSRLVVREGAPDAATLDSLLRTILTRNHNRNVPTLCQLLVHLA
GTDQYQVTARVAELGVSCRPLGRYGLASSLASPAPCPIDRETPSEITSSRCLATDGWETS
IESGHTRTPGLAASDGLTPASDAAVMSLELRTSTHEFASLLAGTTGAEPYASLGVSPTMT
LSETELEALVDVTPHYESCDWPVTASRFAPPFIRETIHSDAAGTEHESVLAGPQRVMTRI
GV-QDGSSITDFVDGWLSESGITHESVTDRSSGDPHFRGHPHDAAGPVAVVDPEADVTDD
VLTSAGELIMAANRARRADAHLLVITPSEQAADWARDVLTVPYVRRQGDTAQLYTFPMDV
HTTRGDVVVALRESDPVYWIVSDTGRRAVYQGDRCLASGPVTEPIASYAFEAPRVRKRDG
SLRVVTPAGDVRSQFASAEALHAEYLGVPRPILPVRPLFCADVTVASRTGSSLREPPVPF
HQFEGSDHQRRPDHYKRGLVEFIETYTRRTSTQPSADTSTAPRFVEQFQRWY--DGHSTR
SPP-SRLRVADQID---QLR----GRSEITDAGALTRHSWWTPAESLPLALAHGHADDAI
VATDHQNAN
>gi|339756886|gb|EGQ40469.1| ribosomal protein L10 [Candidatus Nanosalinarum sp. J07AB56]
--------MVQPKPKQLTRSDKEEIVENTAEMIES-------------------------
HSIVGILDMQSL------------------------------PARQLQEIKGE-------
---------LSEFASVRMVRKTLMEIAVDQAEKDG----------------IDAVLENPA
L--------QPALIFSEKSPFQLYRLIDENKTSAAAQGGEVAPDQIT-------------
---------------------------------------IPEGDTGIGP-----------
-----------------------------GPMLGKLQQFGAQV----QVQDGSIHVQEET
VMLEEGDTIDDDAVEVLNQLGIEPLEIG----------------------LDLKVAYSDG
NIFDKQEL------------------------------------------------DIDE
EQYRQDV-------------------------------------------EAGAGAAFRL
AVNAGVVNETTAPAIVSEAVSKARSLSTDRGIPS--EETIED--SISLA----RSRAEAV
D--------------------------------------------SETDREN--------
-----------------TDQ----------------------------------------
---------
>gi|541180612|gb|ERG89209.1| ribosomal protein L10 [halophilic archaeon J07HX5]
-------MSTQRTTETIPEWKRRE-VDELAAFLDQ-------------------------
YESIGVVDITGI------------------------------PSRQLQQVRRE-------
---------LHETAELRVARNTLIERALKDAS-RE----------------LETLTEHVT
G--------QVGVIGTNNNPFGLYRRLEESKTSAPINAGETAPNDIV-------------
---------------------------------------VPEGDTGVDP-----------
-----------------------------GPFVGDLQNVGANA----RIEGGSITVLEES
TVLEADGTVSDTLAGVLSELGIEPKEVG----------------------LDLRGVFADG
ITFEPSEL------------------------------------------------ELDV
EQYRTDL-------------------------------------------TAAAGDARSL
AATSGFPASGAVGLVLATASADAKQLGREATLLE--PGVIPD--LLSRADGQLRALAAQI
D-----DQEALPEELQG--ADGA-------ATTAESTDTGE----QTTEDDT--TASED-
-NT--SADDGEGDD---DDD----DDDTGDALGAMFG-----------------------
---------
>gi|541203775|gb|ERH11755.1| ribosomal protein L10 [halophilic archaeon J07HB67]
------MSEASNKTTNVPQWKREE-VEELADFVER-------------------------
YDAIGVVDLTGI------------------------------PSRQLQDMRRE-------
---------LHGQAALRMSRNTLTVRALEAAG-ES----------------VADLADEMT
G--------HVGLIGTNDNPFGLYQQLEASKTSAPISAGEVAPNEIV-------------
---------------------------------------IPEGDTGVDP-----------
-----------------------------GPFVGELQQAGADA----RIQEGSIQVLSDS
VVADPGDEVDADLASVLGELGIEPKEVG----------------------LDLRAVVADG
VVFEPDDL------------------------------------------------AIDV
DEYRADV-------------------------------------------EAAAAGARNL
SLNAAIPTAQTVDSLLGKAAGEAKSVGLSGAVAD--EELAPD--LVAEADAQVRALAAEI
D-----DEEALPEELRG--VEPA-------ADPEPDETDDD----EEAQEQT--DDDPE-
-----PETDEADDD----------EDDGAAGLGDMFGD----------------------
---------
>gi|541202422|gb|ERH10487.1| LSU ribosomal protein L10P [halophilic archaeon J07HX64]
-------MSTQRQTETIPEWKRME-VDELADFLAT-------------------------
YDSVGVVDITGI------------------------------PSRQLQEMRSE-------
---------LHGTAALRVSRNTLLELALDETD-GG----------------FDRLTEFVD
G--------QVGLIGTNDNSFGLYQQLEASKTSAPINAGETAPNDIV-------------
---------------------------------------IPEGDTGVDP-----------
-----------------------------GPFVGQLQTVGANA----RIDQGSIAVMSDS
TVLEAGEEVSADLSNVLGELGIEPKEVG----------------------LDLRGVFADG
VLFEPEDL------------------------------------------------ELDI
DEYREDV-------------------------------------------RTAAGRGQNL
AVNAGIVTTQTAPLMLSKATGEAKSLALQAGIAD--PDVMPD--LIGQADAQVRALAAEV
D-----DEAALPEELQD--VEVD-------TTETATEETDD----EQTDDQA--DAEPE-
------ADTDEDSD---EDD----DDDGGDALGAMFG-----------------------
---------
>gi|409730145|ref|ZP_11271735.1| acidic ribosomal protein P0 [Halococcus hamelinensis 100A6]
MAADAESEATDHRTEQIPEWKREE-VTDLADLIAS-------------------------
YESIGIVSVAGI------------------------------PSRQLQAMRRD-------
---------LQGSARLRVARNTLLTRALDEAD-EG----------------VDDLVDEVD
G--------QVGLIGTNENPFGLYRQLEASKTPAPINAGEVSPNDIT-------------
---------------------------------------IPEGDTGIDP-----------
-----------------------------GPFVGELQQVGAEA----RIMDGSIQVTDDS
TVLEEGEEVSQALANVLSELGIEPKEVG----------------------LDLRTVYADG
TLFEADEL------------------------------------------------AIDI
DEYRADI-------------------------------------------ESAAAAGRNL
SINAAYPTAQTAGALLGKGATEARGLGIEAAVES--PDLVED--LVGRADAQLRALAAHI
H-----DDEALPEALQG--AEAA-------ADTTTDEQGDD----QPAETET------E-
-----DEAADADDD---DDD----DDAGGAGLGEMFG-----------------------
---------
>gi|448727643|ref|ZP_21709992.1| acidic ribosomal protein P0 [Halococcus morrhuae DSM 1307]
-----MSAEGDHQTETVPDWKREE-VADLAELIDT-------------------------
YESVGIVSIAGI------------------------------PSRQLQAMRRD-------
---------LHGSAELRVARNTLLVRALDDAD-DG----------------VEELTDEVD
G--------QVGLIGADANPFGLYRELEASKTPAPINAGEVAPNPIE-------------
---------------------------------------IPEGDTGIDP-----------
-----------------------------GPFVGELQQVGAAA----RIMDGSIQVTEDS
TVLEEGEEVSQTLANVLGELEIEPKEVG----------------------LDLRSVYADG
ILFEPDEL------------------------------------------------AIDI
DEYRADV-------------------------------------------EAAAAAGRNL
SVNAAYPTAETAGTLLGKGSTEAKSLGLEAAIAS--PALADD--LVSRADAQMRALAANI
D-----DEEALPEELRG--VTAP-------AETGDDESSDD----QSADTES--EPDAD-
--------ADDEDD---DDD----DGDASEGLGEMFG-----------------------
---------
>gi|448739217|ref|ZP_21721232.1| acidic ribosomal protein P0 [Halococcus thailandensis JCM 13552]
-----MSAEGDHQTETVPDWKREE-VADLAELIET-------------------------
YESVGIVSIAGI------------------------------PSRQLQAMRRD-------
---------LHGSAELRVARNTLLVRALDDAD-DG----------------VEELIDEVD
G--------QVGLIGADANPFGLYRELEASKTPAPINAGEVAPNPIE-------------
---------------------------------------IPEGDTGIDP-----------
-----------------------------GPFVGELQQVGAAA----RIMDGSIQVTEDS
TVLEEGEEVSQTLANVLGELEIEPKEVG----------------------LDLRSVYADG
ILFEPDEL------------------------------------------------AIDI
DEYRADV-------------------------------------------EAAAAAGRNL
SVNAAYPTAETAGTLLGKGSTEAKSLGLEAAIAS--PALADD--LVSRADAQMRALAANI
D-----DEEALPEELRG--VTAP------------AETGDD----ESSDDQSADTESEP-
-----DADADDEDD---DDD----GGDAGEGLGEMFG-----------------------
---------
>gi|448729684|ref|ZP_21711998.1| acidic ribosomal protein P0 [Halococcus saccharolyticus DSM 5350]
--MSAESEAGDRQTEAIPEWKREE-VADLADLIET-------------------------
YESVGVVSIGGI------------------------------PSRQLQAMRRE-------
---------LHGEAELRVSRNTLLVRALEAAG-EG----------------VADLTSEIE
G--------QVGLIGTDENPFGLYRQLEASKTPAPINAGEIAPNAIT-------------
---------------------------------------IPESDTGVDP-----------
-----------------------------GPFVGELQQVGAAA----RIMDGSIHVTEDS
TVLEEGEEVSAQLANVLGELGIEPKEVG----------------------LDLKTVYADG
ILFEPDEL------------------------------------------------AIDV
DEYRADV-------------------------------------------EAAAARARNL
SINAVYPTDRTAGALLGQASTEARSLGVHAAIES--PDIADE--LVSKADAQVRALAAHI
D-----DDEALPEELREQVVEES--------ADAGADADAD----ESNDDEA--DAETE-
----PDADADDESD---DDD----DGDAGAGLGEMFG-----------------------
---------
>gi|448731739|ref|ZP_21714032.1| acidic ribosomal protein P0 [Halococcus salifodinae DSM 8989]
--MSAESEAGDRRTEAIPEWKREE-VADLAELIET-------------------------
YESVGVVSIGGI------------------------------PSRQLQAMRRE-------
---------LHGDAELRVARNTLLVRALDEAG-EG----------------IADLTSEIE
G--------QVGLIGTDENPFGLYRQLEASKTPAPINAGEIAPNEIT-------------
---------------------------------------IPESDTGVDP-----------
-----------------------------GPFVGELQQVGAAA----RIMDGSIHVTEDS
TVLEEGEEVSGQLANVLGELGIEPKEVG----------------------LDLKTVYADG
ILFEPDEL------------------------------------------------AIDV
DEYRADI-------------------------------------------EAAAARARNL
SINAAYPTDRTAGTLLGQASTEARSLGVHAAIES--PDIADE--LVSKADAQVRALAAHI
D-----DEEALPEELRG--VEET--------ADAGADADAD----ESSDDEA--EAETE-
----PDADTDDESD---DDDDDDGDGDAGEGLGEMFG-----------------------
---------
>gi|541190009|gb|ERG98397.1| ribosomal protein L10, partial [Haloquadratum sp. J07HQX50]
----MSDSTAVRQTETIPEWKRTE-VNELVSFVEQ-------------------------
FESVGVVGVAGI------------------------------PSRQLQSMRRE-------
---------LHGSASLRVSRNTLTTRALESVG-EG----------------FEALTDYVN
G--------QVALVGTDDNPFGLYKQLEESKTPAPISAGETAPDDII-------------
---------------------------------------IEEGDTGVDP-----------
-----------------------------GPFVGELQQVGASA----RIMQGSIKVTEDS
KVLEAGEPVSEELAGVLGELGIEPKEVG----------------------LDLRGVHSDG
VFFEPEEL------------------------------------------------AIDA
DAYQADI-------------------------------------------ETAAAHAQNL
AVNAAIATEAVMPALVRTAAGNGRALGLDAAIEN--RELMTD--LIARADTQLRSVAAQI
D-----DEDALPEELTD--IEPE-------PEPEEPVETGE----ESPEEEP---ESTS-
-----------------AGD----ADDMTTTM----------------------------
---------
>gi|452207771|ref|YP_007487893.1| 50S ribosomal protein L10 [Natronomonas moolapensis 8.8.11]
-----MSAEAERKTETIPQWKREE-TDAIVEFLES-------------------------
YGSIGVVDITGI------------------------------PSKQLQDMRRE-------
---------LHGTAALRVSRNTLIERALAEVG-DG----------------LEGIAEHVD
G--------QVGLIGTNDNPFGLYQQLEASKTPAPINAGEVTPNDIV-------------
---------------------------------------IPEGDTGVDP-----------
-----------------------------GPFVGDLQTVGANA----RIDGGSIKVVEDS
TVLSAGEEVSADLANVLAELGIEPKEVG----------------------LDLRGVFSEG
VLFSPEEL------------------------------------------------DIDV
EEYVADL-------------------------------------------EAASSAARNL
SLNAEYPTARTAPSMLAKAAGEAKSVGLSAAVES--PDLADD--LVSKADAQVRALAGAI
D-----DEEALPEELRG--VEAA-------PATPAADAEEA----DGDDDEADEAAVEE-
----SSDEDEDEDN---AED----ADDGGDALGDMFG-----------------------
---------
>gi|76802858|ref|YP_330953.1| acidic ribosomal protein P0 [Natronomonas pharaonis DSM 2160]
------MSAEARKTETIPEWKQEE-IDELVAFLER-------------------------
YESVGVVDITGI------------------------------PSRQLQDMRRD-------
---------LHGTAALRVSRNTLMERALNEGG-DG----------------LGELVEHVE
G--------QVGLIGTNDNPFGLYQQLEESKTPAPINAGEVAPNDIV-------------
---------------------------------------IPEGDTGVDP-----------
-----------------------------GPFVGDLQQVGANA----RIEGGSIKVVEDS
TVLSAGEEVSSDLSNVLSELGIEPKEVG----------------------LDLRGVSSEG
VLFSPEEL------------------------------------------------DIDV
ESYRTDI-------------------------------------------ESAASAARNL
SVNAEYPTARTAPSMLAKAAGEAKSVGLSAAVES--PDLADD--LVSKADAQVRALAAQI
D-----DEEALPEELQD--VEQP-----AAADSAAEADDED----DTGNVEQ--TDESD-
-AD-DADDADDADDA--DEE----DGDGGDALGDMFG-----------------------
---------
>gi|541197689|gb|ERH05852.1| ribosomal protein L10 [Halonotius sp. J07HN4]
----MSQSESVRKTETIPQWKQDE-VDELTDFVER-------------------------
YDAVGIVGVEGI------------------------------PSRQLQSMRRD-------
---------LHGSAEVRMSRNTLVVRALEAVS-DG----------------VEQLTEHVA
G--------QIALIGTNDNPFGLFQQLEASKTPAPISAGEVAPNDIV-------------
---------------------------------------IPEGDTGVDP-----------
-----------------------------GPFVGELQQIGADA----RIEEGSIQVLSDS
TVLSAGETVDADLENVLGELGIEPKEVG----------------------LDLKSVYSEG
VLFAPDEL------------------------------------------------EIDV
AEYRADV-------------------------------------------QSAAAAARNL
SVNAEYPTAKTAPTIIAKATGEAKSVALSAAVES--PDVVDD--LIGKADAQVRALASEI
D-----DPEALPEEFQD--LDAD-------ADADDGDAVDD----DSEADAD--DESDDE
QAENRVRRRRRRQRRRRRARYALTTGDYTNGIRLRSTHPERSRRRDHRRKRNRSP-----
---------
>gi|541192807|gb|ERH01156.1| ribosomal protein L10 [Halonotius sp. J07HN6]
----MSSSESVRKTETVPQWKQDE-VDELTEFVEG-------------------------
YSSVGVVGVEGI------------------------------PSRQLQSMRRE-------
---------LHGSAEVRMSRNTLLIRALEAVD-DG----------------VEQLTEHVA
G--------QVALIGTNDNPFGLFQQLEASKTPAPISAGEVAPNDIV-------------
---------------------------------------IPEGDTGVDP-----------
-----------------------------GPFVGELQQIGADA----RIEEGSIQVLSDS
TVLSAGETVDADLENVLSELGIEPKEVG----------------------LDLKSVYSEG
VLFAPEEL------------------------------------------------ELDV
AAYREDI-------------------------------------------QSAAAAARNL
SVNANYPTTQTAPTLIAKATGEAKSVAISAAVES--PDVVDD--LIGKADAQVQALASEI
D-----DPEALPEELRD--LDDGGNDGGEAEESDADSGDDA----DDSEDAD-EAQTDD-
-----EPDETDADD---GDD----DTDAGAGLDML-------------------------
---------
>gi|448374032|ref|ZP_21557917.1| acidic ribosomal protein P0 [Halovivax asiaticus JCM 14624]
-----MSAEATRQTENLPEWKREE-TDEIEALIEN-------------------------
HENVGVVGIAGI------------------------------PSKQLQDMRRE-------
---------LHGTAVLRVSRNTLQRRALEATG-------------------SDDLTEFVE
G--------QVGLVLSDENPFSLYRELEASKTPAPIGAGEVAPNDIV-------------
---------------------------------------IPEGDTGVDP-----------
-----------------------------GPFVGELQQIGANA----RIEDGSIQVMEDS
TVLEAGEEVTADIENVLNELGIEAKEVG----------------------LDLRAAYADG
VVFDPEDL------------------------------------------------DIDV
DAYEQDV-------------------------------------------ATAAAQARNL
SVNAVYPTSQTAPTLVAKATGEAKSLGLQAAIED--EELMPD--LVSKADAQLRALAAQI
D-----DTEALPEALQD--VEAP-------APSTEDTAESD----DESSDDQ--DDADD-
-----TEAEPDDDD---DDD----DGSGAEGLGAMFG-----------------------
---------
>gi|433638380|ref|YP_007284140.1| ribosomal protein L10 [Halovivax ruber XH-70]
-----MSAEATRQTENLPEWKREE-TDEIEALIEG-------------------------
HENVGVVGIAGI------------------------------PSKQLQDMRRE-------
---------LHGTAVLRVSRNTLQRRALEATG-------------------SDDLTEFVE
G--------QVGLVLSDENPFSLYRELEASKTPAPIGAGEVAPNDIV-------------
---------------------------------------IPEGDTGVDP-----------
-----------------------------GPFVGELQQIGANA----RIEDGSIQVMEDS
TVLEAGEEVTADIENVLNELGIEAKEVG----------------------LDLRAAYADG
VVFDPEDL------------------------------------------------DIDI
DAYEQDV-------------------------------------------ATAAAQARNL
SVNAVYPTSQTAPTLVAKATGEAKSLGLQAAIED--EALMPD--LVSKADGQLRALAAQI
D-----DTEALPEALQD--VEAP-------APSTEDTAESD----DESSDDQ--DDADD-
------TEAEPDDD---DDD----DGSGAEGLGAMFG-----------------------
---------
>gi|448321124|ref|ZP_21510604.1| acidic ribosomal protein P0 [Natronococcus amylolyticus DSM 10524]
-----MSAEAERKTQNLPQWKKEE-VDELSELIES-------------------------
YESVGIVGIAGI------------------------------PSKQLQDMRRD-------
---------LHGSAELRVSRNTLQVRALEEAD-------------------LDDLVEQIE
G--------QVGLVGTNDNPFALYKELEASKTPAPINEGEVAPNDIV-------------
---------------------------------------IPEGDTGVDP-----------
-----------------------------GPFVGELQSIGANA----RIQDGSIKVMEDS
TVLEAGEEVSADLANVLNELGIEPKEVG----------------------LDLRAVVAEG
TLFDPEDL------------------------------------------------DIDV
EAYESDI-------------------------------------------QAAAAGARNL
SINASYPTEATAPTLIAKATGEAKSLGLQAAIED--EALMPD--LVSKADAQLRALAAQI
D-----DEEALPEELQG--VEAP------AEPASADDADEA----DESADDQ--EAEAE-
-----ADGDDDDDD---DDD----DSAGGEGLGAMFG-----------------------
---------
>gi|448318249|ref|ZP_21507777.1| acidic ribosomal protein P0 [Natronococcus jeotgali DSM 18795]
-----MSAEAERKTQNLPQWKKEE-VDELADLIES-------------------------
YESVGIVGIAGI------------------------------PSKQLQDMRRD-------
---------LHGSAELRVSRNTLQVHALEDAG-------------------LGDLVEHVE
G--------QVGLVGTNDNPFALYKELEASKTPAPINEGEVAPNDIV-------------
---------------------------------------VPEGDTGVDP-----------
-----------------------------GPFVGELQSVGANA----RIQDGSIQVMEDS
TVLEAGEEVSADLANVLNELGIEPKEVG----------------------LDLRAVVAEG
TLFDPEDL------------------------------------------------DIDV
EAYESDI-------------------------------------------ATAAARARNL
SVNASYPTEATAPTLVAKATGEAKSLGLQAAIED--EALMPD--LVSKADAQLRALAAQI
D-----DEEALPEELQG--VEAP-----AESAPADDADEDD----ESADDQE--AEADE-
-------ADTDDDD---DED----GGGGGEGLGAMFG-----------------------
---------
>gi|435846982|ref|YP_007309232.1| ribosomal protein L10 [Natronococcus occultus SP4]
-----MSAEAERKTQNLPQWKKEE-VDELAELIES-------------------------
YESVGIVGIAGI------------------------------PSKQLQDMRRD-------
---------LHGTAELRVSRNTLQVRALEDAG-------------------LGDLVEHVE
G--------QVGLVGTNDNPFALYKELEASKTPAPINEGEVAPNDIV-------------
---------------------------------------IPEGDTGVDP-----------
-----------------------------GPFVGELQSVGANA----RIEDGSIQVMEDS
TVLEAGEEVSADLSNVLNELGIEPKEVG----------------------LDLRAVVAEG
TLFDPEDL------------------------------------------------DIDV
DAYESDI-------------------------------------------ATAAARARNL
SINATFPTASTAPTLIAKATGEAKSLGLQAAIED--EALMPD--LVSKADAQLRALAAQI
D-----DEEALPEELQG--VEAP-------AAQADADDEGE----EESTDDQ--EAEAD-
-----EADTDDDDD---DDE----DGGGGEGLGAMFG-----------------------
---------
>gi|448301560|ref|ZP_21491552.1| acidic ribosomal protein P0 [Natronorubrum tibetense GA33]
-----MSAQAERKTENLPQWKKEE-VDDLAELIES-------------------------
YESVGIVGITGI------------------------------PSKQLQDMRRD-------
---------LHGTAELRVSRNTLQVHALEDAG-------------------LDELVSHIE
G--------QVGLVGTNDNPFTLYKELEASKTPAPINEGEVAPNDIV-------------
---------------------------------------VPEGDTGVDP-----------
-----------------------------GPFVGELQSIGANA----RIEDGSIQVMEDS
TVLEAGEEVSADLSNVLNELGIEPKEVG----------------------LDLRAVVADG
VLFDPEDL------------------------------------------------DIDV
EAYESDV-------------------------------------------ATAAARARNL
SINASYPTEATAPTLISKATGEAKSLGLHAAIED--EDLMPD--LVSKADAQLRALAAQI
D-----DEDALPEELQG--VEAP------AAEPAADAEDGD----DESADED--TDAEA-
-----DAAEDDDDD---DDD----DAGGGEGLGAMFG-----------------------
---------
>gi|448306356|ref|ZP_21496262.1| acidic ribosomal protein P0 [Natronorubrum bangense JCM 10635]
-----MSAQAERKTENLPQWKKEE-VDELTSLIDS-------------------------
YESVGIVGIAGI------------------------------PSKQLQDMRRD-------
---------LHGTAELRVSRNTLQVRALEETG-------------------LDDLVTHIE
G--------QVGLIATDDNPFALYKELEASKTPAPINEGEVAPNDIV-------------
---------------------------------------IPEGDTGVDP-----------
-----------------------------GPFVGELQSIGANA----RIEEGSIQVMEDS
TVLEAGEQVSADLSNVLSELGIEPKEVG----------------------LDLQAVVAEG
VLFDPEDL------------------------------------------------DIDI
EAYESDV-------------------------------------------ATAAARARNL
SVNASYPTEATAPTLIAKATGEAKSLGLQAAIED--EALMPD--LVSKADAQLRALAAQI
D-----DEDALPEELQG--VEAP-------AAPAAADEGED----ESADDHD--DAEAD-
------DADTDDDD---DDE----DGGGGEGLGAMFG-----------------------
---------
>gi|448305331|ref|ZP_21495263.1| acidic ribosomal protein P0 [Natronorubrum sulfidifaciens JCM 14089]
-----MSAQAERKTENLPQWKKEE-VDELISLIDN-------------------------
YESVGIVGIAGI------------------------------PSKQLQDMRRD-------
---------LHGTAELRVSRNTLQVRSLEETG-------------------LDDLVTHIE
G--------QVGLIATDDNPFALYKELEASKTPAPINEGEVAPNDIV-------------
---------------------------------------IPEGDTGVDP-----------
-----------------------------GPFVGELQSIGANA----RIEEGSIQVMEDS
TVLEAGEEVSADLSNVLSELGIEPKEVG----------------------LDLKAVVAEG
VLFDPEDL------------------------------------------------DIDI
EAYESDV-------------------------------------------ATAAARARNL
SVNASYPTEATAPTLIAKATGEAKSLGLQAAIED--EALMPD--LVSKADAQLRALAAQI
D-----DEDALPEELQG--VEAP-------AAPAAADEGED----ESADDHD--DAEAD-
------DADTDDDD---DDE----DGGGGEGLGAMFG-----------------------
---------
>gi|448310518|ref|ZP_21500344.1| acidic ribosomal protein P0 [Natronolimnobius innermongolicus JCM 12255]
-----MSAQAERKTENLPQWKQEE-VDELEAIIES-------------------------
YESVGIVGIAGI------------------------------PSKQLQDMRRD-------
---------LHGTAELRVSRNTLQVRALEGTG-------------------LEDLVDQVE
G--------QVGIIGTNENPFSLYKELEASKTPAPINEGEVAPNDIV-------------
---------------------------------------IPEGDTGIDP-----------
-----------------------------GPFVGELQSIGANA----RIEDGSIQVMEDS
TVLEAGEEVSVDLANVLNELGIEPKEVG----------------------LDLRAVVADG
VLFDPEDL------------------------------------------------DIDI
EAYESDV-------------------------------------------QTAAARARNL
AINASFPTAATVPTLIAKATGEAKSLGLQAAIED--EDLMPD--LVTKADAQLRALAAQI
D-----DEEALPEELQG--VEAP-------AQPAADEGADE----SADEQND--TETEE-
-----AADEDDDDD---DDD----DAGGGEGLGAMFG-----------------------
---------
>gi|448356108|ref|ZP_21544855.1| acidic ribosomal protein P0 [Natrialba hulunbeirensis JCM 10989]
-----MSAQADRKTENLPQWKQEE-VDELEELIES-------------------------
YESVGIVGIAGI------------------------------PSKQLQDMRRD-------
---------LHGTAELRVSRNTLQVRALESAG-------------------LDDLVDEIG
G--------QVGLIGTNDNPFALYKELEASKTPAPINEGEVAPNDIV-------------
---------------------------------------IPEGDTGVDP-----------
-----------------------------GPFVGELQSIGANA----RIEDGSIQVMEDS
TVLSAGEEVSADLANVLNELGIEPKEVG----------------------LDLRAVVAEG
VLFDPEDL------------------------------------------------DIDI
EAYESDV-------------------------------------------QTAAARARNL
SLNAPFPTATTAPTLIAKATGEAKSLGLQAAIED--EELMPD--LVSKADAQLRALAAQI
D-----DEEALPEELQG--VEAP-----AADAGAADEGDDE----SAADQDA--ESDAD-
-------DDTDDDD---DDD----DGDGAEGLGAMFG-----------------------
---------
>gi|448358402|ref|ZP_21547084.1| acidic ribosomal protein P0 [Natrialba chahannaoensis JCM 10990]
-----MSAQADRKTENLPQWKQEE-VDDLEALIES-------------------------
YESVGIVGIAGI------------------------------PSKQLQDMRRD-------
---------LHGTAELRVSRNTLQVRALEAAG-------------------LGDLVDEIE
G--------QVGLIGTNDNPFALYKELEASKTPAPINEGEVAPNDIV-------------
---------------------------------------IPEGDTGVDP-----------
-----------------------------GPFVGELQSIGANA----RIEDGSIQVMEDS
TVLSAGEEVSADLANVLNELGIEPKEVG----------------------LDLRAVVAEG
VLFDPEDL------------------------------------------------DIDI
GAYESDV-------------------------------------------QTAAARARNL
SLNAPFPTATTAPTLIAKATGEAKSLGLQAAIED--EELMPD--LVSKADAQLRALAAQI
D-----DEEALPEELQG--VEAP------AVEAAADEGEDE----SEADEDA--ESDAD-
--------DDTDDD---DED----DGDGAEGLGAMFG-----------------------
---------
>gi|289583165|ref|YP_003481631.1| 50S ribosomal protein L10 [Natrialba magadii ATCC 43099]
-----MSAQADRKTENLPQWKQEE-VDELKALIES-------------------------
YESVGIVGIAGI------------------------------PSKQLQDMRRD-------
---------LHGTAELRVSRNTLQVRALESAG-------------------LDDLVEEIE
G--------QVGLIGTNDNPFALYKELEASKTPAPINEGEVAPNDIV-------------
---------------------------------------IPEGDTGVDP-----------
-----------------------------GPFVGELQSIGANA----RIEDGSIQVMEDS
TVLSAGEEVSADLANVLNELGIEPKEVG----------------------LDLRAVVAEG
VLFDPEDL------------------------------------------------DIDI
EAYESDV-------------------------------------------QTAAARARNL
SLNAPFPTATTAPTLIAKATGEAKSLGLQAAIED--EELMPD--LVSKADAQLRALAAQI
D-----DEEALPEELQG--VEAP-------AAEAAADEGED----ESEADQD--TESDA-
-------DDDTDDD---DED----DGDGAEGLGAMFG-----------------------
---------
>gi|448351783|ref|ZP_21540577.1| acidic ribosomal protein P0 [Natrialba taiwanensis DSM 12281]
-----MSAQADRKTENLPQWKQEE-VDDLEALIEN-------------------------
YESVGIVGIAGI------------------------------PSKQLQDMRRD-------
---------LHGTAELRVSRNTLQVRALETAG-------------------LDDLVDNVE
G--------QVGLIGTNDNPFTLYKELEASKTPAPINEGEVAPNDIV-------------
---------------------------------------IPEGDTGVDP-----------
-----------------------------GPFVGELQSIGANA----RIEDGSIQVMEDS
TVLEAGGEVSADLANVLNELGIEPKEVG----------------------LDLRAVVAEG
VLFDPEDL------------------------------------------------DIDI
EAYESDV-------------------------------------------QTAAARARNL
SLNAPFPTATTAPTLIAKATGEAKSLGLQAAIED--EDLMPD--LVSKADAQLRALAAQI
D-----DEEALPAELQD--VSAP-------AAGAAGSADED----EDEDENE--SADDQ-
-GAETDDVDTDDDD---DED----DGDGAEGLGAMFG-----------------------
---------
>gi|448362536|ref|ZP_21551142.1| acidic ribosomal protein P0 [Natrialba asiatica DSM 12278]
-----MSAQADRKTENLPQWKQEE-VADLEALIEN-------------------------
YESVGIVGIAGI------------------------------PSKQLQDMRRD-------
---------LHGTAELRVSRNTLQVRALETAG-------------------LDDLVDDVE
G--------QVGLIGTNDNPFALYKELEASKTPAPINEGEVAPNDIV-------------
---------------------------------------IPEGDTGVDP-----------
-----------------------------GPFVGELQSIGANA----RIEDGSIQVMEDS
TVLEAGGEVSADLANVLNELGIEPKEVG----------------------LDLRAVVAEG
VLFDPEDL------------------------------------------------DIDI
EAYESDV-------------------------------------------QTAAARARNL
SLNAPFPTATTAPTLIAKATGEAKSLGLQAAIED--EDLMPD--LVSKADAQLRALAAQI
D-----DEEALPEELQG--VSAP-------AADAAGSADEA----EGEDESA-DDQDAE-
-----TDDADTDDD---DED----DGDGAEGLGAMFG-----------------------
---------
>gi|448364834|ref|ZP_21553410.1| acidic ribosomal protein P0 [Natrialba aegyptia DSM 13077]
-----MSAQADRKTENLPQWKQEE-VADLEALIEN-------------------------
YESVGIVGIAGI------------------------------PSKQLQDMRRD-------
---------LHGTAELRVSRNTLQVRALETAG-------------------LDDLVDDVE
G--------QVGLIGTNDNPFALYKELEASKTPAPINEGEVAPNDIV-------------
---------------------------------------IPEGDTGVDP-----------
-----------------------------GPFVGELQSIGANA----RIEDGSIQVMEDS
TVLEAGGEVSADLANVLNELGIEPKEVG----------------------LDLRAVVAEG
VLFDPEDL------------------------------------------------DIDI
EAYESDV-------------------------------------------QTAAARARNL
SLNAPFPTATTAPTLIAKATGEAKSLGLQAAIED--EDLMPD--LVSKADAQLRALAAQI
D-----DEEALPDELQD--VSAP------AAGAAGADDEGE------DADES--VDDQD-
---AEADTDDDDDD---DED----DGDGAEGLGAMFG-----------------------
---------
>gi|336254632|ref|YP_004597739.1| Acidic ribosomal protein P0-like protein [Halopiger xanaduensis SH-6]
-----MSAQAERKTENLPQWKREE-VDELADLLAD-------------------------
YESVGIVGLTGI------------------------------PSKQLQDMRRD-------
---------LYGTAELRVSRNTLQIRALEDAG-------------------YDDLVDHVE
G--------HVGLVATNDNPFTLYKELEASKTPAPINEGEVAPNDIV-------------
---------------------------------------IPEGDTGIDP-----------
-----------------------------GPFVGELQSIGANA----RIEDGSIQVMEDS
TVLEAGEEVSADLANVLNELGIEPKEVG----------------------LDLRAVIADG
VLFDPEDL------------------------------------------------DIDV
EAYESDI-------------------------------------------STAAARARNL
AINAEYPTAATAPTLIAKATGEAKSLGLQAAIED--EDLMPD--LVSKADAQLRALAAQI
D-----DEEALPEELQD--VEAP------AAEADAAAADED----EGEDESA--DEDAD-
---TEAGDADTDDD---DED----DGDGAAGLGEMFG-----------------------
---------
>gi|429190271|ref|YP_007175949.1| 50S ribosomal protein L10 [Natronobacterium gregoryi SP2]
-----MSAEAERKTENLPQWKKEE-VEELADLLED-------------------------
YESVGIVGLTGI------------------------------PSKQLQDMRRD-------
---------LHGSAELRVSRNTLQIRALEEAG-------------------YDDLVSDVE
G--------HVGLIATNDNPFALYKELEASKTPAPINEGEVAPNDIV-------------
---------------------------------------IPEGDTGVDP-----------
-----------------------------GPFVGELQGIGANA----RIEDGSIQVMEDS
TVLEAGEEVSVDLANVLNELGIEPKEVG----------------------LDLRAVVAEG
VLFDPEDL------------------------------------------------DIDI
EAYESDV-------------------------------------------QTAAARARNL
AVNAEFPTASTVPTLVAKATGEAKSLGLQAAIED--EALMPD--LVSKADAQLRALAVQI
D-----DEEALPEELQD--VEAP-------AAPAADEGDRE----DESADDQ---DEAE-
-----ADDADTDDD---EDD----DGDGAEGLGEMFG-----------------------
---------
>gi|448697429|ref|ZP_21698469.1| acidic ribosomal protein P0 [Halobiforma lacisalsi AJ5]
-----MSAQAERKTENLPQWKQEE-VEELSELLGE-------------------------
YESVGIVGLTGI------------------------------PSKQLQDMRRD-------
---------LYGTAELRVSRNTLQIRALEEAG-------------------YDDLVDHVE
G--------HVGLIATNDNPFALYKELEASKTPAPINEGEVAPNDIV-------------
---------------------------------------IPEGDTGVDP-----------
-----------------------------GPFVGELQGIGANA----RIEDGSIQVMEDS
TVLEAGEEVSADLANVLNELGIEPKEVG----------------------LDLRAVVAEG
VLFDPEDL------------------------------------------------DIDV
EAYESDV-------------------------------------------QTAAARARNL
AVNAEYPTETTVPTLVAKATGEAKSLGLQAAIED--EELMPD--LVTKADAQLRALAAQI
D-----DEEALPEELQD--VDAP-------AQPAADEGESE----DEDESVD--DQTEE-
------EADADEED---DDD----DEDGAAGLGEMFG-----------------------
---------
>gi|448705723|ref|ZP_21700861.1| acidic ribosomal protein P0 [Halobiforma nitratireducens JCM 10879]
-----MSAQAERKTENLPQWKQEE-VDELSELLGE-------------------------
YESVGIVGLTGI------------------------------PSKQLQDMRRD-------
---------LHGTAELRVSRNTLQIRALEEAG-------------------YEDLVSHVE
G--------HVGLIATNDNPFALYKELEASKTPAPINEGEVAPNDIV-------------
---------------------------------------IPEGDTGVDP-----------
-----------------------------GPFVGELQGVGANA----RIEDGSIQVMEDS
TVLEAGEEVSVDLANVLNELGIEPKEVG----------------------LDLRAVVAEG
VLFDPEDL------------------------------------------------DIDV
EAYRSDV-------------------------------------------ETAAARARNL
AINAEFPTESTVPTLVAKATGEAKSLGLQAAIED--EELMPD--LVTKADAQLRALATQI
D-----DEEALPEELQD--VDAP-------AQPAADEGDEE----EESADDQ----TED-
-----EADAADEDD---DDD----DEDGASGLGEMFG-----------------------
---------
>gi|448398440|ref|ZP_21570089.1| acidic ribosomal protein P0 [Haloterrigena limicola JCM 13563]
-----MSAQAERKTENLPQWKKEE-VDELAEIISE-------------------------
YESVGIVGIAGI------------------------------PSKQLQDMRRD-------
---------LHGTAELRVSRNTLQTRALEDAG-------------------LDDLVEHIE
G--------QVGIVGTNENPFSLYKELEASKTPAPINEGEVAPNDIV-------------
---------------------------------------IPEGDTGVDP-----------
-----------------------------GPFVGELQSIGANA----RIEEGSIQVMEDS
TVLEAGEEVSADLANVLNELGIEPKEVG----------------------LDLRAVIADG
VLFDPADL------------------------------------------------DIDV
EAYQSDV-------------------------------------------STAAARAQNL
SINASFPTATTAPTLIAKATGEAKSLGLQAAIED--EALMPD--LVSKADAQLRALAAQI
D-----DEEALPEELQD--VEAA---------APAAADDED----ESADDQT--EDDAE-
----TEDADTDDDD---DED----GGDGAAGLGEMFG-----------------------
---------
>gi|448395918|ref|ZP_21569012.1| acidic ribosomal protein P0 [Haloterrigena salina JCM 13891]
-----MSAQAERKTENLPQWKREE-VDELQEIIES-------------------------
YDSVGIVGITGI------------------------------PSKQLQDMRRD-------
---------LHGTAELRVSRNTLQVRALEQSG-------------------LEDLVDHVE
G--------QVGIVGTNDNPFTLYKELEASKTPAPINEGEVAPNDIV-------------
---------------------------------------IPEGDTGVDP-----------
-----------------------------GPFVGELQSIGANA----RIEEGSIQVMEDS
TVLEAGGEVSADLANVLNELGIEPKEVG----------------------LDLRAVVADG
VLFDPEDL------------------------------------------------DIDV
EAYESDV-------------------------------------------STAAARARNL
AINASFPTASTAPTLIAKATGEAKSLGLQAAIED--EELMPD--LVSKADAQLRALAAQI
D-----DEEALPEELQD--VDVS-------ADSAAADEGED----ESADEDD--DTEAD-
-AD--EADADTDDD---DDD----GGDGGAGLGEMFG-----------------------
---------
>gi|284164798|ref|YP_003403077.1| 50S ribosomal protein L10 [Haloterrigena turkmenica DSM 5511]
-----MSAQAERKTENLPQWKKEE-VDELQEIIES-------------------------
YDSVGIVGITGI------------------------------PSKQLQDMRRD-------
---------LHGTAELRVSRNTLQVRALEQSG-------------------LEDLVEHVE
G--------QVGIVGTNDNPFTLYKELEASKTPAPINEGEVAPNDIV-------------
---------------------------------------IPEGDTGVDP-----------
-----------------------------GPFVGELQSIGANA----RIEEGSIQVMEDS
TVLEAGGEVSADLSNVLNELGIEPKEVG----------------------LDLRAVVADG
VLFDPEDL------------------------------------------------DIDV
EAYESDV-------------------------------------------STAAARARNL
AINASFPTASTAPALIAKATGEAKSLGLQAAIED--EELMPD--LVSKADAQLRALAAQI
D-----DEEALPEELQG--VDAA-------AEPAADEGDEE----SADEQDD-TEPDAD-
-----EADADTDDD---DDD----GGDGGAGLGEMFG-----------------------
---------
>gi|448382009|ref|ZP_21561844.1| acidic ribosomal protein P0 [Haloterrigena thermotolerans DSM 11522]
-----MSAQAERKTENLPQWKKEE-VAELEEIIER-------------------------
YDSVGIVGIAGI------------------------------PSKQLQDMRRD-------
---------LYGTAQLRVSRNTLQSRALEDAG-------------------FGDLVEHVE
G--------QVGIVGTNENPFSLYKELEASKTPAPINEGEVAPNDIV-------------
---------------------------------------IPEGDTGVDP-----------
-----------------------------GPFVGELQSIGANA----RIEDGSIQVMEDS
TVLEAGEEVSADLANVLNELGIEPKEVG----------------------LDLRAVVADG
VRFDPEDL------------------------------------------------DIDV
EAYESDV-------------------------------------------STAAARARNL
AINASFPTASTAPTLIAKATGEAKSLGLQAAIED--EELMPD--LVSKADAQLRALAAQI
D-----DEDALPEELQD--VDAA-----AQPAAADEGDADD----ESADDQT--EEAET-
-----EDADTDDDD---DED----DGDGAAGLGEMFG-----------------------
---------
>gi|448333950|ref|ZP_21523138.1| acidic ribosomal protein P0 [Natrinema pellirubrum DSM 15624]
-----MSAQAERKTENLPQWKKEE-VAELEEIIER-------------------------
YDSVGIVGIAGI------------------------------PSKQLQDMRRD-------
---------LYGTAQLRVSRNTLQSRALEDAG-------------------FGDLVEHVE
G--------QVGIVGTNENPFSLYKELEASKTPAPINEGEVAPNDIV-------------
---------------------------------------IPEGDTGVDP-----------
-----------------------------GPFVGELQSIGANA----RIEDGSIQVMEDS
TVLEAGEEVSADLANVLNELGIEPKEVG----------------------LDLRAVVADG
VRFDPEDL------------------------------------------------DIDV
EAYESDV-------------------------------------------STAAARARNL
AINASFPTASTAPTLIAKATGEAKSLGLQAAIED--EELMPD--LVSKADAQLRALAAQI
D-----DEDALPEELQD--VDAA-----AQPAAADEGDADD----ESADDQT--EEAET-
-----EDTDTDDDD---DED----DGDGAAGLGEMFG-----------------------
---------
>gi|448328430|ref|ZP_21517741.1| acidic ribosomal protein P0 [Natrinema versiforme JCM 10478]
-----MSAQAERKTENLPQWKREE-VDELGQIIDD-------------------------
YESVGVVGIAGI------------------------------PSKQLQDMRRD-------
---------LHGTAVLRVSRNTLQTRALEDAG-------------------FGDLVEHIG
G--------QVGIIATNENPFSLYKELEASKTPAPINEGEVAPNDIV-------------
---------------------------------------IPEGDTGVDP-----------
-----------------------------GPFVGELQGIGANA----RIEEGSIQVMEDS
TVLEAGEEVSADLANVLNELGIEPKEVG----------------------LDLRAVIADG
VLFDPEDL------------------------------------------------DIDI
EAYRSDV-------------------------------------------STAAARARNL
SVNASYPTESTAPTLVAKATGEAKSLGLQAAIED--EALMPD--LVSKADAQLRAIAAQI
D-----DEEALPDELQD--VAAA--------AEPAAADDED----ESADDQT--EDDAE-
--TEDADADADDDD---DED----DGDGAAGLGEMFG-----------------------
---------
>gi|448339751|ref|ZP_21528761.1| acidic ribosomal protein P0 [Natrinema pallidum DSM 3751]
-----MSAQAERKTENLPQWKKEE-VDELARIIDE-------------------------
YESVGVVGIAGI------------------------------PSKQLQDMRRD-------
---------LHGTAVLRVSRNTLQTRALEDAG-------------------FGDLVEHIG
G--------QVGIIATDENPFSLYKELEASKTPAPINEGEVAPNDIV-------------
---------------------------------------IPEGDTGVDP-----------
-----------------------------GPFVGELQGIGANA----RIEEGSIQVMEDS
TVLEAGEEVSADLANVLNELGIEPKEVG----------------------LDLRAVIAEG
VLFDPEDL------------------------------------------------DIDI
EAYRSDV-------------------------------------------STAAARARNL
SINASFPTATTAPTLIAKATGEAKSLGLQAAIED--EDLMPD--LVSKADAQLRALAGQI
D-----DEEALPDELQD--VAAP--------AEPAAADDED----ESADDQT--DDEAE-
------TEDAETDD---DDD----DGDGAAGLGEMFG-----------------------
---------
>lcl|38023_89 unnamed protein product
-----MSAQAERKTENLPQWKKEE-VDELARIIDE-------------------------
YESVGVVGIAGI------------------------------PSKQLQDMRRD-------
---------LHGTAVLRVSRNTLQTRALEDAG-------------------FGDLVEHIG
G--------QVGIIATDENPFSLYKELEASKTPAPINEGEVAPNDIV-------------
---------------------------------------IPEGDTGVDP-----------
-----------------------------GPFVGELQGIGANA----RIEDGSIQVMEDS
TVLEAGEEVSADLANVLNELGIEPKEVG----------------------LDLRAVIAEG
VLFDPEDL------------------------------------------------DIDV
EAYRSDV-------------------------------------------STAAARARNL
SINASFPTATTAPTLIAKATGEAKSLGLQAAIED--EDLMPD--LVSKADAQLRALAGQI
D-----DEEALPDELQD--VAAP--------AEPAAADDED----ESADDQT--DDEAE-
-----TEDAETDDD---DED----DGDGAAGLGEMFG-----------------------
---------
>gi|448345290|ref|ZP_21534187.1| acidic ribosomal protein P0 [Natrinema altunense JCM 12890]
-----MSAQAERKTENLPQWKKEE-VDELARIIDE-------------------------
YESVGVVGIAGI------------------------------PSKQLQDMRRD-------
---------LHGTAVLRVSRNTLQTRALEDAG-------------------FGDLVEHIG
G--------QVGIIATDENPFSLYKELEASKTPAPINEGEVAPNDIV-------------
---------------------------------------IPEGDTGVDP-----------
-----------------------------GPFVGELQGIGANA----RIEDGSIQVMEDS
TVLEAGEEVSADLANVLNELGIEPKEVG----------------------LDLRAVIAEG
VLFDPEDL------------------------------------------------DIDV
EAYRSDV-------------------------------------------STAAARARNL
SINASFPTATTAPTLIAKATGEAKSLGLQAAIED--EDLMPD--LVSKADAQLRALAGQI
D-----DEEALPDELQD--VAAP--------AEPAAADDED----ESADDQT--DDEAE-
-----TEDAETDDD---DED----DGDGAAGLGEMFG-----------------------
---------
>gi|448343595|ref|ZP_21532519.1| acidic ribosomal protein P0 [Natrinema gari JCM 14663]
-----MSAQAERKTENLPQWKKEE-VDELARIIDE-------------------------
YESVGVVGIAGI------------------------------PSKQLQDMRRD-------
---------LHGTAVLRVSRNTLQTRALEDAG-------------------FGDLVEHIG
G--------QVGIIATDENPFSLYKELEASKTPAPINEGEVAPNDIV-------------
---------------------------------------IPEGDTGVDP-----------
-----------------------------GPFVGELQGIGANA----RIEDGSIQVMEDS
TVLEAGEEVSADLANVLNELGIEPKEVG----------------------LDLRAVIAEG
VLFDPEDL------------------------------------------------DIDV
EAYRSDV-------------------------------------------STAAARARNL
SINASVPTATTAPTLIAKATGEAKSLGLQAAIED--EDLMPD--LVSKADAQLRALAGQI
D-----DEEALPDELQD--VAAP--------AEPAAADDED----ESADDQT--DDEAE-
-----TEDADTDDD---DED----DGDGAAGLGEMFG-----------------------
---------
>gi|397774805|ref|YP_006542351.1| ribosomal protein L10 [Natrinema sp. J7-2]
-----MSAQAERKTENLPQWKKEE-VDELARIIDE-------------------------
YESVGVVGIAGI------------------------------PSKQLQDMRRD-------
---------LHGTAVLRVSRNTLQTRALEDAG-------------------FGDLVEHIG
G--------QVGIIATDENPFSLYKELEASKTPAPINEGEVAPNDIV-------------
---------------------------------------IPEGDTGVDP-----------
-----------------------------GPFVGELQGIGANA----RIEDGSIQVMEDS
TVLEAGEEVSADLANVLNELGIEPKEVG----------------------LDLRAVIAEG
VLFDPEDL------------------------------------------------DIDV
EAYRSDV-------------------------------------------STAAARARNL
SINASVPTATTAPTLIAKATGEAKSLGLQAAIED--EDLMPD--LVSKADAQLRALAGQI
D-----DEEALPDELQD--VSAP--------AEPAAADDED----ESADDQT--DDEAE-
-----TEDADTDDD---DED----DGDGAAGLGEMFG-----------------------
---------
>gi|322369370|ref|ZP_08043935.1| acidic ribosomal protein P0 [Haladaptatus paucihalophilus DX253]
-----MSAEAERKTETIPEWKREE-VAELTDFVES-------------------------
YNSVGVVNITGI------------------------------PSKQLQNMRRG-------
---------LHGSAELRVSRNTLVQRALDSVG-AG----------------FEDLEEYVS
G--------QIGLIGTNDNPFGLYKELEASKSPAPISAGEIAPNDIL-------------
---------------------------------------IPEGDTGVDP-----------
-----------------------------GPFVGELQQAGASA----RIMDGSIHVTEDS
LVAEEGDEVSEELANVLSELGMEPKEVG----------------------LDLRAVYSDG
VMFESDEL------------------------------------------------AIDV
DEYRTDI-------------------------------------------ETAAAFARNL
SVNAVYPTEQTAPLLISKATGEAKSLGLQAAIES--PDVVPD--LVSKADAQLRALAAQI
D-----DEDALPEELRG--VEAP----------ATDSAAEE----EESTDEE--ATEAE-
---------PEDDD--DDDD----DEDAGAGLGAMFG-----------------------
---------
>gi|15790195|ref|NP_280019.1| acidic ribosomal protein P0 [Halobacterium sp. NRC-1]
-----MSAEEQRTTEEVPEWKRQE-VAELVDLLET-------------------------
YDSVGVVNVTGI------------------------------PSKQLQDMRRG-------
---------LHGQAALRMSRNTLLVRALEEAG-DG----------------LDTLTEYVE
G--------EVGLVATNDNPFGLYQQLENSKTPAPINAGEVAPNDIV-------------
---------------------------------------VPEGDTGIDP-----------
-----------------------------GPFVGELQTIGANA----RIQEGSIQVLDDS
VVTEEGETVSDDVSNVLSELGIEPKEVG----------------------LDLRGVFSEG
VLFTPEEL------------------------------------------------EIDV
DEYRADI-------------------------------------------QSAAASARNL
SVNAAYPTERTAPDLIAKGRGEAKSLGLQASVES--PDLADD--LVSKADAQVRALAAQI
D-----DEDALPEELQD--VDAP-------AAPAGGEADTT----ADEQSDE--TQASE-
-AD--DADDSDDDD--DDDD----GNAGAEGLGEMFG-----------------------
---------
>gi|169235924|ref|YP_001689124.1| acidic ribosomal protein P0 [Halobacterium salinarum R1]
-----MSAEEQRTTEEVPEWKRQE-VAELVDLLET-------------------------
YDSVGVVNVTGI------------------------------PSKQLQDMRRG-------
---------LHGQAALRMSRNTLLVRALEEAG-DG----------------LDTLTEYVE
G--------EVGLVATNDNPFGLYQQLENSKTPAPINAGEVAPNDIV-------------
---------------------------------------VPEGDTGIDP-----------
-----------------------------GPFVGELQTIGANA----RIQEGSIQVLDDS
VVTEEGETVSDDVSNVLSELGIEPKEVG----------------------LDLRGVFSEG
VLFTPEEL------------------------------------------------EIDV
DEYRADI-------------------------------------------QSAAASARNL
SVNAAYPTERTAPDLIAKGRGEAKSLGLQASVES--PDLADD--LVSKADAQVRALAAQI
D-----DEDALPEELQD--VDAP----AAPAGGEADTTADE----QSDETQA--SEADD-
-----ADDSDDDDD---DDD----GNAGAEGLGEMFG-----------------------
---------
>gi|354611040|ref|ZP_09028996.1| Acidic ribosomal protein P0-like protein [Halobacterium sp. DL1]
------MSAEERTTDHVPEWKQQE-VDELVDLLEQ-------------------------
YDSVGVVSVTGI------------------------------PSKQLQDMRRG-------
---------LHGSAALRMSRNTLLVRALEEVD-DG----------------LEELTQYIS
G--------EVGLVATNDNPFGLFKQLEASKTPAPINAGEVAPNDIV-------------
---------------------------------------IPEGDTGIDP-----------
-----------------------------GPFVGELQTIGANA----RIQEGSIQVLEDS
VVTEEGETVSNDVANVLAELGIEPKEVG----------------------LDLRGVFSEG
VLFTPDEL------------------------------------------------EIDV
EEYRADI-------------------------------------------QSAVASARNL
SINAEYPTAQTVGALVAKASGEAKSLGLQAAIES--PDLADD--LVSKADAQVRALAAQI
D-----DEEALPEELQD--VEAP-------AAPAEGDSEEE----EEAQSDD--QDTES-
-----EADADDSDD---DDD----GDDGAEGLGEMFG-----------------------
---------
>gi|335438358|ref|ZP_08561106.1| acidic ribosomal protein P0 [Halorhabdus tiamatea SARL4B]
-----MSAESERKTEHIPEWKREE-IDDVVEMIES-------------------------
YDSVGVVDLTGI------------------------------PSQQLQDMRRN-------
---------LYGTAELRVSRNTLVERALDEVD-EG----------------LETLVEFVS
G--------HVGLIGTNDNPFSLYQQLEASKTSAPINAGEVAPNDIV-------------
---------------------------------------IPEGDTGIDP-----------
-----------------------------GPFVGELQSVGANA----RIQEGSIQVLEDS
TVLEAGGEVSADLSNVLAELGIEPKEVG----------------------LDLRAVYAEG
VLFEPEDL------------------------------------------------ELDI
EAYRSDV-------------------------------------------QAAAGRARNL
SINAVYPTAETGPALLQKARGEAKSLGVQASIES--PDLADD--LVSKADAQVRALVGQI
D-----DEAALPEELQG--VETD-----TASEEATAEQADD----QAEDDVE--DTTDD-
-----ADDAEDGDD---DED----GGDGGDALGAMFD-----------------------
---------
>gi|257051343|ref|YP_003129176.1| acidic ribosomal protein P0 [Halorhabdus utahensis DSM 12940]
-----MSAESERKTEHIPEWKREE-IDDVVEMIDA-------------------------
YDSVGVVDLAGI------------------------------PSQQLQDMRRN-------
---------LYGTAEIRVSRNTLVERALNEVD-EG----------------LDTLVDFVS
G--------HVGLIGTDDNPFSLYQQLEASKTSAPINAGEVAPNDIE-------------
---------------------------------------IPEGDTGIDP-----------
-----------------------------GPFVGELQSVGANA----RIQEGSIQVLEDS
TVLEAGGEVSADLANVLGELGIEPKEVG----------------------LDLRAVYAEG
VLFEPEDL------------------------------------------------ELDV
EEYRSDI-------------------------------------------QAAASRARNL
SVNAVYPTAQTGPALLQKARGEAKSLGVQASIES--PDLADD--LVSKADAQVRALVSQI
D-----DDEALPEELQG--VEVD-----TASETATAEQADE----E-AEDDT--EDATD-
-----EAEDAADDD---DDD----GDDGGDALGAMFG-----------------------
---------
>gi|257388232|ref|YP_003178005.1| 50S ribosomal protein L10 [Halomicrobium mukohataei DSM 12286]
-----MSAEAERKTETIPEWKREE-VDSIVEMIES-------------------------
YDSIGVVAITGI------------------------------PSRQLQDMRRG-------
---------LHGTAELRVSRNTLLERALDEVD-AG----------------LEQLGDYVS
G--------QVGLIGTNDNPFGLYKELEASKTPAPISAGEIAPNDIV-------------
---------------------------------------IPEGDTGVDP-----------
-----------------------------GPFVGELQNVGANA----RIDGGSIKVVEDS
TVLEAGGEVSTDLENVLGELGIEPKEVG----------------------LDLRGVFADG
VLFEPEEL------------------------------------------------ELDV
EEYEADI-------------------------------------------KAAASAGWNL
SVNAEYPTTQNASTLLQNARGDAKSLAVFASIED--PEVVPD--LVSKADAQVRAIAAQI
D-----DEEALPEELQG--VDAQ-----PAATDASTDEDET----DAETEDTSDDAEAE-
-----AAEDDDDDD---DDD----DEDAGDALGAMF------------------------
---------
>gi|448685416|ref|ZP_21693408.1| acidic ribosomal protein P0 [Haloarcula japonica DSM 6131]
-----MSAESERKTETIPEWKQEE-VDAIVDMIES-------------------------
YESVGVVNIAGI------------------------------PSRQLQDMRRD-------
---------LHGTAELRVSRNTLLERALDEVD-DG----------------LEDLNSYIT
G--------QVGLIGTDDNPFSLFQELEASKTPAPIGAGEVAPNDIV-------------
---------------------------------------IPEGDTGVDP-----------
-----------------------------GPFVGELQSVGADA----RIQEGSIQVLSDS
TVLDTGEEVSQELANVLNELGIEPKEVG----------------------LDLRAVFADG
VLFEPAEL------------------------------------------------ELDV
DEYRSDI-------------------------------------------QAAASRAFNL
SVNADYPTATTAPTMLQSARGNAKSLALQAAIED--PEVVPD--LVSKADAQVRALASQI
D-----DEEALPEELQG--VEAD-----VATEEPTDDQDED----TASEDEA--DADSD-
-------AADEADE---DDD----DGDAGDALGEMF------------------------
---------
>gi|448681631|ref|ZP_21691722.1| acidic ribosomal protein P0 [Haloarcula argentinensis DSM 12282]
-----MSAESERKTETIPEWKQEE-VDAIVDMIES-------------------------
YESVGVVNIAGI------------------------------PSRQLQDMRRD-------
---------LHGTAELRVSRNTLLERALDEVD-DG----------------LEDLNSYIT
G--------QVGLIGTDDNPFSLFQELEASKTPAPIGAGEVAPNDIV-------------
---------------------------------------IPEGDTGVDP-----------
-----------------------------GPFVGELQSVGADA----RIQEGSIQVLSDS
TVLDTGEEVSQELANVLNELGIEPKEVG----------------------LDLRAVFADG
VLFEPEEL------------------------------------------------ELDV
DEYRSDI-------------------------------------------QAAAGRAFNL
SVNADYPTATTAPTMLQSARGNAKSLALQAAIED--PEVVPD--LVSKADAQVRALASQI
D-----DEEALPEELQG--VEAD-----VATEEPTDDQDED----TVSEDDA--DADDA-
-----AEEADEDDD----------DGDAGDALGEMF------------------------
---------
>gi|448629069|ref|ZP_21672468.1| acidic ribosomal protein P0 [Haloarcula vallismortis ATCC 29715]
-----MSAESERKTETIPEWKQEE-VDAIVAMIES-------------------------
YESVGVVNIAGI------------------------------PSRQLQDMRRD-------
---------LHGTAELRVSRNTLLERALDEVD-DG----------------LEDLNSYVT
G--------QVGLIGTDDNPFSLFQELEASKTPAPIGAGEIAPNDIV-------------
---------------------------------------IPEGDTGVDP-----------
-----------------------------GPFVGELQSVGADA----RIQEGSIQVLSDS
TVLDTGEEVSQELANVLNELGIEPKEVG----------------------LDLRAVFADG
VLFEPEEL------------------------------------------------ELDV
DEYRSDI-------------------------------------------QAAAGRAFNL
SVNADYPTATTAPTMLQSARGNAKSLALQAAIED--PEVVPD--LVSKADAQVRALASQI
D-----DEEALPEELQG--VEAA------ATEEPTDDQDED----TASEDDG---DADD-
-----AAEEADDGD---DDD----DEDAGDALGAMF------------------------
---------
>gi|344212263|ref|YP_004796583.1| acidic ribosomal protein P0/50S ribosomal protein L10E [Haloarcula hispanica ATCC 33960]
-----MSAESERKTETIPEWKQEE-VDAIVEMIES-------------------------
YESVGVVNIAGI------------------------------PSRQLQDMRRD-------
---------LHGTAELRVSRNTLLERALDEVD-DG----------------LEDLNSYIT
G--------QVGLIGTDDNPFSLFQELEASKTPAPIGAGEVAPNDIV-------------
---------------------------------------IPEGDTGVDP-----------
-----------------------------GPFVGELQSVGADA----RIQEGSIQVLSDS
TVLDTGEEVSQELANVLNELGIEPKEVG----------------------LDLRAVFADG
VLFEPEEL------------------------------------------------ELDV
DEYRSDI-------------------------------------------QAAAGRAFNL
SVNADYPTATTAPTMLQSARGNAKSLALQAAIED--PEVVPD--LVSKADAQVRALASQI
D-----DEEALPEELQG--VEAD-----VATEEPTDDQDDD----TASEDDA--DADDA-
--------AEEADD---GDD----DEDAGDALGAMF------------------------
---------
>gi|448671742|ref|ZP_21687547.1| acidic ribosomal protein P0 [Haloarcula amylolytica JCM 13557]
-----MSAESERKTETIPEWKQEE-VDAIVAMIES-------------------------
YESVGVVNIAGI------------------------------PSRQLQDMRRD-------
---------LHGTAELRVSRNTLLERALDEVD-DG----------------LEDLNSYIT
G--------QVGLIGTDDNPFSLFQELEASKTPAPIGAGEVAPNDIV-------------
---------------------------------------IPEGDTGVDP-----------
-----------------------------GPFVGELQSVGADA----RIQEGSIQVLSDS
VVLDTGEEVSQELANVLNELGIEPKEVG----------------------LDLRAVFADG
VLFEPEEL------------------------------------------------ELDI
DEYRSDI-------------------------------------------QAAAGRAFNL
SVNADYPTATTAPTMLQSARGNAKSLALQAAIED--PEVVPD--LVSKADAQVRALASQI
D-----DEEALPEELQG--VEAD-----VATEEPTDDQDED----TASEDDA----DAD-
-----DAAEEADDD---DDD----DEDAGDALGAMF------------------------
---------
>lcl|38015_3102 unnamed protein product
-----MSAESERKTETIPEWKQEE-VDAIVAMIES-------------------------
YESVGVVNIAGI------------------------------PSRQLQDMRRD-------
---------LHGTAELRVSRNTLLERALDEVD-DG----------------LEDLNSYIT
G--------QVGLIGTDDNPFSLFQELEASKTPAPIGAGEVAPNDIV-------------
---------------------------------------IPEGDTGVDP-----------
-----------------------------GPFVGELQSVGADA----RIQEGSIQVLSDS
VVLDTGEEVSQELANVLNELGIEPKEVG----------------------LDLRAVFADG
VLFEPEEL------------------------------------------------ELDI
DEYRSDI-------------------------------------------QAAAGRAFNL
SVNADYPTATTAPTMLQSARGNAKSLALQAAIED--PEVVPD--LVSKADAQVRALASQI
D-----DEEALPEELQG--VEAD-----VATEEPTDDQDED----TASEDDA--DADDA-
-----AEEADDDDD---DDE----DEDAGDALGAMF------------------------
---------
>gi|448636826|ref|ZP_21675274.1| acidic ribosomal protein P0 [Haloarcula sinaiiensis ATCC 33800]
-----MSAESERKTETIPEWKQEE-VDAIVEMIES-------------------------
YESVGVVNIAGI------------------------------PSRQLQDMRRD-------
---------LHGTAELRVSRNTLLERALDDVD-DG----------------LEDLNDYIT
G--------QVGLIGTDDNPFSLFQELEASKTPAPIGAGEVAPNDIV-------------
---------------------------------------IPEGDTGVDP-----------
-----------------------------GPFVGELQSVGADA----RIQEGSIQVLSDS
TVLDTGEEVSQELANVLNELGIEPKEVG----------------------LDLRAVFADG
VLFEPEEL------------------------------------------------ELDI
DEYRSDI-------------------------------------------QAAAGRAFNL
SVNADYPTATTAPTMLQSARGNAKSLALQAAIED--PEVVPD--LVSKADAQVRALASQI
D-----DEEALPEELQG--VEAD-----VATEEPTDDQDED----TASEDDA----DAD-
-----DAAEEADDD---DDD----DEDAGDALGAMF------------------------
---------
>gi|448648570|ref|ZP_21679701.1| acidic ribosomal protein P0 [Haloarcula californiae ATCC 33799]
-----MSAESERKTETIPEWKQEE-VDAIVEMIES-------------------------
YESVGVVNIAGI------------------------------PSRQLQDMRRD-------
---------LHGTAELRVSRNTLLERALDDVD-DG----------------LEDLNGYIT
G--------QVGLIGTDDNPFSLFQELEASKTPAPIGAGEVAPNDIV-------------
---------------------------------------IPEGDTGVDP-----------
-----------------------------GPFVGELQSVGADA----RIQEGSIQVLSDS
TVLDTGEEVSQELSNVLNELGIEPKEVG----------------------LDLRAVFADG
VLFEPEEL------------------------------------------------ELDI
DEYRSDI-------------------------------------------QAAAGRAFNL
SVNADYPTATTAPTMLQSARGNAKSLALQAAIED--PEVVPD--LVSKADAQVRALASQI
D-----DEEALPEELQG--VEAD-----VATEEPTDDQDED----TASEDDA-----DA-
-------DDAAEEA---DDD----DEDAGDALGAMF------------------------
---------
>gi|55378200|ref|YP_136050.1| acidic ribosomal protein P0 [Haloarcula marismortui ATCC 43049]
-----MSAESERKTETIPEWKQEE-VDAIVEMIES-------------------------
YESVGVVNIAGI------------------------------PSRQLQDMRRD-------
---------LHGTAELRVSRNTLLERALDDVD-DG----------------LEDLNGYIT
G--------QVGLIGTDDNPFSLFQELEASKTPAPIGAGEVAPNDIV-------------
---------------------------------------IPEGDTGVDP-----------
-----------------------------GPFVGELQSVGADA----RIQEGSIQVLSDS
TVLDTGEEVSQELSNVLNELGIEPKEVG----------------------LDLRAVFADG
VLFEPEEL------------------------------------------------ELDI
DEYRSDI-------------------------------------------QAAAGRAFNL
SVNADYPTATTAPTMLQSARGNAKSLALQAAIED--PEVVPD--LVSKADAQVRALASQI
D-----DEEALPEELQG--VEAD-----VATEEPTDDQDDD----TASEDDA----DAD-
-----DAAEEADDD---DDD----DEDAGDALGAMF------------------------
---------
>gi|385804306|ref|YP_005840706.1| 50S ribosomal protein L10 [Haloquadratum walsbyi C23]
--MSNSATAAARRTDTIPEWKREE-VDELVSFIDQ-------------------------
YDSIGIVNVAGI------------------------------PSRQLQSMRRD-------
---------LYGSAAIRMSRNTLTTRALEEVA-DG----------------CEELTTFVA
G--------QVALVGTNDNPFGLYKQLEASKTPAPISAGEVAPNDIV-------------
---------------------------------------IPEGDTGVDP-----------
-----------------------------GPFVGELQQVGASA----RIMDGSIKVTEES
QVLDSGEEVSSELSGVLAELGIEPKEVG----------------------LDLRGVFADD
VLFEPDEL------------------------------------------------ELDI
DAYQSDI-------------------------------------------QSAAAGARNL
SVNASYPTAQTTPTLLANAVSDAKALGVSASIED--PAVLPD--LIAKADAQVQSIAANI
D-----DEDALPEELQD--IETP---VQPDASSTTDQDVDQ----ETNAGSD--ADSDE-
-SA--DGDDEAADTDDDDDD----DDDGAEGLGAMFG-----------------------
---------
>gi|110668799|ref|YP_658610.1| acidic ribosomal protein P0 [Haloquadratum walsbyi DSM 16790]
--MSNSATAAARRTDTIPEWKREE-VDELVSFIDQ-------------------------
YDSIGIVNVAGI------------------------------PSRQLQSMRRD-------
---------LYGSAAIRMSRNTLTTRALEEVA-DG----------------CEELTTFVA
G--------QVALVGTNDNPFGLYKQLEASKTPAPISAGEVAPNDIV-------------
---------------------------------------IPEGDTGVDP-----------
-----------------------------GPFVGELQQVGASA----RIMDGSIKVTEES
QVLDSGEEVSSELSGVLAELGIEPKEVG----------------------LDLRGVFADD
VLFEPDEL------------------------------------------------ELDI
DAYQSDI-------------------------------------------QSAAAGARNL
SVNASYPTAQTTPTLLANAVSDAKALGVSASIED--PAVLPD--LIAKADAQVQSIAANI
D-----DEDALPEELQD--IETP---VQPEASSTTDQDVDQ----ETDAGSD--ADSDE-
-SA--DGDDEAADT--DDDD----DDDGAEGLGAMFG-----------------------
---------
>gi|541195706|gb|ERH03963.1| ribosomal protein L10, partial [Halorubrum sp. J07HR59]
------MSSEARKTETIPEWKREE-VAEIVEFLET-------------------------
YDAIGVVGVEGI------------------------------PSRQLQAMRRE-------
---------LYGEAELRMSRNTLVTRALEQVG-DG----------------LEQLTDYLE
G--------QIGLIATNDNPFGLFQQLEESKTPAPIGAGEISPSDIV-------------
---------------------------------------IAEGDTGVDP-----------
-----------------------------GPFVGELQQVGASA----RIQDGSIQVVEES
TVLEEGGEVSAELANVLSELGIEPKEVG----------------------LDLRGVHADE
VIFEPDEL------------------------------------------------EIDI
DEY---------------------------------------------------------
------------------------------------------------------------
------------------------------------------------------------
------------------------------------------------------------
---------
>gi|448296830|ref|ZP_21486880.1| acidic ribosomal protein P0 [Halalkalicoccus jeotgali B3]
--MSTTQAEGERKTENLPEWKREE-VDELVEMLDS-------------------------
YESVGVVNIAGI------------------------------PSRQLQNMRRD-------
---------LHGSAELRVSRNTLLTRALEAVD-DG----------------LEQLTGHVA
G--------QVGVIGTNDNPFGLYKQLEESKSPAPIGAGEVAPNDIV-------------
---------------------------------------IPEGDTGVDP-----------
-----------------------------GPFVGELQQVGAAA----RIQDGSIHVTEDS
QVLSEGEEVSQDLSNVLSELGIEPKEVG----------------------LDLRSVYSEG
ILFDPEDL------------------------------------------------AIDV
DEYRADI-------------------------------------------EAAAAGARNL
SINAVYPTAQTAPALLSKATGEAKSLGLFAAIES--PDLAGD--LVSKADAQVRALAAQI
D-----DEEALPEELRG--VEAP-------AAPAEEEADAD----ADEEEQA---DEDE-
-----ADAEPEDDD----------DDSGGEGLGAMFG-----------------------
---------
>gi|399576666|ref|ZP_10770421.1| LSU ribosomal protein l10p [Halogranum salarium B-1]
----MSESESVRRTEVIPQWKQDE-VDELVDFIEG-------------------------
YSSVGIVGVAGI------------------------------PSKQLQNMRRG-------
---------LHGKAEVRMSRNTLVTRALEQVD-EG----------------VEDLTEFVA
G--------QVALIGTNDNPFGLFKELEASKTPAPINAGEVAPNDIV-------------
---------------------------------------IPEGDTGVDP-----------
-----------------------------GPFVGELQQVGASA----RIMDGSITVTEDS
TVLSEGEVVSEELSNVLSELGIEPKEVG----------------------LDLKSVYSEG
VLFAPEEL------------------------------------------------AIDI
DEYRADI-------------------------------------------QSAVSAATNL
SVNAVYPTTQTAPTLLSKAAGEAKALGLHAAIEN--EELMPD--LVSRADAQLRALAAQI
D-----DEEALPAELRG-------------AAAPAASTEEE----DADDAQA--DEEAE-
-----ADTEEAADD---DDE----DDDEGDGLGMMFG-----------------------
---------
>gi|448618399|ref|ZP_21666636.1| acidic ribosomal protein P0 [Haloferax mediterranei ATCC 33500]
-----MSESGTRQTEVIPQWKRDE-VEELVDFIDS-------------------------
YESVGVVGVAGI------------------------------PSKQLQAMRRE-------
---------LHGSAAVRMSRNTLVNRALDEVN-DG----------------FEELKEYIA
G--------QVALIGTNDNPFALYKELEASKTPAPINAGEVAPNDIV-------------
---------------------------------------IPEGDTGVDP-----------
-----------------------------GPFVGELQQVGASA----RIMEGSIKVTEDS
HVLDEGEEVSEELANVLVELGIEPKEVG----------------------LDLRGVFSEG
VLFEPDEL------------------------------------------------AIDV
DEYRADI-------------------------------------------QSAVSAATNL
SVNAVYPTAQTAPSLIAKATSEAKSVGLFANIES--PDFMPE--LITKADAQLRALATKI
D-----DEEALPEELRG--VSAP----------SAPAADED----ESTDEEA--EEADE-
------AEADDTDD---EGD----DEDAGDALGSLF------------------------
---------
>gi|448611928|ref|ZP_21662358.1| acidic ribosomal protein P0 [Haloferax mucosum ATCC BAA-1512]
-----MSESGSRKTEVIPQWKRDE-VDELVEFIDS-------------------------
YESVGVVGVAGI------------------------------PSRQLQAMRRE-------
---------LHGSAAVRMSRNTLVNRALDEVN-DG----------------FEELKEYIA
G--------QVALIGTNDNPFALYKELEASKTPAPINAGEVAPNDIV-------------
---------------------------------------IPEGDTGVDP-----------
-----------------------------GPFVGELQQVGASA----RIMDGSIKVTEDS
HVLSTGEEVSEELANVLAELGIEPKEVG----------------------LDLRGVFSEG
VLFEPDEL------------------------------------------------AIDV
DEYRADI-------------------------------------------QSAVAAATNL
SVNAVYPTAQTAPTLIAKATSEAKSVGLFANIES--PDFMPE--LITKADAQLRALAAKI
D-----DEEALPEELRG--VSAP----------SAAAADED----ESTDEET--ADADE-
-AD--ADDAADTDD---EGD----DEDAGDALGSLF------------------------
---------
>gi|448592503|ref|ZP_21651610.1| acidic ribosomal protein P0 [Haloferax elongans ATCC BAA-1513]
-----MSESGVRQTEEIPQWKREE-VDELVDFIEG-------------------------
YESVGVVGVAGI------------------------------PSRQLQAMRRE-------
---------LHGSAQVRMSRNTLVNRALDEVD-DG----------------FEGLKEYVA
G--------QVALIGTNDNPFALFKELEASKTPAPINAGEVAPNDIV-------------
---------------------------------------IPEGDTGVDP-----------
-----------------------------GPFVGELQQVGASA----RIMDGSIKVTEDS
QVLDEGEEVSEELSNVLAELGIEPKEVG----------------------LDLRGVFSEG
VLFEPDEL------------------------------------------------EIDV
DEYRADI-------------------------------------------QSAVAAATNL
SVNAVYPTAQTAPTLIAKATGEAKSVGLFANIES--PDFMPE--LVSKADAQLRALAAQI
D-----DEEALPEELRG--VSAP----------SAPAAEEE----ESTDEEP--AEADE-
-AD--ADADEDADD---DDG----DEDAGDALGSLF------------------------
---------
>gi|448578427|ref|ZP_21643862.1| acidic ribosomal protein P0 [Haloferax larsenii JCM 13917]
-----MSESGVRQTEEIPQWKREE-VDELVDFIEG-------------------------
YESVGVVGVAGI------------------------------PSRQLQAMRRE-------
---------LHGSAQVRMSRNTLVNRALDEVD-DG----------------FEELKEYVA
G--------QVALIGTNDNPFALFKELEASKTPAPINAGEVAPNDIV-------------
---------------------------------------IPEGDTGVDP-----------
-----------------------------GPFVGELQQVGASA----RIMDGSIKVTEDS
QVLDEGEEVSEELSNVLAELGIEPKEVG----------------------LDLRGVFSEG
VLFEPDEL------------------------------------------------EIDV
DEYRADI-------------------------------------------QSAVAAATNL
SVNAVYPTAQTAPTLIAKATGEAKSVGLFANIES--PDFMPE--LVSKADAQLRALAAQI
D-----DEEALPEELRG--VSAP-----SAPAAEEEESTDE----EPAETEA--DADAD-
---------EDADD---DDG----DEDAGDALGSLF------------------------
---------
>gi|448557517|ref|ZP_21632706.1| acidic ribosomal protein P0 [Haloferax sp. ATCC BAA-644]
-----MSESEVRQTEVIPQWKREE-VDELVDFIES-------------------------
YESVGVVGVAGI------------------------------PSRQLQSMRRE-------
---------LHGSAAVRMSRNTLVNRALDEVN-DG----------------FEELKEYIA
G--------QVALIGTNDNPFALFKELEASKTPAPINAGEVAPNDIV-------------
---------------------------------------IPEGDTGVDP-----------
-----------------------------GPFVGELQQVGASA----RIMDGSIKVTEDS
NVLSEGEEVSEELANVLAELGIEPKEVG----------------------LDLRGVFSEG
VLFEPDEL------------------------------------------------AIDV
DEYRADI-------------------------------------------QSAVSAATNL
SVNAVYPTAQTAPTLIAKATSEAKAVGLFANIES--PDFMPE--LISKADAQLRALAANI
D-----DEEALPEELRG--VSAA----------DTGAAEEE----ESTDEEAADADEAD-
----ADADEDAADD---DGD----DEDAGDALGSLF------------------------
---------
>gi|448548323|ref|ZP_21627590.1| acidic ribosomal protein P0 [Haloferax sp. ATCC BAA-645]
-----MSESEVRQTEVIPQWKREE-VDELVDFIES-------------------------
YESVGVVGVAGI------------------------------PSRQLQSMRRE-------
---------LHGSAAVRMSRNTLVNRALDEVN-DG----------------FEELKEYIA
G--------QVALIGTNDNPFALFKELEASKTPAPINAGEVAPNDIV-------------
---------------------------------------IPEGDTGVDP-----------
-----------------------------GPFVGELQQVGASA----RIMDGSIKVTEDS
NVLSEGEEVSEELANVLAELGIEPKEVG----------------------LDLRGVFSEG
VLFEPDEL------------------------------------------------AIDV
DEYRADI-------------------------------------------QSAVSAATNL
SVNAVYPTAQTAPTLIAKATSEAKAVGLFANIES--PDFMPE--LISKADAQLRALAANI
D-----DEEALPEELRG--VSAA----------DTGAAEEE----ESTDEEA--ADADE-
-AD-ADADEDAADD---DGD----DEDAGDALGSLF------------------------
---------
>gi|448546336|ref|ZP_21626500.1| acidic ribosomal protein P0 [Haloferax sp. ATCC BAA-646]
-----MSESEVRQTEVIPQWKREE-VDELVDFIES-------------------------
YESVGVVGVAGI------------------------------PSRQLQSMRRE-------
---------LHGSAAVRMSRNTLVNRALDEVN-DG----------------FEELKEYIA
G--------QVALIGTNDNPFALFKELEASKTPAPINAGEVAPNDIV-------------
---------------------------------------IPEGDTGVDP-----------
-----------------------------GPFVGELQQVGASA----RIMDGSIKVTEDS
NVLSEGEEVSEELANVLAELGIEPKEVG----------------------LDLRGVFSEG
VLFEPDEL------------------------------------------------AIDV
DEYRADI-------------------------------------------QSAVSAATNL
SVNAVYPTAQTAPTLIAKATSEAKAVGLFANIES--PDFMPE--LISKADAQLRALAANI
D-----DEEALPEELRG--VSAA----------DTGAAEEE----ESTDEEA--ADADE-
--ADADADEDAADD---DGD----DEDAGDALGSLF------------------------
---------
>gi|448290875|ref|ZP_21482020.1| acidic ribosomal protein P0 [Haloferax volcanii DS2]
-----MSESEVRQTEVIPQWKREE-VDELVDFIES-------------------------
YESVGVVGVAGI------------------------------PSRQLQSMRRE-------
---------LHGSAAVRMSRNTLVNRALDEVN-DG----------------FEELKEYIA
G--------QVALIGTNDNPFALFKELEASKTPAPINAGEVAPNDIV-------------
---------------------------------------IPEGDTGVDP-----------
-----------------------------GPFVGELQQVGASA----RIMDGSIMVTEDS
NVLSEGEEVSEELANVLAELGIEPKEVG----------------------LDLRGVFSEG
VLFEPDEL------------------------------------------------AIDV
DEYRADI-------------------------------------------QSAVSAATNL
SVNAVYPTAQTAPTLIAKATSEAKAVGLFANIES--PDFMPE--LISKADAQLRALAANI
D-----DEEALPEELRG--VSAA----------DTGAAEEE----ESTDEEA--ADADQ-
-AD-AAEDDDAADD---DGD----DEDAGDALGSLF------------------------
---------
>gi|448600815|ref|ZP_21656194.1| acidic ribosomal protein P0 [Haloferax alexandrinus JCM 10717]
-----MSESEVRQTEVIPQWKREE-VDELVDFIES-------------------------
YESVGVVGVAGI------------------------------PSRQLQSMRRE-------
---------LHGSAAVRMSRNTLVNRALDEVN-DG----------------FEELKEYIA
G--------QVALIGTNDNPFALFKELEASKTPAPINAGEVAPNDIV-------------
---------------------------------------IPEGDTGVDP-----------
-----------------------------GPFVGELQQVGASA----RIMDGSIKVTEDS
NVLSAGEEVSEELANVLAELGIEPKEVG----------------------LDLRGVFSEG
VLFEPDEL------------------------------------------------AIDV
DEYRADI-------------------------------------------QSAVSAATNL
SVNAVYPTAQTAPTLIAKATSEAKAVGLFANIES--PDFMPE--LISKADAQLRALAANI
D-----DEEALPEELRG--VSAA----------DTGAAEEE----ESTDEEA--ADADE-
-AD-AAEDDDAADD---DGD----DEDAGDALGSLF------------------------
---------
>gi|433423122|ref|ZP_20406161.1| acidic ribosomal protein P0 [Haloferax sp. BAB2207]
-----MSESEVRQTEVIPQWKREE-VDELVDFIES-------------------------
YESVGVVGVAGI------------------------------PSRQLQSMRRE-------
---------LHGSAAVRMSRNTLVNRALDEVN-DG----------------FEELKEYIA
G--------QVALIGTNDNPFALFKELEASKTPAPINAGEVAPNDIV-------------
---------------------------------------IPEGDTGVDP-----------
-----------------------------GPFVGELQQVGASA----RIMDGSIKVTEDS
NVLSAGEEVSEELANVLAELGIEPKEVG----------------------LDLRGVFSEG
VLFEPDEL------------------------------------------------AIDV
DEYRADI-------------------------------------------QSAVSAATNL
SVNAVYPTAQTAPTLIAKATSEAKAVGLFANIES--PDFMPE--LISKADAQLRALAANI
D-----DEEALPEELRG--VSAA----------DTGAAEEE----ESTDEEA--ADADE-
--ADAAEDDDAADD---DGD----DEDAGDALGSLF------------------------
---------
>gi|448568244|ref|ZP_21637821.1| acidic ribosomal protein P0 [Haloferax lucentense DSM 14919]
-----MSESEVRQTEVIPQWKREE-VDELVDFIES-------------------------
YESVGVVGVAGI------------------------------PSRQLQSMRRE-------
---------LHGSAAVRMSRNTLVNRALDEVN-DG----------------FEELKEYIA
G--------QVALIGTNDNPFALFKELEASKTPAPINAGEVAPNDIV-------------
---------------------------------------IPEGDTGVDP-----------
-----------------------------GPFVGELQQVGASA----RIMDGSIKVTEDS
NVLSAGEEVSEELANVLAELGIEPKEVG----------------------LDLRGVFSEG
VLFEPDEL------------------------------------------------AIDV
DEYRADI-------------------------------------------QSAVSAATNL
SVNAVYPTAQTAPTLIAKATSEAKAVGLFANIES--PDFMPE--LISKADAQLRALAANI
D-----DEEALPEELRG--VSAA----------DTGAAEEE----ESTDEEA--ADADE-
--ADAAEDDDAADD---DGD----DEDAGDALGSLF------------------------
---------
>gi|448565331|ref|ZP_21636198.1| acidic ribosomal protein P0 [Haloferax prahovense DSM 18310]
-----MSESEVRQTEVIPQWKREE-VDELVDFIES-------------------------
YESVGVVGVAGI------------------------------PSRQLQAMRRE-------
---------LHGSAAVRMSRNTLVNRALDEVD-DG----------------FEDLKEYIA
G--------QVALIGTNDNPFALFKELEASKTPAPINAGEVAPNDIV-------------
---------------------------------------IPEGDTGVDP-----------
-----------------------------GPFVGELQQVGASA----RIMDGSIKVTEDS
NVLSEGEEVSEELANVLAELGIEPKEVG----------------------LDLRGVFSEG
VLFEPDEL------------------------------------------------AIDV
DEYRADI-------------------------------------------QSAVSAATNL
SVNAVYPTAQTAPTLIAKATSEAKAVGLFANIES--PDFMPE--LISKADAQLRALAANI
D-----DEEALPEELRG--VSAA----------DTGAAEEE----ESTDEEA--ADADE-
----ADADEDAAED---DGD----DEDAGDALGSLF------------------------
---------
>gi|448622885|ref|ZP_21669534.1| acidic ribosomal protein P0 [Haloferax denitrificans ATCC 35960]
-----MSESEVRQTEVIPQWKREE-VDELVDFIES-------------------------
YESVGVVGVAGI------------------------------PSRQLQAMRRE-------
---------LHGSAAVRMSRNTLANRALDEVD-DG----------------FEELKEYIA
G--------QVALIGTNDNPFALYKELEASKTPAPINAGEVAPNDIV-------------
---------------------------------------IPEGDTGVDP-----------
-----------------------------GPFVGELQQVGASA----RIMDGSIKVTEDS
NVLSAGEEVSEELANVLAELGIEPKEVG----------------------LDLRGVFSEG
VLFEPDEL------------------------------------------------AIDV
DEYRADI-------------------------------------------QSAVSAATNL
SVNAVYPTAQTAPTLIAKATSEAKAVGLFANIES--PDFMPE--LISKADAQLRALAANI
D-----DEEALPEELRG--VSAA----------DTGAAEEE----ESTDEET--ADADE-
-AD-ADADDAAAED---DGD----DEDAGDALGSLF------------------------
---------
>gi|448583281|ref|ZP_21646637.1| acidic ribosomal protein P0 [Haloferax gibbonsii ATCC 33959]
-----MSESEVRQTEVIPQWKREE-VDELVDFIES-------------------------
YESVGVVGVAGI------------------------------PSRQLQAMRRE-------
---------LHGSAAVRMSRNTLANRALDEVD-DG----------------FEELKEYIA
G--------QVALIGTNDNPFALYKELEASKTPAPINAGEVAPNDIV-------------
---------------------------------------IPEGDTGVDP-----------
-----------------------------GPFVGELQQVGASA----RIMDGSIKVTEDS
NVLSAGEEVSEELANVLAELGIEPKEVG----------------------LDLRGVFSEG
VLFEPDEL------------------------------------------------AIDV
DEYRADI-------------------------------------------QSAVSAATNL
SVNAVYPTAQTAPTLIAKATSEAKAVGLFANIES--PDFMPE--LISKADAQLRALAANI
D-----DEEALPEELRG--VSAA----------DTGAAEEE----ESTDEEA--ADADE-
-ADADADEDAAEDD---GDD----DEDAGDALGSLF------------------------
---------
>gi|448285828|ref|ZP_21477067.1| acidic ribosomal protein P0 [Halogeometricum borinquense DSM 11551]
----MSESESVRKTETIPEWKRIE-VGELTDFLEE-------------------------
YQSVGVVSVTGI------------------------------PSRQLQSMRRD-------
---------LHGSAELRMSRNTLVTRALEQVN-DG----------------LEELTDYVY
G--------QVALVGTNDNPFGLYKQLEASKTPAPINAGEVAPNDIV-------------
---------------------------------------IPEGDTGVDP-----------
-----------------------------GPFVGELQQVGASA----RIMEGSIKVTEDS
HVLDEGEVVSEELSNVLNELGIEPKEVG----------------------LDLRGVYSEG
VLFEPDEL------------------------------------------------AIDV
EEYRADI-------------------------------------------QSAAAGARNL
SINAGYPTAQTAPTMLAKAAGEAKALGLFAAIED--PELVPD--LIAKADAQLRTLAAQI
D-----DEEALPEELRG--VEAP-------AAAPADEADED----ESTDEED--TEAEA-
--------DDTDDD---DED----DGDGAEGLGAMFG-----------------------
---------
>gi|448414178|ref|ZP_21577317.1| acidic ribosomal protein P0 [Halosarcina pallida JCM 14848]
----MSESESVRKTETIPEWKRIE-VDELVDFLEN-------------------------
YESVGVVSVTGI------------------------------PSRQLQSMRRE-------
---------LHGSAALRMSRNTLLTRALEDVN-DG----------------LEQLTEFVY
G--------QVALVGTNDNPFGLYKELEASKTPAPINAGEVAPNDIV-------------
---------------------------------------IPEGDTGVDP-----------
-----------------------------GPFVGELQQVGASA----RIMDGSIKVTEDS
HVLDEGEVVSEELANVLAELGIEPKEVG----------------------LDLRGVYSEG
VLFEPDEL------------------------------------------------AIDV
DEYRTDI-------------------------------------------QSAAAGARNL
SINAGYPTAQTAPTMLAKAAGEAKALGLFAAIED--PELVPD--LIAKADAQLRTLAAQI
D-----DEEALPEELRG--VETP-----EPAAESADEADED----ESTDEDT------E-
-----TEADDTDDT---DDD----DDDGADGLGAMFG-----------------------
---------
>gi|544639713|ref|WP_021074269.1| 50S ribosomal protein L10 [haloarchaeon 3A1_DGR]
-------MSSARRTETIPEWKKEE-VDELVEFIDS-------------------------
FASVGVVGVAGI------------------------------PSRQLQLMRRE-------
---------LHGSADLRMSRNTLVVRALEEVD-EG----------------VEQLTEHVS
G--------QVALVGTNDNPFGLYKQLEASKTPAPINAGEVAPNDIV-------------
---------------------------------------IPEGDTGVDP-----------
-----------------------------GPFVGELQTVGAAA----RIQDGSIQVTEDS
TVLEEGEVVSDDLANVLTELGIEPKEVG----------------------LDLKSVYSEG
VLFEPEEL------------------------------------------------AIDV
EEYEADV-------------------------------------------QAAAAAARNL
SVNASYPTARTAGTLLAKASGEAKSVALHAEIES--PDVVPD--LIGKADAQLRALAAHI
D-----DEEALPEELQG--VDAR-----AAAADAEEEQADD----ESDAEEA--PDDAD-
-------DADADDD---DGD----DGDAGDGLGAMFG-----------------------
---------
>gi|448535933|ref|ZP_21622317.1| acidic ribosomal protein P0 [Halorubrum hochstenium ATCC 700873]
-------MSSVRKTETIPEWKREE-VDELVDFIDS-------------------------
YNSVGIVGVAGI------------------------------PSRQLQAMRRE-------
---------LHGSAAVRMSRNTLTNRALEEVD-DG----------------VEALTEYVS
G--------QVALVGTNDNPFGLFKQLEASKTPAPINEGEVAPNDIV-------------
---------------------------------------IPEGDTGVDP-----------
-----------------------------GPFVGELQTVGAAA----RIQDGSIKVTEDS
TVLTEGEVVDADLANVLVELGIEPKEVG----------------------LDLRAVYSEG
VLFEPDEL------------------------------------------------EIDV
DEYRADI-------------------------------------------QSAAAGARNL
SVNAAYPTAATAGTLLAKASGEAKSVGLFAEIES--PDVVPD--LIGKADAQLRALAAQI
D-----DEEALPEELQG--VEAA-----PATEPAADDADEE----EQADEET--EDAEE-
-------ATDDADD---EDD----GGDGGDGLGAMFG-----------------------
---------
>gi|448433366|ref|ZP_21585887.1| acidic ribosomal protein P0 [Halorubrum tebenquichense DSM 14210]
-------MSSVRKTETIPEWKREE-VDELVDFIDS-------------------------
YNSVGIVGVAGI------------------------------PSRQLQAMRRE-------
---------LHGSAAVRMSRNTLTNRALEEVD-DG----------------VEALTEYVG
G--------QVALVGTNDNPFGLFKQLEASKTPAPINEGEVAPNDIV-------------
---------------------------------------IPEGDTGVDP-----------
-----------------------------GPFVGELQTVGAAA----RIQDGSIKVTEDS
TVLTEGEVVDADLANVLVELGIEPKEVG----------------------LDLRAVYSEG
VLFEPDEL------------------------------------------------EIDV
DEYRADI-------------------------------------------QSAAAAARNL
SVNAAYPTAATAGTLLAKASGEAKSVGLFAEIES--PDVVPD--LIGKADAQLRALASQI
D-----DEEALPEELQG--VEAA-----PATEPAADDDDEE----EQADEET--EDAEE-
-----ADTADDADD---EDD----GGDGGDGLGAMFG-----------------------
---------
>lcl|38024_2198 unnamed protein product
-------MSSVRKTETIPEWKREE-VDELVEFIDS-------------------------
YQSVGIVGVAGI------------------------------PSRQLQAMRRE-------
---------LHGSAAVRMSRNTLTTRALEEVG-DS----------------VEALTEYVS
G--------QVALIGTNDNPFGLFKQLEASKTPAPINAGEVAPNDIV-------------
---------------------------------------IPEGDTGVDP-----------
-----------------------------GPFVGELQTVGASA----RIMDGSIKVTEDS
TVLEEGEVVDDDLANVLVELGIXXSRRS--------------------------------
------------------------------------------------------------
--------------------------------------------------RA--------
------------------------------------RTSCPT------------------
------------------------------------------------------------
------------------------------------------------------------
---------
>lcl|18174_1077 unnamed protein product
-------MSSVRKTETIPEWKREE-VAELVEFIDS-------------------------
YQSVGIVGVAGI------------------------------PSRQLQAMRRE-------
---------LHGSAAVRMSRNTLTNRALEEVD-DG----------------VEQLTEYVS
G--------QVALVGTNDNPFGLFKQLEASKTPAPINAGEVAPNDIV-------------
---------------------------------------IPEGDTGVDP-----------
-----------------------------GPFVGELQTVGAAA----RIQDGSIKVTEDS
TVLEEGEVVDDDLANVLVELGIEPKEVG----------------------LDLRAVYSEG
VLFEPDEL------------------------------------------------EIDV
DEYRGDI-------------------------------------------RSAAAAARNL
SVNAAYPTAATAGALLAKASGQAKSVGLFAEIES--PDVVPD--LIGKADAQLRALASQI
D-----DEEALPEELQG--VEAA-----PATEPAADDADDE----EEQADEA--TEDAE-
------AADGDADD---DDD----GDDGGEGLGAMFG-----------------------
---------
>lcl|18178_1610 unnamed protein product
-------MSSVRKTETIPEWKREE-VAELVEFIDS-------------------------
YQSVGIVGVAGI------------------------------PSRQLQAMRRE-------
---------LHGSAAVRMSRNTLTNRALEEVD-DG----------------IEQLTEYVS
G--------QVALVGTNDNPFGLFKQLEASKTPAPINAGEVAPNDIV-------------
---------------------------------------IPEGDTGVDP-----------
-----------------------------GPFVGELQTVGAAA----RIQDGSIKVTEDS
TVLEEGEVVDDDLANVLVELGIEPKEVG----------------------LDLRAVYSEG
VLFEPDEL------------------------------------------------EIDV
DEYRGDI-------------------------------------------RSAAAAARNL
SVNAAYPTAATAGALLAKASGQAKSVGLFAEIES--PDVVPD--LIGKADAQLRALASQI
D-----DEEALPEELQG--VEAA-----PATEPAADDADDE----EEQADEA--TEDAE-
------AADGDADD---DDD----GDDGGEGLGAMFG-----------------------
---------
>gi|495716352|ref|WP_008440931.1| acidic ribosomal protein P0 [Halorubrum californiense]
-------MSSVRKTETIPEWKREE-VAELVEFIDS-------------------------
YQSIGIVGVAGI------------------------------PSRQLQAMRRE-------
---------LHGSAAVRMSRNTLTNRALDEVD-DG----------------VEALTEYVS
G--------QVALVGTNDNPFGLFKQLEASKTPAPINAGEVTPNDIV-------------
---------------------------------------IPEGDTGVDP-----------
-----------------------------GPFVGELQTVGASA----RIMDGSIKVTEDS
TVLEEGEVVDDDLANVLVELGIEPKEVG----------------------LDLRAVYSEG
VLFEPDEL------------------------------------------------ELDV
DEYEADI-------------------------------------------QSAAAAARNL
SVNAAYPTAATAGALLAKASGEAKSVGLFAEIES--PDVVPD--LIGKADAQLRALAAQI
D-----DEEALPEELQG--VEAA-----PAAEPAADDADEE----EEQADED--TEDAE-
------EADTDDEA---DDD----GDDGGDGLGAMFG-----------------------
---------
>lcl|39407_371 unnamed protein product
-------MSSARKTETIPEWKREE-VDELVDFIDS-------------------------
YQSVGIVGVAGI------------------------------PSRQLQAMRRE-------
---------LHGSAAVRMSRNTLTNRALEEVD-DG----------------VEALTEYVG
G--------QVALVGTNDNPFGLFKQLEASKTPAPINAGEVAPNDIV-------------
---------------------------------------IPEGDTGVDP-----------
-----------------------------GPFVGELQTVGASA----RIMDGSIKVTEDS
TVLTEGEVVDDDLANVLVELGIEPKEVG----------------------LDLRAVYSEG
VLFEPDEL------------------------------------------------ELDV
DEYEADI-------------------------------------------RSAAAAARNL
SVNAAYPTAATAGTLLAKASGEAKSVGLFAEIES--PDVVPD--LIGKADAQLRALAAQI
D-----DEEALPEELQG--VEAA-----PATEPAADDADEE----EEQADED--TEDAE-
-------ETDTDDD--ADDD----GDDGGEGLGAMFG-----------------------
---------
>lcl|38016_3176 unnamed protein product
-------MSSARKTETIPEWKREE-VDELVDFIDS-------------------------
YQSVGIVGVAGI------------------------------PSRQLQAMRRE-------
---------LHGSAAVRMSRNTLTNRALEEVD-DG----------------VEALTEYVG
G--------QVALVGTNDNPFGLFKQLEASKTPAPINAGEVAPNDIV-------------
---------------------------------------IPEGDTGVDP-----------
-----------------------------GPFVGELQTVGASA----RIMDGSIKVTEDS
TVLTEGEVVDDDLANVLVELGIEPKEVG----------------------LDLRAVYSEG
VLFEPDEL------------------------------------------------ELDV
DEYEADI-------------------------------------------RSAAAAARNL
SVNAAYPTAATAGTLLAKASGEAKSVGLFAEIES--PDVVPD--LIGKADAQLRALAAQI
D-----DEEALPEELQG--VEAA-----PATEPAADDADEE----EEQADED--TEDAE-
-------ETDTDDD--ADDD----GDDGGEGLGAMFG-----------------------
---------
>gi|515913142|ref|WP_017343725.1| 50S ribosomal protein L10 [Halorubrum sp. T3]
-------MSSVRKTETIPQWKREE-VAELVEFIDS-------------------------
YQSVGIVGVAGI------------------------------PSRQLQAMRRE-------
---------LHGSAAVRMSRNTLTNRALEEVD-DG----------------VEQLTEYVS
G--------QVALVGTNDNPFGLFKQLEASKTPAPINAGEVAPNDIV-------------
---------------------------------------IPEGDTGVDP-----------
-----------------------------GPFVGELQTVGASA----RIMDGSIKVTEDS
TVLTEGEVVDDDLANVLVELGIEPKEVG----------------------LDLRAVYSEG
VLFEPDEL------------------------------------------------ELDV
DEYEADI-------------------------------------------RSAAAAARNL
SVNAAYPTAATAGTLLAKASGEAKSVGLFAEIES--PDVVPD--LIGKADAQLRALAAQI
D-----DEEALPEELQG--VEAA-----PAPEPAADDADEE----EEQADDN--TEDAE-
-------ETDTDDD--ADDD----GDDGGEGLGAMFG-----------------------
---------
>gi|448525155|ref|ZP_21619573.1| acidic ribosomal protein P0 [Halorubrum distributum JCM 10118]
-------MSSVRKTETIPEWKREE-VAELVEFIDS-------------------------
YQSVGIVGVAGI------------------------------PSRQLQAMRRE-------
---------LHGSAAVRMSRNTLTNRALEEVD-DG----------------VEALTEYVS
G--------QVALVGTNDNPFGLFKQLEASKTPAPINAGEVAPNDIV-------------
---------------------------------------IPEGDTGVDP-----------
-----------------------------GPFVGELQTVGASA----RIMDGSIKVTEDS
TVLEEGEVVDDDLANVLVELGIEPKEVG----------------------LDLRAVYSEG
VLFEPDEL------------------------------------------------ELDV
DEYREDI-------------------------------------------RSAAAAARNL
SVNAAYPTAATAGTLLAKASGEAKSVGLFAEIES--PDVVPD--LIGKADAQLRALATQI
D-----DEEALPEELQG--VEAA-----PAPEPAADDADEE----EEQADED--TEDAE-
-------ETDTDDD--ADDD----GDDGGEGLGAMFG-----------------------
---------
>lcl|36557_2271 unnamed protein product
-------MSSVRKTETIPEWKREE-VAELVEFIDS-------------------------
YQSVGIVGVAGI------------------------------PSRQLQAMRRE-------
---------LHGSAAVRMSRNTLTNRALEEVD-DG----------------VEALTEYVS
G--------QVALVGTNDNPFGLFKQLEASKTPAPINAGEVAPNDIV-------------
---------------------------------------IPEGDTGVDP-----------
-----------------------------GPFVGELQTVGASA----RIMDGSIKVTEDS
TVLEEGEVVDDDLANVLVELGIEPKEVG----------------------LDLRAVYSEG
VLFEPDEL------------------------------------------------ELDV
DEYREDI-------------------------------------------RSAAAAARNL
SVNAAYPTAATAGTLLAKASGEAKSVGLFAEIES--PDVVPD--LIGKADAQLRALATQI
D-----DEEALPEELQG--VEAA-----PAPEPAADDADEE----EEQADED--TEDAE-
------ETDTDDDA---DDD----GDDGGEGLGAMFG-----------------------
---------
>gi|448451884|ref|ZP_21593056.1| acidic ribosomal protein P0 [Halorubrum litoreum JCM 13561]
-------MSSVRKTETIPEWKREE-VAELVEFIDS-------------------------
YQSVGIVGVAGI------------------------------PSRQLQAMRRE-------
---------LHGSAAVRMSRNTLTNRALEEVD-DG----------------VEALTEYVS
G--------QVALVGTNDNPFGLFKQLEASKTPAPINAGEVAPNDIV-------------
---------------------------------------IPEGDTGVDP-----------
-----------------------------GPFVGELQTVGASA----RIMDGSIKVTEDS
TVLEEGEVVDDDLANVLVELGIEPKEVG----------------------LDLRAVYSEG
VLFEPDEL------------------------------------------------ELDV
DEYREDI-------------------------------------------RSAAAAARNL
SVNAAYPTAATAGTLLAKASGEAKSVGLFAEIES--PDVVPD--LIGKADAQLRALATQI
D-----DEEALPEELQG--VEAA-----PAPEPAADDADEE----EEQADED--TEDAE-
------ETDTDDDA---DDD----GDDGGEGLGAMFG-----------------------
---------
>gi|448426605|ref|ZP_21583454.1| acidic ribosomal protein P0 [Halorubrum terrestre JCM 10247]
-------MSSVRKTETIPEWKREE-VAELVEFIDS-------------------------
YQSVGIVGVAGI------------------------------PSRQLQAMRRE-------
---------LHGSAAVRMSRNTLTNRALEEVD-DG----------------VEALTEYVS
G--------QVALVGTNDNPFGLFKQLEASKTPAPINAGEVAPNDIV-------------
---------------------------------------IPEGDTGVDP-----------
-----------------------------GPFVGELQTVGASA----RIMDGSIKVTEDS
TVLEEGEVVDDDLANVLVELGIEPKEVG----------------------LDLRAVYSEG
VLFEPEEL------------------------------------------------ELDV
DEYREDI-------------------------------------------RSAAAAARNL
SVNAAYPTAATAGTLLAKASGEAKSVGLFAEIES--PDVVPD--LIGKADAQLRALATQI
D-----DEEALPEELQG--VEAA-----PAPEPAADDADEE----EEQADDN--TEDAE-
------ETDTDDDA---DDD----GDDGGEGLGAMFG-----------------------
---------
>gi|448484158|ref|ZP_21605943.1| acidic ribosomal protein P0 [Halorubrum arcis JCM 13916]
-------MSSVRKTETIPEWKREE-VAELVEFIDS-------------------------
YQSVGIVGVAGI------------------------------PSRQLQAMRRE-------
---------LHGSAAVRMSRNTLTNRALEEVD-DG----------------VEALTEYVS
G--------QVALVGTNDNPFGLFKQLEASKTPAPINAGEVAPNDIV-------------
---------------------------------------IPEGDTGVDP-----------
-----------------------------GPFVGELQTVGASA----RIMDGSIKVTEDS
TVLEEGEVVDDDLANVLVELGIEPKEVG----------------------LDLRAVYSEG
VLFEPEEL------------------------------------------------ELDV
DEYEADI-------------------------------------------RSAAAAARNL
SVNAAYPTAATAGTLLAKASGEAKSVGLFAEIES--PDVVPD--LIGKADAQLRALAAQI
D-----DDEALPEELQG--VEAA-----PAAEPAADDADEE----EEQADED--TEDAE-
-------ETDTDDD--ADDD----GDDGGEGLGAMFG-----------------------
---------
>lcl|36547_2788 unnamed protein product
-------MSSVRKTETIPEWKREE-VAELVEFIDS-------------------------
YQSVGIVGVAGI------------------------------PSRQLQAMRRE-------
---------LHGSAAVRMSRNTLTNRALEEVD-DG----------------VEALTEYVS
G--------QVALVGTNDNPFGLFKQLEASKTPAPINAGEVAPNDIV-------------
---------------------------------------IPEGDTGVDP-----------
-----------------------------GPFVGELQTVGASA----RIMDGSIKVTEDS
TVLEEGEVVDDDLANVLVELGIEPKEVG----------------------LDLRAVYSEG
VLFEPEEL------------------------------------------------ELDV
DEYEADI-------------------------------------------RSAAAAARNL
SVNAAYPTAATAGTLLAKASGEAKSVGLFAEIES--PDVVPD--LIGKADAQLRALATQI
D-----DEEALPEELQG--VEAA-----PAPEPAADDADEE----EEQADED--TEDAE-
------ETDTDDDA---DDD----GDDGGEGLGAMFG-----------------------
---------
>lcl|18175_1194 unnamed protein product
-------MSSVRKTETIPEWKREE-VDELVEFIDS-------------------------
YQSVGIVGVSGI------------------------------PSRQLQAMRRE-------
---------LHGSAAVRMSRNTLTNRALEEVG-DG----------------VEALTEYVG
G--------QVALVGTNDNPFGLFKQLEASKTPAPINAGEVAPNDIV-------------
---------------------------------------IPEGDTGVDP-----------
-----------------------------GPFVGELQTVGAAA----RIMDGSIKVTEDS
TVLEEGEVVDDDLANVLVELGIEPKEVG----------------------LDLKAVYSEG
VLFEPDEL------------------------------------------------ELDV
DEYEADI-------------------------------------------RSAAAAARNL
SINAAYPTAATAGALIAKASGEAKSVGLFAEIES--PDVVPD--LIGKADAQLRALAAQI
D-----DEEALPEELQG--VEAA-----PAAEPATDDADEE----EEQADDN--TEDAE-
-----EADDDADDD----------GDDGGEGLGAMFG-----------------------
---------
>lcl|18176_430 unnamed protein product
-------MSSVRKTETIPEWKREE-VDELVEFIDS-------------------------
YQSVGIVGVSGI------------------------------PSRQLQAMRRE-------
---------LHGSAAVRMSRNTLTNRALEEVG-DG----------------VEALTEYVG
G--------QVALVGTNDNPFGLFKQLEASKTPAPINAGEVAPNDIV-------------
---------------------------------------IPEGDTGVDP-----------
-----------------------------GPFVGELQTVGAAA----RIMDGSIKVTEDS
TVLEEGEVVDDDLANVLVELGIEPKEVG----------------------LDLKAVYSEG
VLFEPDEL------------------------------------------------ELDV
DEYEADI-------------------------------------------RSAAAAARNL
SINAAYPTAATAGALIAKASGEAKSVGLFAEIES--PDVVPE--LIGKADAQLRALAAQI
D-----DEEALPEELQG--VEAA-----PAAEPATDDADEE----EEQADDN--TEDAE-
-------EADDDAD---DDD----GDDGGEGLGAMFG-----------------------
---------
>gi|448503803|ref|ZP_21613432.1| acidic ribosomal protein P0 [Halorubrum coriense DSM 10284]
-------MSSVRKTETIPEWKREE-VDELVEFIDS-------------------------
YASVGIVGVAGI------------------------------PSRQLQAMRRE-------
---------LHGSAGVRMSRNTLTTRALEEVD-DG----------------VEALTEYVS
G--------QVALVGTNDNPFGLFKQLEASKTPAPINEGEVAPNDIV-------------
---------------------------------------IPEGDTGVDP-----------
-----------------------------GPFVGELQTVGASA----RIMDGSIKVTEDS
TVLEEGEVVDNDLANVLVELGIEPKEVG----------------------LDLRAVYSEG
VLFEPEEL------------------------------------------------ELDV
DEYEADI-------------------------------------------RSAAAAARNL
SVNAAYPTAATAGTLLAKASGEAKSVGLFAEIES--PDVVPD--LIGKADAQLRALAAQI
D-----DDEALPEELQG--VEAA-----PAAKPATDDADEE----EQADEET--EDAEE-
-------ADADDAD---DDD----GDDGGEGLGAMFG-----------------------
---------
>lcl|36546_589 unnamed protein product
------------------------------------------------------------
------------------------------------------------------------
------------------------------------------------------------
----------MALIGTNDNPFGLFKQLEASKTPAPINAGEVAPNDIV-------------
---------------------------------------IPEGDTGVDP-----------
-----------------------------GPFVGELQTVGASA----RIMDGSIKVTEDS
TVLEEGEVVDDDLANVLVELGIEPKEVG----------------------LDLRAVYSEG
VLFEPEEL------------------------------------------------ELDV
DEYEADI-------------------------------------------RSAAAAARNL
SVNAAYPTAATAGTLLAKASGEAKSVGLFAEIES--PDVVPD--LIGKADAQLRALAAQI
D-----DDEALPEELQG--VEAA-----PAAEPTTDDADDE----EEQADDN--TEDAE-
------EADADDAD---EDD----GDDGGDGLGAMFG-----------------------
---------
>lcl|38021_3450 unnamed protein product
-------MSSVRKTETIPEWKREE-VDELVEFIDS-------------------------
YQSVGIVGVAGI------------------------------PSRQLQAMRRE-------
---------LHGSAAVRMSRNTLTTRALEEVG-DS----------------VEALTEYVS
G--------QVALIGTNDNPFGLFKQLEASKTPAPINAGEVAPNDIV-------------
---------------------------------------IPEGDTGVDP-----------
-----------------------------GPFVGELQTVGASA----RIMDGSIKVTEDS
TVLEEGEVV-------VVELGIEPKEVG----------------------LDLRAVYSEG
VLFEPEEL------------------------------------------------ELDV
DEYEADI-------------------------------------------RSAAAAARNL
SVNAAYPTAATAGTLLAKASGEAKSVGLFAEIES--PDVVPD--LIGKADAQLRALAAQI
D-----DAEALPEELQG--VEAA-----PAAEPATDDADDE----EEQADDN--TEDAE-
------EADADDAD---EDD----GDDGGDGLGAMFG-----------------------
---------
>lcl|36553_948 unnamed protein product
-------MSSVRKTETIPEWKREE-VDELVEFIDS-------------------------
YQSVGIVGVAGI------------------------------PSRQLQAMRRE-------
---------LHGSAAVRMSRNTLTTRALEEVG-DS----------------VEALTEYVS
G--------QVALVGTNDNPFGLFKQLEASKTPAPINAGEVAPNDIV-------------
---------------------------------------IPEGDTGVDP-----------
-----------------------------GPFVGELQTVGASA----RIMDGSIKVTEDS
TVLEEGEVVDDDLANVLVELGIEPKEVG----------------------LDLRAVYSEG
VLFEPEEL------------------------------------------------ELDV
DEYEADI-------------------------------------------RSAAAAARNL
SVNAAYPTAATAGTLLAKASGEAKSVGLFAEIES--PDVVPD--LIGKADAQLRALAAQI
D-----DDEALPEELQG--VEAA-----PAAEPATDDADDE----EEQADDN--TEDAE-
-------EADADDD----------GDDGGDGLGAMFG-----------------------
---------
>lcl|38020_1820 unnamed protein product
-------MSSVRKTETIPEWKREE-VDELVEFIDS-------------------------
YQSVGIVGVAGI------------------------------PSRQLQAMRRE-------
---------LHGSAAVRMSRNTLTTRALEEVG-DS----------------VEALTEYVS
G--------QVALVGTNDNPFGLFKQLEASKTPAPINAGEVAPNDIV-------------
---------------------------------------IPEGDTGVDP-----------
-----------------------------GPFVGELQTVGASA----RIMDGSIKVTEDS
TVLEEGEVVDDDLANVLVELGIEPKEVG----------------------LDLRAVYSEG
VLFEPEEL------------------------------------------------ELDV
DEYEADI-------------------------------------------RSAAAAARNL
SVNAAYPTAATAGTLLAKASGEAKSVGLFAEIES--PDVVPD--LIGKADAQLRALAAQI
D-----DDEALPEELQG--VEAA-----PAAEPATDDADDE----EEQADDN--TEDAE-
------EADADDAD---EDD----GDDGGDGLGAMFG-----------------------
---------
>lcl|36174_2125 unnamed protein product
-------MSSVRKTETIPEWKREE-VDELVEFIDS-------------------------
YQSVGIVGVAGI------------------------------PSRQLQAMRRE-------
---------LHGSAAVRMSRNTLTTRALEEVG-DS----------------VEALTEYVS
G--------QVALIGTNDNPFGLFKQLEASKTPAPINAGEVAPNDIV-------------
---------------------------------------IPEGDTGVDP-----------
-----------------------------GPFVGELQTVGASA----RIMDGSIKVTEDS
TVLEEGEVVDDDLANVLVELGIEPKEVG----------------------LDLRAVYSEG
VLFEPEEL------------------------------------------------ELDV
DEYEADI-------------------------------------------RSAAAAARNL
SVNAAYPTAATAGTLLAKASGEAKSVGLFAEIES--PDVVPD--LIGKADAQLRALAAQI
D-----DDEALPEELQG--VEAA-----PAAEPATDDADDE----EEQADDN--TEDAE-
------EADADDAD---EDD----GDDGGDGLGAMFG-----------------------
---------
>lcl|38025_3910 unnamed protein product
-------MSSVRKTETIPEWKREE-VDELVEFIDS-------------------------
YQSVGIVGVAGI------------------------------PSRQLQAMRRE-------
---------LHGSAAVRMSRNTLTTRALEEVG-DS----------------VEALTEYVS
G--------QVALIGTNDNPFGLFKQLEASKTPAPINAGEVAPNDIV-------------
---------------------------------------IPEGDTGVDP-----------
-----------------------------GPFVGELQTVGASA----RIMDGSIKVTEDS
TVLEEGEVVDDDLANVLVELGIEPKEVG----------------------LDLRAVYSEG
VLFEPEEL------------------------------------------------ELDV
DEYEADI-------------------------------------------RSAAAAARNL
SVNAAYPTAATAGTLLAKASGEAKSVGLFAEIES--PDVVPD--LIGKADAQLRALAAQI
D-----DDEALPEELQG--VEAA-----PAAEPATDDADDE----EEQADDN--TEDAE-
------EADADDAD---EDD----GDDGGDGLGAMFG-----------------------
---------
>lcl|23591_2042 unnamed protein product
------------------------------------------------------------
MPAVAAVGYAAL------------------------------------------------
------------------------------------------------------------
------------------------------------------------------------
------------------------------------------------------------
------------------------------------------------------------
------------------------------------------------------------
-----------------------------------------------------------T
ERFRAAA-----------------------------------------------------
---------ATAGTLLAKASGEAKSVGLFAEIES--PDVVPD--LIGKADAQLRALAAQI
D-----DDEALPEELQG--VEAA-----PAAEPATDDADDE----EEQADDN--TEDAE-
------EADADDAD---EDD----GDDGGDGLGAMFG-----------------------
---------
>lcl|38022_1711 unnamed protein product
------------------------------------------------------------
------------------------------------------------------------
------------------------------------------------------------
------------------------------------------------------------
------------------------------------------------------------
------------------------------------------------------------
------------------------------------------------------------
------------------------------------------------------------
------------------------------------------------------------
---------------------------------------MPD--LIGKADAQLRALAAQI
D-----DDEALPEELQG--VEAA-----PAAEPATDDADDE----EEQADDN--TEDAE-
------EADADDAD---EDD----GDDGGDGLGAMFG-----------------------
---------
>lcl|38019_196 unnamed protein product
------------------------------------------------------------
------------------------------------------------------------
---------------------------MEEVD-GG----------------VEELTEYVA
G--------QVALIGTNDNPFGLYKQLEASKTPAPINAGEVAPNDVV-------------
---------------------------------------IPEGDTGVDP-----------
-----------------------------GPFVGELQTVGASA----RIMDGSIKVTEDS
KVLEEGEVVDDDLANVLTELGIEPKEVG----------------------LDLKGVYSEG
VLFEPDEL------------------------------------------------AIDV
DEYRADV-------------------------------------------QSAAAAARNL
SVNAAYPTAATAGALLAKASGEAKSVGLFAEIES--PDVVPD--LIGKADAQLRALAAQI
D-----DEEALPEELQG--VEAA-------PAPETDDGDDE----EEQADEE--TEDAE-
-------ETTDDDA---DDD----GDDGGEGLGAMFG-----------------------
---------
>lcl|36552_548 unnamed protein product
------------------------------------------------------------
-------------------------------------------------MRRE-------
---------LHGSADLRVSRNTLTVRALEEVD-DG----------------VEELTQYVS
G--------QVALIGTNDNPFGLYKQLEASKTPAPINAGEVAPNDIL-------------
---------------------------------------IPEGDTGVDP-----------
-----------------------------GPFVGELQTIGAAA----RIQDGSIMVTEDS
TVLEEGEVVDEDLANVLVELGIEPKEVG----------------------LDLKGVYSEG
ILFEPDEL------------------------------------------------AIDV
DEYAADI-------------------------------------------RSAAAAARNL
SINAEYPTAATVGSLLAKASGEAKSVGLYAEIES--PDVVPD--LIGKADAQLRALAAQI
D-----DEEALPEELQG--VEAA-------PAPETDDADEE----EQAEEDDDTDDAET-
-----TDDAADDAD---EDD----GDDGGDGLGAMFG-----------------------
---------
>lcl|36550_3707 unnamed protein product
-------MSSVRKTETIPQWKQDE-VDELVEFIDS-------------------------
FNSVGVVGVGGI------------------------------PSRQLQAMRRE-------
---------LHGSADLRVSRNTLTVRALEEVD-DG----------------VEELTQYVS
G--------QVALIGTNDNPFGLYKQLEASKTPAPINAGEVAPNDIL-------------
---------------------------------------IPEGDTGVDP-----------
-----------------------------GPFVGELQTIGAAA----RIQDGSIMVTEDS
TVLEEGEVVDEDLANVLVELGIEPKEVG----------------------LDLKGVYSEG
VLFEPDEL------------------------------------------------AIDV
DEYAADI-------------------------------------------RSAAAAARNL
SINAEYPTAATVGSLLAKASGEAKSVGLYAEIES--PDVVPD--LIGKADAQLRALAAQI
D-----DEEALPEELQG--VEAA-------PAPETDDADEE----EQAEEDD--DTDDA-
-----ETTDDAADD-ADEDD----GDDGGDGLGAMFG-----------------------
---------
>lcl|36554_1177 unnamed protein product
-------MSSVRKTETIPQWKQDE-VDELVEFIDS-------------------------
FNSVGVVGVGGI------------------------------PSRQLQAMRRE-------
---------LHGSADLRVSRNTLTVRALEEVD-DG----------------VEELTQYVS
G--------QVALIGTNDNPFGLYKQLEASKTPAPINAGEVAPNDIL-------------
---------------------------------------IPEGDTGVDP-----------
-----------------------------GPFVGELQTIGAAA----RIQDGSIMVTEDS
TVLEEGEVVDEDLANVLVELGIEPKEVG----------------------LDLKGVYSEG
VLFEPDEL------------------------------------------------AIDV
DEYAADI-------------------------------------------RSAAAAARNL
SINAEYPTAATVGSLLAKASGEAKSVGLYAEIES--PDVVPD--LIGKADAQLRALAAQI
D-----DEEALPEELQG--VEAA-------PAPETDDADEE----EQAEEDD--DTDDA-
-----ETTDDAADD-ADEDD----GDDGGDGLGAMFG-----------------------
---------
>lcl|36555_2319 unnamed protein product
-------MSSVRKTETIPQWKQDE-VDELVEFIDS-------------------------
FNSVGVVGVGGI------------------------------PSRQLQAMRRE-------
---------LHGSADLRVSRNTLTVRALEEVD-DG----------------VEELTQYVS
G--------QVALIGTNDNPFGLYKQLEASKTPAPINAGEVAPNDIL-------------
---------------------------------------IPEGDTGVDP-----------
-----------------------------GPFVGELQTIGAAA----RIQDGSIMVTEDS
TVLEEGEVVDEDLANVLVELGIEPKEVG----------------------LDLKGVYSEG
VLFEPDEL------------------------------------------------AIDV
DEYAADI-------------------------------------------RSAAAAARNL
SINAEYPTAATVGSLLAKASGEAKSVGLYAEIES--PDVVPD--LIGKADAQLRALAAQI
D-----DEEALPEELQG--VEAA-------PAPETDDADEE----EQAEEDD--DTDDA-
-----ETTDDAADD-ADEDD----GDDGGDGLGAMFG-----------------------
---------
>lcl|36551_3296 unnamed protein product
------------------------------------------------------------
-------------------------------------------------MRRE-------
---------LHGSADLRVSRNTLTVRALEEVD-DG----------------VEELTQYVS
G--------QVALIGTNDNPFGLYKQLEASKTPAPINAGEVAPNDIL-------------
---------------------------------------IPEGDTGVDP-----------
-----------------------------GPFVGELQTIGAAA----RIQDGSIMVTEDS
TVLEEGEVVDEDLANVLVELGIEPKEVG----------------------LDLKGVYSEG
VLFEPDEL------------------------------------------------AIDV
DEYAADI-------------------------------------------RSAAAAARNL
SINAEYPTAATVGSLLAKASGEAKSVGLYAEIES--PDVVPD--LIGKADAQLRALAAQI
D-----DEEALPEELQG--VEAA-------PAPETDDADEE----EQAEEDD--DTDDA-
-----ETTDDAADD-ADEDD----GDDGGDGLGAMFG-----------------------
---------
>gi|448475573|ref|ZP_21603154.1| acidic ribosomal protein P0 [Halorubrum aidingense JCM 13560]
-------MSSVRKTETIPQWKQDE-VDELVEFIDS-------------------------
FNSVGIVGVAGI------------------------------PSRQLQAMRRE-------
---------LHGSADVRMSRNTLTVRALEEVD-AG----------------VEELTQYVS
G--------QVALIGTNDNPFGLFKQLEASKTPAPISAGEVAPNDVV-------------
---------------------------------------IPEGDTGVDP-----------
-----------------------------GPFVGELQTVGAAA----RIQDGSIMVTEDS
KVLEEGEVVDEDLANVLTELGIEPKEVG----------------------LDLKGVYSEG
VLFEPDEL------------------------------------------------AIDV
DEYRADI-------------------------------------------QSAAAAARNL
SVNAAYPTAATAGALLAKASGEAKSVGLFAEIES--PDVVPD--LIGKADAQLRALAAQI
D-----DEEALPEELQG--VEAA-------PAPETDDAEEE----QADDNDD--TDDAE-
-------AADDDAD---DDD----GDDGGDGLGAMFG-----------------------
---------
>gi|448463142|ref|ZP_21597920.1| acidic ribosomal protein P0 [Halorubrum kocurii JCM 14978]
-------MSSVRKTETIPQWKQEE-VDELVDFIES-------------------------
FNSVGIVGVAGI------------------------------PSRQLQAMRRE-------
---------LHGSADVRMSRNTLTVRALEEVN-DG----------------VEELTQYVA
G--------QVALIGTNDNPFGLFKQLEASKTPAPINAGEVAPNDVV-------------
---------------------------------------IPEGDTGVDP-----------
-----------------------------GPFVGELQTVGAAA----RIQDGSIMVTEDS
KVLEEGEVVDDDLANVLTELGIEPKEVG----------------------LDLKGVYSEG
VLFEPDEL------------------------------------------------EIDV
DEYEADI-------------------------------------------RSAAAAARNL
SINAEYPTAATVGSLLAKASGEAKSVGLFAEIES--PDVVPD--LIGKADAQLRALAAQI
D-----DDEALPEELQG--VEAA-------PAPETDDADEE----EQAEEED--DTDDA-
------EAADDDAD---DDD----GDDGGEGLGAMFG-----------------------
---------
>gi|448441581|ref|ZP_21589188.1| acidic ribosomal protein P0 [Halorubrum saccharovorum DSM 1137]
-------MSSVRKTETIPQWKQEE-VDELVDFIES-------------------------
FNSVGIVGVAGI------------------------------PSRQLQAMRRE-------
---------LHGSADVRMSRNTLTVRALEEVN-DG----------------VEELTQYVA
G--------QVALIGTNDNPFGLFKQLEASKTPAPINAGEVAPNDVV-------------
---------------------------------------IPEGDTGVDP-----------
-----------------------------GPFVGELQTVGAAA----RIQDGSIMVTEDS
KVLEEGEVVDDDLANVLTELGIEPKEVG----------------------LDLKGVYSEG
VLFEPDEL------------------------------------------------EIDV
DEYEADI-------------------------------------------RSAAAAARNL
SINAEYPTAATVGSLLAKASGEAKSVGLFAEIES--PDVVPD--LIGKADAQLRSLAAQI
D-----DEEALPEELQG--VEAA-------PAPETDDADEE----EQAEEED----DTD-
-----DAEATDDDA---DDD----GGDGGDGLGAMFG-----------------------
---------
>gi|222480940|ref|YP_002567177.1| acidic ribosomal protein P0 [Halorubrum lacusprofundi ATCC 49239]
-------MSSVRKTETIPQWKQEE-VDELVDFIES-------------------------
FNSVGIVGVAGI------------------------------PSRQLQAMRRE-------
---------LHGSADVRMSRNTLTVRALEEVN-DG----------------VEELTQYVA
G--------QVALIGTNDNPFGLFKQLEASKTPAPINAGEVAPNDVV-------------
---------------------------------------IPEGDTGVDP-----------
-----------------------------GPFVGELQTVGAAA----RIQDGSIMVTEDS
KVLEEGEVVDDDLANVLTELGIEPKEVG----------------------LDLKGVYSEG
VLFEPDEL------------------------------------------------EIDV
DEYEADI-------------------------------------------RSAAAAARNL
SVNAAYPTAATAGTLLAKASGEAKSVGLFAEIES--PDVVPD--LIGKADAQLRSLAAQI
D-----DEEALPEELQG--VEAA-------PAPETDDADEE----EEQAEEE--DDTDD-
-------AEAADDD---ADD----GDDGGDGLGAMFG-----------------------
---------
>gi|448460257|ref|ZP_21597082.1| acidic ribosomal protein P0 [Halorubrum lipolyticum DSM 21995]
-------MSSVRKTETIPQWKREE-VDELVDFIDS-------------------------
FNSVGIVGVAGI------------------------------PSRQLQAMRRE-------
---------LHGSADVRMSRNTLTVRALEEVD-DG----------------VEELTQYVS
G--------QVALIGTNDNPFGLFKQLEASKTPAPINAGEVAPNDVV-------------
---------------------------------------IPEGDTGVDP-----------
-----------------------------GPFVGELQTVGAAA----RIQDGSIMVTEDS
KVLEEGEVVDDDLANVLTELGIEPKEVG----------------------LDLKGVYSEG
VLFEPDEL------------------------------------------------EIDV
DEYEADI-------------------------------------------RSAAAAARNL
SVNAAYPTAATAGTLLAKASGEAKSVGLFAEIES--PDVVPD--LIGKADAQLRSLAAQI
D-----DEEALPEELQG--VEAA-------PAPETGDADEE----EQAEEED---DTDD-
-----AEAAADDAD---DDD----GDDGGEGLGAMFG-----------------------
---------
>lcl|38017_1909 unnamed protein product
-------MSSVRKTETIPQWKQEE-VDELVEFIDS-------------------------
FNSVGIVGVAGI------------------------------PSRQLQAMRRE-------
---------LHGSADVRMSRNTLTVRALEEVN-DG----------------VEELTQYVS
G--------QVALIGTNDNPFGLFKQLEASKTPAPINAGEVAPNDVV-------------
---------------------------------------IPEGDTGVDP-----------
-----------------------------GPFVGELQTIGAAA----RIQDGSIMVTEDS
KVLEEGEVVDDDLANVLTELGIEPKEVG----------------------LDLKGVYSDG
VLFEPDEL------------------------------------------------EIDV
DEYEADI-------------------------------------------RSAAAAARNL
SINAAYPTAATAGSLLAKASGEAKSVGLFAEIES--PDVVPD--LIGKADAQLRSLAAQI
D-----DEEALPEELQG--VEAA-------PAPETDDADEE----EQAEEED-DTDDAE-
-----ADEAADDAD---DDD----GDDGGEGLGAMFG-----------------------
---------
