# Supplementary material for: Inteins as indicators of gene flow in the halobacteria
Source: Front Microbiol. 2014 Jun 26;5:299. doi: 10.3389/fmicb.2014.00299 (PMC4071816; doi:10.3389/fmicb.2014.00299)
Supplement: Supplementary file 1 [file DataSheet1.ZIP › data_file1/reference_tree_alignment/P0_L10p-nog.fasta]

>candidatus_nanosalinarum_J07AB56
--------MVQPKPKQLTRSDKEEIVENTAEMIESHSIVGILDMQSLPARQLQEIKGELS
EFASVRMVRKTLMEIAVDQAEKDGIDAVLENPALQPALIFSEKSPFQLYRLIDENKTSAA
AQGGEVAPDQITIPEGDTGIGPGPMLGKLQQFGAQVQVQDGSIHVQEETVMLEEGDTIDD
DAVEVLNQLGIEPLEIGLDLKVAYSDGNIFDKQELDIDEEQYRQDVEAGAGAAFRLAVNA
GVVNETTAPAIVSEAVSKARSLSTDRGIPSEETIEDSISLARSRAEAVDSETDRENT---
-------------------------------------------------DQ---------
--------------------------------------------
>halophilic_archaeon_J07HX5
-------MSTQRTTETIPEWKRRE-VDELAAFLDQYESIGVVDITGIPSRQLQQVRRELH
ETAELRVARNTLIERALKDAS-RELETLTEHVTGQVGVIGTNNNPFGLYRRLEESKTSAP
INAGETAPNDIVVPEGDTGVDPGPFVGDLQNVGANARIEGGSITVLEESTVLEADGTVSD
TLAGVLSELGIEPKEVGLDLRGVFADGITFEPSELELDVEQYRTDLTAAAGDARSLAATS
GFPASGAVGLVLATASADAKQLGREATLLEPGVIPDLLSRADGQLRALAAQIDDQEALPE
ELQGADGA----ATTAESTD--TGEQTTEDDTTASEDNTSADDGEGDDDDD---------
-------------DDDT--GDALGAMFG----------------
>halophilic_archaeon_J07HB67
------MSEASNKTTNVPQWKREE-VEELADFVERYDAIGVVDLTGIPSRQLQDMRRELH
GQAALRMSRNTLTVRALEAAG-ESVADLADEMTGHVGLIGTNDNPFGLYQQLEASKTSAP
ISAGEVAPNEIVIPEGDTGVDPGPFVGELQQAGADARIQEGSIQVLSDSVVADPGDEVDA
DLASVLGELGIEPKEVGLDLRAVVADGVVFEPDDLAIDVDEYRADVEAAAAGARNLSLNA
AIPTAQTVDSLLGKAAGEAKSVGLSGAVADEELAPDLVAEADAQVRALAAEIDDEEALPE
ELRGVEPA-----ADPEPDE--TDDDEEAQEQTDDDPEPETDE------AD---------
-----------DDEDDG--AAGLGDMFGD---------------
>halophilic_archaeon_J07HX64
-------MSTQRQTETIPEWKRME-VDELADFLATYDSVGVVDITGIPSRQLQEMRSELH
GTAALRVSRNTLLELALDETD-GGFDRLTEFVDGQVGLIGTNDNSFGLYQQLEASKTSAP
INAGETAPNDIVIPEGDTGVDPGPFVGQLQTVGANARIDQGSIAVMSDSTVLEAGEEVSA
DLSNVLGELGIEPKEVGLDLRGVFADGVLFEPEDLELDIDEYREDVRTAAGRGQNLAVNA
GIVTTQTAPLMLSKATGEAKSLALQAGIADPDVMPDLIGQADAQVRALAAEVDDEAALPE
ELQDVEVD-----TTETATE--ETDDEQTDDQADAEPEADTDE----DSDE---------
-----------DDDDDG--GDALGAMFG----------------
>hcc_hamelinensis_100A6
MAADAESEATDHRTEQIPEWKREE-VTDLADLIASYESIGIVSVAGIPSRQLQAMRRDLQ
GSARLRVARNTLLTRALDEAD-EGVDDLVDEVDGQVGLIGTNENPFGLYRQLEASKTPAP
INAGEVSPNDITIPEGDTGIDPGPFVGELQQVGAEARIMDGSIQVTDDSTVLEEGEEVSQ
ALANVLSELGIEPKEVGLDLRTVYADGTLFEADELAIDIDEYRADIESAAAAGRNLSINA
AYPTAQTAGALLGKGATEARGLGIEAAVESPDLVEDLVGRADAQLRALAAHIHDDEALPE
ALQGAEAA-----ADTTTDE--QGDDQPAETETEDEAADADD-------DD---------
-----------DDDDAG--GAGLGEMFG----------------
>hcc_morrhuae_DSM_1307
-----MSAEGDHQTETVPDWKREE-VADLAELIDTYESVGIVSIAGIPSRQLQAMRRDLH
GSAELRVARNTLLVRALDDAD-DGVEELTDEVDGQVGLIGADANPFGLYRELEASKTPAP
INAGEVAPNPIEIPEGDTGIDPGPFVGELQQVGAAARIMDGSIQVTEDSTVLEEGEEVSQ
TLANVLGELEIEPKEVGLDLRSVYADGILFEPDELAIDIDEYRADVEAAAAAGRNLSVNA
AYPTAETAGTLLGKGSTEAKSLGLEAAIASPALADDLVSRADAQMRALAANIDDEEALPE
ELRGVTAP----------AE--TGDDESSDDQSADTESEPDADADDEDDDD---------
------------DDGDA--SEGLGEMFG----------------
>hcc_thailandensis_JCM_13552
-----MSAEGDHQTETVPDWKREE-VADLAELIETYESVGIVSIAGIPSRQLQAMRRDLH
GSAELRVARNTLLVRALDDAD-DGVEELIDEVDGQVGLIGADANPFGLYRELEASKTPAP
INAGEVAPNPIEIPEGDTGIDPGPFVGELQQVGAAARIMDGSIQVTEDSTVLEEGEEVSQ
TLANVLGELEIEPKEVGLDLRSVYADGILFEPDELAIDIDEYRADVEAAAAAGRNLSVNA
AYPTAETAGTLLGKGSTEAKSLGLEAAIASPALADDLVSRADAQMRALAANIDDEEALPE
ELRGVTAP----------AE--TGDDESSDDQSADTESEPDADADDEDDDD---------
------------DGGDA--GEGLGEMFG----------------
>hcc_saccharolyticus_DSM_5350
--MSAESEAGDRQTEAIPEWKREE-VADLADLIETYESVGVVSIGGIPSRQLQAMRRELH
GEAELRVSRNTLLVRALEAAG-EGVADLTSEIEGQVGLIGTDENPFGLYRQLEASKTPAP
INAGEIAPNAITIPESDTGVDPGPFVGELQQVGAAARIMDGSIHVTEDSTVLEEGEEVSA
QLANVLGELGIEPKEVGLDLKTVYADGILFEPDELAIDVDEYRADVEAAAARARNLSINA
VYPTDRTAGALLGQASTEARSLGVHAAIESPDIADELVSKADAQVRALAAHIDDDEALPE
ELREQVVE----ESADAGAD--ADADESNDDEADAETEPDADADD--ESDD---------
-----------DDDGDA--GAGLGEMFG----------------
>hcc_salifodinae_DSM_8989
--MSAESEAGDRRTEAIPEWKREE-VADLAELIETYESVGVVSIGGIPSRQLQAMRRELH
GDAELRVARNTLLVRALDEAG-EGIADLTSEIEGQVGLIGTDENPFGLYRQLEASKTPAP
INAGEIAPNEITIPESDTGVDPGPFVGELQQVGAAARIMDGSIHVTEDSTVLEEGEEVSG
QLANVLGELGIEPKEVGLDLKTVYADGILFEPDELAIDVDEYRADIEAAAARARNLSINA
AYPTDRTAGTLLGQASTEARSLGVHAAIESPDIADELVSKADAQVRALAAHIDDEEALPE
ELRGVEET------ADAGAD--ADADESSDDEAEAETEPDADTDDESDDDD---------
-----------DDDGDGDAGEGLGEMFG----------------
>hqr_J07HQX50
----MSDSTAVRQTETIPEWKRTE-VNELVSFVEQFESVGVVGVAGIPSRQLQSMRRELH
GSASLRVSRNTLTTRALESVG-EGFEALTDYVNGQVALVGTDDNPFGLYKQLEESKTPAP
ISAGETAPDDIIIEEGDTGVDPGPFVGELQQVGASARIMQGSIKVTEDSKVLEAGEPVSE
ELAGVLGELGIEPKEVGLDLRGVHSDGVFFEPEELAIDADAYQADIETAAAHAQNLAVNA
AIATEAVMPALVRTAAGNGRALGLDAAIENRELMTDLIARADTQLRSVAAQIDDEDALPE
ELTDIEPE--------------PEPEEPVETGEESPEEEPES------------------
-----------TSAGDA--DDMTTTM------------------
>nmn_moolapensis_8_8_11
-----MSAEAERKTETIPQWKREE-TDAIVEFLESYGSIGVVDITGIPSKQLQDMRRELH
GTAALRVSRNTLIERALAEVG-DGLEGIAEHVDGQVGLIGTNDNPFGLYQQLEASKTPAP
INAGEVTPNDIVIPEGDTGVDPGPFVGDLQTVGANARIDGGSIKVVEDSTVLSAGEEVSA
DLANVLAELGIEPKEVGLDLRGVFSEGVLFSPEELDIDVEEYVADLEAASSAARNLSLNA
EYPTARTAPSMLAKAAGEAKSVGLSAAVESPDLADDLVSKADAQVRALAGAIDDEEALPE
ELRGVEAA-----PATPAAD--AEEADGDDDEADEAAVEESSDEDEDEDNA---------
-----------EDADDG--GDALGDMFG----------------
>nmn_pharaonis_DSM_2160
-----MSAEA-RKTETIPEWKQEE-IDELVAFLERYESVGVVDITGIPSRQLQDMRRDLH
GTAALRVSRNTLMERALNEGG-DGLGELVEHVEGQVGLIGTNDNPFGLYQQLEESKTPAP
INAGEVAPNDIVIPEGDTGVDPGPFVGDLQQVGANARIEGGSIKVVEDSTVLSAGEEVSS
DLSNVLSELGIEPKEVGLDLRGVSSEGVLFSPEELDIDVESYRTDIESAASAARNLSVNA
EYPTARTAPSMLAKAAGEAKSVGLSAAVESPDLADDLVSKADAQVRALAAQIDDEEALPE
ELQDVEQP--AAADSAAEAD--DEDDTGNVEQTDESDADDADDADDADDAD---------
-----------EEDGDG--GDALGDMFG----------------
>hns_J07HN4
----MSQSESVRKTETIPQWKQDE-VDELTDFVERYDAVGIVGVEGIPSRQLQSMRRDLH
GSAEVRMSRNTLVVRALEAVS-DGVEQLTEHVAGQIALIGTNDNPFGLFQQLEASKTPAP
ISAGEVAPNDIVIPEGDTGVDPGPFVGELQQIGADARIEEGSIQVLSDSTVLSAGETVDA
DLENVLGELGIEPKEVGLDLKSVYSEGVLFAPDELEIDVAEYRADVQSAAAAARNLSVNA
EYPTAKTAPTIIAKATGEAKSVALSAAVESPDVVDDLIGKADAQVRALASEIDDPEALPE
EFQDLD----------ADAD--ADDGDAVDDDSEAD---ADDESDDEQAENRVRRRRRRQ
RRRRRARYALTTGDYTN--GIRLRSTHPERSRRRDHRRKRNRSP
>hns_J07HN6
----MSSSESVRKTETVPQWKQDE-VDELTEFVEGYSSVGVVGVEGIPSRQLQSMRRELH
GSAEVRMSRNTLLIRALEAVD-DGVEQLTEHVAGQVALIGTNDNPFGLFQQLEASKTPAP
ISAGEVAPNDIVIPEGDTGVDPGPFVGELQQIGADARIEEGSIQVLSDSTVLSAGETVDA
DLENVLSELGIEPKEVGLDLKSVYSEGVLFAPEELELDVAAYREDIQSAAAAARNLSVNA
NYPTTQTAPTLIAKATGEAKSVAISAAVESPDVVDDLIGKADAQVQALASEIDDPEALPE
ELRDLDDG-GNDGGEAEESD--ADSGDDADDSEDADEAQTDDEPDETDADD---------
----------GDDDTDA--GAGLDML------------------
>hvx_asiaticus_JCM_14624
-----MSAEATRQTENLPEWKREE-TDEIEALIENHENVGVVGIAGIPSKQLQDMRRELH
GTAVLRVSRNTLQRRALEAT---GSDDLTEFVEGQVGLVLSDENPFSLYRELEASKTPAP
IGAGEVAPNDIVIPEGDTGVDPGPFVGELQQIGANARIEDGSIQVMEDSTVLEAGEEVTA
DIENVLNELGIEAKEVGLDLRAAYADGVVFDPEDLDIDVDAYEQDVATAAAQARNLSVNA
VYPTSQTAPTLVAKATGEAKSLGLQAAIEDEELMPDLVSKADAQLRALAAQIDDTEALPE
ALQDVEAP------APSTEDTAESDDESSDDQDDADDTEAEPD----DDDD---------
-----------DDDGSG--AEGLGAMFG----------------
>hvx_ruber_XH_70
-----MSAEATRQTENLPEWKREE-TDEIEALIEGHENVGVVGIAGIPSKQLQDMRRELH
GTAVLRVSRNTLQRRALEAT---GSDDLTEFVEGQVGLVLSDENPFSLYRELEASKTPAP
IGAGEVAPNDIVIPEGDTGVDPGPFVGELQQIGANARIEDGSIQVMEDSTVLEAGEEVTA
DIENVLNELGIEAKEVGLDLRAAYADGVVFDPEDLDIDIDAYEQDVATAAAQARNLSVNA
VYPTSQTAPTLVAKATGEAKSLGLQAAIEDEALMPDLVSKADGQLRALAAQIDDTEALPE
ALQDVEAP------APSTEDTAESDDESSDDQDDADDTEAEPDD-----DD---------
-----------DDDGSG--AEGLGAMFG----------------
>ncc_amylolyticus_DSM_10524
-----MSAEAERKTQNLPQWKKEE-VDELSELIESYESVGIVGIAGIPSKQLQDMRRDLH
GSAELRVSRNTLQVRALEEAD---LDDLVEQIEGQVGLVGTNDNPFALYKELEASKTPAP
INEGEVAPNDIVIPEGDTGVDPGPFVGELQSIGANARIQDGSIKVMEDSTVLEAGEEVSA
DLANVLNELGIEPKEVGLDLRAVVAEGTLFDPEDLDIDVEAYESDIQAAAAGARNLSINA
SYPTEATAPTLIAKATGEAKSLGLQAAIEDEALMPDLVSKADAQLRALAAQIDDEEALPE
ELQGVEAP-----AEPASADDADEADESADDQEAEAEADGDDD----DDDD---------
-----------DDDSAG--GEGLGAMFG----------------
>ncc_jeotgali_DSM_18795
-----MSAEAERKTQNLPQWKKEE-VDELADLIESYESVGIVGIAGIPSKQLQDMRRDLH
GSAELRVSRNTLQVHALEDA---GLGDLVEHVEGQVGLVGTNDNPFALYKELEASKTPAP
INEGEVAPNDIVVPEGDTGVDPGPFVGELQSVGANARIQDGSIQVMEDSTVLEAGEEVSA
DLANVLNELGIEPKEVGLDLRAVVAEGTLFDPEDLDIDVEAYESDIATAAARARNLSVNA
SYPTEATAPTLVAKATGEAKSLGLQAAIEDEALMPDLVSKADAQLRALAAQIDDEEALPE
ELQGVEAP---AESAPADDA--DEDDESADDQEAEADEADTDDD-----DD---------
-----------EDGGGG--GEGLGAMFG----------------
>ncc_occultus_SP4
-----MSAEAERKTQNLPQWKKEE-VDELAELIESYESVGIVGIAGIPSKQLQDMRRDLH
GTAELRVSRNTLQVRALEDA---GLGDLVEHVEGQVGLVGTNDNPFALYKELEASKTPAP
INEGEVAPNDIVIPEGDTGVDPGPFVGELQSVGANARIEDGSIQVMEDSTVLEAGEEVSA
DLSNVLNELGIEPKEVGLDLRAVVAEGTLFDPEDLDIDVDAYESDIATAAARARNLSINA
TFPTASTAPTLIAKATGEAKSLGLQAAIEDEALMPDLVSKADAQLRALAAQIDDEEALPE
ELQGVEAP----AAQADADD--EGEEESTDDQEAEADEADTDD----DDDD---------
-----------DEDGGG--GEGLGAMFG----------------
>nrr_tibetense_GA33
-----MSAQAERKTENLPQWKKEE-VDDLAELIESYESVGIVGITGIPSKQLQDMRRDLH
GTAELRVSRNTLQVHALEDA---GLDELVSHIEGQVGLVGTNDNPFTLYKELEASKTPAP
INEGEVAPNDIVVPEGDTGVDPGPFVGELQSIGANARIEDGSIQVMEDSTVLEAGEEVSA
DLSNVLNELGIEPKEVGLDLRAVVADGVLFDPEDLDIDVEAYESDVATAAARARNLSINA
SYPTEATAPTLISKATGEAKSLGLHAAIEDEDLMPDLVSKADAQLRALAAQIDDEDALPE
ELQGVEAP-----AAEPAADAEDGDDESADEDTDAEADAAEDD----DDDD---------
-----------DDDAGG--GEGLGAMFG----------------
>nrr_bangense_JCM_10635
-----MSAQAERKTENLPQWKKEE-VDELTSLIDSYESVGIVGIAGIPSKQLQDMRRDLH
GTAELRVSRNTLQVRALEET---GLDDLVTHIEGQVGLIATDDNPFALYKELEASKTPAP
INEGEVAPNDIVIPEGDTGVDPGPFVGELQSIGANARIEEGSIQVMEDSTVLEAGEQVSA
DLSNVLSELGIEPKEVGLDLQAVVAEGVLFDPEDLDIDIEAYESDVATAAARARNLSVNA
SYPTEATAPTLIAKATGEAKSLGLQAAIEDEALMPDLVSKADAQLRALAAQIDDEDALPE
ELQGVEAP-----AAPAAAD--EGEDESADDHDDAEADDADTD----DDDD---------
-----------DEDGGG--GEGLGAMFG----------------
>nrr_sulfidifaciens_JCM_14089
-----MSAQAERKTENLPQWKKEE-VDELISLIDNYESVGIVGIAGIPSKQLQDMRRDLH
GTAELRVSRNTLQVRSLEET---GLDDLVTHIEGQVGLIATDDNPFALYKELEASKTPAP
INEGEVAPNDIVIPEGDTGVDPGPFVGELQSIGANARIEEGSIQVMEDSTVLEAGEEVSA
DLSNVLSELGIEPKEVGLDLKAVVAEGVLFDPEDLDIDIEAYESDVATAAARARNLSVNA
SYPTEATAPTLIAKATGEAKSLGLQAAIEDEALMPDLVSKADAQLRALAAQIDDEDALPE
ELQGVEAP-----AAPAAAD--EGEDESADDHDDAEADDADTD----DDDD---------
-----------DEDGGG--GEGLGAMFG----------------
>nln_innermongolicus_JCM_12255
-----MSAQAERKTENLPQWKQEE-VDELEAIIESYESVGIVGIAGIPSKQLQDMRRDLH
GTAELRVSRNTLQVRALEGT---GLEDLVDQVEGQVGIIGTNENPFSLYKELEASKTPAP
INEGEVAPNDIVIPEGDTGIDPGPFVGELQSIGANARIEDGSIQVMEDSTVLEAGEEVSV
DLANVLNELGIEPKEVGLDLRAVVADGVLFDPEDLDIDIEAYESDVQTAAARARNLAINA
SFPTAATVPTLIAKATGEAKSLGLQAAIEDEDLMPDLVTKADAQLRALAAQIDDEEALPE
ELQGVEAP------AQPAAD--EGADESADEQNDTETEEAADEDD--DDDD---------
-----------DDDAGG--GEGLGAMFG----------------
>nab_hulunbeirensis_JCM_10989
-----MSAQADRKTENLPQWKQEE-VDELEELIESYESVGIVGIAGIPSKQLQDMRRDLH
GTAELRVSRNTLQVRALESA---GLDDLVDEIGGQVGLIGTNDNPFALYKELEASKTPAP
INEGEVAPNDIVIPEGDTGVDPGPFVGELQSIGANARIEDGSIQVMEDSTVLSAGEEVSA
DLANVLNELGIEPKEVGLDLRAVVAEGVLFDPEDLDIDIEAYESDVQTAAARARNLSLNA
PFPTATTAPTLIAKATGEAKSLGLQAAIEDEELMPDLVSKADAQLRALAAQIDDEEALPE
ELQGVEAP----AADAGAAD--EGDDESAADQDAESDADDDTD----DDDD---------
-----------DDDGDG--AEGLGAMFG----------------
>nab_chahannaoensis_JCM_10990
-----MSAQADRKTENLPQWKQEE-VDDLEALIESYESVGIVGIAGIPSKQLQDMRRDLH
GTAELRVSRNTLQVRALEAA---GLGDLVDEIEGQVGLIGTNDNPFALYKELEASKTPAP
INEGEVAPNDIVIPEGDTGVDPGPFVGELQSIGANARIEDGSIQVMEDSTVLSAGEEVSA
DLANVLNELGIEPKEVGLDLRAVVAEGVLFDPEDLDIDIGAYESDVQTAAARARNLSLNA
PFPTATTAPTLIAKATGEAKSLGLQAAIEDEELMPDLVSKADAQLRALAAQIDDEEALPE
ELQGVEAP-----AVEAAAD--EGEDESEADEDAESDADDDTD-----DDD---------
-----------EDDGDG--AEGLGAMFG----------------
>nab_magadii_ATCC_43099
-----MSAQADRKTENLPQWKQEE-VDELKALIESYESVGIVGIAGIPSKQLQDMRRDLH
GTAELRVSRNTLQVRALESA---GLDDLVEEIEGQVGLIGTNDNPFALYKELEASKTPAP
INEGEVAPNDIVIPEGDTGVDPGPFVGELQSIGANARIEDGSIQVMEDSTVLSAGEEVSA
DLANVLNELGIEPKEVGLDLRAVVAEGVLFDPEDLDIDIEAYESDVQTAAARARNLSLNA
PFPTATTAPTLIAKATGEAKSLGLQAAIEDEELMPDLVSKADAQLRALAAQIDDEEALPE
ELQGVEAP-----AAEAAAD--EGEDESEADQDTESDADDDTDD-----DD---------
-----------EDDGDG--AEGLGAMFG----------------
>nab_taiwanensis_DSM_12281
-----MSAQADRKTENLPQWKQEE-VDDLEALIENYESVGIVGIAGIPSKQLQDMRRDLH
GTAELRVSRNTLQVRALETA---GLDDLVDNVEGQVGLIGTNDNPFTLYKELEASKTPAP
INEGEVAPNDIVIPEGDTGVDPGPFVGELQSIGANARIEDGSIQVMEDSTVLEAGGEVSA
DLANVLNELGIEPKEVGLDLRAVVAEGVLFDPEDLDIDIEAYESDVQTAAARARNLSLNA
PFPTATTAPTLIAKATGEAKSLGLQAAIEDEDLMPDLVSKADAQLRALAAQIDDEEALPA
ELQDVSAP----AAGAAGSA--DEDEDEDENESADDQGAETDDVDTDDDDD---------
-----------EDDGDG--AEGLGAMFG----------------
>nab_asiatica_DSM_12278
-----MSAQADRKTENLPQWKQEE-VADLEALIENYESVGIVGIAGIPSKQLQDMRRDLH
GTAELRVSRNTLQVRALETA---GLDDLVDDVEGQVGLIGTNDNPFALYKELEASKTPAP
INEGEVAPNDIVIPEGDTGVDPGPFVGELQSIGANARIEDGSIQVMEDSTVLEAGGEVSA
DLANVLNELGIEPKEVGLDLRAVVAEGVLFDPEDLDIDIEAYESDVQTAAARARNLSLNA
PFPTATTAPTLIAKATGEAKSLGLQAAIEDEDLMPDLVSKADAQLRALAAQIDDEEALPE
ELQGVSAP---AADAAGSADEAEGEDESADDQDAETDDADTDD------DD---------
-----------EDDGDG--AEGLGAMFG----------------
>nab_aegyptia_DSM_13077
-----MSAQADRKTENLPQWKQEE-VADLEALIENYESVGIVGIAGIPSKQLQDMRRDLH
GTAELRVSRNTLQVRALETA---GLDDLVDDVEGQVGLIGTNDNPFALYKELEASKTPAP
INEGEVAPNDIVIPEGDTGVDPGPFVGELQSIGANARIEDGSIQVMEDSTVLEAGGEVSA
DLANVLNELGIEPKEVGLDLRAVVAEGVLFDPEDLDIDIEAYESDVQTAAARARNLSLNA
PFPTATTAPTLIAKATGEAKSLGLQAAIEDEDLMPDLVSKADAQLRALAAQIDDEEALPD
ELQDVSAP---AAGAAGADDEGEDADESVDDQDAEADTDDDDD------DD---------
-----------EDDGDG--AEGLGAMFG----------------
>hpg_xanaduensis_SH_6
-----MSAQAERKTENLPQWKREE-VDELADLLADYESVGIVGLTGIPSKQLQDMRRDLY
GTAELRVSRNTLQIRALEDA---GYDDLVDHVEGHVGLVATNDNPFTLYKELEASKTPAP
INEGEVAPNDIVIPEGDTGIDPGPFVGELQSIGANARIEDGSIQVMEDSTVLEAGEEVSA
DLANVLNELGIEPKEVGLDLRAVIADGVLFDPEDLDIDVEAYESDISTAAARARNLAINA
EYPTAATAPTLIAKATGEAKSLGLQAAIEDEDLMPDLVSKADAQLRALAAQIDDEEALPE
ELQDVEAPAAEADAAAADED--EGEDESADEDADTEAGDADTDD-----DD---------
-----------EDDGDG--AAGLGEMFG----------------
>nbt_gregoryi_SP2
-----MSAEAERKTENLPQWKKEE-VEELADLLEDYESVGIVGLTGIPSKQLQDMRRDLH
GSAELRVSRNTLQIRALEEA---GYDDLVSDVEGHVGLIATNDNPFALYKELEASKTPAP
INEGEVAPNDIVIPEGDTGVDPGPFVGELQGIGANARIEDGSIQVMEDSTVLEAGEEVSV
DLANVLNELGIEPKEVGLDLRAVVAEGVLFDPEDLDIDIEAYESDVQTAAARARNLAVNA
EFPTASTVPTLVAKATGEAKSLGLQAAIEDEALMPDLVSKADAQLRALAVQIDDEEALPE
ELQDVEAP------AAPAADEGDREDESADDQDEAEADDADTDD-----DE---------
-----------DDDGDG--AEGLGEMFG----------------
>hbi_lacisalsi_AJ5
-----MSAQAERKTENLPQWKQEE-VEELSELLGEYESVGIVGLTGIPSKQLQDMRRDLY
GTAELRVSRNTLQIRALEEA---GYDDLVDHVEGHVGLIATNDNPFALYKELEASKTPAP
INEGEVAPNDIVIPEGDTGVDPGPFVGELQGIGANARIEDGSIQVMEDSTVLEAGEEVSA
DLANVLNELGIEPKEVGLDLRAVVAEGVLFDPEDLDIDVEAYESDVQTAAARARNLAVNA
EYPTETTVPTLVAKATGEAKSLGLQAAIEDEELMPDLVTKADAQLRALAAQIDDEEALPE
ELQDVDAP-----AQPAADEGESEDEDESVDDQTEEEADADEE------DD---------
-----------DDDEDG--AAGLGEMFG----------------
>hbi_nitrareducens_JCM_10879
-----MSAQAERKTENLPQWKQEE-VDELSELLGEYESVGIVGLTGIPSKQLQDMRRDLH
GTAELRVSRNTLQIRALEEA---GYEDLVSHVEGHVGLIATNDNPFALYKELEASKTPAP
INEGEVAPNDIVIPEGDTGVDPGPFVGELQGVGANARIEDGSIQVMEDSTVLEAGEEVSV
DLANVLNELGIEPKEVGLDLRAVVAEGVLFDPEDLDIDVEAYRSDVETAAARARNLAINA
EFPTESTVPTLVAKATGEAKSLGLQAAIEDEELMPDLVTKADAQLRALATQIDDEEALPE
ELQDVDAP----AQPAADEG--DEEEESADDQTEDEADAADED------DD---------
-----------DDDEDG--ASGLGEMFG----------------
>htg_limicola_JCM_13563
-----MSAQAERKTENLPQWKKEE-VDELAEIISEYESVGIVGIAGIPSKQLQDMRRDLH
GTAELRVSRNTLQTRALEDA---GLDDLVEHIEGQVGIVGTNENPFSLYKELEASKTPAP
INEGEVAPNDIVIPEGDTGVDPGPFVGELQSIGANARIEEGSIQVMEDSTVLEAGEEVSA
DLANVLNELGIEPKEVGLDLRAVIADGVLFDPADLDIDVEAYQSDVSTAAARAQNLSINA
SFPTATTAPTLIAKATGEAKSLGLQAAIEDEALMPDLVSKADAQLRALAAQIDDEEALPE
ELQDVEAA------APAAAD---DEDESADDQTEDDAETEDADTD--DDDD---------
-----------EDGGDG--AAGLGEMFG----------------
>htg_salina_JCM_13891
-----MSAQAERKTENLPQWKREE-VDELQEIIESYDSVGIVGITGIPSKQLQDMRRDLH
GTAELRVSRNTLQVRALEQS---GLEDLVDHVEGQVGIVGTNDNPFTLYKELEASKTPAP
INEGEVAPNDIVIPEGDTGVDPGPFVGELQSIGANARIEEGSIQVMEDSTVLEAGGEVSA
DLANVLNELGIEPKEVGLDLRAVVADGVLFDPEDLDIDVEAYESDVSTAAARARNLAINA
SFPTASTAPTLIAKATGEAKSLGLQAAIEDEELMPDLVSKADAQLRALAAQIDDEEALPE
ELQDVDVS-----ADSAAAD--EGEDESADEDDDTEADADEADADTDDDDD---------
------------DGGDG--GAGLGEMFG----------------
>htg_turkmenica_DSM_5511
-----MSAQAERKTENLPQWKKEE-VDELQEIIESYDSVGIVGITGIPSKQLQDMRRDLH
GTAELRVSRNTLQVRALEQS---GLEDLVEHVEGQVGIVGTNDNPFTLYKELEASKTPAP
INEGEVAPNDIVIPEGDTGVDPGPFVGELQSIGANARIEEGSIQVMEDSTVLEAGGEVSA
DLSNVLNELGIEPKEVGLDLRAVVADGVLFDPEDLDIDVEAYESDVSTAAARARNLAINA
SFPTASTAPALIAKATGEAKSLGLQAAIEDEELMPDLVSKADAQLRALAAQIDDEEALPE
ELQGVDAA------AEPAAD--EGDEESADEQDDTEPDADEADADTDDDDD---------
------------DGGDG--GAGLGEMFG----------------
>htg_thermotolerans_DSM_11522
-----MSAQAERKTENLPQWKKEE-VAELEEIIERYDSVGIVGIAGIPSKQLQDMRRDLY
GTAQLRVSRNTLQSRALEDA---GFGDLVEHVEGQVGIVGTNENPFSLYKELEASKTPAP
INEGEVAPNDIVIPEGDTGVDPGPFVGELQSIGANARIEDGSIQVMEDSTVLEAGEEVSA
DLANVLNELGIEPKEVGLDLRAVVADGVRFDPEDLDIDVEAYESDVSTAAARARNLAINA
SFPTASTAPTLIAKATGEAKSLGLQAAIEDEELMPDLVSKADAQLRALAAQIDDEDALPE
ELQDVDAA-----AQPAAADEGDADDESADDQTEEAETEDADTD---DDDD---------
-----------EDDGDG--AAGLGEMFG----------------
>nnm_pellirubrum_DSM_15624
-----MSAQAERKTENLPQWKKEE-VAELEEIIERYDSVGIVGIAGIPSKQLQDMRRDLY
GTAQLRVSRNTLQSRALEDA---GFGDLVEHVEGQVGIVGTNENPFSLYKELEASKTPAP
INEGEVAPNDIVIPEGDTGVDPGPFVGELQSIGANARIEDGSIQVMEDSTVLEAGEEVSA
DLANVLNELGIEPKEVGLDLRAVVADGVRFDPEDLDIDVEAYESDVSTAAARARNLAINA
SFPTASTAPTLIAKATGEAKSLGLQAAIEDEELMPDLVSKADAQLRALAAQIDDEDALPE
ELQDVDAA-----AQPAAADEGDADDESADDQTEEAETEDTDTD---DDDD---------
-----------EDDGDG--AAGLGEMFG----------------
>nnm_versiforme_JCM_10478
-----MSAQAERKTENLPQWKREE-VDELGQIIDDYESVGVVGIAGIPSKQLQDMRRDLH
GTAVLRVSRNTLQTRALEDA---GFGDLVEHIGGQVGIIATNENPFSLYKELEASKTPAP
INEGEVAPNDIVIPEGDTGVDPGPFVGELQGIGANARIEEGSIQVMEDSTVLEAGEEVSA
DLANVLNELGIEPKEVGLDLRAVIADGVLFDPEDLDIDIEAYRSDVSTAAARARNLSVNA
SYPTESTAPTLVAKATGEAKSLGLQAAIEDEALMPDLVSKADAQLRAIAAQIDDEEALPD
ELQDVAAA-----AEPAAAD---DEDESADDQTEDDAETEDADADADDDDD---------
-----------EDDGDG--AAGLGEMFG----------------
>nnm_pallidum_DSM_3751
-----MSAQAERKTENLPQWKKEE-VDELARIIDEYESVGVVGIAGIPSKQLQDMRRDLH
GTAVLRVSRNTLQTRALEDA---GFGDLVEHIGGQVGIIATDENPFSLYKELEASKTPAP
INEGEVAPNDIVIPEGDTGVDPGPFVGELQGIGANARIEEGSIQVMEDSTVLEAGEEVSA
DLANVLNELGIEPKEVGLDLRAVIAEGVLFDPEDLDIDIEAYRSDVSTAAARARNLSINA
SFPTATTAPTLIAKATGEAKSLGLQAAIEDEDLMPDLVSKADAQLRALAGQIDDEEALPD
ELQDVAAP-----AEPAAAD---DEDESADDQTDDEAETEDAE----TDDD---------
-----------DDDGDG--AAGLGEMFG----------------
>hrr_LB1
-----MSAQAERKTENLPQWKKEE-VDELARIIDEYESVGVVGIAGIPSKQLQDMRRDLH
GTAVLRVSRNTLQTRALEDA---GFGDLVEHIGGQVGIIATDENPFSLYKELEASKTPAP
INEGEVAPNDIVIPEGDTGVDPGPFVGELQGIGANARIEDGSIQVMEDSTVLEAGEEVSA
DLANVLNELGIEPKEVGLDLRAVIAEGVLFDPEDLDIDVEAYRSDVSTAAARARNLSINA
SFPTATTAPTLIAKATGEAKSLGLQAAIEDEDLMPDLVSKADAQLRALAGQIDDEEALPD
ELQDVAAP-----AEPAAAD---DEDESADDQTDDEAETEDAET---DDDD---------
-----------EDDGDG--AAGLGEMFG----------------
>nnm_altunense_JCM_14663
-----MSAQAERKTENLPQWKKEE-VDELARIIDEYESVGVVGIAGIPSKQLQDMRRDLH
GTAVLRVSRNTLQTRALEDA---GFGDLVEHIGGQVGIIATDENPFSLYKELEASKTPAP
INEGEVAPNDIVIPEGDTGVDPGPFVGELQGIGANARIEDGSIQVMEDSTVLEAGEEVSA
DLANVLNELGIEPKEVGLDLRAVIAEGVLFDPEDLDIDVEAYRSDVSTAAARARNLSINA
SFPTATTAPTLIAKATGEAKSLGLQAAIEDEDLMPDLVSKADAQLRALAGQIDDEEALPD
ELQDVAAP-----AEPAAAD---DEDESADDQTDDEAETEDAET---DDDD---------
-----------EDDGDG--AAGLGEMFG----------------
>nnm_gari_JCM_14663
-----MSAQAERKTENLPQWKKEE-VDELARIIDEYESVGVVGIAGIPSKQLQDMRRDLH
GTAVLRVSRNTLQTRALEDA---GFGDLVEHIGGQVGIIATDENPFSLYKELEASKTPAP
INEGEVAPNDIVIPEGDTGVDPGPFVGELQGIGANARIEDGSIQVMEDSTVLEAGEEVSA
DLANVLNELGIEPKEVGLDLRAVIAEGVLFDPEDLDIDVEAYRSDVSTAAARARNLSINA
SVPTATTAPTLIAKATGEAKSLGLQAAIEDEDLMPDLVSKADAQLRALAGQIDDEEALPD
ELQDVAAP-----AEPAAAD---DEDESADDQTDDEAETEDADT---DDDD---------
-----------EDDGDG--AAGLGEMFG----------------
>nnm_sp_J7_2
-----MSAQAERKTENLPQWKKEE-VDELARIIDEYESVGVVGIAGIPSKQLQDMRRDLH
GTAVLRVSRNTLQTRALEDA---GFGDLVEHIGGQVGIIATDENPFSLYKELEASKTPAP
INEGEVAPNDIVIPEGDTGVDPGPFVGELQGIGANARIEDGSIQVMEDSTVLEAGEEVSA
DLANVLNELGIEPKEVGLDLRAVIAEGVLFDPEDLDIDVEAYRSDVSTAAARARNLSINA
SVPTATTAPTLIAKATGEAKSLGLQAAIEDEDLMPDLVSKADAQLRALAGQIDDEEALPD
ELQDVSAP-----AEPAAAD---DEDESADDQTDDEAETEDADT---DDDD---------
-----------EDDGDG--AAGLGEMFG----------------
>hap_paucihalophilus_DX253
-----MSAEAERKTETIPEWKREE-VAELTDFVESYNSVGVVNITGIPSKQLQNMRRGLH
GSAELRVSRNTLVQRALDSVG-AGFEDLEEYVSGQIGLIGTNDNPFGLYKELEASKSPAP
ISAGEIAPNDILIPEGDTGVDPGPFVGELQQAGASARIMDGSIHVTEDSLVAEEGDEVSE
ELANVLSELGMEPKEVGLDLRAVYSDGVMFESDELAIDVDEYRTDIETAAAFARNLSVNA
VYPTEQTAPLLISKATGEAKSLGLQAAIESPDVVPDLVSKADAQLRALAAQIDDEDALPE
ELRGVEAP---------ATDSAAEEEESTDEEATEAEPEDDD-------DD---------
-----------DDDEDA--GAGLGAMFG----------------
>hbt_sp_NRC_1
-----MSAEEQRTTEEVPEWKRQE-VAELVDLLETYDSVGVVNVTGIPSKQLQDMRRGLH
GQAALRMSRNTLLVRALEEAG-DGLDTLTEYVEGEVGLVATNDNPFGLYQQLENSKTPAP
INAGEVAPNDIVVPEGDTGIDPGPFVGELQTIGANARIQEGSIQVLDDSVVTEEGETVSD
DVSNVLSELGIEPKEVGLDLRGVFSEGVLFTPEELEIDVDEYRADIQSAAASARNLSVNA
AYPTERTAPDLIAKGRGEAKSLGLQASVESPDLADDLVSKADAQVRALAAQIDDEDALPE
ELQDVDAP-----AAPAGGE--ADTTADEQSDETQASEADDADDSDDDDDD---------
-----------DDGNAG--AEGLGEMFG----------------
>hbt_salinarum_R_1
-----MSAEEQRTTEEVPEWKRQE-VAELVDLLETYDSVGVVNVTGIPSKQLQDMRRGLH
GQAALRMSRNTLLVRALEEAG-DGLDTLTEYVEGEVGLVATNDNPFGLYQQLENSKTPAP
INAGEVAPNDIVVPEGDTGIDPGPFVGELQTIGANARIQEGSIQVLDDSVVTEEGETVSD
DVSNVLSELGIEPKEVGLDLRGVFSEGVLFTPEELEIDVDEYRADIQSAAASARNLSVNA
AYPTERTAPDLIAKGRGEAKSLGLQASVESPDLADDLVSKADAQVRALAAQIDDEDALPE
ELQDVDAP-----AAPAGGE--ADTTADEQSDETQASEADDADDSDDDDDD---------
-----------DDGNAG--AEGLGEMFG----------------
>hbt_sp_DL_1
------MSAEERTTDHVPEWKQQE-VDELVDLLEQYDSVGVVSVTGIPSKQLQDMRRGLH
GSAALRMSRNTLLVRALEEVD-DGLEELTQYISGEVGLVATNDNPFGLFKQLEASKTPAP
INAGEVAPNDIVIPEGDTGIDPGPFVGELQTIGANARIQEGSIQVLEDSVVTEEGETVSN
DVANVLAELGIEPKEVGLDLRGVFSEGVLFTPDELEIDVEEYRADIQSAVASARNLSINA
EYPTAQTVGALVAKASGEAKSLGLQAAIESPDLADDLVSKADAQVRALAAQIDDEEALPE
ELQDVEAP---AAPAEGDSE--EEEEAQSDDQDTESEADADDSD-----DD---------
-----------DDGDDG--AEGLGEMFG----------------
>hrd_tiamatea_SARL4B
-----MSAESERKTEHIPEWKREE-IDDVVEMIESYDSVGVVDLTGIPSQQLQDMRRNLY
GTAELRVSRNTLVERALDEVD-EGLETLVEFVSGHVGLIGTNDNPFSLYQQLEASKTSAP
INAGEVAPNDIVIPEGDTGIDPGPFVGELQSVGANARIQEGSIQVLEDSTVLEAGGEVSA
DLSNVLAELGIEPKEVGLDLRAVYAEGVLFEPEDLELDIEAYRSDVQAAAGRARNLSINA
VYPTAETGPALLQKARGEAKSLGVQASIESPDLADDLVSKADAQVRALVGQIDDEAALPE
ELQGVETD---TASEEATAE--QADDQAEDDVEDTTDDADDAED---GDDD---------
-----------EDGGDG--GDALGAMFD----------------
>hrd_utahensis_DSM_12940
-----MSAESERKTEHIPEWKREE-IDDVVEMIDAYDSVGVVDLAGIPSQQLQDMRRNLY
GTAEIRVSRNTLVERALNEVD-EGLDTLVDFVSGHVGLIGTDDNPFSLYQQLEASKTSAP
INAGEVAPNDIEIPEGDTGIDPGPFVGELQSVGANARIQEGSIQVLEDSTVLEAGGEVSA
DLANVLGELGIEPKEVGLDLRAVYAEGVLFEPEDLELDVEEYRSDIQAAASRARNLSVNA
VYPTAQTGPALLQKARGEAKSLGVQASIESPDLADDLVSKADAQVRALVSQIDDDEALPE
ELQGVEVD---TASETATAE--QADEEAEDDTEDATDEAEDAA----DDDD---------
-----------DDGDDG--GDALGAMFG----------------
>hmc_mukohataei_DSM_12286
-----MSAEAERKTETIPEWKREE-VDSIVEMIESYDSIGVVAITGIPSRQLQDMRRGLH
GTAELRVSRNTLLERALDEVD-AGLEQLGDYVSGQVGLIGTNDNPFGLYKELEASKTPAP
ISAGEIAPNDIVIPEGDTGVDPGPFVGELQNVGANARIDGGSIKVVEDSTVLEAGGEVST
DLENVLGELGIEPKEVGLDLRGVFADGVLFEPEELELDVEEYEADIKAAASAGWNLSVNA
EYPTTQNASTLLQNARGDAKSLAVFASIEDPEVVPDLVSKADAQVRAIAAQIDDEEALPE
ELQGVDAQ---PAATDASTD--EDETDAETEDTSDDAEAEAAEDDDDD-DD---------
-----------DDDEDA--GDALGAMF-----------------
>har_japonica_DSM_6131
-----MSAESERKTETIPEWKQEE-VDAIVDMIESYESVGVVNIAGIPSRQLQDMRRDLH
GTAELRVSRNTLLERALDEVD-DGLEDLNSYITGQVGLIGTDDNPFSLFQELEASKTPAP
IGAGEVAPNDIVIPEGDTGVDPGPFVGELQSVGADARIQEGSIQVLSDSTVLDTGEEVSQ
ELANVLNELGIEPKEVGLDLRAVFADGVLFEPAELELDVDEYRSDIQAAASRAFNLSVNA
DYPTATTAPTMLQSARGNAKSLALQAAIEDPEVVPDLVSKADAQVRALASQIDDEEALPE
ELQGVEAD---VATEEPTDD--QDEDTASEDEADADSDAADE-----ADED---------
-----------DDDGDA--GDALGEMF-----------------
>har_argentinensis_DSM_12282
-----MSAESERKTETIPEWKQEE-VDAIVDMIESYESVGVVNIAGIPSRQLQDMRRDLH
GTAELRVSRNTLLERALDEVD-DGLEDLNSYITGQVGLIGTDDNPFSLFQELEASKTPAP
IGAGEVAPNDIVIPEGDTGVDPGPFVGELQSVGADARIQEGSIQVLSDSTVLDTGEEVSQ
ELANVLNELGIEPKEVGLDLRAVFADGVLFEPEELELDVDEYRSDIQAAAGRAFNLSVNA
DYPTATTAPTMLQSARGNAKSLALQAAIEDPEVVPDLVSKADAQVRALASQIDDEEALPE
ELQGVEAD---VATEEPTDD--QDEDTVSEDDADADDAAEEAD------ED---------
-----------DDDGDA--GDALGEMF-----------------
>har_vallismortis_ATCC_29715
-----MSAESERKTETIPEWKQEE-VDAIVAMIESYESVGVVNIAGIPSRQLQDMRRDLH
GTAELRVSRNTLLERALDEVD-DGLEDLNSYVTGQVGLIGTDDNPFSLFQELEASKTPAP
IGAGEIAPNDIVIPEGDTGVDPGPFVGELQSVGADARIQEGSIQVLSDSTVLDTGEEVSQ
ELANVLNELGIEPKEVGLDLRAVFADGVLFEPEELELDVDEYRSDIQAAAGRAFNLSVNA
DYPTATTAPTMLQSARGNAKSLALQAAIEDPEVVPDLVSKADAQVRALASQIDDEEALPE
ELQGVEAA----ATEEPTDD--QDEDTASEDDGDADDAAEEAD----DGDD---------
-----------DDDEDA--GDALGAMF-----------------
>har_hispanica_ATCC_33960
-----MSAESERKTETIPEWKQEE-VDAIVEMIESYESVGVVNIAGIPSRQLQDMRRDLH
GTAELRVSRNTLLERALDEVD-DGLEDLNSYITGQVGLIGTDDNPFSLFQELEASKTPAP
IGAGEVAPNDIVIPEGDTGVDPGPFVGELQSVGADARIQEGSIQVLSDSTVLDTGEEVSQ
ELANVLNELGIEPKEVGLDLRAVFADGVLFEPEELELDVDEYRSDIQAAAGRAFNLSVNA
DYPTATTAPTMLQSARGNAKSLALQAAIEDPEVVPDLVSKADAQVRALASQIDDEEALPE
ELQGVEAD---VATEEPTDD--QDDDTASEDDADADDAAEEAD------DG---------
-----------DDDEDA--GDALGAMF-----------------
>har_amylolytica_JCM_13557
-----MSAESERKTETIPEWKQEE-VDAIVAMIESYESVGVVNIAGIPSRQLQDMRRDLH
GTAELRVSRNTLLERALDEVD-DGLEDLNSYITGQVGLIGTDDNPFSLFQELEASKTPAP
IGAGEVAPNDIVIPEGDTGVDPGPFVGELQSVGADARIQEGSIQVLSDSVVLDTGEEVSQ
ELANVLNELGIEPKEVGLDLRAVFADGVLFEPEELELDIDEYRSDIQAAAGRAFNLSVNA
DYPTATTAPTMLQSARGNAKSLALQAAIEDPEVVPDLVSKADAQVRALASQIDDEEALPE
ELQGVEAD---VATEEPTDD--QDEDTASEDDADADDAAEEAD-----DDD---------
-----------DDDEDA--GDALGAMF-----------------
>hrr_92
-----MSAESERKTETIPEWKQEE-VDAIVAMIESYESVGVVNIAGIPSRQLQDMRRDLH
GTAELRVSRNTLLERALDEVD-DGLEDLNSYITGQVGLIGTDDNPFSLFQELEASKTPAP
IGAGEVAPNDIVIPEGDTGVDPGPFVGELQSVGADARIQEGSIQVLSDSVVLDTGEEVSQ
ELANVLNELGIEPKEVGLDLRAVFADGVLFEPEELELDIDEYRSDIQAAAGRAFNLSVNA
DYPTATTAPTMLQSARGNAKSLALQAAIEDPEVVPDLVSKADAQVRALASQIDDEEALPE
ELQGVEAD---VATEEPTDD--QDEDTASEDDADADDAAEEADD---DDDD---------
-----------DEDEDA--GDALGAMF-----------------
>har_sinaiiensis_ATCC_33800
-----MSAESERKTETIPEWKQEE-VDAIVEMIESYESVGVVNIAGIPSRQLQDMRRDLH
GTAELRVSRNTLLERALDDVD-DGLEDLNDYITGQVGLIGTDDNPFSLFQELEASKTPAP
IGAGEVAPNDIVIPEGDTGVDPGPFVGELQSVGADARIQEGSIQVLSDSTVLDTGEEVSQ
ELANVLNELGIEPKEVGLDLRAVFADGVLFEPEELELDIDEYRSDIQAAAGRAFNLSVNA
DYPTATTAPTMLQSARGNAKSLALQAAIEDPEVVPDLVSKADAQVRALASQIDDEEALPE
ELQGVEAD---VATEEPTDD--QDEDTASEDDADADDAAEEAD-----DDD---------
-----------DDDEDA--GDALGAMF-----------------
>har_californiae_ATCC_3379
-----MSAESERKTETIPEWKQEE-VDAIVEMIESYESVGVVNIAGIPSRQLQDMRRDLH
GTAELRVSRNTLLERALDDVD-DGLEDLNGYITGQVGLIGTDDNPFSLFQELEASKTPAP
IGAGEVAPNDIVIPEGDTGVDPGPFVGELQSVGADARIQEGSIQVLSDSTVLDTGEEVSQ
ELSNVLNELGIEPKEVGLDLRAVFADGVLFEPEELELDIDEYRSDIQAAAGRAFNLSVNA
DYPTATTAPTMLQSARGNAKSLALQAAIEDPEVVPDLVSKADAQVRALASQIDDEEALPE
ELQGVEAD---VATEEPTDD--QDEDTASEDDADADDAAEEAD-----------------
-----------DDDEDA--GDALGAMF-----------------
>har_marismortui_ATCC_43049
-----MSAESERKTETIPEWKQEE-VDAIVEMIESYESVGVVNIAGIPSRQLQDMRRDLH
GTAELRVSRNTLLERALDDVD-DGLEDLNGYITGQVGLIGTDDNPFSLFQELEASKTPAP
IGAGEVAPNDIVIPEGDTGVDPGPFVGELQSVGADARIQEGSIQVLSDSTVLDTGEEVSQ
ELSNVLNELGIEPKEVGLDLRAVFADGVLFEPEELELDIDEYRSDIQAAAGRAFNLSVNA
DYPTATTAPTMLQSARGNAKSLALQAAIEDPEVVPDLVSKADAQVRALASQIDDEEALPE
ELQGVEAD---VATEEPTDD--QDDDTASEDDADADDAAEEAD-----DDD---------
-----------DDDEDA--GDALGAMF-----------------
>hqr_walsbyi_C23
--MSNSATAAARRTDTIPEWKREE-VDELVSFIDQYDSIGIVNVAGIPSRQLQSMRRDLY
GSAAIRMSRNTLTTRALEEVA-DGCEELTTFVAGQVALVGTNDNPFGLYKQLEASKTPAP
ISAGEVAPNDIVIPEGDTGVDPGPFVGELQQVGASARIMDGSIKVTEESQVLDSGEEVSS
ELSGVLAELGIEPKEVGLDLRGVFADDVLFEPDELELDIDAYQSDIQSAAAGARNLSVNA
SYPTAQTTPTLLANAVSDAKALGVSASIEDPAVLPDLIAKADAQVQSIAANIDDEDALPE
ELQDIETP-VQPDASSTTDQDVDQETNAGSDADSDESADGDDEAADTDDDD---------
-----------DDDDDG--AEGLGAMFG----------------
>hqr_walsbyi_DSM_16790
--MSNSATAAARRTDTIPEWKREE-VDELVSFIDQYDSIGIVNVAGIPSRQLQSMRRDLY
GSAAIRMSRNTLTTRALEEVA-DGCEELTTFVAGQVALVGTNDNPFGLYKQLEASKTPAP
ISAGEVAPNDIVIPEGDTGVDPGPFVGELQQVGASARIMDGSIKVTEESQVLDSGEEVSS
ELSGVLAELGIEPKEVGLDLRGVFADDVLFEPDELELDIDAYQSDIQSAAAGARNLSVNA
SYPTAQTTPTLLANAVSDAKALGVSASIEDPAVLPDLIAKADAQVQSIAANIDDEDALPE
ELQDIETP-VQPEASSTTDQ--DVDQETDAGSDADSDESADGDDEAADTDD---------
-----------DDDDDG--AEGLGAMFG----------------
>hrr_J07HR59
------MSSEARKTETIPEWKREE-VAEIVEFLETYDAIGVVGVEGIPSRQLQAMRRELY
GEAELRMSRNTLVTRALEQVG-DGLEQLTDYLEGQIGLIATNDNPFGLFQQLEESKTPAP
IGAGEISPSDIVIAEGDTGVDPGPFVGELQQVGASARIQDGSIQVVEESTVLEEGGEVSA
ELANVLSELGIEPKEVGLDLRGVHADEVIFEPDELEIDIDEY------------------
------------------------------------------------------------
------------------------------------------------------------
--------------------------------------------
>hac_jeotgali_B3
--MSTTQAEGERKTENLPEWKREE-VDELVEMLDSYESVGVVNIAGIPSRQLQNMRRDLH
GSAELRVSRNTLLTRALEAVD-DGLEQLTGHVAGQVGVIGTNDNPFGLYKQLEESKSPAP
IGAGEVAPNDIVIPEGDTGVDPGPFVGELQQVGAAARIQDGSIHVTEDSQVLSEGEEVSQ
DLSNVLSELGIEPKEVGLDLRSVYSEGILFDPEDLAIDVDEYRADIEAAAAGARNLSINA
VYPTAQTAPALLSKATGEAKSLGLFAAIESPDLAGDLVSKADAQVRALAAQIDDEEALPE
ELRGVEAP-----AAPAEEE--ADADADEEEQADEDEADAEP-------ED---------
-----------DDDDSG--GEGLGAMFG----------------
>hgn_salarium_B_1
----MSESESVRRTEVIPQWKQDE-VDELVDFIEGYSSVGIVGVAGIPSKQLQNMRRGLH
GKAEVRMSRNTLVTRALEQVD-EGVEDLTEFVAGQVALIGTNDNPFGLFKELEASKTPAP
INAGEVAPNDIVIPEGDTGVDPGPFVGELQQVGASARIMDGSITVTEDSTVLSEGEVVSE
ELSNVLSELGIEPKEVGLDLKSVYSEGVLFAPEELAIDIDEYRADIQSAVSAATNLSVNA
VYPTTQTAPTLLSKAAGEAKALGLHAAIENEELMPDLVSRADAQLRALAAQIDDEEALPA
ELRGAAAP------AASTEE--EDADDAQADEEAEADTEEAAD------DD---------
-----------DEDDDE--GDGLGMMFG----------------
>hfx_mediterranei_ATCC_33500
-----MSESGTRQTEVIPQWKRDE-VEELVDFIDSYESVGVVGVAGIPSKQLQAMRRELH
GSAAVRMSRNTLVNRALDEVN-DGFEELKEYIAGQVALIGTNDNPFALYKELEASKTPAP
INAGEVAPNDIVIPEGDTGVDPGPFVGELQQVGASARIMEGSIKVTEDSHVLDEGEEVSE
ELANVLVELGIEPKEVGLDLRGVFSEGVLFEPDELAIDVDEYRADIQSAVSAATNLSVNA
VYPTAQTAPSLIAKATSEAKSVGLFANIESPDFMPELITKADAQLRALATKIDDEEALPE
ELRGVSAP-----SAPA-----ADEDESTDEEAEEADEAEADD----TDDE---------
-----------GDDEDA--GDALGSLF-----------------
>hfx_mucosum_ATCC_BAA_1512
-----MSESGSRKTEVIPQWKRDE-VDELVEFIDSYESVGVVGVAGIPSRQLQAMRRELH
GSAAVRMSRNTLVNRALDEVN-DGFEELKEYIAGQVALIGTNDNPFALYKELEASKTPAP
INAGEVAPNDIVIPEGDTGVDPGPFVGELQQVGASARIMDGSIKVTEDSHVLSTGEEVSE
ELANVLAELGIEPKEVGLDLRGVFSEGVLFEPDELAIDVDEYRADIQSAVAAATNLSVNA
VYPTAQTAPTLIAKATSEAKSVGLFANIESPDFMPELITKADAQLRALAAKIDDEEALPE
ELRGVSAP--------SAAA--ADEDESTDEETADADEADADDAADTDDEG---------
------------DDEDA--GDALGSLF-----------------
>hfx_elongans_ATCC_BAA_1513
-----MSESGVRQTEEIPQWKREE-VDELVDFIEGYESVGVVGVAGIPSRQLQAMRRELH
GSAQVRMSRNTLVNRALDEVD-DGFEGLKEYVAGQVALIGTNDNPFALFKELEASKTPAP
INAGEVAPNDIVIPEGDTGVDPGPFVGELQQVGASARIMDGSIKVTEDSQVLDEGEEVSE
ELSNVLAELGIEPKEVGLDLRGVFSEGVLFEPDELEIDVDEYRADIQSAVAAATNLSVNA
VYPTAQTAPTLIAKATGEAKSVGLFANIESPDFMPELVSKADAQLRALAAQIDDEEALPE
ELRGVSAP-----SAPAAEE------EESTDEEPAEADEADADADEDADDD---------
-----------DGDEDA--GDALGSLF-----------------
>hfx_larsenii_JCM_13917
-----MSESGVRQTEEIPQWKREE-VDELVDFIEGYESVGVVGVAGIPSRQLQAMRRELH
GSAQVRMSRNTLVNRALDEVD-DGFEELKEYVAGQVALIGTNDNPFALFKELEASKTPAP
INAGEVAPNDIVIPEGDTGVDPGPFVGELQQVGASARIMDGSIKVTEDSQVLDEGEEVSE
ELSNVLAELGIEPKEVGLDLRGVFSEGVLFEPDELEIDVDEYRADIQSAVAAATNLSVNA
VYPTAQTAPTLIAKATGEAKSVGLFANIESPDFMPELVSKADAQLRALAAQIDDEEALPE
ELRGVSAP-----SAPA-----AEEEESTDEEPAETEADADAD----EDAD---------
-----------DDDGDEDAGDALGSLF-----------------
>hfx_ATCC_BAA-644
-----MSESEVRQTEVIPQWKREE-VDELVDFIESYESVGVVGVAGIPSRQLQSMRRELH
GSAAVRMSRNTLVNRALDEVN-DGFEELKEYIAGQVALIGTNDNPFALFKELEASKTPAP
INAGEVAPNDIVIPEGDTGVDPGPFVGELQQVGASARIMDGSIKVTEDSNVLSEGEEVSE
ELANVLAELGIEPKEVGLDLRGVFSEGVLFEPDELAIDVDEYRADIQSAVSAATNLSVNA
VYPTAQTAPTLIAKATSEAKAVGLFANIESPDFMPELISKADAQLRALAANIDDEEALPE
ELRGVSAA--------DTGA--AEEEESTDEEAADADEADADADEDAADDD---------
-----------GDDEDA--GDALGSLF-----------------
>hfx_ATCC_BAA-645
-----MSESEVRQTEVIPQWKREE-VDELVDFIESYESVGVVGVAGIPSRQLQSMRRELH
GSAAVRMSRNTLVNRALDEVN-DGFEELKEYIAGQVALIGTNDNPFALFKELEASKTPAP
INAGEVAPNDIVIPEGDTGVDPGPFVGELQQVGASARIMDGSIKVTEDSNVLSEGEEVSE
ELANVLAELGIEPKEVGLDLRGVFSEGVLFEPDELAIDVDEYRADIQSAVSAATNLSVNA
VYPTAQTAPTLIAKATSEAKAVGLFANIESPDFMPELISKADAQLRALAANIDDEEALPE
ELRGVSAA--------DTGA--AEEEESTDEEAADADEADADADEDAADDD---------
-----------GDDEDA--GDALGSLF-----------------
>hfx_ATCC_BAA-646
-----MSESEVRQTEVIPQWKREE-VDELVDFIESYESVGVVGVAGIPSRQLQSMRRELH
GSAAVRMSRNTLVNRALDEVN-DGFEELKEYIAGQVALIGTNDNPFALFKELEASKTPAP
INAGEVAPNDIVIPEGDTGVDPGPFVGELQQVGASARIMDGSIKVTEDSNVLSEGEEVSE
ELANVLAELGIEPKEVGLDLRGVFSEGVLFEPDELAIDVDEYRADIQSAVSAATNLSVNA
VYPTAQTAPTLIAKATSEAKAVGLFANIESPDFMPELISKADAQLRALAANIDDEEALPE
ELRGVSAA--------DTGA--AEEEESTDEEAADADEADADADEDAADDD---------
-----------GDDEDA--GDALGSLF-----------------
>hfx_volcanii_DS2
-----MSESEVRQTEVIPQWKREE-VDELVDFIESYESVGVVGVAGIPSRQLQSMRRELH
GSAAVRMSRNTLVNRALDEVN-DGFEELKEYIAGQVALIGTNDNPFALFKELEASKTPAP
INAGEVAPNDIVIPEGDTGVDPGPFVGELQQVGASARIMDGSIMVTEDSNVLSEGEEVSE
ELANVLAELGIEPKEVGLDLRGVFSEGVLFEPDELAIDVDEYRADIQSAVSAATNLSVNA
VYPTAQTAPTLIAKATSEAKAVGLFANIESPDFMPELISKADAQLRALAANIDDEEALPE
ELRGVSAA--------DTGA--AEEEESTDEEAADADQADAAEDDDAADDD---------
-----------GDDEDA--GDALGSLF-----------------
>hfx_alexandrinus_JCM_10717
-----MSESEVRQTEVIPQWKREE-VDELVDFIESYESVGVVGVAGIPSRQLQSMRRELH
GSAAVRMSRNTLVNRALDEVN-DGFEELKEYIAGQVALIGTNDNPFALFKELEASKTPAP
INAGEVAPNDIVIPEGDTGVDPGPFVGELQQVGASARIMDGSIKVTEDSNVLSAGEEVSE
ELANVLAELGIEPKEVGLDLRGVFSEGVLFEPDELAIDVDEYRADIQSAVSAATNLSVNA
VYPTAQTAPTLIAKATSEAKAVGLFANIESPDFMPELISKADAQLRALAANIDDEEALPE
ELRGVSAA--------DTGA--AEEEESTDEEAADADEADAAEDDDAADDD---------
-----------GDDEDA--GDALGSLF-----------------
>hfx_BAB-2207
-----MSESEVRQTEVIPQWKREE-VDELVDFIESYESVGVVGVAGIPSRQLQSMRRELH
GSAAVRMSRNTLVNRALDEVN-DGFEELKEYIAGQVALIGTNDNPFALFKELEASKTPAP
INAGEVAPNDIVIPEGDTGVDPGPFVGELQQVGASARIMDGSIKVTEDSNVLSAGEEVSE
ELANVLAELGIEPKEVGLDLRGVFSEGVLFEPDELAIDVDEYRADIQSAVSAATNLSVNA
VYPTAQTAPTLIAKATSEAKAVGLFANIESPDFMPELISKADAQLRALAANIDDEEALPE
ELRGVSAA--------DTGA--AEEEESTDEEAADADEADAAEDDDAADDD---------
-----------GDDEDA--GDALGSLF-----------------
>hfx_lucentense_DSM_14919
-----MSESEVRQTEVIPQWKREE-VDELVDFIESYESVGVVGVAGIPSRQLQSMRRELH
GSAAVRMSRNTLVNRALDEVN-DGFEELKEYIAGQVALIGTNDNPFALFKELEASKTPAP
INAGEVAPNDIVIPEGDTGVDPGPFVGELQQVGASARIMDGSIKVTEDSNVLSAGEEVSE
ELANVLAELGIEPKEVGLDLRGVFSEGVLFEPDELAIDVDEYRADIQSAVSAATNLSVNA
VYPTAQTAPTLIAKATSEAKAVGLFANIESPDFMPELISKADAQLRALAANIDDEEALPE
ELRGVSAA--------DTGA--AEEEESTDEEAADADEADAAEDDDAADDD---------
-----------GDDEDA--GDALGSLF-----------------
>hfx_prahovense_DSM_18310
-----MSESEVRQTEVIPQWKREE-VDELVDFIESYESVGVVGVAGIPSRQLQAMRRELH
GSAAVRMSRNTLVNRALDEVD-DGFEDLKEYIAGQVALIGTNDNPFALFKELEASKTPAP
INAGEVAPNDIVIPEGDTGVDPGPFVGELQQVGASARIMDGSIKVTEDSNVLSEGEEVSE
ELANVLAELGIEPKEVGLDLRGVFSEGVLFEPDELAIDVDEYRADIQSAVSAATNLSVNA
VYPTAQTAPTLIAKATSEAKAVGLFANIESPDFMPELISKADAQLRALAANIDDEEALPE
ELRGVSAA--------DTGA--AEEEESTDEEAADADEADADEDA--AEDD---------
-----------GDDEDA--GDALGSLF-----------------
>hfx_denitrificans_ATCC_35960
-----MSESEVRQTEVIPQWKREE-VDELVDFIESYESVGVVGVAGIPSRQLQAMRRELH
GSAAVRMSRNTLANRALDEVD-DGFEELKEYIAGQVALIGTNDNPFALYKELEASKTPAP
INAGEVAPNDIVIPEGDTGVDPGPFVGELQQVGASARIMDGSIKVTEDSNVLSAGEEVSE
ELANVLAELGIEPKEVGLDLRGVFSEGVLFEPDELAIDVDEYRADIQSAVSAATNLSVNA
VYPTAQTAPTLIAKATSEAKAVGLFANIESPDFMPELISKADAQLRALAANIDDEEALPE
ELRGVSAA--------DTGA--AEEEESTDEETADADEADADADDAAAEDD---------
-----------GDDEDA--GDALGSLF-----------------
>hfx_gobbonsii_ATCC_33959
-----MSESEVRQTEVIPQWKREE-VDELVDFIESYESVGVVGVAGIPSRQLQAMRRELH
GSAAVRMSRNTLANRALDEVD-DGFEELKEYIAGQVALIGTNDNPFALYKELEASKTPAP
INAGEVAPNDIVIPEGDTGVDPGPFVGELQQVGASARIMDGSIKVTEDSNVLSAGEEVSE
ELANVLAELGIEPKEVGLDLRGVFSEGVLFEPDELAIDVDEYRADIQSAVSAATNLSVNA
VYPTAQTAPTLIAKATSEAKAVGLFANIESPDFMPELISKADAQLRALAANIDDEEALPE
ELRGVSAA--------DTGA--AEEEESTDEEAADADEADADADEDAAEDD---------
----------GDDDEDA--GDALGSLF-----------------
>hgm_borinquense_DSM_11551
----MSESESVRKTETIPEWKRIE-VGELTDFLEEYQSVGVVSVTGIPSRQLQSMRRDLH
GSAELRMSRNTLVTRALEQVN-DGLEELTDYVYGQVALVGTNDNPFGLYKQLEASKTPAP
INAGEVAPNDIVIPEGDTGVDPGPFVGELQQVGASARIMEGSIKVTEDSHVLDEGEVVSE
ELSNVLNELGIEPKEVGLDLRGVYSEGVLFEPDELAIDVEEYRADIQSAAAGARNLSINA
GYPTAQTAPTMLAKAAGEAKALGLFAAIEDPELVPDLIAKADAQLRTLAAQIDDEEALPE
ELRGVEAP-----AAAPADE--ADEDESTDEEDTEAEADDTDD------DD---------
-----------EDDGDG--AEGLGAMFG----------------
>hsn_pallida_JCM_14848
----MSESESVRKTETIPEWKRIE-VDELVDFLENYESVGVVSVTGIPSRQLQSMRRELH
GSAALRMSRNTLLTRALEDVN-DGLEQLTEFVYGQVALVGTNDNPFGLYKELEASKTPAP
INAGEVAPNDIVIPEGDTGVDPGPFVGELQQVGASARIMDGSIKVTEDSHVLDEGEVVSE
ELANVLAELGIEPKEVGLDLRGVYSEGVLFEPDELAIDVDEYRTDIQSAAAGARNLSINA
GYPTAQTAPTMLAKAAGEAKALGLFAAIEDPELVPDLIAKADAQLRTLAAQIDDEEALPE
ELRGVETP---EPAAESADE--ADEDESTDEDTETEADDTDD-------TD---------
-----------DDDDDG--ADGLGAMFG----------------
>haloarchaeon_3A1_DGR
-------MSSARRTETIPEWKKEE-VDELVEFIDSFASVGVVGVAGIPSRQLQLMRRELH
GSADLRMSRNTLVVRALEEVD-EGVEQLTEHVSGQVALVGTNDNPFGLYKQLEASKTPAP
INAGEVAPNDIVIPEGDTGVDPGPFVGELQTVGAAARIQDGSIQVTEDSTVLEEGEVVSD
DLANVLTELGIEPKEVGLDLKSVYSEGVLFEPEELAIDVEEYEADVQAAAAAARNLSVNA
SYPTARTAGTLLAKASGEAKSVALHAEIESPDVVPDLIGKADAQLRALAAHIDDEEALPE
ELQGVDAR--------AAAA--DAEEEQADDESDAEEAPDDADDADADDDD---------
-----------GDDGDA--GDGLGAMFG----------------
>hrr_hochstenium_ATCC_700873
-------MSSVRKTETIPEWKREE-VDELVDFIDSYNSVGIVGVAGIPSRQLQAMRRELH
GSAAVRMSRNTLTNRALEEVD-DGVEALTEYVSGQVALVGTNDNPFGLFKQLEASKTPAP
INEGEVAPNDIVIPEGDTGVDPGPFVGELQTVGAAARIQDGSIKVTEDSTVLTEGEVVDA
DLANVLVELGIEPKEVGLDLRAVYSEGVLFEPDELEIDVDEYRADIQSAAAGARNLSVNA
AYPTAATAGTLLAKASGEAKSVGLFAEIESPDVVPDLIGKADAQLRALAAQIDDEEALPE
ELQGVEAA---PATEPAADD--ADEEEQADEETEDAEEATDD-----ADDE---------
-----------DDGGDG--GDGLGAMFG----------------
>hrr_tebenquichense_DSM_14210
-------MSSVRKTETIPEWKREE-VDELVDFIDSYNSVGIVGVAGIPSRQLQAMRRELH
GSAAVRMSRNTLTNRALEEVD-DGVEALTEYVGGQVALVGTNDNPFGLFKQLEASKTPAP
INEGEVAPNDIVIPEGDTGVDPGPFVGELQTVGAAARIQDGSIKVTEDSTVLTEGEVVDA
DLANVLVELGIEPKEVGLDLRAVYSEGVLFEPDELEIDVDEYRADIQSAAAAARNLSVNA
AYPTAATAGTLLAKASGEAKSVGLFAEIESPDVVPDLIGKADAQLRALASQIDDEEALPE
ELQGVEAA---PATEPAADD--DDEEEQADEETEDAEEADTADD---ADDE---------
-----------DDGGDG--GDGLGAMFG----------------
>hrr_LD3
-------MSSVRKTETIPEWKREE-VDELVEFIDSYQSVGIVGVAGIPSRQLQAMRRELH
GSAAVRMSRNTLTTRALEEVG-DSVEALTEYVSGQVALIGTNDNPFGLFKQLEASKTPAP
INAGEVAPNDIVIPEGDTGVDPGPFVGELQTVGASARIMDGSIKVTEDSTVLEEGEVVDD
DLANVLVELGIXX---------------------------------------SRRSRART
SCPT--------------------------------------------------------
------------------------------------------------------------
--------------------------------------------
>hrr_SP3
-------MSSVRKTETIPEWKREE-VAELVEFIDSYQSVGIVGVAGIPSRQLQAMRRELH
GSAAVRMSRNTLTNRALEEVD-DGVEQLTEYVSGQVALVGTNDNPFGLFKQLEASKTPAP
INAGEVAPNDIVIPEGDTGVDPGPFVGELQTVGAAARIQDGSIKVTEDSTVLEEGEVVDD
DLANVLVELGIEPKEVGLDLRAVYSEGVLFEPDELEIDVDEYRGDIRSAAAAARNLSVNA
AYPTAATAGALLAKASGQAKSVGLFAEIESPDVVPDLIGKADAQLRALASQIDDEEALPE
ELQGVEAA---PATEPAADD--ADDEEEQADEATEDAEAADGD----ADDD---------
-----------DDGDDG--GEGLGAMFG----------------
>hrr_SP9
-------MSSVRKTETIPEWKREE-VAELVEFIDSYQSVGIVGVAGIPSRQLQAMRRELH
GSAAVRMSRNTLTNRALEEVD-DGIEQLTEYVSGQVALVGTNDNPFGLFKQLEASKTPAP
INAGEVAPNDIVIPEGDTGVDPGPFVGELQTVGAAARIQDGSIKVTEDSTVLEEGEVVDD
DLANVLVELGIEPKEVGLDLRAVYSEGVLFEPDELEIDVDEYRGDIRSAAAAARNLSVNA
AYPTAATAGALLAKASGQAKSVGLFAEIESPDVVPDLIGKADAQLRALASQIDDEEALPE
ELQGVEAA---PATEPAADD--ADDEEEQADEATEDAEAADGD----ADDD---------
-----------DDGDDG--GEGLGAMFG----------------
>hrr_californiensis_DSM_19288
-------MSSVRKTETIPEWKREE-VAELVEFIDSYQSIGIVGVAGIPSRQLQAMRRELH
GSAAVRMSRNTLTNRALDEVD-DGVEALTEYVSGQVALVGTNDNPFGLFKQLEASKTPAP
INAGEVTPNDIVIPEGDTGVDPGPFVGELQTVGASARIMDGSIKVTEDSTVLEEGEVVDD
DLANVLVELGIEPKEVGLDLRAVYSEGVLFEPDELELDVDEYEADIQSAAAAARNLSVNA
AYPTAATAGALLAKASGEAKSVGLFAEIESPDVVPDLIGKADAQLRALAAQIDDEEALPE
ELQGVEAA---PAAEPAADD--ADEEEEQADEDTEDAEEADTD----DEAD---------
-----------DDGDDG--GDGLGAMFG----------------
>hrr_167
-------MSSARKTETIPEWKREE-VDELVDFIDSYQSVGIVGVAGIPSRQLQAMRRELH
GSAAVRMSRNTLTNRALEEVD-DGVEALTEYVGGQVALVGTNDNPFGLFKQLEASKTPAP
INAGEVAPNDIVIPEGDTGVDPGPFVGELQTVGASARIMDGSIKVTEDSTVLTEGEVVDD
DLANVLVELGIEPKEVGLDLRAVYSEGVLFEPDELELDVDEYEADIRSAAAAARNLSVNA
AYPTAATAGTLLAKASGEAKSVGLFAEIESPDVVPDLIGKADAQLRALAAQIDDEEALPE
ELQGVEAA---PATEPAADD--ADEEEEQADEDTEDAEETDTD----DDAD---------
-----------DDGDDG--GEGLGAMFG----------------
>hrr_C2_b
-------MSSARKTETIPEWKREE-VDELVDFIDSYQSVGIVGVAGIPSRQLQAMRRELH
GSAAVRMSRNTLTNRALEEVD-DGVEALTEYVGGQVALVGTNDNPFGLFKQLEASKTPAP
INAGEVAPNDIVIPEGDTGVDPGPFVGELQTVGASARIMDGSIKVTEDSTVLTEGEVVDD
DLANVLVELGIEPKEVGLDLRAVYSEGVLFEPDELELDVDEYEADIRSAAAAARNLSVNA
AYPTAATAGTLLAKASGEAKSVGLFAEIESPDVVPDLIGKADAQLRALAAQIDDEEALPE
ELQGVEAA---PATEPAADD--ADEEEEQADEDTEDAEETDTD----DDAD---------
-----------DDGDDG--GEGLGAMFG----------------
>hrr_T3cd
-------MSSVRKTETIPQWKREE-VAELVEFIDSYQSVGIVGVAGIPSRQLQAMRRELH
GSAAVRMSRNTLTNRALEEVD-DGVEQLTEYVSGQVALVGTNDNPFGLFKQLEASKTPAP
INAGEVAPNDIVIPEGDTGVDPGPFVGELQTVGASARIMDGSIKVTEDSTVLTEGEVVDD
DLANVLVELGIEPKEVGLDLRAVYSEGVLFEPDELELDVDEYEADIRSAAAAARNLSVNA
AYPTAATAGTLLAKASGEAKSVGLFAEIESPDVVPDLIGKADAQLRALAAQIDDEEALPE
ELQGVEAA---PAPEPAADD--ADEEEEQADDNTEDAEETDTD----DDAD---------
-----------DDGDDG--GEGLGAMFG----------------
>hrr_distributum_JCM_10118
-------MSSVRKTETIPEWKREE-VAELVEFIDSYQSVGIVGVAGIPSRQLQAMRRELH
GSAAVRMSRNTLTNRALEEVD-DGVEALTEYVSGQVALVGTNDNPFGLFKQLEASKTPAP
INAGEVAPNDIVIPEGDTGVDPGPFVGELQTVGASARIMDGSIKVTEDSTVLEEGEVVDD
DLANVLVELGIEPKEVGLDLRAVYSEGVLFEPDELELDVDEYREDIRSAAAAARNLSVNA
AYPTAATAGTLLAKASGEAKSVGLFAEIESPDVVPDLIGKADAQLRALATQIDDEEALPE
ELQGVEAA---PAPEPAADD--ADEEEEQADEDTEDAEETDTD----DDAD---------
-----------DDGDDG--GEGLGAMFG----------------
>hrr_LG3
-------MSSVRKTETIPEWKREE-VAELVEFIDSYQSVGIVGVAGIPSRQLQAMRRELH
GSAAVRMSRNTLTNRALEEVD-DGVEALTEYVSGQVALVGTNDNPFGLFKQLEASKTPAP
INAGEVAPNDIVIPEGDTGVDPGPFVGELQTVGASARIMDGSIKVTEDSTVLEEGEVVDD
DLANVLVELGIEPKEVGLDLRAVYSEGVLFEPDELELDVDEYREDIRSAAAAARNLSVNA
AYPTAATAGTLLAKASGEAKSVGLFAEIESPDVVPDLIGKADAQLRALATQIDDEEALPE
ELQGVEAA---PAPEPAADD--ADEEEEQADEDTEDAEETDTD----DDAD---------
-----------DDGDDG--GEGLGAMFG----------------
>hrr_litoreum_JCM_13561
-------MSSVRKTETIPEWKREE-VAELVEFIDSYQSVGIVGVAGIPSRQLQAMRRELH
GSAAVRMSRNTLTNRALEEVD-DGVEALTEYVSGQVALVGTNDNPFGLFKQLEASKTPAP
INAGEVAPNDIVIPEGDTGVDPGPFVGELQTVGASARIMDGSIKVTEDSTVLEEGEVVDD
DLANVLVELGIEPKEVGLDLRAVYSEGVLFEPDELELDVDEYREDIRSAAAAARNLSVNA
AYPTAATAGTLLAKASGEAKSVGLFAEIESPDVVPDLIGKADAQLRALATQIDDEEALPE
ELQGVEAA---PAPEPAADD--ADEEEEQADEDTEDAEETDTD----DDAD---------
-----------DDGDDG--GEGLGAMFG----------------
>hrr_terrestre_JCM_10247
-------MSSVRKTETIPEWKREE-VAELVEFIDSYQSVGIVGVAGIPSRQLQAMRRELH
GSAAVRMSRNTLTNRALEEVD-DGVEALTEYVSGQVALVGTNDNPFGLFKQLEASKTPAP
INAGEVAPNDIVIPEGDTGVDPGPFVGELQTVGASARIMDGSIKVTEDSTVLEEGEVVDD
DLANVLVELGIEPKEVGLDLRAVYSEGVLFEPEELELDVDEYREDIRSAAAAARNLSVNA
AYPTAATAGTLLAKASGEAKSVGLFAEIESPDVVPDLIGKADAQLRALATQIDDEEALPE
ELQGVEAA---PAPEPAADD--ADEEEEQADDNTEDAEETDTD----DDAD---------
-----------DDGDDG--GEGLGAMFG----------------
>hrr_arcis_JCM_13916
-------MSSVRKTETIPEWKREE-VAELVEFIDSYQSVGIVGVAGIPSRQLQAMRRELH
GSAAVRMSRNTLTNRALEEVD-DGVEALTEYVSGQVALVGTNDNPFGLFKQLEASKTPAP
INAGEVAPNDIVIPEGDTGVDPGPFVGELQTVGASARIMDGSIKVTEDSTVLEEGEVVDD
DLANVLVELGIEPKEVGLDLRAVYSEGVLFEPEELELDVDEYEADIRSAAAAARNLSVNA
AYPTAATAGTLLAKASGEAKSVGLFAEIESPDVVPDLIGKADAQLRALAAQIDDDEALPE
ELQGVEAA---PAAEPAADD--ADEEEEQADEDTEDAEETDTD----DDAD---------
-----------DDGDDG--GEGLGAMFG----------------
>hrr_C3
-------MSSVRKTETIPEWKREE-VAELVEFIDSYQSVGIVGVAGIPSRQLQAMRRELH
GSAAVRMSRNTLTNRALEEVD-DGVEALTEYVSGQVALVGTNDNPFGLFKQLEASKTPAP
INAGEVAPNDIVIPEGDTGVDPGPFVGELQTVGASARIMDGSIKVTEDSTVLEEGEVVDD
DLANVLVELGIEPKEVGLDLRAVYSEGVLFEPEELELDVDEYEADIRSAAAAARNLSVNA
AYPTAATAGTLLAKASGEAKSVGLFAEIESPDVVPDLIGKADAQLRALATQIDDEEALPE
ELQGVEAA---PAPEPAADD--ADEEEEQADEDTEDAEETDTD----DDAD---------
-----------DDGDDG--GEGLGAMFG----------------
>hrr_SP5
-------MSSVRKTETIPEWKREE-VDELVEFIDSYQSVGIVGVSGIPSRQLQAMRRELH
GSAAVRMSRNTLTNRALEEVG-DGVEALTEYVGGQVALVGTNDNPFGLFKQLEASKTPAP
INAGEVAPNDIVIPEGDTGVDPGPFVGELQTVGAAARIMDGSIKVTEDSTVLEEGEVVDD
DLANVLVELGIEPKEVGLDLKAVYSEGVLFEPDELELDVDEYEADIRSAAAAARNLSINA
AYPTAATAGALIAKASGEAKSVGLFAEIESPDVVPDLIGKADAQLRALAAQIDDEEALPE
ELQGVEAA---PAAEPATDD--ADEEEEQADDNTEDAEEADDD------AD---------
-----------DDGDDG--GEGLGAMFG----------------
>hrr_SP7
-------MSSVRKTETIPEWKREE-VDELVEFIDSYQSVGIVGVSGIPSRQLQAMRRELH
GSAAVRMSRNTLTNRALEEVG-DGVEALTEYVGGQVALVGTNDNPFGLFKQLEASKTPAP
INAGEVAPNDIVIPEGDTGVDPGPFVGELQTVGAAARIMDGSIKVTEDSTVLEEGEVVDD
DLANVLVELGIEPKEVGLDLKAVYSEGVLFEPDELELDVDEYEADIRSAAAAARNLSINA
AYPTAATAGALIAKASGEAKSVGLFAEIESPDVVPELIGKADAQLRALAAQIDDEEALPE
ELQGVEAA---PAAEPATDD--ADEEEEQADDNTEDAEEADDDA-----DD---------
-----------DDGDDG--GEGLGAMFG----------------
>hrr_coriense_DSM_10284
-------MSSVRKTETIPEWKREE-VDELVEFIDSYASVGIVGVAGIPSRQLQAMRRELH
GSAGVRMSRNTLTTRALEEVD-DGVEALTEYVSGQVALVGTNDNPFGLFKQLEASKTPAP
INEGEVAPNDIVIPEGDTGVDPGPFVGELQTVGASARIMDGSIKVTEDSTVLEEGEVVDN
DLANVLVELGIEPKEVGLDLRAVYSEGVLFEPEELELDVDEYEADIRSAAAAARNLSVNA
AYPTAATAGTLLAKASGEAKSVGLFAEIESPDVVPDLIGKADAQLRALAAQIDDDEALPE
ELQGVEAA---PAAKPATDD--ADEEEQADEETEDAEEADADDA-----DD---------
-----------DDGDDG--GEGLGAMFG----------------
>hrr_C2_a
------------------------------------------------------------
-----------------------------------MALIGTNDNPFGLFKQLEASKTPAP
INAGEVAPNDIVIPEGDTGVDPGPFVGELQTVGASARIMDGSIKVTEDSTVLEEGEVVDD
DLANVLVELGIEPKEVGLDLRAVYSEGVLFEPEELELDVDEYEADIRSAAAAARNLSVNA
AYPTAATAGTLLAKASGEAKSVGLFAEIESPDVVPDLIGKADAQLRALAAQIDDDEALPE
ELQGVEAA---PAAEPTTDD--ADDEEEQADDNTEDAEEADAD----DADE---------
-----------DDGDDG--GDGLGAMFG----------------
>hrr_Fb21
-------MSSVRKTETIPEWKREE-VDELVEFIDSYQSVGIVGVAGIPSRQLQAMRRELH
GSAAVRMSRNTLTTRALEEVG-DSVEALTEYVSGQVALIGTNDNPFGLFKQLEASKTPAP
INAGEVAPNDIVIPEGDTGVDPGPFVGELQTVGASARIMDGSIKVTEDSTVLEEGEV---
----VVVELGIEPKEVGLDLRAVYSEGVLFEPEELELDVDEYEADIRSAAAAARNLSVNA
AYPTAATAGTLLAKASGEAKSVGLFAEIESPDVVPDLIGKADAQLRALAAQIDDAEALPE
ELQGVEAA---PAAEPATDD--ADDEEEQADDNTEDAEEADAD----DADE---------
-----------DDGDDG--GDGLGAMFG----------------
>hrr_Ga36
-------MSSVRKTETIPEWKREE-VDELVEFIDSYQSVGIVGVAGIPSRQLQAMRRELH
GSAAVRMSRNTLTTRALEEVG-DSVEALTEYVSGQVALVGTNDNPFGLFKQLEASKTPAP
INAGEVAPNDIVIPEGDTGVDPGPFVGELQTVGASARIMDGSIKVTEDSTVLEEGEVVDD
DLANVLVELGIEPKEVGLDLRAVYSEGVLFEPEELELDVDEYEADIRSAAAAARNLSVNA
AYPTAATAGTLLAKASGEAKSVGLFAEIESPDVVPDLIGKADAQLRALAAQIDDDEALPE
ELQGVEAA---PAAEPATDD--ADDEEEQADDNTEDAEEADAD-----------------
-----------DDGDDG--GDGLGAMFG----------------
>hrr_Ec15
-------MSSVRKTETIPEWKREE-VDELVEFIDSYQSVGIVGVAGIPSRQLQAMRRELH
GSAAVRMSRNTLTTRALEEVG-DSVEALTEYVSGQVALVGTNDNPFGLFKQLEASKTPAP
INAGEVAPNDIVIPEGDTGVDPGPFVGELQTVGASARIMDGSIKVTEDSTVLEEGEVVDD
DLANVLVELGIEPKEVGLDLRAVYSEGVLFEPEELELDVDEYEADIRSAAAAARNLSVNA
AYPTAATAGTLLAKASGEAKSVGLFAEIESPDVVPDLIGKADAQLRALAAQIDDDEALPE
ELQGVEAA---PAAEPATDD--ADDEEEQADDNTEDAEEADAD----DADE---------
-----------DDGDDG--GDGLGAMFG----------------
>hrr_chaoviator_HaloG
-------MSSVRKTETIPEWKREE-VDELVEFIDSYQSVGIVGVAGIPSRQLQAMRRELH
GSAAVRMSRNTLTTRALEEVG-DSVEALTEYVSGQVALIGTNDNPFGLFKQLEASKTPAP
INAGEVAPNDIVIPEGDTGVDPGPFVGELQTVGASARIMDGSIKVTEDSTVLEEGEVVDD
DLANVLVELGIEPKEVGLDLRAVYSEGVLFEPEELELDVDEYEADIRSAAAAARNLSVNA
AYPTAATAGTLLAKASGEAKSVGLFAEIESPDVVPDLIGKADAQLRALAAQIDDDEALPE
ELQGVEAA---PAAEPATDD--ADDEEEQADDNTEDAEEADAD----DADE---------
-----------DDGDDG--GDGLGAMFG----------------
>hrr_LG1
-------MSSVRKTETIPEWKREE-VDELVEFIDSYQSVGIVGVAGIPSRQLQAMRRELH
GSAAVRMSRNTLTTRALEEVG-DSVEALTEYVSGQVALIGTNDNPFGLFKQLEASKTPAP
INAGEVAPNDIVIPEGDTGVDPGPFVGELQTVGASARIMDGSIKVTEDSTVLEEGEVVDD
DLANVLVELGIEPKEVGLDLRAVYSEGVLFEPEELELDVDEYEADIRSAAAAARNLSVNA
AYPTAATAGTLLAKASGEAKSVGLFAEIESPDVVPDLIGKADAQLRALAAQIDDDEALPE
ELQGVEAA---PAAEPATDD--ADDEEEQADDNTEDAEEADAD----DADE---------
-----------DDGDDG--GDGLGAMFG----------------
>hrr_Ga2p
-----------------------------------MPAVAAVGYAALTER----------
------------------------------------------------------------
------------------------------------------------------------
-----------------------------------------FRA----------------
---AAATAGTLLAKASGEAKSVGLFAEIESPDVVPDLIGKADAQLRALAAQIDDDEALPE
ELQGVEAA---PAAEPATDD--ADDEEEQADDNTEDAEEADAD----DADE---------
-----------DDGDDG--GDGLGAMFG----------------
>hrr_G37
------------------------------------------------------------
------------------------------------------------------------
------------------------------------------------------------
------------------------------------------------------------
---------------------------------MPDLIGKADAQLRALAAQIDDDEALPE
ELQGVEAA---PAAEPATDD--ADDEEEQADDNTEDAEEADAD----DADE---------
-----------DDGDDG--GDGLGAMFG----------------
>hrr_Cb34
---------------------MEE-VD---------------------------------
----------------------GGVEELTEYVAGQVALIGTNDNPFGLYKQLEASKTPAP
INAGEVAPNDVVIPEGDTGVDPGPFVGELQTVGASARIMDGSIKVTEDSKVLEEGEVVDD
DLANVLTELGIEPKEVGLDLKGVYSEGVLFEPDELAIDVDEYRADVQSAAAAARNLSVNA
AYPTAATAGALLAKASGEAKSVGLFAEIESPDVVPDLIGKADAQLRALAAQIDDEEALPE
ELQGVEAA-----PAPETDD-GDDEEEQADEETEDAEETTDDD------AD---------
-----------DDGDDG--GEGLGAMFG----------------
>hrr_Eb13
------------------------------------------------------MRRELH
GSADLRVSRNTLTVRALEEVD-DGVEELTQYVSGQVALIGTNDNPFGLYKQLEASKTPAP
INAGEVAPNDILIPEGDTGVDPGPFVGELQTIGAAARIQDGSIMVTEDSTVLEEGEVVDE
DLANVLVELGIEPKEVGLDLKGVYSEGILFEPDELAIDVDEYAADIRSAAAAARNLSINA
EYPTAATVGSLLAKASGEAKSVGLYAEIESPDVVPDLIGKADAQLRALAAQIDDEEALPE
ELQGVEAA-----PAPETDD--ADEEEQAEEDDDTDDAETTDDAADDADED---------
------------DGDDG--GDGLGAMFG----------------
>hrr_Ea1
-------MSSVRKTETIPQWKQDE-VDELVEFIDSFNSVGVVGVGGIPSRQLQAMRRELH
GSADLRVSRNTLTVRALEEVD-DGVEELTQYVSGQVALIGTNDNPFGLYKQLEASKTPAP
INAGEVAPNDILIPEGDTGVDPGPFVGELQTIGAAARIQDGSIMVTEDSTVLEEGEVVDE
DLANVLVELGIEPKEVGLDLKGVYSEGVLFEPDELAIDVDEYAADIRSAAAAARNLSINA
EYPTAATVGSLLAKASGEAKSVGLYAEIESPDVVPDLIGKADAQLRALAAQIDDEEALPE
ELQGVEAA-----PAPETDD--ADEEEQAEEDDDTDDAETTDDAADDADED---------
------------DGDDG--GDGLGAMFG----------------
>hrr_hd13
-------MSSVRKTETIPQWKQDE-VDELVEFIDSFNSVGVVGVGGIPSRQLQAMRRELH
GSADLRVSRNTLTVRALEEVD-DGVEELTQYVSGQVALIGTNDNPFGLYKQLEASKTPAP
INAGEVAPNDILIPEGDTGVDPGPFVGELQTIGAAARIQDGSIMVTEDSTVLEEGEVVDE
DLANVLVELGIEPKEVGLDLKGVYSEGVLFEPDELAIDVDEYAADIRSAAAAARNLSINA
EYPTAATVGSLLAKASGEAKSVGLYAEIESPDVVPDLIGKADAQLRALAAQIDDEEALPE
ELQGVEAA-----PAPETDD--ADEEEQAEEDDDTDDAETTDDAADDADED---------
------------DGDDG--GDGLGAMFG----------------
>hrr_IB24
-------MSSVRKTETIPQWKQDE-VDELVEFIDSFNSVGVVGVGGIPSRQLQAMRRELH
GSADLRVSRNTLTVRALEEVD-DGVEELTQYVSGQVALIGTNDNPFGLYKQLEASKTPAP
INAGEVAPNDILIPEGDTGVDPGPFVGELQTIGAAARIQDGSIMVTEDSTVLEEGEVVDE
DLANVLVELGIEPKEVGLDLKGVYSEGVLFEPDELAIDVDEYAADIRSAAAAARNLSINA
EYPTAATVGSLLAKASGEAKSVGLYAEIESPDVVPDLIGKADAQLRALAAQIDDEEALPE
ELQGVEAA-----PAPETDD--ADEEEQAEEDDDTDDAETTDDAADDADED---------
------------DGDDG--GDGLGAMFG----------------
>hrr_Ea8
------------------------------------------------------MRRELH
GSADLRVSRNTLTVRALEEVD-DGVEELTQYVSGQVALIGTNDNPFGLYKQLEASKTPAP
INAGEVAPNDILIPEGDTGVDPGPFVGELQTIGAAARIQDGSIMVTEDSTVLEEGEVVDE
DLANVLVELGIEPKEVGLDLKGVYSEGVLFEPDELAIDVDEYAADIRSAAAAARNLSINA
EYPTAATVGSLLAKASGEAKSVGLYAEIESPDVVPDLIGKADAQLRALAAQIDDEEALPE
ELQGVEAA-----PAPETDD--ADEEEQAEEDDDTDDAETTDDAADDADED---------
------------DGDDG--GDGLGAMFG----------------
>hrr_aidingense_JCM_13916
-------MSSVRKTETIPQWKQDE-VDELVEFIDSFNSVGIVGVAGIPSRQLQAMRRELH
GSADVRMSRNTLTVRALEEVD-AGVEELTQYVSGQVALIGTNDNPFGLFKQLEASKTPAP
ISAGEVAPNDVVIPEGDTGVDPGPFVGELQTVGAAARIQDGSIMVTEDSKVLEEGEVVDE
DLANVLTELGIEPKEVGLDLKGVYSEGVLFEPDELAIDVDEYRADIQSAAAAARNLSVNA
AYPTAATAGALLAKASGEAKSVGLFAEIESPDVVPDLIGKADAQLRALAAQIDDEEALPE
ELQGVEAA-----PAPETDD--AEEEQADDNDDTDDAEAADDDA-----DD---------
-----------DDGDDG--GDGLGAMFG----------------
>hrr_kocurii_JCM_14978
-------MSSVRKTETIPQWKQEE-VDELVDFIESFNSVGIVGVAGIPSRQLQAMRRELH
GSADVRMSRNTLTVRALEEVN-DGVEELTQYVAGQVALIGTNDNPFGLFKQLEASKTPAP
INAGEVAPNDVVIPEGDTGVDPGPFVGELQTVGAAARIQDGSIMVTEDSKVLEEGEVVDD
DLANVLTELGIEPKEVGLDLKGVYSEGVLFEPDELEIDVDEYEADIRSAAAAARNLSINA
EYPTAATVGSLLAKASGEAKSVGLFAEIESPDVVPDLIGKADAQLRALAAQIDDDEALPE
ELQGVEAA-----PAPETDD--ADEEEQAEEEDDTDDAEAADD----DADD---------
-----------DDGDDG--GEGLGAMFG----------------
>hrr_saccharovorum_DSM_1137
-------MSSVRKTETIPQWKQEE-VDELVDFIESFNSVGIVGVAGIPSRQLQAMRRELH
GSADVRMSRNTLTVRALEEVN-DGVEELTQYVAGQVALIGTNDNPFGLFKQLEASKTPAP
INAGEVAPNDVVIPEGDTGVDPGPFVGELQTVGAAARIQDGSIMVTEDSKVLEEGEVVDD
DLANVLTELGIEPKEVGLDLKGVYSEGVLFEPDELEIDVDEYEADIRSAAAAARNLSINA
EYPTAATVGSLLAKASGEAKSVGLFAEIESPDVVPDLIGKADAQLRSLAAQIDDEEALPE
ELQGVEAA-----PAPETDD--ADEEEQAEEEDDTDDAEATD-----DDAD---------
-----------DDGGDG--GDGLGAMFG----------------
>hrr_lacusprofundi_ATCC_49239
-------MSSVRKTETIPQWKQEE-VDELVDFIESFNSVGIVGVAGIPSRQLQAMRRELH
GSADVRMSRNTLTVRALEEVN-DGVEELTQYVAGQVALIGTNDNPFGLFKQLEASKTPAP
INAGEVAPNDVVIPEGDTGVDPGPFVGELQTVGAAARIQDGSIMVTEDSKVLEEGEVVDD
DLANVLTELGIEPKEVGLDLKGVYSEGVLFEPDELEIDVDEYEADIRSAAAAARNLSVNA
AYPTAATAGTLLAKASGEAKSVGLFAEIESPDVVPDLIGKADAQLRSLAAQIDDEEALPE
ELQGVEAA-----PAPETDD--ADEEEEQAEEEDDTDDAEAAD-----DDA---------
-----------DDGDDG--GDGLGAMFG----------------
>hrr_lipolyticum_DSM_21995
-------MSSVRKTETIPQWKREE-VDELVDFIDSFNSVGIVGVAGIPSRQLQAMRRELH
GSADVRMSRNTLTVRALEEVD-DGVEELTQYVSGQVALIGTNDNPFGLFKQLEASKTPAP
INAGEVAPNDVVIPEGDTGVDPGPFVGELQTVGAAARIQDGSIMVTEDSKVLEEGEVVDD
DLANVLTELGIEPKEVGLDLKGVYSEGVLFEPDELEIDVDEYEADIRSAAAAARNLSVNA
AYPTAATAGTLLAKASGEAKSVGLFAEIESPDVVPDLIGKADAQLRSLAAQIDDEEALPE
ELQGVEAA-----PAPETGD--ADEEEQAEEEDDTDDAEAAAD----DADD---------
-----------DDGDDG--GEGLGAMFG----------------
>hrr_C49
-------MSSVRKTETIPQWKQEE-VDELVEFIDSFNSVGIVGVAGIPSRQLQAMRRELH
GSADVRMSRNTLTVRALEEVN-DGVEELTQYVSGQVALIGTNDNPFGLFKQLEASKTPAP
INAGEVAPNDVVIPEGDTGVDPGPFVGELQTIGAAARIQDGSIMVTEDSKVLEEGEVVDD
DLANVLTELGIEPKEVGLDLKGVYSDGVLFEPDELEIDVDEYEADIRSAAAAARNLSINA
AYPTAATAGSLLAKASGEAKSVGLFAEIESPDVVPDLIGKADAQLRSLAAQIDDEEALPE
ELQGVEAA-----PAPETDD--ADEEEQAEEEDDTDDAEADEAAD--DADD---------
-----------DDGDDG--GEGLGAMFG----------------
