# Supplementary material for: Inteins as indicators of gene flow in the halobacteria
Source: Front Microbiol. 2014 Jun 26;5:299. doi: 10.3389/fmicb.2014.00299 (PMC4071816; doi:10.3389/fmicb.2014.00299)
Supplement: Supplementary file 1 [file DataSheet1.ZIP › data_file1/reference_tree_alignment/P0_L10p.aln]

>lcl|36548_3926 unnamed protein product
----MPTLNSYADDPGYFI-RAWTPELSNINYKLKPSGWKIIDDWEELSDGDEITWKHIN
VLKSAGVVYTE--DTGVIYPDDEEFQPDPDQVSSVELSE---DDARAFIETILSHCDL--
SPEQVAEL--YQMLDVEPHA---GGGDSEYSGI----------PTFLKSELRD-----KI
TSGSLPL--DKTLSGSSEDLSST----------QGEENKVEVTTFIVESSWKPPESSNVQ
MDKVENTL--------GLLITESEPDTAEPVEFVLHQIFFNDDNIIAWTAVTSKQASWML
RSELFGQISTLLPRVIVGLDRGEVAVWDDLPNFEIEFY----------------------
--------------------------HDQ----GTLSHE---------------------
-----------
>lcl|36556_47 unnamed protein product
MTVDTIAVTGGNGKIGEAI----------------------IAHLNEY------GYETAN
IA-------------RGKQREDVSDRYITTDLLDAG------EVYGALAKVDADAVIHMG
TIPDPYSNPDYRVYESNVLSA---------KHIMEAAESLGLESVVLPSSINAIGSEHQE
RPADVRYVP----LDENHPRTPD----------DPYGIAKHAMEVTADGFARRPST-DIS
IASIRYPWVTTEAEMREYFLEPD-----RSLDVLDDVHPATGRDV-LFSYLAMPD-----
------AASIARRAVAADFDGHE-VFWAVAGDTTADAP---TEELVAEFYPDAE--ARRA
LEGHEAILGLSKAATLLGWEP-----EHSWRDLENDG-----------------------
-----------
>lcl|36549_1453 unnamed protein product
-------MKVRGERECQSCGTRWSYY-------------E-TGSV---------ACPSCG
DLRSVGVDARTAHT---DTSVSLDLSGHRERFGD-APETLPRSGVDDLQS----------
-----------DLREYCRKRGFIDGGRLAPLD------ETYLAAREL---LEAVDCFERL
RDPTDADREYLLALLAGADGGDR---------PPADEVPTALREARGMAAVRAVEAFRSD
ALDFLDELEAGAEQSE-------------------TEQSDENADDGSDAENDDA------
-PTVTVDGENPETRIAPARDAFE-RLRDRVTR--VDAL----------------------
-----GGDVPPAAADALVEDV-----RED-------------------------------
-----------
>gi|339756886|gb|EGQ40469.1| ribosomal protein L10 [Candidatus Nanosalinarum sp. J07AB56]
----------MVQPKPKQL-TRSDKE-------------EIVENTAEMIE----SHSIVG
ILDMQSLPARQLQEIKGELSEFASVRMVRKTLMEIAVDQAEKDGIDAVLENPALQPALIF
SEKSPFQL--YRLIDENKTSAAAQGGEVAPDQITIPEGDTGIGPGPMLGKLQQFGAQVQV
QDGSIHVQEETVMLEEGDTIDDDAVEVLNQLGIEPLEIGLDLKVAYSDGNIFDKQELDID
EEQYRQDVEAGAGAAFRLAVNAG-VVNETTAPAIVSEAVSKARSLSTDRGIPSEE----T
IEDSISLARSRAEAVDSETDREN-------------------------------------
--------------------------TDQ-------------------------------
-----------
>gi|541180612|gb|ERG89209.1| ribosomal protein L10 [halophilic archaeon J07HX5]
---------MSTQRTTETI-PEWKRR-------------E-VDELAAFLD----QYESIG
VVDITGIPSRQLQQVRRELHETAELRVARNTLIERALKDAS-RELETLTEHVTGQVGVIG
TNNNPFGL--YRRLEESKTSAPINAGETAPNDIVVPEGDTGVDPGPFVGDLQNVGANARI
EGGSITVLEESTVLEADGTVSDTLAGVLSELGIEPKEVGLDLRGVFADGITFEPSELELD
VEQYRTDLTAAAGDARSLAATSG-FPASGAVGLVLATASADAKQLGREATLLEPG----V
IPDLLSRADGQLRALAAQIDDQE-ALPEELQG--ADGA------ATTAESTDTG--EQTT
EDDTTASEDNTSADDGEGDDD-----DDD-----DDTGDALGAMFG--------------
-----------
>gi|541202422|gb|ERH10487.1| LSU ribosomal protein L10P [halophilic archaeon J07HX64]
---------MSTQRQTETI-PEWKRM-------------E-VDELADFLA----TYDSVG
VVDITGIPSRQLQEMRSELHGTAALRVSRNTLLELALDETD-GGFDRLTEFVDGQVGLIG
TNDNSFGL--YQQLEASKTSAPINAGETAPNDIVIPEGDTGVDPGPFVGQLQTVGANARI
DQGSIAVMSDSTVLEAGEEVSADLSNVLGELGIEPKEVGLDLRGVFADGVLFEPEDLELD
IDEYREDVRTAAGRGQNLAVNAG-IVTTQTAPLMLSKATGEAKSLALQAGIADPD----V
MPDLIGQADAQVRALAAEVDDEA-ALPEELQD--VEVD----------TTETAT--EETD
DEQTDDQADAEPEADTDEDSD-----EDD----DDDGGDALGAMFG--------------
-----------
>gi|541203775|gb|ERH11755.1| ribosomal protein L10 [halophilic archaeon J07HB67]
--------MSEASNKTTNV-PQWKRE-------------E-VEELADFVE----RYDAIG
VVDLTGIPSRQLQDMRRELHGQAALRMSRNTLTVRALEAAG-ESVADLADEMTGHVGLIG
TNDNPFGL--YQQLEASKTSAPISAGEVAPNEIVIPEGDTGVDPGPFVGELQQAGADARI
QEGSIQVLSDSVVADPGDEVDADLASVLGELGIEPKEVGLDLRAVVADGVVFEPDDLAID
VDEYRADVEAAAAGARNLSLNAA-IPTAQTVDSLLGKAAGEAKSVGLSGAVADEE----L
APDLVAEADAQVRALAAEIDDEE-ALPEELRG--VEPA------------ADPE--PDET
DDDEEAQEQTDDDPEPETDEA-----DDD----EDDGAAGLGDMFGD-------------
-----------
>gi|409730145|ref|ZP_11271735.1| acidic ribosomal protein P0 [Halococcus hamelinensis 100A6]
--MAADAESEATDHRTEQI-PEWKRE-------------E-VTDLADLIA----SYESIG
IVSVAGIPSRQLQAMRRDLQGSARLRVARNTLLTRALDEAD-EGVDDLVDEVDGQVGLIG
TNENPFGL--YRQLEASKTPAPINAGEVSPNDITIPEGDTGIDPGPFVGELQQVGAEARI
MDGSIQVTDDSTVLEEGEEVSQALANVLSELGIEPKEVGLDLRTVYADGTLFEADELAID
IDEYRADIESAAAAGRNLSINAA-YPTAQTAGALLGKGATEARGLGIEAAVESPD----L
VEDLVGRADAQLRALAAHIHDDE-ALPEALQG--AEAA------------ADTT--TDEQ
GDDQPAETETEDEAADADDDD-----DDD-----DAGGAGLGEMFG--------------
-----------
>gi|448727643|ref|ZP_21709992.1| acidic ribosomal protein P0 [Halococcus morrhuae DSM 1307]
-------MSAEGDHQTETV-PDWKRE-------------E-VADLAELID----TYESVG
IVSIAGIPSRQLQAMRRDLHGSAELRVARNTLLVRALDDAD-DGVEELTDEVDGQVGLIG
ADANPFGL--YRELEASKTPAPINAGEVAPNPIEIPEGDTGIDPGPFVGELQQVGAAARI
MDGSIQVTEDSTVLEEGEEVSQTLANVLGELEIEPKEVGLDLRSVYADGILFEPDELAID
IDEYRADVEAAAAAGRNLSVNAA-YPTAETAGTLLGKGSTEAKSLGLEAAIASPA----L
ADDLVSRADAQMRALAANIDDEE-ALPEELRG--VTAP------------AETG--DDES
SDDQSADTESEPDADADDEDD-----DDD----DGDASEGLGEMFG--------------
-----------
>gi|448739217|ref|ZP_21721232.1| acidic ribosomal protein P0 [Halococcus thailandensis JCM 13552]
-------MSAEGDHQTETV-PDWKRE-------------E-VADLAELIE----TYESVG
IVSIAGIPSRQLQAMRRDLHGSAELRVARNTLLVRALDDAD-DGVEELIDEVDGQVGLIG
ADANPFGL--YRELEASKTPAPINAGEVAPNPIEIPEGDTGIDPGPFVGELQQVGAAARI
MDGSIQVTEDSTVLEEGEEVSQTLANVLGELEIEPKEVGLDLRSVYADGILFEPDELAID
IDEYRADVEAAAAAGRNLSVNAA-YPTAETAGTLLGKGSTEAKSLGLEAAIASPA----L
ADDLVSRADAQMRALAANIDDEE-ALPEELRG--VTAP------------AETG--DDES
SDDQSADTESEPDADADDEDD-----DDD----GGDAGEGLGEMFG--------------
-----------
>gi|448729684|ref|ZP_21711998.1| acidic ribosomal protein P0 [Halococcus saccharolyticus DSM 5350]
----MSAESEAGDRQTEAI-PEWKRE-------------E-VADLADLIE----TYESVG
VVSIGGIPSRQLQAMRRELHGEAELRVSRNTLLVRALEAAG-EGVADLTSEIEGQVGLIG
TDENPFGL--YRQLEASKTPAPINAGEIAPNAITIPESDTGVDPGPFVGELQQVGAAARI
MDGSIHVTEDSTVLEEGEEVSAQLANVLGELGIEPKEVGLDLKTVYADGILFEPDELAID
VDEYRADVEAAAARARNLSINAV-YPTDRTAGALLGQASTEARSLGVHAAIESPD----I
ADELVSKADAQVRALAAHIDDDE-ALPEELREQVVEES--------ADAGADAD--ADES
NDDEADAETEPDADADDESDD-----DDD-----GDAGAGLGEMFG--------------
-----------
>gi|448731739|ref|ZP_21714032.1| acidic ribosomal protein P0 [Halococcus salifodinae DSM 8989]
----MSAESEAGDRRTEAI-PEWKRE-------------E-VADLAELIE----TYESVG
VVSIGGIPSRQLQAMRRELHGDAELRVARNTLLVRALDEAG-EGIADLTSEIEGQVGLIG
TDENPFGL--YRQLEASKTPAPINAGEIAPNEITIPESDTGVDPGPFVGELQQVGAAARI
MDGSIHVTEDSTVLEEGEEVSGQLANVLGELGIEPKEVGLDLKTVYADGILFEPDELAID
VDEYRADIEAAAARARNLSINAA-YPTDRTAGTLLGQASTEARSLGVHAAIESPD----I
ADELVSKADAQVRALAAHIDDEE-ALPEELRG--VEET--------ADAGADAD-ADESS
DDEAEAETEPDADTDDESDDD-----DDD--DGDGDAGEGLGEMFG--------------
-----------
>gi|541190009|gb|ERG98397.1| ribosomal protein L10, partial [Haloquadratum sp. J07HQX50]
------MSDSTAVRQTETI-PEWKRT-------------E-VNELVSFVE----QFESVG
VVGVAGIPSRQLQSMRRELHGSASLRVSRNTLTTRALESVG-EGFEALTDYVNGQVALVG
TDDNPFGL--YKQLEESKTPAPISAGETAPDDIIIEEGDTGVDPGPFVGELQQVGASARI
MQGSIKVTEDSKVLEAGEPVSEELAGVLGELGIEPKEVGLDLRGVHSDGVFFEPEELAID
ADAYQADIETAAAHAQNLAVNAA-IATEAVMPALVRTAAGNGRALGLDAAIENRE----L
MTDLIARADTQLRSVAAQIDDED-ALPEELTD--IEPE------------------PEPE
EPVETGEESPEEEPESTSAGD-----ADD-----------MTTTM---------------
-----------
>gi|452207771|ref|YP_007487893.1| 50S ribosomal protein L10 [Natronomonas moolapensis 8.8.11]
-------MSAEAERKTETI-PQWKRE-------------E-TDAIVEFLE----SYGSIG
VVDITGIPSKQLQDMRRELHGTAALRVSRNTLIERALAEVG-DGLEGIAEHVDGQVGLIG
TNDNPFGL--YQQLEASKTPAPINAGEVTPNDIVIPEGDTGVDPGPFVGDLQTVGANARI
DGGSIKVVEDSTVLSAGEEVSADLANVLAELGIEPKEVGLDLRGVFSEGVLFSPEELDID
VEEYVADLEAASSAARNLSLNAE-YPTARTAPSMLAKAAGEAKSVGLSAAVESPD----L
ADDLVSKADAQVRALAGAIDDEE-ALPEELRG--VEAA-------PATPAADAE--EADG
DDDEADEAAVEESSDEDEDEDN----AED----ADDGGDALGDMFG--------------
-----------
>gi|76802858|ref|YP_330953.1| acidic ribosomal protein P0 [Natronomonas pharaonis DSM 2160]
--------MSAEARKTETI-PEWKQE-------------E-IDELVAFLE----RYESVG
VVDITGIPSRQLQDMRRDLHGTAALRVSRNTLMERALNEGG-DGLGELVEHVEGQVGLIG
TNDNPFGL--YQQLEESKTPAPINAGEVAPNDIVIPEGDTGVDPGPFVGDLQQVGANARI
EGGSIKVVEDSTVLSAGEEVSSDLSNVLSELGIEPKEVGLDLRGVSSEGVLFSPEELDID
VESYRTDIESAASAARNLSVNAE-YPTARTAPSMLAKAAGEAKSVGLSAAVESPD----L
ADDLVSKADAQVRALAAQIDDEE-ALPEELQD--VEQP-----AAADSAAEADD--EDDT
GNVEQTDESDADDADDADDAD-DA--DEE----DGDGGDALGDMFG--------------
-----------
>gi|15790195|ref|NP_280019.1| acidic ribosomal protein P0 [Halobacterium sp. NRC-1]
-------MSAEEQRTTEEV-PEWKRQ-------------E-VAELVDLLE----TYDSVG
VVNVTGIPSKQLQDMRRGLHGQAALRMSRNTLLVRALEEAG-DGLDTLTEYVEGEVGLVA
TNDNPFGL--YQQLENSKTPAPINAGEVAPNDIVVPEGDTGIDPGPFVGELQTIGANARI
QEGSIQVLDDSVVTEEGETVSDDVSNVLSELGIEPKEVGLDLRGVFSEGVLFTPEELEID
VDEYRADIQSAAASARNLSVNAA-YPTERTAPDLIAKGRGEAKSLGLQASVESPD----L
ADDLVSKADAQVRALAAQIDDED-ALPEELQD--VDAP-------AAPAGGEADTTADEQ
SDETQASEA-DDADDSDDDDD-----DDD----GNAGAEGLGEMFG--------------
-----------
>gi|169235924|ref|YP_001689124.1| acidic ribosomal protein P0 [Halobacterium salinarum R1]
-------MSAEEQRTTEEV-PEWKRQ-------------E-VAELVDLLE----TYDSVG
VVNVTGIPSKQLQDMRRGLHGQAALRMSRNTLLVRALEEAG-DGLDTLTEYVEGEVGLVA
TNDNPFGL--YQQLENSKTPAPINAGEVAPNDIVVPEGDTGIDPGPFVGELQTIGANARI
QEGSIQVLDDSVVTEEGETVSDDVSNVLSELGIEPKEVGLDLRGVFSEGVLFTPEELEID
VDEYRADIQSAAASARNLSVNAA-YPTERTAPDLIAKGRGEAKSLGLQASVESPD----L
ADDLVSKADAQVRALAAQIDDED-ALPEELQD--VDAP-------AAPAGGEAD-TTADE
QSDETQASEADDADDSDDDDD-----DDD----GNAGAEGLGEMFG--------------
-----------
>gi|354611040|ref|ZP_09028996.1| Acidic ribosomal protein P0-like protein [Halobacterium sp. DL1]
--------MSAEERTTDHV-PEWKQQ-------------E-VDELVDLLE----QYDSVG
VVSVTGIPSKQLQDMRRGLHGSAALRMSRNTLLVRALEEVD-DGLEELTQYISGEVGLVA
TNDNPFGL--FKQLEASKTPAPINAGEVAPNDIVIPEGDTGIDPGPFVGELQTIGANARI
QEGSIQVLEDSVVTEEGETVSNDVANVLAELGIEPKEVGLDLRGVFSEGVLFTPDELEID
VEEYRADIQSAVASARNLSINAE-YPTAQTVGALVAKASGEAKSLGLQAAIESPD----L
ADDLVSKADAQVRALAAQIDDEE-ALPEELQD--VEAP-------AAPAEGDSE--EEEE
AQSDD--QDTESEADADDSDD-----DDD----GDDGAEGLGEMFG--------------
-----------
>gi|541197689|gb|ERH05852.1| ribosomal protein L10 [Halonotius sp. J07HN4]
------MSQSESVRKTETI-PQWKQD-------------E-VDELTDFVE----RYDAVG
IVGVEGIPSRQLQSMRRDLHGSAEVRMSRNTLVVRALEAVS-DGVEQLTEHVAGQIALIG
TNDNPFGL--FQQLEASKTPAPISAGEVAPNDIVIPEGDTGVDPGPFVGELQQIGADARI
EEGSIQVLSDSTVLSAGETVDADLENVLGELGIEPKEVGLDLKSVYSEGVLFAPDELEID
VAEYRADVQSAAAAARNLSVNAE-YPTAKTAPTIIAKATGEAKSVALSAAVESPD----V
VDDLIGKADAQVRALASEIDDPE-ALPEEFQD--LDAD------------ADAD--DGDA
VDDDSEADADDESDDEQAENRVRRRRRRQRRRRRARYALTTGDYTNGIRLRSTHPERSRR
RDHRRKRNRSP
>gi|541192807|gb|ERH01156.1| ribosomal protein L10 [Halonotius sp. J07HN6]
------MSSSESVRKTETV-PQWKQD-------------E-VDELTEFVE----GYSSVG
VVGVEGIPSRQLQSMRRELHGSAEVRMSRNTLLIRALEAVD-DGVEQLTEHVAGQVALIG
TNDNPFGL--FQQLEASKTPAPISAGEVAPNDIVIPEGDTGVDPGPFVGELQQIGADARI
EEGSIQVLSDSTVLSAGETVDADLENVLSELGIEPKEVGLDLKSVYSEGVLFAPEELELD
VAAYREDIQSAAAAARNLSVNAN-YPTTQTAPTLIAKATGEAKSVAISAAVESPD----V
VDDLIGKADAQVQALASEIDDPE-ALPEELRD--LDDG-GNDGGEAEESDADSG--DDAD
DSEDADEAQTDDEPDETDADD-----GDD----DTDAGAGLDML----------------
-----------
>gi|448296830|ref|ZP_21486880.1| acidic ribosomal protein P0 [Halalkalicoccus jeotgali B3]
----MSTTQAEGERKTENL-PEWKRE-------------E-VDELVEMLD----SYESVG
VVNIAGIPSRQLQNMRRDLHGSAELRVSRNTLLTRALEAVD-DGLEQLTGHVAGQVGVIG
TNDNPFGL--YKQLEESKSPAPIGAGEVAPNDIVIPEGDTGVDPGPFVGELQQVGAAARI
QDGSIHVTEDSQVLSEGEEVSQDLSNVLSELGIEPKEVGLDLRSVYSEGILFDPEDLAID
VDEYRADIEAAAAGARNLSINAV-YPTAQTAPALLSKATGEAKSLGLFAAIESPD----L
AGDLVSKADAQVRALAAQIDDEE-ALPEELRG--VEAP-------------AAP--AEEE
ADADADEEEQADEDEADAEPE-----DDD----DDSGGEGLGAMFG--------------
-----------
>gi|448374032|ref|ZP_21557917.1| acidic ribosomal protein P0 [Halovivax asiaticus JCM 14624]
-------MSAEATRQTENL-PEWKRE-------------E-TDEIEALIE----NHENVG
VVGIAGIPSKQLQDMRRELHGTAVLRVSRNTLQRRALEA---TGSDDLTEFVEGQVGLVL
SDENPFSL--YRELEASKTPAPIGAGEVAPNDIVIPEGDTGVDPGPFVGELQQIGANARI
EDGSIQVMEDSTVLEAGEEVTADIENVLNELGIEAKEVGLDLRAAYADGVVFDPEDLDID
VDAYEQDVATAAAQARNLSVNAV-YPTSQTAPTLVAKATGEAKSLGLQAAIEDEE----L
MPDLVSKADAQLRALAAQIDDTE-ALPEALQD--VEAP--------APSTEDTA----ES
DDESSDDQDDADDTEAEPDDD--D--DDD----DGSGAEGLGAMFG--------------
-----------
>gi|433638380|ref|YP_007284140.1| ribosomal protein L10 [Halovivax ruber XH-70]
-------MSAEATRQTENL-PEWKRE-------------E-TDEIEALIE----GHENVG
VVGIAGIPSKQLQDMRRELHGTAVLRVSRNTLQRRALEA---TGSDDLTEFVEGQVGLVL
SDENPFSL--YRELEASKTPAPIGAGEVAPNDIVIPEGDTGVDPGPFVGELQQIGANARI
EDGSIQVMEDSTVLEAGEEVTADIENVLNELGIEAKEVGLDLRAAYADGVVFDPEDLDID
IDAYEQDVATAAAQARNLSVNAV-YPTSQTAPTLVAKATGEAKSLGLQAAIEDEA----L
MPDLVSKADGQLRALAAQIDDTE-ALPEALQD--VEAP--------APSTEDTA----ES
DDESSDDQDDADDTEAEPDDD-----DDD----DGSGAEGLGAMFG--------------
-----------
>lcl|36174_4523 unnamed protein product
-------MSAEAERKTENL-PQWKEQ-------------E-VAELSELIE----NYESIG
VVGIAGIPSKQLQDMRRGLHGTAVVRVSRNTLQTHALEE---AGLDELVPHIEGQVGLVA
TDSNPFAL--YKELEASKTPAPINEGEVAPNDIVIPEGDTGVDPGPFVGELQSIGANARI
EDGSIQVMEDSTVLEAGEEVSADLSNVLNELGIEPKEVGLDLRSVVAEGVQFDPEDLDID
VDAYESDVATAAARARNLAINAT-FPTDATAPTLIAKATGEAKSLGLQAAIESPD----L
ADDLVSKADAQLRALAAQIEDEE-ALPEELQG--VEAP--------TATQAEPD--DEDE
SADDQDDEADADTDVDDEDDE-----DDD-----SGGGEGLGEMFG--------------
-----------
>gi|448321124|ref|ZP_21510604.1| acidic ribosomal protein P0 [Natronococcus amylolyticus DSM 10524]
-------MSAEAERKTQNL-PQWKKE-------------E-VDELSELIE----SYESVG
IVGIAGIPSKQLQDMRRDLHGSAELRVSRNTLQVRALEEAD---LDDLVEQIEGQVGLVG
TNDNPFAL--YKELEASKTPAPINEGEVAPNDIVIPEGDTGVDPGPFVGELQSIGANARI
QDGSIKVMEDSTVLEAGEEVSADLANVLNELGIEPKEVGLDLRAVVAEGTLFDPEDLDID
VEAYESDIQAAAAGARNLSINAS-YPTEATAPTLIAKATGEAKSLGLQAAIEDEA----L
MPDLVSKADAQLRALAAQIDDEE-ALPEELQG--VEAP--------AEPASADD--ADEA
DESADDQEAEAEADGDDDDDD-----DDD----DSAGGEGLGAMFG--------------
-----------
>gi|448318249|ref|ZP_21507777.1| acidic ribosomal protein P0 [Natronococcus jeotgali DSM 18795]
-------MSAEAERKTQNL-PQWKKE-------------E-VDELADLIE----SYESVG
IVGIAGIPSKQLQDMRRDLHGSAELRVSRNTLQVHALED---AGLGDLVEHVEGQVGLVG
TNDNPFAL--YKELEASKTPAPINEGEVAPNDIVVPEGDTGVDPGPFVGELQSVGANARI
QDGSIQVMEDSTVLEAGEEVSADLANVLNELGIEPKEVGLDLRAVVAEGTLFDPEDLDID
VEAYESDIATAAARARNLSVNAS-YPTEATAPTLVAKATGEAKSLGLQAAIEDEA----L
MPDLVSKADAQLRALAAQIDDEE-ALPEELQG--VEAP---------AESAPAD--DADE
DDESADDQEAEADEADTDDDD-----DED----GGGGGEGLGAMFG--------------
-----------
>gi|435846982|ref|YP_007309232.1| ribosomal protein L10 [Natronococcus occultus SP4]
-------MSAEAERKTQNL-PQWKKE-------------E-VDELAELIE----SYESVG
IVGIAGIPSKQLQDMRRDLHGTAELRVSRNTLQVRALED---AGLGDLVEHVEGQVGLVG
TNDNPFAL--YKELEASKTPAPINEGEVAPNDIVIPEGDTGVDPGPFVGELQSVGANARI
EDGSIQVMEDSTVLEAGEEVSADLSNVLNELGIEPKEVGLDLRAVVAEGTLFDPEDLDID
VDAYESDIATAAARARNLSINAT-FPTASTAPTLIAKATGEAKSLGLQAAIEDEA----L
MPDLVSKADAQLRALAAQIDDEE-ALPEELQG--VEAP---------AAQADAD--DEGE
EESTDDQEAEADEADTDDDDD-----DDE----DGGGGEGLGAMFG--------------
-----------
>gi|448301560|ref|ZP_21491552.1| acidic ribosomal protein P0 [Natronorubrum tibetense GA33]
-------MSAQAERKTENL-PQWKKE-------------E-VDDLAELIE----SYESVG
IVGITGIPSKQLQDMRRDLHGTAELRVSRNTLQVHALED---AGLDELVSHIEGQVGLVG
TNDNPFTL--YKELEASKTPAPINEGEVAPNDIVVPEGDTGVDPGPFVGELQSIGANARI
EDGSIQVMEDSTVLEAGEEVSADLSNVLNELGIEPKEVGLDLRAVVADGVLFDPEDLDID
VEAYESDVATAAARARNLSINAS-YPTEATAPTLISKATGEAKSLGLHAAIEDED----L
MPDLVSKADAQLRALAAQIDDED-ALPEELQG--VEAP----------AAEPAADAEDGD
DESADEDTDAEADAAEDDDDD-----DDD----DAGGGEGLGAMFG--------------
-----------
>gi|448306356|ref|ZP_21496262.1| acidic ribosomal protein P0 [Natronorubrum bangense JCM 10635]
-------MSAQAERKTENL-PQWKKE-------------E-VDELTSLID----SYESVG
IVGIAGIPSKQLQDMRRDLHGTAELRVSRNTLQVRALEE---TGLDDLVTHIEGQVGLIA
TDDNPFAL--YKELEASKTPAPINEGEVAPNDIVIPEGDTGVDPGPFVGELQSIGANARI
EEGSIQVMEDSTVLEAGEQVSADLSNVLSELGIEPKEVGLDLQAVVAEGVLFDPEDLDID
IEAYESDVATAAARARNLSVNAS-YPTEATAPTLIAKATGEAKSLGLQAAIEDEA----L
MPDLVSKADAQLRALAAQIDDED-ALPEELQG--VEAP-----------AAPAA--ADEG
EDESADDHDDAEADDADTDDD-----DDD---EDGGGGEGLGAMFG--------------
-----------
>gi|448305331|ref|ZP_21495263.1| acidic ribosomal protein P0 [Natronorubrum sulfidifaciens JCM 14089]
-------MSAQAERKTENL-PQWKKE-------------E-VDELISLID----NYESVG
IVGIAGIPSKQLQDMRRDLHGTAELRVSRNTLQVRSLEE---TGLDDLVTHIEGQVGLIA
TDDNPFAL--YKELEASKTPAPINEGEVAPNDIVIPEGDTGVDPGPFVGELQSIGANARI
EEGSIQVMEDSTVLEAGEEVSADLSNVLSELGIEPKEVGLDLKAVVAEGVLFDPEDLDID
IEAYESDVATAAARARNLSVNAS-YPTEATAPTLIAKATGEAKSLGLQAAIEDEA----L
MPDLVSKADAQLRALAAQIDDED-ALPEELQG--VEAP-----------AAPAA--ADEG
EDESADDHDDAEADDADTDDD-----DDD---EDGGGGEGLGAMFG--------------
-----------
>gi|448310518|ref|ZP_21500344.1| acidic ribosomal protein P0 [Natronolimnobius innermongolicus JCM 12255]
-------MSAQAERKTENL-PQWKQE-------------E-VDELEAIIE----SYESVG
IVGIAGIPSKQLQDMRRDLHGTAELRVSRNTLQVRALEG---TGLEDLVDQVEGQVGIIG
TNENPFSL--YKELEASKTPAPINEGEVAPNDIVIPEGDTGIDPGPFVGELQSIGANARI
EDGSIQVMEDSTVLEAGEEVSVDLANVLNELGIEPKEVGLDLRAVVADGVLFDPEDLDID
IEAYESDVQTAAARARNLAINAS-FPTAATVPTLIAKATGEAKSLGLQAAIEDED----L
MPDLVTKADAQLRALAAQIDDEE-ALPEELQG--VEAP--------AQPAADEG--ADES
ADEQNDTETEEAADEDDDDDD-----DDD-----AGGGEGLGAMFG--------------
-----------
>gi|448356108|ref|ZP_21544855.1| acidic ribosomal protein P0 [Natrialba hulunbeirensis JCM 10989]
-------MSAQADRKTENL-PQWKQE-------------E-VDELEELIE----SYESVG
IVGIAGIPSKQLQDMRRDLHGTAELRVSRNTLQVRALES---AGLDDLVDEIGGQVGLIG
TNDNPFAL--YKELEASKTPAPINEGEVAPNDIVIPEGDTGVDPGPFVGELQSIGANARI
EDGSIQVMEDSTVLSAGEEVSADLANVLNELGIEPKEVGLDLRAVVAEGVLFDPEDLDID
IEAYESDVQTAAARARNLSLNAP-FPTATTAPTLIAKATGEAKSLGLQAAIEDEE----L
MPDLVSKADAQLRALAAQIDDEE-ALPEELQG--VEAP----------AADAGA--ADEG
DDESAADQDAESDADDDTDDD--D--DDD----DGDGAEGLGAMFG--------------
-----------
>gi|448358402|ref|ZP_21547084.1| acidic ribosomal protein P0 [Natrialba chahannaoensis JCM 10990]
-------MSAQADRKTENL-PQWKQE-------------E-VDDLEALIE----SYESVG
IVGIAGIPSKQLQDMRRDLHGTAELRVSRNTLQVRALEA---AGLGDLVDEIEGQVGLIG
TNDNPFAL--YKELEASKTPAPINEGEVAPNDIVIPEGDTGVDPGPFVGELQSIGANARI
EDGSIQVMEDSTVLSAGEEVSADLANVLNELGIEPKEVGLDLRAVVAEGVLFDPEDLDID
IGAYESDVQTAAARARNLSLNAP-FPTATTAPTLIAKATGEAKSLGLQAAIEDEE----L
MPDLVSKADAQLRALAAQIDDEE-ALPEELQG--VEAP-----------AVEAA--ADEG
EDESEADEDAESDADDDTDDD-----DED----DGDGAEGLGAMFG--------------
-----------
>gi|289583165|ref|YP_003481631.1| 50S ribosomal protein L10 [Natrialba magadii ATCC 43099]
-------MSAQADRKTENL-PQWKQE-------------E-VDELKALIE----SYESVG
IVGIAGIPSKQLQDMRRDLHGTAELRVSRNTLQVRALES---AGLDDLVEEIEGQVGLIG
TNDNPFAL--YKELEASKTPAPINEGEVAPNDIVIPEGDTGVDPGPFVGELQSIGANARI
EDGSIQVMEDSTVLSAGEEVSADLANVLNELGIEPKEVGLDLRAVVAEGVLFDPEDLDID
IEAYESDVQTAAARARNLSLNAP-FPTATTAPTLIAKATGEAKSLGLQAAIEDEE----L
MPDLVSKADAQLRALAAQIDDEE-ALPEELQG--VEAP-----------AAEAA--ADEG
EDESEADQDTESDADDDTDDD-----DED----DGDGAEGLGAMFG--------------
-----------
>gi|448351783|ref|ZP_21540577.1| acidic ribosomal protein P0 [Natrialba taiwanensis DSM 12281]
-------MSAQADRKTENL-PQWKQE-------------E-VDDLEALIE----NYESVG
IVGIAGIPSKQLQDMRRDLHGTAELRVSRNTLQVRALET---AGLDDLVDNVEGQVGLIG
TNDNPFTL--YKELEASKTPAPINEGEVAPNDIVIPEGDTGVDPGPFVGELQSIGANARI
EDGSIQVMEDSTVLEAGGEVSADLANVLNELGIEPKEVGLDLRAVVAEGVLFDPEDLDID
IEAYESDVQTAAARARNLSLNAP-FPTATTAPTLIAKATGEAKSLGLQAAIEDED----L
MPDLVSKADAQLRALAAQIDDEE-ALPAELQD--VSAP-----AAGAAGSADED--EDED
ENESADDQGAETDDVDTDDDD-----DED----DGDGAEGLGAMFG--------------
-----------
>gi|448362536|ref|ZP_21551142.1| acidic ribosomal protein P0 [Natrialba asiatica DSM 12278]
-------MSAQADRKTENL-PQWKQE-------------E-VADLEALIE----NYESVG
IVGIAGIPSKQLQDMRRDLHGTAELRVSRNTLQVRALET---AGLDDLVDDVEGQVGLIG
TNDNPFAL--YKELEASKTPAPINEGEVAPNDIVIPEGDTGVDPGPFVGELQSIGANARI
EDGSIQVMEDSTVLEAGGEVSADLANVLNELGIEPKEVGLDLRAVVAEGVLFDPEDLDID
IEAYESDVQTAAARARNLSLNAP-FPTATTAPTLIAKATGEAKSLGLQAAIEDED----L
MPDLVSKADAQLRALAAQIDDEE-ALPEELQG--VSAP--------AADAAGSA--DEAE
GEDESADDQDAETDDADTDDD-----DED----DGDGAEGLGAMFG--------------
-----------
>gi|448364834|ref|ZP_21553410.1| acidic ribosomal protein P0 [Natrialba aegyptia DSM 13077]
-------MSAQADRKTENL-PQWKQE-------------E-VADLEALIE----NYESVG
IVGIAGIPSKQLQDMRRDLHGTAELRVSRNTLQVRALET---AGLDDLVDDVEGQVGLIG
TNDNPFAL--YKELEASKTPAPINEGEVAPNDIVIPEGDTGVDPGPFVGELQSIGANARI
EDGSIQVMEDSTVLEAGGEVSADLANVLNELGIEPKEVGLDLRAVVAEGVLFDPEDLDID
IEAYESDVQTAAARARNLSLNAP-FPTATTAPTLIAKATGEAKSLGLQAAIEDED----L
MPDLVSKADAQLRALAAQIDDEE-ALPDELQD--VSAP--------AAGAAGAD--DEGE
DADESVDDQDAEADTDDDDDD-----DED----DGDGAEGLGAMFG--------------
-----------
>gi|336254632|ref|YP_004597739.1| Acidic ribosomal protein P0-like protein [Halopiger xanaduensis SH-6]
-------MSAQAERKTENL-PQWKRE-------------E-VDELADLLA----DYESVG
IVGLTGIPSKQLQDMRRDLYGTAELRVSRNTLQIRALED---AGYDDLVDHVEGHVGLVA
TNDNPFTL--YKELEASKTPAPINEGEVAPNDIVIPEGDTGIDPGPFVGELQSIGANARI
EDGSIQVMEDSTVLEAGEEVSADLANVLNELGIEPKEVGLDLRAVIADGVLFDPEDLDID
VEAYESDISTAAARARNLAINAE-YPTAATAPTLIAKATGEAKSLGLQAAIEDED----L
MPDLVSKADAQLRALAAQIDDEE-ALPEELQD--VEAP------AAEADAAAAD--EDEG
EDESADEDADTEAGDADTDDD-----DED----DGDGAAGLGEMFG--------------
-----------
>gi|429190271|ref|YP_007175949.1| 50S ribosomal protein L10 [Natronobacterium gregoryi SP2]
-------MSAEAERKTENL-PQWKKE-------------E-VEELADLLE----DYESVG
IVGLTGIPSKQLQDMRRDLHGSAELRVSRNTLQIRALEE---AGYDDLVSDVEGHVGLIA
TNDNPFAL--YKELEASKTPAPINEGEVAPNDIVIPEGDTGVDPGPFVGELQGIGANARI
EDGSIQVMEDSTVLEAGEEVSVDLANVLNELGIEPKEVGLDLRAVVAEGVLFDPEDLDID
IEAYESDVQTAAARARNLAVNAE-FPTASTVPTLVAKATGEAKSLGLQAAIEDEA----L
MPDLVSKADAQLRALAVQIDDEE-ALPEELQD--VEAP----------AAPAAD--EGDR
EDESADDQDEAEADDADTDDD-----EDD----DGDGAEGLGEMFG--------------
-----------
>gi|448697429|ref|ZP_21698469.1| acidic ribosomal protein P0 [Halobiforma lacisalsi AJ5]
-------MSAQAERKTENL-PQWKQE-------------E-VEELSELLG----EYESVG
IVGLTGIPSKQLQDMRRDLYGTAELRVSRNTLQIRALEE---AGYDDLVDHVEGHVGLIA
TNDNPFAL--YKELEASKTPAPINEGEVAPNDIVIPEGDTGVDPGPFVGELQGIGANARI
EDGSIQVMEDSTVLEAGEEVSADLANVLNELGIEPKEVGLDLRAVVAEGVLFDPEDLDID
VEAYESDVQTAAARARNLAVNAE-YPTETTVPTLVAKATGEAKSLGLQAAIEDEE----L
MPDLVTKADAQLRALAAQIDDEE-ALPEELQD--VDAP---------AQPAADE--GESE
DEDESVDDQTEEEADADEEDD-----DDD-----EDGAAGLGEMFG--------------
-----------
>gi|448705723|ref|ZP_21700861.1| acidic ribosomal protein P0 [Halobiforma nitratireducens JCM 10879]
-------MSAQAERKTENL-PQWKQE-------------E-VDELSELLG----EYESVG
IVGLTGIPSKQLQDMRRDLHGTAELRVSRNTLQIRALEE---AGYEDLVSHVEGHVGLIA
TNDNPFAL--YKELEASKTPAPINEGEVAPNDIVIPEGDTGVDPGPFVGELQGVGANARI
EDGSIQVMEDSTVLEAGEEVSVDLANVLNELGIEPKEVGLDLRAVVAEGVLFDPEDLDID
VEAYRSDVETAAARARNLAINAE-FPTESTVPTLVAKATGEAKSLGLQAAIEDEE----L
MPDLVTKADAQLRALATQIDDEE-ALPEELQD--VDAP-----------AQPAA--DEGD
EEEESADDQTEDEADAADEDD-----DDD----DEDGASGLGEMFG--------------
-----------
>gi|448398440|ref|ZP_21570089.1| acidic ribosomal protein P0 [Haloterrigena limicola JCM 13563]
-------MSAQAERKTENL-PQWKKE-------------E-VDELAEIIS----EYESVG
IVGIAGIPSKQLQDMRRDLHGTAELRVSRNTLQTRALED---AGLDDLVEHIEGQVGIVG
TNENPFSL--YKELEASKTPAPINEGEVAPNDIVIPEGDTGVDPGPFVGELQSIGANARI
EEGSIQVMEDSTVLEAGEEVSADLANVLNELGIEPKEVGLDLRAVIADGVLFDPADLDID
VEAYQSDVSTAAARAQNLSINAS-FPTATTAPTLIAKATGEAKSLGLQAAIEDEA----L
MPDLVSKADAQLRALAAQIDDEE-ALPEELQD--VEAA----------APAAAD--DEDE
SADDQTEDDAETEDADTDDDD-----DED----GGDGAAGLGEMFG--------------
-----------
>gi|448395918|ref|ZP_21569012.1| acidic ribosomal protein P0 [Haloterrigena salina JCM 13891]
-------MSAQAERKTENL-PQWKRE-------------E-VDELQEIIE----SYDSVG
IVGITGIPSKQLQDMRRDLHGTAELRVSRNTLQVRALEQ---SGLEDLVDHVEGQVGIVG
TNDNPFTL--YKELEASKTPAPINEGEVAPNDIVIPEGDTGVDPGPFVGELQSIGANARI
EEGSIQVMEDSTVLEAGGEVSADLANVLNELGIEPKEVGLDLRAVVADGVLFDPEDLDID
VEAYESDVSTAAARARNLAINAS-FPTASTAPTLIAKATGEAKSLGLQAAIEDEE----L
MPDLVSKADAQLRALAAQIDDEE-ALPEELQD--VDVS-------ADSAAADEG--EDES
ADEDDDTEADADEADADTDDD-----DDD----GGDGGAGLGEMFG--------------
-----------
>gi|284164798|ref|YP_003403077.1| 50S ribosomal protein L10 [Haloterrigena turkmenica DSM 5511]
-------MSAQAERKTENL-PQWKKE-------------E-VDELQEIIE----SYDSVG
IVGITGIPSKQLQDMRRDLHGTAELRVSRNTLQVRALEQ---SGLEDLVEHVEGQVGIVG
TNDNPFTL--YKELEASKTPAPINEGEVAPNDIVIPEGDTGVDPGPFVGELQSIGANARI
EEGSIQVMEDSTVLEAGGEVSADLSNVLNELGIEPKEVGLDLRAVVADGVLFDPEDLDID
VEAYESDVSTAAARARNLAINAS-FPTASTAPALIAKATGEAKSLGLQAAIEDEE----L
MPDLVSKADAQLRALAAQIDDEE-ALPEELQG--VDAA--------AEPAADEG--DEES
ADEQDDTEPDADEADADTDDD-----DDD----GGDGGAGLGEMFG--------------
-----------
>gi|448382009|ref|ZP_21561844.1| acidic ribosomal protein P0 [Haloterrigena thermotolerans DSM 11522]
-------MSAQAERKTENL-PQWKKE-------------E-VAELEEIIE----RYDSVG
IVGIAGIPSKQLQDMRRDLYGTAQLRVSRNTLQSRALED---AGFGDLVEHVEGQVGIVG
TNENPFSL--YKELEASKTPAPINEGEVAPNDIVIPEGDTGVDPGPFVGELQSIGANARI
EDGSIQVMEDSTVLEAGEEVSADLANVLNELGIEPKEVGLDLRAVVADGVRFDPEDLDID
VEAYESDVSTAAARARNLAINAS-FPTASTAPTLIAKATGEAKSLGLQAAIEDEE----L
MPDLVSKADAQLRALAAQIDDED-ALPEELQD--VDAA-------AQPAAADEG--DADD
ESADDQTEEAETEDADTDDDD-----DED----DGDGAAGLGEMFG--------------
-----------
>gi|448333950|ref|ZP_21523138.1| acidic ribosomal protein P0 [Natrinema pellirubrum DSM 15624]
-------MSAQAERKTENL-PQWKKE-------------E-VAELEEIIE----RYDSVG
IVGIAGIPSKQLQDMRRDLYGTAQLRVSRNTLQSRALED---AGFGDLVEHVEGQVGIVG
TNENPFSL--YKELEASKTPAPINEGEVAPNDIVIPEGDTGVDPGPFVGELQSIGANARI
EDGSIQVMEDSTVLEAGEEVSADLANVLNELGIEPKEVGLDLRAVVADGVRFDPEDLDID
VEAYESDVSTAAARARNLAINAS-FPTASTAPTLIAKATGEAKSLGLQAAIEDEE----L
MPDLVSKADAQLRALAAQIDDED-ALPEELQD--VDAA-------AQPAAADEG-DADDE
SADDQTEEAETEDTDTDDDDD-----EDD-----GDGAAGLGEMFG--------------
-----------
>gi|448328430|ref|ZP_21517741.1| acidic ribosomal protein P0 [Natrinema versiforme JCM 10478]
-------MSAQAERKTENL-PQWKRE-------------E-VDELGQIID----DYESVG
VVGIAGIPSKQLQDMRRDLHGTAVLRVSRNTLQTRALED---AGFGDLVEHIGGQVGIIA
TNENPFSL--YKELEASKTPAPINEGEVAPNDIVIPEGDTGVDPGPFVGELQGIGANARI
EEGSIQVMEDSTVLEAGEEVSADLANVLNELGIEPKEVGLDLRAVIADGVLFDPEDLDID
IEAYRSDVSTAAARARNLSVNAS-YPTESTAPTLVAKATGEAKSLGLQAAIEDEA----L
MPDLVSKADAQLRAIAAQIDDEE-ALPDELQD--VAAA-------AEPAAADDE--DESA
DDQTEDDAETEDADADADDDD-----DED----DGDGAAGLGEMFG--------------
-----------
>gi|448339751|ref|ZP_21528761.1| acidic ribosomal protein P0 [Natrinema pallidum DSM 3751]
-------MSAQAERKTENL-PQWKKE-------------E-VDELARIID----EYESVG
VVGIAGIPSKQLQDMRRDLHGTAVLRVSRNTLQTRALED---AGFGDLVEHIGGQVGIIA
TDENPFSL--YKELEASKTPAPINEGEVAPNDIVIPEGDTGVDPGPFVGELQGIGANARI
EEGSIQVMEDSTVLEAGEEVSADLANVLNELGIEPKEVGLDLRAVIAEGVLFDPEDLDID
IEAYRSDVSTAAARARNLSINAS-FPTATTAPTLIAKATGEAKSLGLQAAIEDED----L
MPDLVSKADAQLRALAGQIDDEE-ALPDELQD--VAAP------------AEPAAADDED
ESADDQTDDEAETEDAETDDD-----DDD-----GDGAAGLGEMFG--------------
-----------
>lcl|38023_89 unnamed protein product
-------MSAQAERKTENL-PQWKKE-------------E-VDELARIID----EYESVG
VVGIAGIPSKQLQDMRRDLHGTAVLRVSRNTLQTRALED---AGFGDLVEHIGGQVGIIA
TDENPFSL--YKELEASKTPAPINEGEVAPNDIVIPEGDTGVDPGPFVGELQGIGANARI
EDGSIQVMEDSTVLEAGEEVSADLANVLNELGIEPKEVGLDLRAVIAEGVLFDPEDLDID
VEAYRSDVSTAAARARNLSINAS-FPTATTAPTLIAKATGEAKSLGLQAAIEDED----L
MPDLVSKADAQLRALAGQIDDEE-ALPDELQD--VAAP--------AEPAAADD--EDES
ADDQT--DDEAETEDAETDDD-----DED----DGDGAAGLGEMFG--------------
-----------
>gi|448345290|ref|ZP_21534187.1| acidic ribosomal protein P0 [Natrinema altunense JCM 12890]
-------MSAQAERKTENL-PQWKKE-------------E-VDELARIID----EYESVG
VVGIAGIPSKQLQDMRRDLHGTAVLRVSRNTLQTRALED---AGFGDLVEHIGGQVGIIA
TDENPFSL--YKELEASKTPAPINEGEVAPNDIVIPEGDTGVDPGPFVGELQGIGANARI
EDGSIQVMEDSTVLEAGEEVSADLANVLNELGIEPKEVGLDLRAVIAEGVLFDPEDLDID
VEAYRSDVSTAAARARNLSINAS-FPTATTAPTLIAKATGEAKSLGLQAAIEDED----L
MPDLVSKADAQLRALAGQIDDEE-ALPDELQD--VAAP------------AEPAAADDED
ESADDQTDDEAETEDAETDDD-----DED----DGDGAAGLGEMFG--------------
-----------
>gi|448343595|ref|ZP_21532519.1| acidic ribosomal protein P0 [Natrinema gari JCM 14663]
-------MSAQAERKTENL-PQWKKE-------------E-VDELARIID----EYESVG
VVGIAGIPSKQLQDMRRDLHGTAVLRVSRNTLQTRALED---AGFGDLVEHIGGQVGIIA
TDENPFSL--YKELEASKTPAPINEGEVAPNDIVIPEGDTGVDPGPFVGELQGIGANARI
EDGSIQVMEDSTVLEAGEEVSADLANVLNELGIEPKEVGLDLRAVIAEGVLFDPEDLDID
VEAYRSDVSTAAARARNLSINAS-VPTATTAPTLIAKATGEAKSLGLQAAIEDED----L
MPDLVSKADAQLRALAGQIDDEE-ALPDELQD--VAAP--------AEPAAADD--EDES
ADDQT--DDEAETEDADTDDD-----DED----DGDGAAGLGEMFG--------------
-----------
>gi|397774805|ref|YP_006542351.1| ribosomal protein L10 [Natrinema sp. J7-2]
-------MSAQAERKTENL-PQWKKE-------------E-VDELARIID----EYESVG
VVGIAGIPSKQLQDMRRDLHGTAVLRVSRNTLQTRALED---AGFGDLVEHIGGQVGIIA
TDENPFSL--YKELEASKTPAPINEGEVAPNDIVIPEGDTGVDPGPFVGELQGIGANARI
EDGSIQVMEDSTVLEAGEEVSADLANVLNELGIEPKEVGLDLRAVIAEGVLFDPEDLDID
VEAYRSDVSTAAARARNLSINAS-VPTATTAPTLIAKATGEAKSLGLQAAIEDED----L
MPDLVSKADAQLRALAGQIDDEE-ALPDELQD--VSAP------------AEPAAADDED
ESADDQTDDEAETEDADTDDD-----DED----DGDGAAGLGEMFG--------------
-----------
>gi|335438358|ref|ZP_08561106.1| acidic ribosomal protein P0 [Halorhabdus tiamatea SARL4B]
-------MSAESERKTEHI-PEWKRE-------------E-IDDVVEMIE----SYDSVG
VVDLTGIPSQQLQDMRRNLYGTAELRVSRNTLVERALDEVD-EGLETLVEFVSGHVGLIG
TNDNPFSL--YQQLEASKTSAPINAGEVAPNDIVIPEGDTGIDPGPFVGELQSVGANARI
QEGSIQVLEDSTVLEAGGEVSADLSNVLAELGIEPKEVGLDLRAVYAEGVLFEPEDLELD
IEAYRSDVQAAAGRARNLSINAV-YPTAETGPALLQKARGEAKSLGVQASIESPD----L
ADDLVSKADAQVRALVGQIDDEA-ALPEELQG--VETD---------TASEEATAEQADD
QAEDDVEDTTDDADDAEDGDD-----DED----GGDGGDALGAMFD--------------
-----------
>gi|257051343|ref|YP_003129176.1| acidic ribosomal protein P0 [Halorhabdus utahensis DSM 12940]
-------MSAESERKTEHI-PEWKRE-------------E-IDDVVEMID----AYDSVG
VVDLAGIPSQQLQDMRRNLYGTAEIRVSRNTLVERALNEVD-EGLDTLVDFVSGHVGLIG
TDDNPFSL--YQQLEASKTSAPINAGEVAPNDIEIPEGDTGIDPGPFVGELQSVGANARI
QEGSIQVLEDSTVLEAGGEVSADLANVLGELGIEPKEVGLDLRAVYAEGVLFEPEDLELD
VEEYRSDIQAAASRARNLSVNAV-YPTAQTGPALLQKARGEAKSLGVQASIESPD----L
ADDLVSKADAQVRALVSQIDDDE-ALPEELQG--VEVD--------TASETATA--EQAD
EEAEDDTEDATDEAEDAADDD-----DDD----GDDGGDALGAMFG--------------
-----------
>gi|257388232|ref|YP_003178005.1| 50S ribosomal protein L10 [Halomicrobium mukohataei DSM 12286]
-------MSAEAERKTETI-PEWKRE-------------E-VDSIVEMIE----SYDSIG
VVAITGIPSRQLQDMRRGLHGTAELRVSRNTLLERALDEVD-AGLEQLGDYVSGQVGLIG
TNDNPFGL--YKELEASKTPAPISAGEIAPNDIVIPEGDTGVDPGPFVGELQNVGANARI
DGGSIKVVEDSTVLEAGGEVSTDLENVLGELGIEPKEVGLDLRGVFADGVLFEPEELELD
VEEYEADIKAAASAGWNLSVNAE-YPTTQNASTLLQNARGDAKSLAVFASIEDPE----V
VPDLVSKADAQVRAIAAQIDDEE-ALPEELQG--VDAQ-----PAATDASTDED--ETDA
ETEDTSDDAEAEAAEDDDDDD-----DDD----DEDAGDALGAMF---------------
-----------
>gi|448685416|ref|ZP_21693408.1| acidic ribosomal protein P0 [Haloarcula japonica DSM 6131]
-------MSAESERKTETI-PEWKQE-------------E-VDAIVDMIE----SYESVG
VVNIAGIPSRQLQDMRRDLHGTAELRVSRNTLLERALDEVD-DGLEDLNSYITGQVGLIG
TDDNPFSL--FQELEASKTPAPIGAGEVAPNDIVIPEGDTGVDPGPFVGELQSVGADARI
QEGSIQVLSDSTVLDTGEEVSQELANVLNELGIEPKEVGLDLRAVFADGVLFEPAELELD
VDEYRSDIQAAASRAFNLSVNAD-YPTATTAPTMLQSARGNAKSLALQAAIEDPE----V
VPDLVSKADAQVRALASQIDDEE-ALPEELQG--VEAD---------VATEEPT--DDQD
EDTASEDEADADSDAADEADE-----DDD----DGDAGDALGEMF---------------
-----------
>gi|448681631|ref|ZP_21691722.1| acidic ribosomal protein P0 [Haloarcula argentinensis DSM 12282]
-------MSAESERKTETI-PEWKQE-------------E-VDAIVDMIE----SYESVG
VVNIAGIPSRQLQDMRRDLHGTAELRVSRNTLLERALDEVD-DGLEDLNSYITGQVGLIG
TDDNPFSL--FQELEASKTPAPIGAGEVAPNDIVIPEGDTGVDPGPFVGELQSVGADARI
QEGSIQVLSDSTVLDTGEEVSQELANVLNELGIEPKEVGLDLRAVFADGVLFEPEELELD
VDEYRSDIQAAAGRAFNLSVNAD-YPTATTAPTMLQSARGNAKSLALQAAIEDPE----V
VPDLVSKADAQVRALASQIDDEE-ALPEELQG--VEAD---------VATEEPT--DDQD
EDTVSEDDADADDAAEEADED-----DDD-----GDAGDALGEMF---------------
-----------
>gi|448629069|ref|ZP_21672468.1| acidic ribosomal protein P0 [Haloarcula vallismortis ATCC 29715]
-------MSAESERKTETI-PEWKQE-------------E-VDAIVAMIE----SYESVG
VVNIAGIPSRQLQDMRRDLHGTAELRVSRNTLLERALDEVD-DGLEDLNSYVTGQVGLIG
TDDNPFSL--FQELEASKTPAPIGAGEIAPNDIVIPEGDTGVDPGPFVGELQSVGADARI
QEGSIQVLSDSTVLDTGEEVSQELANVLNELGIEPKEVGLDLRAVFADGVLFEPEELELD
VDEYRSDIQAAAGRAFNLSVNAD-YPTATTAPTMLQSARGNAKSLALQAAIEDPE----V
VPDLVSKADAQVRALASQIDDEE-ALPEELQG--VEAA---------ATEEPTD--DQDE
DTASEDDGDADDAAEEADDGD-----DDD----DEDAGDALGAMF---------------
-----------
>gi|344212263|ref|YP_004796583.1| acidic ribosomal protein P0/50S ribosomal protein L10E [Haloarcula hispanica ATCC 33960]
-------MSAESERKTETI-PEWKQE-------------E-VDAIVEMIE----SYESVG
VVNIAGIPSRQLQDMRRDLHGTAELRVSRNTLLERALDEVD-DGLEDLNSYITGQVGLIG
TDDNPFSL--FQELEASKTPAPIGAGEVAPNDIVIPEGDTGVDPGPFVGELQSVGADARI
QEGSIQVLSDSTVLDTGEEVSQELANVLNELGIEPKEVGLDLRAVFADGVLFEPEELELD
VDEYRSDIQAAAGRAFNLSVNAD-YPTATTAPTMLQSARGNAKSLALQAAIEDPE----V
VPDLVSKADAQVRALASQIDDEE-ALPEELQG--VEAD---------VATEEPT--DDQD
DDTASEDDADADDAAEEADDG-----DDD-----EDAGDALGAMF---------------
-----------
>gi|448671742|ref|ZP_21687547.1| acidic ribosomal protein P0 [Haloarcula amylolytica JCM 13557]
-------MSAESERKTETI-PEWKQE-------------E-VDAIVAMIE----SYESVG
VVNIAGIPSRQLQDMRRDLHGTAELRVSRNTLLERALDEVD-DGLEDLNSYITGQVGLIG
TDDNPFSL--FQELEASKTPAPIGAGEVAPNDIVIPEGDTGVDPGPFVGELQSVGADARI
QEGSIQVLSDSVVLDTGEEVSQELANVLNELGIEPKEVGLDLRAVFADGVLFEPEELELD
IDEYRSDIQAAAGRAFNLSVNAD-YPTATTAPTMLQSARGNAKSLALQAAIEDPE----V
VPDLVSKADAQVRALASQIDDEE-ALPEELQG--VEAD---------VATEEPT--DDQD
EDTASEDDADADDAAEEADDD-----DDD----DEDAGDALGAMF---------------
-----------
>lcl|38015_3102 unnamed protein product
-------MSAESERKTETI-PEWKQE-------------E-VDAIVAMIE----SYESVG
VVNIAGIPSRQLQDMRRDLHGTAELRVSRNTLLERALDEVD-DGLEDLNSYITGQVGLIG
TDDNPFSL--FQELEASKTPAPIGAGEVAPNDIVIPEGDTGVDPGPFVGELQSVGADARI
QEGSIQVLSDSVVLDTGEEVSQELANVLNELGIEPKEVGLDLRAVFADGVLFEPEELELD
IDEYRSDIQAAAGRAFNLSVNAD-YPTATTAPTMLQSARGNAKSLALQAAIEDPE----V
VPDLVSKADAQVRALASQIDDEE-ALPEELQG--VEAD---------VATEEPT--DDQD
EDTASEDDADADDAAEEADDD-----DDD--DEDEDAGDALGAMF---------------
-----------
>gi|448636826|ref|ZP_21675274.1| acidic ribosomal protein P0 [Haloarcula sinaiiensis ATCC 33800]
-------MSAESERKTETI-PEWKQE-------------E-VDAIVEMIE----SYESVG
VVNIAGIPSRQLQDMRRDLHGTAELRVSRNTLLERALDDVD-DGLEDLNDYITGQVGLIG
TDDNPFSL--FQELEASKTPAPIGAGEVAPNDIVIPEGDTGVDPGPFVGELQSVGADARI
QEGSIQVLSDSTVLDTGEEVSQELANVLNELGIEPKEVGLDLRAVFADGVLFEPEELELD
IDEYRSDIQAAAGRAFNLSVNAD-YPTATTAPTMLQSARGNAKSLALQAAIEDPE----V
VPDLVSKADAQVRALASQIDDEE-ALPEELQG--VEAD---------VATEEPT--DDQD
EDTASEDDADADDAAEEADDD-----DDD----DEDAGDALGAMF---------------
-----------
>gi|448648570|ref|ZP_21679701.1| acidic ribosomal protein P0 [Haloarcula californiae ATCC 33799]
-------MSAESERKTETI-PEWKQE-------------E-VDAIVEMIE----SYESVG
VVNIAGIPSRQLQDMRRDLHGTAELRVSRNTLLERALDDVD-DGLEDLNGYITGQVGLIG
TDDNPFSL--FQELEASKTPAPIGAGEVAPNDIVIPEGDTGVDPGPFVGELQSVGADARI
QEGSIQVLSDSTVLDTGEEVSQELSNVLNELGIEPKEVGLDLRAVFADGVLFEPEELELD
IDEYRSDIQAAAGRAFNLSVNAD-YPTATTAPTMLQSARGNAKSLALQAAIEDPE----V
VPDLVSKADAQVRALASQIDDEE-ALPEELQG--VEAD---------VATEEPT--DDQD
EDTASEDDADADDAAEEADDD------------DEDAGDALGAMF---------------
-----------
>gi|55378200|ref|YP_136050.1| acidic ribosomal protein P0 [Haloarcula marismortui ATCC 43049]
-------MSAESERKTETI-PEWKQE-------------E-VDAIVEMIE----SYESVG
VVNIAGIPSRQLQDMRRDLHGTAELRVSRNTLLERALDDVD-DGLEDLNGYITGQVGLIG
TDDNPFSL--FQELEASKTPAPIGAGEVAPNDIVIPEGDTGVDPGPFVGELQSVGADARI
QEGSIQVLSDSTVLDTGEEVSQELSNVLNELGIEPKEVGLDLRAVFADGVLFEPEELELD
IDEYRSDIQAAAGRAFNLSVNAD-YPTATTAPTMLQSARGNAKSLALQAAIEDPE----V
VPDLVSKADAQVRALASQIDDEE-ALPEELQG--VEAD---------VATEEPT--DDQD
DDTASEDDADADDAAEEADDD-----DDD----DEDAGDALGAMF---------------
-----------
>gi|322369370|ref|ZP_08043935.1| acidic ribosomal protein P0 [Haladaptatus paucihalophilus DX253]
-------MSAEAERKTETI-PEWKRE-------------E-VAELTDFVE----SYNSVG
VVNITGIPSKQLQNMRRGLHGSAELRVSRNTLVQRALDSVG-AGFEDLEEYVSGQIGLIG
TNDNPFGL--YKELEASKSPAPISAGEIAPNDILIPEGDTGVDPGPFVGELQQAGASARI
MDGSIHVTEDSLVAEEGDEVSEELANVLSELGMEPKEVGLDLRAVYSDGVMFESDELAID
VDEYRTDIETAAAFARNLSVNAV-YPTEQTAPLLISKATGEAKSLGLQAAIESPD----V
VPDLVSKADAQLRALAAQIDDED-ALPEELRG--VEAP---------------A--TDSA
AEEEESTDEEATEAEPEDDDD-----DDD----DEDAGAGLGAMFG--------------
-----------
>gi|385804306|ref|YP_005840706.1| 50S ribosomal protein L10 [Haloquadratum walsbyi C23]
----MSNSATAAARRTDTI-PEWKRE-------------E-VDELVSFID----QYDSIG
IVNVAGIPSRQLQSMRRDLYGSAAIRMSRNTLTTRALEEVA-DGCEELTTFVAGQVALVG
TNDNPFGL--YKQLEASKTPAPISAGEVAPNDIVIPEGDTGVDPGPFVGELQQVGASARI
MDGSIKVTEESQVLDSGEEVSSELSGVLAELGIEPKEVGLDLRGVFADDVLFEPDELELD
IDAYQSDIQSAAAGARNLSVNAS-YPTAQTTPTLLANAVSDAKALGVSASIEDPA----V
LPDLIAKADAQVQSIAANIDDED-ALPEELQD--IETPVQPDASSTTDQDVDQE--TNAG
SDADSDESADGDDEAADTDDD-----DDD----DDDGAEGLGAMFG--------------
-----------
>gi|110668799|ref|YP_658610.1| acidic ribosomal protein P0 [Haloquadratum walsbyi DSM 16790]
----MSNSATAAARRTDTI-PEWKRE-------------E-VDELVSFID----QYDSIG
IVNVAGIPSRQLQSMRRDLYGSAAIRMSRNTLTTRALEEVA-DGCEELTTFVAGQVALVG
TNDNPFGL--YKQLEASKTPAPISAGEVAPNDIVIPEGDTGVDPGPFVGELQQVGASARI
MDGSIKVTEESQVLDSGEEVSSELSGVLAELGIEPKEVGLDLRGVFADDVLFEPDELELD
IDAYQSDIQSAAAGARNLSVNAS-YPTAQTTPTLLANAVSDAKALGVSASIEDPA----V
LPDLIAKADAQVQSIAANIDDED-ALPEELQD--IETP-------VQPEASSTT--DQDV
DQETDAGSDADSDESADGDDEAADTDDDD----DDDGAEGLGAMFG--------------
-----------
>gi|541195706|gb|ERH03963.1| ribosomal protein L10, partial [Halorubrum sp. J07HR59]
--------MSSEARKTETI-PEWKRE-------------E-VAEIVEFLE----TYDAIG
VVGVEGIPSRQLQAMRRELYGEAELRMSRNTLVTRALEQVG-DGLEQLTDYLEGQIGLIA
TNDNPFGL--FQQLEESKTPAPIGAGEISPSDIVIAEGDTGVDPGPFVGELQQVGASARI
QDGSIQVVEESTVLEEGGEVSAELANVLSELGIEPKEVGLDLRGVHADEVIFEPDELEID
IDEY--------------------------------------------------------
------------------------------------------------------------
------------------------------------------------------------
-----------
>gi|399576666|ref|ZP_10770421.1| LSU ribosomal protein l10p [Halogranum salarium B-1]
------MSESESVRRTEVI-PQWKQD-------------E-VDELVDFIE----GYSSVG
IVGVAGIPSKQLQNMRRGLHGKAEVRMSRNTLVTRALEQVD-EGVEDLTEFVAGQVALIG
TNDNPFGL--FKELEASKTPAPINAGEVAPNDIVIPEGDTGVDPGPFVGELQQVGASARI
MDGSITVTEDSTVLSEGEVVSEELSNVLSELGIEPKEVGLDLKSVYSEGVLFAPEELAID
IDEYRADIQSAVSAATNLSVNAV-YPTTQTAPTLLSKAAGEAKALGLHAAIENEE----L
MPDLVSRADAQLRALAAQIDDEE-ALPAELRG--AAAP-----------AASTE--EEDA
DDAQADEEAEADTEEAADDDD-----EDD------DEGDGLGMMFG--------------
-----------
>gi|448618399|ref|ZP_21666636.1| acidic ribosomal protein P0 [Haloferax mediterranei ATCC 33500]
-------MSESGTRQTEVI-PQWKRD-------------E-VEELVDFID----SYESVG
VVGVAGIPSKQLQAMRRELHGSAAVRMSRNTLVNRALDEVN-DGFEELKEYIAGQVALIG
TNDNPFAL--YKELEASKTPAPINAGEVAPNDIVIPEGDTGVDPGPFVGELQQVGASARI
MEGSIKVTEDSHVLDEGEEVSEELANVLVELGIEPKEVGLDLRGVFSEGVLFEPDELAID
VDEYRADIQSAVSAATNLSVNAV-YPTAQTAPSLIAKATSEAKSVGLFANIESPD----F
MPELITKADAQLRALATKIDDEE-ALPEELRG--VSAP----------SAPAAD--EDES
TDEEA---EEADEAEADDTDD-----EGD----DEDAGDALGSLF---------------
-----------
>gi|448611928|ref|ZP_21662358.1| acidic ribosomal protein P0 [Haloferax mucosum ATCC BAA-1512]
-------MSESGSRKTEVI-PQWKRD-------------E-VDELVEFID----SYESVG
VVGVAGIPSRQLQAMRRELHGSAAVRMSRNTLVNRALDEVN-DGFEELKEYIAGQVALIG
TNDNPFAL--YKELEASKTPAPINAGEVAPNDIVIPEGDTGVDPGPFVGELQQVGASARI
MDGSIKVTEDSHVLSTGEEVSEELANVLAELGIEPKEVGLDLRGVFSEGVLFEPDELAID
VDEYRADIQSAVAAATNLSVNAV-YPTAQTAPTLIAKATSEAKSVGLFANIESPD----F
MPELITKADAQLRALAAKIDDEE-ALPEELRG--VSAP----------SAAAAD--EDES
TDEETADADEADADDAADTDD-----EGD----DEDAGDALGSLF---------------
-----------
>gi|448592503|ref|ZP_21651610.1| acidic ribosomal protein P0 [Haloferax elongans ATCC BAA-1513]
-------MSESGVRQTEEI-PQWKRE-------------E-VDELVDFIE----GYESVG
VVGVAGIPSRQLQAMRRELHGSAQVRMSRNTLVNRALDEVD-DGFEGLKEYVAGQVALIG
TNDNPFAL--FKELEASKTPAPINAGEVAPNDIVIPEGDTGVDPGPFVGELQQVGASARI
MDGSIKVTEDSQVLDEGEEVSEELSNVLAELGIEPKEVGLDLRGVFSEGVLFEPDELEID
VDEYRADIQSAVAAATNLSVNAV-YPTAQTAPTLIAKATGEAKSVGLFANIESPD----F
MPELVSKADAQLRALAAQIDDEE-ALPEELRG--VSAP---------SAPAAEE--EEST
DEEPAEADEADADADEDADDD-----DGD-----EDAGDALGSLF---------------
-----------
>gi|448578427|ref|ZP_21643862.1| acidic ribosomal protein P0 [Haloferax larsenii JCM 13917]
-------MSESGVRQTEEI-PQWKRE-------------E-VDELVDFIE----GYESVG
VVGVAGIPSRQLQAMRRELHGSAQVRMSRNTLVNRALDEVD-DGFEELKEYVAGQVALIG
TNDNPFAL--FKELEASKTPAPINAGEVAPNDIVIPEGDTGVDPGPFVGELQQVGASARI
MDGSIKVTEDSQVLDEGEEVSEELSNVLAELGIEPKEVGLDLRGVFSEGVLFEPDELEID
VDEYRADIQSAVAAATNLSVNAV-YPTAQTAPTLIAKATGEAKSVGLFANIESPD----F
MPELVSKADAQLRALAAQIDDEE-ALPEELRG--VSAP----------SAPAAE--EEES
TDEEPAETEADADADEDADDD-----DGD-----EDAGDALGSLF---------------
-----------
>gi|448557517|ref|ZP_21632706.1| acidic ribosomal protein P0 [Haloferax sp. ATCC BAA-644]
-------MSESEVRQTEVI-PQWKRE-------------E-VDELVDFIE----SYESVG
VVGVAGIPSRQLQSMRRELHGSAAVRMSRNTLVNRALDEVN-DGFEELKEYIAGQVALIG
TNDNPFAL--FKELEASKTPAPINAGEVAPNDIVIPEGDTGVDPGPFVGELQQVGASARI
MDGSIKVTEDSNVLSEGEEVSEELANVLAELGIEPKEVGLDLRGVFSEGVLFEPDELAID
VDEYRADIQSAVSAATNLSVNAV-YPTAQTAPTLIAKATSEAKAVGLFANIESPD----F
MPELISKADAQLRALAANIDDEE-ALPEELRG--VSAA---------DTGAAEE--EEST
DEEAADADEADADADEDAADD-----DGD----DEDAGDALGSLF---------------
-----------
>gi|448548323|ref|ZP_21627590.1| acidic ribosomal protein P0 [Haloferax sp. ATCC BAA-645]
-------MSESEVRQTEVI-PQWKRE-------------E-VDELVDFIE----SYESVG
VVGVAGIPSRQLQSMRRELHGSAAVRMSRNTLVNRALDEVN-DGFEELKEYIAGQVALIG
TNDNPFAL--FKELEASKTPAPINAGEVAPNDIVIPEGDTGVDPGPFVGELQQVGASARI
MDGSIKVTEDSNVLSEGEEVSEELANVLAELGIEPKEVGLDLRGVFSEGVLFEPDELAID
VDEYRADIQSAVSAATNLSVNAV-YPTAQTAPTLIAKATSEAKAVGLFANIESPD----F
MPELISKADAQLRALAANIDDEE-ALPEELRG--VSAA---------DTGAAEE--EEST
DEEAADADEADADADEDAADD-----DGD----DEDAGDALGSLF---------------
-----------
>gi|448546336|ref|ZP_21626500.1| acidic ribosomal protein P0 [Haloferax sp. ATCC BAA-646]
-------MSESEVRQTEVI-PQWKRE-------------E-VDELVDFIE----SYESVG
VVGVAGIPSRQLQSMRRELHGSAAVRMSRNTLVNRALDEVN-DGFEELKEYIAGQVALIG
TNDNPFAL--FKELEASKTPAPINAGEVAPNDIVIPEGDTGVDPGPFVGELQQVGASARI
MDGSIKVTEDSNVLSEGEEVSEELANVLAELGIEPKEVGLDLRGVFSEGVLFEPDELAID
VDEYRADIQSAVSAATNLSVNAV-YPTAQTAPTLIAKATSEAKAVGLFANIESPD----F
MPELISKADAQLRALAANIDDEE-ALPEELRG--VSAA---------DTGAAEE--EEST
DEEAADADEADADADEDAADD-----DGD----DEDAGDALGSLF---------------
-----------
>gi|448290875|ref|ZP_21482020.1| acidic ribosomal protein P0 [Haloferax volcanii DS2]
-------MSESEVRQTEVI-PQWKRE-------------E-VDELVDFIE----SYESVG
VVGVAGIPSRQLQSMRRELHGSAAVRMSRNTLVNRALDEVN-DGFEELKEYIAGQVALIG
TNDNPFAL--FKELEASKTPAPINAGEVAPNDIVIPEGDTGVDPGPFVGELQQVGASARI
MDGSIMVTEDSNVLSEGEEVSEELANVLAELGIEPKEVGLDLRGVFSEGVLFEPDELAID
VDEYRADIQSAVSAATNLSVNAV-YPTAQTAPTLIAKATSEAKAVGLFANIESPD----F
MPELISKADAQLRALAANIDDEE-ALPEELRG--VSAA---------DTGAAEE--EEST
DEEAADADQADAAEDDDAADD-----DGD----DEDAGDALGSLF---------------
-----------
>gi|448600815|ref|ZP_21656194.1| acidic ribosomal protein P0 [Haloferax alexandrinus JCM 10717]
-------MSESEVRQTEVI-PQWKRE-------------E-VDELVDFIE----SYESVG
VVGVAGIPSRQLQSMRRELHGSAAVRMSRNTLVNRALDEVN-DGFEELKEYIAGQVALIG
TNDNPFAL--FKELEASKTPAPINAGEVAPNDIVIPEGDTGVDPGPFVGELQQVGASARI
MDGSIKVTEDSNVLSAGEEVSEELANVLAELGIEPKEVGLDLRGVFSEGVLFEPDELAID
VDEYRADIQSAVSAATNLSVNAV-YPTAQTAPTLIAKATSEAKAVGLFANIESPD----F
MPELISKADAQLRALAANIDDEE-ALPEELRG--VSAA---------DTGAAEE--EEST
DEEAADADEADAAEDDDAADD-----DGD----DEDAGDALGSLF---------------
-----------
>gi|433423122|ref|ZP_20406161.1| acidic ribosomal protein P0 [Haloferax sp. BAB2207]
-------MSESEVRQTEVI-PQWKRE-------------E-VDELVDFIE----SYESVG
VVGVAGIPSRQLQSMRRELHGSAAVRMSRNTLVNRALDEVN-DGFEELKEYIAGQVALIG
TNDNPFAL--FKELEASKTPAPINAGEVAPNDIVIPEGDTGVDPGPFVGELQQVGASARI
MDGSIKVTEDSNVLSAGEEVSEELANVLAELGIEPKEVGLDLRGVFSEGVLFEPDELAID
VDEYRADIQSAVSAATNLSVNAV-YPTAQTAPTLIAKATSEAKAVGLFANIESPD----F
MPELISKADAQLRALAANIDDEE-ALPEELRG--VSAA---------DTGAAEE--EEST
DEEAADADEADAAEDDDAADD-----DGD----DEDAGDALGSLF---------------
-----------
>gi|448568244|ref|ZP_21637821.1| acidic ribosomal protein P0 [Haloferax lucentense DSM 14919]
-------MSESEVRQTEVI-PQWKRE-------------E-VDELVDFIE----SYESVG
VVGVAGIPSRQLQSMRRELHGSAAVRMSRNTLVNRALDEVN-DGFEELKEYIAGQVALIG
TNDNPFAL--FKELEASKTPAPINAGEVAPNDIVIPEGDTGVDPGPFVGELQQVGASARI
MDGSIKVTEDSNVLSAGEEVSEELANVLAELGIEPKEVGLDLRGVFSEGVLFEPDELAID
VDEYRADIQSAVSAATNLSVNAV-YPTAQTAPTLIAKATSEAKAVGLFANIESPD----F
MPELISKADAQLRALAANIDDEE-ALPEELRG--VSAA---------DTGAAEE--EEST
DEEAADADEADAAEDDDAADD-----DGD----DEDAGDALGSLF---------------
-----------
>gi|448565331|ref|ZP_21636198.1| acidic ribosomal protein P0 [Haloferax prahovense DSM 18310]
-------MSESEVRQTEVI-PQWKRE-------------E-VDELVDFIE----SYESVG
VVGVAGIPSRQLQAMRRELHGSAAVRMSRNTLVNRALDEVD-DGFEDLKEYIAGQVALIG
TNDNPFAL--FKELEASKTPAPINAGEVAPNDIVIPEGDTGVDPGPFVGELQQVGASARI
MDGSIKVTEDSNVLSEGEEVSEELANVLAELGIEPKEVGLDLRGVFSEGVLFEPDELAID
VDEYRADIQSAVSAATNLSVNAV-YPTAQTAPTLIAKATSEAKAVGLFANIESPD----F
MPELISKADAQLRALAANIDDEE-ALPEELRG--VSAA-------------DTGAAEEEE
STDEEAADADEADADEDAAED-----DGD----DEDAGDALGSLF---------------
-----------
>gi|448622885|ref|ZP_21669534.1| acidic ribosomal protein P0 [Haloferax denitrificans ATCC 35960]
-------MSESEVRQTEVI-PQWKRE-------------E-VDELVDFIE----SYESVG
VVGVAGIPSRQLQAMRRELHGSAAVRMSRNTLANRALDEVD-DGFEELKEYIAGQVALIG
TNDNPFAL--YKELEASKTPAPINAGEVAPNDIVIPEGDTGVDPGPFVGELQQVGASARI
MDGSIKVTEDSNVLSAGEEVSEELANVLAELGIEPKEVGLDLRGVFSEGVLFEPDELAID
VDEYRADIQSAVSAATNLSVNAV-YPTAQTAPTLIAKATSEAKAVGLFANIESPD----F
MPELISKADAQLRALAANIDDEE-ALPEELRG--VSAA---------DTGAAEE--EEST
DEETADADEADADADDAAAED-----DGD----DEDAGDALGSLF---------------
-----------
>gi|448583281|ref|ZP_21646637.1| acidic ribosomal protein P0 [Haloferax gibbonsii ATCC 33959]
-------MSESEVRQTEVI-PQWKRE-------------E-VDELVDFIE----SYESVG
VVGVAGIPSRQLQAMRRELHGSAAVRMSRNTLANRALDEVD-DGFEELKEYIAGQVALIG
TNDNPFAL--YKELEASKTPAPINAGEVAPNDIVIPEGDTGVDPGPFVGELQQVGASARI
MDGSIKVTEDSNVLSAGEEVSEELANVLAELGIEPKEVGLDLRGVFSEGVLFEPDELAID
VDEYRADIQSAVSAATNLSVNAV-YPTAQTAPTLIAKATSEAKAVGLFANIESPD----F
MPELISKADAQLRALAANIDDEE-ALPEELRG--VSAA---------DTGAAEEEESTDE
EAADADEADADADEDAAEDD------GDD----DEDAGDALGSLF---------------
-----------
>gi|448285828|ref|ZP_21477067.1| acidic ribosomal protein P0 [Halogeometricum borinquense DSM 11551]
------MSESESVRKTETI-PEWKRI-------------E-VGELTDFLE----EYQSVG
VVSVTGIPSRQLQSMRRDLHGSAELRMSRNTLVTRALEQVN-DGLEELTDYVYGQVALVG
TNDNPFGL--YKQLEASKTPAPINAGEVAPNDIVIPEGDTGVDPGPFVGELQQVGASARI
MEGSIKVTEDSHVLDEGEVVSEELSNVLNELGIEPKEVGLDLRGVYSEGVLFEPDELAID
VEEYRADIQSAAAGARNLSINAG-YPTAQTAPTMLAKAAGEAKALGLFAAIEDPE----L
VPDLIAKADAQLRTLAAQIDDEE-ALPEELRG--VEAP------------AAAP--ADEA
DEDESTDEEDTEAEADDTDDD-----DED----DGDGAEGLGAMFG--------------
-----------
>gi|448414178|ref|ZP_21577317.1| acidic ribosomal protein P0 [Halosarcina pallida JCM 14848]
------MSESESVRKTETI-PEWKRI-------------E-VDELVDFLE----NYESVG
VVSVTGIPSRQLQSMRRELHGSAALRMSRNTLLTRALEDVN-DGLEQLTEFVYGQVALVG
TNDNPFGL--YKELEASKTPAPINAGEVAPNDIVIPEGDTGVDPGPFVGELQQVGASARI
MDGSIKVTEDSHVLDEGEVVSEELANVLAELGIEPKEVGLDLRGVYSEGVLFEPDELAID
VDEYRTDIQSAAAGARNLSINAG-YPTAQTAPTMLAKAAGEAKALGLFAAIEDPE----L
VPDLIAKADAQLRTLAAQIDDEE-ALPEELRG--VETP---------EPAAESA--DEAD
EDESTDEDTETEADDTDDTDD-----DDD------DGADGLGAMFG--------------
-----------
>gi|544639713|ref|WP_021074269.1| 50S ribosomal protein L10 [haloarchaeon 3A1_DGR]
---------MSSARRTETI-PEWKKE-------------E-VDELVEFID----SFASVG
VVGVAGIPSRQLQLMRRELHGSADLRMSRNTLVVRALEEVD-EGVEQLTEHVSGQVALVG
TNDNPFGL--YKQLEASKTPAPINAGEVAPNDIVIPEGDTGVDPGPFVGELQTVGAAARI
QDGSIQVTEDSTVLEEGEVVSDDLANVLTELGIEPKEVGLDLKSVYSEGVLFEPEELAID
VEEYEADVQAAAAAARNLSVNAS-YPTARTAGTLLAKASGEAKSVALHAEIESPD----V
VPDLIGKADAQLRALAAHIDDEE-ALPEELQG--VDAR---------AAAADAE--EEQA
DDESDAEEAPDDADDADADDD-----DGD----DGDAGDGLGAMFG--------------
-----------
>gi|448535933|ref|ZP_21622317.1| acidic ribosomal protein P0 [Halorubrum hochstenium ATCC 700873]
---------MSSVRKTETI-PEWKRE-------------E-VDELVDFID----SYNSVG
IVGVAGIPSRQLQAMRRELHGSAAVRMSRNTLTNRALEEVD-DGVEALTEYVSGQVALVG
TNDNPFGL--FKQLEASKTPAPINEGEVAPNDIVIPEGDTGVDPGPFVGELQTVGAAARI
QDGSIKVTEDSTVLTEGEVVDADLANVLVELGIEPKEVGLDLRAVYSEGVLFEPDELEID
VDEYRADIQSAAAGARNLSVNAA-YPTAATAGTLLAKASGEAKSVGLFAEIESPD----V
VPDLIGKADAQLRALAAQIDDEE-ALPEELQG--VEAA---------PATEPAA--DDAD
EEEQADEETEDAEEATDDADD-----EDD----GGDGGDGLGAMFG--------------
-----------
>gi|448433366|ref|ZP_21585887.1| acidic ribosomal protein P0 [Halorubrum tebenquichense DSM 14210]
---------MSSVRKTETI-PEWKRE-------------E-VDELVDFID----SYNSVG
IVGVAGIPSRQLQAMRRELHGSAAVRMSRNTLTNRALEEVD-DGVEALTEYVGGQVALVG
TNDNPFGL--FKQLEASKTPAPINEGEVAPNDIVIPEGDTGVDPGPFVGELQTVGAAARI
QDGSIKVTEDSTVLTEGEVVDADLANVLVELGIEPKEVGLDLRAVYSEGVLFEPDELEID
VDEYRADIQSAAAAARNLSVNAA-YPTAATAGTLLAKASGEAKSVGLFAEIESPD----V
VPDLIGKADAQLRALASQIDDEE-ALPEELQG--VEAA-----PATEPAADDDD-EEEQA
DEETEDAEEADTADDADDEDD------------GGDGGDGLGAMFG--------------
-----------
>lcl|38024_2198 unnamed protein product
---------MSSVRKTETI-PEWKRE-------------E-VDELVEFID----SYQSVG
IVGVAGIPSRQLQAMRRELHGSAAVRMSRNTLTTRALEEVG-DSVEALTEYVSGQVALIG
TNDNPFGL--FKQLEASKTPAPINAGEVAPNDIVIPEGDTGVDPGPFVGELQTVGASARI
MDGSIKVTEDSTVLEEGEVVDDDLANVLVELGIXX-------------------------
--------------SRRSRARTS-CPT---------------------------------
------------------------------------------------------------
------------------------------------------------------------
-----------
>lcl|18174_1077 unnamed protein product
---------MSSVRKTETI-PEWKRE-------------E-VAELVEFID----SYQSVG
IVGVAGIPSRQLQAMRRELHGSAAVRMSRNTLTNRALEEVD-DGVEQLTEYVSGQVALVG
TNDNPFGL--FKQLEASKTPAPINAGEVAPNDIVIPEGDTGVDPGPFVGELQTVGAAARI
QDGSIKVTEDSTVLEEGEVVDDDLANVLVELGIEPKEVGLDLRAVYSEGVLFEPDELEID
VDEYRGDIRSAAAAARNLSVNAA-YPTAATAGALLAKASGQAKSVGLFAEIESPD----V
VPDLIGKADAQLRALASQIDDEE-ALPEELQG--VEAA---------PATEPAA--DDAD
DEEEQADEATEDAEAADGDADD----DDD----GDDGGEGLGAMFG--------------
-----------
>lcl|18178_1610 unnamed protein product
---------MSSVRKTETI-PEWKRE-------------E-VAELVEFID----SYQSVG
IVGVAGIPSRQLQAMRRELHGSAAVRMSRNTLTNRALEEVD-DGIEQLTEYVSGQVALVG
TNDNPFGL--FKQLEASKTPAPINAGEVAPNDIVIPEGDTGVDPGPFVGELQTVGAAARI
QDGSIKVTEDSTVLEEGEVVDDDLANVLVELGIEPKEVGLDLRAVYSEGVLFEPDELEID
VDEYRGDIRSAAAAARNLSVNAA-YPTAATAGALLAKASGQAKSVGLFAEIESPD----V
VPDLIGKADAQLRALASQIDDEE-ALPEELQG--VEAA---------PATEPAA--DDAD
DEEEQADEATEDAEAADGDADD----DDD----GDDGGEGLGAMFG--------------
-----------
>gi|495716352|ref|WP_008440931.1| acidic ribosomal protein P0 [Halorubrum californiense]
---------MSSVRKTETI-PEWKRE-------------E-VAELVEFID----SYQSIG
IVGVAGIPSRQLQAMRRELHGSAAVRMSRNTLTNRALDEVD-DGVEALTEYVSGQVALVG
TNDNPFGL--FKQLEASKTPAPINAGEVTPNDIVIPEGDTGVDPGPFVGELQTVGASARI
MDGSIKVTEDSTVLEEGEVVDDDLANVLVELGIEPKEVGLDLRAVYSEGVLFEPDELELD
VDEYEADIQSAAAAARNLSVNAA-YPTAATAGALLAKASGEAKSVGLFAEIESPD----V
VPDLIGKADAQLRALAAQIDDEE-ALPEELQG--VEAA---------PAAEPAA--DDAD
EEEEQADEDTEDAEEADTDDEA----DDD----GDDGGDGLGAMFG--------------
-----------
>lcl|39407_371 unnamed protein product
---------MSSARKTETI-PEWKRE-------------E-VDELVDFID----SYQSVG
IVGVAGIPSRQLQAMRRELHGSAAVRMSRNTLTNRALEEVD-DGVEALTEYVGGQVALVG
TNDNPFGL--FKQLEASKTPAPINAGEVAPNDIVIPEGDTGVDPGPFVGELQTVGASARI
MDGSIKVTEDSTVLTEGEVVDDDLANVLVELGIEPKEVGLDLRAVYSEGVLFEPDELELD
VDEYEADIRSAAAAARNLSVNAA-YPTAATAGTLLAKASGEAKSVGLFAEIESPD----V
VPDLIGKADAQLRALAAQIDDEE-ALPEELQG--VEAA---------PATEPAA--DDAD
EEEEQADEDTEDAEETDTDDDA----DDD----GDDGGEGLGAMFG--------------
-----------
>lcl|38016_3176 unnamed protein product
---------MSSARKTETI-PEWKRE-------------E-VDELVDFID----SYQSVG
IVGVAGIPSRQLQAMRRELHGSAAVRMSRNTLTNRALEEVD-DGVEALTEYVGGQVALVG
TNDNPFGL--FKQLEASKTPAPINAGEVAPNDIVIPEGDTGVDPGPFVGELQTVGASARI
MDGSIKVTEDSTVLTEGEVVDDDLANVLVELGIEPKEVGLDLRAVYSEGVLFEPDELELD
VDEYEADIRSAAAAARNLSVNAA-YPTAATAGTLLAKASGEAKSVGLFAEIESPD----V
VPDLIGKADAQLRALAAQIDDEE-ALPEELQG--VEAA---------PATEPAA--DDAD
EEEEQADEDTEDAEETDTDDDA----DDD----GDDGGEGLGAMFG--------------
-----------
>gi|515913142|ref|WP_017343725.1| 50S ribosomal protein L10 [Halorubrum sp. T3]
---------MSSVRKTETI-PQWKRE-------------E-VAELVEFID----SYQSVG
IVGVAGIPSRQLQAMRRELHGSAAVRMSRNTLTNRALEEVD-DGVEQLTEYVSGQVALVG
TNDNPFGL--FKQLEASKTPAPINAGEVAPNDIVIPEGDTGVDPGPFVGELQTVGASARI
MDGSIKVTEDSTVLTEGEVVDDDLANVLVELGIEPKEVGLDLRAVYSEGVLFEPDELELD
VDEYEADIRSAAAAARNLSVNAA-YPTAATAGTLLAKASGEAKSVGLFAEIESPD----V
VPDLIGKADAQLRALAAQIDDEE-ALPEELQG--VEAA---------PAPEPAA--DDAD
EEEEQADDNTEDAEETDTDDDA----DDD----GDDGGEGLGAMFG--------------
-----------
>gi|448525155|ref|ZP_21619573.1| acidic ribosomal protein P0 [Halorubrum distributum JCM 10118]
---------MSSVRKTETI-PEWKRE-------------E-VAELVEFID----SYQSVG
IVGVAGIPSRQLQAMRRELHGSAAVRMSRNTLTNRALEEVD-DGVEALTEYVSGQVALVG
TNDNPFGL--FKQLEASKTPAPINAGEVAPNDIVIPEGDTGVDPGPFVGELQTVGASARI
MDGSIKVTEDSTVLEEGEVVDDDLANVLVELGIEPKEVGLDLRAVYSEGVLFEPDELELD
VDEYREDIRSAAAAARNLSVNAA-YPTAATAGTLLAKASGEAKSVGLFAEIESPD----V
VPDLIGKADAQLRALATQIDDEE-ALPEELQG--VEAA---------PAPEPAA--DDAD
EEEEQADEDTEDAEETDTDDDA----DDD----GDDGGEGLGAMFG--------------
-----------
>lcl|36557_2271 unnamed protein product
---------MSSVRKTETI-PEWKRE-------------E-VAELVEFID----SYQSVG
IVGVAGIPSRQLQAMRRELHGSAAVRMSRNTLTNRALEEVD-DGVEALTEYVSGQVALVG
TNDNPFGL--FKQLEASKTPAPINAGEVAPNDIVIPEGDTGVDPGPFVGELQTVGASARI
MDGSIKVTEDSTVLEEGEVVDDDLANVLVELGIEPKEVGLDLRAVYSEGVLFEPDELELD
VDEYREDIRSAAAAARNLSVNAA-YPTAATAGTLLAKASGEAKSVGLFAEIESPD----V
VPDLIGKADAQLRALATQIDDEE-ALPEELQG--VEAA---------PAPEPAA--DDAD
EEEEQADEDTEDAEETDTDDDA----DDD----GDDGGEGLGAMFG--------------
-----------
>gi|448451884|ref|ZP_21593056.1| acidic ribosomal protein P0 [Halorubrum litoreum JCM 13561]
---------MSSVRKTETI-PEWKRE-------------E-VAELVEFID----SYQSVG
IVGVAGIPSRQLQAMRRELHGSAAVRMSRNTLTNRALEEVD-DGVEALTEYVSGQVALVG
TNDNPFGL--FKQLEASKTPAPINAGEVAPNDIVIPEGDTGVDPGPFVGELQTVGASARI
MDGSIKVTEDSTVLEEGEVVDDDLANVLVELGIEPKEVGLDLRAVYSEGVLFEPDELELD
VDEYREDIRSAAAAARNLSVNAA-YPTAATAGTLLAKASGEAKSVGLFAEIESPD----V
VPDLIGKADAQLRALATQIDDEE-ALPEELQG--VEAA---------PAPEPAA--DDAD
EEEEQADEDTEDAEETDTDDDA----DDD----GDDGGEGLGAMFG--------------
-----------
>gi|448426605|ref|ZP_21583454.1| acidic ribosomal protein P0 [Halorubrum terrestre JCM 10247]
---------MSSVRKTETI-PEWKRE-------------E-VAELVEFID----SYQSVG
IVGVAGIPSRQLQAMRRELHGSAAVRMSRNTLTNRALEEVD-DGVEALTEYVSGQVALVG
TNDNPFGL--FKQLEASKTPAPINAGEVAPNDIVIPEGDTGVDPGPFVGELQTVGASARI
MDGSIKVTEDSTVLEEGEVVDDDLANVLVELGIEPKEVGLDLRAVYSEGVLFEPEELELD
VDEYREDIRSAAAAARNLSVNAA-YPTAATAGTLLAKASGEAKSVGLFAEIESPD----V
VPDLIGKADAQLRALATQIDDEE-ALPEELQG--VEAA---------PAPEPAA--DDAD
EEEEQADDNTEDAEETDTDDDA----DDD----GDDGGEGLGAMFG--------------
-----------
>gi|448484158|ref|ZP_21605943.1| acidic ribosomal protein P0 [Halorubrum arcis JCM 13916]
---------MSSVRKTETI-PEWKRE-------------E-VAELVEFID----SYQSVG
IVGVAGIPSRQLQAMRRELHGSAAVRMSRNTLTNRALEEVD-DGVEALTEYVSGQVALVG
TNDNPFGL--FKQLEASKTPAPINAGEVAPNDIVIPEGDTGVDPGPFVGELQTVGASARI
MDGSIKVTEDSTVLEEGEVVDDDLANVLVELGIEPKEVGLDLRAVYSEGVLFEPEELELD
VDEYEADIRSAAAAARNLSVNAA-YPTAATAGTLLAKASGEAKSVGLFAEIESPD----V
VPDLIGKADAQLRALAAQIDDDE-ALPEELQG--VEAA---------PAAEPAA--DDAD
EEEEQADEDTEDAEETDTDDDA----DDD----GDDGGEGLGAMFG--------------
-----------
>lcl|36547_2788 unnamed protein product
---------MSSVRKTETI-PEWKRE-------------E-VAELVEFID----SYQSVG
IVGVAGIPSRQLQAMRRELHGSAAVRMSRNTLTNRALEEVD-DGVEALTEYVSGQVALVG
TNDNPFGL--FKQLEASKTPAPINAGEVAPNDIVIPEGDTGVDPGPFVGELQTVGASARI
MDGSIKVTEDSTVLEEGEVVDDDLANVLVELGIEPKEVGLDLRAVYSEGVLFEPEELELD
VDEYEADIRSAAAAARNLSVNAA-YPTAATAGTLLAKASGEAKSVGLFAEIESPD----V
VPDLIGKADAQLRALATQIDDEE-ALPEELQG--VEAA---------PAPEPAA--DDAD
EEEEQADEDTEDAEETDTDDDA----DDD----GDDGGEGLGAMFG--------------
-----------
>lcl|18175_1194 unnamed protein product
---------MSSVRKTETI-PEWKRE-------------E-VDELVEFID----SYQSVG
IVGVSGIPSRQLQAMRRELHGSAAVRMSRNTLTNRALEEVG-DGVEALTEYVGGQVALVG
TNDNPFGL--FKQLEASKTPAPINAGEVAPNDIVIPEGDTGVDPGPFVGELQTVGAAARI
MDGSIKVTEDSTVLEEGEVVDDDLANVLVELGIEPKEVGLDLKAVYSEGVLFEPDELELD
VDEYEADIRSAAAAARNLSINAA-YPTAATAGALIAKASGEAKSVGLFAEIESPD----V
VPDLIGKADAQLRALAAQIDDEE-ALPEELQG--VEAA---------PAAEPAT--DDAD
EEEEQADDNTEDAEEAD-DDA-----DDD----GDDGGEGLGAMFG--------------
-----------
>lcl|18176_430 unnamed protein product
---------MSSVRKTETI-PEWKRE-------------E-VDELVEFID----SYQSVG
IVGVSGIPSRQLQAMRRELHGSAAVRMSRNTLTNRALEEVG-DGVEALTEYVGGQVALVG
TNDNPFGL--FKQLEASKTPAPINAGEVAPNDIVIPEGDTGVDPGPFVGELQTVGAAARI
MDGSIKVTEDSTVLEEGEVVDDDLANVLVELGIEPKEVGLDLKAVYSEGVLFEPDELELD
VDEYEADIRSAAAAARNLSINAA-YPTAATAGALIAKASGEAKSVGLFAEIESPD----V
VPELIGKADAQLRALAAQIDDEE-ALPEELQG--VEAA---------PAAEPAT--DDAD
EEEEQADDNTEDAEEADDDAD-----DDD----GDDGGEGLGAMFG--------------
-----------
>gi|448503803|ref|ZP_21613432.1| acidic ribosomal protein P0 [Halorubrum coriense DSM 10284]
---------MSSVRKTETI-PEWKRE-------------E-VDELVEFID----SYASVG
IVGVAGIPSRQLQAMRRELHGSAGVRMSRNTLTTRALEEVD-DGVEALTEYVSGQVALVG
TNDNPFGL--FKQLEASKTPAPINEGEVAPNDIVIPEGDTGVDPGPFVGELQTVGASARI
MDGSIKVTEDSTVLEEGEVVDNDLANVLVELGIEPKEVGLDLRAVYSEGVLFEPEELELD
VDEYEADIRSAAAAARNLSVNAA-YPTAATAGTLLAKASGEAKSVGLFAEIESPD----V
VPDLIGKADAQLRALAAQIDDDE-ALPEELQG--VEAA----------PAAKPA--TDDA
DEEEQADEETEDAEEADADDAD----DDD----GDDGGEGLGAMFG--------------
-----------
>lcl|36546_589 unnamed protein product
------------------------------------------------------------
-------------------------------------------------------MALIG
TNDNPFGL--FKQLEASKTPAPINAGEVAPNDIVIPEGDTGVDPGPFVGELQTVGASARI
MDGSIKVTEDSTVLEEGEVVDDDLANVLVELGIEPKEVGLDLRAVYSEGVLFEPEELELD
VDEYEADIRSAAAAARNLSVNAA-YPTAATAGTLLAKASGEAKSVGLFAEIESPD----V
VPDLIGKADAQLRALAAQIDDDE-ALPEELQG--VEAA---------PAAEPTT--DDAD
DEEEQADDNTEDAEEADADDAD----EDD----GDDGGDGLGAMFG--------------
-----------
>lcl|38021_3450 unnamed protein product
---------MSSVRKTETI-PEWKRE-------------E-VDELVEFID----SYQSVG
IVGVAGIPSRQLQAMRRELHGSAAVRMSRNTLTTRALEEVG-DSVEALTEYVSGQVALIG
TNDNPFGL--FKQLEASKTPAPINAGEVAPNDIVIPEGDTGVDPGPFVGELQTVGASARI
MDGSIKVTEDSTVLEEGEV-------VVVELGIEPKEVGLDLRAVYSEGVLFEPEELELD
VDEYEADIRSAAAAARNLSVNAA-YPTAATAGTLLAKASGEAKSVGLFAEIESPD----V
VPDLIGKADAQLRALAAQIDDAE-ALPEELQG--VEAA---------PAAEPAT--DDAD
DEEEQADDNTEDAEEADADDAD----EDD----GDDGGDGLGAMFG--------------
-----------
>lcl|38025_3910 unnamed protein product
---------MSSVRKTETI-PEWKRE-------------E-VDELVEFID----SYQSVG
IVGVAGIPSRQLQAMRRELHGSAAVRMSRNTLTTRALEEVG-DSVEALTEYVSGQVALIG
TNDNPFGL--FKQLEASKTPAPINAGEVAPNDIVIPEGDTGVDPGPFVGELQTVGASARI
MDGSIKVTEDSTVLEEGEVVDDDLANVLVELGIEPKEVGLDLRAVYSEGVLFEPEELELD
VDEYEADIRSAAAAARNLSVNAA-YPTAATAGTLLAKASGEAKSVGLFAEIESPD----V
VPDLIGKADAQLRALAAQIDDDE-ALPEELQG--VEAA---------PAAEPAT--DDAD
DEEEQADDNTEDAEEADADDAD----EDD----GDDGGDGLGAMFG--------------
-----------
>lcl|36553_948 unnamed protein product
---------MSSVRKTETI-PEWKRE-------------E-VDELVEFID----SYQSVG
IVGVAGIPSRQLQAMRRELHGSAAVRMSRNTLTTRALEEVG-DSVEALTEYVSGQVALVG
TNDNPFGL--FKQLEASKTPAPINAGEVAPNDIVIPEGDTGVDPGPFVGELQTVGASARI
MDGSIKVTEDSTVLEEGEVVDDDLANVLVELGIEPKEVGLDLRAVYSEGVLFEPEELELD
VDEYEADIRSAAAAARNLSVNAA-YPTAATAGTLLAKASGEAKSVGLFAEIESPD----V
VPDLIGKADAQLRALAAQIDDDE-ALPEELQG--VEAA---------PAAEPAT--DDAD
DEEEQADDNTEDAEEADADDD------------GDDGGDGLGAMFG--------------
-----------
>lcl|38020_1820 unnamed protein product
---------MSSVRKTETI-PEWKRE-------------E-VDELVEFID----SYQSVG
IVGVAGIPSRQLQAMRRELHGSAAVRMSRNTLTTRALEEVG-DSVEALTEYVSGQVALVG
TNDNPFGL--FKQLEASKTPAPINAGEVAPNDIVIPEGDTGVDPGPFVGELQTVGASARI
MDGSIKVTEDSTVLEEGEVVDDDLANVLVELGIEPKEVGLDLRAVYSEGVLFEPEELELD
VDEYEADIRSAAAAARNLSVNAA-YPTAATAGTLLAKASGEAKSVGLFAEIESPD----V
VPDLIGKADAQLRALAAQIDDDE-ALPEELQG--VEAA---------PAAEPAT--DDAD
DEEEQADDNTEDAEEADADDA-----DED---DGDDGGDGLGAMFG--------------
-----------
>lcl|23591_2042 unnamed protein product
-------------------------------------------------------MPAVA
AVGYAALTER--------------------------------------------------
----------FR------------------------------------------------
------------------------------------------------------------
-------------------------AAAATAGTLLAKASGEAKSVGLFAEIESPD----V
VPDLIGKADAQLRALAAQIDDDE-ALPEELQG--VEAA---------PAAEPAT--DDAD
DEEEQADDNTEDAEEADADDAD----EDD----GDDGGDGLGAMFG--------------
-----------
>lcl|38022_1711 unnamed protein product
------------------------------------------------------------
------------------------------------------------------------
------------------------------------------------------------
------------------------------------------------------------
------------------------------------------------------------
MPDLIGKADAQLRALAAQIDDDE-ALPEELQG--VEAA---------PAAEPAT--DDAD
DEEEQADDNTEDAEEADADDAD----EDD----GDDGGDGLGAMFG--------------
-----------
>lcl|38019_196 unnamed protein product
------------------------------------------------------------
------------------------------------MEEVD-GGVEELTEYVAGQVALIG
TNDNPFGL--YKQLEASKTPAPINAGEVAPNDVVIPEGDTGVDPGPFVGELQTVGASARI
MDGSIKVTEDSKVLEEGEVVDDDLANVLTELGIEPKEVGLDLKGVYSEGVLFEPDELAID
VDEYRADVQSAAAAARNLSVNAA-YPTAATAGALLAKASGEAKSVGLFAEIESPD----V
VPDLIGKADAQLRALAAQIDDEE-ALPEELQG--VEAA-----------PAPET--DDGD
DEEEQADEETEDAEETTDDDA-----DDD----GDDGGEGLGAMFG--------------
-----------
>lcl|36552_548 unnamed protein product
------------------------------------------------------------
--------------MRRELHGSADLRVSRNTLTVRALEEVD-DGVEELTQYVSGQVALIG
TNDNPFGL--YKQLEASKTPAPINAGEVAPNDILIPEGDTGVDPGPFVGELQTIGAAARI
QDGSIMVTEDSTVLEEGEVVDEDLANVLVELGIEPKEVGLDLKGVYSEGILFEPDELAID
VDEYAADIRSAAAAARNLSINAE-YPTAATVGSLLAKASGEAKSVGLYAEIESPD----V
VPDLIGKADAQLRALAAQIDDEE-ALPEELQG--VEAA-------PAPETDDAD--EEEQ
AEEDDDTDDAETTDDAADDAD-----EDD----GDDGGDGLGAMFG--------------
-----------
>lcl|36550_3707 unnamed protein product
---------MSSVRKTETI-PQWKQD-------------E-VDELVEFID----SFNSVG
VVGVGGIPSRQLQAMRRELHGSADLRVSRNTLTVRALEEVD-DGVEELTQYVSGQVALIG
TNDNPFGL--YKQLEASKTPAPINAGEVAPNDILIPEGDTGVDPGPFVGELQTIGAAARI
QDGSIMVTEDSTVLEEGEVVDEDLANVLVELGIEPKEVGLDLKGVYSEGVLFEPDELAID
VDEYAADIRSAAAAARNLSINAE-YPTAATVGSLLAKASGEAKSVGLYAEIESPD----V
VPDLIGKADAQLRALAAQIDDEE-ALPEELQG--VEAA-------PAPETDDAD--EEEQ
AEEDDDTDDAETTDDAADDAD-----EDD----GDDGGDGLGAMFG--------------
-----------
>lcl|36554_1177 unnamed protein product
---------MSSVRKTETI-PQWKQD-------------E-VDELVEFID----SFNSVG
VVGVGGIPSRQLQAMRRELHGSADLRVSRNTLTVRALEEVD-DGVEELTQYVSGQVALIG
TNDNPFGL--YKQLEASKTPAPINAGEVAPNDILIPEGDTGVDPGPFVGELQTIGAAARI
QDGSIMVTEDSTVLEEGEVVDEDLANVLVELGIEPKEVGLDLKGVYSEGVLFEPDELAID
VDEYAADIRSAAAAARNLSINAE-YPTAATVGSLLAKASGEAKSVGLYAEIESPD----V
VPDLIGKADAQLRALAAQIDDEE-ALPEELQG--VEAA-------PAPETDDAD--EEEQ
AEEDDDTDDAETTDDAADDAD-----EDD----GDDGGDGLGAMFG--------------
-----------
>lcl|36555_2319 unnamed protein product
---------MSSVRKTETI-PQWKQD-------------E-VDELVEFID----SFNSVG
VVGVGGIPSRQLQAMRRELHGSADLRVSRNTLTVRALEEVD-DGVEELTQYVSGQVALIG
TNDNPFGL--YKQLEASKTPAPINAGEVAPNDILIPEGDTGVDPGPFVGELQTIGAAARI
QDGSIMVTEDSTVLEEGEVVDEDLANVLVELGIEPKEVGLDLKGVYSEGVLFEPDELAID
VDEYAADIRSAAAAARNLSINAE-YPTAATVGSLLAKASGEAKSVGLYAEIESPD----V
VPDLIGKADAQLRALAAQIDDEE-ALPEELQG--VEAA-------PAPETDDAD--EEEQ
AEEDDDTDDAETTDDAADDAD-----EDD----GDDGGDGLGAMFG--------------
-----------
>lcl|36551_3296 unnamed protein product
------------------------------------------------------------
--------------MRRELHGSADLRVSRNTLTVRALEEVD-DGVEELTQYVSGQVALIG
TNDNPFGL--YKQLEASKTPAPINAGEVAPNDILIPEGDTGVDPGPFVGELQTIGAAARI
QDGSIMVTEDSTVLEEGEVVDEDLANVLVELGIEPKEVGLDLKGVYSEGVLFEPDELAID
VDEYAADIRSAAAAARNLSINAE-YPTAATVGSLLAKASGEAKSVGLYAEIESPD----V
VPDLIGKADAQLRALAAQIDDEE-ALPEELQG--VEAA-------PAPETDDAD--EEEQ
AEEDDDTDDAETTDDAADDAD-----EDD----GDDGGDGLGAMFG--------------
-----------
>gi|448475573|ref|ZP_21603154.1| acidic ribosomal protein P0 [Halorubrum aidingense JCM 13560]
---------MSSVRKTETI-PQWKQD-------------E-VDELVEFID----SFNSVG
IVGVAGIPSRQLQAMRRELHGSADVRMSRNTLTVRALEEVD-AGVEELTQYVSGQVALIG
TNDNPFGL--FKQLEASKTPAPISAGEVAPNDVVIPEGDTGVDPGPFVGELQTVGAAARI
QDGSIMVTEDSKVLEEGEVVDEDLANVLTELGIEPKEVGLDLKGVYSEGVLFEPDELAID
VDEYRADIQSAAAAARNLSVNAA-YPTAATAGALLAKASGEAKSVGLFAEIESPD----V
VPDLIGKADAQLRALAAQIDDEE-ALPEELQG--VEAA-----------PAPET--DDAE
EEQADDNDDTDDAEAADDDAD-----DDD----GDDGGDGLGAMFG--------------
-----------
>gi|448463142|ref|ZP_21597920.1| acidic ribosomal protein P0 [Halorubrum kocurii JCM 14978]
---------MSSVRKTETI-PQWKQE-------------E-VDELVDFIE----SFNSVG
IVGVAGIPSRQLQAMRRELHGSADVRMSRNTLTVRALEEVN-DGVEELTQYVAGQVALIG
TNDNPFGL--FKQLEASKTPAPINAGEVAPNDVVIPEGDTGVDPGPFVGELQTVGAAARI
QDGSIMVTEDSKVLEEGEVVDDDLANVLTELGIEPKEVGLDLKGVYSEGVLFEPDELEID
VDEYEADIRSAAAAARNLSINAE-YPTAATVGSLLAKASGEAKSVGLFAEIESPD----V
VPDLIGKADAQLRALAAQIDDDE-ALPEELQG--VEAA----------PAPETD--DADE
EEQAEEEDDTDDAEAADDDAD-----DDD----GDDGGEGLGAMFG--------------
-----------
>gi|448441581|ref|ZP_21589188.1| acidic ribosomal protein P0 [Halorubrum saccharovorum DSM 1137]
---------MSSVRKTETI-PQWKQE-------------E-VDELVDFIE----SFNSVG
IVGVAGIPSRQLQAMRRELHGSADVRMSRNTLTVRALEEVN-DGVEELTQYVAGQVALIG
TNDNPFGL--FKQLEASKTPAPINAGEVAPNDVVIPEGDTGVDPGPFVGELQTVGAAARI
QDGSIMVTEDSKVLEEGEVVDDDLANVLTELGIEPKEVGLDLKGVYSEGVLFEPDELEID
VDEYEADIRSAAAAARNLSINAE-YPTAATVGSLLAKASGEAKSVGLFAEIESPD----V
VPDLIGKADAQLRSLAAQIDDEE-ALPEELQG--VEAA------------PAPE-TDDAD
EEEQAEEEDDTDDAEATDDDA-----DDD----GGDGGDGLGAMFG--------------
-----------
>gi|222480940|ref|YP_002567177.1| acidic ribosomal protein P0 [Halorubrum lacusprofundi ATCC 49239]
---------MSSVRKTETI-PQWKQE-------------E-VDELVDFIE----SFNSVG
IVGVAGIPSRQLQAMRRELHGSADVRMSRNTLTVRALEEVN-DGVEELTQYVAGQVALIG
TNDNPFGL--FKQLEASKTPAPINAGEVAPNDVVIPEGDTGVDPGPFVGELQTVGAAARI
QDGSIMVTEDSKVLEEGEVVDDDLANVLTELGIEPKEVGLDLKGVYSEGVLFEPDELEID
VDEYEADIRSAAAAARNLSVNAA-YPTAATAGTLLAKASGEAKSVGLFAEIESPD----V
VPDLIGKADAQLRSLAAQIDDEE-ALPEELQG--VEAA-----------PAPET--DDAD
EEEEQAEEEDDTDDAEAADDD-----ADD----GDDGGDGLGAMFG--------------
-----------
>gi|448460257|ref|ZP_21597082.1| acidic ribosomal protein P0 [Halorubrum lipolyticum DSM 21995]
---------MSSVRKTETI-PQWKRE-------------E-VDELVDFID----SFNSVG
IVGVAGIPSRQLQAMRRELHGSADVRMSRNTLTVRALEEVD-DGVEELTQYVSGQVALIG
TNDNPFGL--FKQLEASKTPAPINAGEVAPNDVVIPEGDTGVDPGPFVGELQTVGAAARI
QDGSIMVTEDSKVLEEGEVVDDDLANVLTELGIEPKEVGLDLKGVYSEGVLFEPDELEID
VDEYEADIRSAAAAARNLSVNAA-YPTAATAGTLLAKASGEAKSVGLFAEIESPD----V
VPDLIGKADAQLRSLAAQIDDEE-ALPEELQG--VEAA----------PAPETG--DADE
EEQAEEEDDTDDAEAAADDAD-----DDD----GDDGGEGLGAMFG--------------
-----------
>lcl|38017_1909 unnamed protein product
---------MSSVRKTETI-PQWKQE-------------E-VDELVEFID----SFNSVG
IVGVAGIPSRQLQAMRRELHGSADVRMSRNTLTVRALEEVN-DGVEELTQYVSGQVALIG
TNDNPFGL--FKQLEASKTPAPINAGEVAPNDVVIPEGDTGVDPGPFVGELQTIGAAARI
QDGSIMVTEDSKVLEEGEVVDDDLANVLTELGIEPKEVGLDLKGVYSDGVLFEPDELEID
VDEYEADIRSAAAAARNLSINAA-YPTAATAGSLLAKASGEAKSVGLFAEIESPD----V
VPDLIGKADAQLRSLAAQIDDEE-ALPEELQG--VEAA-------PAPETDDAD---EEE
QAEEEDDTDDAEADEAADDAD-----DDD----GDDGGEGLGAMFG--------------
-----------
