# Supplementary material for: Inteins as indicators of gene flow in the halobacteria
Source: Front Microbiol. 2014 Jun 26;5:299. doi: 10.3389/fmicb.2014.00299 (PMC4071816; doi:10.3389/fmicb.2014.00299)
Supplement: Supplementary file 1 [file DataSheet1.ZIP › data_file1/reference_tree_alignment/P0_L10p.fasta]

>candidatus_nanosalinarum_J07AB56
--------MVQPKPKQLTRSDKEEIVENTAEMIESHSIVGILDMQSLPARQLQEIKGELS
EFASVRMVRKTLMEIAVDQAEKDGIDAVLENPALQPALIFSEKSPFQLYRLIDENKTSAA
AQGGEVAPDQITIPEGDTGIGPGPMLGKLQQFGAQVQVQDGSIHVQEETVMLEEGDTIDD
DAVEVLNQLGIEPLEIGLDLKVAYSDGNIFDKQELDIDEEQYRQDVEAGAGAAFRLAVNA
GVVNETTAPAIVSEAVSKARSLSTDRGIPSEETIEDSISLARSRAEAVDSETDRENT---
------------------------------------------------DQ----------
-------------------------------
>halophilic_archaeon_J07HX5
-------MSTQRTTETIPEWKRRE-VDELAAFLDQYESIGVVDITGIPSRQLQQVRRELH
ETAELRVARNTLIERALKDAS-RELETLTEHVTGQVGVIGTNNNPFGLYRRLEESKTSAP
INAGETAPNDIVVPEGDTGVDPGPFVGDLQNVGANARIEGGSITVLEESTVLEADGTVSD
TLAGVLSELGIEPKEVGLDLRGVFADGITFEPSELELDVEQYRTDLTAAAGDARSLAATS
GFPASGAVGLVLATASADAKQLGREATLLEPGVIPDLLSRADGQLRALAAQIDDQEALPE
ELQGADGA---ATTAESTDTGEQTTEDDTTASEDNTSADDGEG-----DDDDDDDDTGDA
LGAMFG-------------------------
>halophilic_archaeon_J07HX64
-------MSTQRQTETIPEWKRME-VDELADFLATYDSVGVVDITGIPSRQLQEMRSELH
GTAALRVSRNTLLELALDETD-GGFDRLTEFVDGQVGLIGTNDNSFGLYQQLEASKTSAP
INAGETAPNDIVIPEGDTGVDPGPFVGQLQTVGANARIDQGSIAVMSDSTVLEAGEEVSA
DLSNVLGELGIEPKEVGLDLRGVFADGVLFEPEDLELDIDEYREDVRTAAGRGQNLAVNA
GIVTTQTAPLMLSKATGEAKSLALQAGIADPDVMPDLIGQADAQVRALAAEVDDEAALPE
ELQDVEVD----TTETATEETDDEQTDDQADAEPEADTDEDS------DE-DDDDDGGDA
LGAMFG-------------------------
>halophilic_archaeon_J07HB67
------MSEASNKTTNVPQWKREE-VEELADFVERYDAIGVVDLTGIPSRQLQDMRRELH
GQAALRMSRNTLTVRALEAAG-ESVADLADEMTGHVGLIGTNDNPFGLYQQLEASKTSAP
ISAGEVAPNEIVIPEGDTGVDPGPFVGELQQAGADARIQEGSIQVLSDSVVADPGDEVDA
DLASVLGELGIEPKEVGLDLRAVVADGVVFEPDDLAIDVDEYRADVEAAAAGARNLSLNA
AIPTAQTVDSLLGKAAGEAKSVGLSGAVADEELAPDLVAEADAQVRALAAEIDDEEALPE
ELRGVEPA----ADPEPDETDDDEEAQEQTDDDPEPETDE--------AD-DDEDDGAAG
LGDMFGD------------------------
>hcc_hamelinensis_100A6
MAADAESEATDHRTEQIPEWKREE-VTDLADLIASYESIGIVSVAGIPSRQLQAMRRDLQ
GSARLRVARNTLLTRALDEAD-EGVDDLVDEVDGQVGLIGTNENPFGLYRQLEASKTPAP
INAGEVSPNDITIPEGDTGIDPGPFVGELQQVGAEARIMDGSIQVTDDSTVLEEGEEVSQ
ALANVLSELGIEPKEVGLDLRTVYADGTLFEADELAIDIDEYRADIESAAAAGRNLSINA
AYPTAQTAGALLGKGATEARGLGIEAAVESPDLVEDLVGRADAQLRALAAHIHDDEALPE
ALQGAEAA----ADTTTDEQGDDQPAETETEDEAADADD---------DD-DDDDAGGAG
LGEMFG-------------------------
>hcc_morrhuae_DSM_1307
-----MSAEGDHQTETVPDWKREE-VADLAELIDTYESVGIVSIAGIPSRQLQAMRRDLH
GSAELRVARNTLLVRALDDAD-DGVEELTDEVDGQVGLIGADANPFGLYRELEASKTPAP
INAGEVAPNPIEIPEGDTGIDPGPFVGELQQVGAAARIMDGSIQVTEDSTVLEEGEEVSQ
TLANVLGELEIEPKEVGLDLRSVYADGILFEPDELAIDIDEYRADVEAAAAAGRNLSVNA
AYPTAETAGTLLGKGSTEAKSLGLEAAIASPALADDLVSRADAQMRALAANIDDEEALPE
ELRGVTAP----AETGDDESSDDQSADTESEPDADADDED--------DD-DDDGDASEG
LGEMFG-------------------------
>hcc_thailandensis_JCM_13552
-----MSAEGDHQTETVPDWKREE-VADLAELIETYESVGIVSIAGIPSRQLQAMRRDLH
GSAELRVARNTLLVRALDDAD-DGVEELIDEVDGQVGLIGADANPFGLYRELEASKTPAP
INAGEVAPNPIEIPEGDTGIDPGPFVGELQQVGAAARIMDGSIQVTEDSTVLEEGEEVSQ
TLANVLGELEIEPKEVGLDLRSVYADGILFEPDELAIDIDEYRADVEAAAAAGRNLSVNA
AYPTAETAGTLLGKGSTEAKSLGLEAAIASPALADDLVSRADAQMRALAANIDDEEALPE
ELRGVTAP----AETGDDESSDDQSADTESEPDADADDED--------DD-DDGGDAGEG
LGEMFG-------------------------
>hcc_saccharolyticus_DSM_5350
--MSAESEAGDRQTEAIPEWKREE-VADLADLIETYESVGVVSIGGIPSRQLQAMRRELH
GEAELRVSRNTLLVRALEAAG-EGVADLTSEIEGQVGLIGTDENPFGLYRQLEASKTPAP
INAGEIAPNAITIPESDTGVDPGPFVGELQQVGAAARIMDGSIHVTEDSTVLEEGEEVSA
QLANVLGELGIEPKEVGLDLKTVYADGILFEPDELAIDVDEYRADVEAAAARARNLSINA
VYPTDRTAGALLGQASTEARSLGVHAAIESPDIADELVSKADAQVRALAAHIDDDEALPE
ELREQVVE---ESADAGADADADESNDDEADAETEPDADADDES----DD-DDDGDAGAG
LGEMFG-------------------------
>hcc_salifodinae_DSM_8989
--MSAESEAGDRRTEAIPEWKREE-VADLAELIETYESVGVVSIGGIPSRQLQAMRRELH
GDAELRVARNTLLVRALDEAG-EGIADLTSEIEGQVGLIGTDENPFGLYRQLEASKTPAP
INAGEIAPNEITIPESDTGVDPGPFVGELQQVGAAARIMDGSIHVTEDSTVLEEGEEVSG
QLANVLGELGIEPKEVGLDLKTVYADGILFEPDELAIDVDEYRADIEAAAARARNLSINA
AYPTDRTAGTLLGQASTEARSLGVHAAIESPDIADELVSKADAQVRALAAHIDDEEALPE
ELRGVEET-----ADAGADADADESSDDEAEAETEPDADTDDESDDDDDD-DGDGDAGEG
LGEMFG-------------------------
>hqr_J07HQX50
----MSDSTAVRQTETIPEWKRTE-VNELVSFVEQFESVGVVGVAGIPSRQLQSMRRELH
GSASLRVSRNTLTTRALESVG-EGFEALTDYVNGQVALVGTDDNPFGLYKQLEESKTPAP
ISAGETAPDDIIIEEGDTGVDPGPFVGELQQVGASARIMQGSIKVTEDSKVLEAGEPVSE
ELAGVLGELGIEPKEVGLDLRGVHSDGVFFEPEELAIDADAYQADIETAAAHAQNLAVNA
AIATEAVMPALVRTAAGNGRALGLDAAIENRELMTDLIARADTQLRSVAAQIDDEDALPE
ELTDIEPE----PEPEEPVETGEESPEEEPESTSAGDA----------DD----------
MTTTM--------------------------
>nmn_moolapensis_8_8_11
-----MSAEAERKTETIPQWKREE-TDAIVEFLESYGSIGVVDITGIPSKQLQDMRRELH
GTAALRVSRNTLIERALAEVG-DGLEGIAEHVDGQVGLIGTNDNPFGLYQQLEASKTPAP
INAGEVTPNDIVIPEGDTGVDPGPFVGDLQTVGANARIDGGSIKVVEDSTVLSAGEEVSA
DLANVLAELGIEPKEVGLDLRGVFSEGVLFSPEELDIDVEEYVADLEAASSAARNLSLNA
EYPTARTAPSMLAKAAGEAKSVGLSAAVESPDLADDLVSKADAQVRALAGAIDDEEALPE
ELRGVEAA----PATPAADAEEADGDDDEADEAAVEESSDEDEDE---DNAEDADDGGDA
LGDMFG-------------------------
>nmn_pharaonis_DSM_2160
------MSAEARKTETIPEWKQEE-IDELVAFLERYESVGVVDITGIPSRQLQDMRRDLH
GTAALRVSRNTLMERALNEGG-DGLGELVEHVEGQVGLIGTNDNPFGLYQQLEESKTPAP
INAGEVAPNDIVIPEGDTGVDPGPFVGDLQQVGANARIEGGSIKVVEDSTVLSAGEEVSS
DLSNVLSELGIEPKEVGLDLRGVSSEGVLFSPEELDIDVESYRTDIESAASAARNLSVNA
EYPTARTAPSMLAKAAGEAKSVGLSAAVESPDLADDLVSKADAQVRALAAQIDDEEALPE
ELQDVEQP--AAADSAAEADDEDDTGNVEQTDESDADDADDADDADDADE--EDGDGGDA
LGDMFG-------------------------
>hbt_sp_NRC_1
-----MSAEEQRTTEEVPEWKRQE-VAELVDLLETYDSVGVVNVTGIPSKQLQDMRRGLH
GQAALRMSRNTLLVRALEEAG-DGLDTLTEYVEGEVGLVATNDNPFGLYQQLENSKTPAP
INAGEVAPNDIVVPEGDTGIDPGPFVGELQTIGANARIQEGSIQVLDDSVVTEEGETVSD
DVSNVLSELGIEPKEVGLDLRGVFSEGVLFTPEELEIDVDEYRADIQSAAASARNLSVNA
AYPTERTAPDLIAKGRGEAKSLGLQASVESPDLADDLVSKADAQVRALAAQIDDEDALPE
ELQDVDAP-AAPAGGEADTTADEQSDETQASEADDADDSDDD------DDDDDGNAGAEG
LGEMFG-------------------------
>hbt_salinarum_R_1
-----MSAEEQRTTEEVPEWKRQE-VAELVDLLETYDSVGVVNVTGIPSKQLQDMRRGLH
GQAALRMSRNTLLVRALEEAG-DGLDTLTEYVEGEVGLVATNDNPFGLYQQLENSKTPAP
INAGEVAPNDIVVPEGDTGIDPGPFVGELQTIGANARIQEGSIQVLDDSVVTEEGETVSD
DVSNVLSELGIEPKEVGLDLRGVFSEGVLFTPEELEIDVDEYRADIQSAAASARNLSVNA
AYPTERTAPDLIAKGRGEAKSLGLQASVESPDLADDLVSKADAQVRALAAQIDDEDALPE
ELQDVDAP-AAPAGGEADTTADEQSDETQASEADDADDSDDD------DDDDDGNAGAEG
LGEMFG-------------------------
>hbt_sp_DL_1
------MSAEERTTDHVPEWKQQE-VDELVDLLEQYDSVGVVSVTGIPSKQLQDMRRGLH
GSAALRMSRNTLLVRALEEVD-DGLEELTQYISGEVGLVATNDNPFGLFKQLEASKTPAP
INAGEVAPNDIVIPEGDTGIDPGPFVGELQTIGANARIQEGSIQVLEDSVVTEEGETVSN
DVANVLAELGIEPKEVGLDLRGVFSEGVLFTPDELEIDVEEYRADIQSAVASARNLSINA
EYPTAQTVGALVAKASGEAKSLGLQAAIESPDLADDLVSKADAQVRALAAQIDDEEALPE
ELQDVEAP---AAPAEGDSEEEEEAQSDDQDTESEADADDSD------DD-DDGDDGAEG
LGEMFG-------------------------
>hns_J07HN4
----MSQSESVRKTETIPQWKQDE-VDELTDFVERYDAVGIVGVEGIPSRQLQSMRRDLH
GSAEVRMSRNTLVVRALEAVS-DGVEQLTEHVAGQIALIGTNDNPFGLFQQLEASKTPAP
ISAGEVAPNDIVIPEGDTGVDPGPFVGELQQIGADARIEEGSIQVLSDSTVLSAGETVDA
DLENVLGELGIEPKEVGLDLKSVYSEGVLFAPDELEIDVAEYRADVQSAAAAARNLSVNA
EYPTAKTAPTIIAKATGEAKSVALSAAVESPDVVDDLIGKADAQVRALASEIDDPEALPE
EFQDLDAD----ADADDGDAVDDDSEADADDESDDEQAENRVRRRRRRQRRRRRARYALT
TGDYTNGIRLRSTHPERSRRRDHRRKRNRSP
>hns_J07HN6
----MSSSESVRKTETVPQWKQDE-VDELTEFVEGYSSVGVVGVEGIPSRQLQSMRRELH
GSAEVRMSRNTLLIRALEAVD-DGVEQLTEHVAGQVALIGTNDNPFGLFQQLEASKTPAP
ISAGEVAPNDIVIPEGDTGVDPGPFVGELQQIGADARIEEGSIQVLSDSTVLSAGETVDA
DLENVLSELGIEPKEVGLDLKSVYSEGVLFAPEELELDVAAYREDIQSAAAAARNLSVNA
NYPTTQTAPTLIAKATGEAKSVAISAAVESPDVVDDLIGKADAQVQALASEIDDPEALPE
ELRDLDDGGNDGGEAEESDADSGDDADDSEDADEAQTDDEPDETDA--DDGDDDTDAGAG
LDML---------------------------
>hac_jeotgali_B3
--MSTTQAEGERKTENLPEWKREE-VDELVEMLDSYESVGVVNIAGIPSRQLQNMRRDLH
GSAELRVSRNTLLTRALEAVD-DGLEQLTGHVAGQVGVIGTNDNPFGLYKQLEESKSPAP
IGAGEVAPNDIVIPEGDTGVDPGPFVGELQQVGAAARIQDGSIHVTEDSQVLSEGEEVSQ
DLSNVLSELGIEPKEVGLDLRSVYSEGILFDPEDLAIDVDEYRADIEAAAAGARNLSINA
VYPTAQTAPALLSKATGEAKSLGLFAAIESPDLAGDLVSKADAQVRALAAQIDDEEALPE
ELRGVEAP-----AAPAEEEADADADEEEQADEDEADAEP--------ED-DDDDSGGEG
LGAMFG-------------------------
>hvx_asiaticus_JCM_14624
-----MSAEATRQTENLPEWKREE-TDEIEALIENHENVGVVGIAGIPSKQLQDMRRELH
GTAVLRVSRNTLQRRALEAT---GSDDLTEFVEGQVGLVLSDENPFSLYRELEASKTPAP
IGAGEVAPNDIVIPEGDTGVDPGPFVGELQQIGANARIEDGSIQVMEDSTVLEAGEEVTA
DIENVLNELGIEAKEVGLDLRAAYADGVVFDPEDLDIDVDAYEQDVATAAAQARNLSVNA
VYPTSQTAPTLVAKATGEAKSLGLQAAIEDEELMPDLVSKADAQLRALAAQIDDTEALPE
ALQDVEAP---APSTEDTAESDDESSDDQDDADDTEAEPDDD------DD-DDDGSGAEG
LGAMFG-------------------------
>hvx_ruber_XH_70
-----MSAEATRQTENLPEWKREE-TDEIEALIEGHENVGVVGIAGIPSKQLQDMRRELH
GTAVLRVSRNTLQRRALEAT---GSDDLTEFVEGQVGLVLSDENPFSLYRELEASKTPAP
IGAGEVAPNDIVIPEGDTGVDPGPFVGELQQIGANARIEDGSIQVMEDSTVLEAGEEVTA
DIENVLNELGIEAKEVGLDLRAAYADGVVFDPEDLDIDIDAYEQDVATAAAQARNLSVNA
VYPTSQTAPTLVAKATGEAKSLGLQAAIEDEALMPDLVSKADGQLRALAAQIDDTEALPE
ALQDVEAP---APSTEDTAESDDESSDDQDDADDTEAEPDD-------DD-DDDGSGAEG
LGAMFG-------------------------
>hrr_chaoviator_HaloG
-----MSAEAERKTENLPQWKEQE-VAELSELIENYESIGVVGIAGIPSKQLQDMRRGLH
GTAVVRVSRNTLQTHALEEA---GLDELVPHIEGQVGLVATDSNPFALYKELEASKTPAP
INEGEVAPNDIVIPEGDTGVDPGPFVGELQSIGANARIEDGSIQVMEDSTVLEAGEEVSA
DLSNVLNELGIEPKEVGLDLRSVVAEGVQFDPEDLDIDVDAYESDVATAAARARNLAINA
TFPTDATAPTLIAKATGEAKSLGLQAAIESPDLADDLVSKADAQLRALAAQIEDEEALPE
ELQGVEAP----TATQAEPDDEDESADDQDDEADADTDVDDE------DDEDDDSGGGEG
LGEMFG-------------------------
>ncc_amylolyticus_DSM_10524
-----MSAEAERKTQNLPQWKKEE-VDELSELIESYESVGIVGIAGIPSKQLQDMRRDLH
GSAELRVSRNTLQVRALEEAD---LDDLVEQIEGQVGLVGTNDNPFALYKELEASKTPAP
INEGEVAPNDIVIPEGDTGVDPGPFVGELQSIGANARIQDGSIKVMEDSTVLEAGEEVSA
DLANVLNELGIEPKEVGLDLRAVVAEGTLFDPEDLDIDVEAYESDIQAAAAGARNLSINA
SYPTEATAPTLIAKATGEAKSLGLQAAIEDEALMPDLVSKADAQLRALAAQIDDEEALPE
ELQGVEAP--AEPASADDADEADESADDQEAEAEADGDDDDD------DD-DDDSAGGEG
LGAMFG-------------------------
>ncc_jeotgali_DSM_18795
-----MSAEAERKTQNLPQWKKEE-VDELADLIESYESVGIVGIAGIPSKQLQDMRRDLH
GSAELRVSRNTLQVHALEDA---GLGDLVEHVEGQVGLVGTNDNPFALYKELEASKTPAP
INEGEVAPNDIVVPEGDTGVDPGPFVGELQSVGANARIQDGSIQVMEDSTVLEAGEEVSA
DLANVLNELGIEPKEVGLDLRAVVAEGTLFDPEDLDIDVEAYESDIATAAARARNLSVNA
SYPTEATAPTLVAKATGEAKSLGLQAAIEDEALMPDLVSKADAQLRALAAQIDDEEALPE
ELQGVEAP--AESAPADDADEDDESADDQEAEADEADTDDD-------DD-EDGGGGGEG
LGAMFG-------------------------
>ncc_occultus_SP4
-----MSAEAERKTQNLPQWKKEE-VDELAELIESYESVGIVGIAGIPSKQLQDMRRDLH
GTAELRVSRNTLQVRALEDA---GLGDLVEHVEGQVGLVGTNDNPFALYKELEASKTPAP
INEGEVAPNDIVIPEGDTGVDPGPFVGELQSVGANARIEDGSIQVMEDSTVLEAGEEVSA
DLSNVLNELGIEPKEVGLDLRAVVAEGTLFDPEDLDIDVDAYESDIATAAARARNLSINA
TFPTASTAPTLIAKATGEAKSLGLQAAIEDEALMPDLVSKADAQLRALAAQIDDEEALPE
ELQGVEAP---AAQADADDEGEEESTDDQEAEADEADTDDDD------DD-DEDGGGGEG
LGAMFG-------------------------
>nrr_tibetense_GA33
-----MSAQAERKTENLPQWKKEE-VDDLAELIESYESVGIVGITGIPSKQLQDMRRDLH
GTAELRVSRNTLQVHALEDA---GLDELVSHIEGQVGLVGTNDNPFTLYKELEASKTPAP
INEGEVAPNDIVVPEGDTGVDPGPFVGELQSIGANARIEDGSIQVMEDSTVLEAGEEVSA
DLSNVLNELGIEPKEVGLDLRAVVADGVLFDPEDLDIDVEAYESDVATAAARARNLSINA
SYPTEATAPTLISKATGEAKSLGLHAAIEDEDLMPDLVSKADAQLRALAAQIDDEDALPE
ELQGVEAP--AAEPAADAEDGDDESADEDTDAEADAAEDDDD------DD-DDDAGGGEG
LGAMFG-------------------------
>nrr_bangense_JCM_10635
-----MSAQAERKTENLPQWKKEE-VDELTSLIDSYESVGIVGIAGIPSKQLQDMRRDLH
GTAELRVSRNTLQVRALEET---GLDDLVTHIEGQVGLIATDDNPFALYKELEASKTPAP
INEGEVAPNDIVIPEGDTGVDPGPFVGELQSIGANARIEEGSIQVMEDSTVLEAGEQVSA
DLSNVLSELGIEPKEVGLDLQAVVAEGVLFDPEDLDIDIEAYESDVATAAARARNLSVNA
SYPTEATAPTLIAKATGEAKSLGLQAAIEDEALMPDLVSKADAQLRALAAQIDDEDALPE
ELQGVEAP----AAPAAADEGEDESADDHDDAEADDADTDDD------DD-DEDGGGGEG
LGAMFG-------------------------
>nrr_sulfidifaciens_JCM_14089
-----MSAQAERKTENLPQWKKEE-VDELISLIDNYESVGIVGIAGIPSKQLQDMRRDLH
GTAELRVSRNTLQVRSLEET---GLDDLVTHIEGQVGLIATDDNPFALYKELEASKTPAP
INEGEVAPNDIVIPEGDTGVDPGPFVGELQSIGANARIEEGSIQVMEDSTVLEAGEEVSA
DLSNVLSELGIEPKEVGLDLKAVVAEGVLFDPEDLDIDIEAYESDVATAAARARNLSVNA
SYPTEATAPTLIAKATGEAKSLGLQAAIEDEALMPDLVSKADAQLRALAAQIDDEDALPE
ELQGVEAP----AAPAAADEGEDESADDHDDAEADDADTDDD------DD-DEDGGGGEG
LGAMFG-------------------------
>nln_innermongolicus_JCM_12255
-----MSAQAERKTENLPQWKQEE-VDELEAIIESYESVGIVGIAGIPSKQLQDMRRDLH
GTAELRVSRNTLQVRALEGT---GLEDLVDQVEGQVGIIGTNENPFSLYKELEASKTPAP
INEGEVAPNDIVIPEGDTGIDPGPFVGELQSIGANARIEDGSIQVMEDSTVLEAGEEVSV
DLANVLNELGIEPKEVGLDLRAVVADGVLFDPEDLDIDIEAYESDVQTAAARARNLAINA
SFPTAATVPTLIAKATGEAKSLGLQAAIEDEDLMPDLVTKADAQLRALAAQIDDEEALPE
ELQGVEAP-----AQPAADEGADESADEQNDTETEEAADEDDDD----DD-DDDAGGGEG
LGAMFG-------------------------
>nab_hulunbeirensis_JCM_10989
-----MSAQADRKTENLPQWKQEE-VDELEELIESYESVGIVGIAGIPSKQLQDMRRDLH
GTAELRVSRNTLQVRALESA---GLDDLVDEIGGQVGLIGTNDNPFALYKELEASKTPAP
INEGEVAPNDIVIPEGDTGVDPGPFVGELQSIGANARIEDGSIQVMEDSTVLSAGEEVSA
DLANVLNELGIEPKEVGLDLRAVVAEGVLFDPEDLDIDIEAYESDVQTAAARARNLSLNA
PFPTATTAPTLIAKATGEAKSLGLQAAIEDEELMPDLVSKADAQLRALAAQIDDEEALPE
ELQGVEAP---AADAGAADEGDDESAADQDAESDADDDTDDD------DD-DDDGDGAEG
LGAMFG-------------------------
>nab_chahannaoensis_JCM_10990
-----MSAQADRKTENLPQWKQEE-VDDLEALIESYESVGIVGIAGIPSKQLQDMRRDLH
GTAELRVSRNTLQVRALEAA---GLGDLVDEIEGQVGLIGTNDNPFALYKELEASKTPAP
INEGEVAPNDIVIPEGDTGVDPGPFVGELQSIGANARIEDGSIQVMEDSTVLSAGEEVSA
DLANVLNELGIEPKEVGLDLRAVVAEGVLFDPEDLDIDIGAYESDVQTAAARARNLSLNA
PFPTATTAPTLIAKATGEAKSLGLQAAIEDEELMPDLVSKADAQLRALAAQIDDEEALPE
ELQGVEAP----AVEAAADEGEDESEADEDAESDADDDTDD-------DD-EDDGDGAEG
LGAMFG-------------------------
>nab_magadii_ATCC_43099
-----MSAQADRKTENLPQWKQEE-VDELKALIESYESVGIVGIAGIPSKQLQDMRRDLH
GTAELRVSRNTLQVRALESA---GLDDLVEEIEGQVGLIGTNDNPFALYKELEASKTPAP
INEGEVAPNDIVIPEGDTGVDPGPFVGELQSIGANARIEDGSIQVMEDSTVLSAGEEVSA
DLANVLNELGIEPKEVGLDLRAVVAEGVLFDPEDLDIDIEAYESDVQTAAARARNLSLNA
PFPTATTAPTLIAKATGEAKSLGLQAAIEDEELMPDLVSKADAQLRALAAQIDDEEALPE
ELQGVEAP----AAEAAADEGEDESEADQDTESDADDDTDD-------DD-EDDGDGAEG
LGAMFG-------------------------
>nab_taiwanensis_DSM_12281
-----MSAQADRKTENLPQWKQEE-VDDLEALIENYESVGIVGIAGIPSKQLQDMRRDLH
GTAELRVSRNTLQVRALETA---GLDDLVDNVEGQVGLIGTNDNPFTLYKELEASKTPAP
INEGEVAPNDIVIPEGDTGVDPGPFVGELQSIGANARIEDGSIQVMEDSTVLEAGGEVSA
DLANVLNELGIEPKEVGLDLRAVVAEGVLFDPEDLDIDIEAYESDVQTAAARARNLSLNA
PFPTATTAPTLIAKATGEAKSLGLQAAIEDEDLMPDLVSKADAQLRALAAQIDDEEALPA
ELQDVSAP---AAGAAGSADEDEDEDENESADDQGAETDDVDTDDD--DD-EDDGDGAEG
LGAMFG-------------------------
>nab_asiatica_DSM_12278
-----MSAQADRKTENLPQWKQEE-VADLEALIENYESVGIVGIAGIPSKQLQDMRRDLH
GTAELRVSRNTLQVRALETA---GLDDLVDDVEGQVGLIGTNDNPFALYKELEASKTPAP
INEGEVAPNDIVIPEGDTGVDPGPFVGELQSIGANARIEDGSIQVMEDSTVLEAGGEVSA
DLANVLNELGIEPKEVGLDLRAVVAEGVLFDPEDLDIDIEAYESDVQTAAARARNLSLNA
PFPTATTAPTLIAKATGEAKSLGLQAAIEDEDLMPDLVSKADAQLRALAAQIDDEEALPE
ELQGVSAPAADAAGSADEAEGEDESADDQDAETDDADTDD--------DD-EDDGDGAEG
LGAMFG-------------------------
>nab_aegyptia_DSM_13077
-----MSAQADRKTENLPQWKQEE-VADLEALIENYESVGIVGIAGIPSKQLQDMRRDLH
GTAELRVSRNTLQVRALETA---GLDDLVDDVEGQVGLIGTNDNPFALYKELEASKTPAP
INEGEVAPNDIVIPEGDTGVDPGPFVGELQSIGANARIEDGSIQVMEDSTVLEAGGEVSA
DLANVLNELGIEPKEVGLDLRAVVAEGVLFDPEDLDIDIEAYESDVQTAAARARNLSLNA
PFPTATTAPTLIAKATGEAKSLGLQAAIEDEDLMPDLVSKADAQLRALAAQIDDEEALPD
ELQDVSAP----AAGAAGADDEGEDADESVDDQDAEADTDDDDD----DD-EDDGDGAEG
LGAMFG-------------------------
>hpg_xanaduensis_SH_6
-----MSAQAERKTENLPQWKREE-VDELADLLADYESVGIVGLTGIPSKQLQDMRRDLY
GTAELRVSRNTLQIRALEDA---GYDDLVDHVEGHVGLVATNDNPFTLYKELEASKTPAP
INEGEVAPNDIVIPEGDTGIDPGPFVGELQSIGANARIEDGSIQVMEDSTVLEAGEEVSA
DLANVLNELGIEPKEVGLDLRAVIADGVLFDPEDLDIDVEAYESDISTAAARARNLAINA
EYPTAATAPTLIAKATGEAKSLGLQAAIEDEDLMPDLVSKADAQLRALAAQIDDEEALPE
ELQDVEAP---AAEADAAAADEDEGEDESADEDADTEAGDADTDD---DD-EDDGDGAAG
LGEMFG-------------------------
>nbt_gregoryi_SP2
-----MSAEAERKTENLPQWKKEE-VEELADLLEDYESVGIVGLTGIPSKQLQDMRRDLH
GSAELRVSRNTLQIRALEEA---GYDDLVSDVEGHVGLIATNDNPFALYKELEASKTPAP
INEGEVAPNDIVIPEGDTGVDPGPFVGELQGIGANARIEDGSIQVMEDSTVLEAGEEVSV
DLANVLNELGIEPKEVGLDLRAVVAEGVLFDPEDLDIDIEAYESDVQTAAARARNLAVNA
EFPTASTVPTLVAKATGEAKSLGLQAAIEDEALMPDLVSKADAQLRALAVQIDDEEALPE
ELQDVEAP---AAPAADEGDREDESADDQDEAEADDADTDD-------DE-DDDGDGAEG
LGEMFG-------------------------
>hbi_lacisalsi_AJ5
-----MSAQAERKTENLPQWKQEE-VEELSELLGEYESVGIVGLTGIPSKQLQDMRRDLY
GTAELRVSRNTLQIRALEEA---GYDDLVDHVEGHVGLIATNDNPFALYKELEASKTPAP
INEGEVAPNDIVIPEGDTGVDPGPFVGELQGIGANARIEDGSIQVMEDSTVLEAGEEVSA
DLANVLNELGIEPKEVGLDLRAVVAEGVLFDPEDLDIDVEAYESDVQTAAARARNLAVNA
EYPTETTVPTLVAKATGEAKSLGLQAAIEDEELMPDLVTKADAQLRALAAQIDDEEALPE
ELQDVDAP-AQPAADEGESEDEDESVDDQTEEEADADEE---------DD-DDDEDGAAG
LGEMFG-------------------------
>hbi_nitrareducens_JCM_10879
-----MSAQAERKTENLPQWKQEE-VDELSELLGEYESVGIVGLTGIPSKQLQDMRRDLH
GTAELRVSRNTLQIRALEEA---GYEDLVSHVEGHVGLIATNDNPFALYKELEASKTPAP
INEGEVAPNDIVIPEGDTGVDPGPFVGELQGVGANARIEDGSIQVMEDSTVLEAGEEVSV
DLANVLNELGIEPKEVGLDLRAVVAEGVLFDPEDLDIDVEAYRSDVETAAARARNLAINA
EFPTESTVPTLVAKATGEAKSLGLQAAIEDEELMPDLVTKADAQLRALATQIDDEEALPE
ELQDVDAP---AQPAADEGDEEEESADDQTEDEADAADED--------DD-DDDEDGASG
LGEMFG-------------------------
>htg_limicola_JCM_13563
-----MSAQAERKTENLPQWKKEE-VDELAEIISEYESVGIVGIAGIPSKQLQDMRRDLH
GTAELRVSRNTLQTRALEDA---GLDDLVEHIEGQVGIVGTNENPFSLYKELEASKTPAP
INEGEVAPNDIVIPEGDTGVDPGPFVGELQSIGANARIEEGSIQVMEDSTVLEAGEEVSA
DLANVLNELGIEPKEVGLDLRAVIADGVLFDPADLDIDVEAYQSDVSTAAARAQNLSINA
SFPTATTAPTLIAKATGEAKSLGLQAAIEDEALMPDLVSKADAQLRALAAQIDDEEALPE
ELQDVEAA------APAAADDEDESADDQTEDDAETEDADTDD-----DDDEDGGDGAAG
LGEMFG-------------------------
>htg_salina_JCM_13891
-----MSAQAERKTENLPQWKREE-VDELQEIIESYDSVGIVGITGIPSKQLQDMRRDLH
GTAELRVSRNTLQVRALEQS---GLEDLVDHVEGQVGIVGTNDNPFTLYKELEASKTPAP
INEGEVAPNDIVIPEGDTGVDPGPFVGELQSIGANARIEEGSIQVMEDSTVLEAGGEVSA
DLANVLNELGIEPKEVGLDLRAVVADGVLFDPEDLDIDVEAYESDVSTAAARARNLAINA
SFPTASTAPTLIAKATGEAKSLGLQAAIEDEELMPDLVSKADAQLRALAAQIDDEEALPE
ELQDVDVS----ADSAAADEGEDESADEDDDTEADADEADADTDD---DD-DDGGDGGAG
LGEMFG-------------------------
>htg_turkmenica_DSM_5511
-----MSAQAERKTENLPQWKKEE-VDELQEIIESYDSVGIVGITGIPSKQLQDMRRDLH
GTAELRVSRNTLQVRALEQS---GLEDLVEHVEGQVGIVGTNDNPFTLYKELEASKTPAP
INEGEVAPNDIVIPEGDTGVDPGPFVGELQSIGANARIEEGSIQVMEDSTVLEAGGEVSA
DLSNVLNELGIEPKEVGLDLRAVVADGVLFDPEDLDIDVEAYESDVSTAAARARNLAINA
SFPTASTAPALIAKATGEAKSLGLQAAIEDEELMPDLVSKADAQLRALAAQIDDEEALPE
ELQGVDAA-----AEPAADEGDEESADEQDDTEPDADEADADTDD---DD-DDGGDGGAG
LGEMFG-------------------------
>htg_thermotolerans_DSM_11522
-----MSAQAERKTENLPQWKKEE-VAELEEIIERYDSVGIVGIAGIPSKQLQDMRRDLY
GTAQLRVSRNTLQSRALEDA---GFGDLVEHVEGQVGIVGTNENPFSLYKELEASKTPAP
INEGEVAPNDIVIPEGDTGVDPGPFVGELQSIGANARIEDGSIQVMEDSTVLEAGEEVSA
DLANVLNELGIEPKEVGLDLRAVVADGVRFDPEDLDIDVEAYESDVSTAAARARNLAINA
SFPTASTAPTLIAKATGEAKSLGLQAAIEDEELMPDLVSKADAQLRALAAQIDDEDALPE
ELQDVDAA--AQPAAADEGDADDESADDQTEEAETEDADTDDD-----DD-EDDGDGAAG
LGEMFG-------------------------
>nnm_pellirubrum_DSM_15624
-----MSAQAERKTENLPQWKKEE-VAELEEIIERYDSVGIVGIAGIPSKQLQDMRRDLY
GTAQLRVSRNTLQSRALEDA---GFGDLVEHVEGQVGIVGTNENPFSLYKELEASKTPAP
INEGEVAPNDIVIPEGDTGVDPGPFVGELQSIGANARIEDGSIQVMEDSTVLEAGEEVSA
DLANVLNELGIEPKEVGLDLRAVVADGVRFDPEDLDIDVEAYESDVSTAAARARNLAINA
SFPTASTAPTLIAKATGEAKSLGLQAAIEDEELMPDLVSKADAQLRALAAQIDDEDALPE
ELQDVDAA--AQPAAADEGDADDESADDQTEEAETEDTDTDDD-----DD-EDDGDGAAG
LGEMFG-------------------------
>nnm_versiforme_JCM_10478
-----MSAQAERKTENLPQWKREE-VDELGQIIDDYESVGVVGIAGIPSKQLQDMRRDLH
GTAVLRVSRNTLQTRALEDA---GFGDLVEHIGGQVGIIATNENPFSLYKELEASKTPAP
INEGEVAPNDIVIPEGDTGVDPGPFVGELQGIGANARIEEGSIQVMEDSTVLEAGEEVSA
DLANVLNELGIEPKEVGLDLRAVIADGVLFDPEDLDIDIEAYRSDVSTAAARARNLSVNA
SYPTESTAPTLVAKATGEAKSLGLQAAIEDEALMPDLVSKADAQLRAIAAQIDDEEALPD
ELQDVAAA-----AEPAAADDEDESADDQTEDDAETEDADADADDD--DD-EDDGDGAAG
LGEMFG-------------------------
>nnm_pallidum_DSM_3751
-----MSAQAERKTENLPQWKKEE-VDELARIIDEYESVGVVGIAGIPSKQLQDMRRDLH
GTAVLRVSRNTLQTRALEDA---GFGDLVEHIGGQVGIIATDENPFSLYKELEASKTPAP
INEGEVAPNDIVIPEGDTGVDPGPFVGELQGIGANARIEEGSIQVMEDSTVLEAGEEVSA
DLANVLNELGIEPKEVGLDLRAVIAEGVLFDPEDLDIDIEAYRSDVSTAAARARNLSINA
SFPTATTAPTLIAKATGEAKSLGLQAAIEDEDLMPDLVSKADAQLRALAGQIDDEEALPD
ELQDVAAP-----AEPAAADDEDESADDQTDDEAETEDAETD------DD-DDDGDGAAG
LGEMFG-------------------------
>hrr_LB1
-----MSAQAERKTENLPQWKKEE-VDELARIIDEYESVGVVGIAGIPSKQLQDMRRDLH
GTAVLRVSRNTLQTRALEDA---GFGDLVEHIGGQVGIIATDENPFSLYKELEASKTPAP
INEGEVAPNDIVIPEGDTGVDPGPFVGELQGIGANARIEDGSIQVMEDSTVLEAGEEVSA
DLANVLNELGIEPKEVGLDLRAVIAEGVLFDPEDLDIDVEAYRSDVSTAAARARNLSINA
SFPTATTAPTLIAKATGEAKSLGLQAAIEDEDLMPDLVSKADAQLRALAGQIDDEEALPD
ELQDVAAP-----AEPAAADDEDESADDQTDDEAETEDAETD------DDDEDDGDGAAG
LGEMFG-------------------------
>nnm_altunense_JCM_14663
-----MSAQAERKTENLPQWKKEE-VDELARIIDEYESVGVVGIAGIPSKQLQDMRRDLH
GTAVLRVSRNTLQTRALEDA---GFGDLVEHIGGQVGIIATDENPFSLYKELEASKTPAP
INEGEVAPNDIVIPEGDTGVDPGPFVGELQGIGANARIEDGSIQVMEDSTVLEAGEEVSA
DLANVLNELGIEPKEVGLDLRAVIAEGVLFDPEDLDIDVEAYRSDVSTAAARARNLSINA
SFPTATTAPTLIAKATGEAKSLGLQAAIEDEDLMPDLVSKADAQLRALAGQIDDEEALPD
ELQDVAAP-----AEPAAADDEDESADDQTDDEAETEDAETD------DDDEDDGDGAAG
LGEMFG-------------------------
>nnm_gari_JCM_14663
-----MSAQAERKTENLPQWKKEE-VDELARIIDEYESVGVVGIAGIPSKQLQDMRRDLH
GTAVLRVSRNTLQTRALEDA---GFGDLVEHIGGQVGIIATDENPFSLYKELEASKTPAP
INEGEVAPNDIVIPEGDTGVDPGPFVGELQGIGANARIEDGSIQVMEDSTVLEAGEEVSA
DLANVLNELGIEPKEVGLDLRAVIAEGVLFDPEDLDIDVEAYRSDVSTAAARARNLSINA
SVPTATTAPTLIAKATGEAKSLGLQAAIEDEDLMPDLVSKADAQLRALAGQIDDEEALPD
ELQDVAAP-----AEPAAADDEDESADDQTDDEAETEDADTD------DDDEDDGDGAAG
LGEMFG-------------------------
>nnm_sp_J7_2
-----MSAQAERKTENLPQWKKEE-VDELARIIDEYESVGVVGIAGIPSKQLQDMRRDLH
GTAVLRVSRNTLQTRALEDA---GFGDLVEHIGGQVGIIATDENPFSLYKELEASKTPAP
INEGEVAPNDIVIPEGDTGVDPGPFVGELQGIGANARIEDGSIQVMEDSTVLEAGEEVSA
DLANVLNELGIEPKEVGLDLRAVIAEGVLFDPEDLDIDVEAYRSDVSTAAARARNLSINA
SVPTATTAPTLIAKATGEAKSLGLQAAIEDEDLMPDLVSKADAQLRALAGQIDDEEALPD
ELQDVSAP-----AEPAAADDEDESADDQTDDEAETEDADT---DD--DD-EDDGDGAAG
LGEMFG-------------------------
>hrd_tiamatea_SARL4B
-----MSAESERKTEHIPEWKREE-IDDVVEMIESYDSVGVVDLTGIPSQQLQDMRRNLY
GTAELRVSRNTLVERALDEVD-EGLETLVEFVSGHVGLIGTNDNPFSLYQQLEASKTSAP
INAGEVAPNDIVIPEGDTGIDPGPFVGELQSVGANARIQEGSIQVLEDSTVLEAGGEVSA
DLSNVLAELGIEPKEVGLDLRAVYAEGVLFEPEDLELDIEAYRSDVQAAAGRARNLSINA
VYPTAETGPALLQKARGEAKSLGVQASIESPDLADDLVSKADAQVRALVGQIDDEAALPE
ELQGVETD--TASEEATAEQADDQAEDDVEDTTDDADDAEDGD-----DD-EDGGDGGDA
LGAMFD-------------------------
>hrd_utahensis_DSM_12940
-----MSAESERKTEHIPEWKREE-IDDVVEMIDAYDSVGVVDLAGIPSQQLQDMRRNLY
GTAEIRVSRNTLVERALNEVD-EGLDTLVDFVSGHVGLIGTDDNPFSLYQQLEASKTSAP
INAGEVAPNDIEIPEGDTGIDPGPFVGELQSVGANARIQEGSIQVLEDSTVLEAGGEVSA
DLANVLGELGIEPKEVGLDLRAVYAEGVLFEPEDLELDVEEYRSDIQAAASRARNLSVNA
VYPTAQTGPALLQKARGEAKSLGVQASIESPDLADDLVSKADAQVRALVSQIDDDEALPE
ELQGVEVD--TASETATAEQADEEAEDDTEDATDEAEDAADD------DD-DDGDDGGDA
LGAMFG-------------------------
>hmc_mukohataei_DSM_12286
-----MSAEAERKTETIPEWKREE-VDSIVEMIESYDSIGVVAITGIPSRQLQDMRRGLH
GTAELRVSRNTLLERALDEVD-AGLEQLGDYVSGQVGLIGTNDNPFGLYKELEASKTPAP
ISAGEIAPNDIVIPEGDTGVDPGPFVGELQNVGANARIDGGSIKVVEDSTVLEAGGEVST
DLENVLGELGIEPKEVGLDLRGVFADGVLFEPEELELDVEEYEADIKAAASAGWNLSVNA
EYPTTQNASTLLQNARGDAKSLAVFASIEDPEVVPDLVSKADAQVRAIAAQIDDEEALPE
ELQGVDAQ--PAATDASTDEDETDAETEDTSDDAEAEAAEDDDDD---DD-DDDEDAGDA
LGAMF--------------------------
>har_japonica_DSM_6131
-----MSAESERKTETIPEWKQEE-VDAIVDMIESYESVGVVNIAGIPSRQLQDMRRDLH
GTAELRVSRNTLLERALDEVD-DGLEDLNSYITGQVGLIGTDDNPFSLFQELEASKTPAP
IGAGEVAPNDIVIPEGDTGVDPGPFVGELQSVGADARIQEGSIQVLSDSTVLDTGEEVSQ
ELANVLNELGIEPKEVGLDLRAVFADGVLFEPAELELDVDEYRSDIQAAASRAFNLSVNA
DYPTATTAPTMLQSARGNAKSLALQAAIEDPEVVPDLVSKADAQVRALASQIDDEEALPE
ELQGVEAD--VATEEPTDDQDEDTASEDEADADSDAADEAD-------ED-DDDGDAGDA
LGEMF--------------------------
>har_argentinensis_DSM_12282
-----MSAESERKTETIPEWKQEE-VDAIVDMIESYESVGVVNIAGIPSRQLQDMRRDLH
GTAELRVSRNTLLERALDEVD-DGLEDLNSYITGQVGLIGTDDNPFSLFQELEASKTPAP
IGAGEVAPNDIVIPEGDTGVDPGPFVGELQSVGADARIQEGSIQVLSDSTVLDTGEEVSQ
ELANVLNELGIEPKEVGLDLRAVFADGVLFEPEELELDVDEYRSDIQAAAGRAFNLSVNA
DYPTATTAPTMLQSARGNAKSLALQAAIEDPEVVPDLVSKADAQVRALASQIDDEEALPE
ELQGVEAD--VATEEPTDDQDEDTVSEDDADADDAAEEAD--------ED-DDDGDAGDA
LGEMF--------------------------
>har_vallismortis_ATCC_29715
-----MSAESERKTETIPEWKQEE-VDAIVAMIESYESVGVVNIAGIPSRQLQDMRRDLH
GTAELRVSRNTLLERALDEVD-DGLEDLNSYVTGQVGLIGTDDNPFSLFQELEASKTPAP
IGAGEIAPNDIVIPEGDTGVDPGPFVGELQSVGADARIQEGSIQVLSDSTVLDTGEEVSQ
ELANVLNELGIEPKEVGLDLRAVFADGVLFEPEELELDVDEYRSDIQAAAGRAFNLSVNA
DYPTATTAPTMLQSARGNAKSLALQAAIEDPEVVPDLVSKADAQVRALASQIDDEEALPE
ELQGVEAA---ATEEPTDDQDEDTASEDDGDADDAAEEADDG------DD-DDDEDAGDA
LGAMF--------------------------
>har_hispanica_ATCC_33960
-----MSAESERKTETIPEWKQEE-VDAIVEMIESYESVGVVNIAGIPSRQLQDMRRDLH
GTAELRVSRNTLLERALDEVD-DGLEDLNSYITGQVGLIGTDDNPFSLFQELEASKTPAP
IGAGEVAPNDIVIPEGDTGVDPGPFVGELQSVGADARIQEGSIQVLSDSTVLDTGEEVSQ
ELANVLNELGIEPKEVGLDLRAVFADGVLFEPEELELDVDEYRSDIQAAAGRAFNLSVNA
DYPTATTAPTMLQSARGNAKSLALQAAIEDPEVVPDLVSKADAQVRALASQIDDEEALPE
ELQGVEAD--VATEEPTDDQDDDTASEDDADADDAAEEAD--------DG-DDDEDAGDA
LGAMF--------------------------
>har_amylolytica_JCM_13557
-----MSAESERKTETIPEWKQEE-VDAIVAMIESYESVGVVNIAGIPSRQLQDMRRDLH
GTAELRVSRNTLLERALDEVD-DGLEDLNSYITGQVGLIGTDDNPFSLFQELEASKTPAP
IGAGEVAPNDIVIPEGDTGVDPGPFVGELQSVGADARIQEGSIQVLSDSVVLDTGEEVSQ
ELANVLNELGIEPKEVGLDLRAVFADGVLFEPEELELDIDEYRSDIQAAAGRAFNLSVNA
DYPTATTAPTMLQSARGNAKSLALQAAIEDPEVVPDLVSKADAQVRALASQIDDEEALPE
ELQGVEAD--VATEEPTDDQDEDTASEDDADADDAAEEADD-------DD-DDDEDAGDA
LGAMF--------------------------
>hrr_92
-----MSAESERKTETIPEWKQEE-VDAIVAMIESYESVGVVNIAGIPSRQLQDMRRDLH
GTAELRVSRNTLLERALDEVD-DGLEDLNSYITGQVGLIGTDDNPFSLFQELEASKTPAP
IGAGEVAPNDIVIPEGDTGVDPGPFVGELQSVGADARIQEGSIQVLSDSVVLDTGEEVSQ
ELANVLNELGIEPKEVGLDLRAVFADGVLFEPEELELDIDEYRSDIQAAAGRAFNLSVNA
DYPTATTAPTMLQSARGNAKSLALQAAIEDPEVVPDLVSKADAQVRALASQIDDEEALPE
ELQGVEAD--VATEEPTDDQDEDTASEDDADADDAAEEADDD------DDDDEDEDAGDA
LGAMF--------------------------
>har_sinaiiensis_ATCC_33800
-----MSAESERKTETIPEWKQEE-VDAIVEMIESYESVGVVNIAGIPSRQLQDMRRDLH
GTAELRVSRNTLLERALDDVD-DGLEDLNDYITGQVGLIGTDDNPFSLFQELEASKTPAP
IGAGEVAPNDIVIPEGDTGVDPGPFVGELQSVGADARIQEGSIQVLSDSTVLDTGEEVSQ
ELANVLNELGIEPKEVGLDLRAVFADGVLFEPEELELDIDEYRSDIQAAAGRAFNLSVNA
DYPTATTAPTMLQSARGNAKSLALQAAIEDPEVVPDLVSKADAQVRALASQIDDEEALPE
ELQGVEAD--VATEEPTDDQDEDTASEDDADADDAAEEADD-------DD-DDDEDAGDA
LGAMF--------------------------
>har_californiae_ATCC_3379
-----MSAESERKTETIPEWKQEE-VDAIVEMIESYESVGVVNIAGIPSRQLQDMRRDLH
GTAELRVSRNTLLERALDDVD-DGLEDLNGYITGQVGLIGTDDNPFSLFQELEASKTPAP
IGAGEVAPNDIVIPEGDTGVDPGPFVGELQSVGADARIQEGSIQVLSDSTVLDTGEEVSQ
ELSNVLNELGIEPKEVGLDLRAVFADGVLFEPEELELDIDEYRSDIQAAAGRAFNLSVNA
DYPTATTAPTMLQSARGNAKSLALQAAIEDPEVVPDLVSKADAQVRALASQIDDEEALPE
ELQGVEAD--VATEEPTDDQDEDTASEDDADADDAAEE----------AD-DDDEDAGDA
LGAMF--------------------------
>har_marismortui_ATCC_43049
-----MSAESERKTETIPEWKQEE-VDAIVEMIESYESVGVVNIAGIPSRQLQDMRRDLH
GTAELRVSRNTLLERALDDVD-DGLEDLNGYITGQVGLIGTDDNPFSLFQELEASKTPAP
IGAGEVAPNDIVIPEGDTGVDPGPFVGELQSVGADARIQEGSIQVLSDSTVLDTGEEVSQ
ELSNVLNELGIEPKEVGLDLRAVFADGVLFEPEELELDIDEYRSDIQAAAGRAFNLSVNA
DYPTATTAPTMLQSARGNAKSLALQAAIEDPEVVPDLVSKADAQVRALASQIDDEEALPE
ELQGVEAD--VATEEPTDDQDDDTASEDDADADDAAEEADD-------DD-DDDEDAGDA
LGAMF--------------------------
>hap_paucihalophilus_DX253
-----MSAEAERKTETIPEWKREE-VAELTDFVESYNSVGVVNITGIPSKQLQNMRRGLH
GSAELRVSRNTLVQRALDSVG-AGFEDLEEYVSGQIGLIGTNDNPFGLYKELEASKSPAP
ISAGEIAPNDILIPEGDTGVDPGPFVGELQQAGASARIMDGSIHVTEDSLVAEEGDEVSE
ELANVLSELGMEPKEVGLDLRAVYSDGVMFESDELAIDVDEYRTDIETAAAFARNLSVNA
VYPTEQTAPLLISKATGEAKSLGLQAAIESPDVVPDLVSKADAQLRALAAQIDDEDALPE
ELRGVEAP-------ATDSAAEEEESTDEEATEAEPEDDD--------DD-DDDEDAGAG
LGAMFG-------------------------
>hqr_walsbyi_C23
--MSNSATAAARRTDTIPEWKREE-VDELVSFIDQYDSIGIVNVAGIPSRQLQSMRRDLY
GSAAIRMSRNTLTTRALEEVA-DGCEELTTFVAGQVALVGTNDNPFGLYKQLEASKTPAP
ISAGEVAPNDIVIPEGDTGVDPGPFVGELQQVGASARIMDGSIKVTEESQVLDSGEEVSS
ELSGVLAELGIEPKEVGLDLRGVFADDVLFEPDELELDIDAYQSDIQSAAAGARNLSVNA
SYPTAQTTPTLLANAVSDAKALGVSASIEDPAVLPDLIAKADAQVQSIAANIDDEDALPE
ELQDIETPVQPDASSTTDQDVDQETNAGSDADSDESADGDDEAADTDDDD-DDDDDGAEG
LGAMFG-------------------------
>hqr_walsbyi_DSM_16790
--MSNSATAAARRTDTIPEWKREE-VDELVSFIDQYDSIGIVNVAGIPSRQLQSMRRDLY
GSAAIRMSRNTLTTRALEEVA-DGCEELTTFVAGQVALVGTNDNPFGLYKQLEASKTPAP
ISAGEVAPNDIVIPEGDTGVDPGPFVGELQQVGASARIMDGSIKVTEESQVLDSGEEVSS
ELSGVLAELGIEPKEVGLDLRGVFADDVLFEPDELELDIDAYQSDIQSAAAGARNLSVNA
SYPTAQTTPTLLANAVSDAKALGVSASIEDPAVLPDLIAKADAQVQSIAANIDDEDALPE
ELQDIETPVQPEASSTTDQDVDQETDAGSDADSDESADGDDEAADT--DD-DDDDDGAEG
LGAMFG-------------------------
>hrr_J07HR59
------MSSEARKTETIPEWKREE-VAEIVEFLETYDAIGVVGVEGIPSRQLQAMRRELY
GEAELRMSRNTLVTRALEQVG-DGLEQLTDYLEGQIGLIATNDNPFGLFQQLEESKTPAP
IGAGEISPSDIVIAEGDTGVDPGPFVGELQQVGASARIQDGSIQVVEESTVLEEGGEVSA
ELANVLSELGIEPKEVGLDLRGVHADEVIFEPDELEIDIDEY------------------
------------------------------------------------------------
------------------------------------------------------------
-------------------------------
>hgn_salarium_B_1
----MSESESVRRTEVIPQWKQDE-VDELVDFIEGYSSVGIVGVAGIPSKQLQNMRRGLH
GKAEVRMSRNTLVTRALEQVD-EGVEDLTEFVAGQVALIGTNDNPFGLFKELEASKTPAP
INAGEVAPNDIVIPEGDTGVDPGPFVGELQQVGASARIMDGSITVTEDSTVLSEGEVVSE
ELSNVLSELGIEPKEVGLDLKSVYSEGVLFAPEELAIDIDEYRADIQSAVSAATNLSVNA
VYPTTQTAPTLLSKAAGEAKALGLHAAIENEELMPDLVSRADAQLRALAAQIDDEEALPA
ELRGAAAP-----AASTEEEDADDAQADEEAEADTEEAAD--------DD-DEDDDEGDG
LGMMFG-------------------------
>hfx_mediterranei_ATCC_33500
-----MSESGTRQTEVIPQWKRDE-VEELVDFIDSYESVGVVGVAGIPSKQLQAMRRELH
GSAAVRMSRNTLVNRALDEVN-DGFEELKEYIAGQVALIGTNDNPFALYKELEASKTPAP
INAGEVAPNDIVIPEGDTGVDPGPFVGELQQVGASARIMEGSIKVTEDSHVLDEGEEVSE
ELANVLVELGIEPKEVGLDLRGVFSEGVLFEPDELAIDVDEYRADIQSAVSAATNLSVNA
VYPTAQTAPSLIAKATSEAKSVGLFANIESPDFMPELITKADAQLRALATKIDDEEALPE
ELRGVSAP-------SAPAADEDESTDEEAEEADEAEADDTD------DE-GDDEDAGDA
LGSLF--------------------------
>hfx_mucosum_ATCC_BAA_1512
-----MSESGSRKTEVIPQWKRDE-VDELVEFIDSYESVGVVGVAGIPSRQLQAMRRELH
GSAAVRMSRNTLVNRALDEVN-DGFEELKEYIAGQVALIGTNDNPFALYKELEASKTPAP
INAGEVAPNDIVIPEGDTGVDPGPFVGELQQVGASARIMDGSIKVTEDSHVLSTGEEVSE
ELANVLAELGIEPKEVGLDLRGVFSEGVLFEPDELAIDVDEYRADIQSAVAAATNLSVNA
VYPTAQTAPTLIAKATSEAKSVGLFANIESPDFMPELITKADAQLRALAAKIDDEEALPE
ELRGVSAP-------SAAAADEDESTDEETADADEADADDAADTDD--EG--DDEDAGDA
LGSLF--------------------------
>hfx_elongans_ATCC_BAA_1513
-----MSESGVRQTEEIPQWKREE-VDELVDFIEGYESVGVVGVAGIPSRQLQAMRRELH
GSAQVRMSRNTLVNRALDEVD-DGFEGLKEYVAGQVALIGTNDNPFALFKELEASKTPAP
INAGEVAPNDIVIPEGDTGVDPGPFVGELQQVGASARIMDGSIKVTEDSQVLDEGEEVSE
ELSNVLAELGIEPKEVGLDLRGVFSEGVLFEPDELEIDVDEYRADIQSAVAAATNLSVNA
VYPTAQTAPTLIAKATGEAKSVGLFANIESPDFMPELVSKADAQLRALAAQIDDEEALPE
ELRGVSAP-------SAPAAEEEESTDEEPAEADEADADADEDAD---DD-DGDEDAGDA
LGSLF--------------------------
>hfx_larsenii_JCM_13917
-----MSESGVRQTEEIPQWKREE-VDELVDFIEGYESVGVVGVAGIPSRQLQAMRRELH
GSAQVRMSRNTLVNRALDEVD-DGFEELKEYVAGQVALIGTNDNPFALFKELEASKTPAP
INAGEVAPNDIVIPEGDTGVDPGPFVGELQQVGASARIMDGSIKVTEDSQVLDEGEEVSE
ELSNVLAELGIEPKEVGLDLRGVFSEGVLFEPDELEIDVDEYRADIQSAVAAATNLSVNA
VYPTAQTAPTLIAKATGEAKSVGLFANIESPDFMPELVSKADAQLRALAAQIDDEEALPE
ELRGVSAP----SAPAAEEEESTDEEPAETEADADADEDAD-------DD-DGDEDAGDA
LGSLF--------------------------
>hfx_ATCC_BAA-644
-----MSESEVRQTEVIPQWKREE-VDELVDFIESYESVGVVGVAGIPSRQLQSMRRELH
GSAAVRMSRNTLVNRALDEVN-DGFEELKEYIAGQVALIGTNDNPFALFKELEASKTPAP
INAGEVAPNDIVIPEGDTGVDPGPFVGELQQVGASARIMDGSIKVTEDSNVLSEGEEVSE
ELANVLAELGIEPKEVGLDLRGVFSEGVLFEPDELAIDVDEYRADIQSAVSAATNLSVNA
VYPTAQTAPTLIAKATSEAKAVGLFANIESPDFMPELISKADAQLRALAANIDDEEALPE
ELRGVSAA-------DTGAAEEEESTDEEAADADEADADADEDAAD--DD-GDDEDAGDA
LGSLF--------------------------
>hfx_ATCC_BAA-645
-----MSESEVRQTEVIPQWKREE-VDELVDFIESYESVGVVGVAGIPSRQLQSMRRELH
GSAAVRMSRNTLVNRALDEVN-DGFEELKEYIAGQVALIGTNDNPFALFKELEASKTPAP
INAGEVAPNDIVIPEGDTGVDPGPFVGELQQVGASARIMDGSIKVTEDSNVLSEGEEVSE
ELANVLAELGIEPKEVGLDLRGVFSEGVLFEPDELAIDVDEYRADIQSAVSAATNLSVNA
VYPTAQTAPTLIAKATSEAKAVGLFANIESPDFMPELISKADAQLRALAANIDDEEALPE
ELRGVSAA-------DTGAAEEEESTDEEAADADEADADADEDAAD--DD-GDDEDAGDA
LGSLF--------------------------
>hfx_ATCC_BAA-646
-----MSESEVRQTEVIPQWKREE-VDELVDFIESYESVGVVGVAGIPSRQLQSMRRELH
GSAAVRMSRNTLVNRALDEVN-DGFEELKEYIAGQVALIGTNDNPFALFKELEASKTPAP
INAGEVAPNDIVIPEGDTGVDPGPFVGELQQVGASARIMDGSIKVTEDSNVLSEGEEVSE
ELANVLAELGIEPKEVGLDLRGVFSEGVLFEPDELAIDVDEYRADIQSAVSAATNLSVNA
VYPTAQTAPTLIAKATSEAKAVGLFANIESPDFMPELISKADAQLRALAANIDDEEALPE
ELRGVSAA-------DTGAAEEEESTDEEAADADEADADADEDAAD--DD-GDDEDAGDA
LGSLF--------------------------
>hfx_volcanii_DS2
-----MSESEVRQTEVIPQWKREE-VDELVDFIESYESVGVVGVAGIPSRQLQSMRRELH
GSAAVRMSRNTLVNRALDEVN-DGFEELKEYIAGQVALIGTNDNPFALFKELEASKTPAP
INAGEVAPNDIVIPEGDTGVDPGPFVGELQQVGASARIMDGSIMVTEDSNVLSEGEEVSE
ELANVLAELGIEPKEVGLDLRGVFSEGVLFEPDELAIDVDEYRADIQSAVSAATNLSVNA
VYPTAQTAPTLIAKATSEAKAVGLFANIESPDFMPELISKADAQLRALAANIDDEEALPE
ELRGVSAA-------DTGAAEEEESTDEEAADADQADAAEDDDAAD--DD-GDDEDAGDA
LGSLF--------------------------
>hfx_alexandrinus_JCM_10717
-----MSESEVRQTEVIPQWKREE-VDELVDFIESYESVGVVGVAGIPSRQLQSMRRELH
GSAAVRMSRNTLVNRALDEVN-DGFEELKEYIAGQVALIGTNDNPFALFKELEASKTPAP
INAGEVAPNDIVIPEGDTGVDPGPFVGELQQVGASARIMDGSIKVTEDSNVLSAGEEVSE
ELANVLAELGIEPKEVGLDLRGVFSEGVLFEPDELAIDVDEYRADIQSAVSAATNLSVNA
VYPTAQTAPTLIAKATSEAKAVGLFANIESPDFMPELISKADAQLRALAANIDDEEALPE
ELRGVSAA-------DTGAAEEEESTDEEAADADEADAAEDDDAAD--DD-GDDEDAGDA
LGSLF--------------------------
>hfx_BAB-2207
-----MSESEVRQTEVIPQWKREE-VDELVDFIESYESVGVVGVAGIPSRQLQSMRRELH
GSAAVRMSRNTLVNRALDEVN-DGFEELKEYIAGQVALIGTNDNPFALFKELEASKTPAP
INAGEVAPNDIVIPEGDTGVDPGPFVGELQQVGASARIMDGSIKVTEDSNVLSAGEEVSE
ELANVLAELGIEPKEVGLDLRGVFSEGVLFEPDELAIDVDEYRADIQSAVSAATNLSVNA
VYPTAQTAPTLIAKATSEAKAVGLFANIESPDFMPELISKADAQLRALAANIDDEEALPE
ELRGVSAA-------DTGAAEEEESTDEEAADADEADAAEDDDAAD--DD-GDDEDAGDA
LGSLF--------------------------
>hfx_lucentense_DSM_14919
-----MSESEVRQTEVIPQWKREE-VDELVDFIESYESVGVVGVAGIPSRQLQSMRRELH
GSAAVRMSRNTLVNRALDEVN-DGFEELKEYIAGQVALIGTNDNPFALFKELEASKTPAP
INAGEVAPNDIVIPEGDTGVDPGPFVGELQQVGASARIMDGSIKVTEDSNVLSAGEEVSE
ELANVLAELGIEPKEVGLDLRGVFSEGVLFEPDELAIDVDEYRADIQSAVSAATNLSVNA
VYPTAQTAPTLIAKATSEAKAVGLFANIESPDFMPELISKADAQLRALAANIDDEEALPE
ELRGVSAA-------DTGAAEEEESTDEEAADADEADAAEDDDAAD--DD-GDDEDAGDA
LGSLF--------------------------
>hfx_prahovense_DSM_18310
-----MSESEVRQTEVIPQWKREE-VDELVDFIESYESVGVVGVAGIPSRQLQAMRRELH
GSAAVRMSRNTLVNRALDEVD-DGFEDLKEYIAGQVALIGTNDNPFALFKELEASKTPAP
INAGEVAPNDIVIPEGDTGVDPGPFVGELQQVGASARIMDGSIKVTEDSNVLSEGEEVSE
ELANVLAELGIEPKEVGLDLRGVFSEGVLFEPDELAIDVDEYRADIQSAVSAATNLSVNA
VYPTAQTAPTLIAKATSEAKAVGLFANIESPDFMPELISKADAQLRALAANIDDEEALPE
ELRGVSAA-------DTGAAEEEESTDEEAADADEADADEDAAE----DD-GDDEDAGDA
LGSLF--------------------------
>hfx_denitrificans_ATCC_35960
-----MSESEVRQTEVIPQWKREE-VDELVDFIESYESVGVVGVAGIPSRQLQAMRRELH
GSAAVRMSRNTLANRALDEVD-DGFEELKEYIAGQVALIGTNDNPFALYKELEASKTPAP
INAGEVAPNDIVIPEGDTGVDPGPFVGELQQVGASARIMDGSIKVTEDSNVLSAGEEVSE
ELANVLAELGIEPKEVGLDLRGVFSEGVLFEPDELAIDVDEYRADIQSAVSAATNLSVNA
VYPTAQTAPTLIAKATSEAKAVGLFANIESPDFMPELISKADAQLRALAANIDDEEALPE
ELRGVSAA-------DTGAAEEEESTDEETADADEADADADDAAAE--DD-GDDEDAGDA
LGSLF--------------------------
>hfx_gobbonsii_ATCC_33959
-----MSESEVRQTEVIPQWKREE-VDELVDFIESYESVGVVGVAGIPSRQLQAMRRELH
GSAAVRMSRNTLANRALDEVD-DGFEELKEYIAGQVALIGTNDNPFALYKELEASKTPAP
INAGEVAPNDIVIPEGDTGVDPGPFVGELQQVGASARIMDGSIKVTEDSNVLSAGEEVSE
ELANVLAELGIEPKEVGLDLRGVFSEGVLFEPDELAIDVDEYRADIQSAVSAATNLSVNA
VYPTAQTAPTLIAKATSEAKAVGLFANIESPDFMPELISKADAQLRALAANIDDEEALPE
ELRGVSAA-------DTGAAEEEESTDEEAADADEADADADEDAAE--DDGDDDEDAGDA
LGSLF--------------------------
>hgm_borinquense_DSM_11551
----MSESESVRKTETIPEWKRIE-VGELTDFLEEYQSVGVVSVTGIPSRQLQSMRRDLH
GSAELRMSRNTLVTRALEQVN-DGLEELTDYVYGQVALVGTNDNPFGLYKQLEASKTPAP
INAGEVAPNDIVIPEGDTGVDPGPFVGELQQVGASARIMEGSIKVTEDSHVLDEGEVVSE
ELSNVLNELGIEPKEVGLDLRGVYSEGVLFEPDELAIDVEEYRADIQSAAAGARNLSINA
GYPTAQTAPTMLAKAAGEAKALGLFAAIEDPELVPDLIAKADAQLRTLAAQIDDEEALPE
ELRGVEAP----AAAPADEADEDESTDEEDTEAEADDTDD--------DD-EDDGDGAEG
LGAMFG-------------------------
>hsn_pallida_JCM_14848
----MSESESVRKTETIPEWKRIE-VDELVDFLENYESVGVVSVTGIPSRQLQSMRRELH
GSAALRMSRNTLLTRALEDVN-DGLEQLTEFVYGQVALVGTNDNPFGLYKELEASKTPAP
INAGEVAPNDIVIPEGDTGVDPGPFVGELQQVGASARIMDGSIKVTEDSHVLDEGEVVSE
ELANVLAELGIEPKEVGLDLRGVYSEGVLFEPDELAIDVDEYRTDIQSAAAGARNLSINA
GYPTAQTAPTMLAKAAGEAKALGLFAAIEDPELVPDLIAKADAQLRTLAAQIDDEEALPE
ELRGVETP--EPAAESADEADEDESTDEDTETEADDTDD---------TD-DDDDDGADG
LGAMFG-------------------------
>haloarchaeon_3A1_DGR
-------MSSARRTETIPEWKKEE-VDELVEFIDSFASVGVVGVAGIPSRQLQLMRRELH
GSADLRMSRNTLVVRALEEVD-EGVEQLTEHVSGQVALVGTNDNPFGLYKQLEASKTPAP
INAGEVAPNDIVIPEGDTGVDPGPFVGELQTVGAAARIQDGSIQVTEDSTVLEEGEVVSD
DLANVLTELGIEPKEVGLDLKSVYSEGVLFEPEELAIDVEEYEADVQAAAAAARNLSVNA
SYPTARTAGTLLAKASGEAKSVALHAEIESPDVVPDLIGKADAQLRALAAHIDDEEALPE
ELQGVDAR-------AAAADAEEEQADDESDAEEAPDDADDADADD--DD-GDDGDAGDG
LGAMFG-------------------------
>hrr_hochstenium_ATCC_700873
-------MSSVRKTETIPEWKREE-VDELVDFIDSYNSVGIVGVAGIPSRQLQAMRRELH
GSAAVRMSRNTLTNRALEEVD-DGVEALTEYVSGQVALVGTNDNPFGLFKQLEASKTPAP
INEGEVAPNDIVIPEGDTGVDPGPFVGELQTVGAAARIQDGSIKVTEDSTVLTEGEVVDA
DLANVLVELGIEPKEVGLDLRAVYSEGVLFEPDELEIDVDEYRADIQSAAAGARNLSVNA
AYPTAATAGTLLAKASGEAKSVGLFAEIESPDVVPDLIGKADAQLRALAAQIDDEEALPE
ELQGVEAA--PATEPAADDADEEEQADEETEDAEEATDDAD-------DE-DDGGDGGDG
LGAMFG-------------------------
>hrr_tebenquichense_DSM_14210
-------MSSVRKTETIPEWKREE-VDELVDFIDSYNSVGIVGVAGIPSRQLQAMRRELH
GSAAVRMSRNTLTNRALEEVD-DGVEALTEYVGGQVALVGTNDNPFGLFKQLEASKTPAP
INEGEVAPNDIVIPEGDTGVDPGPFVGELQTVGAAARIQDGSIKVTEDSTVLTEGEVVDA
DLANVLVELGIEPKEVGLDLRAVYSEGVLFEPDELEIDVDEYRADIQSAAAAARNLSVNA
AYPTAATAGTLLAKASGEAKSVGLFAEIESPDVVPDLIGKADAQLRALASQIDDEEALPE
ELQGVEAA--PATEPAADDDDEEEQADEETEDAEEADTADDA------DDEDDGGDGGDG
LGAMFG-------------------------
>hrr_LD3
-------MSSVRKTETIPEWKREE-VDELVEFIDSYQSVGIVGVAGIPSRQLQAMRRELH
GSAAVRMSRNTLTTRALEEVG-DSVEALTEYVSGQVALIGTNDNPFGLFKQLEASKTPAP
INAGEVAPNDIVIPEGDTGVDPGPFVGELQTVGASARIMDGSIKVTEDSTVLEEGEVVDD
DLANVLVELGIXX---------------------------------------SRRSRART
SCPT--------------------------------------------------------
------------------------------------------------------------
-------------------------------
>hrr_SP3
-------MSSVRKTETIPEWKREE-VAELVEFIDSYQSVGIVGVAGIPSRQLQAMRRELH
GSAAVRMSRNTLTNRALEEVD-DGVEQLTEYVSGQVALVGTNDNPFGLFKQLEASKTPAP
INAGEVAPNDIVIPEGDTGVDPGPFVGELQTVGAAARIQDGSIKVTEDSTVLEEGEVVDD
DLANVLVELGIEPKEVGLDLRAVYSEGVLFEPDELEIDVDEYRGDIRSAAAAARNLSVNA
AYPTAATAGALLAKASGQAKSVGLFAEIESPDVVPDLIGKADAQLRALASQIDDEEALPE
ELQGVEAA--PATEPAADDADDEEEQADEATEDAEAADGDAD------DD-DDGDDGGEG
LGAMFG-------------------------
>hrr_SP9
-------MSSVRKTETIPEWKREE-VAELVEFIDSYQSVGIVGVAGIPSRQLQAMRRELH
GSAAVRMSRNTLTNRALEEVD-DGIEQLTEYVSGQVALVGTNDNPFGLFKQLEASKTPAP
INAGEVAPNDIVIPEGDTGVDPGPFVGELQTVGAAARIQDGSIKVTEDSTVLEEGEVVDD
DLANVLVELGIEPKEVGLDLRAVYSEGVLFEPDELEIDVDEYRGDIRSAAAAARNLSVNA
AYPTAATAGALLAKASGQAKSVGLFAEIESPDVVPDLIGKADAQLRALASQIDDEEALPE
ELQGVEAA--PATEPAADDADDEEEQADEATEDAEAADGDAD------DD-DDGDDGGEG
LGAMFG-------------------------
>hrr_californiensis_DSM_19288
-------MSSVRKTETIPEWKREE-VAELVEFIDSYQSIGIVGVAGIPSRQLQAMRRELH
GSAAVRMSRNTLTNRALDEVD-DGVEALTEYVSGQVALVGTNDNPFGLFKQLEASKTPAP
INAGEVTPNDIVIPEGDTGVDPGPFVGELQTVGASARIMDGSIKVTEDSTVLEEGEVVDD
DLANVLVELGIEPKEVGLDLRAVYSEGVLFEPDELELDVDEYEADIQSAAAAARNLSVNA
AYPTAATAGALLAKASGEAKSVGLFAEIESPDVVPDLIGKADAQLRALAAQIDDEEALPE
ELQGVEAA--PAAEPAADDADEEEEQADEDTEDAEEADTDDE------AD-DDGDDGGDG
LGAMFG-------------------------
>hrr_167
-------MSSARKTETIPEWKREE-VDELVDFIDSYQSVGIVGVAGIPSRQLQAMRRELH
GSAAVRMSRNTLTNRALEEVD-DGVEALTEYVGGQVALVGTNDNPFGLFKQLEASKTPAP
INAGEVAPNDIVIPEGDTGVDPGPFVGELQTVGASARIMDGSIKVTEDSTVLTEGEVVDD
DLANVLVELGIEPKEVGLDLRAVYSEGVLFEPDELELDVDEYEADIRSAAAAARNLSVNA
AYPTAATAGTLLAKASGEAKSVGLFAEIESPDVVPDLIGKADAQLRALAAQIDDEEALPE
ELQGVEAA--PATEPAADDADEEEEQADEDTEDAEETDTDDD------AD-DDGDDGGEG
LGAMFG-------------------------
>hrr_C2_b
-------MSSARKTETIPEWKREE-VDELVDFIDSYQSVGIVGVAGIPSRQLQAMRRELH
GSAAVRMSRNTLTNRALEEVD-DGVEALTEYVGGQVALVGTNDNPFGLFKQLEASKTPAP
INAGEVAPNDIVIPEGDTGVDPGPFVGELQTVGASARIMDGSIKVTEDSTVLTEGEVVDD
DLANVLVELGIEPKEVGLDLRAVYSEGVLFEPDELELDVDEYEADIRSAAAAARNLSVNA
AYPTAATAGTLLAKASGEAKSVGLFAEIESPDVVPDLIGKADAQLRALAAQIDDEEALPE
ELQGVEAA--PATEPAADDADEEEEQADEDTEDAEETDTDDD------AD-DDGDDGGEG
LGAMFG-------------------------
>hrr_T3cd
-------MSSVRKTETIPQWKREE-VAELVEFIDSYQSVGIVGVAGIPSRQLQAMRRELH
GSAAVRMSRNTLTNRALEEVD-DGVEQLTEYVSGQVALVGTNDNPFGLFKQLEASKTPAP
INAGEVAPNDIVIPEGDTGVDPGPFVGELQTVGASARIMDGSIKVTEDSTVLTEGEVVDD
DLANVLVELGIEPKEVGLDLRAVYSEGVLFEPDELELDVDEYEADIRSAAAAARNLSVNA
AYPTAATAGTLLAKASGEAKSVGLFAEIESPDVVPDLIGKADAQLRALAAQIDDEEALPE
ELQGVEAA--PAPEPAADDADEEEEQADDNTEDAEETDTDDD------AD-DDGDDGGEG
LGAMFG-------------------------
>hrr_distributum_JCM_10118
-------MSSVRKTETIPEWKREE-VAELVEFIDSYQSVGIVGVAGIPSRQLQAMRRELH
GSAAVRMSRNTLTNRALEEVD-DGVEALTEYVSGQVALVGTNDNPFGLFKQLEASKTPAP
INAGEVAPNDIVIPEGDTGVDPGPFVGELQTVGASARIMDGSIKVTEDSTVLEEGEVVDD
DLANVLVELGIEPKEVGLDLRAVYSEGVLFEPDELELDVDEYREDIRSAAAAARNLSVNA
AYPTAATAGTLLAKASGEAKSVGLFAEIESPDVVPDLIGKADAQLRALATQIDDEEALPE
ELQGVEAA--PAPEPAADDADEEEEQADEDTEDAEETDTDDD------AD-DDGDDGGEG
LGAMFG-------------------------
>hrr_LG3
-------MSSVRKTETIPEWKREE-VAELVEFIDSYQSVGIVGVAGIPSRQLQAMRRELH
GSAAVRMSRNTLTNRALEEVD-DGVEALTEYVSGQVALVGTNDNPFGLFKQLEASKTPAP
INAGEVAPNDIVIPEGDTGVDPGPFVGELQTVGASARIMDGSIKVTEDSTVLEEGEVVDD
DLANVLVELGIEPKEVGLDLRAVYSEGVLFEPDELELDVDEYREDIRSAAAAARNLSVNA
AYPTAATAGTLLAKASGEAKSVGLFAEIESPDVVPDLIGKADAQLRALATQIDDEEALPE
ELQGVEAA--PAPEPAADDADEEEEQADEDTEDAEETDTDDD------AD-DDGDDGGEG
LGAMFG-------------------------
>hrr_litoreum_JCM_13561
-------MSSVRKTETIPEWKREE-VAELVEFIDSYQSVGIVGVAGIPSRQLQAMRRELH
GSAAVRMSRNTLTNRALEEVD-DGVEALTEYVSGQVALVGTNDNPFGLFKQLEASKTPAP
INAGEVAPNDIVIPEGDTGVDPGPFVGELQTVGASARIMDGSIKVTEDSTVLEEGEVVDD
DLANVLVELGIEPKEVGLDLRAVYSEGVLFEPDELELDVDEYREDIRSAAAAARNLSVNA
AYPTAATAGTLLAKASGEAKSVGLFAEIESPDVVPDLIGKADAQLRALATQIDDEEALPE
ELQGVEAA--PAPEPAADDADEEEEQADEDTEDAEETDTDDD------AD-DDGDDGGEG
LGAMFG-------------------------
>hrr_terrestre_JCM_10247
-------MSSVRKTETIPEWKREE-VAELVEFIDSYQSVGIVGVAGIPSRQLQAMRRELH
GSAAVRMSRNTLTNRALEEVD-DGVEALTEYVSGQVALVGTNDNPFGLFKQLEASKTPAP
INAGEVAPNDIVIPEGDTGVDPGPFVGELQTVGASARIMDGSIKVTEDSTVLEEGEVVDD
DLANVLVELGIEPKEVGLDLRAVYSEGVLFEPEELELDVDEYREDIRSAAAAARNLSVNA
AYPTAATAGTLLAKASGEAKSVGLFAEIESPDVVPDLIGKADAQLRALATQIDDEEALPE
ELQGVEAA--PAPEPAADDADEEEEQADDNTEDAEETDTDDD------AD-DDGDDGGEG
LGAMFG-------------------------
>hrr_arcis_JCM_13916
-------MSSVRKTETIPEWKREE-VAELVEFIDSYQSVGIVGVAGIPSRQLQAMRRELH
GSAAVRMSRNTLTNRALEEVD-DGVEALTEYVSGQVALVGTNDNPFGLFKQLEASKTPAP
INAGEVAPNDIVIPEGDTGVDPGPFVGELQTVGASARIMDGSIKVTEDSTVLEEGEVVDD
DLANVLVELGIEPKEVGLDLRAVYSEGVLFEPEELELDVDEYEADIRSAAAAARNLSVNA
AYPTAATAGTLLAKASGEAKSVGLFAEIESPDVVPDLIGKADAQLRALAAQIDDDEALPE
ELQGVEAA--PAAEPAADDADEEEEQADEDTEDAEETDTDDD------AD-DDGDDGGEG
LGAMFG-------------------------
>hrr_C3
-------MSSVRKTETIPEWKREE-VAELVEFIDSYQSVGIVGVAGIPSRQLQAMRRELH
GSAAVRMSRNTLTNRALEEVD-DGVEALTEYVSGQVALVGTNDNPFGLFKQLEASKTPAP
INAGEVAPNDIVIPEGDTGVDPGPFVGELQTVGASARIMDGSIKVTEDSTVLEEGEVVDD
DLANVLVELGIEPKEVGLDLRAVYSEGVLFEPEELELDVDEYEADIRSAAAAARNLSVNA
AYPTAATAGTLLAKASGEAKSVGLFAEIESPDVVPDLIGKADAQLRALATQIDDEEALPE
ELQGVEAA--PAPEPAADDADEEEEQADEDTEDAEETDTDDD------AD-DDGDDGGEG
LGAMFG-------------------------
>hrr_SP5
-------MSSVRKTETIPEWKREE-VDELVEFIDSYQSVGIVGVSGIPSRQLQAMRRELH
GSAAVRMSRNTLTNRALEEVG-DGVEALTEYVGGQVALVGTNDNPFGLFKQLEASKTPAP
INAGEVAPNDIVIPEGDTGVDPGPFVGELQTVGAAARIMDGSIKVTEDSTVLEEGEVVDD
DLANVLVELGIEPKEVGLDLKAVYSEGVLFEPDELELDVDEYEADIRSAAAAARNLSINA
AYPTAATAGALIAKASGEAKSVGLFAEIESPDVVPDLIGKADAQLRALAAQIDDEEALPE
ELQGVEAA--PAAEPATDDADEEEEQADDNTEDAEEADDD--------AD-DDGDDGGEG
LGAMFG-------------------------
>hrr_SP7
-------MSSVRKTETIPEWKREE-VDELVEFIDSYQSVGIVGVSGIPSRQLQAMRRELH
GSAAVRMSRNTLTNRALEEVG-DGVEALTEYVGGQVALVGTNDNPFGLFKQLEASKTPAP
INAGEVAPNDIVIPEGDTGVDPGPFVGELQTVGAAARIMDGSIKVTEDSTVLEEGEVVDD
DLANVLVELGIEPKEVGLDLKAVYSEGVLFEPDELELDVDEYEADIRSAAAAARNLSINA
AYPTAATAGALIAKASGEAKSVGLFAEIESPDVVPELIGKADAQLRALAAQIDDEEALPE
ELQGVEAA--PAAEPATDDADEEEEQADDNTEDAEEADDDA-------DD-DDGDDGGEG
LGAMFG-------------------------
>hrr_coriense_DSM_10284
-------MSSVRKTETIPEWKREE-VDELVEFIDSYASVGIVGVAGIPSRQLQAMRRELH
GSAGVRMSRNTLTTRALEEVD-DGVEALTEYVSGQVALVGTNDNPFGLFKQLEASKTPAP
INEGEVAPNDIVIPEGDTGVDPGPFVGELQTVGASARIMDGSIKVTEDSTVLEEGEVVDN
DLANVLVELGIEPKEVGLDLRAVYSEGVLFEPEELELDVDEYEADIRSAAAAARNLSVNA
AYPTAATAGTLLAKASGEAKSVGLFAEIESPDVVPDLIGKADAQLRALAAQIDDDEALPE
ELQGVEAA--PAAKPATDDADEEEQADEETEDAEEADADDA-------DD-DDGDDGGEG
LGAMFG-------------------------
>hrr_C2_a
------------------------------------------------------------
-----------------------------------MALIGTNDNPFGLFKQLEASKTPAP
INAGEVAPNDIVIPEGDTGVDPGPFVGELQTVGASARIMDGSIKVTEDSTVLEEGEVVDD
DLANVLVELGIEPKEVGLDLRAVYSEGVLFEPEELELDVDEYEADIRSAAAAARNLSVNA
AYPTAATAGTLLAKASGEAKSVGLFAEIESPDVVPDLIGKADAQLRALAAQIDDDEALPE
ELQGVEAA--PAAEPTTDDADDEEEQADDNTEDAEEADADDA------DE-DDGDDGGDG
LGAMFG-------------------------
>hrr_Fb21
-------MSSVRKTETIPEWKREE-VDELVEFIDSYQSVGIVGVAGIPSRQLQAMRRELH
GSAAVRMSRNTLTTRALEEVG-DSVEALTEYVSGQVALIGTNDNPFGLFKQLEASKTPAP
INAGEVAPNDIVIPEGDTGVDPGPFVGELQTVGASARIMDGSIKVTEDSTVLEEGEV---
----VVVELGIEPKEVGLDLRAVYSEGVLFEPEELELDVDEYEADIRSAAAAARNLSVNA
AYPTAATAGTLLAKASGEAKSVGLFAEIESPDVVPDLIGKADAQLRALAAQIDDAEALPE
ELQGVEAA--PAAEPATDDADDEEEQADDNTEDAEEADADDA------DE-DDGDDGGDG
LGAMFG-------------------------
>hrr_LG1
-------MSSVRKTETIPEWKREE-VDELVEFIDSYQSVGIVGVAGIPSRQLQAMRRELH
GSAAVRMSRNTLTTRALEEVG-DSVEALTEYVSGQVALIGTNDNPFGLFKQLEASKTPAP
INAGEVAPNDIVIPEGDTGVDPGPFVGELQTVGASARIMDGSIKVTEDSTVLEEGEVVDD
DLANVLVELGIEPKEVGLDLRAVYSEGVLFEPEELELDVDEYEADIRSAAAAARNLSVNA
AYPTAATAGTLLAKASGEAKSVGLFAEIESPDVVPDLIGKADAQLRALAAQIDDDEALPE
ELQGVEAA--PAAEPATDDADDEEEQADDNTEDAEEADADDA------DE-DDGDDGGDG
LGAMFG-------------------------
>hrr_Ga36
-------MSSVRKTETIPEWKREE-VDELVEFIDSYQSVGIVGVAGIPSRQLQAMRRELH
GSAAVRMSRNTLTTRALEEVG-DSVEALTEYVSGQVALVGTNDNPFGLFKQLEASKTPAP
INAGEVAPNDIVIPEGDTGVDPGPFVGELQTVGASARIMDGSIKVTEDSTVLEEGEVVDD
DLANVLVELGIEPKEVGLDLRAVYSEGVLFEPEELELDVDEYEADIRSAAAAARNLSVNA
AYPTAATAGTLLAKASGEAKSVGLFAEIESPDVVPDLIGKADAQLRALAAQIDDDEALPE
ELQGVEAA--PAAEPATDDADDEEEQADDNTEDAEEADAD-----------DDGDDGGDG
LGAMFG-------------------------
>hrr_Ec15
-------MSSVRKTETIPEWKREE-VDELVEFIDSYQSVGIVGVAGIPSRQLQAMRRELH
GSAAVRMSRNTLTTRALEEVG-DSVEALTEYVSGQVALVGTNDNPFGLFKQLEASKTPAP
INAGEVAPNDIVIPEGDTGVDPGPFVGELQTVGASARIMDGSIKVTEDSTVLEEGEVVDD
DLANVLVELGIEPKEVGLDLRAVYSEGVLFEPEELELDVDEYEADIRSAAAAARNLSVNA
AYPTAATAGTLLAKASGEAKSVGLFAEIESPDVVPDLIGKADAQLRALAAQIDDDEALPE
ELQGVEAA--PAAEPATDDADDEEEQADDNTEDAEEADADDA------DE-DDGDDGGDG
LGAMFG-------------------------
>hrr_Ga2p
-----------------------------------MPAVAAVGYAALTER----------
------------------------------------------------------------
------------------------------------------------------------
-----------------------------------------FRA----------------
---AAATAGTLLAKASGEAKSVGLFAEIESPDVVPDLIGKADAQLRALAAQIDDDEALPE
ELQGVEAA--PAAEPATDDADDEEEQADDNTEDAEEADADDA------DE-DDGDDGGDG
LGAMFG-------------------------
>hrr_G37
------------------------------------------------------------
------------------------------------------------------------
------------------------------------------------------------
------------------------------------------------------------
---------------------------------MPDLIGKADAQLRALAAQIDDDEALPE
ELQGVEAA--PAAEPATDDADDEEEQADDNTEDAEEADADDA------DE-DDGDDGGDG
LGAMFG-------------------------
>hrr_Cb34
---------------------MEE-VD---------------------------------
----------------------GGVEELTEYVAGQVALIGTNDNPFGLYKQLEASKTPAP
INAGEVAPNDVVIPEGDTGVDPGPFVGELQTVGASARIMDGSIKVTEDSKVLEEGEVVDD
DLANVLTELGIEPKEVGLDLKGVYSEGVLFEPDELAIDVDEYRADVQSAAAAARNLSVNA
AYPTAATAGALLAKASGEAKSVGLFAEIESPDVVPDLIGKADAQLRALAAQIDDEEALPE
ELQGVEAA----PAPETDDGDDEEEQADEETEDAEETTDDD-------AD-DDGDDGGEG
LGAMFG-------------------------
>hrr_Eb13
------------------------------------------------------MRRELH
GSADLRVSRNTLTVRALEEVD-DGVEELTQYVSGQVALIGTNDNPFGLYKQLEASKTPAP
INAGEVAPNDILIPEGDTGVDPGPFVGELQTIGAAARIQDGSIMVTEDSTVLEEGEVVDE
DLANVLVELGIEPKEVGLDLKGVYSEGILFEPDELAIDVDEYAADIRSAAAAARNLSINA
EYPTAATVGSLLAKASGEAKSVGLYAEIESPDVVPDLIGKADAQLRALAAQIDDEEALPE
ELQGVEAA----PAPETDDADEEEQAEEDDDTDDAETTDDAADDA---DE-DDGDDGGDG
LGAMFG-------------------------
>hrr_Ea1
-------MSSVRKTETIPQWKQDE-VDELVEFIDSFNSVGVVGVGGIPSRQLQAMRRELH
GSADLRVSRNTLTVRALEEVD-DGVEELTQYVSGQVALIGTNDNPFGLYKQLEASKTPAP
INAGEVAPNDILIPEGDTGVDPGPFVGELQTIGAAARIQDGSIMVTEDSTVLEEGEVVDE
DLANVLVELGIEPKEVGLDLKGVYSEGVLFEPDELAIDVDEYAADIRSAAAAARNLSINA
EYPTAATVGSLLAKASGEAKSVGLYAEIESPDVVPDLIGKADAQLRALAAQIDDEEALPE
ELQGVEAA----PAPETDDADEEEQAEEDDDTDDAETTDDAADDA---DE-DDGDDGGDG
LGAMFG-------------------------
>hrr_hd13
-------MSSVRKTETIPQWKQDE-VDELVEFIDSFNSVGVVGVGGIPSRQLQAMRRELH
GSADLRVSRNTLTVRALEEVD-DGVEELTQYVSGQVALIGTNDNPFGLYKQLEASKTPAP
INAGEVAPNDILIPEGDTGVDPGPFVGELQTIGAAARIQDGSIMVTEDSTVLEEGEVVDE
DLANVLVELGIEPKEVGLDLKGVYSEGVLFEPDELAIDVDEYAADIRSAAAAARNLSINA
EYPTAATVGSLLAKASGEAKSVGLYAEIESPDVVPDLIGKADAQLRALAAQIDDEEALPE
ELQGVEAA---PAPETDDADEEEQAEEDDDTDDAETTDDAADDA----DE-DDGDDGGDG
LGAMFG-------------------------
>hrr_IB24
-------MSSVRKTETIPQWKQDE-VDELVEFIDSFNSVGVVGVGGIPSRQLQAMRRELH
GSADLRVSRNTLTVRALEEVD-DGVEELTQYVSGQVALIGTNDNPFGLYKQLEASKTPAP
INAGEVAPNDILIPEGDTGVDPGPFVGELQTIGAAARIQDGSIMVTEDSTVLEEGEVVDE
DLANVLVELGIEPKEVGLDLKGVYSEGVLFEPDELAIDVDEYAADIRSAAAAARNLSINA
EYPTAATVGSLLAKASGEAKSVGLYAEIESPDVVPDLIGKADAQLRALAAQIDDEEALPE
ELQGVEAA----PAPETDDADEEEQAEEDDDTDDAETTDDAADDA---DE-DDGDDGGDG
LGAMFG-------------------------
>hrr_Ea8
------------------------------------------------------MRRELH
GSADLRVSRNTLTVRALEEVD-DGVEELTQYVSGQVALIGTNDNPFGLYKQLEASKTPAP
INAGEVAPNDILIPEGDTGVDPGPFVGELQTIGAAARIQDGSIMVTEDSTVLEEGEVVDE
DLANVLVELGIEPKEVGLDLKGVYSEGVLFEPDELAIDVDEYAADIRSAAAAARNLSINA
EYPTAATVGSLLAKASGEAKSVGLYAEIESPDVVPDLIGKADAQLRALAAQIDDEEALPE
ELQGVEAA----PAPETDDADEEEQAEEDDDTDDAETTDDAADDA---DE-DDGDDGGDG
LGAMFG-------------------------
>hrr_aidingense_JCM_13916
-------MSSVRKTETIPQWKQDE-VDELVEFIDSFNSVGIVGVAGIPSRQLQAMRRELH
GSADVRMSRNTLTVRALEEVD-AGVEELTQYVSGQVALIGTNDNPFGLFKQLEASKTPAP
ISAGEVAPNDVVIPEGDTGVDPGPFVGELQTVGAAARIQDGSIMVTEDSKVLEEGEVVDE
DLANVLTELGIEPKEVGLDLKGVYSEGVLFEPDELAIDVDEYRADIQSAAAAARNLSVNA
AYPTAATAGALLAKASGEAKSVGLFAEIESPDVVPDLIGKADAQLRALAAQIDDEEALPE
ELQGVEAA----PAPETDDAEEEQADDNDDTDDAEAADDDA-------DD-DDGDDGGDG
LGAMFG-------------------------
>hrr_kocurii_JCM_14978
-------MSSVRKTETIPQWKQEE-VDELVDFIESFNSVGIVGVAGIPSRQLQAMRRELH
GSADVRMSRNTLTVRALEEVN-DGVEELTQYVAGQVALIGTNDNPFGLFKQLEASKTPAP
INAGEVAPNDVVIPEGDTGVDPGPFVGELQTVGAAARIQDGSIMVTEDSKVLEEGEVVDD
DLANVLTELGIEPKEVGLDLKGVYSEGVLFEPDELEIDVDEYEADIRSAAAAARNLSINA
EYPTAATVGSLLAKASGEAKSVGLFAEIESPDVVPDLIGKADAQLRALAAQIDDDEALPE
ELQGVEAA----PAPETDDADEEEQAEEEDDTDDAEAADDDA------DD-DDGDDGGEG
LGAMFG-------------------------
>hrr_saccharovorum_DSM_1137
-------MSSVRKTETIPQWKQEE-VDELVDFIESFNSVGIVGVAGIPSRQLQAMRRELH
GSADVRMSRNTLTVRALEEVN-DGVEELTQYVAGQVALIGTNDNPFGLFKQLEASKTPAP
INAGEVAPNDVVIPEGDTGVDPGPFVGELQTVGAAARIQDGSIMVTEDSKVLEEGEVVDD
DLANVLTELGIEPKEVGLDLKGVYSEGVLFEPDELEIDVDEYEADIRSAAAAARNLSINA
EYPTAATVGSLLAKASGEAKSVGLFAEIESPDVVPDLIGKADAQLRSLAAQIDDEEALPE
ELQGVEAA----PAPETDDADEEEQAEEEDDTDDAEATDDD-------AD-DDGGDGGDG
LGAMFG-------------------------
>hrr_lacusprofundi_ATCC_49239
-------MSSVRKTETIPQWKQEE-VDELVDFIESFNSVGIVGVAGIPSRQLQAMRRELH
GSADVRMSRNTLTVRALEEVN-DGVEELTQYVAGQVALIGTNDNPFGLFKQLEASKTPAP
INAGEVAPNDVVIPEGDTGVDPGPFVGELQTVGAAARIQDGSIMVTEDSKVLEEGEVVDD
DLANVLTELGIEPKEVGLDLKGVYSEGVLFEPDELEIDVDEYEADIRSAAAAARNLSVNA
AYPTAATAGTLLAKASGEAKSVGLFAEIESPDVVPDLIGKADAQLRSLAAQIDDEEALPE
ELQGVEAA----PAPETDDADEEEEQAEEEDDTDDAEAADD-------DA-DDGDDGGDG
LGAMFG-------------------------
>hrr_lipolyticum_DSM_21995
-------MSSVRKTETIPQWKREE-VDELVDFIDSFNSVGIVGVAGIPSRQLQAMRRELH
GSADVRMSRNTLTVRALEEVD-DGVEELTQYVSGQVALIGTNDNPFGLFKQLEASKTPAP
INAGEVAPNDVVIPEGDTGVDPGPFVGELQTVGAAARIQDGSIMVTEDSKVLEEGEVVDD
DLANVLTELGIEPKEVGLDLKGVYSEGVLFEPDELEIDVDEYEADIRSAAAAARNLSVNA
AYPTAATAGTLLAKASGEAKSVGLFAEIESPDVVPDLIGKADAQLRSLAAQIDDEEALPE
ELQGVEAA----PAPETGDADEEEQAEEEDDTDDAEAAADDA------DD-DDGDDGGEG
LGAMFG-------------------------
>hrr_C49
-------MSSVRKTETIPQWKQEE-VDELVEFIDSFNSVGIVGVAGIPSRQLQAMRRELH
GSADVRMSRNTLTVRALEEVN-DGVEELTQYVSGQVALIGTNDNPFGLFKQLEASKTPAP
INAGEVAPNDVVIPEGDTGVDPGPFVGELQTIGAAARIQDGSIMVTEDSKVLEEGEVVDD
DLANVLTELGIEPKEVGLDLKGVYSDGVLFEPDELEIDVDEYEADIRSAAAAARNLSINA
AYPTAATAGSLLAKASGEAKSVGLFAEIESPDVVPDLIGKADAQLRSLAAQIDDEEALPE
ELQGVEAA----PAPETDDADEEEQAEEEDDTDDAEADEAADDA----DD-DDGDDGGEG
LGAMFG-------------------------
