# Supplementary material for: Inteins as indicators of gene flow in the halobacteria
Source: Front Microbiol. 2014 Jun 26;5:299. doi: 10.3389/fmicb.2014.00299 (PMC4071816; doi:10.3389/fmicb.2014.00299)
Supplement: Supplementary file 1 [file DataSheet1.ZIP › data_file1/reference_tree_alignment/S10p.aln]

>gi|339756634|gb|EGQ40217.1| intermediate filament tail domain protein [Candidatus Nanosalinarum sp. J07AB56]
---------------------MDNTTSVLAGVVALGLLAIPAASTTIQQNSNIPSAEPPD
TDKDTTQRPTGVESVNRSPTSVVRRTAEVGLEFVSRS-----------------------
------------------------------------------------------------
---GPGAESSVIERPGERLRKEVSPGA----KVWNLTTPSAELLVRREPSRVVETLDAAS
GSMRMVREDGTTSTTYKGDRQSLESTHDEIRQRMSELQSDIEVRRARTRYSFNLSVRENP
VNGSEHV------------------------------VLENTGDQAADLSGWRIEDAAET
SYTFEELSLDPGESARIYTEPEDEVDYSDRAVFDTGIAWNDGGDTASLYTESGGELTSVS
Y--
>gi|515913223|ref|WP_017343806.1| hypothetical protein [Halorubrum sp. T3]
----------------------------------MASGIEVYSLATMRTEDGLTICV---
-------PSSLVREAEDDREATRKLGYVARAAAVFRADRLVVFPDAEGDGRRGGEYVRTV
LGYAATPPELRKDLWGQRDELRYVGVLPPLRVPWRTGSTPSGGESKTQGLVTEVGPEGRV
RVNSPLREHP--ISLLVPSGMEVEQGERVTIRVSS-------------------------
---------------------------------------------------REPVRARIA
GKPEEGFQVVAADLSEALAGDGVAVATSRHGEALSVSRLGDLVSDAREAGGYTVAFGAPE
RGLPEMLGLSP-DRIRAAVADGRSVEPDPGFDLWLNTIPAQASEVVRTEEALFATLGSLT
LTE
>gi|541196177|gb|ERH04434.1| SSU ribosomal protein S10P [Halorubrum sp. J07HR59]
---------------------------------------------MQEARVRLAGTR---
-------PEDLDDICEDVGEIAESTGVSLS------------------------------
------------------------------------------------------------
---GPIPLPT--KTLEVPARKSPDGEGTATWEHWE-------------------------
---------------------------------------------------MRVHKRLID
IDAEERA--------------------------------------LRQLMRIQV------
----------P-NDVSIEIVLED-------------------------------------
---
>gi|322369835|ref|ZP_08044397.1| ribosomal protein S10 [Haladaptatus paucihalophilus DX253]
--------------------------------------------MTFITKILLQSGN---
-------RPVLDSVVSDIRSLAGRKGADLR------------------------------
------------------------------------------------------------
---GPHSDPP--ERHRVPQYKTLSGDEGRQFRSWD-------------------------
---------------------------------------------------YTVYTRRLE
IVGHNDV--------------------------------------SRRVAQMDF------
----------P-PGIRVEVELEQIQGMGKA------------------------------
---
>gi|541203335|gb|ERH11315.1| ribosomal protein S10 [halophilic archaeon J07HB67]
--------------------------------MFFPSQSYSTESMTFVTRLSFQSGD---
-------REALDETVTDLKEMLRRKGAKCK------------------------------
------------------------------------------------------------
---GPHTHPS--DRVRVPLHGDLAPDS--RVDTWG-------------------------
---------------------------------------------------YEVYRRELE
IHGSDEI--------------------------------------ARQVGHREF------
----------H-DAVHVEIEVDQKTPMGT-------------------------------
---
>gi|541197758|gb|ERH05921.1| ribosomal protein S10 [Halonotius sp. J07HN4]
--------------------------------------------MTFVTKLTFQSGD---
-------RDVLTETVDDVKQLVERKGGQCK------------------------------
------------------------------------------------------------
---GPHTSPE--NRLSVPQYRTLQPGE--SFKHWS-------------------------
---------------------------------------------------YSVYERRLD
IHGAEHI--------------------------------------ANEIGHMEF------
----------P-DSIHVEIEVEQQQPLGGN------------------------------
---
>gi|541192490|gb|ERH00839.1| ribosomal protein S10 [Halonotius sp. J07HN6]
--------------------------------------------MTFVTKLTFQSGD---
-------QAVLRETVDSVTETVERKGAQCK------------------------------
------------------------------------------------------------
---GPHTEPE--QHLSVPQNRTLQPGS--TFPSWD-------------------------
---------------------------------------------------YSVYEHRID
IHGSEHI--------------------------------------AREIGHMEF------
----------P-DSVHVEIEVEQQQPLGEN------------------------------
---
>gi|541190861|gb|ERG99247.1| ribosomal protein S10 [Haloquadratum sp. J07HQX50]
--------------------------------------------MTFVTKLQFLSGD---
-------RPQLDEQVSELKTLLERKGAECK------------------------------
------------------------------------------------------------
---GPHAEPP--TEKYVPQYATLQPGQ--QFDSWG-------------------------
---------------------------------------------------YTVYSRKLE
IHGNDHT--------------------------------------AKEVAMMDF------
----------P-STIRVEITVEQKHPSGFPQNS---------------------------
---
>gi|544640370|ref|WP_021074903.1| hypothetical protein [haloarchaeon 3A1_DGR]
--------------------------------------------MTFVTKLSFESGD---
-------RRVLEETVEDLHRTLERKGVECK------------------------------
------------------------------------------------------------
---GPHSFSP--ERTRVQLYKQLRPGD--QFSPWE-------------------------
---------------------------------------------------YTVYARKLE
IHGSDDI--------------------------------------AREMVDRDF------
----------P-DSVHVEVEVDRKKPLGHGRD----------------------------
---
>lcl|36546_655 unnamed protein product
--------------------------------------------MTFVTKLHFASGD---
-------RDVLAETVQELKETLERKGAECK------------------------------
------------------------------------------------------------
---GPHASPS--ERVTVPLYKDLSPGD--EFSPWR-------------------------
---------------------------------------------------YDVYHRSME
IHGADDI--------------------------------------ARSVVARGF------
----------P-DSIHVEVEVGQKKPLGHRRD----------------------------
---
>lcl|38020_2052 unnamed protein product
--------------------------------------------MTFVTKLHFASGD---
-------RDVLAETVQELKETLERKGAECK------------------------------
------------------------------------------------------------
---GPHASPS--ERVTVPLYKDLSPGD--EFSPWR-------------------------
---------------------------------------------------YDVYHRSME
IHGADDI--------------------------------------ARSVVARGF------
----------P-DSIHVEVEVGQKKPLGHRRD----------------------------
---
>lcl|38021_721 unnamed protein product
--------------------------------------------MTFVTKLHFASGD---
-------RDVLAETVQELKETLERKGAECK------------------------------
------------------------------------------------------------
---GPHASPS--ERVTVPLYKDLSPGD--EFSPWR-------------------------
---------------------------------------------------YDVYHRSME
IHGADDI--------------------------------------ARSVVARGF------
----------P-DSIHVEVEVGQKKPLGHRRD----------------------------
---
>lcl|38022_2158 unnamed protein product
--------------------------------------------MTFVTKLHFASGD---
-------RDVLAETVQELKETLERKGAECK------------------------------
------------------------------------------------------------
---GPHASPS--ERVTVPLYKDLSPGD--EFSPWR-------------------------
---------------------------------------------------YDVYHRSME
IHGADDI--------------------------------------ARSVVARGF------
----------P-DSIHVEVEVGQKKPLGHRRD----------------------------
---
>lcl|23591_2329 unnamed protein product
--------------------------------------------MTFVTKLHFASGD---
-------RDVLAETVQELKETLERKGAECK------------------------------
------------------------------------------------------------
---GPHASPS--ERVTVPLYKDLSPGD--EFSPWR-------------------------
---------------------------------------------------YDVYHRSME
IHGADDI--------------------------------------ARSVVARGF------
----------P-DSIHVEVEVGQKKPLGHRRD----------------------------
---
>lcl|36553_2083 unnamed protein product
--------------------------------------------MTFVTKLHFASGD---
-------RDVLAETVQELKETLERKGAECK------------------------------
------------------------------------------------------------
---GPHASPS--ERVTVPLYKDLSPGD--EFSPWR-------------------------
---------------------------------------------------YDVYHRSME
IHGADDI--------------------------------------ARSVVARGF------
----------P-DSIHVEVEVGQKKPLGHRRD----------------------------
---
>lcl|38024_1019 unnamed protein product
--------------------------------------------MTFVTKLHFASGD---
-------RDVLAETVQELKETLERKGAECK------------------------------
------------------------------------------------------------
---GPHASPS--ERVTVPLYKDLSPGD--EFSPWR-------------------------
---------------------------------------------------YDVYHRSME
IHGADDI--------------------------------------ARSVVARGF------
----------P-DSIHVEVEVGQKKPLGHRRD----------------------------
---
>lcl|38025_1786 unnamed protein product
--------------------------------------------MTFVTKLHFASGD---
-------RDVLAETVQELKETLERKGAECK------------------------------
------------------------------------------------------------
---GPHASPS--ERVTVPLYKDLSPGD--EFSPWR-------------------------
---------------------------------------------------YDVYHRSME
IHGADDI--------------------------------------ARSVVARGF------
----------P-DSIHVEVEVGQKKPLGHRRD----------------------------
---
>gi|448479932|ref|ZP_21604406.1| ribosomal protein S10 [Halorubrum arcis JCM 13916]
--------------------------------------------MTFVTKLDFASGD---
-------RDVLVETVQELKETIERKGAECK------------------------------
------------------------------------------------------------
---GPHASPS--ERVTVPLYKNLSAGD--EFSPWR-------------------------
---------------------------------------------------YDVYRRSME
IHGADDI--------------------------------------ARAVVGRDF------
----------P-DSIHVEVEVDQKKPLGHRRD----------------------------
---
>gi|448501630|ref|ZP_21612332.1| ribosomal protein S10 [Halorubrum coriense DSM 10284]
--------------------------------------------MTFVTKLDFASGD---
-------RDVLVETVQELKETIERKGAECK------------------------------
------------------------------------------------------------
---GPHASPS--ERVTVPLYKNLSAGD--EFSPWR-------------------------
---------------------------------------------------YDVYRRSME
IHGADDI--------------------------------------ARAVVGRDF------
----------P-DSIHVEVEVDQKKPLGHRRD----------------------------
---
>gi|495720724|ref|WP_008445303.1| ribosomal protein S10 [Halorubrum californiense]
--------------------------------------------MTFVTKLDFASGD---
-------RDVLVETVQELKETIERKGAECK------------------------------
------------------------------------------------------------
---GPHASPS--ERVTVPLYKDLSPGD--EFSPWR-------------------------
---------------------------------------------------YDVYHRSME
IHGADDI--------------------------------------ARAVVGRDF------
----------P-DSIHVEVEVDQKKPLGHRRD----------------------------
---
>lcl|36547_2370 unnamed protein product
--------------------------------------------MTFVTKLDFASGD---
-------RDVLVETVQELKETLERKGAECK------------------------------
------------------------------------------------------------
---GPHASPS--ENVTVPLYKNLSPGD--EFSPWR-------------------------
---------------------------------------------------YDVYRRSME
IHGADDI--------------------------------------ARDVVGRDF------
----------P-DSIHVEVEVDRKKPAGHRRD----------------------------
---
>gi|448523953|ref|ZP_21619140.1| ribosomal protein S10 [Halorubrum distributum JCM 10118]
--------------------------------------------MTFVTKLDFASGD---
-------RDVLVETVQELKETLERKGAECK------------------------------
------------------------------------------------------------
---GPHASPS--ENVTVPLYKNLSPGD--EFSPWR-------------------------
---------------------------------------------------YDVYRRSME
IHGADDI--------------------------------------ARDVVGRDF------
----------P-DSIHVEVEVDRKKPAGHRRD----------------------------
---
>lcl|36549_1528 unnamed protein product
--------------------------------------------MTFVTKLDFASGD---
-------RDVLVETVQELKETLERKGAECK------------------------------
------------------------------------------------------------
---GPHASPS--ENVTVPLYKNLSPGD--EFSPWR-------------------------
---------------------------------------------------YDVYRRSME
IHGADDI--------------------------------------ARDVVGRDF------
----------P-DSIHVEVEVDRKKPAGHRRD----------------------------
---
>lcl|36556_6238 unnamed protein product
--------------------------------------------MTFVTKLDFASGD---
-------RDVLVETVQELKETLERKGAECK------------------------------
------------------------------------------------------------
---GPHASPS--ENVTVPLYKNLSPGD--EFSPWR-------------------------
---------------------------------------------------YDVYRRSME
IHGADDI--------------------------------------ARDVVGRDF------
----------P-DSIHVEVEVDRKKPAGHRRD----------------------------
---
>lcl|36557_2420 unnamed protein product
--------------------------------------------MTFVTKLDFASGD---
-------RDVLVETVQELKETLERKGAECK------------------------------
------------------------------------------------------------
---GPHASPS--ENVTVPLYKNLSPGD--EFSPWR-------------------------
---------------------------------------------------YDVYRRSME
IHGADDI--------------------------------------ARDVVGRDF------
----------P-DSIHVEVEVDRKKPAGHRRD----------------------------
---
>gi|448449312|ref|ZP_21591641.1| ribosomal protein S10 [Halorubrum litoreum JCM 13561]
--------------------------------------------MTFVTKLDFASGD---
-------RDVLVETVQELKETLERKGAECK------------------------------
------------------------------------------------------------
---GPHASPS--ENVTVPLYKNLSPGD--EFSPWR-------------------------
---------------------------------------------------YDVYRRSME
IHGADDI--------------------------------------ARDVVGRDF------
----------P-DSIHVEVEVDRKKPAGHRRD----------------------------
---
>gi|448423325|ref|ZP_21581882.1| ribosomal protein S10 [Halorubrum terrestre JCM 10247]
--------------------------------------------MTFVTKLDFASGD---
-------RDVLVETVQELKETLERKGAECK------------------------------
------------------------------------------------------------
---GPHASPS--ENVTVPLYKNLSPGD--EFSPWR-------------------------
---------------------------------------------------YDVYRRSME
IHGADDI--------------------------------------ARDVVGRDF------
----------P-DSIHVEVEVDRKKPAGHRRD----------------------------
---
>lcl|36548_3071 unnamed protein product
--------------------------------------------MTFVTKLDFASGD---
-------RDVLVETVQELKETLERKGAECK------------------------------
------------------------------------------------------------
---GPHASPS--ENVTVPLYKNLSPGD--EFSPWR-------------------------
---------------------------------------------------YDVYRRSME
IHGADDI--------------------------------------AREVVGRDF------
----------P-DSIHVEVEVDRKKPAGHRRD----------------------------
---
>gi|448432263|ref|ZP_21585399.1| ribosomal protein S10 [Halorubrum tebenquichense DSM 14210]
--------------------------------------------MTFVTKLDFASGD---
-------RDVLVETVQELKETLERKGAECK------------------------------
------------------------------------------------------------
---GPHATPS--ETVTAPLYKNLAPGD--EFSPWR-------------------------
---------------------------------------------------YDVYRRSME
IHGADDI--------------------------------------ARDVVGRDF------
----------P-DSIHVEVEVDQKKPLGHRRD----------------------------
---
>gi|448538390|ref|ZP_21622896.1| ribosomal protein S10 [Halorubrum hochstenium ATCC 700873]
--------------------------------------------MTFVTKLDFASGD---
-------RDVLVETVQELKETLERKGAECK------------------------------
------------------------------------------------------------
---GPHATPS--ETVTVPLYKNLAPGD--EFSPWR-------------------------
---------------------------------------------------YDVYRRSME
IHGADDI--------------------------------------ARDVVGRDF------
----------P-DSIHVEVEVDQKKPLGHRRD----------------------------
---
>lcl|18174_269 unnamed protein product
--------------------------------------------MTFVTKLDFASGD---
-------RDVLAETVQELKETLERKGAECK------------------------------
------------------------------------------------------------
---GPHASPS--ENVTVPLYKNLAPGD--EFSPWR-------------------------
---------------------------------------------------YDVYRRSME
IHGADDI--------------------------------------ARDVVGRDF------
----------P-DSIHVEVEVDQKKPLGHRRD----------------------------
---
>lcl|18178_1940 unnamed protein product
--------------------------------------------MTFVTKLDFASGD---
-------RDVLAETVQELKETLERKGAECK------------------------------
------------------------------------------------------------
---GPHASPS--ENVTVPLYKNLAPGD--EFSPWR-------------------------
---------------------------------------------------YDVYRRSME
IHGADDI--------------------------------------ARDVVGRDF------
----------P-DSIHVEVEVDQKKPLGHRRD----------------------------
---
>lcl|39407_1240 unnamed protein product
--------------------------------------------MTFVTKLDFASGD---
-------RDVLVETVQELKETLERKGAECK------------------------------
------------------------------------------------------------
---GPHASPS--ENVTVPLYKDLAPGD--EFSPWR-------------------------
---------------------------------------------------YDVYRRSME
IHGADDI--------------------------------------AREVVGRDF------
----------P-DSIHVEVEVDQKKPLGHRRD----------------------------
---
>lcl|38016_772 unnamed protein product
--------------------------------------------MTFVTKLDFASGD---
-------RDVLVETVQELKETLERKGAECK------------------------------
------------------------------------------------------------
---GPHASPS--ENVTVPLYKDLAPGD--EFSPWR-------------------------
---------------------------------------------------YDVYRRSME
IHGADDI--------------------------------------AREVVGRDF------
----------P-DSIHVEVEVDQKKPLGHRRD----------------------------
---
>lcl|18175_1127 unnamed protein product
--------------------------------------------MTFVTKLDFASGD---
-------RDVLVETVQELKETLERKGAECK------------------------------
------------------------------------------------------------
---GPHASPS--ERVTVPLYKDLAPGD--EFSPWR-------------------------
---------------------------------------------------YDVYRRSME
IHGADDI--------------------------------------ARDVVGRDF------
----------P-DSIHVEVEVDQKKPLGHRRD----------------------------
---
>lcl|18176_2014 unnamed protein product
--------------------------------------------MTFVTKLDFASGD---
-------RDVLVETVQELKETLERKGAECK------------------------------
------------------------------------------------------------
---GPHASPS--ERVTVPLYKDLAPGD--EFSPWR-------------------------
---------------------------------------------------YDVYRRSME
IHGADDI--------------------------------------ARDVVGRDF------
----------P-DSIHVEVEVDQKKPLGHRRD----------------------------
---
>lcl|38019_1651 unnamed protein product
--------------------------------------------MTFVTKLAFASGD---
-------RDVLAETVQELKDTLERKGAECK------------------------------
------------------------------------------------------------
---GPHASSP--ETVSVPQYKRLRAGD--EFSPWR-------------------------
---------------------------------------------------YDVYKRSME
IHGADDV--------------------------------------AREVVARDF------
----------P-DSIHVEVEVDRKKPLGHRRD----------------------------
---
>lcl|38017_2042 unnamed protein product
--------------------------------------------MTFVTKLSFTSGD---
-------HDVLAETVQDLKSTLERKGAECK------------------------------
------------------------------------------------------------
---GPHATPA--ETVRVPLYKQLRAGD--EFPPWS-------------------------
---------------------------------------------------YDVYKRSME
IHGSDDI--------------------------------------AREVVARDF------
----------P-DSIHVEVEVDQKKPLGHRRD----------------------------
---
>lcl|36550_3206 unnamed protein product
--------------------------------------------MTFVTKLSFASGD---
-------RDVLAETVADLKSTLERKGAECK------------------------------
------------------------------------------------------------
---GPHATPA--ETVRVPLYKQLRAGD--EFSPWS-------------------------
---------------------------------------------------YSVYKRSME
IHGADDV--------------------------------------AREVVGRDF------
----------P-DSIHVEVEVDQKKPLGHRRD----------------------------
---
>lcl|36551_3377 unnamed protein product
--------------------------------------------MTFVTKLSFASGD---
-------RDVLAETVADLKSTLERKGAECK------------------------------
------------------------------------------------------------
---GPHATPA--ETVRVPLYKQLRAGD--EFSPWS-------------------------
---------------------------------------------------YSVYKRSME
IHGADDV--------------------------------------AREVVGRDF------
----------P-DSIHVEVEVDQKKPLGHRRD----------------------------
---
>lcl|36552_1821 unnamed protein product
--------------------------------------------MTFVTKLSFASGD---
-------RDVLAETVADLKSTLERKGAECK------------------------------
------------------------------------------------------------
---GPHATPA--ETVRVPLYKQLRAGD--EFSPWS-------------------------
---------------------------------------------------YSVYKRSME
IHGADDV--------------------------------------AREVVGRDF------
----------P-DSIHVEVEVDQKKPLGHRRD----------------------------
---
>lcl|36554_1314 unnamed protein product
--------------------------------------------MTFVTKLSFASGD---
-------RDVLAETVADLKSTLERKGAECK------------------------------
------------------------------------------------------------
---GPHATPA--ETVRVPLYKQLRAGD--EFSPWS-------------------------
---------------------------------------------------YSVYKRSME
IHGADDV--------------------------------------AREVVGRDF------
----------P-DSIHVEVEVDQKKPLGHRRD----------------------------
---
>lcl|36555_361 unnamed protein product
--------------------------------------------MTFVTKLSFASGD---
-------RDVLAETVADLKSTLERKGAECK------------------------------
------------------------------------------------------------
---GPHATPA--ETVRVPLYKQLRAGD--EFSPWS-------------------------
---------------------------------------------------YSVYKRSME
IHGADDV--------------------------------------AREVVGRDF------
----------P-DSIHVEVEVDQKKPLGHRRD----------------------------
---
>gi|448439307|ref|ZP_21587948.1| ribosomal protein S10 [Halorubrum saccharovorum DSM 1137]
--------------------------------------------MTFVTKLSFASGD---
-------RDVLAETVQDLKSTLERKGAECK------------------------------
------------------------------------------------------------
---GPHATPA--ETVRVPLYKQLRAGD--EFSPWS-------------------------
---------------------------------------------------YDVYKRSME
IHGADDI--------------------------------------ARAVVARDF------
----------P-DSIHVEVEVDQKKPLGHRRD----------------------------
---
>gi|448474003|ref|ZP_21601971.1| ribosomal protein S10 [Halorubrum aidingense JCM 13560]
--------------------------------------------MTFVTKLSFASGD---
-------RDVLAETVQELKTTLERKGAECK------------------------------
------------------------------------------------------------
---GPHATPA--ETVRVPLYKQLRAGD--EFSPWS-------------------------
---------------------------------------------------YSVYKRSME
IHGADDI--------------------------------------AREVVGRDF------
----------P-DSIHVEVEVDQKKPLGHRRD----------------------------
---
>gi|222479824|ref|YP_002566061.1| ribosomal protein S10 [Halorubrum lacusprofundi ATCC 49239]
--------------------------------------------MTFVTKLSFASGD---
-------HDVLAETVQDLKSTLERKGAECK------------------------------
------------------------------------------------------------
---GPHATPA--ETVRVPLYKQLRAGD--EFSPWN-------------------------
---------------------------------------------------YDVYKRSME
IHGADDI--------------------------------------AREVVGRDF------
----------P-DSIHVEVEVDQKKPLGHRRD----------------------------
---
>gi|448469937|ref|ZP_21600350.1| ribosomal protein S10 [Halorubrum kocurii JCM 14978]
--------------------------------------------MTFVTKLSFASGD---
-------RDVLAETVQELKSTLERKGAECK------------------------------
------------------------------------------------------------
---GPHATPA--ETVRVPLYKQLRAGD--EFSPWT-------------------------
---------------------------------------------------YDVYKRSME
IHGADDI--------------------------------------AREVVGRDF------
----------S-DSIHVEVEVDQKKPLGHRRD----------------------------
---
>gi|448455252|ref|ZP_21594432.1| ribosomal protein S10 [Halorubrum lipolyticum DSM 21995]
--------------------------------------------MTFVTKLSFASGD---
-------RDVLAETVQELKSTLERKGAECK------------------------------
------------------------------------------------------------
---GPHATPA--ETVRVPLYKQLRAGD--EFSPWT-------------------------
---------------------------------------------------YDVYKRSME
IHGADDI--------------------------------------AREVVGRDF------
----------P-DSIHVEVEVDQKKPLGHRRD----------------------------
---
>gi|385804119|ref|YP_005840519.1| 30S ribosomal protein S10 [Haloquadratum walsbyi C23]
--------------------------------------------MTFITKLSFQSGD---
-------RYVLEKEVSNLKTLLERKGAECK------------------------------
------------------------------------------------------------
---GPHADPP--KEIVVPQYRQLAPGN--RFNSWQ-------------------------
---------------------------------------------------YTVYARHLE
IHGNDHI--------------------------------------AREVGHMDF------
----------P-DSIHVEIELEQRKPAGHKQS----------------------------
---
>gi|110668644|ref|YP_658455.1| ribosomal protein S10-like protein [Haloquadratum walsbyi DSM 16790]
--------------------------------------------MTFITKLSFQSGD---
-------RYVLEKEVSNLKTLLEKKGAECK------------------------------
------------------------------------------------------------
---GPHADPP--KEIVVPQYRQLAPGN--RFNSWQ-------------------------
---------------------------------------------------YTVYARHLE
IHGNDHI--------------------------------------AREVGHMDF------
----------P-DSIHVEIELEQRKPAGHKQS----------------------------
---
>gi|448590964|ref|ZP_21650729.1| 30S ribosomal protein S10 [Haloferax elongans ATCC BAA-1513]
--------------------------------------------MTFVTKLTFQSGD---
-------KAVLDRVVDNLKSLIEKKGAECR------------------------------
------------------------------------------------------------
---GPHADQP--ERTSVPQYRTLQPGD--QFPAWN-------------------------
---------------------------------------------------YTVYTRRLE
IHGADQI--------------------------------------ARQVSERDY------
----------P-DSVHIEIELEQKKPLGHRRN----------------------------
---
>gi|448575690|ref|ZP_21641970.1| ribosomal protein S10-like protein [Haloferax larsenii JCM 13917]
--------------------------------------------MTFVTKLTFQSGD---
-------KAVLDRVVGNLKSLIEKKGAECR------------------------------
------------------------------------------------------------
---GPHADQP--ERTNVPQYRTLQPGD--QFPAWN-------------------------
---------------------------------------------------YTVYTRRLE
IHGADQI--------------------------------------ARQVSERDY------
----------P-DSVHIEIELEQKKPLGHRRN----------------------------
---
>gi|448291882|ref|ZP_21482556.1| 30S ribosomal protein S10 [Haloferax volcanii DS2]
--------------------------------------------MAFVTKLTFQSGD---
-------KAVLDRVVDDLKQFVERKGAECR------------------------------
------------------------------------------------------------
---GPHSDQP--KQVSVPQYRTLQPGD--QFSSWT-------------------------
---------------------------------------------------YPVYTRRLE
IHGADQI--------------------------------------AREVGLREF------
----------P-DGVHLEIEVEQKKPLGHRR-----------------------------
---
>gi|448596117|ref|ZP_21653457.1| 30S ribosomal protein S10 [Haloferax alexandrinus JCM 10717]
--------------------------------------------MAFVTKLTFQSGD---
-------KAVLDRVVDDLKQFIERKGAECR------------------------------
------------------------------------------------------------
---GPHSDQP--KQVSVPQYRTLQPGD--QFSSWS-------------------------
---------------------------------------------------YPVYTRRLE
IHGADQI--------------------------------------AREVGLREF------
----------P-DSVHVEIEVEQKKPLGHRR-----------------------------
---
>gi|448555428|ref|ZP_21631468.1| 30S ribosomal protein S10 [Haloferax sp. ATCC BAA-644]
--------------------------------------------MAFVTKLTFQSGD---
-------KAVLDRVVDDLKQFIERKGAECR------------------------------
------------------------------------------------------------
---GPHSDQP--KQVSVPQYRTLQPGD--QFSSWS-------------------------
---------------------------------------------------YPVYTRRLE
IHGADQI--------------------------------------AREVGLREF------
----------P-DSVHVEIEVEQKKPLGHRR-----------------------------
---
>gi|448549459|ref|ZP_21628064.1| 30S ribosomal protein S10 [Haloferax sp. ATCC BAA-645]
--------------------------------------------MAFVTKLTFQSGD---
-------KAVLDRVVDDLKQFIERKGAECR------------------------------
------------------------------------------------------------
---GPHSDQP--KQVSVPQYRTLQPGD--QFSSWS-------------------------
---------------------------------------------------YPVYTRRLE
IHGADQI--------------------------------------AREVGLREF------
----------P-DSVHVEIEVEQKKPLGHRR-----------------------------
---
>gi|448541074|ref|ZP_21623905.1| 30S ribosomal protein S10 [Haloferax sp. ATCC BAA-646]
--------------------------------------------MAFVTKLTFQSGD---
-------KAVLDRVVDDLKQFIERKGAECR------------------------------
------------------------------------------------------------
---GPHSDQP--KQVSVPQYRTLQPGD--QFSSWS-------------------------
---------------------------------------------------YPVYTRRLE
IHGADQI--------------------------------------AREVGLREF------
----------P-DSVHVEIEVEQKKPLGHRR-----------------------------
---
>gi|433425309|ref|ZP_20406674.1| 30S ribosomal protein S10 [Haloferax sp. BAB2207]
--------------------------------------------MAFVTKLTFQSGD---
-------KAVLDRVVDDLKQFIERKGAECR------------------------------
------------------------------------------------------------
---GPHSDQP--KQVSVPQYRTLQPGD--QFSSWS-------------------------
---------------------------------------------------YPVYTRRLE
IHGADQI--------------------------------------AREVGLREF------
----------P-DSVHVEIEVEQKKPLGHRR-----------------------------
---
>gi|448571281|ref|ZP_21639626.1| 30S ribosomal protein S10 [Haloferax lucentense DSM 14919]
--------------------------------------------MAFVTKLTFQSGD---
-------KAVLDRVVDDLKQFIERKGAECR------------------------------
------------------------------------------------------------
---GPHSDQP--KQVSVPQYRTLQPGD--QFSSWS-------------------------
---------------------------------------------------YPVYTRRLE
IHGADQI--------------------------------------AREVGLREF------
----------P-DSVHVEIEVEQKKPLGHRR-----------------------------
---
>gi|448562057|ref|ZP_21635190.1| 30S ribosomal protein S10 [Haloferax prahovense DSM 18310]
--------------------------------------------MAFVTKLTFQSGD---
-------KAVLDRVVDDLKQFVERKGAECR------------------------------
------------------------------------------------------------
---GPHSDQP--KQVSVPQYRTLQPGD--QFSSWT-------------------------
---------------------------------------------------YPVYTRRLE
IHGADQI--------------------------------------AREVGLKEF------
----------P-DSVHLEIEVEQKKPLGHRR-----------------------------
---
>gi|448623641|ref|ZP_21669998.1| 30S ribosomal protein S10 [Haloferax denitrificans ATCC 35960]
--------------------------------------------MAFVTKLTFQSGD---
-------KAVLDRVVDDLKQFIERKGAECR------------------------------
------------------------------------------------------------
---GPHSDQP--KQVSVPQYRTLQPGD--QFSSWS-------------------------
---------------------------------------------------YPVYTRRLE
IHGADQI--------------------------------------AREVGLKEF------
----------P-DSVHLEIEVEQKKPLGHRR-----------------------------
---
>gi|448585866|ref|ZP_21648038.1| 30S ribosomal protein S10 [Haloferax gibbonsii ATCC 33959]
--------------------------------------------MAFVTKLTFQSGD---
-------KAVLDRVVDDLKQFVERKGAECR------------------------------
------------------------------------------------------------
---GPHSDQP--KQVSVPQYRTLQPGD--QFSSWS-------------------------
---------------------------------------------------YPVYTRRLE
IHGADQI--------------------------------------AREVGLKEF------
----------P-DSVHLEIEVEQKKPLGHRR-----------------------------
---
>gi|448615234|ref|ZP_21664159.1| ribosomal protein S10-like protein [Haloferax mediterranei ATCC 33500]
--------------------------------------------MTFVTKLTFQSGD---
-------KAVLDRLVGDLKEFVERKGAECR------------------------------
------------------------------------------------------------
---GPHADQP--KQVSVPQYRTLQPGN--QFSSWS-------------------------
---------------------------------------------------YPVFTRRLE
IHGADHI--------------------------------------AREVGHKEF------
----------P-DSVHVEIEVEQKKPLGHRR-----------------------------
---
>gi|448609197|ref|ZP_21660476.1| ribosomal protein S10-like protein [Haloferax mucosum ATCC BAA-1512]
--------------------------------------------MPFVTKLTFQSGD---
-------KAVLDRVVGDLKEYVERKGAECR------------------------------
------------------------------------------------------------
---GPHADQP--KQVSVPQYRTLQPGD--QFSSWS-------------------------
---------------------------------------------------YPVYTRRIE
IHGADHI--------------------------------------AREVGHKEF------
----------P-DSVHIEIEVEQKKPLGHRR-----------------------------
---
>gi|399574724|ref|ZP_10768483.1| SSU ribosomal protein s10p [Halogranum salarium B-1]
--------------------------------------------MTFVTKLSFQSGD---
-------RAVLDDVVTDLKAMIERKGAECK------------------------------
------------------------------------------------------------
---GPHSEPP--ERIRVPQYRNLSIGD--EFSSWD-------------------------
---------------------------------------------------YTVYARKLE
IHGADHI--------------------------------------AREVGHMEF------
----------P-ASVHVEIEVEQKKPLGHRQN----------------------------
---
>gi|448286736|ref|ZP_21477961.1| SSU ribosomal protein s10p [Halogeometricum borinquense DSM 11551]
MWVGILPLTDTLSDSEVGVRECAARDDRVGALLRFAVHLWLTPAMTFVTKLTFQSGN---
-------RYELEEQVSDLQEMLERKGAECK------------------------------
------------------------------------------------------------
---GPHASPP--EQHTVPQYRNLEPGD--EFSSWN-------------------------
---------------------------------------------------YTVYSRKLE
IHGNDHI--------------------------------------AREVGHMEF------
----------P-ESLHVEIEVEQKKPLGHRNK----------------------------
---
>gi|448420362|ref|ZP_21581109.1| SSU ribosomal protein s10p [Halosarcina pallida JCM 14848]
--------------------------------------------MTFVTKLTFQSGN---
-------RYELEDQLSDLQEMIERKGAECK------------------------------
------------------------------------------------------------
---GPHAAPT--EHHTVPQYRNLAPGD--EFSSWD-------------------------
---------------------------------------------------YTVYSRKLE
IHGNDHI--------------------------------------AREVGHMDF------
----------P-ESLHVEIEVEQKKPLGHRNK----------------------------
---
>gi|448295833|ref|ZP_21485896.1| 30S ribosomal protein S10 [Halalkalicoccus jeotgali B3]
--------------------------------------------MTFVTKLTLQSGD---
-------RAVLERVVSEIATAVERKGAEMK------------------------------
------------------------------------------------------------
---GPHPSPP--ETLRVPQHKRTTGGE--TFDSWS-------------------------
---------------------------------------------------YTVYTRTIE
IVGHDDV--------------------------------------ARGVMDRSL------
----------P-EGVHLGVEVEQVRPLGSS------------------------------
---
>gi|452206548|ref|YP_007486670.1| homolog to 30S ribosomal protein S10 [Natronomonas moolapensis 8.8.11]
--------------------------------------------MPFVTTLTLQSGD---
-------RAVLERVVGNIKGCAERKGVELR------------------------------
------------------------------------------------------------
---GPHAESP--FDVSVPQSKRLDSSD-RSFSYWT-------------------------
---------------------------------------------------YTVYERRME
IVGHDDF--------------------------------------ARDVAGRAF------
----------P-EGIRIDVDVERVSAPGS-------------------------------
---
>gi|76802679|ref|YP_330774.1| ribosomal protein S10-like protein [Natronomonas pharaonis DSM 2160]
--------------------------------------------MPFVTTLTLQSGD---
-------RDVLERVVGDIKERAERKGVELR------------------------------
------------------------------------------------------------
---GPHAETP--ADVSVPQSKRLEANG-SSYSHWR-------------------------
---------------------------------------------------YTVYERRME
IVGHDDF--------------------------------------ARSVAGRDF------
----------P-DGVHIDVDVERVSAPGSR------------------------------
---
>gi|541180083|gb|ERG88680.1| ribosomal protein S10 [halophilic archaeon J07HX5]
--------------------------------------------MPFVTRLTLESGD---
-------SDLLESVVADIKRQAERKGVELK------------------------------
------------------------------------------------------------
---GPHPEPP--QQLTVAQHKRIAAEG--TFDPWT-------------------------
---------------------------------------------------YTIYARIIE
IIGHGGF--------------------------------------ARSLAERAY------
----------P-DRIHVRADVEQLTQTGS-------------------------------
---
>gi|335438037|ref|ZP_08560792.1| ribosomal protein S10 [Halorhabdus tiamatea SARL4B]
--------------------------------------------MPFAMTLTVESGD---
-------RYVLEDVVTEIKEAAEQKGVQLK------------------------------
------------------------------------------------------------
---GPHPQAP--QELRVPQSADLSADG-DRLDPWH-------------------------
---------------------------------------------------YTVFTRTIE
IIGHDEF--------------------------------------ARDVTEWDF------
----------P-ERVHIGVSVEQRRGAGR-------------------------------
---
>gi|257051962|ref|YP_003129795.1| ribosomal protein S10 [Halorhabdus utahensis DSM 12940]
-------------------------------MAFSPSTADPEDEMPFAMTLTVESGD---
-------RYVLEDVVTEIKEAAEQKGVQLK------------------------------
------------------------------------------------------------
---GPHPQAP--QELRVPQSADLSADG-NRLDPWH-------------------------
---------------------------------------------------YTVFTRTIE
IIGHDEF--------------------------------------ARDVTEWDF------
----------P-ERVHIGVSVEQRRGAGR-------------------------------
---
>gi|448730494|ref|ZP_21712802.1| 30S ribosomal protein S10 [Halococcus saccharolyticus DSM 5350]
--------------------------------------------MPFVTKLRLTSGD---
-------RGALDRVVDDIKTTAARKGVEFN------------------------------
------------------------------------------------------------
---GPHPAPP--AERRVPQSKGLSAYG-GRFEDWT-------------------------
---------------------------------------------------YTVYARSIE
IVGHDEF--------------------------------------ARSVAS-EF------
----------P-AGIHAEVEIERVRSAGSG------------------------------
---
>gi|448735016|ref|ZP_21717235.1| ribosomal protein S10-like protein [Halococcus salifodinae DSM 8989]
--------------------------------------------MPFVTKLRLTSGD---
-------RGALDREIADIKTAAARKGVEFN------------------------------
------------------------------------------------------------
---GPHPDPL--AERRVPQSKHLSAHG-GRFEDWT-------------------------
---------------------------------------------------YTVYARSIE
IVGHDEF--------------------------------------ARSVAD-GF------
----------P-AGIHAEVEIERIRSANSS------------------------------
---
>gi|409722968|ref|ZP_11270349.1| ribosomal protein S10-like protein [Halococcus hamelinensis 100A6]
--------------------------------------------MPFVTTLELTSGD---
-------RGALDRVVEDIKETASRKGVEFG------------------------------
------------------------------------------------------------
---GPHSGQP--HEQHAPQSKRLSATG-DRFADWT-------------------------
---------------------------------------------------YTVYSRTIE
IVGHDEF--------------------------------------ARSVAGGEF------
----------P-ASVHVEVEIDQVRQAGR-------------------------------
---
>gi|448727341|ref|ZP_21709707.1| 30S ribosomal protein S10p [Halococcus morrhuae DSM 1307]
--------------------------------------------MPFVTKLALTSGD---
-------RGALDRTVTEIKESAARKGVEFG------------------------------
------------------------------------------------------------
---GPHASQP--RQQRAPQSKRLSTSG-GRFTDWT-------------------------
---------------------------------------------------YTIYSRTIE
IVGHDEF--------------------------------------ARSVADGGF------
----------P-AGVHVEIDVEQVR-----------------------------------
---
>gi|448739308|ref|ZP_21721323.1| 30S ribosomal protein S10p [Halococcus thailandensis JCM 13552]
--------------------------------------------MPFVTKLALTSGD---
-------RGALDRTVTEIKESAARKGVEFG------------------------------
------------------------------------------------------------
---GPHAGQP--RQQRAPQSKRLSTSG-GRFADWT-------------------------
---------------------------------------------------YTIYSRTIE
IVGHDEF--------------------------------------ARSVADSGF------
----------P-AGVHVEIDVEQVR-----------------------------------
---
>gi|541202840|gb|ERH10905.1| SSU ribosomal protein S10P [halophilic archaeon J07HX64]
--------------------------------------------MPFLTRLTFSSGD---
-------VDHLDSVVSELKQQAERKGVELR------------------------------
------------------------------------------------------------
---GPHAEPP--ARYSVPQHKGLGQGT---FDSWR-------------------------
---------------------------------------------------YTVYTRTLE
IVDHNQF--------------------------------------ARELAGRDY------
----------P-DSIHVTADVEQFR-----------------------------------
---
>gi|257389111|ref|YP_003178884.1| 30S ribosomal protein S10 [Halomicrobium mukohataei DSM 12286]
--------------------------------------------MPFVTKLTLESGD---
-------RRRLDSVVDEIKEQAERKGVELK------------------------------
------------------------------------------------------------
---GPHPQPP--DHLRVPQSKTLGPSG-GRFESWD-------------------------
---------------------------------------------------YTVYTRTIE
IVDHEEF--------------------------------------ARAVAGREF------
----------D-DGIHVAAEVEQRSHLGS-------------------------------
---
>gi|448630623|ref|ZP_21673203.1| 30S ribosomal protein S10p [Haloarcula vallismortis ATCC 29715]
--------------------------------------------MPFVTTLTFTSGD---
-------RHRLEDIVTEIKQSAEQKGVELK------------------------------
------------------------------------------------------------
---GPHPKQP--QELRIPQSKSLGPSG-GRFESWN-------------------------
---------------------------------------------------HSVYTRTIE
IVGYEEF--------------------------------------ARTVTQRTF------
----------P-DAIHVEAGVEQRTQIGSGS-----------------------------
---
>gi|344211596|ref|YP_004795916.1| 30S ribosomal protein S10p [Haloarcula hispanica ATCC 33960]
-------------------------------MAFCHSRLSVRLQMPFVTTLTFSSGD---
-------RHRLEDIVTEIKESAEQKGVELK------------------------------
------------------------------------------------------------
---GPHPKQP--QELRVPQSKSLGPSG-GRFESWT-------------------------
---------------------------------------------------HTVYTRTIE
IVGYEEF--------------------------------------ARNVTQRTF------
----------P-NAIHVEAGVEQRTQVGSGS-----------------------------
---
>gi|448666871|ref|ZP_21685516.1| 30S ribosomal protein S10p [Haloarcula amylolytica JCM 13557]
--------------------------------------------MPFVTTLTFTSGD---
-------RHRLEDIVTEIKESAEQKGVELK------------------------------
------------------------------------------------------------
---GPHPKQP--QELRVPQSKSLGPSG-GRFESWT-------------------------
---------------------------------------------------HTVYTRTIE
IVGYEEF--------------------------------------ARNVTQRTF------
----------P-NAIHVEAGVEQRTQVGSGS-----------------------------
---
>lcl|38015_3248 unnamed protein product
----------------MTPLLKRISETQRKQMAFCHSRLSVRLQMPFVTTLTFTSGD---
-------RHRLEDIVTEIKESAEQKGVELK------------------------------
------------------------------------------------------------
---GPHPKQP--QELRVPQSKSLGPSG-GRFESWT-------------------------
---------------------------------------------------HTVYTRTIE
IVGYEEF--------------------------------------ARNVTQRTF------
----------P-NAIHVEAGVEQRTQVGSGS-----------------------------
---
>gi|448688630|ref|ZP_21694367.1| 30S ribosomal protein S10p [Haloarcula japonica DSM 6131]
--------------------------------------------MPFVTTLTFTSGD---
-------RHRLEDIVTEIKDGAEQKGVELK------------------------------
------------------------------------------------------------
---GPHPKQP--QELRIPQSKTLGPSG-GRFESWT-------------------------
---------------------------------------------------HTVYTRTIE
IVGYEEF--------------------------------------ARNVTQRTF------
----------P-NAIHVEAGVEQRTQVGSGS-----------------------------
---
>gi|448678025|ref|ZP_21689215.1| ribosomal protein S10p [Haloarcula argentinensis DSM 12282]
--------------------------------------------MPFVTTLTFTSGD---
-------RHRLEDIVTEIKESAEQKGVELK------------------------------
------------------------------------------------------------
---GPHPKQP--QELRIPQSKTLGPDG-GRFDSWT-------------------------
---------------------------------------------------HTVYTRTIE
IVGYEEF--------------------------------------ARNVTQRTF------
----------P-NAIHVEAGVEQRTQVGSGS-----------------------------
---
>gi|448639994|ref|ZP_21677142.1| ribosomal protein S10p [Haloarcula sinaiiensis ATCC 33800]
--------------------------------------------MPFVTTLTFTSGD---
-------RHRLEDTVTEIKQSAEQKGVELK------------------------------
------------------------------------------------------------
---GPHPKQP--QELRIPQSKSLGPDG-GRFDSWT-------------------------
---------------------------------------------------HTVYTRTVE
IVGYEEF--------------------------------------ARDVTQRTF------
----------P-NAIHVEAGVEQRTQVGSRS-----------------------------
---
>gi|448659489|ref|ZP_21683344.1| ribosomal protein S10p [Haloarcula californiae ATCC 33799]
--------------------------------------------MPFVTTLTFTSGD---
-------RHRLEDTVTEIKQSAEQKGVELK------------------------------
------------------------------------------------------------
---GPHPKQP--QELRIPQSKSLGPDG-GRFDSWT-------------------------
---------------------------------------------------HTVYTRTIE
IVGYEEF--------------------------------------ARDVTQRTF------
----------P-NAIHVEAGVEQRTQVGSGS-----------------------------
---
>gi|55377520|ref|YP_135370.1| ribosomal protein S10p [Haloarcula marismortui ATCC 43049]
----------------MTPLLKRISETQRKQMAFCHSRLSVRLQMPFVTTLTFTSGD---
-------RHRLEDTVTEIKQSAEQKGVELK------------------------------
------------------------------------------------------------
---GPHPKQP--QELRIPQSKSLGPDG-GRFDSWT-------------------------
---------------------------------------------------HTVYTRTIE
IVGYEEF--------------------------------------ARDVTQRTF------
----------P-NAIHVEAGVEQRTQVGSGS-----------------------------
---
>gi|448377068|ref|ZP_21559992.1| 30S ribosomal protein S10 [Halovivax asiaticus JCM 14624]
--------------------------------------------MTFVTCLTLQSGD---
-------RAALDGVVDDIKRTAERKGAALK------------------------------
------------------------------------------------------------
---GPHTHPP--DHFSVPQHQRLHADDDRQSTPWS-------------------------
---------------------------------------------------YTVFTRELE
IHGYQGF--------------------------------------ARDVAGRSF------
----------P-DSVHVEVEVEQVQGV---------------------------------
---
>gi|433639437|ref|YP_007285197.1| ribosomal protein S10 [Halovivax ruber XH-70]
--------------------------------------------MTFVTCLTLQSGD---
-------RAALDGVVDDIKRTAERKGAALK------------------------------
------------------------------------------------------------
---GPHTHPP--DHFSVPQHQRLHADDDRQSSPWS-------------------------
---------------------------------------------------YTVFTRELE
IHGYQTF--------------------------------------ARDVAGRSF------
----------P-DSVHVEVEVEQVQGA---------------------------------
---
>gi|448715381|ref|ZP_21702379.1| 30S ribosomal protein S10 [Halobiforma nitratireducens JCM 10879]
--------------------------------------------MTFVTRLTLQSGD---
-------RAALEGIVDDIKSTAERKGAALK------------------------------
------------------------------------------------------------
---GPHSNPP--MDMSVPQRCRLHADDERHFSSWE-------------------------
---------------------------------------------------YTVFTRELE
IHGHDEF--------------------------------------AREVAVRDF------
----------P-DSIHVEAEIEQIHGAGRGN-----------------------------
---
>lcl|36174_5247 unnamed protein product
--------------------------------------------MTFVTRLTLQSGD---
-------RAALDGLVSDIKETAERKGAALK------------------------------
------------------------------------------------------------
---GPHTHPP--KRLSVPQHSRLHSDDDRRFDPWN-------------------------
---------------------------------------------------YTVFTRELE
IHGHDDL--------------------------------------ARNIASQDF------
----------P-DSIYIEAEVEQIHDMGT-------------------------------
---
>gi|448395776|ref|ZP_21568870.1| 30S ribosomal protein S10 [Haloterrigena salina JCM 13891]
--------------------------------------------MTFVTRLTLQSGD---
-------RAALDAIVDDIKSTAERKGAALK------------------------------
------------------------------------------------------------
---GPHSHPP--KKHSVPQHCRLHADDERRFSSWS-------------------------
---------------------------------------------------YTVFTRELE
IHGHDNL--------------------------------------ARNIASQNF------
----------P-DSVHIEAEVEQIRGAGQSN-----------------------------
---
>gi|284164663|ref|YP_003402942.1| 30S ribosomal protein S10 [Haloterrigena turkmenica DSM 5511]
--------------------------------------------MTFVTRLTLQSGD---
-------RAALDAIVDDIKSTAERKGAALK------------------------------
------------------------------------------------------------
---GPHSHPP--QKHSVPQHCRLHADDERRFSSWS-------------------------
---------------------------------------------------YTVFTRELE
IHGHDNL--------------------------------------ARNIASQNF------
----------P-DSVHIEAEVEQIRGAGQSN-----------------------------
---
>gi|448698267|ref|ZP_21698906.1| 30S ribosomal protein S10 [Halobiforma lacisalsi AJ5]
--------------------------------------------MTFVTRLTLQSGD---
-------RAALEGIVDDIKTTAERKGAELK------------------------------
------------------------------------------------------------
---GPHSHPP--TDISVPQHCRLHADDDRHFTSWN-------------------------
---------------------------------------------------YTVFTRELE
IHGHDNL--------------------------------------ARNIAEQDF------
----------P-DSVHIEAEVEQIHGAGRGN-----------------------------
---
>gi|429190964|ref|YP_007176642.1| 30S ribosomal protein S10 [Natronobacterium gregoryi SP2]
--------------------------------------------MTFVTRLTLQSGD---
-------RAALDGIVDDIKTTAERKGAELK------------------------------
------------------------------------------------------------
---GPHSHPP--TDISVPQRCRLHADDDRHFSSWN-------------------------
---------------------------------------------------YTVFTRELE
IHGHDNL--------------------------------------ARNIAEQNF------
----------P-DSVHIEAKVEQIHSAGRGN-----------------------------
---
>gi|448327633|ref|ZP_21516955.1| ribosomal protein S10 [Natrinema versiforme JCM 10478]
--------------------------------------------MTFVTRLTLQSGD---
-------RAALDGIVEDIKANAERKGAALK------------------------------
------------------------------------------------------------
---GPHSHPP--EKHSVPQRCRLHADDDRQFSTWE-------------------------
---------------------------------------------------YTVFTRELE
IHGHDSL--------------------------------------ARNIASQSF------
----------P-DSVHIEAEVEQIHGAGRGN-----------------------------
---
>gi|448342917|ref|ZP_21531860.1| ribosomal protein S10 [Natrinema gari JCM 14663]
--------------------------------------------MTFVTRLTLQSGD---
-------RTALDSIVDDIKANAERKGAALK------------------------------
------------------------------------------------------------
---GPHSHPP--ETFSVPQRCRLHDDDDRQFSSWQ-------------------------
---------------------------------------------------YTVFTRELE
IHGHDSL--------------------------------------ARNIASQSF------
----------P-DSVHIEAEVEQIHGAGRGN-----------------------------
---
>gi|397775812|ref|YP_006543358.1| ribosomal protein S10 [Natrinema sp. J7-2]
--------------------------------------------MTFVTRLTLQSGD---
-------RTALDSIVDDIKANAERKGAALK------------------------------
------------------------------------------------------------
---GPHSHPP--ETFSVPQRCRLHDDDDRQFSSWQ-------------------------
---------------------------------------------------YTVFTRELE
IHGHDSL--------------------------------------ARNIASQSF------
----------P-DSVHIEAEVEQIHGAGRGN-----------------------------
---
>lcl|38023_2672 unnamed protein product
--------------------------------------------MTFVTRLTLQSGD---
-------RAALDGIVDDIKANAERKGAALK------------------------------
------------------------------------------------------------
---GPHSHPP--ETFSVPQRCRLHADDDRHFSSWE-------------------------
---------------------------------------------------YTVFTRELE
IHGHDSL--------------------------------------ARNIASQSF------
----------P-DSVHIEAEVEQIHGAGRGN-----------------------------
---
>gi|448344713|ref|ZP_21533617.1| ribosomal protein S10 [Natrinema altunense JCM 12890]
--------------------------------------------MTFVTRLTLQSGD---
-------RAALDGIVDDIKANAERKGAALK------------------------------
------------------------------------------------------------
---GPHSHPP--ETFSVPQRCRLHADDDRHFSSWE-------------------------
---------------------------------------------------YTVFTRELE
IHGHDSL--------------------------------------ARNIASQSF------
----------P-DSVHIEAEVEQIHGAGRGN-----------------------------
---
>gi|448338829|ref|ZP_21527864.1| ribosomal protein S10 [Natrinema pallidum DSM 3751]
--------------------------------------------MTFVTRLTLQSGD---
-------RAALDSIVDDIKANAERKGAALK------------------------------
------------------------------------------------------------
---GPHSHPP--ETFSVPQRCRLHADDDRHFSSWQ-------------------------
---------------------------------------------------YTVFTRELE
IHGHDSL--------------------------------------ARNIASQSF------
----------P-DSVHIEAEVEQIHGAGRGN-----------------------------
---
>gi|448360164|ref|ZP_21548806.1| 30S ribosomal protein S10 [Natrialba chahannaoensis JCM 10990]
---------------------------------------MNNTAMTFVTRLTLQSGD---
-------RAALDGIVSDIKSTAERKGAALK------------------------------
------------------------------------------------------------
---GPHSHPP--RKISVPQLCRLHADDDRHFDSWE-------------------------
---------------------------------------------------YTVFTRELE
IHGHDNL--------------------------------------ARNIASQNF------
----------P-DSVHIEAEVEQIHGAGRGN-----------------------------
---
>gi|289582411|ref|YP_003480877.1| 30S ribosomal protein S10 [Natrialba magadii ATCC 43099]
---------------------------------------MNNTAMTFVTRLTLQSGD---
-------RAALDGIVNDIKSSAERKGAALK------------------------------
------------------------------------------------------------
---GPHSHPP--KKISVPQPCRLHTDDDRHFDSWE-------------------------
---------------------------------------------------YTVFTRELE
IHGHDNL--------------------------------------ARNIASQNF------
----------P-DSVHIEAEVEQIHGAGRGN-----------------------------
---
>gi|448355090|ref|ZP_21543843.1| 30S ribosomal protein S10 [Natrialba hulunbeirensis JCM 10989]
---------------------------------------MNNTAMTFVTRLTLQSGD---
-------RAALDGIVSDIKSTAERKGAALK------------------------------
------------------------------------------------------------
---GPHSHPP--KKISVPQPCRLHTDDDRHFDSWE-------------------------
---------------------------------------------------YTVFTRELE
IHGHDNL--------------------------------------ARNIASQNF------
----------P-DSVHIEAEVEQIHGAGRGN-----------------------------
---
>gi|448397342|ref|ZP_21569463.1| 30S ribosomal protein S10 [Haloterrigena limicola JCM 13563]
--------------------------------------------MTFVTRLTLQSGD---
-------RTALDGIVEDIKTTAERKGAALK------------------------------
------------------------------------------------------------
---GPHSHPP--ERLSVPQRCRLHADDDRRFSSWD-------------------------
---------------------------------------------------YTVFTRELE
IHGHDNL--------------------------------------ARNIASQNF------
----------P-DSVHIEAEVEQIHGAGRGN-----------------------------
---
>gi|448384474|ref|ZP_21563312.1| 30S ribosomal protein S10 [Haloterrigena thermotolerans DSM 11522]
--------------------------------------------MTFVTRLTLQSGD---
-------RAALDGIVEDIKTTAERKGAALK------------------------------
------------------------------------------------------------
---GPHSHPP--EKLSVPQRCRLHADDDRHFDSWE-------------------------
---------------------------------------------------YTVFTRELE
IHGHDDL--------------------------------------ARNIASQNF------
----------P-DSVHIEAEVEQIHGAGRSN-----------------------------
---
>gi|448333784|ref|ZP_21522973.1| 30S ribosomal protein S10 [Natrinema pellirubrum DSM 15624]
--------------------------------------------MTFVTRLTLQSGD---
-------RAALDGIVEDIKTTAERKGAALK------------------------------
------------------------------------------------------------
---GPHSHPP--EKLSVPQRCRLHADDDRHFDSWE-------------------------
---------------------------------------------------YTVFTRELE
IHGHDDL--------------------------------------ARNIASQNF------
----------P-DSVHIEAEVEQIHGAGRSN-----------------------------
---
>gi|448301882|ref|ZP_21491871.1| 30S ribosomal protein S10 [Natronorubrum tibetense GA33]
--------------------------------------------MTFVTRLTLQSGD---
-------RAALDGIVDDIKTSAERKGAALK------------------------------
------------------------------------------------------------
---GPHSHPP--EKLSVPQRCRLHGDDHRRFDSWD-------------------------
---------------------------------------------------YTVFTRELE
IHGHDSL--------------------------------------ARNIASQNF------
----------P-DSVHIEAEVEQIHGAGRGN-----------------------------
---
>gi|448366267|ref|ZP_21554521.1| 30S ribosomal protein S10 [Natrialba aegyptia DSM 13077]
--------------------------------------------MTFVTRLTLQSGD---
-------RAALDGIVDDIKTTAERKGAALK------------------------------
------------------------------------------------------------
---GPHSHPP--KKLSVPQPCRLHADDDRRFDSWD-------------------------
---------------------------------------------------YTVFTRELE
IHGHDNL--------------------------------------ARNIASQNF------
----------P-DSVHIEAEVEQIHGAGRGNRN---------------------------
---
>gi|448350567|ref|ZP_21539379.1| 30S ribosomal protein S10 [Natrialba taiwanensis DSM 12281]
--------------------------------------------MTFVTRLTLQSGD---
-------RAALDGIVDDIKTTAERKGAALK------------------------------
------------------------------------------------------------
---GPHSHPP--KKLSVPQPCRLHADDDRRFDSWD-------------------------
---------------------------------------------------YTVFTRELE
IHGHDNL--------------------------------------ARNIASQNF------
----------P-DSVHIEAEVEQIHGAGRGNRN---------------------------
---
>gi|448363710|ref|ZP_21552306.1| 30S ribosomal protein S10 [Natrialba asiatica DSM 12278]
--------------------------------------------MTFVTRLTLQSGD---
-------RAALDGIVDDIKTTAERKGAALK------------------------------
------------------------------------------------------------
---GPHSHPP--KKLSVPQPCRLHADDDRHFDSWN-------------------------
---------------------------------------------------YTVFTRELE
IHGHDNL--------------------------------------ARNIASQNF------
----------P-DSVHIEAEVEQIHGAGRGNRN---------------------------
---
>gi|448310695|ref|ZP_21500481.1| 30S ribosomal protein S10 [Natronolimnobius innermongolicus JCM 12255]
--------------------------------------------MTFVTRLTLQSGD---
-------RAALDGIVEDIKSTAERKGAALK------------------------------
------------------------------------------------------------
---GPHSHPP--EKHTVPQHCRLHADDERQFSSWE-------------------------
---------------------------------------------------YTVFTRELE
IHGHDNL--------------------------------------ARNIAEQNF------
----------P-DSVHIEAKVEQIHGVGRGN-----------------------------
---
>gi|336255334|ref|YP_004598441.1| 30S ribosomal protein S10 [Halopiger xanaduensis SH-6]
--------------------------------------------MTFVTRLTLQSGD---
-------RAALDGIVDDIKSTAERKGAALK------------------------------
------------------------------------------------------------
---GPHSHPP--EKLSVPQHSRLHADDDRQFSSWT-------------------------
---------------------------------------------------YTVFTRELE
IHGHDNL--------------------------------------ARNIAEQNF------
----------P-DSVHIEAEVEQIRGTGRGN-----------------------------
---
>gi|448309801|ref|ZP_21499655.1| 30S ribosomal protein S10 [Natronorubrum bangense JCM 10635]
--------------------------------------------MTFVTRLTLQSGD---
-------RAALDGIVEDIKSTAERKGAALK------------------------------
------------------------------------------------------------
---GPHSHPP--EKFSVPQRCRLHADDDRQFSSWQ-------------------------
---------------------------------------------------YTVFTRELE
IHGHDNL--------------------------------------ARNIAEQNF------
----------P-DSVHIEAEVEHVRGVGRGN-----------------------------
---
>gi|448305220|ref|ZP_21495153.1| 30S ribosomal protein S10 [Natronorubrum sulfidifaciens JCM 14089]
--------------------------------------------MTFVTRLTLQSGD---
-------RAALDGIVEDIKSTAERKGAALK------------------------------
------------------------------------------------------------
---GPHSHPP--EKLSVPQRCRLHADDDRQFSSWQ-------------------------
---------------------------------------------------YTVFTRELE
IHGHDDL--------------------------------------ARNIAEQNF------
----------P-DSVHIEAEVEQIRGVGRGN-----------------------------
---
>gi|435846105|ref|YP_007308355.1| ribosomal protein S10 [Natronococcus occultus SP4]
--------------------------------------------MTFVTRLTLQSGD---
-------RAALDGIVDDIKSTAERKGAALK------------------------------
------------------------------------------------------------
---GPHSHPP--EKLTVPQHARLHSDDDRRFSSWT-------------------------
---------------------------------------------------YTVFTRELE
IHGHDNL--------------------------------------ARNIAEQNF------
----------P-DSVHIEAEVEQIHGAGQGN-----------------------------
---
>gi|448320123|ref|ZP_21509611.1| 30S ribosomal protein S10 [Natronococcus amylolyticus DSM 10524]
--------------------------------------------MTFVTRLTLQSGD---
-------RAALDGIVDDIKSTAERKGAALK------------------------------
------------------------------------------------------------
---GPHSHPP--EKLTVPQHARLHGDDDRRFDSWN-------------------------
---------------------------------------------------YTVFTRELE
IHGHDDL--------------------------------------ARNIAEHDF------
----------P-DSVHIEAEVEQIHGAGRGN-----------------------------
---
>gi|448318942|ref|ZP_21508452.1| 30S ribosomal protein S10 [Natronococcus jeotgali DSM 18795]
--------------------------------------------MTFVTRLTLQSGD---
-------RAALDGIVDDIKSTAERKGAALK------------------------------
------------------------------------------------------------
---GPHSHPP--EKLTVPQHARLHGDDERRFASWE-------------------------
---------------------------------------------------YTVFTRELE
IHGHDDL--------------------------------------ARNIAEQNF------
----------P-DSVHIEAEVEQIHGAGRGN-----------------------------
---
>gi|15789676|ref|NP_279500.1| hypothetical protein VNG0433C [Halobacterium sp. NRC-1]
--------------------------------------------MTFVTKLSLESGD---
-------RTALDAVVSDIKETCRRKGARLK------------------------------
------------------------------------------------------------
---GPHSDAP--AEIRVPLYARLGGDSAEKTNDWQ-------------------------
---------------------------------------------------YTVYRRRVE
LHGHDDL--------------------------------------ARDIMERDF------
----------P-ASVHVEAEVERIEPLGSSV-----------------------------
---
>gi|169235390|ref|YP_001688590.1| ribosomal protein S10-like protein [Halobacterium salinarum R1]
--------------------------------------------MTFVTKLSLESGD---
-------RTALDAVVSDIKETCRRKGARLK------------------------------
------------------------------------------------------------
---GPHSDAP--AEIRVPLYARLGGDSAEKTNDWQ-------------------------
---------------------------------------------------YTVYRRRVE
LHGHDDL--------------------------------------ARDIMERDF------
----------P-ASVHVEAEVERIEPLGSSV-----------------------------
---
>gi|354611903|ref|ZP_09029855.1| ribosomal protein S10 [Halobacterium sp. DL1]
--------------------------------------------MTFVTKLSLKSGD---
-------RAALDGVVSDIKETCRRKGAQMK------------------------------
------------------------------------------------------------
---GPHSDAP--SKLSVPLYVRLDGDDGASAGTWT-------------------------
---------------------------------------------------YTVYRRRIE
LYGHDDL--------------------------------------ARSIMEREF------
----------P-DSVHVEAELEQQKPLGSA------------------------------
---
