# Supplementary material for: Inteins as indicators of gene flow in the halobacteria
Source: Front Microbiol. 2014 Jun 26;5:299. doi: 10.3389/fmicb.2014.00299 (PMC4071816; doi:10.3389/fmicb.2014.00299)
Supplement: Supplementary file 1 [file DataSheet1.ZIP › data_file1/reference_tree_alignment/S10p.fasta]

>hrr_J07HR59
---------------------------------------------MQEARVRLAGTRPED
LDDICEDVGEIAESTGVSLSGPIPLPTKTLEVPARKSPDG-EGTATWEHWEMRVHKRLID
IDAEERALRQLMRIQVPNDVSIEIVLED----------
>hap_paucihalophilus_DX253
--------------------------------------------MTFITKILLQSGNRPV
LDSVVSDIRSLAGRKGADLRGPHSDPPERHRVPQYKTLSG-DEGRQFRSWDYTVYTRRLE
IVGHNDVSRRVAQMDFPPGIRVEVELEQIQGMGKA---
>halophilic_archaeon_J07HB67
--------------------------------MFFPSQSYSTESMTFVTRLSFQSGDREA
LDETVTDLKEMLRRKGAKCKGPHTHPSDRVRVPLHGDLAP-DSR--VDTWGYEVYRRELE
IHGSDEIARQVGHREFHDAVHVEIEVDQKTPMGT----
>hns_J07HN4
--------------------------------------------MTFVTKLTFQSGDRDV
LTETVDDVKQLVERKGGQCKGPHTSPENRLSVPQYRTLQP-GES--FKHWSYSVYERRLD
IHGAEHIANEIGHMEFPDSIHVEIEVEQQQPLGGN---
>hns_J07HN6
--------------------------------------------MTFVTKLTFQSGDQAV
LRETVDSVTETVERKGAQCKGPHTEPEQHLSVPQNRTLQP-GST--FPSWDYSVYEHRID
IHGSEHIAREIGHMEFPDSVHVEIEVEQQQPLGEN---
>hqr_J07HQX50
--------------------------------------------MTFVTKLQFLSGDRPQ
LDEQVSELKTLLERKGAECKGPHAEPPTEKYVPQYATLQP-GQQ--FDSWGYTVYSRKLE
IHGNDHTAKEVAMMDFPSTIRVEITVEQKHPSGFPQNS
>haloarchaeon_3A1_DGR
--------------------------------------------MTFVTKLSFESGDRRV
LEETVEDLHRTLERKGVECKGPHSFSPERTRVQLYKQLRP-GDQ--FSPWEYTVYARKLE
IHGSDDIAREMVDRDFPDSVHVEVEVDRKKPLGHGRD-
>hrr_C2_a
--------------------------------------------MTFVTKLHFASGDRDV
LAETVQELKETLERKGAECKGPHASPSERVTVPLYKDLSP-GDE--FSPWRYDVYHRSME
IHGADDIARSVVARGFPDSIHVEVEVGQKKPLGHRRD-
>hrr_Ec15
--------------------------------------------MTFVTKLHFASGDRDV
LAETVQELKETLERKGAECKGPHASPSERVTVPLYKDLSP-GDE--FSPWRYDVYHRSME
IHGADDIARSVVARGFPDSIHVEVEVGQKKPLGHRRD-
>hrr_Fb21
--------------------------------------------MTFVTKLHFASGDRDV
LAETVQELKETLERKGAECKGPHASPSERVTVPLYKDLSP-GDE--FSPWRYDVYHRSME
IHGADDIARSVVARGFPDSIHVEVEVGQKKPLGHRRD-
>hrr_G37
--------------------------------------------MTFVTKLHFASGDRDV
LAETVQELKETLERKGAECKGPHASPSERVTVPLYKDLSP-GDE--FSPWRYDVYHRSME
IHGADDIARSVVARGFPDSIHVEVEVGQKKPLGHRRD-
>hrr_Ga2p
--------------------------------------------MTFVTKLHFASGDRDV
LAETVQELKETLERKGAECKGPHASPSERVTVPLYKDLSP-GDE--FSPWRYDVYHRSME
IHGADDIARSVVARGFPDSIHVEVEVGQKKPLGHRRD-
>hrr_Ga36
--------------------------------------------MTFVTKLHFASGDRDV
LAETVQELKETLERKGAECKGPHASPSERVTVPLYKDLSP-GDE--FSPWRYDVYHRSME
IHGADDIARSVVARGFPDSIHVEVEVGQKKPLGHRRD-
>hrr_LD3
--------------------------------------------MTFVTKLHFASGDRDV
LAETVQELKETLERKGAECKGPHASPSERVTVPLYKDLSP-GDE--FSPWRYDVYHRSME
IHGADDIARSVVARGFPDSIHVEVEVGQKKPLGHRRD-
>hrr_LG1
--------------------------------------------MTFVTKLHFASGDRDV
LAETVQELKETLERKGAECKGPHASPSERVTVPLYKDLSP-GDE--FSPWRYDVYHRSME
IHGADDIARSVVARGFPDSIHVEVEVGQKKPLGHRRD-
>hrr_arcis_JCM_13916
--------------------------------------------MTFVTKLDFASGDRDV
LVETVQELKETIERKGAECKGPHASPSERVTVPLYKNLSA-GDE--FSPWRYDVYRRSME
IHGADDIARAVVGRDFPDSIHVEVEVDQKKPLGHRRD-
>hrr_coriense_DSM_10284
--------------------------------------------MTFVTKLDFASGDRDV
LVETVQELKETIERKGAECKGPHASPSERVTVPLYKNLSA-GDE--FSPWRYDVYRRSME
IHGADDIARAVVGRDFPDSIHVEVEVDQKKPLGHRRD-
>hrr_californiensis_DSM_19288
--------------------------------------------MTFVTKLDFASGDRDV
LVETVQELKETIERKGAECKGPHASPSERVTVPLYKDLSP-GDE--FSPWRYDVYHRSME
IHGADDIARAVVGRDFPDSIHVEVEVDQKKPLGHRRD-
>hrr_C3
--------------------------------------------MTFVTKLDFASGDRDV
LVETVQELKETLERKGAECKGPHASPSENVTVPLYKNLSP-GDE--FSPWRYDVYRRSME
IHGADDIARDVVGRDFPDSIHVEVEVDRKKPAGHRRD-
>hrr_distributum_JCM_10118
--------------------------------------------MTFVTKLDFASGDRDV
LVETVQELKETLERKGAECKGPHASPSENVTVPLYKNLSP-GDE--FSPWRYDVYRRSME
IHGADDIARDVVGRDFPDSIHVEVEVDRKKPAGHRRD-
>hrr_E8
--------------------------------------------MTFVTKLDFASGDRDV
LVETVQELKETLERKGAECKGPHASPSENVTVPLYKNLSP-GDE--FSPWRYDVYRRSME
IHGADDIARDVVGRDFPDSIHVEVEVDRKKPAGHRRD-
>hrr_LG2
--------------------------------------------MTFVTKLDFASGDRDV
LVETVQELKETLERKGAECKGPHASPSENVTVPLYKNLSP-GDE--FSPWRYDVYRRSME
IHGADDIARDVVGRDFPDSIHVEVEVDRKKPAGHRRD-
>hrr_LG3
--------------------------------------------MTFVTKLDFASGDRDV
LVETVQELKETLERKGAECKGPHASPSENVTVPLYKNLSP-GDE--FSPWRYDVYRRSME
IHGADDIARDVVGRDFPDSIHVEVEVDRKKPAGHRRD-
>hrr_litoreum_JCM_13561
--------------------------------------------MTFVTKLDFASGDRDV
LVETVQELKETLERKGAECKGPHASPSENVTVPLYKNLSP-GDE--FSPWRYDVYRRSME
IHGADDIARDVVGRDFPDSIHVEVEVDRKKPAGHRRD-
>hrr_terrestre_JCM_10247
--------------------------------------------MTFVTKLDFASGDRDV
LVETVQELKETLERKGAECKGPHASPSENVTVPLYKNLSP-GDE--FSPWRYDVYRRSME
IHGADDIARDVVGRDFPDSIHVEVEVDRKKPAGHRRD-
>hrr_E3
--------------------------------------------MTFVTKLDFASGDRDV
LVETVQELKETLERKGAECKGPHASPSENVTVPLYKNLSP-GDE--FSPWRYDVYRRSME
IHGADDIAREVVGRDFPDSIHVEVEVDRKKPAGHRRD-
>hrr_tebenquichense_DSM_14210
--------------------------------------------MTFVTKLDFASGDRDV
LVETVQELKETLERKGAECKGPHATPSETVTAPLYKNLAP-GDE--FSPWRYDVYRRSME
IHGADDIARDVVGRDFPDSIHVEVEVDQKKPLGHRRD-
>hrr_hochstenium_ATCC_700873
--------------------------------------------MTFVTKLDFASGDRDV
LVETVQELKETLERKGAECKGPHATPSETVTVPLYKNLAP-GDE--FSPWRYDVYRRSME
IHGADDIARDVVGRDFPDSIHVEVEVDQKKPLGHRRD-
>hrr_SP3
--------------------------------------------MTFVTKLDFASGDRDV
LAETVQELKETLERKGAECKGPHASPSENVTVPLYKNLAP-GDE--FSPWRYDVYRRSME
IHGADDIARDVVGRDFPDSIHVEVEVDQKKPLGHRRD-
>hrr_SP9
--------------------------------------------MTFVTKLDFASGDRDV
LAETVQELKETLERKGAECKGPHASPSENVTVPLYKNLAP-GDE--FSPWRYDVYRRSME
IHGADDIARDVVGRDFPDSIHVEVEVDQKKPLGHRRD-
>hrr_167
--------------------------------------------MTFVTKLDFASGDRDV
LVETVQELKETLERKGAECKGPHASPSENVTVPLYKDLAP-GDE--FSPWRYDVYRRSME
IHGADDIAREVVGRDFPDSIHVEVEVDQKKPLGHRRD-
>hrr_C2_b
--------------------------------------------MTFVTKLDFASGDRDV
LVETVQELKETLERKGAECKGPHASPSENVTVPLYKDLAP-GDE--FSPWRYDVYRRSME
IHGADDIAREVVGRDFPDSIHVEVEVDQKKPLGHRRD-
>hrr_SP5
--------------------------------------------MTFVTKLDFASGDRDV
LVETVQELKETLERKGAECKGPHASPSERVTVPLYKDLAP-GDE--FSPWRYDVYRRSME
IHGADDIARDVVGRDFPDSIHVEVEVDQKKPLGHRRD-
>hrr_SP7
--------------------------------------------MTFVTKLDFASGDRDV
LVETVQELKETLERKGAECKGPHASPSERVTVPLYKDLAP-GDE--FSPWRYDVYRRSME
IHGADDIARDVVGRDFPDSIHVEVEVDQKKPLGHRRD-
>hrr_Cb34
--------------------------------------------MTFVTKLAFASGDRDV
LAETVQELKDTLERKGAECKGPHASSPETVSVPQYKRLRA-GDE--FSPWRYDVYKRSME
IHGADDVAREVVARDFPDSIHVEVEVDRKKPLGHRRD-
>hrr_C49
--------------------------------------------MTFVTKLSFTSGDHDV
LAETVQDLKSTLERKGAECKGPHATPAETVRVPLYKQLRA-GDE--FPPWSYDVYKRSME
IHGSDDIAREVVARDFPDSIHVEVEVDQKKPLGHRRD-
>hrr_Ea1
--------------------------------------------MTFVTKLSFASGDRDV
LAETVADLKSTLERKGAECKGPHATPAETVRVPLYKQLRA-GDE--FSPWSYSVYKRSME
IHGADDVAREVVGRDFPDSIHVEVEVDQKKPLGHRRD-
>hrr_Ea8
--------------------------------------------MTFVTKLSFASGDRDV
LAETVADLKSTLERKGAECKGPHATPAETVRVPLYKQLRA-GDE--FSPWSYSVYKRSME
IHGADDVAREVVGRDFPDSIHVEVEVDQKKPLGHRRD-
>hrr_Eb13
--------------------------------------------MTFVTKLSFASGDRDV
LAETVADLKSTLERKGAECKGPHATPAETVRVPLYKQLRA-GDE--FSPWSYSVYKRSME
IHGADDVAREVVGRDFPDSIHVEVEVDQKKPLGHRRD-
>hrr_hd13
--------------------------------------------MTFVTKLSFASGDRDV
LAETVADLKSTLERKGAECKGPHATPAETVRVPLYKQLRA-GDE--FSPWSYSVYKRSME
IHGADDVAREVVGRDFPDSIHVEVEVDQKKPLGHRRD-
>hrr_IB24
--------------------------------------------MTFVTKLSFASGDRDV
LAETVADLKSTLERKGAECKGPHATPAETVRVPLYKQLRA-GDE--FSPWSYSVYKRSME
IHGADDVAREVVGRDFPDSIHVEVEVDQKKPLGHRRD-
>hrr_saccharovorum_DSM_1137
--------------------------------------------MTFVTKLSFASGDRDV
LAETVQDLKSTLERKGAECKGPHATPAETVRVPLYKQLRA-GDE--FSPWSYDVYKRSME
IHGADDIARAVVARDFPDSIHVEVEVDQKKPLGHRRD-
>hrr_aidingense_JCM_13916
--------------------------------------------MTFVTKLSFASGDRDV
LAETVQELKTTLERKGAECKGPHATPAETVRVPLYKQLRA-GDE--FSPWSYSVYKRSME
IHGADDIAREVVGRDFPDSIHVEVEVDQKKPLGHRRD-
>hrr_lacusprofundi_ATCC_49239
--------------------------------------------MTFVTKLSFASGDHDV
LAETVQDLKSTLERKGAECKGPHATPAETVRVPLYKQLRA-GDE--FSPWNYDVYKRSME
IHGADDIAREVVGRDFPDSIHVEVEVDQKKPLGHRRD-
>hrr_kocurii_JCM_14978
--------------------------------------------MTFVTKLSFASGDRDV
LAETVQELKSTLERKGAECKGPHATPAETVRVPLYKQLRA-GDE--FSPWTYDVYKRSME
IHGADDIAREVVGRDFSDSIHVEVEVDQKKPLGHRRD-
>hrr_lipolyticum_DSM_21995
--------------------------------------------MTFVTKLSFASGDRDV
LAETVQELKSTLERKGAECKGPHATPAETVRVPLYKQLRA-GDE--FSPWTYDVYKRSME
IHGADDIAREVVGRDFPDSIHVEVEVDQKKPLGHRRD-
>hqr_walsbyi_C23
--------------------------------------------MTFITKLSFQSGDRYV
LEKEVSNLKTLLERKGAECKGPHADPPKEIVVPQYRQLAP-GNR--FNSWQYTVYARHLE
IHGNDHIAREVGHMDFPDSIHVEIELEQRKPAGHKQS-
>hqr_walsbyi_DSM_16790
--------------------------------------------MTFITKLSFQSGDRYV
LEKEVSNLKTLLEKKGAECKGPHADPPKEIVVPQYRQLAP-GNR--FNSWQYTVYARHLE
IHGNDHIAREVGHMDFPDSIHVEIELEQRKPAGHKQS-
>hfx_elongans_ATCC_BAA_1513
--------------------------------------------MTFVTKLTFQSGDKAV
LDRVVDNLKSLIEKKGAECRGPHADQPERTSVPQYRTLQP-GDQ--FPAWNYTVYTRRLE
IHGADQIARQVSERDYPDSVHIEIELEQKKPLGHRRN-
>hfx_larsenii_JCM_13917
--------------------------------------------MTFVTKLTFQSGDKAV
LDRVVGNLKSLIEKKGAECRGPHADQPERTNVPQYRTLQP-GDQ--FPAWNYTVYTRRLE
IHGADQIARQVSERDYPDSVHIEIELEQKKPLGHRRN-
>hfx_volcanii_DS2
--------------------------------------------MAFVTKLTFQSGDKAV
LDRVVDDLKQFVERKGAECRGPHSDQPKQVSVPQYRTLQP-GDQ--FSSWTYPVYTRRLE
IHGADQIAREVGLREFPDGVHLEIEVEQKKPLGHRR--
>hfx_alexandrinus_JCM_10717
--------------------------------------------MAFVTKLTFQSGDKAV
LDRVVDDLKQFIERKGAECRGPHSDQPKQVSVPQYRTLQP-GDQ--FSSWSYPVYTRRLE
IHGADQIAREVGLREFPDSVHVEIEVEQKKPLGHRR--
>hfx_ATCC_BAA-644
--------------------------------------------MAFVTKLTFQSGDKAV
LDRVVDDLKQFIERKGAECRGPHSDQPKQVSVPQYRTLQP-GDQ--FSSWSYPVYTRRLE
IHGADQIAREVGLREFPDSVHVEIEVEQKKPLGHRR--
>hfx_ATCC_BAA-645
--------------------------------------------MAFVTKLTFQSGDKAV
LDRVVDDLKQFIERKGAECRGPHSDQPKQVSVPQYRTLQP-GDQ--FSSWSYPVYTRRLE
IHGADQIAREVGLREFPDSVHVEIEVEQKKPLGHRR--
>hfx_ATCC_BAA-646
--------------------------------------------MAFVTKLTFQSGDKAV
LDRVVDDLKQFIERKGAECRGPHSDQPKQVSVPQYRTLQP-GDQ--FSSWSYPVYTRRLE
IHGADQIAREVGLREFPDSVHVEIEVEQKKPLGHRR--
>hfx_BAB-2207
--------------------------------------------MAFVTKLTFQSGDKAV
LDRVVDDLKQFIERKGAECRGPHSDQPKQVSVPQYRTLQP-GDQ--FSSWSYPVYTRRLE
IHGADQIAREVGLREFPDSVHVEIEVEQKKPLGHRR--
>hfx_lucentense_DSM_14919
--------------------------------------------MAFVTKLTFQSGDKAV
LDRVVDDLKQFIERKGAECRGPHSDQPKQVSVPQYRTLQP-GDQ--FSSWSYPVYTRRLE
IHGADQIAREVGLREFPDSVHVEIEVEQKKPLGHRR--
>hfx_prahovense_DSM_18310
--------------------------------------------MAFVTKLTFQSGDKAV
LDRVVDDLKQFVERKGAECRGPHSDQPKQVSVPQYRTLQP-GDQ--FSSWTYPVYTRRLE
IHGADQIAREVGLKEFPDSVHLEIEVEQKKPLGHRR--
>hfx_denitrificans_ATCC_35960
--------------------------------------------MAFVTKLTFQSGDKAV
LDRVVDDLKQFIERKGAECRGPHSDQPKQVSVPQYRTLQP-GDQ--FSSWSYPVYTRRLE
IHGADQIAREVGLKEFPDSVHLEIEVEQKKPLGHRR--
>hfx_gobbonsii_ATCC_33959
--------------------------------------------MAFVTKLTFQSGDKAV
LDRVVDDLKQFVERKGAECRGPHSDQPKQVSVPQYRTLQP-GDQ--FSSWSYPVYTRRLE
IHGADQIAREVGLKEFPDSVHLEIEVEQKKPLGHRR--
>hfx_mediterranei_ATCC_33500
--------------------------------------------MTFVTKLTFQSGDKAV
LDRLVGDLKEFVERKGAECRGPHADQPKQVSVPQYRTLQP-GNQ--FSSWSYPVFTRRLE
IHGADHIAREVGHKEFPDSVHVEIEVEQKKPLGHRR--
>hfx_mucosum_ATCC_BAA_1512
--------------------------------------------MPFVTKLTFQSGDKAV
LDRVVGDLKEYVERKGAECRGPHADQPKQVSVPQYRTLQP-GDQ--FSSWSYPVYTRRIE
IHGADHIAREVGHKEFPDSVHIEIEVEQKKPLGHRR--
>hgn_salarium_B_1
--------------------------------------------MTFVTKLSFQSGDRAV
LDDVVTDLKAMIERKGAECKGPHSEPPERIRVPQYRNLSI-GDE--FSSWDYTVYARKLE
IHGADHIAREVGHMEFPASVHVEIEVEQKKPLGHRQN-
>hgm_borinquense_DSM_11551
MWVGILPLTDTLSDSEVGVRECAARDDRVGALLRFAVHLWLTPAMTFVTKLTFQSGNRYE
LEEQVSDLQEMLERKGAECKGPHASPPEQHTVPQYRNLEP-GDE--FSSWNYTVYSRKLE
IHGNDHIAREVGHMEFPESLHVEIEVEQKKPLGHRNK-
>hsn_pallida_JCM_14848
--------------------------------------------MTFVTKLTFQSGNRYE
LEDQLSDLQEMIERKGAECKGPHAAPTEHHTVPQYRNLAP-GDE--FSSWDYTVYSRKLE
IHGNDHIAREVGHMDFPESLHVEIEVEQKKPLGHRNK-
>hac_jeotgali_B3
--------------------------------------------MTFVTKLTLQSGDRAV
LERVVSEIATAVERKGAEMKGPHPSPPETLRVPQHKRTTG-GET--FDSWSYTVYTRTIE
IVGHDDVARGVMDRSLPEGVHLGVEVEQVRPLGSS---
>nmn_moolapensis_8_8_11
--------------------------------------------MPFVTTLTLQSGDRAV
LERVVGNIKGCAERKGVELRGPHAESPFDVSVPQSKRLDS-SDR-SFSYWTYTVYERRME
IVGHDDFARDVAGRAFPEGIRIDVDVERVSAPGS----
>nmn_pharaonis_DSM_2160
--------------------------------------------MPFVTTLTLQSGDRDV
LERVVGDIKERAERKGVELRGPHAETPADVSVPQSKRLEA-NGS-SYSHWRYTVYERRME
IVGHDDFARSVAGRDFPDGVHIDVDVERVSAPGSR---
>halophilic_archaeon_J07HX5
--------------------------------------------MPFVTRLTLESGDSDL
LESVVADIKRQAERKGVELKGPHPEPPQQLTVAQHKRIAA-EGT--FDPWTYTIYARIIE
IIGHGGFARSLAERAYPDRIHVRADVEQLTQTGS----
>hrd_tiamatea_SARL4B
--------------------------------------------MPFAMTLTVESGDRYV
LEDVVTEIKEAAEQKGVQLKGPHPQAPQELRVPQSADLSA-DGD-RLDPWHYTVFTRTIE
IIGHDEFARDVTEWDFPERVHIGVSVEQRRGAGR----
>hrd_utahensis_DSM_12940
-------------------------------MAFSPSTADPEDEMPFAMTLTVESGDRYV
LEDVVTEIKEAAEQKGVQLKGPHPQAPQELRVPQSADLSA-DGN-RLDPWHYTVFTRTIE
IIGHDEFARDVTEWDFPERVHIGVSVEQRRGAGR----
>hcc_saccharolyticus_DSM_5350
--------------------------------------------MPFVTKLRLTSGDRGA
LDRVVDDIKTTAARKGVEFNGPHPAPPAERRVPQSKGLSAYGGR--FEDWTYTVYARSIE
IVGHDEFARSVAS-EFPAGIHAEVEIERVRSAGSG---
>hcc_salifodinae_DSM_8989
--------------------------------------------MPFVTKLRLTSGDRGA
LDREIADIKTAAARKGVEFNGPHPDPLAERRVPQSKHLSA-HGG-RFEDWTYTVYARSIE
IVGHDEFARSVAD-GFPAGIHAEVEIERIRSANSS---
>hcc_hamelinensis_100A6
--------------------------------------------MPFVTTLELTSGDRGA
LDRVVEDIKETASRKGVEFGGPHSGQPHEQHAPQSKRLSA-TGD-RFADWTYTVYSRTIE
IVGHDEFARSVAGGEFPASVHVEVEIDQVRQAGR----
>hcc_morrhuae_DSM_1307
--------------------------------------------MPFVTKLALTSGDRGA
LDRTVTEIKESAARKGVEFGGPHASQPRQQRAPQSKRLST-SGG-RFTDWTYTIYSRTIE
IVGHDEFARSVADGGFPAGVHVEIDVEQVR--------
>hcc_thailandensis_JCM_13552
--------------------------------------------MPFVTKLALTSGDRGA
LDRTVTEIKESAARKGVEFGGPHAGQPRQQRAPQSKRLST-SGG-RFADWTYTIYSRTIE
IVGHDEFARSVADSGFPAGVHVEIDVEQVR--------
>halophilic_archaeon_J07HX64
--------------------------------------------MPFLTRLTFSSGDVDH
LDSVVSELKQQAERKGVELRGPHAEPPARYSVPQHKGLGQ-GT---FDSWRYTVYTRTLE
IVDHNQFARELAGRDYPDSIHVTADVEQFR--------
>hmc_mukohataei_DSM_12286
--------------------------------------------MPFVTKLTLESGDRRR
LDSVVDEIKEQAERKGVELKGPHPQPPDHLRVPQSKTLGP-SGG-RFESWDYTVYTRTIE
IVDHEEFARAVAGREFDDGIHVAAEVEQRSHLGS----
>har_vallismortis_ATCC_29715
--------------------------------------------MPFVTTLTFTSGDRHR
LEDIVTEIKQSAEQKGVELKGPHPKQPQELRIPQSKSLGP-SGG-RFESWNHSVYTRTIE
IVGYEEFARTVTQRTFPDAIHVEAGVEQRTQIGSGS--
>har_hispanica_ATCC_33960
-------------------------------MAFCHSRLSVRLQMPFVTTLTFSSGDRHR
LEDIVTEIKESAEQKGVELKGPHPKQPQELRVPQSKSLGP-SGG-RFESWTHTVYTRTIE
IVGYEEFARNVTQRTFPNAIHVEAGVEQRTQVGSGS--
>har_amylolytica_JCM_13557
--------------------------------------------MPFVTTLTFTSGDRHR
LEDIVTEIKESAEQKGVELKGPHPKQPQELRVPQSKSLGP-SGG-RFESWTHTVYTRTIE
IVGYEEFARNVTQRTFPNAIHVEAGVEQRTQVGSGS--
>hrr_92
----------------MTPLLKRISETQRKQMAFCHSRLSVRLQMPFVTTLTFTSGDRHR
LEDIVTEIKESAEQKGVELKGPHPKQPQELRVPQSKSLGP-SGG-RFESWTHTVYTRTIE
IVGYEEFARNVTQRTFPNAIHVEAGVEQRTQVGSGS--
>har_japonica_DSM_6131
--------------------------------------------MPFVTTLTFTSGDRHR
LEDIVTEIKDGAEQKGVELKGPHPKQPQELRIPQSKTLGP-SGG-RFESWTHTVYTRTIE
IVGYEEFARNVTQRTFPNAIHVEAGVEQRTQVGSGS--
>har_argentinensis_DSM_12282
--------------------------------------------MPFVTTLTFTSGDRHR
LEDIVTEIKESAEQKGVELKGPHPKQPQELRIPQSKTLGP-DGG-RFDSWTHTVYTRTIE
IVGYEEFARNVTQRTFPNAIHVEAGVEQRTQVGSGS--
>har_sinaiiensis_ATCC_33800
--------------------------------------------MPFVTTLTFTSGDRHR
LEDTVTEIKQSAEQKGVELKGPHPKQPQELRIPQSKSLGP-DGG-RFDSWTHTVYTRTVE
IVGYEEFARDVTQRTFPNAIHVEAGVEQRTQVGSRS--
>har_californiae_ATCC_3379
--------------------------------------------MPFVTTLTFTSGDRHR
LEDTVTEIKQSAEQKGVELKGPHPKQPQELRIPQSKSLGP-DGG-RFDSWTHTVYTRTIE
IVGYEEFARDVTQRTFPNAIHVEAGVEQRTQVGSGS--
>har_marismortui_ATCC_43049
----------------MTPLLKRISETQRKQMAFCHSRLSVRLQMPFVTTLTFTSGDRHR
LEDTVTEIKQSAEQKGVELKGPHPKQPQELRIPQSKSLGP-DGG-RFDSWTHTVYTRTIE
IVGYEEFARDVTQRTFPNAIHVEAGVEQRTQVGSGS--
>hvx_asiaticus_JCM_14624
--------------------------------------------MTFVTCLTLQSGDRAA
LDGVVDDIKRTAERKGAALKGPHTHPPDHFSVPQHQRLHA-DDDRQSTPWSYTVFTRELE
IHGYQGFARDVAGRSFPDSVHVEVEVEQVQGV------
>hvx_ruber_XH_70
--------------------------------------------MTFVTCLTLQSGDRAA
LDGVVDDIKRTAERKGAALKGPHTHPPDHFSVPQHQRLHA-DDDRQSSPWSYTVFTRELE
IHGYQTFARDVAGRSFPDSVHVEVEVEQVQGA------
>hbi_nitrareducens_JCM_10879
--------------------------------------------MTFVTRLTLQSGDRAA
LEGIVDDIKSTAERKGAALKGPHSNPPMDMSVPQRCRLHA-DDERHFSSWEYTVFTRELE
IHGHDEFAREVAVRDFPDSIHVEAEIEQIHGAGRGN--
>hrr_chaoviator_HaloG
--------------------------------------------MTFVTRLTLQSGDRAA
LDGLVSDIKETAERKGAALKGPHTHPPKRLSVPQHSRLHS-DDDRRFDPWNYTVFTRELE
IHGHDDLARNIASQDFPDSIYIEAEVEQIHDMGT----
>htg_salina_JCM_13891
--------------------------------------------MTFVTRLTLQSGDRAA
LDAIVDDIKSTAERKGAALKGPHSHPPKKHSVPQHCRLHA-DDERRFSSWSYTVFTRELE
IHGHDNLARNIASQNFPDSVHIEAEVEQIRGAGQSN--
>htg_turkmenica_DSM_5511
--------------------------------------------MTFVTRLTLQSGDRAA
LDAIVDDIKSTAERKGAALKGPHSHPPQKHSVPQHCRLHA-DDERRFSSWSYTVFTRELE
IHGHDNLARNIASQNFPDSVHIEAEVEQIRGAGQSN--
>hbi_lacisalsi_AJ5
--------------------------------------------MTFVTRLTLQSGDRAA
LEGIVDDIKTTAERKGAELKGPHSHPPTDISVPQHCRLHA-DDDRHFTSWNYTVFTRELE
IHGHDNLARNIAEQDFPDSVHIEAEVEQIHGAGRGN--
>nbt_gregoryi_SP2
--------------------------------------------MTFVTRLTLQSGDRAA
LDGIVDDIKTTAERKGAELKGPHSHPPTDISVPQRCRLHA-DDDRHFSSWNYTVFTRELE
IHGHDNLARNIAEQNFPDSVHIEAKVEQIHSAGRGN--
>nnm_versiforme_JCM_10478
--------------------------------------------MTFVTRLTLQSGDRAA
LDGIVEDIKANAERKGAALKGPHSHPPEKHSVPQRCRLHA-DDDRQFSTWEYTVFTRELE
IHGHDSLARNIASQSFPDSVHIEAEVEQIHGAGRGN--
>nnm_gari_JCM_14663
--------------------------------------------MTFVTRLTLQSGDRTA
LDSIVDDIKANAERKGAALKGPHSHPPETFSVPQRCRLHD-DDDRQFSSWQYTVFTRELE
IHGHDSLARNIASQSFPDSVHIEAEVEQIHGAGRGN--
>nnm_sp_J7_2
--------------------------------------------MTFVTRLTLQSGDRTA
LDSIVDDIKANAERKGAALKGPHSHPPETFSVPQRCRLHD-DDDRQFSSWQYTVFTRELE
IHGHDSLARNIASQSFPDSVHIEAEVEQIHGAGRGN--
>hrr_LB1
--------------------------------------------MTFVTRLTLQSGDRAA
LDGIVDDIKANAERKGAALKGPHSHPPETFSVPQRCRLHA-DDDRHFSSWEYTVFTRELE
IHGHDSLARNIASQSFPDSVHIEAEVEQIHGAGRGN--
>nnm_altunense_JCM_14663
--------------------------------------------MTFVTRLTLQSGDRAA
LDGIVDDIKANAERKGAALKGPHSHPPETFSVPQRCRLHA-DDDRHFSSWEYTVFTRELE
IHGHDSLARNIASQSFPDSVHIEAEVEQIHGAGRGN--
>nnm_pallidum_DSM_3751
--------------------------------------------MTFVTRLTLQSGDRAA
LDSIVDDIKANAERKGAALKGPHSHPPETFSVPQRCRLHA-DDDRHFSSWQYTVFTRELE
IHGHDSLARNIASQSFPDSVHIEAEVEQIHGAGRGN--
>nab_chahannaoensis_JCM_10990
---------------------------------------MNNTAMTFVTRLTLQSGDRAA
LDGIVSDIKSTAERKGAALKGPHSHPPRKISVPQLCRLHA-DDDRHFDSWEYTVFTRELE
IHGHDNLARNIASQNFPDSVHIEAEVEQIHGAGRGN--
>nab_magadii_ATCC_43099
---------------------------------------MNNTAMTFVTRLTLQSGDRAA
LDGIVNDIKSSAERKGAALKGPHSHPPKKISVPQPCRLHT-DDDRHFDSWEYTVFTRELE
IHGHDNLARNIASQNFPDSVHIEAEVEQIHGAGRGN--
>nab_hulunbeirensis_JCM_10989
---------------------------------------MNNTAMTFVTRLTLQSGDRAA
LDGIVSDIKSTAERKGAALKGPHSHPPKKISVPQPCRLHT-DDDRHFDSWEYTVFTRELE
IHGHDNLARNIASQNFPDSVHIEAEVEQIHGAGRGN--
>htg_limicola_JCM_13563
--------------------------------------------MTFVTRLTLQSGDRTA
LDGIVEDIKTTAERKGAALKGPHSHPPERLSVPQRCRLHA-DDDRRFSSWDYTVFTRELE
IHGHDNLARNIASQNFPDSVHIEAEVEQIHGAGRGN--
>htg_thermotolerans_DSM_11522
--------------------------------------------MTFVTRLTLQSGDRAA
LDGIVEDIKTTAERKGAALKGPHSHPPEKLSVPQRCRLHA-DDDRHFDSWEYTVFTRELE
IHGHDDLARNIASQNFPDSVHIEAEVEQIHGAGRSN--
>nnm_pellirubrum_DSM_15624
--------------------------------------------MTFVTRLTLQSGDRAA
LDGIVEDIKTTAERKGAALKGPHSHPPEKLSVPQRCRLHA-DDDRHFDSWEYTVFTRELE
IHGHDDLARNIASQNFPDSVHIEAEVEQIHGAGRSN--
>nrr_tibetense_GA33
--------------------------------------------MTFVTRLTLQSGDRAA
LDGIVDDIKTSAERKGAALKGPHSHPPEKLSVPQRCRLHG-DDHRRFDSWDYTVFTRELE
IHGHDSLARNIASQNFPDSVHIEAEVEQIHGAGRGN--
>nab_aegyptia_DSM_13077
--------------------------------------------MTFVTRLTLQSGDRAA
LDGIVDDIKTTAERKGAALKGPHSHPPKKLSVPQPCRLHA-DDDRRFDSWDYTVFTRELE
IHGHDNLARNIASQNFPDSVHIEAEVEQIHGAGRGNRN
>nab_taiwanensis_DSM_12281
--------------------------------------------MTFVTRLTLQSGDRAA
LDGIVDDIKTTAERKGAALKGPHSHPPKKLSVPQPCRLHA-DDDRRFDSWDYTVFTRELE
IHGHDNLARNIASQNFPDSVHIEAEVEQIHGAGRGNRN
>nab_asiatica_DSM_12278
--------------------------------------------MTFVTRLTLQSGDRAA
LDGIVDDIKTTAERKGAALKGPHSHPPKKLSVPQPCRLHA-DDDRHFDSWNYTVFTRELE
IHGHDNLARNIASQNFPDSVHIEAEVEQIHGAGRGNRN
>nln_innermongolicus_JCM_12255
--------------------------------------------MTFVTRLTLQSGDRAA
LDGIVEDIKSTAERKGAALKGPHSHPPEKHTVPQHCRLHA-DDERQFSSWEYTVFTRELE
IHGHDNLARNIAEQNFPDSVHIEAKVEQIHGVGRGN--
>hpg_xanaduensis_SH_6
--------------------------------------------MTFVTRLTLQSGDRAA
LDGIVDDIKSTAERKGAALKGPHSHPPEKLSVPQHSRLHA-DDDRQFSSWTYTVFTRELE
IHGHDNLARNIAEQNFPDSVHIEAEVEQIRGTGRGN--
>nrr_bangense_JCM_10635
--------------------------------------------MTFVTRLTLQSGDRAA
LDGIVEDIKSTAERKGAALKGPHSHPPEKFSVPQRCRLHA-DDDRQFSSWQYTVFTRELE
IHGHDNLARNIAEQNFPDSVHIEAEVEHVRGVGRGN--
>nrr_sulfidifaciens_JCM_14089
--------------------------------------------MTFVTRLTLQSGDRAA
LDGIVEDIKSTAERKGAALKGPHSHPPEKLSVPQRCRLHA-DDDRQFSSWQYTVFTRELE
IHGHDDLARNIAEQNFPDSVHIEAEVEQIRGVGRGN--
>ncc_occultus_SP4
--------------------------------------------MTFVTRLTLQSGDRAA
LDGIVDDIKSTAERKGAALKGPHSHPPEKLTVPQHARLHS-DDDRRFSSWTYTVFTRELE
IHGHDNLARNIAEQNFPDSVHIEAEVEQIHGAGQGN--
>ncc_amylolyticus_DSM_10524
--------------------------------------------MTFVTRLTLQSGDRAA
LDGIVDDIKSTAERKGAALKGPHSHPPEKLTVPQHARLHG-DDDRRFDSWNYTVFTRELE
IHGHDDLARNIAEHDFPDSVHIEAEVEQIHGAGRGN--
>ncc_jeotgali_DSM_18795
--------------------------------------------MTFVTRLTLQSGDRAA
LDGIVDDIKSTAERKGAALKGPHSHPPEKLTVPQHARLHG-DDERRFASWEYTVFTRELE
IHGHDDLARNIAEQNFPDSVHIEAEVEQIHGAGRGN--
>hbt_sp_NRC_1
--------------------------------------------MTFVTKLSLESGDRTA
LDAVVSDIKETCRRKGARLKGPHSDAPAEIRVPLYARLGG-DSAEKTNDWQYTVYRRRVE
LHGHDDLARDIMERDFPASVHVEAEVERIEPLGSSV--
>hbt_salinarum_R_1
--------------------------------------------MTFVTKLSLESGDRTA
LDAVVSDIKETCRRKGARLKGPHSDAPAEIRVPLYARLGG-DSAEKTNDWQYTVYRRRVE
LHGHDDLARDIMERDFPASVHVEAEVERIEPLGSSV--
>hbt_sp_DL_1
--------------------------------------------MTFVTKLSLKSGDRAA
LDGVVSDIKETCRRKGAQMKGPHSDAPSKLSVPLYVRLDG-DDGASAGTWTYTVYRRRIE
LYGHDDLARSIMEREFPDSVHVEAELEQQKPLGSA---
