# Supplementary material for: Inteins as indicators of gene flow in the halobacteria
Source: Front Microbiol. 2014 Jun 26;5:299. doi: 10.3389/fmicb.2014.00299 (PMC4071816; doi:10.3389/fmicb.2014.00299)
Supplement: Supplementary file 1 [file DataSheet1.ZIP › data_file1/reference_tree_alignment/S11e_S17p.aln]

>lcl|36546_642 unnamed protein product
------------------------------------------------------------
------------------------------------------------------------
------------------------------------------------------------
------------------------------------------------------------
------------------------------------------------MYVDGV------
-RYIGPVLKQSAATAEDTET------------SPLARHYTHFYEKKERHKERCAELPGSL
PGYKDRFE--EP-----------------------------------------------R
GDV-----QKVPRE---------------------RLDELGIDWKE--------------
------------------------------------------------------------
-SDDPIWL------PP-------------EYELPEVWDDDLSTLDKAELQDLVHELRSEN
QELRDERDELEEKL----------------------ADVAS------------ALSRFLD
SSSDGKGQAQNGSRDSAHICD----NCGKSFDSKAAKH----------------------
-------------GHSSHCDGAESTLE------------------------DLEELANEL
PELNDEQSAEGHSDVSREEELENLNHLLKGSL----------------------------
------------------------------------------------------------
----------------------------
>gi|541200960|gb|ERH09025.1| hypothetical protein J07HX64_00777 [halophilic archaeon J07HX64]
------------------------------------------------------------
------------------------------------------------------------
------------------------------------------------------------
------------------------------------------------------------
-------------------------------------------------MSGGT------
-------------DSETLDS----------ELPESARTVLL---------AGPP--TDRM
-----RSLCGSL-----------------------------------------------H
GVE-----EETDVL----------VVSYTRRPSAYAAE----------------------
------------------------------------------------------------
-LDDEAVG------DVIVIAVGDAVPSADDESVTTHQVDAP-------ADL---------
-------TRLGIVI------------DEVLDGRDQVSVCFD------------SLTTTLQ
------------YADYTEVYEFLHALTRRLRAVDARTH----------------------
-------------VHINPIAHDEQVFA------------------------GLTTLFDAR
VDISGGGLSVVSRPLL--ADGRNV------------------------------------
------------------------------------------------------------
----------------------------
>lcl|38015_3175 unnamed protein product
------------------------------------------------------------
------------------------------------------------------------
------------------------------------------------------------
-----------------------------------MGERPSGIDLFCGAGGFTQGLQNAG
FDIRWAIDSDAAAVETYRRNHGDHVVEGDIRETDPEIGGPDIEPGTLDLVAGGPPCPSFS
TIGWAKLGSLEHRSTKEDDRNLLYRDFLRYVEHFQPAAFVM---------ENVPGLLNDT
AVVETDTVQKSLPTESESTEEPVGNDTPVPEIILEEMEALGYHADWEVADAADYGVPQHR
KRVFFIGTREGSTL---------PKLDKWRTHREPKNE----------------------
------------------------------------------------------------
-AERNMRV------RRSPNAFGESAQTAFDTEPALPPFDKE-------NTA---------
-------TQPYLTVSDAIMDLPPVSPSGEMPPQEATEYTLP------------PVSPYQE
WLRDIPDGNDW-DDRTLRNHSCRWHNHLDLSIYKLLGHGVGWNIGEVSQDLHPYRGDVFP
DKYKKQNPSKPASTILAHIQKDGHMFIHPTEARSLTVREAARLQSFRDSYWFPGGRTDAY
RLVGNAVPPRLAHAVGHAIREETVECXLTEYRSRDAI-----------------------
------------------------------------------------------------
----------------------------
>lcl|36547_2980 unnamed protein product
MSDNSPISECDVCQKPITSDSITADTEESFCSTGCQDIHEMLREPDVSDHPEVQSDTDRS
LPDGVTRTFFRVDGMHSPACEAYLEHIADEQSGVVAAEASYVTETIRVCHDADAVSVDDL
RDVLSRTGYTVFPRSDVNPDGDASGTRRSLEADGLRKRRSDEVLGLRYAAGIVFGAFLMV
PYVAIMYPAHLAPYLDVTFLNTFEGAFQLSGSSGFLFLRIYFVLTAIVLFFTGMPVLRGA
YISLKMRRPTTDLLVAVTVVSAFCYGTGAVLVGDNNIFYDLTLVVATVVSGVSFYETSIK
QRALERLTDLTVSQVSNAQR-LDDNEDVTEVAVDSLEPHDR---ILVREGERIP-VDGTL
VGDDCSVKEAVV-----------------------------------------------T
GESLPVAKRTGDKIVGGAVVTDGAAIIEVGDPVTSSADRITDSLWSIQSADHGIQRRADN
LAYRLVILVGIVATTIGAWTVANGELLSSGVMSVLLVLLVASPWALGLATPLSVTTSIRD
AMERGIVVLDDTIFER-------------LRDVDVVVFDKTGTITTGEMDVVEVNASDEA
LSDAAALERLAAHPAAEAIVAAVESTAGDSSTPQTGAGSINQTGVTADRRDVSDFQTHAT
GVSGTVEGREVLVGNLDLFAEQGWTVTASVQKQAREAR----------------------
-------EFGRLPVVIGFDGQTDGVVVVGDNPRQGWLDTVTSLHERGIEVAILTGDDEEA
TEFLMEQDAISYVFAGVSPEGKIEAIRRFQLNQRVAMVGDGTNDAPALAQADLGISLGGG
TALAADAADIVIVDDDLSLVETIFELGQAARRRVRQNVGLAFVYNAIAIPAALIGLFNPV
TAAVAVTVCGGVLALNTSRSLFRESSSA
>gi|541181371|gb|ERG89968.1| MoxR-like ATPase, partial [halophilic archaeon J07HX5]
------------------------------------------------------------
------------------------------------------------------------
------------------------------------------------------------
-----------------------------------------------------DGGKQAK
VDPSAVEAATATVRAVVENVERVIVGQHETTEQLVTALLGGGHVLLEDIPGVGK---TML
ARAVADSFDGKFRRVQFTPDLLPSDVTGVNVYDQQSQSFEF---------QSGP-VFANV
VLGDEINRA-PP-----------------------------------------------K
TQSALLEAMEEQQV---------------------TVDGETRTLPEPFTVIA--------
------------------------------------------------------------
-TQNTVEG------DR-------------AYDLPMAQVDRF-------MKKLQLGYPGDG
NEVEMLDRVVGTHP----------------------IDQLE------------PVASLDD
LRAARVATAQVTVSDALKQYA-----TRLAT--YTRSH----------------------
---AQLGVSPRGTIALVQAAQARAILE--------------------------GRPYAVP
NDIQTEAPAVLAHRIRTGANQDATALVAETLERVPVE-----------------------
------------------------------------------------------------
----------------------------
>gi|339757061|gb|EGQ40644.1| SSU ribosomal protein S17P [Candidatus Nanosalinarum sp. J07AB56]
------------------------------------------------------------
------------------------------------------------------------
------------------------------------------------------------
------------------------------------------------------------
------------------------------------------------------------
--------------------------------MQNRQMKDI----------RNQ-VDGEY
----------PL-----------------------------------------------R
GKE-----FEGTVV---------------------STA----------------------
------------------------------------------------------------
-MDKSCTV------RW-------------EHTEPAPKYERY-------ERR---------
------NTKVSAHV----------------------PESAE-------------LE----
------------EGDRVVVSE-----TRPIS--KTKSH----------------------
-------------IVVE-------VEN---------------------------------
------------------------------------------------------------
------------------------------------------------------------
----------------------------
>gi|409731015|ref|ZP_11272565.1| 30S ribosomal protein S17P [Halococcus hamelinensis 100A6]
------------------------------------------------------------
------------------------------------------------------------
------------------------------------------------------------
------------------------------------------------------------
-------------------------------------------------MALGL------
-------------NVDEPEA-----------------TCDD---------PNCP-FHGTL
----------SV-----------------------------------------------R
GGT-----VDGVVV---------------------STD----------------------
------------------------------------------------------------
-MDRSAVV------ER-------------EYDVAVPKYDRA-------MKR---------
------RSRTPAHA----------------------PECLE-------------IE----
------------VGEPVRIAE-----TRPLS--KTKSH----------------------
-------------VVVG-------RID----------------TDRDLGAASLSGPSDAE
SEAAMSDIEESVAEAE--DGGEA-------------------------------------
------------------------------------------------------------
----------------------------
>gi|448726785|ref|ZP_21709177.1| 30S ribosomal protein S17P [Halococcus morrhuae DSM 1307]
------------------------------------------------------------
------------------------------------------------------------
------------------------------------------------------------
------------------------------------------------------------
-------------------------------------------------MALGL------
-------------NVTEPET-----------------TCDD---------PNCP-FHGTL
----------SV-----------------------------------------------R
GGT-----VDGMVA---------------------STE----------------------
------------------------------------------------------------
-MDRSVVV------ER-------------EYDVAVPKYDRQ-------MKR---------
------RSRTPAHA----------------------PDCLD-------------LE----
------------VGDAVRIAE-----TRPLS--KTKAH----------------------
-------------VVVS-------TLD----------------TTRDLGASSLSGPSDSE
SEVDLSEIGADE------EEGES-------------------------------------
------------------------------------------------------------
----------------------------
>gi|448737871|ref|ZP_21719904.1| 30S ribosomal protein S17P [Halococcus thailandensis JCM 13552]
------------------------------------------------------------
------------------------------------------------------------
------------------------------------------------------------
------------------------------------------------------------
-------------------------------------------------MALGL------
-------------NVTEPET-----------------TCDD---------PNCP-FHGTL
----------SV-----------------------------------------------R
GGT-----VDGMVA---------------------STE----------------------
------------------------------------------------------------
-MDRSVVV------ER-------------EYDVAVPKYDRQ-------MKR---------
------RSRTPAHA----------------------PDCLD-------------LE----
------------VGDAVRIAE-----TRPLS--KTKAH----------------------
-------------VVVS-------TLD----------------TTRDLGASSLSGPSDPE
SEVDLSEIEADE------GEGES-------------------------------------
------------------------------------------------------------
----------------------------
>gi|448730386|ref|ZP_21712694.1| 30S ribosomal protein S17P [Halococcus saccharolyticus DSM 5350]
------------------------------------------------------------
------------------------------------------------------------
------------------------------------------------------------
------------------------------------------------------------
-------------------------------------------------MALGL------
-------------NVDEPET-----------------TCDD---------PNCP-FHGTV
----------SV-----------------------------------------------R
GGT-----VDGMVA---------------------STE----------------------
------------------------------------------------------------
-MHRTVIV------ER-------------EYDVTVPKYDRK-------MKR---------
------RSRTPAHA----------------------PDCLD-------------LS----
------------VGDAVRIAE-----TRPLS--KTKAH----------------------
-------------VVVG-------TLD----------------TTRDLGASSLSGPSDPD
SEVALDEIES--------AGGDA-------------------------------------
------------------------------------------------------------
----------------------------
>gi|448735126|ref|ZP_21717343.1| 30S ribosomal protein S17P [Halococcus salifodinae DSM 8989]
------------------------------------------------------------
------------------------------------------------------------
------------------------------------------------------------
------------------------------------------------------------
-------------------------------------------------MALGL------
-------------NVDEPET-----------------TCDD---------PNCP-FHGTV
----------SV-----------------------------------------------R
GGT-----VDGMVA---------------------STE----------------------
------------------------------------------------------------
-MHRSVIV------ER-------------EYDVTVPKYDRK-------MKR---------
------RSRTPAHA----------------------PDCLD-------------LS----
------------VGDAVRIAE-----TRPLS--KTKAH----------------------
-------------VVVG-------TLD----------------TTRDLGASSLSGPSDPD
SEVALDEIEASTGE----SGGDA-------------------------------------
------------------------------------------------------------
----------------------------
>gi|448294708|ref|ZP_21484787.1| 30S ribosomal protein S17P [Halalkalicoccus jeotgali B3]
------------------------------------------------------------
------------------------------------------------------------
------------------------------------------------------------
------------------------------------------------------------
-------------------------------------------------MAIGL------
-------------DVETPPE------------PDDP-DYDY---------EKCP-FYGEL
----------PV-----------------------------------------------R
GQV-----LEGIVA---------------------SAD----------------------
------------------------------------------------------------
-MDKTVIV------ER-------------EYDVFVPKYDRY-------MKR---------
------RSRVPAHV----------------------PGVLD------------HVS----
------------VGDRVKIAE-----TRPLS--KTKSH----------------------
-------------VVVE-------VTA-----------------------DELELGPVDP
TEAADEAESEDGDVTTEAPAGEQ-------------------------------------
------------------------------------------------------------
----------------------------
>gi|541199342|gb|ERH07505.1| archaeal ribosomal protein S17P [Halonotius sp. J07HN4]
------------------------------------------------------------
------------------------------------------------------------
------------------------------------------------------------
------------------------------------------------------------
------------------------------------------------------------
----------------MPPE------------PENPEAYDY---------ETCP-FYGQL
----------PV-----------------------------------------------R
GQT-----RSGTVV---------------------STD----------------------
------------------------------------------------------------
-MAKTVIV------EQ-------------EYDVFVPKYDRY-------MKR---------
------RSRIPAHV----------------------PGVLD------------DVD----
------------DGDEVTIAE-----TRPLS--KTKSH----------------------
-------------VVVA-------------------------------------------
------------------IGGDA-------------------------------------
------------------------------------------------------------
----------------------------
>gi|541192128|gb|ERH00477.1| archaeal ribosomal protein S17P [Halonotius sp. J07HN6]
------------------------------------------------------------
------------------------------------------------------------
------------------------------------------------------------
------------------------------------------------------------
------------------------------------------------------------
----------------MPPE------------PENPEAYDY---------ETCP-FYGQL
----------PV-----------------------------------------------R
GQT-----RSGTVV---------------------STE----------------------
------------------------------------------------------------
-MAKTVIV------EQ-------------EYDVFVPKYDRY-------MKR---------
------RSRIPAHV----------------------PGVLD------------DVD----
------------DGDEVTIAE-----TRPLS--KTKSH----------------------
-------------VVVA-------------------------------------------
------------------IGGDA-------------------------------------
------------------------------------------------------------
----------------------------
>gi|541195428|gb|ERH03685.1| archaeal ribosomal protein S17P [Halorubrum sp. J07HR59]
------------------------------------------------------------
------------------------------------------------------------
------------------------------------------------------------
------------------------------------------------------------
-------------------------------------------------MAIGL------
-------------DVPTPPE------------PDDPEAYDY---------EKCP-FYGRL
----------SV-----------------------------------------------R
GQT-----REGTVV---------------------STD----------------------
------------------------------------------------------------
-MDKTVIV------ER-------------EYDVFVPKYDRY-------MKR---------
------RSRIPAHV----------------------PGVLD------------SLE----
------------EDDEVMVAE-----TRPLS--KTKSH----------------------
-------------VVVQ-------VYD---------------------------------
---------------EAGARGDA-------------------------------------
------------------------------------------------------------
----------------------------
>gi|448618105|ref|ZP_21666450.1| 30S ribosomal protein S17P [Haloferax mediterranei ATCC 33500]
------------------------------------------------------------
------------------------------------------------------------
------------------------------------------------------------
------------------------------------------------------------
-------------------------------------------------MAIGL------
-------------DVPQPPE------------PDDPEAYDY---------EKCP-FYGSL
----------SV-----------------------------------------------R
GQT-----LEGTVV---------------------STD----------------------
------------------------------------------------------------
-MAKTVIV------ER-------------EYDVFVPKYDRY-------MKR---------
------RSRIPAHV----------------------PGVLD------------DVA----
------------VGDEVTIAE-----TRPLS--KTKSH----------------------
-------------VVVE-------IIG---------------------------------
--------------------GDE-------------------------------------
------------------------------------------------------------
----------------------------
>gi|448611738|ref|ZP_21662168.1| 30S ribosomal protein S17P [Haloferax mucosum ATCC BAA-1512]
------------------------------------------------------------
------------------------------------------------------------
------------------------------------------------------------
------------------------------------------------------------
-------------------------------------------------MAIGL------
-------------DVPQPPE------------PDDPEAYDY---------EKCP-FYGSL
----------SV-----------------------------------------------R
GQT-----LEGTVV---------------------STD----------------------
------------------------------------------------------------
-MAKTVIV------ER-------------EYDVFVPKYDRY-------MKR---------
------RSRIPAHV----------------------PGVLD------------DVA----
------------VGDEVTIAE-----TRPLS--KTKSH----------------------
-------------VVVE-------IIG---------------------------------
--------------------GDE-------------------------------------
------------------------------------------------------------
----------------------------
>gi|448592788|ref|ZP_21651835.1| 30S ribosomal protein S17P [Haloferax elongans ATCC BAA-1513]
------------------------------------------------------------
------------------------------------------------------------
------------------------------------------------------------
------------------------------------------------------------
------------------------------------------------------------
----------------MPPE------------PEDSEAYDY---------EKCP-FYGSL
----------SV-----------------------------------------------R
GQT-----LEGTVV---------------------STD----------------------
------------------------------------------------------------
-MEKTVIV------ER-------------EYDVFVPKYDRY-------MKR---------
------RSRIPAHV----------------------PGVLD------------DVA----
------------VGDEVTIAE-----TRPLS--KTKSH----------------------
-------------VVVE-------IMG---------------------------------
--------------------GDE-------------------------------------
------------------------------------------------------------
----------------------------
>gi|448578192|ref|ZP_21643627.1| 30S ribosomal protein S17P [Haloferax larsenii JCM 13917]
------------------------------------------------------------
------------------------------------------------------------
------------------------------------------------------------
------------------------------------------------------------
------------------------------------------------------------
----------------MPPE------------PEDSEAYDY---------EKCP-FYGSL
----------SV-----------------------------------------------R
GQT-----LEGTVV---------------------STD----------------------
------------------------------------------------------------
-MEKTVIV------ER-------------EYDVFVPKYDRY-------MKR---------
------RSRIPAHV----------------------PGVLD------------DVA----
------------VGDEVTIAE-----TRPLS--KTKSH----------------------
-------------VVVE-------IMG---------------------------------
--------------------GDE-------------------------------------
------------------------------------------------------------
----------------------------
>gi|448583479|ref|ZP_21646835.1| 30S ribosomal protein S17P [Haloferax gibbonsii ATCC 33959]
------------------------------------------------------------
------------------------------------------------------------
------------------------------------------------------------
------------------------------------------------------------
------------------------------------------------------------
----------------MPPE------------PDNSEAYDY---------EKCP-FYGSL
----------SV-----------------------------------------------R
GQT-----LEGTVV---------------------STD----------------------
------------------------------------------------------------
-MAKTVIV------ER-------------EYDVFVPKYDRY-------MKR---------
------RSRIPAHV----------------------PGVLD------------DVA----
------------VGDEVTIAE-----TRPLS--KTKSH----------------------
-------------VVVE-------IIG---------------------------------
--------------------GDE-------------------------------------
------------------------------------------------------------
----------------------------
>gi|448600502|ref|ZP_21655998.1| 30S ribosomal protein S17P [Haloferax alexandrinus JCM 10717]
------------------------------------------------------------
------------------------------------------------------------
------------------------------------------------------------
------------------------------------------------------------
------------------------------------------------------------
----------------MPPE------------PDDSEAYDY---------EKCP-FYGSL
----------SV-----------------------------------------------R
GQT-----LEGTVV---------------------STD----------------------
------------------------------------------------------------
-MAKTVIV------ER-------------EYDVFVPKYDRY-------MKR---------
------RSRIPAHV----------------------PGVLD------------DVA----
------------VGDEVTIAE-----TRPLS--KTKSH----------------------
-------------VVVE-------IMG---------------------------------
--------------------GDE-------------------------------------
------------------------------------------------------------
----------------------------
>gi|448557074|ref|ZP_21632509.1| 30S ribosomal protein S17P [Haloferax sp. ATCC BAA-644]
------------------------------------------------------------
------------------------------------------------------------
------------------------------------------------------------
------------------------------------------------------------
------------------------------------------------------------
----------------MPPE------------PDDSEAYDY---------EKCP-FYGSL
----------SV-----------------------------------------------R
GQT-----LEGTVV---------------------STD----------------------
------------------------------------------------------------
-MAKTVIV------ER-------------EYDVFVPKYDRY-------MKR---------
------RSRIPAHV----------------------PGVLD------------DVA----
------------VGDEVTIAE-----TRPLS--KTKSH----------------------
-------------VVVE-------IMG---------------------------------
--------------------GDE-------------------------------------
------------------------------------------------------------
----------------------------
>gi|448548051|ref|ZP_21627395.1| 30S ribosomal protein S17P [Haloferax sp. ATCC BAA-645]
------------------------------------------------------------
------------------------------------------------------------
------------------------------------------------------------
------------------------------------------------------------
------------------------------------------------------------
----------------MPPE------------PDDSEAYDY---------EKCP-FYGSL
----------SV-----------------------------------------------R
GQT-----LEGTVV---------------------STD----------------------
------------------------------------------------------------
-MAKTVIV------ER-------------EYDVFVPKYDRY-------MKR---------
------RSRIPAHV----------------------PGVLD------------DVA----
------------VGDEVTIAE-----TRPLS--KTKSH----------------------
-------------VVVE-------IMG---------------------------------
--------------------GDE-------------------------------------
------------------------------------------------------------
----------------------------
>gi|448545977|ref|ZP_21626304.1| 30S ribosomal protein S17P [Haloferax sp. ATCC BAA-646]
------------------------------------------------------------
------------------------------------------------------------
------------------------------------------------------------
------------------------------------------------------------
------------------------------------------------------------
----------------MPPE------------PDDSEAYDY---------EKCP-FYGSL
----------SV-----------------------------------------------R
GQT-----LEGTVV---------------------STD----------------------
------------------------------------------------------------
-MAKTVIV------ER-------------EYDVFVPKYDRY-------MKR---------
------RSRIPAHV----------------------PGVLD------------DVA----
------------VGDEVTIAE-----TRPLS--KTKSH----------------------
-------------VVVE-------IMG---------------------------------
--------------------GDE-------------------------------------
------------------------------------------------------------
----------------------------
>gi|433420028|ref|ZP_20405414.1| 30S ribosomal protein S17P [Haloferax sp. BAB2207]
------------------------------------------------------------
------------------------------------------------------------
------------------------------------------------------------
------------------------------------------------------------
------------------------------------------------------------
----------------MPPE------------PDDSEAYDY---------EKCP-FYGSL
----------SV-----------------------------------------------R
GQT-----LEGTVV---------------------STD----------------------
------------------------------------------------------------
-MAKTVIV------ER-------------EYDVFVPKYDRY-------MKR---------
------RSRIPAHV----------------------PGVLD------------DVA----
------------VGDEVTIAE-----TRPLS--KTKSH----------------------
-------------VVVE-------IMG---------------------------------
--------------------GDE-------------------------------------
------------------------------------------------------------
----------------------------
>gi|448569079|ref|ZP_21638491.1| 30S ribosomal protein S17P [Haloferax lucentense DSM 14919]
------------------------------------------------------------
------------------------------------------------------------
------------------------------------------------------------
------------------------------------------------------------
------------------------------------------------------------
----------------MPPE------------PDDSEAYDY---------EKCP-FYGSL
----------SV-----------------------------------------------R
GQT-----LEGTVV---------------------STD----------------------
------------------------------------------------------------
-MAKTVIV------ER-------------EYDVFVPKYDRY-------MKR---------
------RSRIPAHV----------------------PGVLD------------DVA----
------------VGDEVTIAE-----TRPLS--KTKSH----------------------
-------------VVVE-------IMG---------------------------------
--------------------GDE-------------------------------------
------------------------------------------------------------
----------------------------
>gi|448290680|ref|ZP_21481826.1| 30S ribosomal protein S17P [Haloferax volcanii DS2]
------------------------------------------------------------
------------------------------------------------------------
------------------------------------------------------------
------------------------------------------------------------
------------------------------------------------------------
----------------MPPE------------PDDSEAYDY---------EKCP-FYGSL
----------SV-----------------------------------------------R
GQT-----LEGTVV---------------------STD----------------------
------------------------------------------------------------
-MAKTVIV------ER-------------EYDVFVPKYDRY-------MKR---------
------RSRIPAHV----------------------PGVLD------------DVA----
------------VGDEVTIAE-----TRPLS--KTKSH----------------------
-------------VVVE-------IMG---------------------------------
--------------------GDE-------------------------------------
------------------------------------------------------------
----------------------------
>gi|448623089|ref|ZP_21669738.1| 30S ribosomal protein S17P [Haloferax denitrificans ATCC 35960]
------------------------------------------------------------
------------------------------------------------------------
------------------------------------------------------------
------------------------------------------------------------
------------------------------------------------------------
----------------MPPE------------PDDSEAYDY---------EKCP-FYGSL
----------SV-----------------------------------------------R
GQT-----LEGTVV---------------------STD----------------------
------------------------------------------------------------
-MAKTVIV------ER-------------EYDVFVPKYDRY-------MKR---------
------RSRIPAHV----------------------PGVLD------------DVA----
------------VGDEVTIAE-----TRPLS--KTKSH----------------------
-------------VVVE-------IIG---------------------------------
--------------------GDE-------------------------------------
------------------------------------------------------------
----------------------------
>gi|448565524|ref|ZP_21636391.1| 30S ribosomal protein S17P [Haloferax prahovense DSM 18310]
------------------------------------------------------------
------------------------------------------------------------
------------------------------------------------------------
------------------------------------------------------------
------------------------------------------------------------
----------------MPPE------------PDDSEAYDY---------EKCP-FYGSL
----------SV-----------------------------------------------R
GQT-----LEGTVV---------------------STD----------------------
------------------------------------------------------------
-MAKTVIV------ER-------------EYDVFVPKYDRY-------MKR---------
------RSRIPAHV----------------------PGVLD------------DVA----
------------VGDEVTIAE-----TRPLS--KTKSH----------------------
-------------VVVE-------IIG---------------------------------
--------------------GDE-------------------------------------
------------------------------------------------------------
----------------------------
>gi|544640212|ref|WP_021074751.1| 30S ribosomal protein S17 [haloarchaeon 3A1_DGR]
------------------------------------------------------------
------------------------------------------------------------
------------------------------------------------------------
------------------------------------------------------------
------------------------------------------------------------
----------------MPPE------------PDNPEEYDY---------EKCP-FYGQL
----------SV-----------------------------------------------R
GQT-----REGTVV---------------------STD----------------------
------------------------------------------------------------
-MTKTVIV------ER-------------EYDVFVPKYDRY-------MKR---------
------RSRIPAHV----------------------PGVLD------------PLE----
------------VGDEVTIAE-----TRPLS--KTKSH----------------------
-------------VVVE-------VLD---------------------------------
--------------------GDA-------------------------------------
------------------------------------------------------------
----------------------------
>lcl|38019_2910 unnamed protein product
------------------------------------------------------------
------------------------------------------------------------
------------------------------------------------------------
------------------------------------------------------------
------------------------------------------------------------
----------------MPPE------------PDDPEDYDY---------EKCP-FYGQL
----------PV-----------------------------------------------R
GQL-----REGTVV---------------------STD----------------------
------------------------------------------------------------
-MEKTVIV------ER-------------EYDVFVPKYDRY-------MKR---------
------RSRIPAHV----------------------PGVLD------------SLE----
------------EGDEVTIAE-----TRPLS--KTKSH----------------------
-------------VVVE-------NLS---------------------------------
--------------------GDA-------------------------------------
------------------------------------------------------------
----------------------------
>lcl|18174_1371 unnamed protein product
------------------------------------------------------------
------------------------------------------------------------
------------------------------------------------------------
------------------------------------------------------------
-------------------------------------------------MAIGI------
-------------DVPTPPE------------PDNPEDYDY---------EKCP-FYGQL
----------SV-----------------------------------------------R
GQT-----REGTVV---------------------STD----------------------
------------------------------------------------------------
-MAKTVIV------ER-------------EYDVFVPKYDRY-------MKR---------
------RSRIPAHV----------------------PGVLD------------SLE----
------------VGDEVTIAE-----TRPLS--KTKSH----------------------
-------------VVVE-------IL----------------------------------
--------------------GDG-------------------------------------
------------------------------------------------------------
----------------------------
>lcl|18178_841 unnamed protein product
------------------------------------------------------------
------------------------------------------------------------
------------------------------------------------------------
------------------------------------------------------------
-------------------------------------------------MAIGI------
-------------DVPTPPE------------PDNPEDYDY---------EKCP-FYGQL
----------SV-----------------------------------------------R
GQT-----REGTVV---------------------STD----------------------
------------------------------------------------------------
-MAKTVIV------ER-------------EYDVFVPKYDRY-------MKR---------
------RSRIPAHV----------------------PGVLD------------SLE----
------------VGDEVTIAE-----TRPLS--KTKSH----------------------
-------------VVVE-------IL----------------------------------
--------------------GDG-------------------------------------
------------------------------------------------------------
----------------------------
>lcl|39407_844 unnamed protein product
------------------------------------------------------------
------------------------------------------------------------
------------------------------------------------------------
------------------------------------------------------------
------------------------------------------------------------
------------------------------------------------------------
------------------------------------------------------------
------------------------------------------------------------
------------------------------------------------------------
-MAKTVIV------ER-------------EYDVFVPKYDRY-------MKR---------
------RSRIPAHV----------------------PGVLD------------SLE----
------------VGDEVKIAE-----TRPLS--KTKSH----------------------
-------------VVVE-------IL----------------------------------
--------------------GDQ-------------------------------------
------------------------------------------------------------
----------------------------
>lcl|36549_647 unnamed protein product
------------------------------------------------------------
------------------------------------------------------------
------------------------------------------------------------
------------------------------------------------------------
------------------------------------------------------------
------------------------------------------------------------
------------------------------------------------------------
------------------------------------------------------------
------------------------------------------------------------
-MAKTVIV------ER-------------EYDVFVPKYDRY-------MKR---------
------RSRIPAHV----------------------PGVLD------------SLE----
------------VGDEVKIAE-----TRPLS--KTKSH----------------------
-------------VVVE-------NLS---------------------------------
--------------------GDQ-------------------------------------
------------------------------------------------------------
----------------------------
>lcl|36548_4041 unnamed protein product
------------------------------------------------------------
------------------------------------------------------------
------------------------------------------------------------
------------------------------------------------------------
-------------------------------------------------MAIGI------
-------------DVPTPPE------------PDNPEDYDY---------EKCP-FHGQL
----------SV-----------------------------------------------R
GQT-----REGTVV---------------------STD----------------------
------------------------------------------------------------
-MAKTVIV------ER-------------EYDVFVPKYDRY-------MKR---------
------RSRIPAHV----------------------PGVLD------------SLE----
------------VGDEVKIAE-----TRPLS--KTKSH----------------------
-------------VVVE-------NLS---------------------------------
--------------------GDL-------------------------------------
------------------------------------------------------------
----------------------------
>lcl|36550_1714 unnamed protein product
------------------------------------------------------------
------------------------------------------------------------
------------------------------------------------------------
------------------------------------------------------------
-------------------------------------------------MAIGI------
-------------DVPTPPE------------PDNPEDYDY---------EKCP-FHGQL
----------SV-----------------------------------------------R
GQT-----REGTVV---------------------STD----------------------
------------------------------------------------------------
-MEKTVIV------ER-------------EYDVFVPKYDRY-------MKR---------
------RSRIPAHV----------------------PGVLD------------SLE----
------------VGDEVKIAE-----TRPLS--KTKSH----------------------
-------------VVVE-------NLS---------------------------------
--------------------GDQ-------------------------------------
------------------------------------------------------------
----------------------------
>lcl|36551_2378 unnamed protein product
------------------------------------------------------------
------------------------------------------------------------
------------------------------------------------------------
------------------------------------------------------------
-------------------------------------------------MAIGI------
-------------DVPTPPE------------PDNPEDYDY---------EKCP-FHGQL
----------SV-----------------------------------------------R
GQT-----REGTVV---------------------STD----------------------
------------------------------------------------------------
-MEKTVIV------ER-------------EYDVFVPKYDRY-------MKR---------
------RSRIPAHV----------------------PGVLD------------SLE----
------------VGDEVKIAE-----TRPLS--KTKSH----------------------
-------------VVVE-------NLS---------------------------------
--------------------GDQ-------------------------------------
------------------------------------------------------------
----------------------------
>lcl|36552_1187 unnamed protein product
------------------------------------------------------------
------------------------------------------------------------
------------------------------------------------------------
------------------------------------------------------------
-------------------------------------------------MAIGI------
-------------DVPTPPE------------PDNPEDYDY---------EKCP-FHGQL
----------SV-----------------------------------------------R
GQT-----REGTVV---------------------STD----------------------
------------------------------------------------------------
-MEKTVIV------ER-------------EYDVFVPKYDRY-------MKR---------
------RSRIPAHV----------------------PGVLD------------SLE----
------------VGDEVKIAE-----TRPLS--KTKSH----------------------
-------------VVVE-------NLS---------------------------------
--------------------GDQ-------------------------------------
------------------------------------------------------------
----------------------------
>lcl|36554_2656 unnamed protein product
------------------------------------------------------------
------------------------------------------------------------
------------------------------------------------------------
------------------------------------------------------------
-------------------------------------------------MAIGI------
-------------DVPTPPE------------PDNPEDYDY---------EKCP-FHGQL
----------SV-----------------------------------------------R
GQT-----REGTVV---------------------STD----------------------
------------------------------------------------------------
-MEKTVIV------ER-------------EYDVFVPKYDRY-------MKR---------
------RSRIPAHV----------------------PGVLD------------SLE----
------------VGDEVKIAE-----TRPLS--KTKSH----------------------
-------------VVVE-------NLS---------------------------------
--------------------GDQ-------------------------------------
------------------------------------------------------------
----------------------------
>lcl|36555_1199 unnamed protein product
------------------------------------------------------------
------------------------------------------------------------
------------------------------------------------------------
------------------------------------------------------------
-------------------------------------------------MAIGI------
-------------DVPTPPE------------PDNPEDYDY---------EKCP-FHGQL
----------SV-----------------------------------------------R
GQT-----REGTVV---------------------STD----------------------
------------------------------------------------------------
-MEKTVIV------ER-------------EYDVFVPKYDRY-------MKR---------
------RSRIPAHV----------------------PGVLD------------SLE----
------------VGDEVKIAE-----TRPLS--KTKSH----------------------
-------------VVVE-------NLS---------------------------------
--------------------GDQ-------------------------------------
------------------------------------------------------------
----------------------------
>lcl|38017_2445 unnamed protein product
------------------------------------------------------------
------------------------------------------------------------
------------------------------------------------------------
------------------------------------------------------------
-------------------------------------------------MAIGI------
-------------DVPTPPE------------PDNPEDYDY---------EKCP-FHGQL
----------SV-----------------------------------------------R
GQT-----REGTVV---------------------STD----------------------
------------------------------------------------------------
-MEKTVIV------ER-------------EYDVFVPKYDRY-------MKR---------
------RSRIPAHV----------------------PGVLD------------SLE----
------------VGDEVKIAE-----TRPLS--KTKSH----------------------
-------------VVVE-------NLS---------------------------------
--------------------GDL-------------------------------------
------------------------------------------------------------
----------------------------
>lcl|38016_1430 unnamed protein product
------------------------------------------------------------
------------------------------------------------------------
------------------------------------------------------------
------------------------------------------------------------
-------------------------------------------------MAIGI------
-------------DVPTPPE------------PDNPEDYDY---------EKCP-FYGQL
----------SV-----------------------------------------------R
GQT-----REGTVV---------------------STD----------------------
------------------------------------------------------------
-MAKTVIV------ER-------------EYDVFVPKYDRY-------MKR---------
------RSRIPAHV----------------------PGVLD------------SLE----
------------VGDEVKIAE-----TRPLS--KTKSH----------------------
-------------VVVE-------IL----------------------------------
--------------------GDQ-------------------------------------
------------------------------------------------------------
----------------------------
>gi|515913230|ref|WP_017343813.1| 30S ribosomal protein S17 [Halorubrum sp. T3]
------------------------------------------------------------
------------------------------------------------------------
------------------------------------------------------------
------------------------------------------------------------
-------------------------------------------------MAIGI------
-------------DVPTPPE------------PDNPEDYDY---------EKCP-FYGQL
----------SV-----------------------------------------------R
GQT-----REGTVV---------------------STD----------------------
------------------------------------------------------------
-MAKTVIV------ER-------------EYDVFVPKYDRY-------MKR---------
------RSRIPAHV----------------------PGVLD------------SLE----
------------VGDEVKIAE-----TRPLS--KTKSH----------------------
-------------VVVE-------IL----------------------------------
--------------------GDQ-------------------------------------
------------------------------------------------------------
----------------------------
>gi|448484343|ref|ZP_21606050.1| 30S ribosomal protein S17P [Halorubrum arcis JCM 13916]
------------------------------------------------------------
------------------------------------------------------------
------------------------------------------------------------
------------------------------------------------------------
-------------------------------------------------MAIGI------
-------------DVPTPPE------------PDNPEDYDY---------EKCP-FYGQL
----------SV-----------------------------------------------R
GQT-----REGTVV---------------------STD----------------------
------------------------------------------------------------
-MAKTVIV------ER-------------EYDVFVPKYDRY-------MKR---------
------RSRIPAHV----------------------PGVLD------------SLE----
------------VGDEVKIAE-----TRPLS--KTKSH----------------------
-------------VVVE-------NLS---------------------------------
--------------------GDQ-------------------------------------
------------------------------------------------------------
----------------------------
>gi|448517698|ref|ZP_21617272.1| 30S ribosomal protein S17P [Halorubrum distributum JCM 10118]
------------------------------------------------------------
------------------------------------------------------------
------------------------------------------------------------
------------------------------------------------------------
-------------------------------------------------MAIGI------
-------------DVPTPPE------------PDNPEDYDY---------EKCP-FYGQL
----------SV-----------------------------------------------R
GQT-----REGTVV---------------------STD----------------------
------------------------------------------------------------
-MAKTVIV------ER-------------EYDVFVPKYDRY-------MKR---------
------RSRIPAHV----------------------PGVLD------------SLE----
------------VGDEVKIAE-----TRPLS--KTKSH----------------------
-------------VVVE-------NLS---------------------------------
--------------------GDQ-------------------------------------
------------------------------------------------------------
----------------------------
>gi|448452132|ref|ZP_21593152.1| 30S ribosomal protein S17P [Halorubrum litoreum JCM 13561]
------------------------------------------------------------
------------------------------------------------------------
------------------------------------------------------------
------------------------------------------------------------
-------------------------------------------------MAIGI------
-------------DVPTPPE------------PDNPEDYDY---------EKCP-FYGQL
----------SV-----------------------------------------------R
GQT-----REGTVV---------------------STD----------------------
------------------------------------------------------------
-MAKTVIV------ER-------------EYDVFVPKYDRY-------MKR---------
------RSRIPAHV----------------------PGVLD------------SLE----
------------VGDEVKIAE-----TRPLS--KTKSH----------------------
-------------VVVE-------NLS---------------------------------
--------------------GDQ-------------------------------------
------------------------------------------------------------
----------------------------
>gi|448441440|ref|ZP_21589103.1| 30S ribosomal protein S17P [Halorubrum saccharovorum DSM 1137]
------------------------------------------------------------
------------------------------------------------------------
------------------------------------------------------------
------------------------------------------------------------
-------------------------------------------------MAIGI------
-------------DVPTPPE------------PDNPEDYDY---------EKCP-FYGQL
----------SV-----------------------------------------------R
GQT-----REGTVV---------------------STD----------------------
------------------------------------------------------------
-MAKTVIV------ER-------------EYDVFVPKYDRY-------MKR---------
------RSRIPAHV----------------------PGVLD------------SLE----
------------VGDEVKIAE-----TRPLS--KTKSH----------------------
-------------VVVE-------NLS---------------------------------
--------------------GDQ-------------------------------------
------------------------------------------------------------
----------------------------
>gi|448426498|ref|ZP_21583347.1| 30S ribosomal protein S17P [Halorubrum terrestre JCM 10247]
------------------------------------------------------------
------------------------------------------------------------
------------------------------------------------------------
------------------------------------------------------------
-------------------------------------------------MAIGI------
-------------DVPTPPE------------PDNPEDYDY---------EKCP-FYGQL
----------SV-----------------------------------------------R
GQT-----REGTVV---------------------STD----------------------
------------------------------------------------------------
-MAKTVIV------ER-------------EYDVFVPKYDRY-------MKR---------
------RSRIPAHV----------------------PGVLD------------SLE----
------------VGDEVKIAE-----TRPLS--KTKSH----------------------
-------------VVVE-------NLS---------------------------------
--------------------GDQ-------------------------------------
------------------------------------------------------------
----------------------------
>gi|448475301|ref|ZP_21603019.1| 30S ribosomal protein S17P [Halorubrum aidingense JCM 13560]
------------------------------------------------------------
------------------------------------------------------------
------------------------------------------------------------
------------------------------------------------------------
-------------------------------------------------MAIGI------
-------------DVPTPPE------------PDNPEDYDY---------EKCP-FYGQL
----------SV-----------------------------------------------R
GQT-----REGTVV---------------------STD----------------------
------------------------------------------------------------
-MEKTVIV------ER-------------EYDVFVPKYDRY-------MKR---------
------RSRIPAHV----------------------PGVLD------------SLE----
------------VGDEVKIAE-----TRPLS--KTKSH----------------------
-------------VVVE-------NLS---------------------------------
--------------------GDQ-------------------------------------
------------------------------------------------------------
----------------------------
>gi|448463239|ref|ZP_21598017.1| 30S ribosomal protein S17P [Halorubrum kocurii JCM 14978]
------------------------------------------------------------
------------------------------------------------------------
------------------------------------------------------------
------------------------------------------------------------
-------------------------------------------------MAIGI------
-------------DVPTPPE------------PDNPEDYDY---------EKCP-FYGQL
----------SV-----------------------------------------------R
GQT-----REGTVV---------------------STD----------------------
------------------------------------------------------------
-MEKTVIV------ER-------------EYDVFVPKYDRY-------MKR---------
------RSRIPAHV----------------------PGVLD------------SLE----
------------VGDEVKIAE-----TRPLS--KTKSH----------------------
-------------VVVE-------NLS---------------------------------
--------------------GDQ-------------------------------------
------------------------------------------------------------
----------------------------
>gi|222480848|ref|YP_002567085.1| 30S ribosomal protein S17P [Halorubrum lacusprofundi ATCC 49239]
------------------------------------------------------------
------------------------------------------------------------
------------------------------------------------------------
------------------------------------------------------------
-------------------------------------------------MAIGI------
-------------DVPTPPE------------PDNPEDYDY---------EKCP-FYGQL
----------SV-----------------------------------------------R
GQT-----REGTVV---------------------STD----------------------
------------------------------------------------------------
-MEKTVIV------ER-------------EYDVFVPKYDRY-------MKR---------
------RSRIPAHV----------------------PGVLD------------SLE----
------------VGDEVKIAE-----TRPLS--KTKSH----------------------
-------------VVVE-------NLS---------------------------------
--------------------GDQ-------------------------------------
------------------------------------------------------------
----------------------------
>gi|448460068|ref|ZP_21596988.1| 30S ribosomal protein S17P [Halorubrum lipolyticum DSM 21995]
------------------------------------------------------------
------------------------------------------------------------
------------------------------------------------------------
------------------------------------------------------------
-------------------------------------------------MAIGI------
-------------DVPTPPE------------PDNPEDYDY---------EKCP-FYGQL
----------SV-----------------------------------------------R
GQT-----REGTVV---------------------STD----------------------
------------------------------------------------------------
-MEKTVIV------ER-------------EYDVFVPKYDRY-------MKR---------
------RSRIPAHV----------------------PGVLD------------SLE----
------------VGDEVKIAE-----TRPLS--KTKSH----------------------
-------------VVVE-------NLS---------------------------------
--------------------GDQ-------------------------------------
------------------------------------------------------------
----------------------------
>lcl|18175_1643 unnamed protein product
------------------------------------------------------------
------------------------------------------------------------
------------------------------------------------------------
------------------------------------------------------------
-------------------------------------------------MAIGI------
-------------DVPTPPE------------PDNPEDYDY---------EKCP-FYGQL
----------SV-----------------------------------------------R
GQT-----REGTVV---------------------STD----------------------
------------------------------------------------------------
-MEKTVIV------ER-------------EYDVFVPKYDRY-------MKR---------
------RSRIPAHV----------------------PGVLD------------SLE----
------------VGDEVKIAE-----TRPLS--KTKSH----------------------
-------------VVVE-------ILS---------------------------------
--------------------GDQ-------------------------------------
------------------------------------------------------------
----------------------------
>lcl|18176_1162 unnamed protein product
------------------------------------------------------------
------------------------------------------------------------
------------------------------------------------------------
------------------------------------------------------------
-------------------------------------------------MAIGI------
-------------DVPTPPE------------PDNPEDYDY---------EKCP-FYGQL
----------SV-----------------------------------------------R
GQT-----REGTVV---------------------STD----------------------
------------------------------------------------------------
-MEKTVIV------ER-------------EYDVFVPKYDRY-------MKR---------
------RSRIPAHV----------------------PGVLD------------SLE----
------------VGDEVKIAE-----TRPLS--KTKSH----------------------
-------------VVVE-------ILS---------------------------------
--------------------GDQ-------------------------------------
------------------------------------------------------------
----------------------------
>gi|448535699|ref|ZP_21622219.1| 30S ribosomal protein S17P [Halorubrum hochstenium ATCC 700873]
------------------------------------------------------------
------------------------------------------------------------
------------------------------------------------------------
------------------------------------------------------------
-------------------------------------------------MAIGI------
-------------DVPTPPE------------PDNPEDYDY---------EKCP-FYGQL
----------SV-----------------------------------------------R
GQT-----REGTVV---------------------STD----------------------
------------------------------------------------------------
-MEKTVIV------ER-------------EYDVFVPKYDRY-------MKR---------
------RSRIPAHV----------------------PGVLD------------SLE----
------------VGDEVTIAE-----TRPLS--KTKSH----------------------
-------------VVVE-------ILS---------------------------------
--------------------GDQ-------------------------------------
------------------------------------------------------------
----------------------------
>gi|448436261|ref|ZP_21587062.1| 30S ribosomal protein S17P [Halorubrum tebenquichense DSM 14210]
------------------------------------------------------------
------------------------------------------------------------
------------------------------------------------------------
------------------------------------------------------------
-------------------------------------------------MAIGI------
-------------DVPTPPE------------PDNPEDYDY---------EKCP-FYGQL
----------SV-----------------------------------------------R
GQT-----REGTVV---------------------STD----------------------
------------------------------------------------------------
-MEKTVIV------ER-------------EYDVFVPKYDRY-------MKR---------
------RSRIPAHV----------------------PGVLD------------SLE----
------------VGDEVTIAE-----TRPLS--KTKSH----------------------
-------------VVVE-------ILS---------------------------------
--------------------GDQ-------------------------------------
------------------------------------------------------------
----------------------------
>gi|495716522|ref|WP_008441101.1| 30S ribosomal protein S17 [Halorubrum californiense]
------------------------------------------------------------
------------------------------------------------------------
------------------------------------------------------------
------------------------------------------------------------
-------------------------------------------------MAIGI------
-------------DVPTPPE------------PDNPEDYDY---------EKCP-FYGQL
----------SV-----------------------------------------------R
GQT-----REGTVV---------------------STD----------------------
------------------------------------------------------------
-MAKTVIV------ER-------------EYDVFVPKYDRY-------MKR---------
------RSRIPAHV----------------------PGVLD------------SLE----
------------VGDEVTIAE-----TRPLS--KTKSH----------------------
-------------VVVE-------IRS---------------------------------
--------------------GDQ-------------------------------------
------------------------------------------------------------
----------------------------
>lcl|36174_650 unnamed protein product
------------------------------------------------------------
------------------------------------------------------------
------------------------------------------------------------
------------------------------------------------------------
-------------------------------------------------MAIGI------
-------------DVPTPPE------------PDNPEDYDY---------EKCP-FYGQL
----------SV-----------------------------------------------R
GQT-----REGTVV---------------------STD----------------------
------------------------------------------------------------
-MEKTVIV------ER-------------EYDVFVPKYDRY-------MKR---------
------RSRIPAHV----------------------PGVLD------------SLE----
------------VGDEVTIAE-----TRPLS--KTKSH----------------------
-------------VVVE-------IRS---------------------------------
--------------------GDQ-------------------------------------
------------------------------------------------------------
----------------------------
>gi|448503703|ref|ZP_21613332.1| 30S ribosomal protein S17P [Halorubrum coriense DSM 10284]
------------------------------------------------------------
------------------------------------------------------------
------------------------------------------------------------
------------------------------------------------------------
-------------------------------------------------MAIGI------
-------------DVPTPPE------------PDNPEDYDY---------EKCP-FYGQL
----------SV-----------------------------------------------R
GQT-----REGTVV---------------------STD----------------------
------------------------------------------------------------
-MEKTVIV------ER-------------EYDVFVPKYDRY-------MKR---------
------RSRIPAHV----------------------PGVLD------------SLE----
------------VGDEVTIAE-----TRPLS--KTKSH----------------------
-------------VVVE-------IRS---------------------------------
--------------------GDQ-------------------------------------
------------------------------------------------------------
----------------------------
>lcl|38020_992 unnamed protein product
------------------------------------------------------------
------------------------------------------------------------
------------------------------------------------------------
------------------------------------------------------------
-------------------------------------------------MAIGI------
-------------DVPTPPE------------PDNPEDYDY---------EKCP-FYGQL
----------SV-----------------------------------------------R
GQT-----REGTVV---------------------STD----------------------
------------------------------------------------------------
-MEKTVIV------ER-------------EYDVFVPKYDRY-------MKR---------
------RSRIPAHV----------------------PGVLD------------SLE----
------------VGDEVTIAE-----TRPLS--KTKSH----------------------
-------------VVVE-------IRS---------------------------------
--------------------GDQ-------------------------------------
------------------------------------------------------------
----------------------------
>lcl|38021_2135 unnamed protein product
------------------------------------------------------------
------------------------------------------------------------
------------------------------------------------------------
------------------------------------------------------------
-------------------------------------------------MAIGI------
-------------DVPTPPE------------PDNPEDYDY---------EKCP-FYGQL
----------SV-----------------------------------------------R
GQT-----REGTVV---------------------STD----------------------
------------------------------------------------------------
-MEKTVIV------ER-------------EYDVFVPKYDRY-------MKR---------
------RSRIPAHV----------------------PGVLD------------SLE----
------------VGDEVTIAE-----TRPLS--KTKSH----------------------
-------------VVVE-------IRS---------------------------------
--------------------GDQ-------------------------------------
------------------------------------------------------------
----------------------------
>lcl|38022_13 unnamed protein product
------------------------------------------------------------
------------------------------------------------------------
------------------------------------------------------------
------------------------------------------------------------
-------------------------------------------------MAIGI------
-------------DVPTPPE------------PDNPEDYDY---------EKCP-FYGQL
----------SV-----------------------------------------------R
GQT-----REGTVV---------------------STD----------------------
------------------------------------------------------------
-MEKTVIV------ER-------------EYDVFVPKYDRY-------MKR---------
------RSRIPAHV----------------------PGVLD------------SLE----
------------VGDEVTIAE-----TRPLS--KTKSH----------------------
-------------VVVE-------IRS---------------------------------
--------------------GDQ-------------------------------------
------------------------------------------------------------
----------------------------
>lcl|23591_2514 unnamed protein product
------------------------------------------------------------
------------------------------------------------------------
------------------------------------------------------------
------------------------------------------------------------
-------------------------------------------------MAIGI------
-------------DVPTPPE------------PDNPEDYDY---------EKCP-FYGQL
----------SV-----------------------------------------------R
GQT-----REGTVV---------------------STD----------------------
------------------------------------------------------------
-MEKTVIV------ER-------------EYDVFVPKYDRY-------MKR---------
------RSRIPAHV----------------------PGVLD------------SLE----
------------VGDEVTIAE-----TRPLS--KTKSH----------------------
-------------VVVE-------IRS---------------------------------
--------------------GDQ-------------------------------------
------------------------------------------------------------
----------------------------
>lcl|36553_2262 unnamed protein product
------------------------------------------------------------
------------------------------------------------------------
------------------------------------------------------------
------------------------------------------------------------
-------------------------------------------------MAIGI------
-------------DVPTPPE------------PDNPEDYDY---------EKCP-FYGQL
----------SV-----------------------------------------------R
GQT-----REGTVV---------------------STD----------------------
------------------------------------------------------------
-MEKTVIV------ER-------------EYDVFVPKYDRY-------MKR---------
------RSRIPAHV----------------------PGVLD------------SLE----
------------VGDEVTIAE-----TRPLS--KTKSH----------------------
-------------VVVE-------IRS---------------------------------
--------------------GDQ-------------------------------------
------------------------------------------------------------
----------------------------
>lcl|38024_1997 unnamed protein product
------------------------------------------------------------
------------------------------------------------------------
------------------------------------------------------------
------------------------------------------------------------
-------------------------------------------------MAIGI------
-------------DVPTPPE------------PDNPEDYDY---------EKCP-FYGQL
----------SV-----------------------------------------------R
GQT-----REGTVV---------------------STD----------------------
------------------------------------------------------------
-MEKTVIV------ER-------------EYDVFVPKYDRY-------MKR---------
------RSRIPAHV----------------------PGVLD------------SLE----
------------VGDEVTIAE-----TRPLS--KTKSH----------------------
-------------VVVE-------IRS---------------------------------
--------------------GDQ-------------------------------------
------------------------------------------------------------
----------------------------
>lcl|38025_468 unnamed protein product
------------------------------------------------------------
------------------------------------------------------------
------------------------------------------------------------
------------------------------------------------------------
-------------------------------------------------MAIGI------
-------------DVPTPPE------------PDNPEDYDY---------EKCP-FYGQL
----------SV-----------------------------------------------R
GQT-----REGTVV---------------------STD----------------------
------------------------------------------------------------
-MEKTVIV------ER-------------EYDVFVPKYDRY-------MKR---------
------RSRIPAHV----------------------PGVLD------------SLE----
------------VGDEVTIAE-----TRPLS--KTKSH----------------------
-------------VVVE-------IRS---------------------------------
--------------------GDQ-------------------------------------
------------------------------------------------------------
----------------------------
>lcl|36556_1130 unnamed protein product
------------------------------------------------------------
------------------------------------------------------------
------------------------------------------------------------
------------------------------------------------------------
-------------------------------------------------MAIGI------
-------------DVPTPPE------------PDNPEDYDY---------EKCP-FYGQL
----------SV-----------------------------------------------R
GQT-----REGTVV---------------------STD----------------------
------------------------------------------------------------
-MEKTVIV------ER-------------EYDVFVPKYDRY-------MKR---------
------RSRIPAHV----------------------PGVLD------------SLE----
------------VGDEVTIAE-----TRPLS--KTKSH----------------------
-------------VVVE-------IRS---------------------------------
--------------------GDQ-------------------------------------
------------------------------------------------------------
----------------------------
>lcl|36557_4113 unnamed protein product
------------------------------------------------------------
------------------------------------------------------------
------------------------------------------------------------
------------------------------------------------------------
-------------------------------------------------MAIGI------
-------------DVPTPPE------------PDNPEDYDY---------EKCP-FYGQL
----------SV-----------------------------------------------R
GQT-----REGTVV---------------------STD----------------------
------------------------------------------------------------
-MEKTVIV------ER-------------EYDVFVPKYDRY-------MKR---------
------RSRIPAHV----------------------PGVLD------------SLE----
------------VGDEVTIAE-----TRPLS--KTKSH----------------------
-------------VVVE-------IRS---------------------------------
--------------------GDQ-------------------------------------
------------------------------------------------------------
----------------------------
>gi|452206439|ref|YP_007486561.1| 30S ribosomal protein S17 [Natronomonas moolapensis 8.8.11]
------------------------------------------------------------
------------------------------------------------------------
------------------------------------------------------------
------------------------------------------------------------
-------------------------------------------------MAIGL------
-------------DVTQPPE------------PDNPEEYDY---------ETCP-FYGEL
----------PV-----------------------------------------------R
GQV-----IEGTVV---------------------STD----------------------
------------------------------------------------------------
-MDRTVVV------ER-------------EYEVNVPKYDRQ-------MKR---------
------RSKIPAHV----------------------PGVLE------------PLA----
------------VGDDVKIAE-----TRPLS--KTKSH----------------------
-------------VVVE-------VTE---------------------------------
--------------------ADA-------------------------------------
------------------------------------------------------------
----------------------------
>gi|76803066|ref|YP_331161.1| 30S ribosomal protein S17P [Natronomonas pharaonis DSM 2160]
------------------------------------------------------------
------------------------------------------------------------
------------------------------------------------------------
------------------------------------------------------------
-------------------------------------------------MAIGL------
-------------DVTQPPE------------PENPEEYDY---------ETCP-FYGEL
----------PV-----------------------------------------------R
GQV-----IEGTVV---------------------STD----------------------
------------------------------------------------------------
-MERTVIV------ER-------------EYDVNVPKYDRL-------MKR---------
------RSRIPAHV----------------------PEVLE------------PLS----
------------VDDEVKIAE-----TRPLS--KTKSH----------------------
-------------VVVE-------VTE---------------------------------
--------------------GDA-------------------------------------
------------------------------------------------------------
----------------------------
>gi|448362295|ref|ZP_21550906.1| 30S ribosomal protein S17P [Natrialba asiatica DSM 12278]
------------------------------------------------------------
------------------------------------------------------------
------------------------------------------------------------
------------------------------------------------------------
-------------------------------------------------MAIGL------
-------------DVETPPE------------PENPEEYDY---------EKCP-FYGEL
----------SV-----------------------------------------------R
GQI-----LEGTVV---------------------STD----------------------
------------------------------------------------------------
-MDKTVVV------ER-------------EYDVAVPKYDRS-------MKR---------
------RSRIPAHV----------------------PGVLE------------PLS----
------------VGDTVKIAE-----TRPLS--KTKSH----------------------
-------------VVVE-------VTE----------------EATAADIAELTRQAEPD
RELSSSDVTQDAEPEA--TEGEQ-------------------------------------
------------------------------------------------------------
----------------------------
>gi|448369930|ref|ZP_21556383.1| 30S ribosomal protein S17P [Natrialba aegyptia DSM 13077]
------------------------------------------------------------
------------------------------------------------------------
------------------------------------------------------------
------------------------------------------------------------
-------------------------------------------------MAIGL------
-------------DVETPPE------------PENPEEYDY---------EKCP-FYGEL
----------SV-----------------------------------------------R
GQI-----LEGTVV---------------------STD----------------------
------------------------------------------------------------
-MDKTVVV------ER-------------EYDVAVPKYDRS-------MKR---------
------RSRIPAHV----------------------PGVLE------------PLS----
------------VGDTVKIAE-----TRPLS--KTKSH----------------------
-------------VVVE-------VTE----------------EATAADIAELTRQAEPD
RELSSGDVTQGAEPEA--TEGEQ-------------------------------------
------------------------------------------------------------
----------------------------
>gi|448350190|ref|ZP_21539009.1| 30S ribosomal protein S17P [Natrialba taiwanensis DSM 12281]
------------------------------------------------------------
------------------------------------------------------------
------------------------------------------------------------
------------------------------------------------------------
-------------------------------------------------MAIGL------
-------------DVETPPE------------PENPEEYDY---------EKCP-FYGEL
----------SV-----------------------------------------------R
GQI-----LEGTVV---------------------STD----------------------
------------------------------------------------------------
-MDKTVVV------ER-------------EYDVAVPKYDRS-------MKR---------
------RSRIPAHV----------------------PGVLE------------PLS----
------------VGDTVKIAE-----TRPLS--KTKSH----------------------
-------------VVVE-------VTE----------------EATATDIAELTRQAEPD
RELSSGDVTQGAEPEA--TEGEQ-------------------------------------
------------------------------------------------------------
----------------------------
>gi|448323154|ref|ZP_21512618.1| 30S ribosomal protein S17P [Natronococcus amylolyticus DSM 10524]
------------------------------------------------------------
------------------------------------------------------------
------------------------------------------------------------
------------------------------------------------------------
-------------------------------------------------MAIGL------
-------------DVETPPE------------PENPEEYDY---------EKCP-FYGEL
----------SV-----------------------------------------------R
GQI-----LEGTVI---------------------STD----------------------
------------------------------------------------------------
-MDKTVVV------ER-------------EYDVAVPKYDRQ-------MKR---------
------RSRIPAHV----------------------PGVLE------------PLS----
------------VGDTVKIAE-----TRPLS--KTKSH----------------------
-------------VVVE-------VTE----------------EATAEDIAALTRQAEPD
RELSTGDVTEDAEEEA--VEGDQ-------------------------------------
------------------------------------------------------------
----------------------------
>gi|448315121|ref|ZP_21504774.1| 30S ribosomal protein S17P [Natronococcus jeotgali DSM 18795]
------------------------------------------------------------
------------------------------------------------------------
------------------------------------------------------------
------------------------------------------------------------
-------------------------------------------------MAIGL------
-------------DVETPPE------------PENPEEYDY---------EKCP-FYGEL
----------SV-----------------------------------------------R
GQI-----LEGTVI---------------------STD----------------------
------------------------------------------------------------
-MDKTVVV------ER-------------EYDVAVPKYDRQ-------MKR---------
------RSRIPAHV----------------------PGVLE------------PLS----
------------VGDTVKIAE-----TRPLS--KTKSH----------------------
-------------VVVE-------VTE----------------EATAEDIAELTRQSEPD
RELSSGDVTEGAEPEA--TQGDQ-------------------------------------
------------------------------------------------------------
----------------------------
>gi|435848739|ref|YP_007310989.1| archaeal ribosomal protein S17P [Natronococcus occultus SP4]
------------------------------------------------------------
------------------------------------------------------------
------------------------------------------------------------
------------------------------------------------------------
-------------------------------------------------MAIGL------
-------------DVETPPE------------PENPEEYDY---------EKCP-FYGEL
----------SV-----------------------------------------------R
GQI-----LEGTVI---------------------STD----------------------
------------------------------------------------------------
-MDKTVVV------ER-------------EYDVAVPKYDRH-------MKR---------
------RSRIPAHV----------------------PGVLE------------PLS----
------------VGDTVKIAE-----TRPLS--KTKSH----------------------
-------------VVVE-------VTE----------------EATAEDIAALTRQSEPD
RELSSGDVTEDAEPEA--TQGDQ-------------------------------------
------------------------------------------------------------
----------------------------
>gi|448298474|ref|ZP_21488503.1| 30S ribosomal protein S17P [Natronorubrum tibetense GA33]
------------------------------------------------------------
------------------------------------------------------------
------------------------------------------------------------
------------------------------------------------------------
-------------------------------------------------MAIGL------
-------------DVETPPE------------PENPEEYDY---------ETCP-FYGEL
----------PV-----------------------------------------------R
GQI-----LEGQVV---------------------STD----------------------
------------------------------------------------------------
-MDKTVVV------ER-------------EYDVTVPKYDRQ-------MKR---------
------RSRVPAHV----------------------PGVLE------------QLS----
------------VGDTVKIAE-----TRPLS--KTKSH----------------------
-------------VVVE-------VTE----------------EATAEDVAELTGEAEPD
PQLSAEDLSAESDD----EEGDE-------------------------------------
------------------------------------------------------------
----------------------------
>gi|448358813|ref|ZP_21547487.1| 30S ribosomal protein S17P [Natrialba chahannaoensis JCM 10990]
------------------------------------------------------------
------------------------------------------------------------
------------------------------------------------------------
------------------------------------------------------------
-------------------------------------------------MAIGL------
-------------DVETPPE------------PANPEEYDY---------EKCP-FYGEL
----------SV-----------------------------------------------R
GQI-----LEGQVV---------------------STD----------------------
------------------------------------------------------------
-MDKTVVV------ER-------------EYDVAVPKYDRY-------MKR---------
------RSRIPAHV----------------------PGVLE------------PLS----
------------VGDTVKIAE-----TRPLS--KTKSH----------------------
-------------VVVE-------VTQ----------------EATAEDVAALTGESEPD
PQLSADDLGGEDAE----DEGDA-------------------------------------
------------------------------------------------------------
----------------------------
>gi|289579907|ref|YP_003478373.1| 30S ribosomal protein S17 [Natrialba magadii ATCC 43099]
------------------------------------------------------------
------------------------------------------------------------
------------------------------------------------------------
------------------------------------------------------------
-------------------------------------------------MAIGL------
-------------DVETPPE------------PANPEEYDY---------EKCP-FYGEL
----------SV-----------------------------------------------R
GQI-----LEGQVV---------------------STD----------------------
------------------------------------------------------------
-MDKTVVV------ER-------------EYDVAVPKYDRY-------MKR---------
------RSRIPAHV----------------------PGVLE------------PLS----
------------VGDTVKIAE-----TRPLS--KTKSH----------------------
-------------VVVE-------VTQ----------------EATAEDVAALTGESEPD
PQLSADDLGGEDAE----DEGDA-------------------------------------
------------------------------------------------------------
----------------------------
>gi|448352606|ref|ZP_21541388.1| 30S ribosomal protein S17P [Natrialba hulunbeirensis JCM 10989]
------------------------------------------------------------
------------------------------------------------------------
------------------------------------------------------------
------------------------------------------------------------
-------------------------------------------------MAIGL------
-------------DVETPPE------------PANPEEYDY---------EKCP-FYGEL
----------SV-----------------------------------------------R
GQI-----LEGQVV---------------------STD----------------------
------------------------------------------------------------
-MDKTVVV------ER-------------EYDVAVPKYDRY-------MKR---------
------RSRIPAHV----------------------PGVLE------------PLS----
------------VGDTVKIAE-----TRPLS--KTKSH----------------------
-------------VVVE-------VTQ----------------EATAEDVAALTGESEPD
PQLSADDLDGEDAE----DEGDA-------------------------------------
------------------------------------------------------------
----------------------------
>gi|448309703|ref|ZP_21499559.1| 30S ribosomal protein S17P [Natronorubrum bangense JCM 10635]
------------------------------------------------------------
------------------------------------------------------------
------------------------------------------------------------
------------------------------------------------------------
-------------------------------------------------MAIGL------
-------------DVETPPE------------PENPEEYDY---------KTCP-FYGEL
----------PV-----------------------------------------------R
GQI-----LEGQVV---------------------STD----------------------
------------------------------------------------------------
-MDKTVVV------ER-------------EYDVAVPKYDRL-------MKR---------
------RSRIPAHV----------------------PGVLE------------PLS----
------------VGDSVKIAE-----TRPLS--KTKSH----------------------
-------------VVVE-------ITE----------------EATAADVAELTGESEPD
PQLSADDLGGS-------NEGDE-------------------------------------
------------------------------------------------------------
----------------------------
>gi|448302875|ref|ZP_21492825.1| 30S ribosomal protein S17P [Natronorubrum sulfidifaciens JCM 14089]
------------------------------------------------------------
------------------------------------------------------------
------------------------------------------------------------
------------------------------------------------------------
-------------------------------------------------MAIGL------
-------------DVETPPE------------PENPEEYDY---------KTCP-FYGEL
----------PV-----------------------------------------------R
GQI-----LEGQVV---------------------STD----------------------
------------------------------------------------------------
-MDKTVVV------ER-------------EYDVAVPKYDRL-------MKR---------
------RSRIPAHV----------------------PGVLE------------PLS----
------------VGDSVKIAE-----TRPLS--KTKSH----------------------
-------------VVVE-------VTE----------------EATAADVAELTGESEPD
PQLSADDLGGN-------DEGDQ-------------------------------------
------------------------------------------------------------
----------------------------
>gi|448377815|ref|ZP_21560511.1| 30S ribosomal protein S17P [Halovivax asiaticus JCM 14624]
------------------------------------------------------------
------------------------------------------------------------
------------------------------------------------------------
------------------------------------------------------------
-------------------------------------------------MAIGL------
-------------DVDTPPE------------PANPEEYDY---------EKCP-FYGEL
----------PV-----------------------------------------------R
GQV-----LEGQVV---------------------STD----------------------
------------------------------------------------------------
-MDKTVVV------ER-------------EYDVAVPKYDRY-------MKR---------
------RSRIPAHV----------------------PGVLE------------PLS----
------------VGDSVKIAE-----TRPLS--KTKSH----------------------
-------------VVVE-------VTQ----------------EATAEDVAELTRQEEPD
RELSAEDVTADADAEE--IEGEQ-------------------------------------
------------------------------------------------------------
----------------------------
>gi|433638924|ref|YP_007284684.1| archaeal ribosomal protein S17P [Halovivax ruber XH-70]
------------------------------------------------------------
------------------------------------------------------------
------------------------------------------------------------
------------------------------------------------------------
-------------------------------------------------MAIGL------
-------------DVDTPPE------------PANPEEYDY---------EKCP-FYGEL
----------PV-----------------------------------------------R
GQV-----LEGQVV---------------------STD----------------------
------------------------------------------------------------
-MDKTVVV------ER-------------EYDVAVPKYDRY-------MKR---------
------RSRIPAHV----------------------PGVLE------------PLS----
------------VGDSVKIAE-----TRPLS--KTKSH----------------------
-------------VVVE-------VTQ----------------EATAEDVAELTRQEEPD
RELSAEDVTADADAEE--IEGEQ-------------------------------------
------------------------------------------------------------
----------------------------
>gi|336252431|ref|YP_004595538.1| 30S ribosomal protein S17P [Halopiger xanaduensis SH-6]
------------------------------------------------------------
------------------------------------------------------------
------------------------------------------------------------
------------------------------------------------------------
-------------------------------------------------MAIGL------
-------------DVETPPE------------PENPEEYDY---------EKCP-FYGEL
----------SV-----------------------------------------------R
GQV-----LEGTVV---------------------STD----------------------
------------------------------------------------------------
-MEKTVVV------ER-------------EYDVAVPKYNRY-------MKR---------
------RSRIPAHV----------------------PGVLE------------PLS----
------------VGDTVKIAE-----TRPLS--KTKSH----------------------
-------------VVVE-------VTE----------------EATAEDVADLTGQAEPE
PELSAEDFATD-------EEGEE-------------------------------------
------------------------------------------------------------
----------------------------
>gi|448697492|ref|ZP_21698532.1| 30S ribosomal protein S17P [Halobiforma lacisalsi AJ5]
------------------------------------------------------------
------------------------------------------------------------
------------------------------------------------------------
------------------------------------------------------------
-------------------------------------------------MAIGL------
-------------DVETPPE------------PENPEEYDY---------EKCP-FYGEL
----------SV-----------------------------------------------R
GQI-----LEGQVV---------------------STD----------------------
------------------------------------------------------------
-MDKTVVV------ER-------------EYDVAVPKYDRY-------MKR---------
------RSRIPAHV----------------------PGVLE------------PLS----
------------VGDTVKIAE-----TRPLS--KTKSH----------------------
-------------VVVE-------VTE----------------EATAEDVAELTGETEPE
PGLSDEDLAAG-------ETGDQ-------------------------------------
------------------------------------------------------------
----------------------------
>gi|448399319|ref|ZP_21570621.1| 30S ribosomal protein S17P [Haloterrigena limicola JCM 13563]
------------------------------------------------------------
------------------------------------------------------------
------------------------------------------------------------
------------------------------------------------------------
-------------------------------------------------MAIGL------
-------------DVETPPE------------PENPEEYDY---------EKCP-FYGDL
----------AV-----------------------------------------------R
GQV-----LEGTVV---------------------STD----------------------
------------------------------------------------------------
-MDKTVVV------ER-------------EYDVAVPKYDRQ-------MKR---------
------RSRIPAHV----------------------PGVLE------------PLS----
------------VGDTVKIAE-----TRPLS--KTKSH----------------------
-------------VVVE-------VTQ----------------EATAADVAELTGQAEPE
PELSADDLAAAE------DEGDQ-------------------------------------
------------------------------------------------------------
----------------------------
>gi|448338125|ref|ZP_21527177.1| 30S ribosomal protein S17P [Natrinema pallidum DSM 3751]
------------------------------------------------------------
------------------------------------------------------------
------------------------------------------------------------
------------------------------------------------------------
-------------------------------------------------MAIGL------
-------------DVDTPPE------------PENPEEYDY---------EKCP-FYGEL
----------SV-----------------------------------------------R
GQI-----LEGTVV---------------------STD----------------------
------------------------------------------------------------
-MDKTVVV------ER-------------EYDVAVPKYDRH-------MKR---------
------RSRIPAHV----------------------PGVLE------------PLS----
------------VGDTVKIAE-----TRPLS--KTKSH----------------------
-------------VVVE-------VTD----------------EATAEDLAELTSQAEPE
PALSDEDLAAAA------DEGDQ-------------------------------------
------------------------------------------------------------
----------------------------
>gi|448386098|ref|ZP_21564306.1| 30S ribosomal protein S17P [Haloterrigena thermotolerans DSM 11522]
------------------------------------------------------------
------------------------------------------------------------
------------------------------------------------------------
------------------------------------------------------------
-------------------------------------------------MAIGL------
-------------DVDTPPE------------PENPEEYDY---------EKCP-FYGEL
----------SV-----------------------------------------------R
GQI-----LEGTVV---------------------STD----------------------
------------------------------------------------------------
-MDKTVVV------ER-------------EYDVAVPKYDRH-------MKR---------
------RSRIPAHV----------------------PGVLE------------PLS----
------------VGDTVKIAE-----TRPLS--KTKSH----------------------
-------------VVVE-------VTE----------------EATAEDLAELTSQAEPE
PALSDEDLAAA-------EEGDQ-------------------------------------
------------------------------------------------------------
----------------------------
>gi|448332391|ref|ZP_21521635.1| 30S ribosomal protein S17P [Natrinema pellirubrum DSM 15624]
------------------------------------------------------------
------------------------------------------------------------
------------------------------------------------------------
------------------------------------------------------------
-------------------------------------------------MAIGL------
-------------DVDTPPE------------PENPEEYDY---------EKCP-FYGEL
----------SV-----------------------------------------------R
GQI-----LEGTVV---------------------STD----------------------
------------------------------------------------------------
-MDKTVVV------ER-------------EYDVAVPKYDRH-------MKR---------
------RSRIPAHV----------------------PGVLE------------PLS----
------------VGDTVKIAE-----TRPLS--KTKSH----------------------
-------------VVVE-------VTE----------------EATAEDLAELTSQAEPE
PALSDEDLAAA-------EEGDQ-------------------------------------
------------------------------------------------------------
----------------------------
>lcl|38023_3527 unnamed protein product
------------------------------------------------------------
------------------------------------------------------------
------------------------------------------------------------
------------------------------------------------------------
-------------------------------------------------MAIGL------
-------------DVETPPE------------PENPEEYDY---------EKCP-FYGEL
----------SV-----------------------------------------------R
GQI-----LEGTVV---------------------STD----------------------
------------------------------------------------------------
-MDKTVVV------ER-------------EYDVAVPKYDRH-------MKR---------
------RSRIPAHV----------------------PGVLE------------PLS----
------------VGDTVKIAE-----TRPLS--KTKSH----------------------
-------------VVVE-------VTE----------------EATAEDLAELTSQAEPE
PALSDEDLAAAA------DEGDQ-------------------------------------
------------------------------------------------------------
----------------------------
>gi|448345594|ref|ZP_21534483.1| 30S ribosomal protein S17P [Natrinema altunense JCM 12890]
------------------------------------------------------------
------------------------------------------------------------
------------------------------------------------------------
------------------------------------------------------------
-------------------------------------------------MAIGL------
-------------DVETPPE------------PENPEEYDY---------EKCP-FYGEL
----------SV-----------------------------------------------R
GQI-----LEGTVV---------------------STD----------------------
------------------------------------------------------------
-MDKTVVV------ER-------------EYDVAVPKYDRH-------MKR---------
------RSRIPAHV----------------------PGVLE------------PLS----
------------VGDTVKIAE-----TRPLS--KTKSH----------------------
-------------VVVE-------VTE----------------EATAEDLAELTSQAEPE
PALSDEDLAAAA------DEGDQ-------------------------------------
------------------------------------------------------------
----------------------------
>gi|448341381|ref|ZP_21530342.1| 30S ribosomal protein S17P [Natrinema gari JCM 14663]
------------------------------------------------------------
------------------------------------------------------------
------------------------------------------------------------
------------------------------------------------------------
-------------------------------------------------MAIGL------
-------------DVETPPE------------PENPEEYDY---------EKCP-FYGEL
----------SV-----------------------------------------------R
GQI-----LEGTVV---------------------STD----------------------
------------------------------------------------------------
-MDKTVVV------ER-------------EYDVAVPKYDRH-------MKR---------
------RSRIPAHV----------------------PGVLE------------PLS----
------------VGDTVKIAE-----TRPLS--KTKSH----------------------
-------------VVVE-------VTE----------------EATAEDLAELTSQAEPE
PALSDEDLAAAA------DEGDQ-------------------------------------
------------------------------------------------------------
----------------------------
>gi|397773834|ref|YP_006541380.1| ribosomal protein S17P [Natrinema sp. J7-2]
------------------------------------------------------------
------------------------------------------------------------
------------------------------------------------------------
------------------------------------------------------------
-------------------------------------------------MAIGL------
-------------DVETPPE------------PENPEEYDY---------EKCP-FYGEL
----------SV-----------------------------------------------R
GQI-----LEGTVV---------------------STD----------------------
------------------------------------------------------------
-MDKTVVV------ER-------------EYDVAVPKYDRH-------MKR---------
------RSRIPAHV----------------------PGVLE------------PLS----
------------VGDTVKIAE-----TRPLS--KTKSH----------------------
-------------VVVE-------VTE----------------EATAEDLAELTSQAEPE
PALSDEDLAAAA------DEGDQ-------------------------------------
------------------------------------------------------------
----------------------------
>gi|448329368|ref|ZP_21518668.1| 30S ribosomal protein S17P [Natrinema versiforme JCM 10478]
------------------------------------------------------------
------------------------------------------------------------
------------------------------------------------------------
------------------------------------------------------------
-------------------------------------------------MAIGL------
-------------DVETPPE------------PENPEEYDY---------EKCP-FYGEL
----------SV-----------------------------------------------R
GQI-----LEGTVV---------------------STD----------------------
------------------------------------------------------------
-MDKTVVV------ER-------------EYDVAVPKYDRH-------MKR---------
------RSRIPAHV----------------------PGVLE------------PLS----
------------VGDTVKIAE-----TRPLS--KTKSH----------------------
-------------VVVE-------VTE----------------EATAEDLAELTSQAEPE
PALSDEDLAAA-------EEGDQ-------------------------------------
------------------------------------------------------------
----------------------------
>gi|448704125|ref|ZP_21700606.1| 30S ribosomal protein S17P [Halobiforma nitratireducens JCM 10879]
------------------------------------------------------------
------------------------------------------------------------
------------------------------------------------------------
------------------------------------------------------------
-------------------------------------------------MAIGL------
-------------DVETPPE------------PENPEEYDY---------EKCP-FYGEL
----------PV-----------------------------------------------R
GQV-----LEGQVV---------------------STD----------------------
------------------------------------------------------------
-MDKTVVV------ER-------------EYDVAVPKYDRY-------MKR---------
------RSRIPAHV----------------------PGVLE------------PLS----
------------VGDTVKIAE-----TRPLS--KTKSH----------------------
-------------VVVE-------VTE----------------EATAEEVAELTGQAEPE
PELSDEDLAAAAE-----SEGDQ-------------------------------------
------------------------------------------------------------
----------------------------
>gi|448392352|ref|ZP_21567126.1| 30S ribosomal protein S17P [Haloterrigena salina JCM 13891]
------------------------------------------------------------
------------------------------------------------------------
------------------------------------------------------------
------------------------------------------------------------
-------------------------------------------------MAIGL------
-------------DVETPPE------------PENPEEYDY---------EKCP-FYGEL
----------PV-----------------------------------------------R
GQI-----LEGTVV---------------------STD----------------------
------------------------------------------------------------
-MDKTVVV------ER-------------EYDVAVPKYDRY-------MKR---------
------RSRIPAHV----------------------PGVLE------------PLS----
------------VGDTVKIAE-----TRPLS--KTKSH----------------------
-------------VVVE-------ITQ----------------EATAEDVADLTGQAEPE
PELSAEDFAGE-------DEGDQ-------------------------------------
------------------------------------------------------------
----------------------------
>gi|284165501|ref|YP_003403780.1| 30S ribosomal protein S17P [Haloterrigena turkmenica DSM 5511]
------------------------------------------------------------
------------------------------------------------------------
------------------------------------------------------------
------------------------------------------------------------
-------------------------------------------------MAIGL------
-------------DVETPPE------------PENPEEYDY---------EKCP-FYGDL
----------PV-----------------------------------------------R
GQI-----LEGTVV---------------------STD----------------------
------------------------------------------------------------
-MDKTVVV------ER-------------EYDVAVPKYDRY-------MKR---------
------RSRIPAHV----------------------PGVLE------------PLS----
------------VGDTVKIAE-----TRPLS--KTKSH----------------------
-------------VVVE-------VTK----------------EATAEDVADLTGQAEPE
PELSAEDFAGD-------DEGDQ-------------------------------------
------------------------------------------------------------
----------------------------
>gi|429190335|ref|YP_007176013.1| 30S ribosomal protein S17 [Natronobacterium gregoryi SP2]
------------------------------------------------------------
------------------------------------------------------------
------------------------------------------------------------
------------------------------------------------------------
-------------------------------------------------MAIGL------
-------------DVETPPE------------PENPEEYDY---------ETCP-FYGEL
----------PV-----------------------------------------------R
GQI-----LEGTVV---------------------STD----------------------
------------------------------------------------------------
-MDKTVVV------ER-------------EYDVAVPKYDRY-------MKR---------
------RSRIPAHV----------------------PGVLE------------PLS----
------------VGDSVKIAE-----TRPLS--KTKSH----------------------
-------------VVVE-------VTE----------------EATAEDVAELTGQAEPE
PELSDEDLAAAAD-----DEGDQ-------------------------------------
------------------------------------------------------------
----------------------------
>gi|448311971|ref|ZP_21501724.1| 30S ribosomal protein S17P [Natronolimnobius innermongolicus JCM 12255]
------------------------------------------------------------
------------------------------------------------------------
------------------------------------------------------------
------------------------------------------------------------
-------------------------------------------------MAIGL------
-------------DVETPPE------------PENPEEYDY---------EKCP-FYGEL
----------PV-----------------------------------------------R
GQI-----LEGTVV---------------------STD----------------------
------------------------------------------------------------
-MDKTVVV------ER-------------EYDVAVPKYDRY-------MKR---------
------RSRIPAHV----------------------PGVLE------------PLS----
------------VGDSVKIAE-----TRPLS--KTKSH----------------------
-------------VVVE-------VTQ----------------EATAEDVAELTGQAEPE
PGLSAEDLAAEADEDDAEDEGDQ-------------------------------------
------------------------------------------------------------
----------------------------
>gi|335438900|ref|ZP_08561631.1| 30S ribosomal protein S17P [Halorhabdus tiamatea SARL4B]
------------------------------------------------------------
------------------------------------------------------------
------------------------------------------------------------
------------------------------------------------------------
-------------------------------------------------MALGL------
-------------NVQQPDA-----------------TCDD---------ENCP-FHGTL
----------SV-----------------------------------------------R
GQT-----LEGTVA---------------------STD----------------------
------------------------------------------------------------
-MQKTVVV------ER-------------EYDVTVPKYDRL-------MKR---------
------RSRIPAHA----------------------PPCMD-------------VE----
------------EGDTVTIAE-----TRPLS--KTKSH----------------------
-------------AVVA-------KHG---------------------------------
--------------------GED-------------------------------------
------------------------------------------------------------
----------------------------
>gi|257053368|ref|YP_003131201.1| 30S ribosomal protein S17P [Halorhabdus utahensis DSM 12940]
------------------------------------------------------------
------------------------------------------------------------
------------------------------------------------------------
------------------------------------------------------------
-------------------------------------------------MALGL------
-------------NVQQPDV-----------------TCDD---------ENCP-FHGTL
----------SV-----------------------------------------------R
GQT-----LEGTVA---------------------STD----------------------
------------------------------------------------------------
-MQKTVVV------ER-------------EYDVTVPKYDRL-------MKR---------
------RSRIPAHA----------------------PPCMD-------------VE----
------------EGDTVTIAE-----TRPLS--KTKSH----------------------
-------------AVVA-------KHG---------------------------------
--------------------GAD-------------------------------------
------------------------------------------------------------
----------------------------
>gi|257387885|ref|YP_003177658.1| 30S ribosomal protein S17 [Halomicrobium mukohataei DSM 12286]
------------------------------------------------------------
------------------------------------------------------------
------------------------------------------------------------
------------------------------------------------------------
-------------------------------------------------MALGL------
-------------NVQEPDE-----------------ACAD---------DNCP-FHGTL
----------SV-----------------------------------------------R
GQT-----IEGEVA---------------------STD----------------------
------------------------------------------------------------
-MEKTVVV------ER-------------EYDVKVPKYDRL-------MKR---------
------RSRVPAHA----------------------PDCLD-------------LA----
------------VGDTVTIAE-----CRPLS--KTKSH----------------------
-------------VVVA-------IEE---------------------------------
--------------------GDD-------------------------------------
------------------------------------------------------------
----------------------------
>gi|448681472|ref|ZP_21691563.1| 30S ribosomal protein S17P [Haloarcula argentinensis DSM 12282]
------------------------------------------------------------
------------------------------------------------------------
------------------------------------------------------------
------------------------------------------------------------
-------------------------------------------------MALGL------
-------------NVQEPEE-----------------TCAD---------QNCP-FHGEL
----------SV-----------------------------------------------R
GQT-----LNGEVA---------------------STD----------------------
------------------------------------------------------------
-MEKTVVV------ER-------------EYDVKVPKYDRF-------MKR---------
------RSRVPAHA----------------------PDCLD-------------LA----
------------VGDTVTIAE-----CRPLS--KTKSH----------------------
-------------VVVG-------VVA---------------------------------
----------------DEQDGDA-------------------------------------
------------------------------------------------------------
----------------------------
>gi|448648012|ref|ZP_21679490.1| 30S ribosomal protein S17P [Haloarcula californiae ATCC 33799]
------------------------------------------------------------
------------------------------------------------------------
------------------------------------------------------------
------------------------------------------------------------
-------------------------------------------------MALGL------
-------------NVQEPEE-----------------TCAD---------QNCP-FHGEL
----------SV-----------------------------------------------R
GQT-----LNGEVA---------------------STD----------------------
------------------------------------------------------------
-MEKTVVV------ER-------------EYDVKVPKYDRF-------MKR---------
------RSRVPAHA----------------------PDCLD-------------LA----
------------VGDTVTIAE-----CRPLS--KTKSH----------------------
-------------VVVG-------VVA---------------------------------
----------------DEQDGDA-------------------------------------
------------------------------------------------------------
----------------------------
>gi|448685269|ref|ZP_21693261.1| 30S ribosomal protein S17P [Haloarcula japonica DSM 6131]
------------------------------------------------------------
------------------------------------------------------------
------------------------------------------------------------
------------------------------------------------------------
-------------------------------------------------MALGL------
-------------NVQEPEE-----------------TCAD---------QNCP-FHGEL
----------SV-----------------------------------------------R
GQT-----LNGEVA---------------------STD----------------------
------------------------------------------------------------
-MEKTVVV------ER-------------EYDVKVPKYDRF-------MKR---------
------RSRVPAHA----------------------PDCLD-------------LA----
------------VGDTVTIAE-----CRPLS--KTKSH----------------------
-------------VVVG-------VVA---------------------------------
----------------DEQDGDA-------------------------------------
------------------------------------------------------------
----------------------------
>gi|55378376|ref|YP_136226.1| 30S ribosomal protein S17 [Haloarcula marismortui ATCC 43049]
------------------------------------------------------------
------------------------------------------------------------
------------------------------------------------------------
------------------------------------------------------------
-------------------------------------------------MALGL------
-------------NVQEPEE-----------------TCAD---------QNCP-FHGEL
----------SV-----------------------------------------------R
GQT-----LNGEVA---------------------STD----------------------
------------------------------------------------------------
-MEKTVVV------ER-------------EYDVKVPKYDRF-------MKR---------
------RSRVPAHA----------------------PDCLD-------------LA----
------------VGDTVTIAE-----CRPLS--KTKSH----------------------
-------------VVVG-------VVA---------------------------------
----------------DEQDGDA-------------------------------------
------------------------------------------------------------
----------------------------
>gi|448636978|ref|ZP_21675426.1| 30S ribosomal protein S17P [Haloarcula sinaiiensis ATCC 33800]
------------------------------------------------------------
------------------------------------------------------------
------------------------------------------------------------
------------------------------------------------------------
-------------------------------------------------MALGL------
-------------NVQEPEE-----------------TCAD---------QNCP-FHGEL
----------SV-----------------------------------------------R
GQT-----LNGEVA---------------------STD----------------------
------------------------------------------------------------
-MEKTVVV------ER-------------EYDVKVPKYDRF-------MKR---------
------RSRVPAHA----------------------PDCLD-------------LA----
------------VGDTVTIAE-----CRPLS--KTKSH----------------------
-------------VVVG-------VVA---------------------------------
----------------DEQDGDA-------------------------------------
------------------------------------------------------------
----------------------------
>gi|448671524|ref|ZP_21687429.1| 30S ribosomal protein S17P [Haloarcula amylolytica JCM 13557]
------------------------------------------------------------
------------------------------------------------------------
------------------------------------------------------------
------------------------------------------------------------
-------------------------------------------------MALGL------
-------------NVQEPEE-----------------TCAD---------QNCP-FHGEL
----------SV-----------------------------------------------R
GQT-----LNGEVA---------------------STD----------------------
------------------------------------------------------------
-MEKTVVV------ER-------------EYDVKVPKYDRF-------MKR---------
------RSRVPAHA----------------------PDCLD-------------LA----
------------VGDTVTIAE-----CRPLS--KTKSH----------------------
-------------VVVSAGSDEAANDE---------------------------------
------------------QDGDA-------------------------------------
------------------------------------------------------------
----------------------------
>gi|344212404|ref|YP_004796724.1| 30S ribosomal protein S17P [Haloarcula hispanica ATCC 33960]
------------------------------------------------------------
------------------------------------------------------------
------------------------------------------------------------
------------------------------------------------------------
-------------------------------------------------MALGL------
-------------NVQEPEE-----------------TCAD---------QNCP-FHGEL
----------SV-----------------------------------------------R
GQT-----LNGEVA---------------------STD----------------------
------------------------------------------------------------
-MEKTVVV------ER-------------EYDVKVPKYDRF-------MKR---------
------RSRVPAHA----------------------PDCLD-------------LA----
------------VGDTVTIAE-----CRPLS--KTKSH----------------------
-------------VVVSAGSDEAANDE---------------------------------
------------------QDGDA-------------------------------------
------------------------------------------------------------
----------------------------
>gi|448630841|ref|ZP_21673296.1| 30S ribosomal protein S17P [Haloarcula vallismortis ATCC 29715]
------------------------------------------------------------
------------------------------------------------------------
------------------------------------------------------------
------------------------------------------------------------
-------------------------------------------------MALGL------
-------------NVQEPED-----------------TCAD---------QNCP-FHGEL
----------SV-----------------------------------------------R
GQT-----LNGEVA---------------------STD----------------------
------------------------------------------------------------
-MEKTVVV------ER-------------EYDVKVPKYDRF-------MKR---------
------RSRVPAHA----------------------PDCLD-------------LA----
------------VGDTVTIAE-----CRPLS--KTKSH----------------------
-------------VVVSAGSDEAANDE---------------------------------
------------------QDGDA-------------------------------------
------------------------------------------------------------
----------------------------
>gi|322372159|ref|ZP_08046700.1| 30S ribosomal protein S17P [Haladaptatus paucihalophilus DX253]
------------------------------------------------------------
------------------------------------------------------------
------------------------------------------------------------
------------------------------------------------------------
-------------------------------------------------MALGL------
-------------NVSEPEG-----------------TCSH---------EDCP-FHGSL
----------SV-----------------------------------------------R
GQI-----IEGEVA---------------------STD----------------------
------------------------------------------------------------
-MDKTVVV------ER-------------EYDVTVPKYDRQ-------MKR---------
------RSRVPAHA----------------------PECMT-------------LE----
------------VGDTVRIAE-----TRPLS--KTKSH----------------------
-------------VVVE-------NLT---------------------------------
------------------EEGDD-------------------------------------
------------------------------------------------------------
----------------------------
>gi|15790641|ref|NP_280465.1| 30S ribosomal protein S17 [Halobacterium sp. NRC-1]
------------------------------------------------------------
------------------------------------------------------------
------------------------------------------------------------
------------------------------------------------------------
-------------------------------------------------MAIGL------
-------------NVTEPEG-----------------TCSD---------EDCP-FHGNL
----------SV-----------------------------------------------R
GQV-----LEGEVA---------------------STD----------------------
------------------------------------------------------------
-MEKTVVV------ER-------------EYDVFVPKYDRY-------MKR---------
------RSRVPAHA----------------------PECFD-------------IS----
------------VGDTVSIAE-----TRPLS--KTKSH----------------------
-------------VVVE-------ITD---------------------------------
-------------------GGDA-------------------------------------
------------------------------------------------------------
----------------------------
>gi|169236380|ref|YP_001689580.1| 30S ribosomal protein S17P [Halobacterium salinarum R1]
------------------------------------------------------------
------------------------------------------------------------
------------------------------------------------------------
------------------------------------------------------------
-------------------------------------------------MAIGL------
-------------NVTEPEG-----------------TCSD---------EDCP-FHGNL
----------SV-----------------------------------------------R
GQV-----LEGEVA---------------------STD----------------------
------------------------------------------------------------
-MEKTVVV------ER-------------EYDVFVPKYDRY-------MKR---------
------RSRVPAHA----------------------PECFD-------------IS----
------------VGDTVSIAE-----TRPLS--KTKSH----------------------
-------------VVVE-------ITD---------------------------------
-------------------GGDA-------------------------------------
------------------------------------------------------------
----------------------------
>gi|354610528|ref|ZP_09028484.1| ribosomal protein S17P [Halobacterium sp. DL1]
------------------------------------------------------------
------------------------------------------------------------
------------------------------------------------------------
------------------------------------------------------------
-------------------------------------------------MAIGL------
-------------NVTEPEG-----------------TCTD---------ENCP-FHGSL
----------SV-----------------------------------------------R
GQV-----LEGEVA---------------------STD----------------------
------------------------------------------------------------
-MDKTIVV------ER-------------EYDVFVPKYDRY-------MKR---------
------RSRVPAHA----------------------PECFD-------------IA----
------------DGDTVSIAE-----TRPLS--KTKSH----------------------
-------------VVVE-------VTD---------------------------------
-------------------GGDA-------------------------------------
------------------------------------------------------------
----------------------------
>gi|541190030|gb|ERG98418.1| archaeal ribosomal protein S17P [Haloquadratum sp. J07HQX50]
------------------------------------------------------------
------------------------------------------------------------
------------------------------------------------------------
------------------------------------------------------------
-------------------------------------------------MAIGL------
-------------NIQEPEQ-----------------ECSD---------ANCP-FHGTL
----------SV-----------------------------------------------R
GQT-----LEGTVA---------------------STD----------------------
------------------------------------------------------------
-MTKTVIV------QR-------------EYDVRVPKYDRS-------MKR---------
------RSRVPAHA----------------------PPCMD-------------LS----
------------EGETVRIAE-----TRPLS--KTKSH----------------------
-------------VVVE-------QLE---------------------------------
--------------------RDL-------------------------------------
------------------------------------------------------------
----------------------------
>gi|385804232|ref|YP_005840632.1| 30S ribosomal protein S17 [Haloquadratum walsbyi C23]
------------------------------------------------------------
------------------------------------------------------------
------------------------------------------------------------
------------------------------------------------------------
-------------------------------------------------MAIGL------
-------------NVTEPEV-----------------SCAD---------TNCP-FHGSL
----------SV-----------------------------------------------R
GQT-----LEGTVA---------------------STD----------------------
------------------------------------------------------------
-MDKTVIV------ER-------------EYDVRVPKYDRL-------MKR---------
------RSRIPAHA----------------------PPCVD-------------LA----
------------EGDTVRIAE-----TRPLS--KTKSH----------------------
-------------VVVE-------QID---------------------------------
------------------TGGAE-------------------------------------
------------------------------------------------------------
----------------------------
>gi|110668732|ref|YP_658543.1| 30S ribosomal protein S17P [Haloquadratum walsbyi DSM 16790]
------------------------------------------------------------
------------------------------------------------------------
------------------------------------------------------------
------------------------------------------------------------
-------------------------------------------------MAIGL------
-------------NVTEPEV-----------------SCAD---------TNCP-FHGSL
----------SV-----------------------------------------------R
GQT-----LEGTVA---------------------STD----------------------
------------------------------------------------------------
-MDKTVIV------ER-------------EYDVRVPKYDRL-------MKR---------
------RSRIPAHA----------------------PPCVD-------------LA----
------------EGDTVRIAE-----TRPLS--KTKSH----------------------
-------------VVVE-------QID---------------------------------
------------------TGGAE-------------------------------------
------------------------------------------------------------
----------------------------
>gi|399577355|ref|ZP_10771108.1| 30S ribosomal protein S17 [Halogranum salarium B-1]
------------------------------------------------------------
------------------------------------------------------------
------------------------------------------------------------
------------------------------------------------------------
------------------------------------------------------------
------------------------------------------------------------
------------------------------------------------------------
------------------------------------------------------------
------------------------------------------------------------
-MDKTVVV------ER-------------EYDVRVPKYDRY-------MKR---------
------RSRVPAHA----------------------PPCMD-------------LQ----
------------EGDTVRIAE-----TRPLS--KTKSH----------------------
-------------VVVA-------TLT---------------------------------
------------------GEGDA-------------------------------------
------------------------------------------------------------
----------------------------
>gi|448285638|ref|ZP_21476879.1| 30S ribosomal protein S17P [Halogeometricum borinquense DSM 11551]
------------------------------------------------------------
------------------------------------------------------------
------------------------------------------------------------
------------------------------------------------------------
-------------------------------------------------MAIGL------
-------------NVEEPEE-----------------ACSD---------ENCP-FHGSL
----------AV-----------------------------------------------R
GQT-----IEGTVA---------------------STD----------------------
------------------------------------------------------------
-MDKTVVV------ER-------------EYDVRVPKYDRY-------MKR---------
------RSRIPAHA----------------------PPCMD-------------LE----
------------EGDTVRIAE-----TRPLS--KTKAH----------------------
-------------VVVE-------TLG---------------------------------
--------------------GEE-------------------------------------
------------------------------------------------------------
----------------------------
>gi|448415410|ref|ZP_21578210.1| 30S ribosomal protein S17P [Halosarcina pallida JCM 14848]
------------------------------------------------------------
------------------------------------------------------------
------------------------------------------------------------
------------------------------------------------------------
-------------------------------------------------MAIGL------
-------------NVEEPEE-----------------ACSD---------ENCP-FHGSL
----------AV-----------------------------------------------R
GQT-----LEGTVA---------------------STD----------------------
------------------------------------------------------------
-MDKTVVV------ER-------------EYDVRVPKYDRY-------MKR---------
------RSRIPAHA----------------------PPCMD-------------LA----
------------EGDTVRIAE-----TRPLS--KTKAH----------------------
-------------VVVE-------TLG---------------------------------
--------------------GEE-------------------------------------
------------------------------------------------------------
----------------------------
