# Supplementary material for: Inteins as indicators of gene flow in the halobacteria
Source: Front Microbiol. 2014 Jun 26;5:299. doi: 10.3389/fmicb.2014.00299 (PMC4071816; doi:10.3389/fmicb.2014.00299)
Supplement: Supplementary file 1 [file DataSheet1.ZIP › data_file1/reference_tree_alignment/S11e_S17p.fasta]

>candidatus_nanosalinarum_J07AB56
-------------MQNRQMKDIRNQVDGEYPLRGKEFEGTVVSTAMDKSCTVRWEHTEPA
PKYERYERRNTKVSAHVPESAE-LEEGDRVVVSETRPISKTKSHIVVEVEN---------
-------------------------------
>hcc_hamelinensis_100A6
MALGLNVDEPEA-----TCDDPNCPFHGTLSVRGGTVDGVVVSTDMDRSAVVEREYDVAV
PKYDRAMKRRSRTPAHAPECLE-IEVGEPVRIAETRPLSKTKSHVVVGRID--TDRDLGA
ASLSGPSDAESEAAMSDIEESVAEAEDGGEA
>hcc_morrhuae_DSM_1307
MALGLNVTEPET-----TCDDPNCPFHGTLSVRGGTVDGMVASTEMDRSVVVEREYDVAV
PKYDRQMKRRSRTPAHAPDCLD-LEVGDAVRIAETRPLSKTKAHVVVSTLD--TTRDLGA
SSLSGPSDSESEVDLSEIGA----DEEEGES
>hcc_thailandensis_JCM_13552
MALGLNVTEPET-----TCDDPNCPFHGTLSVRGGTVDGMVASTEMDRSVVVEREYDVAV
PKYDRQMKRRSRTPAHAPDCLD-LEVGDAVRIAETRPLSKTKAHVVVSTLD--TTRDLGA
SSLSGPSDPESEVDLSEIEA----DEGEGES
>hcc_saccharolyticus_DSM_5350
MALGLNVDEPET-----TCDDPNCPFHGTVSVRGGTVDGMVASTEMHRTVIVEREYDVTV
PKYDRKMKRRSRTPAHAPDCLD-LSVGDAVRIAETRPLSKTKAHVVVGTLD--TTRDLGA
SSLSGPSDPDSEVALDEIES----A--GGDA
>hcc_salifodinae_DSM_8989
MALGLNVDEPET-----TCDDPNCPFHGTVSVRGGTVDGMVASTEMHRSVIVEREYDVTV
PKYDRKMKRRSRTPAHAPDCLD-LSVGDAVRIAETRPLSKTKAHVVVGTLD--TTRDLGA
SSLSGPSDPDSEVALDEIEASTGE--SGGDA
>hac_jeotgali_B3
MAIGLDVETPPEPDDP-DYDYEKCPFYGELPVRGQVLEGIVASADMDKTVIVEREYDVFV
PKYDRYMKRRSRVPAHVPGVLDHVSVGDRVKIAETRPLSKTKSHVVVEVTA-------DE
LELGPVDPTEAADEAESEDGDVTTEAPAGEQ
>hns_J07HN4
--------MPPEPENPEAYDYETCPFYGQLPVRGQTRSGTVVSTDMAKTVIVEQEYDVFV
PKYDRYMKRRSRIPAHVPGVLDDVDDGDEVTIAETRPLSKTKSHVVVAIG----------
----------------------------GDA
>hns_J07HN6
--------MPPEPENPEAYDYETCPFYGQLPVRGQTRSGTVVSTEMAKTVIVEQEYDVFV
PKYDRYMKRRSRIPAHVPGVLDDVDDGDEVTIAETRPLSKTKSHVVVAIG----------
----------------------------GDA
>hrr_J07HR59
MAIGLDVPTPPEPDDPEAYDYEKCPFYGRLSVRGQTREGTVVSTDMDKTVIVEREYDVFV
PKYDRYMKRRSRIPAHVPGVLDSLEEDDEVMVAETRPLSKTKSHVVVQVYD---------
-----------------------EAGARGDA
>hfx_mediterranei_ATCC_33500
MAIGLDVPQPPEPDDPEAYDYEKCPFYGSLSVRGQTLEGTVVSTDMAKTVIVEREYDVFV
PKYDRYMKRRSRIPAHVPGVLDDVAVGDEVTIAETRPLSKTKSHVVVEIIG---------
----------------------------GDE
>hfx_mucosum_ATCC_BAA_1512
MAIGLDVPQPPEPDDPEAYDYEKCPFYGSLSVRGQTLEGTVVSTDMAKTVIVEREYDVFV
PKYDRYMKRRSRIPAHVPGVLDDVAVGDEVTIAETRPLSKTKSHVVVEIIG---------
----------------------------GDE
>hfx_elongans_ATCC_BAA_1513
--------MPPEPEDSEAYDYEKCPFYGSLSVRGQTLEGTVVSTDMEKTVIVEREYDVFV
PKYDRYMKRRSRIPAHVPGVLDDVAVGDEVTIAETRPLSKTKSHVVVEIMG---------
----------------------------GDE
>hfx_larsenii_JCM_13917
--------MPPEPEDSEAYDYEKCPFYGSLSVRGQTLEGTVVSTDMEKTVIVEREYDVFV
PKYDRYMKRRSRIPAHVPGVLDDVAVGDEVTIAETRPLSKTKSHVVVEIMG---------
----------------------------GDE
>hfx_gobbonsii_ATCC_33959
--------MPPEPDNSEAYDYEKCPFYGSLSVRGQTLEGTVVSTDMAKTVIVEREYDVFV
PKYDRYMKRRSRIPAHVPGVLDDVAVGDEVTIAETRPLSKTKSHVVVEIIG---------
----------------------------GDE
>hfx_alexandrinus_JCM_10717
--------MPPEPDDSEAYDYEKCPFYGSLSVRGQTLEGTVVSTDMAKTVIVEREYDVFV
PKYDRYMKRRSRIPAHVPGVLDDVAVGDEVTIAETRPLSKTKSHVVVEIMG---------
----------------------------GDE
>hfx_ATCC_BAA-644
--------MPPEPDDSEAYDYEKCPFYGSLSVRGQTLEGTVVSTDMAKTVIVEREYDVFV
PKYDRYMKRRSRIPAHVPGVLDDVAVGDEVTIAETRPLSKTKSHVVVEIMG---------
----------------------------GDE
>hfx_ATCC_BAA-645
--------MPPEPDDSEAYDYEKCPFYGSLSVRGQTLEGTVVSTDMAKTVIVEREYDVFV
PKYDRYMKRRSRIPAHVPGVLDDVAVGDEVTIAETRPLSKTKSHVVVEIMG---------
----------------------------GDE
>hfx_ATCC_BAA-646
--------MPPEPDDSEAYDYEKCPFYGSLSVRGQTLEGTVVSTDMAKTVIVEREYDVFV
PKYDRYMKRRSRIPAHVPGVLDDVAVGDEVTIAETRPLSKTKSHVVVEIMG---------
----------------------------GDE
>hfx_BAB-2207
--------MPPEPDDSEAYDYEKCPFYGSLSVRGQTLEGTVVSTDMAKTVIVEREYDVFV
PKYDRYMKRRSRIPAHVPGVLDDVAVGDEVTIAETRPLSKTKSHVVVEIMG---------
----------------------------GDE
>hfx_lucentense_DSM_14919
--------MPPEPDDSEAYDYEKCPFYGSLSVRGQTLEGTVVSTDMAKTVIVEREYDVFV
PKYDRYMKRRSRIPAHVPGVLDDVAVGDEVTIAETRPLSKTKSHVVVEIMG---------
----------------------------GDE
>hfx_volcanii_DS2
--------MPPEPDDSEAYDYEKCPFYGSLSVRGQTLEGTVVSTDMAKTVIVEREYDVFV
PKYDRYMKRRSRIPAHVPGVLDDVAVGDEVTIAETRPLSKTKSHVVVEIMG---------
----------------------------GDE
>hfx_denitrificans_ATCC_35960
--------MPPEPDDSEAYDYEKCPFYGSLSVRGQTLEGTVVSTDMAKTVIVEREYDVFV
PKYDRYMKRRSRIPAHVPGVLDDVAVGDEVTIAETRPLSKTKSHVVVEIIG---------
----------------------------GDE
>hfx_prahovense_DSM_18310
--------MPPEPDDSEAYDYEKCPFYGSLSVRGQTLEGTVVSTDMAKTVIVEREYDVFV
PKYDRYMKRRSRIPAHVPGVLDDVAVGDEVTIAETRPLSKTKSHVVVEIIG---------
----------------------------GDE
>haloarchaeon_3A1_DGR
--------MPPEPDNPEEYDYEKCPFYGQLSVRGQTREGTVVSTDMTKTVIVEREYDVFV
PKYDRYMKRRSRIPAHVPGVLDPLEVGDEVTIAETRPLSKTKSHVVVEVLD---------
----------------------------GDA
>hrr_Cb34
--------MPPEPDDPEDYDYEKCPFYGQLPVRGQLREGTVVSTDMEKTVIVEREYDVFV
PKYDRYMKRRSRIPAHVPGVLDSLEEGDEVTIAETRPLSKTKSHVVVENLS---------
----------------------------GDA
>hrr_SP3
MAIGIDVPTPPEPDNPEDYDYEKCPFYGQLSVRGQTREGTVVSTDMAKTVIVEREYDVFV
PKYDRYMKRRSRIPAHVPGVLDSLEVGDEVTIAETRPLSKTKSHVVVEIL----------
----------------------------GDG
>hrr_SP9
MAIGIDVPTPPEPDNPEDYDYEKCPFYGQLSVRGQTREGTVVSTDMAKTVIVEREYDVFV
PKYDRYMKRRSRIPAHVPGVLDSLEVGDEVTIAETRPLSKTKSHVVVEIL----------
----------------------------GDG
>hrr_167
---------------------------------------------MAKTVIVEREYDVFV
PKYDRYMKRRSRIPAHVPGVLDSLEVGDEVKIAETRPLSKTKSHVVVEIL----------
----------------------------GDQ
>hrr_E8
---------------------------------------------MAKTVIVEREYDVFV
PKYDRYMKRRSRIPAHVPGVLDSLEVGDEVKIAETRPLSKTKSHVVVENLS---------
----------------------------GDQ
>hrr_E3
MAIGIDVPTPPEPDNPEDYDYEKCPFHGQLSVRGQTREGTVVSTDMAKTVIVEREYDVFV
PKYDRYMKRRSRIPAHVPGVLDSLEVGDEVKIAETRPLSKTKSHVVVENLS---------
----------------------------GDL
>hrr_Ea1
MAIGIDVPTPPEPDNPEDYDYEKCPFHGQLSVRGQTREGTVVSTDMEKTVIVEREYDVFV
PKYDRYMKRRSRIPAHVPGVLDSLEVGDEVKIAETRPLSKTKSHVVVENLS---------
----------------------------GDQ
>hrr_Ea8
MAIGIDVPTPPEPDNPEDYDYEKCPFHGQLSVRGQTREGTVVSTDMEKTVIVEREYDVFV
PKYDRYMKRRSRIPAHVPGVLDSLEVGDEVKIAETRPLSKTKSHVVVENLS---------
----------------------------GDQ
>hrr_Eb13
MAIGIDVPTPPEPDNPEDYDYEKCPFHGQLSVRGQTREGTVVSTDMEKTVIVEREYDVFV
PKYDRYMKRRSRIPAHVPGVLDSLEVGDEVKIAETRPLSKTKSHVVVENLS---------
----------------------------GDQ
>hrr_hd13
MAIGIDVPTPPEPDNPEDYDYEKCPFHGQLSVRGQTREGTVVSTDMEKTVIVEREYDVFV
PKYDRYMKRRSRIPAHVPGVLDSLEVGDEVKIAETRPLSKTKSHVVVENLS---------
----------------------------GDQ
>hrr_IB24
MAIGIDVPTPPEPDNPEDYDYEKCPFHGQLSVRGQTREGTVVSTDMEKTVIVEREYDVFV
PKYDRYMKRRSRIPAHVPGVLDSLEVGDEVKIAETRPLSKTKSHVVVENLS---------
----------------------------GDQ
>hrr_C49
MAIGIDVPTPPEPDNPEDYDYEKCPFHGQLSVRGQTREGTVVSTDMEKTVIVEREYDVFV
PKYDRYMKRRSRIPAHVPGVLDSLEVGDEVKIAETRPLSKTKSHVVVENLS---------
----------------------------GDL
>hrr_C2_b
MAIGIDVPTPPEPDNPEDYDYEKCPFYGQLSVRGQTREGTVVSTDMAKTVIVEREYDVFV
PKYDRYMKRRSRIPAHVPGVLDSLEVGDEVKIAETRPLSKTKSHVVVEIL----------
----------------------------GDQ
>hrr_T3cd
MAIGIDVPTPPEPDNPEDYDYEKCPFYGQLSVRGQTREGTVVSTDMAKTVIVEREYDVFV
PKYDRYMKRRSRIPAHVPGVLDSLEVGDEVKIAETRPLSKTKSHVVVEIL----------
----------------------------GDQ
>hrr_arcis_JCM_13916
MAIGIDVPTPPEPDNPEDYDYEKCPFYGQLSVRGQTREGTVVSTDMAKTVIVEREYDVFV
PKYDRYMKRRSRIPAHVPGVLDSLEVGDEVKIAETRPLSKTKSHVVVENLS---------
----------------------------GDQ
>hrr_distributum_JCM_10118
MAIGIDVPTPPEPDNPEDYDYEKCPFYGQLSVRGQTREGTVVSTDMAKTVIVEREYDVFV
PKYDRYMKRRSRIPAHVPGVLDSLEVGDEVKIAETRPLSKTKSHVVVENLS---------
----------------------------GDQ
>hrr_litoreum_JCM_13561
MAIGIDVPTPPEPDNPEDYDYEKCPFYGQLSVRGQTREGTVVSTDMAKTVIVEREYDVFV
PKYDRYMKRRSRIPAHVPGVLDSLEVGDEVKIAETRPLSKTKSHVVVENLS---------
----------------------------GDQ
>hrr_saccharovorum_DSM_1137
MAIGIDVPTPPEPDNPEDYDYEKCPFYGQLSVRGQTREGTVVSTDMAKTVIVEREYDVFV
PKYDRYMKRRSRIPAHVPGVLDSLEVGDEVKIAETRPLSKTKSHVVVENLS---------
----------------------------GDQ
>hrr_terrestre_JCM_10247
MAIGIDVPTPPEPDNPEDYDYEKCPFYGQLSVRGQTREGTVVSTDMAKTVIVEREYDVFV
PKYDRYMKRRSRIPAHVPGVLDSLEVGDEVKIAETRPLSKTKSHVVVENLS---------
----------------------------GDQ
>hrr_aidingense_JCM_13916
MAIGIDVPTPPEPDNPEDYDYEKCPFYGQLSVRGQTREGTVVSTDMEKTVIVEREYDVFV
PKYDRYMKRRSRIPAHVPGVLDSLEVGDEVKIAETRPLSKTKSHVVVENLS---------
----------------------------GDQ
>hrr_kocurii_JCM_14978
MAIGIDVPTPPEPDNPEDYDYEKCPFYGQLSVRGQTREGTVVSTDMEKTVIVEREYDVFV
PKYDRYMKRRSRIPAHVPGVLDSLEVGDEVKIAETRPLSKTKSHVVVENLS---------
----------------------------GDQ
>hrr_lacusprofundi_ATCC_49239
MAIGIDVPTPPEPDNPEDYDYEKCPFYGQLSVRGQTREGTVVSTDMEKTVIVEREYDVFV
PKYDRYMKRRSRIPAHVPGVLDSLEVGDEVKIAETRPLSKTKSHVVVENLS---------
----------------------------GDQ
>hrr_lipolyticum_DSM_21995
MAIGIDVPTPPEPDNPEDYDYEKCPFYGQLSVRGQTREGTVVSTDMEKTVIVEREYDVFV
PKYDRYMKRRSRIPAHVPGVLDSLEVGDEVKIAETRPLSKTKSHVVVENLS---------
----------------------------GDQ
>hrr_SP5
MAIGIDVPTPPEPDNPEDYDYEKCPFYGQLSVRGQTREGTVVSTDMEKTVIVEREYDVFV
PKYDRYMKRRSRIPAHVPGVLDSLEVGDEVKIAETRPLSKTKSHVVVEILS---------
----------------------------GDQ
>hrr_SP7
MAIGIDVPTPPEPDNPEDYDYEKCPFYGQLSVRGQTREGTVVSTDMEKTVIVEREYDVFV
PKYDRYMKRRSRIPAHVPGVLDSLEVGDEVKIAETRPLSKTKSHVVVEILS---------
----------------------------GDQ
>hrr_hochstenium_ATCC_700873
MAIGIDVPTPPEPDNPEDYDYEKCPFYGQLSVRGQTREGTVVSTDMEKTVIVEREYDVFV
PKYDRYMKRRSRIPAHVPGVLDSLEVGDEVTIAETRPLSKTKSHVVVEILS---------
----------------------------GDQ
>hrr_tebenquichense_DSM_14210
MAIGIDVPTPPEPDNPEDYDYEKCPFYGQLSVRGQTREGTVVSTDMEKTVIVEREYDVFV
PKYDRYMKRRSRIPAHVPGVLDSLEVGDEVTIAETRPLSKTKSHVVVEILS---------
----------------------------GDQ
>hrr_californiensis_DSM_19288
MAIGIDVPTPPEPDNPEDYDYEKCPFYGQLSVRGQTREGTVVSTDMAKTVIVEREYDVFV
PKYDRYMKRRSRIPAHVPGVLDSLEVGDEVTIAETRPLSKTKSHVVVEIRS---------
----------------------------GDQ
>hrr_chaoviator_HaloG
MAIGIDVPTPPEPDNPEDYDYEKCPFYGQLSVRGQTREGTVVSTDMEKTVIVEREYDVFV
PKYDRYMKRRSRIPAHVPGVLDSLEVGDEVTIAETRPLSKTKSHVVVEIRS---------
----------------------------GDQ
>hrr_coriense_DSM_10284
MAIGIDVPTPPEPDNPEDYDYEKCPFYGQLSVRGQTREGTVVSTDMEKTVIVEREYDVFV
PKYDRYMKRRSRIPAHVPGVLDSLEVGDEVTIAETRPLSKTKSHVVVEIRS---------
----------------------------GDQ
>hrr_Ec15
MAIGIDVPTPPEPDNPEDYDYEKCPFYGQLSVRGQTREGTVVSTDMEKTVIVEREYDVFV
PKYDRYMKRRSRIPAHVPGVLDSLEVGDEVTIAETRPLSKTKSHVVVEIRS---------
----------------------------GDQ
>hrr_Fb21
MAIGIDVPTPPEPDNPEDYDYEKCPFYGQLSVRGQTREGTVVSTDMEKTVIVEREYDVFV
PKYDRYMKRRSRIPAHVPGVLDSLEVGDEVTIAETRPLSKTKSHVVVEIRS---------
----------------------------GDQ
>hrr_G37
MAIGIDVPTPPEPDNPEDYDYEKCPFYGQLSVRGQTREGTVVSTDMEKTVIVEREYDVFV
PKYDRYMKRRSRIPAHVPGVLDSLEVGDEVTIAETRPLSKTKSHVVVEIRS---------
----------------------------GDQ
>hrr_Ga2p
MAIGIDVPTPPEPDNPEDYDYEKCPFYGQLSVRGQTREGTVVSTDMEKTVIVEREYDVFV
PKYDRYMKRRSRIPAHVPGVLDSLEVGDEVTIAETRPLSKTKSHVVVEIRS---------
----------------------------GDQ
>hrr_Ga36
MAIGIDVPTPPEPDNPEDYDYEKCPFYGQLSVRGQTREGTVVSTDMEKTVIVEREYDVFV
PKYDRYMKRRSRIPAHVPGVLDSLEVGDEVTIAETRPLSKTKSHVVVEIRS---------
----------------------------GDQ
>hrr_LD3
MAIGIDVPTPPEPDNPEDYDYEKCPFYGQLSVRGQTREGTVVSTDMEKTVIVEREYDVFV
PKYDRYMKRRSRIPAHVPGVLDSLEVGDEVTIAETRPLSKTKSHVVVEIRS---------
----------------------------GDQ
>hrr_LG1
MAIGIDVPTPPEPDNPEDYDYEKCPFYGQLSVRGQTREGTVVSTDMEKTVIVEREYDVFV
PKYDRYMKRRSRIPAHVPGVLDSLEVGDEVTIAETRPLSKTKSHVVVEIRS---------
----------------------------GDQ
>hrr_LG2
MAIGIDVPTPPEPDNPEDYDYEKCPFYGQLSVRGQTREGTVVSTDMEKTVIVEREYDVFV
PKYDRYMKRRSRIPAHVPGVLDSLEVGDEVTIAETRPLSKTKSHVVVEIRS---------
----------------------------GDQ
>hrr_LG3
MAIGIDVPTPPEPDNPEDYDYEKCPFYGQLSVRGQTREGTVVSTDMEKTVIVEREYDVFV
PKYDRYMKRRSRIPAHVPGVLDSLEVGDEVTIAETRPLSKTKSHVVVEIRS---------
----------------------------GDQ
>nmn_moolapensis_8_8_11
MAIGLDVTQPPEPDNPEEYDYETCPFYGELPVRGQVIEGTVVSTDMDRTVVVEREYEVNV
PKYDRQMKRRSKIPAHVPGVLEPLAVGDDVKIAETRPLSKTKSHVVVEVTE---------
----------------------------ADA
>nmn_pharaonis_DSM_2160
MAIGLDVTQPPEPENPEEYDYETCPFYGELPVRGQVIEGTVVSTDMERTVIVEREYDVNV
PKYDRLMKRRSRIPAHVPEVLEPLSVDDEVKIAETRPLSKTKSHVVVEVTE---------
----------------------------GDA
>nab_asiatica_DSM_12278
MAIGLDVETPPEPENPEEYDYEKCPFYGELSVRGQILEGTVVSTDMDKTVVVEREYDVAV
PKYDRSMKRRSRIPAHVPGVLEPLSVGDTVKIAETRPLSKTKSHVVVEVTEEATAADIAE
LTRQAEPDRELSSSDVTQDAEP--EATEGEQ
>nab_aegyptia_DSM_13077
MAIGLDVETPPEPENPEEYDYEKCPFYGELSVRGQILEGTVVSTDMDKTVVVEREYDVAV
PKYDRSMKRRSRIPAHVPGVLEPLSVGDTVKIAETRPLSKTKSHVVVEVTEEATAADIAE
LTRQAEPDRELSSGDVTQGAEP--EATEGEQ
>nab_taiwanensis_DSM_12281
MAIGLDVETPPEPENPEEYDYEKCPFYGELSVRGQILEGTVVSTDMDKTVVVEREYDVAV
PKYDRSMKRRSRIPAHVPGVLEPLSVGDTVKIAETRPLSKTKSHVVVEVTEEATATDIAE
LTRQAEPDRELSSGDVTQGAEP--EATEGEQ
>ncc_amylolyticus_DSM_10524
MAIGLDVETPPEPENPEEYDYEKCPFYGELSVRGQILEGTVISTDMDKTVVVEREYDVAV
PKYDRQMKRRSRIPAHVPGVLEPLSVGDTVKIAETRPLSKTKSHVVVEVTEEATAEDIAA
LTRQAEPDRELSTGDVTEDAEE--EAVEGDQ
>ncc_jeotgali_DSM_18795
MAIGLDVETPPEPENPEEYDYEKCPFYGELSVRGQILEGTVISTDMDKTVVVEREYDVAV
PKYDRQMKRRSRIPAHVPGVLEPLSVGDTVKIAETRPLSKTKSHVVVEVTEEATAEDIAE
LTRQSEPDRELSSGDVTEGAEP--EATQGDQ
>ncc_occultus_SP4
MAIGLDVETPPEPENPEEYDYEKCPFYGELSVRGQILEGTVISTDMDKTVVVEREYDVAV
PKYDRHMKRRSRIPAHVPGVLEPLSVGDTVKIAETRPLSKTKSHVVVEVTEEATAEDIAA
LTRQSEPDRELSSGDVTEDAEP--EATQGDQ
>nrr_tibetense_GA33
MAIGLDVETPPEPENPEEYDYETCPFYGELPVRGQILEGQVVSTDMDKTVVVEREYDVTV
PKYDRQMKRRSRVPAHVPGVLEQLSVGDTVKIAETRPLSKTKSHVVVEVTEEATAEDVAE
LTGEAEPDPQLSAEDLSAES----DDEEGDE
>nab_chahannaoensis_JCM_10990
MAIGLDVETPPEPANPEEYDYEKCPFYGELSVRGQILEGQVVSTDMDKTVVVEREYDVAV
PKYDRYMKRRSRIPAHVPGVLEPLSVGDTVKIAETRPLSKTKSHVVVEVTQEATAEDVAA
LTGESEPDPQLSADDLGGED----AEDEGDA
>nab_magadii_ATCC_43099
MAIGLDVETPPEPANPEEYDYEKCPFYGELSVRGQILEGQVVSTDMDKTVVVEREYDVAV
PKYDRYMKRRSRIPAHVPGVLEPLSVGDTVKIAETRPLSKTKSHVVVEVTQEATAEDVAA
LTGESEPDPQLSADDLGGED----AEDEGDA
>nab_hulunbeirensis_JCM_10989
MAIGLDVETPPEPANPEEYDYEKCPFYGELSVRGQILEGQVVSTDMDKTVVVEREYDVAV
PKYDRYMKRRSRIPAHVPGVLEPLSVGDTVKIAETRPLSKTKSHVVVEVTQEATAEDVAA
LTGESEPDPQLSADDLDGED----AEDEGDA
>nrr_bangense_JCM_10635
MAIGLDVETPPEPENPEEYDYKTCPFYGELPVRGQILEGQVVSTDMDKTVVVEREYDVAV
PKYDRLMKRRSRIPAHVPGVLEPLSVGDSVKIAETRPLSKTKSHVVVEITEEATAADVAE
LTGESEPDPQLSADDLG-------GSNEGDE
>nrr_sulfidifaciens_JCM_14089
MAIGLDVETPPEPENPEEYDYKTCPFYGELPVRGQILEGQVVSTDMDKTVVVEREYDVAV
PKYDRLMKRRSRIPAHVPGVLEPLSVGDSVKIAETRPLSKTKSHVVVEVTEEATAADVAE
LTGESEPDPQLSADDLG-------GNDEGDQ
>hvx_asiaticus_JCM_14624
MAIGLDVDTPPEPANPEEYDYEKCPFYGELPVRGQVLEGQVVSTDMDKTVVVEREYDVAV
PKYDRYMKRRSRIPAHVPGVLEPLSVGDSVKIAETRPLSKTKSHVVVEVTQEATAEDVAE
LTRQEEPDRELSAEDVTADADA--EEIEGEQ
>hvx_ruber_XH_70
MAIGLDVDTPPEPANPEEYDYEKCPFYGELPVRGQVLEGQVVSTDMDKTVVVEREYDVAV
PKYDRYMKRRSRIPAHVPGVLEPLSVGDSVKIAETRPLSKTKSHVVVEVTQEATAEDVAE
LTRQEEPDRELSAEDVTADADA--EEIEGEQ
>hpg_xanaduensis_SH_6
MAIGLDVETPPEPENPEEYDYEKCPFYGELSVRGQVLEGTVVSTDMEKTVVVEREYDVAV
PKYNRYMKRRSRIPAHVPGVLEPLSVGDTVKIAETRPLSKTKSHVVVEVTEEATAEDVAD
LTGQAEPEPELSAEDFA-------TDEEGEE
>hbi_lacisalsi_AJ5
MAIGLDVETPPEPENPEEYDYEKCPFYGELSVRGQILEGQVVSTDMDKTVVVEREYDVAV
PKYDRYMKRRSRIPAHVPGVLEPLSVGDTVKIAETRPLSKTKSHVVVEVTEEATAEDVAE
LTGETEPEPGLSDEDLA-------AGETGDQ
>htg_limicola_JCM_13563
MAIGLDVETPPEPENPEEYDYEKCPFYGDLAVRGQVLEGTVVSTDMDKTVVVEREYDVAV
PKYDRQMKRRSRIPAHVPGVLEPLSVGDTVKIAETRPLSKTKSHVVVEVTQEATAADVAE
LTGQAEPEPELSADDLAA------AEDEGDQ
>nnm_pallidum_DSM_3751
MAIGLDVDTPPEPENPEEYDYEKCPFYGELSVRGQILEGTVVSTDMDKTVVVEREYDVAV
PKYDRHMKRRSRIPAHVPGVLEPLSVGDTVKIAETRPLSKTKSHVVVEVTDEATAEDLAE
LTSQAEPEPALSDEDLAA------AADEGDQ
>htg_thermotolerans_DSM_11522
MAIGLDVDTPPEPENPEEYDYEKCPFYGELSVRGQILEGTVVSTDMDKTVVVEREYDVAV
PKYDRHMKRRSRIPAHVPGVLEPLSVGDTVKIAETRPLSKTKSHVVVEVTEEATAEDLAE
LTSQAEPEPALSDEDLA-------AAEEGDQ
>nnm_pellirubrum_DSM_15624
MAIGLDVDTPPEPENPEEYDYEKCPFYGELSVRGQILEGTVVSTDMDKTVVVEREYDVAV
PKYDRHMKRRSRIPAHVPGVLEPLSVGDTVKIAETRPLSKTKSHVVVEVTEEATAEDLAE
LTSQAEPEPALSDEDLA-------AAEEGDQ
>hrr_LB1
MAIGLDVETPPEPENPEEYDYEKCPFYGELSVRGQILEGTVVSTDMDKTVVVEREYDVAV
PKYDRHMKRRSRIPAHVPGVLEPLSVGDTVKIAETRPLSKTKSHVVVEVTEEATAEDLAE
LTSQAEPEPALSDEDLAA------AADEGDQ
>nnm_altunense_JCM_14663
MAIGLDVETPPEPENPEEYDYEKCPFYGELSVRGQILEGTVVSTDMDKTVVVEREYDVAV
PKYDRHMKRRSRIPAHVPGVLEPLSVGDTVKIAETRPLSKTKSHVVVEVTEEATAEDLAE
LTSQAEPEPALSDEDLAA------AADEGDQ
>nnm_gari_JCM_14663
MAIGLDVETPPEPENPEEYDYEKCPFYGELSVRGQILEGTVVSTDMDKTVVVEREYDVAV
PKYDRHMKRRSRIPAHVPGVLEPLSVGDTVKIAETRPLSKTKSHVVVEVTEEATAEDLAE
LTSQAEPEPALSDEDLAA------AADEGDQ
>nnm_sp_J7_2
MAIGLDVETPPEPENPEEYDYEKCPFYGELSVRGQILEGTVVSTDMDKTVVVEREYDVAV
PKYDRHMKRRSRIPAHVPGVLEPLSVGDTVKIAETRPLSKTKSHVVVEVTEEATAEDLAE
LTSQAEPEPALSDEDLAA------AADEGDQ
>nnm_versiforme_JCM_10478
MAIGLDVETPPEPENPEEYDYEKCPFYGELSVRGQILEGTVVSTDMDKTVVVEREYDVAV
PKYDRHMKRRSRIPAHVPGVLEPLSVGDTVKIAETRPLSKTKSHVVVEVTEEATAEDLAE
LTSQAEPEPALSDEDLA-------AAEEGDQ
>hbi_nitrareducens_JCM_10879
MAIGLDVETPPEPENPEEYDYEKCPFYGELPVRGQVLEGQVVSTDMDKTVVVEREYDVAV
PKYDRYMKRRSRIPAHVPGVLEPLSVGDTVKIAETRPLSKTKSHVVVEVTEEATAEEVAE
LTGQAEPEPELSDEDLAAA-----AESEGDQ
>htg_salina_JCM_13891
MAIGLDVETPPEPENPEEYDYEKCPFYGELPVRGQILEGTVVSTDMDKTVVVEREYDVAV
PKYDRYMKRRSRIPAHVPGVLEPLSVGDTVKIAETRPLSKTKSHVVVEITQEATAEDVAD
LTGQAEPEPELSAEDFA-------GEDEGDQ
>htg_turkmenica_DSM_5511
MAIGLDVETPPEPENPEEYDYEKCPFYGDLPVRGQILEGTVVSTDMDKTVVVEREYDVAV
PKYDRYMKRRSRIPAHVPGVLEPLSVGDTVKIAETRPLSKTKSHVVVEVTKEATAEDVAD
LTGQAEPEPELSAEDFA-------GDDEGDQ
>nbt_gregoryi_SP2
MAIGLDVETPPEPENPEEYDYETCPFYGELPVRGQILEGTVVSTDMDKTVVVEREYDVAV
PKYDRYMKRRSRIPAHVPGVLEPLSVGDSVKIAETRPLSKTKSHVVVEVTEEATAEDVAE
LTGQAEPEPELSDEDLAAA-----ADDEGDQ
>nln_innermongolicus_JCM_12255
MAIGLDVETPPEPENPEEYDYEKCPFYGELPVRGQILEGTVVSTDMDKTVVVEREYDVAV
PKYDRYMKRRSRIPAHVPGVLEPLSVGDSVKIAETRPLSKTKSHVVVEVTQEATAEDVAE
LTGQAEPEPGLSAEDLAAEADEDDAEDEGDQ
>hrd_tiamatea_SARL4B
MALGLNVQQPDA-----TCDDENCPFHGTLSVRGQTLEGTVASTDMQKTVVVEREYDVTV
PKYDRLMKRRSRIPAHAPPCMD-VEEGDTVTIAETRPLSKTKSHAVVAKHG---------
----------------------------GED
>hrd_utahensis_DSM_12940
MALGLNVQQPDV-----TCDDENCPFHGTLSVRGQTLEGTVASTDMQKTVVVEREYDVTV
PKYDRLMKRRSRIPAHAPPCMD-VEEGDTVTIAETRPLSKTKSHAVVAKHG---------
----------------------------GAD
>hmc_mukohataei_DSM_12286
MALGLNVQEPDE-----ACADDNCPFHGTLSVRGQTIEGEVASTDMEKTVVVEREYDVKV
PKYDRLMKRRSRVPAHAPDCLD-LAVGDTVTIAECRPLSKTKSHVVVAIEE---------
----------------------------GDD
>har_argentinensis_DSM_12282
MALGLNVQEPEE-----TCADQNCPFHGELSVRGQTLNGEVASTDMEKTVVVEREYDVKV
PKYDRFMKRRSRVPAHAPDCLD-LAVGDTVTIAECRPLSKTKSHVVVGVVA---------
------------------------DEQDGDA
>har_californiae_ATCC_3379
MALGLNVQEPEE-----TCADQNCPFHGELSVRGQTLNGEVASTDMEKTVVVEREYDVKV
PKYDRFMKRRSRVPAHAPDCLD-LAVGDTVTIAECRPLSKTKSHVVVGVVA---------
------------------------DEQDGDA
>har_japonica_DSM_6131
MALGLNVQEPEE-----TCADQNCPFHGELSVRGQTLNGEVASTDMEKTVVVEREYDVKV
PKYDRFMKRRSRVPAHAPDCLD-LAVGDTVTIAECRPLSKTKSHVVVGVVA---------
------------------------DEQDGDA
>har_marismortui_ATCC_43049
MALGLNVQEPEE-----TCADQNCPFHGELSVRGQTLNGEVASTDMEKTVVVEREYDVKV
PKYDRFMKRRSRVPAHAPDCLD-LAVGDTVTIAECRPLSKTKSHVVVGVVA---------
------------------------DEQDGDA
>har_sinaiiensis_ATCC_33800
MALGLNVQEPEE-----TCADQNCPFHGELSVRGQTLNGEVASTDMEKTVVVEREYDVKV
PKYDRFMKRRSRVPAHAPDCLD-LAVGDTVTIAECRPLSKTKSHVVVGVVA---------
------------------------DEQDGDA
>har_amylolytica_JCM_13557
MALGLNVQEPEE-----TCADQNCPFHGELSVRGQTLNGEVASTDMEKTVVVEREYDVKV
PKYDRFMKRRSRVPAHAPDCLD-LAVGDTVTIAECRPLSKTKSHVVVSAGS---------
-------------------DEAANDEQDGDA
>har_hispanica_ATCC_33960
MALGLNVQEPEE-----TCADQNCPFHGELSVRGQTLNGEVASTDMEKTVVVEREYDVKV
PKYDRFMKRRSRVPAHAPDCLD-LAVGDTVTIAECRPLSKTKSHVVVSAGS---------
-------------------DEAANDEQDGDA
>har_vallismortis_ATCC_29715
MALGLNVQEPED-----TCADQNCPFHGELSVRGQTLNGEVASTDMEKTVVVEREYDVKV
PKYDRFMKRRSRVPAHAPDCLD-LAVGDTVTIAECRPLSKTKSHVVVSAGS---------
-------------------DEAANDEQDGDA
>hap_paucihalophilus_DX253
MALGLNVSEPEG-----TCSHEDCPFHGSLSVRGQIIEGEVASTDMDKTVVVEREYDVTV
PKYDRQMKRRSRVPAHAPECMT-LEVGDTVRIAETRPLSKTKSHVVVENLT---------
--------------------------EEGDD
>hbt_sp_NRC_1
MAIGLNVTEPEG-----TCSDEDCPFHGNLSVRGQVLEGEVASTDMEKTVVVEREYDVFV
PKYDRYMKRRSRVPAHAPECFD-ISVGDTVSIAETRPLSKTKSHVVVEITD---------
---------------------------GGDA
>hbt_salinarum_R_1
MAIGLNVTEPEG-----TCSDEDCPFHGNLSVRGQVLEGEVASTDMEKTVVVEREYDVFV
PKYDRYMKRRSRVPAHAPECFD-ISVGDTVSIAETRPLSKTKSHVVVEITD---------
---------------------------GGDA
>hbt_sp_DL_1
MAIGLNVTEPEG-----TCTDENCPFHGSLSVRGQVLEGEVASTDMDKTIVVEREYDVFV
PKYDRYMKRRSRVPAHAPECFD-IADGDTVSIAETRPLSKTKSHVVVEVTD---------
---------------------------GGDA
>hqr_J07HQX50
MAIGLNIQEPEQ-----ECSDANCPFHGTLSVRGQTLEGTVASTDMTKTVIVQREYDVRV
PKYDRSMKRRSRVPAHAPPCMD-LSEGETVRIAETRPLSKTKSHVVVEQLE---------
----------------------------RDL
>hqr_walsbyi_C23
MAIGLNVTEPEV-----SCADTNCPFHGSLSVRGQTLEGTVASTDMDKTVIVEREYDVRV
PKYDRLMKRRSRIPAHAPPCVD-LAEGDTVRIAETRPLSKTKSHVVVEQID---------
--------------------------TGGAE
>hqr_walsbyi_DSM_16790
MAIGLNVTEPEV-----SCADTNCPFHGSLSVRGQTLEGTVASTDMDKTVIVEREYDVRV
PKYDRLMKRRSRIPAHAPPCVD-LAEGDTVRIAETRPLSKTKSHVVVEQID---------
--------------------------TGGAE
>hgn_salarium_B_1
---------------------------------------------MDKTVVVEREYDVRV
PKYDRYMKRRSRVPAHAPPCMD-LQEGDTVRIAETRPLSKTKSHVVVATLT---------
--------------------------GEGDA
>hgm_borinquense_DSM_11551
MAIGLNVEEPEE-----ACSDENCPFHGSLAVRGQTIEGTVASTDMDKTVVVEREYDVRV
PKYDRYMKRRSRIPAHAPPCMD-LEEGDTVRIAETRPLSKTKAHVVVETLG---------
----------------------------GEE
>hsn_pallida_JCM_14848
MAIGLNVEEPEE-----ACSDENCPFHGSLAVRGQTLEGTVASTDMDKTVVVEREYDVRV
PKYDRYMKRRSRIPAHAPPCMD-LAEGDTVRIAETRPLSKTKAHVVVETLG---------
----------------------------GEE
