# Supplementary material for: Inteins as indicators of gene flow in the halobacteria
Source: Front Microbiol. 2014 Jun 26;5:299. doi: 10.3389/fmicb.2014.00299 (PMC4071816; doi:10.3389/fmicb.2014.00299)
Supplement: Supplementary file 1 [file DataSheet1.ZIP › data_file1/reference_tree_alignment/S13e_S15p.aln]

>gi|541205571|gb|ERH13551.1| 5'-nucleotidase domain-containing protein, partial [halophilic archaeon J07HB67]
MVTLLHHSDVENVYDDPDRAARLAGALAGREGVVVGSGDNTSPGVLPLVTEGRQALPFYR
AAGTRVETFGNHDFDFGVETARELVADAA--PTWVTVNVRD----ETGAPFHRHEGVEPW
VVHEIDGERVGFFGVTDPATDSLNPAAAELGF--DEPV------------------PAAR
EA--------------------------VADLRETGVDHVVAVSHLGQ------------
------------------------------GDDDLARIDGVDVVLGGHVHSRRVETVADT
LL------------------------TRPGVNGHAVVVVELTDDGATGE-LVETDDAPRV
DRVATALADRVSEAGLDETVA--------
>gi|541196134|gb|ERH04391.1| methenyltetrahydromethanopterin cyclohydrolase [Halorubrum sp. J07HR59]
----------------------MDSINRTAIELMDEALDFAG------------------
-------ELDVVPRELDCGATVIDFGVAAAGGIEAGLLLAETQTAGLASLQTSMDRVAGA
PIPHVE------LTTDHPGTALLCSQKAGWELGAGEELPGADAADGSFNGLGSGPARALV
AREPEFEAMGYRDESDFAVLAVEASTLPGDRVAE----------HVADLSGVEPATVFLP
TFPAASTVGSVTMAARAAELALFRLFELGYDPRDVLSASGTAPIAPVSGDENTAMARTND
AIAYGGEVYLQVTNDDTLFEQLPSTARDEYGTPFKQVFEAADWDFY----EVDDGVFAPA
KVTVDVVDGPTRVVGETDEQLVAESFGLT
>gi|339756417|gb|EGQ40000.1| ribosomal protein S15P/S13E [Candidatus Nanosalinarum sp. J07AB56]
----------------------MHSGGRGSSGSTKPAAKTEP------------------
-------RWLDFEAN-EVRDMVVGLARDGHDPSEIGRALRD-----------------QH
GIPSVK------QVTGQKISDILEDEGLGLEM--PEDL------------------RNLV
DK--------------------------ADSLQS----------HLEE------------
------------------------------HPKDL--------------QTERQLELVKA
RV------------------------RKVA-------------SYHREEGNISSDWEYTA
E----------------------------
>gi|541179471|gb|ERG88068.1| ribosomal protein S15P/S13E [halophilic archaeon J07HX5]
-------------------MARMHSRRRGSSGSDRPAADDPP------------------
-------EWSDVSAE-AVEERIVELAEAGHEPSEIGIKLRD-------------EGVGGT
PIPDVK------LATGKKVTEILDAHDASPGL--PEDL------------------RNLL
AR--------------------------AVRLND----------HIQQ------------
------------------------------HPTDY--------------QNKRALQNTES
KI------------------------RRLV-------------EYYRGD-EIDEGFSYSV
SDARDLV----------------------
>gi|409722990|ref|ZP_11270367.1| 30S ribosomal protein S15P [Halococcus hamelinensis 100A6]
-------------------MARMHTRRRGSSDSDKPVADEPP------------------
-------EWSDVDAD-AVESRVVELAEQGHSPSEIGLKLRD-------------EGVQGT
AVPNVQ------LVTEKKITEILADNDAEPTL--PEDL------------------RNLM
ER--------------------------AVRLRE----------HMAA------------
------------------------------NPNDA--------------QNKRALQNTEA
KV------------------------RRLV-------------DYYRGD-ALDENFKYTY
QNARDIV----------------------
>gi|448725887|ref|ZP_21708318.1| 30S ribosomal protein S15P [Halococcus morrhuae DSM 1307]
-------------------MARMHTRRRGSSDSDKPVADDPP------------------
-------EWSDVDAD-AVENRVVELAEQGHSPSEIGLKLRD-------------EGVQGT
PVPNVQ------LATDKKVTEILDEHDAASGL--PEDF------------------RNLL
ER--------------------------AVRLRE----------HMTT------------
------------------------------NPNDA--------------QNKRALQNTEA
KV------------------------RRLA-------------DYYRGD-ELDADFEYTY
EHAEELL----------------------
>gi|448738370|ref|ZP_21720397.1| 30S ribosomal protein S15P [Halococcus thailandensis JCM 13552]
-------------------MARMHTRRRGSSDSDKPVADDPP------------------
-------EWSDVDAD-AVENRVVELAEQGHSPSEIGLKLRD-------------EGVQGT
PVPNVQ------LATDKKVTEILAEHDAASGL--PEDF------------------RNLL
ER--------------------------AVRLRE----------HMAA------------
------------------------------NPNDA--------------QNKRALQNTEA
KV------------------------RRLA-------------DYYRGD-ELDADFEYTY
QNARELL----------------------
>gi|448729398|ref|ZP_21711715.1| 30S ribosomal protein S15P [Halococcus saccharolyticus DSM 5350]
-------------------MARMHTRRRGSSSSDTPVADDPP------------------
-------EWSDVDTD-AIEQRVVELAEEGYDPSQIGLKLRD-------------EGVQGT
PIPNVQ------LATDKKVTEILDEHDVGGDL--PEDL------------------RNLL
ER--------------------------AVRLRE----------HMAD------------
------------------------------NPGDA--------------QNKRALQNAEA
KV------------------------RRLA-------------DYYRGD-ELDADFEYTY
EHARELL----------------------
>gi|448734468|ref|ZP_21716694.1| 30S ribosomal protein S15P [Halococcus salifodinae DSM 8989]
-------------------MARMHTRRRGSSSSDTPVADDPP------------------
-------EWSDVDTD-AIEARVVELAEEGYGPSQIGLKLRD-------------EGVQGT
PIPDVQ------LATDKKVTEILDDHDASGDL--PEDL------------------RNLL
ER--------------------------AVRLRE----------HMAD------------
------------------------------NPGDA--------------QNKRALQNAEA
KV------------------------RRLA-------------DYYRGD-ELDEDFKYTY
EHARELL----------------------
>gi|399575063|ref|ZP_10768821.1| 30S ribosomal protein S15 [Halogranum salarium B-1]
------------------------------------MADEAP------------------
-------EWSDVDAD-AVEARVVELAEQGHDPAAIGLKLRD-------------EGVKGT
PVPNVK------LVTGKRLTQILEDNDASPEI--PEDL------------------RNLM
ER--------------------------AVRLRE----------HVRE------------
------------------------------NQQDA--------------QNKRALQNTES
KI------------------------RRLV-------------NYYRGN-KLDEDFKYSY
DVAVELLE---------------------
>gi|541202825|gb|ERH10890.1| SSU ribosomal protein S15P [halophilic archaeon J07HX64]
----------------------MHTRRRGSSDSDKPAADEPP------------------
-------EWSDVDPD-AVEQRVVDLAEQGHSPSEIGVLLRD-------------EGVTGT
PVPDVK------LATGKKVTEILEEHDAEPEL--PEDL------------------RNLM
ER--------------------------AARLDE----------HLRE------------
------------------------------NPTDY--------------QNKRALQNTEA
KI------------------------RRLM-------------DYYRGD-ELDEEFTYSV
DDAKDLL----------------------
>gi|452206948|ref|YP_007487070.1| 30S ribosomal protein S15 [Natronomonas moolapensis 8.8.11]
-------------------MARMHSRRRGSSGSDRPTATEPP------------------
-------EWSEVDEA-AIEERVVELAEAGHDPSVIGLKLRD-------------EGVQGV
PVPDVK------LATGKKVTEILEEHGASDDL--PEDL------------------RNLM
ER--------------------------AVGLRE----------HMER------------
------------------------------NPGDA--------------QNKRALQNTES
KI------------------------RRLV-------------DYYRGD-ELDESFTYEY
DEAKELLE---------------------
>gi|76802242|ref|YP_327250.1| 30S ribosomal protein S15P [Natronomonas pharaonis DSM 2160]
-------------------MARMHSRRRGSSGSDRPTADEPP------------------
-------EWSEVDED-AIEDRVVELAEEGYDPSQIGLKLRD-------------EGVQGV
PVPDVK------LATGKKVTEILEENDAENEL--PEDL------------------RNLM
ER--------------------------AIRLRE----------HMDR------------
------------------------------NPGDA--------------QNKRALQNTES
KI------------------------RRLV-------------DYYRGD-KLDEEFTYSY
EDAKDRLE---------------------
>gi|15789952|ref|NP_279776.1| 30S ribosomal protein S15 [Halobacterium sp. NRC-1]
-------------------MARMHTRRRGSSGSDRPTADEPP------------------
-------EWSDVDED-AIEERVVELAEQGHDPSQIGLKLRD-------------EGVQGT
PVPDVK------LATGKKVTEILEAHDAEPEL--PEDF------------------RNLL
EK--------------------------AVRLHE----------HVEA------------
------------------------------NGQDH--------------QNKRALQNTQS
KI------------------------RRLA-------------DYYRGD-KLDEEFAYSY
ETAREIIEE--------------------
>gi|169235673|ref|YP_001688873.1| 30S ribosomal protein S15P [Halobacterium salinarum R1]
-------------------MARMHTRRRGSSGSDRPTADEPP------------------
-------EWSDVDED-AIEERVVELAEQGHDPSQIGLKLRD-------------EGVQGT
PVPDVK------LATGKKVTEILEAHDAEPEL--PEDF------------------RNLL
EK--------------------------AVRLHE----------HVEA------------
------------------------------NGQDH--------------QNKRALQNTQS
KI------------------------RRLA-------------DYYRGD-KLDEEFAYSY
ETAREIIEE--------------------
>gi|354611500|ref|ZP_09029456.1| ribosomal protein S15 [Halobacterium sp. DL1]
----------------------MHTRRRGSSGSDRPTADEPP------------------
-------EWSDVDED-AVEDRVVELAEQGHDPSQIGLKLRD-------------EGVQGT
PVPDVK------LATGKKVTEILEENDADAEI--PEDL------------------RNLL
EK--------------------------AVRLYE----------HVEE------------
------------------------------NGQDH--------------QNKRALQNTQS
KI------------------------RRLV-------------NYYRGD-ELDQDFKYSH
ENAKELLE---------------------
>gi|322370298|ref|ZP_08044857.1| Ribosomal S13S15 domain protein [Haladaptatus paucihalophilus DX253]
-------------------MARMHTRRRGSSGSDRPVTDEPP------------------
-------EWSDVDAD-DVEDRVVELAEDGYSPSEIGQKLRD-------------EGVTGT
PVPNVK------LATGKKVTEILEENDAANEL--PEDL------------------ENLM
VR--------------------------AVRLRE----------HVNE------------
------------------------------NGQDK--------------QNKRALQNTES
KV------------------------RRLV-------------NYYRGD-KIDEDFTYSY
DNAKELLE---------------------
>gi|335438749|ref|ZP_08561485.1| 30S ribosomal protein S15P [Halorhabdus tiamatea SARL4B]
-------------------MARMHTRRRGSSDSDKPVADDPP------------------
-------EWSDVDED-AVEERVVELAEQGHSPSEIGVKLRD-------------EGVQGT
PVPDVS------LATGKKVTEILEDNDADPEI--PEDL------------------RNLM
ER--------------------------AVRLRE----------HMND------------
------------------------------NPGDA--------------QNKRALQNTES
KI------------------------RRLV-------------DYYRGD-KLEEDFTYSY
DVAVSLLE---------------------
>gi|257051810|ref|YP_003129643.1| 30S ribosomal protein S15P [Halorhabdus utahensis DSM 12940]
----------------------MHTRRRGSSDSDKPVADDPP------------------
-------EWSDVDED-DIEERVVELAEQGHSPSEIGVKLRD-------------EGVQGT
PIPDVS------LATGKKVTEILEANDADPEI--PEDL------------------RNLM
ER--------------------------AIRLRE----------HMND------------
------------------------------NPGDA--------------QNKRALQNTES
KI------------------------RRLV-------------DYYRGD-KLEADFTYSY
DVAVSLLE---------------------
>gi|257388181|ref|YP_003177954.1| 30S ribosomal protein S15 [Halomicrobium mukohataei DSM 12286]
-------------------MARMHTRRRGSSDSDKPVADEPP------------------
-------EWSDVDED-AIEERVVELAEQGHSPSEIGLKLRD-------------EGVQGT
PIPDVS------LATGKKVTEILEENDATAEL--PEDL------------------RNLM
KK--------------------------AVRLRE----------HMDE------------
------------------------------NPGDH--------------QNKRALQNNQS
KI------------------------RRLV-------------DYYRGD-EIDADFTYSY
ERAKQLIE---------------------
>gi|448634098|ref|ZP_21674553.1| 30S ribosomal protein S15P [Haloarcula vallismortis ATCC 29715]
-------------------MARMHTRRRGSSDSDKPAADEPP------------------
-------EWSDVDED-AIEARVVELAEQGHSPSEIGLKLRD-------------EGVQGT
PIPDVS------LATGKKVTEILEENEAEPDL--PEDL------------------RNLL
ER--------------------------AVRLRD----------HMTE------------
------------------------------NPGDY--------------QNKRALQNTQS
KI------------------------RRLI-------------DYYRGD-EVDEDFTYSY
DNAVEALGRE-------------------
>lcl|38015_2039 unnamed protein product
----------------------MHTRRRGSSDSDKPAADEPP------------------
-------EWSDVDED-AIEERVVELAEQGHSPSEIGLKLRD-------------EGVQGT
PIPDVS------LATGKKVTEILEENEAEPDL--PEDL------------------RNLL
ER--------------------------AVRLRD----------HMDE------------
------------------------------NPGDY--------------QNKRALQNTQS
KI------------------------RRLI-------------DYYRGD-EVDEDFTYSY
DNAVEALGLE-------------------
>gi|448671723|ref|ZP_21687528.1| 30S ribosomal protein S15P [Haloarcula amylolytica JCM 13557]
-------------------MARMHTRRRGSSDSDKPAADEPP------------------
-------EWSDVDED-AIEERVVELAEQGHSPSEIGLKLRD-------------EGVQGT
PIPDVS------LATGKKVTEILEENEAEPDL--PEDL------------------RNLL
ER--------------------------AVRLRD----------HMDE------------
------------------------------NPGDY--------------QNKRALQNTQS
KI------------------------RRLI-------------DYYRGD-EVDEDFTYSY
DNAVEALGLE-------------------
>gi|344212273|ref|YP_004796593.1| 30S ribosomal protein S15P [Haloarcula hispanica ATCC 33960]
-------------------MARMHTRRRGSSDSDKPAADEPP------------------
-------EWSDVDED-AIEERVVELAEQGHSPSEIGLKLRD-------------EGVQGT
PIPDVS------LATGKKVTEILEENEAEPDL--PEDL------------------RNLL
ER--------------------------AVRLRD----------HMDE------------
------------------------------NPGDY--------------QNKRALQNTQS
KI------------------------RRLI-------------DYYRGD-EVDEDFTYSY
DNAVEALGLE-------------------
>gi|55378209|ref|YP_136059.1| 30S ribosomal protein S15 [Haloarcula marismortui ATCC 43049]
-------------------MARMHTRRRGSSDSDKPAADEPP------------------
-------EWSDVDED-AIEARVVELAEQGHSPSEIGLKLRD-------------EGVQGT
PIPDVS------LATGKKVTEILEENEAEPDL--PEDL------------------RNLL
ER--------------------------AVRLRD----------HMDE------------
------------------------------NPGDY--------------QNKRALQNTQS
KI------------------------RRLI-------------DYYRGD-EVDENFTYSY
DNAVEALGLE-------------------
>gi|448681607|ref|ZP_21691698.1| 30S ribosomal protein S15P [Haloarcula argentinensis DSM 12282]
-------------------MARMHTRRRGSSDSDKPAADEPP------------------
-------EWSDVDED-AIEARVVELAEQGHSPSEIGLKLRD-------------EGVQGT
PIPDVS------LATGKKVTEILEENEAEPDL--PEDL------------------RNLL
ER--------------------------AVRLRD----------HMDE------------
------------------------------NPGDY--------------QNKRALQNTQS
KI------------------------RRLI-------------DYYRGD-EVDEDFTYSY
DNAVEALGLE-------------------
>gi|448648580|ref|ZP_21679711.1| 30S ribosomal protein S15P [Haloarcula californiae ATCC 33799]
-------------------MARMHTRRRGSSDSDKPAADEPP------------------
-------EWSDVDED-AIEARVVELAEQGHSPSEIGLKLRD-------------EGVQGT
PIPDVS------LATGKKVTEILEENEAEPDL--PEDL------------------RNLL
ER--------------------------AVRLRD----------HMDE------------
------------------------------NPGDY--------------QNKRALQNTQS
KI------------------------RRLI-------------DYYRGD-EVDEDFTYSY
DNAVEALGLE-------------------
>gi|448636836|ref|ZP_21675284.1| 30S ribosomal protein S15P [Haloarcula sinaiiensis ATCC 33800]
-------------------MARMHTRRRGSSDSDKPAADEPP------------------
-------EWSDVDED-AIEARVVELAEQGHSPSEIGLKLRD-------------EGVQGT
PIPDVS------LATGKKVTEILEENEAEPDL--PEDL------------------RNLL
ER--------------------------AVRLRD----------HMDE------------
------------------------------NPGDY--------------QNKRALQNTQS
KI------------------------RRLI-------------DYYRGD-EVDEDFTYSY
DNAVEALGLE-------------------
>gi|448685402|ref|ZP_21693394.1| 30S ribosomal protein S15P [Haloarcula japonica DSM 6131]
-------------------MARMHTRRRGSSDSDKPAADEPP------------------
-------EWSDVDED-AIEARVVELAEQGHSPSEIGLKLRD-------------EGVQGT
PIPDVS------LATGKKVTEILEENEAEPEL--PEDL------------------RNLL
ER--------------------------AVRLRD----------HMDE------------
------------------------------NPGDY--------------QNKRALQNTQS
KI------------------------RRLI-------------DYYRGD-EVDEDFTYSY
DNAVEALGLE-------------------
>gi|448374702|ref|ZP_21558492.1| 30S ribosomal protein S15P [Halovivax asiaticus JCM 14624]
-------------------MARMHPRRRGSSGSDKPTADDPP------------------
-------EWSDVDED-AIEERVVELAEQGHDPSQIGMKLRD-------------EGVTGT
PVPDVS------LATGKSITDILDENDAGPEL--PEDL------------------RNLM
KR--------------------------AIRLRE----------HMQE------------
------------------------------NPQDH--------------QNKRALQNTES
KV------------------------RRLV-------------QYYSGD-EIAADFTYSY
DVAVELLEE--------------------
>gi|433637827|ref|YP_007283587.1| ribosomal protein S15P/S13E [Halovivax ruber XH-70]
----------------------MHTRRRGSSGSDKPTADDPP------------------
-------EWSDVDED-AIEARVVELAEQGHDPSQIGMKLRD-------------EGVTGT
PVPDVS------LATGKSITDILDENDAGPEL--PEDL------------------RNLM
KR--------------------------AIRLRE----------HMQE------------
------------------------------NPQDH--------------QNKRALQNTES
KV------------------------RRLV-------------QYYSGD-EIAAEFTYSY
DVAVELLEE--------------------
>lcl|36174_475 unnamed protein product
----------------------MHTRRRGSSGSDKPAADEPP------------------
-------EWSDVDSE-QIEQRVVELAEQGHDPSQIGLKLRD-------------EGVKGV
PVPDVK------LATGKKVTEILEEHDADADI--PEDL------------------RSLM
QR--------------------------AIRLRE----------HVQE------------
------------------------------NPQDY--------------QNKRALQNTES
KV------------------------RRLV-------------DYYRGK-ELEPEFTYSY
DVAKTLLEE--------------------
>gi|448365859|ref|ZP_21554113.1| 30S ribosomal protein S15P [Natrialba aegyptia DSM 13077]
-------------------MARMHTRRRGSSGSDKPAADEPP------------------
-------EWSDVDPD-EVEQRVVELAEQGHDPSQIGIKLRD-------------EGVTGT
PVPDVK------LVTGKKITQILDENDAKADI--PEDL------------------RNLM
ER--------------------------AIRLRE----------HVQE------------
------------------------------NPQDY--------------QNKRALQNTES
KV------------------------RRLA-------------DYYRGD-ELEPDFAYSY
EIAVDLLEEN-------------------
>gi|448363266|ref|ZP_21551867.1| 30S ribosomal protein S15P [Natrialba asiatica DSM 12278]
-------------------MARMHTRRRGSSGSDKPAADEPP------------------
-------EWSDVDPD-EVEQRVVELAEQGHDPSQIGIKLRD-------------EGVTGT
PVPDVK------LVTGKKITQILDENDAKADI--PEDL------------------RNLM
ER--------------------------AIRLRE----------HVQE------------
------------------------------NPQDY--------------QNKRALQNTES
KV------------------------RRLA-------------DYYRGD-ELEPDFAYSY
EIAVDLLEEN-------------------
>gi|448349578|ref|ZP_21538411.1| 30S ribosomal protein S15P [Natrialba taiwanensis DSM 12281]
-------------------MARMHTRRRGSSGSDKPAADEPP------------------
-------EWSDVDPD-EVEQRVVELAEQGHDPSQIGIKLRD-------------EGVTGT
PVPDVK------LVTGKKITQILDENDAKADI--PEDL------------------RNLM
ER--------------------------AIRLRE----------HVQE------------
------------------------------NPQDY--------------QNKRALQNTES
KV------------------------RRLA-------------DYYRGD-ELEPDFAYSY
EIAVDLLEEN-------------------
>gi|289582059|ref|YP_003480525.1| 30S ribosomal protein S15 [Natrialba magadii ATCC 43099]
-------------------MARMHTRRRGSSGSDKPAADEPP------------------
-------EWSDVDPA-DVEERVVELADQGHDPSQIGIKLRD-------------EGVTGT
PVPDVK------LVTGKKITEILEENDAKADV--PADL------------------RNLM
ER--------------------------AVRLRE----------HVQA------------
------------------------------NPQDY--------------QNKRSLQNTES
KV------------------------RRLV-------------DYYRGN-ELEPDFTYSY
EVAVDLLEEH-------------------
>gi|448359740|ref|ZP_21548389.1| 30S ribosomal protein S15P [Natrialba chahannaoensis JCM 10990]
-------------------MARMHTRRRGSSGSDKPTADEPP------------------
-------EWSDVDPA-DVEERVVELAAQGHDPSQIGIKLRD-------------EGVTGT
PVPDVK------LVTDKKITEILEENDAKADV--PEDL------------------RNLM
KR--------------------------AVRLRE----------HVQE------------
------------------------------NPQDY--------------QNKRSLQNTES
KV------------------------RRLV-------------DYYRGN-ELEPDFTYSY
EVAVDLLEEH-------------------
>gi|448355466|ref|ZP_21544217.1| 30S ribosomal protein S15P [Natrialba hulunbeirensis JCM 10989]
-------------------MARMHTRRRGSSGSDKPSADEPP------------------
-------EWSDVDPA-DVEERVVELAAQGHDPSQIGIKLRD-------------EGVTGT
PVPDVK------LVTDKKITEILEENDAKADV--PEDL------------------RNLM
ER--------------------------AVRLRE----------HVQE------------
------------------------------NPQDY--------------QNKRALQNTES
KV------------------------RRLV-------------DYYRGN-ELEPDFTYSY
EVAVDLLEEH-------------------
>gi|448343665|ref|ZP_21532586.1| 30S ribosomal protein S15P [Natrinema gari JCM 14663]
-------------------MARMHPRRRGSSGSDKPSADEPP------------------
-------EWSDVDPE-DIEDRVVELAQQGHDPSQIGMKLRD-------------EGVTGT
PIPDIK------LATGKKITEILEENDARADI--PEDL------------------WNLM
ER--------------------------AVRLRE----------HVQQ------------
------------------------------NQQDH--------------QNKRALQNTEA
KV------------------------RRLV-------------TYYRGD-ELEADFTYTP
EFAKELIEDTA------------------
>gi|397774881|ref|YP_006542427.1| Ribosomal S13S15 domain protein [Natrinema sp. J7-2]
----------------------MHTRRRGSSGSDKPSADEPP------------------
-------EWSDVDPE-DIEDRVVELAQQGHDPSQIGMKLRD-------------EGVTGT
PIPDVK------LATGKKITEILEENDARADI--PEDL------------------WNLM
ER--------------------------AVRLRE----------HVQQ------------
------------------------------NQQDH--------------QNKRALQNTEA
KV------------------------RRLV-------------TYYRGD-ELEADFTYTP
EFAKELIEDTA------------------
>gi|448337703|ref|ZP_21526777.1| 30S ribosomal protein S15P [Natrinema pallidum DSM 3751]
-------------------MARMHTRRRGSSGSDKPSADEPP------------------
-------EWSDVDPE-DIEDRVVELAQQGHDPSQIGMKLRD-------------EGVTGT
PIPDVK------LATGKKITEILEENDARSDI--PEDL------------------WNLM
ER--------------------------AVRLRE----------HVQQ------------
------------------------------NQQDH--------------QNKRALQNTEA
KV------------------------RRLV-------------KYYRGD-ELEADFTYTP
EFAKELIEDAQ------------------
>lcl|38023_2193 unnamed protein product
----------------------MHTRRRGSSGSDKPSADEPP------------------
-------EWSDVDPE-AVEDRVVELAQQGHDPSQIGMKLRD-------------EGVTGT
PIPDVK------LATGKKITEILEENDARSDI--PEDL------------------WNLM
ER--------------------------AVRLRE----------HVQR------------
------------------------------NQQDH--------------QNKRALQNTEA
KV------------------------RRLV-------------TYYRGD-ELEADFTYTP
EFAKELIEDAE------------------
>gi|448344941|ref|ZP_21533842.1| 30S ribosomal protein S15P [Natrinema altunense JCM 12890]
-------------------MARMHTRRRGSSGSDKPSADEPP------------------
-------EWSDVDPE-AVEDRVVELAQQGHDPSQIGMKLRD-------------EGVTGT
PIPDVK------LATGKKITEILEENDARSDI--PEDL------------------WNLM
ER--------------------------AVRLRE----------HVQQ------------
------------------------------NQQDH--------------QNKRALQNTEA
KV------------------------RRLV-------------TYYRGD-ELEADFTYTP
EFAKELIEDAE------------------
>gi|448328096|ref|ZP_21517411.1| 30S ribosomal protein S15P [Natrinema versiforme JCM 10478]
-------------------MARMHTRRRGSSGSDKPSADEPP------------------
-------EWSDVDPA-DIEDRVVELAEQGHEPSQIGMKLRD-------------EGVTGT
PVPDVK------LATGKKITEILEENDARADI--PEDL------------------WSLM
ER--------------------------AVRLRE----------HMQE------------
------------------------------NQQDH--------------QNKRALQNTEA
KV------------------------RRLA-------------DYYRGD-ELEPDFTYTP
ELAQELIEDAE------------------
>gi|448382700|ref|ZP_21562239.1| 30S ribosomal protein S15P [Haloterrigena thermotolerans DSM 11522]
-------------------MARMHTRRRGSSGSDKPSADEPP------------------
-------EWSDVDPE-EIESRVVELAEQGHDPSQIGMKLRD-------------EGVTGT
PIPDVK------LATGKKITEILEENDARADI--PEDL------------------WNLM
ER--------------------------AVRLRE----------HVQQ------------
------------------------------NQQDH--------------QNKRALQNTEA
KV------------------------RRLA-------------DYYRGD-ELEPDFTYTP
ELAKELIGDAE------------------
>gi|448334308|ref|ZP_21523486.1| 30S ribosomal protein S15P [Natrinema pellirubrum DSM 15624]
-------------------MARMHTRRRGSSGSDKPSADEPP------------------
-------EWSDVDPE-DIESRVVELAEQGHDPSQIGMKLRD-------------EGVTGT
PIPDVK------LATGKKITEILEENDARADI--PEDL------------------WNLM
ER--------------------------AVRLRE----------HVQQ------------
------------------------------NQQDH--------------QNKRALQNTEA
KV------------------------RRLA-------------DYYRGD-ELEPDFTYTP
ELAKELIEDAE------------------
>gi|448397637|ref|ZP_21569670.1| 30S ribosomal protein S15P [Haloterrigena limicola JCM 13563]
-------------------MARMHTRRRGSSGSDKPSADEPP------------------
-------EWSDVDPE-DIESRVVELAEQGYDPSQIGMKLRD-------------EGVTGT
PVPDVK------LATGKKVTEILEENDATSDI--PEDL------------------RNLM
DR--------------------------AVRLRE----------HVQA------------
------------------------------NPQDY--------------QNKRALQNTES
KV------------------------RRLV-------------DYYRGD-ELEPDFTYSY
DVAVELLENE-------------------
>gi|448319895|ref|ZP_21509383.1| 30S ribosomal protein S15P [Natronococcus amylolyticus DSM 10524]
-------------------MARMHTRRRGSSGSDKPTADEPP------------------
-------EWSDVDAD-DIEARVVELAEQGHDPSQIGIKLRD-------------EGVTGT
PVPDVK------LATGKKVTEILEENDAKADL--PEDL------------------RSLM
QR--------------------------AVRLRE----------HIQQ------------
------------------------------NPQDY--------------QNKRALQNTES
KV------------------------RRLV-------------HYYRGD-ELEADFQYSY
DVAVELLEE--------------------
>gi|448318802|ref|ZP_21508314.1| 30S ribosomal protein S15P [Natronococcus jeotgali DSM 18795]
-------------------MARMHTRRRGSSGSDKPTADEPP------------------
-------EWSDVDAD-DIEARVVELAEQGHDPSQIGLKLRD-------------EGVTGT
PVPDVK------LATGKKITEILEENDAKADI--PEDL------------------RSLM
QR--------------------------AVRLRE----------HIRE------------
------------------------------NPQDY--------------QNKRALQNTES
KV------------------------RRLV-------------DYYRGD-ELEADFQYSY
DVAVELLEE--------------------
>gi|435846239|ref|YP_007308489.1| ribosomal protein S15P/S13E [Natronococcus occultus SP4]
-------------------MARMHTRRRGSSGSDKPTADEPP------------------
-------EWSDVDAD-DIEARVVELAEQGYDPSQIGLKLRD-------------EGVTGT
PVPDVK------LATGKKITEILEENDAKADI--PEDL------------------RSLM
ER--------------------------AVRLRE----------HVQE------------
------------------------------NPQDY--------------QNKRALQNTES
KV------------------------RRLV-------------DYYRGD-ELEADFQYSY
DVAVEILEE--------------------
>gi|448310657|ref|ZP_21500455.1| 30S ribosomal protein S15P [Natronolimnobius innermongolicus JCM 12255]
-------------------MARMHTRRRGSSGSDKPAADEPP------------------
-------EWSDVDAD-QIEDRVVELAEQGYEPSQIGMKLRD-------------EGVTGT
PIPDVK------LATGKKVTEILEENDADSEF--PEDL------------------YNLM
ER--------------------------AVRLRE----------HVRS------------
------------------------------NPQDY--------------QNKRALQNTES
KV------------------------RRLV-------------DYYRGD-ALEPDFKYSY
DVAKQIVDE--------------------
>gi|448301670|ref|ZP_21491661.1| 30S ribosomal protein S15P [Natronorubrum tibetense GA33]
-------------------MARMHTRRRGSSGSDKPAADEPP------------------
-------EWSDVDAD-KIEDRVVELAEQGYDPSQIGMKLRD-------------EGVTGT
PIPDVK------LATGKKLTAILEENDAKSDL--PEDL------------------ENLM
ER--------------------------AIRLRE----------HIQE------------
------------------------------NQQDY--------------QNKRALQNTES
KV------------------------RRLV-------------SYYRGN-ELEPDFTYSY
EVAKDLLDE--------------------
>gi|429190947|ref|YP_007176625.1| ribosomal protein S15P/S13E [Natronobacterium gregoryi SP2]
-------------------MARMHTRRRGSSGSDKPTADEPP------------------
-------EWSDVDSA-DIEDRVVELAEQGYDPSQIGIKLRD-------------EGVTGT
PIPDVK------LATGKKITEILEENDAKSDI--PEDL------------------RNLM
ER--------------------------AVRLRE----------HVQQ------------
------------------------------NQQDH--------------QNKRALQNTES
KV------------------------RRLV-------------DYYRGD-ELEPDFTYSY
EQAKDLLDEQ-------------------
>gi|448695625|ref|ZP_21697450.1| 30S ribosomal protein S15P [Halobiforma lacisalsi AJ5]
-------------------MARMHPRRRGSSGSDKPAADEPP------------------
-------EWSDVDPE-QIEERVVELAEQGHDPSQIGIKLRD-------------EGVTGT
PIPDVK------LATGKKITEILEEHDAEPEF--PEDL------------------RNLM
KR--------------------------AVRLRE----------HVQQ------------
------------------------------NPQDY--------------QNKRALQNTES
KV------------------------RRLV-------------DYYRGD-ELEPDFTYSY
EQAKELLE---------------------
>gi|448717018|ref|ZP_21702624.1| 30S ribosomal protein S15P [Halobiforma nitratireducens JCM 10879]
-------------------MARMHTRRRGSSGSDKPAADEPP------------------
-------EWSDVDPE-QIEQRVVELAEQGHDPSQIGIKLRD-------------EGVTGT
PIPDVK------LATGKKISEILEENDAEPEI--PEDL------------------RNLM
ER--------------------------AVRLRE----------HVQQ------------
------------------------------NPQDH--------------QNKRALQNTES
KV------------------------RRLV-------------DYYRGD-ELEPDFTYSY
EQAKELLEE--------------------
>gi|448306264|ref|ZP_21496173.1| 30S ribosomal protein S15P [Natronorubrum bangense JCM 10635]
-------------------MARMHTRRRGSSGSDKPAADEPP------------------
-------EWSDVDSD-KIEDRVVELAEQGYEPSQIGMKLRD-------------EGVTGT
PIPDVK------LATGKKLTEILEENDAKSDI--PEDL------------------YNLM
ER--------------------------AVRLRE----------HIQQ------------
------------------------------NQQDY--------------QNKRALQNTES
KV------------------------RRLV-------------DYYRGD-EIEPDFTYSY
DVAVELIEE--------------------
>gi|448305238|ref|ZP_21495171.1| 30S ribosomal protein S15P [Natronorubrum sulfidifaciens JCM 14089]
-------------------MARMHTRRRGSSSSDKPAADEPP------------------
-------EWSDVDSD-KIEDRVVELAEQGYEPSQIGMKLRD-------------EGVTGT
PIPDVK------LATGKKLTEILEENDAKSDI--PEDL------------------YNLM
ER--------------------------AVRLRE----------HIQQ------------
------------------------------NQQDY--------------QNKRALQNTES
KV------------------------RRLV-------------DYYRGD-EIEPDFTYSY
DVAKQLIDE--------------------
>gi|336254234|ref|YP_004597341.1| 30S ribosomal protein S15 [Halopiger xanaduensis SH-6]
----------------------MHTRRRGSSGSDKPAADEPP------------------
-------EWSDVDAD-DIEDRVVELAEQGYDPSQIGMKLRD-------------EGVTGT
PIPDVK------LATGKKITEILEENDATSDI--PEDL------------------YNLM
ER--------------------------AVRLRE----------HVQQ------------
------------------------------NPQDY--------------QNKRALQNTES
KV------------------------RRLV-------------DYYRGD-ELEPDFTYTY
DVAKDLLDEE-------------------
>gi|448395798|ref|ZP_21568892.1| 30S ribosomal protein S15P [Haloterrigena salina JCM 13891]
-------------------MARMHTRRRGSSGSDKPTADDPP------------------
-------EWSDVDAD-DIESRVVELAEQGYDPSQIGMKLRD-------------EGVTGT
PVPDVK------LATGKKITEILEENDARSEF--PEDL------------------YNLM
ER--------------------------AVRLRE----------HIQQ------------
------------------------------NPQDY--------------QNKRALQNTES
KV------------------------RRLV-------------DYYRGD-EVEPDFTYSY
DVAKELLDEE-------------------
>gi|284164683|ref|YP_003402962.1| 30S ribosomal protein S15 [Haloterrigena turkmenica DSM 5511]
-------------------MARMHTRRRGSSGSDKPTADDPP------------------
-------EWSDVDAD-DIEARVVELAEQGYDPSQIGMKLRD-------------EGVTGT
PVPDVK------LATGKKITEILEENDARSEF--PEDL------------------YNLM
ER--------------------------AVRLRE----------HIQQ------------
------------------------------NPQDY--------------QNKRALQNTES
KV------------------------RRLV-------------DYYRGD-EVEPDFTYSY
DVAKELLDEE-------------------
>gi|541189699|gb|ERG98087.1| ribosomal protein S15P/S13E, partial [Haloquadratum sp. J07HQX50]
------------------------------------------------------------
---------------------------------QIGMKLRD-------------EGVKGV
PIPNIK------LATEKKVTTILEEHDAGNEL--PEDL------------------RNLM
ER--------------------------AVRLRR----------HVDD------------
------------------------------NGQDM--------------QNKRALQNTES
KI------------------------RRLV-------------NYYRGD-KLEEDFNYTF
DVAVDLLES--------------------
>gi|385803720|ref|YP_005840120.1| 30S ribosomal protein S15 [Haloquadratum walsbyi C23]
-------------------MARMHTRRRGSSGSDKPVADDPP------------------
-------EWSDIDAD-AIEERVVELAEQGHEPSQIGMKLRD-------------EGVKGT
PIPDVK------LATDKKVTTILEEHNAKPEL--PEDL------------------RNLM
ER--------------------------AIRLRR----------HVDE------------
------------------------------NGQDM--------------QNKRALQNTES
KI------------------------RRLA-------------SYYRGD-ELDEDFTYSF
EVAVELLEAEEA-----------------
>gi|110668286|ref|YP_658097.1| 30S ribosomal protein S15P [Haloquadratum walsbyi DSM 16790]
-------------------MARMHTRRRGSSGSDKPVADDPP------------------
-------EWSDIDAD-AIEERVVELAEQGHEPSQIGMKLRD-------------EGVKGT
PIPDVK------LATDKKVTTILEEHNAKPEL--PEDL------------------RNLM
ER--------------------------AIRLRR----------HVDE------------
------------------------------NGQDM--------------QNKRALQNTES
KI------------------------RRLA-------------SYYRGD-ELDEDFTYSF
EVAVELLEAEEA-----------------
>gi|448590707|ref|ZP_21650472.1| 30S ribosomal protein S15P [Haloferax elongans ATCC BAA-1513]
-------------------MARMHTRRRGSSGSDKPVADEAP------------------
-------EWSDVDAA-DIEARVVELAEQGKDPSQIGLALRD-------------EGVKGV
PIPDVK------LATGKKVTTILEENDADPEL--PEDL------------------KNLM
ER--------------------------AVRLRD----------HMET------------
------------------------------NRQDK--------------SNRRALQNTES
KI------------------------RRLV-------------AYYRGN-KLDEDFTYNY
DVAVELLEE--------------------
>gi|448575263|ref|ZP_21641711.1| 30S ribosomal protein S15P [Haloferax larsenii JCM 13917]
-------------------MARMHTRRRGSSGSDKPVADEAP------------------
-------EWSDVDAA-DIEARVVELAEQGKDPSQIGLALRD-------------EGVKGV
PIPDVK------LATGKKVTTILEENDADPEL--PEDL------------------KNLM
ER--------------------------AVRLRD----------HMET------------
------------------------------NRQDK--------------SNRRALQNTES
KI------------------------RRLV-------------DYYRGN-KLDEDFTYNY
DVAVELLEK--------------------
>gi|448624973|ref|ZP_21670740.1| 30S ribosomal protein S15P [Haloferax denitrificans ATCC 35960]
-------------------MARMHTRRRGSSSSDKPVADEAP------------------
-------EWSDVDAA-DIEARVVELAEQGKDPSQIGLSLRD-------------EGVKGV
PVPDVK------LATGKKVTAILEENDAAGDL--PEDL------------------RNLM
ER--------------------------AVRLRE----------HMEE------------
------------------------------NQQDK--------------SNRRALQNTES
KI------------------------RRLV-------------SYYRGD-KLDDDFTYSY
DVAVELLEE--------------------
>gi|448596487|ref|ZP_21653743.1| 30S ribosomal protein S15P [Haloferax alexandrinus JCM 10717]
-------------------MARMHTRRRGSSSSDKPVADEAP------------------
-------EWSDVDAA-DIEARVVELAEQGKDPSQIGLSLRD-------------EGVKGV
PVPDVK------LATGKKVTTILEENDAAGDL--PEDL------------------RNLM
ER--------------------------AIRLRE----------HMEE------------
------------------------------NQQDK--------------SNRRALQNTES
KI------------------------RRLV-------------SYYRGD-KLDDDFTYSY
DVAVELLEE--------------------
>gi|433439289|ref|ZP_20408432.1| 30S ribosomal protein S15P [Haloferax sp. BAB2207]
-------------------MARMHTRRRGSSSSDKPVADEAP------------------
-------EWSDVDAA-DIEARVVELAEQGKDPSQIGLSLRD-------------EGVKGV
PVPDVK------LATGKKVTTILEENDAAGDL--PEDL------------------RNLM
ER--------------------------AIRLRE----------HMEE------------
------------------------------NQQDK--------------SNRRALQNTES
KI------------------------RRLV-------------SYYRGD-KLDDDFTYSY
DVAVELLEE--------------------
>gi|448571612|ref|ZP_21639871.1| 30S ribosomal protein S15P [Haloferax lucentense DSM 14919]
-------------------MARMHTRRRGSSSSDKPVADEAP------------------
-------EWSDVDAA-DIEARVVELAEQGKDPSQIGLSLRD-------------EGVKGV
PVPDVK------LATGKKVTTILEENDAAGDL--PEDL------------------RNLM
ER--------------------------AIRLRE----------HMEE------------
------------------------------NQQDK--------------SNRRALQNTES
KI------------------------RRLV-------------SYYRGD-KLDDDFTYSY
DVAVELLEE--------------------
>gi|448292123|ref|ZP_21482797.1| 30S ribosomal protein S15P [Haloferax volcanii DS2]
-------------------MARMHTRRRGSSSSDKPVADEAP------------------
-------EWSDVDAA-DIEARVVELAEQGKDPSQIGLSLRD-------------EGVKGV
PVPDVK------LATGKKVTTILEENDAAGDL--PEDL------------------RNLM
ER--------------------------AIRLRE----------HMEE------------
------------------------------NQQDK--------------SNRRALQNTES
KI------------------------RRLV-------------SYYRGD-KLDDDFTYSY
DVAVELLEE--------------------
>gi|448555191|ref|ZP_21631231.1| 30S ribosomal protein S15P [Haloferax sp. ATCC BAA-644]
-------------------MARMHTRRRGSSSSDKPVADEAP------------------
-------EWSDVDAA-DIEARVVELAEQGKDPSQIGLSLRD-------------EGVKGV
PVPDVK------LATGKKVTTILEENDAAGDL--PEDL------------------RNLM
ER--------------------------AVRLRE----------HMEE------------
------------------------------NQQDK--------------SNRRALQNTES
KI------------------------RRLV-------------SYYRGD-KLDDDFTYSY
DVAVELLEE--------------------
>gi|448549697|ref|ZP_21628302.1| 30S ribosomal protein S15P [Haloferax sp. ATCC BAA-645]
-------------------MARMHTRRRGSSSSDKPVADEAP------------------
-------EWSDVDAA-DIEARVVELAEQGKDPSQIGLSLRD-------------EGVKGV
PVPDVK------LATGKKVTTILEENDAAGDL--PEDL------------------RNLM
ER--------------------------AVRLRE----------HMEE------------
------------------------------NQQDK--------------SNRRALQNTES
KI------------------------RRLV-------------SYYRGD-KLDDDFTYSY
DVAVELLEE--------------------
>gi|448541312|ref|ZP_21624143.1| 30S ribosomal protein S15P [Haloferax sp. ATCC BAA-646]
-------------------MARMHTRRRGSSSSDKPVADEAP------------------
-------EWSDVDAA-DIEARVVELAEQGKDPSQIGLSLRD-------------EGVKGV
PVPDVK------LATGKKVTTILEENDAAGDL--PEDL------------------RNLM
ER--------------------------AVRLRE----------HMEE------------
------------------------------NQQDK--------------SNRRALQNTES
KI------------------------RRLV-------------SYYRGD-KLDDDFTYSY
DVAVELLEE--------------------
>gi|448586210|ref|ZP_21648284.1| 30S ribosomal protein S15P [Haloferax gibbonsii ATCC 33959]
-------------------MARMHTRRRGSSSSDKPVADEAP------------------
-------EWSDVDAA-DIEARVVELAEQGKDPSQIGLSLRD-------------EGVKGV
PVPDVK------LATGKKVTTILEENDAAGDL--PEDL------------------RNLM
ER--------------------------AVRLRE----------HMEE------------
------------------------------NQQDK--------------SNRRALQNTES
KI------------------------RRLV-------------SYYRGD-KLDDDFTYSY
DVAVELLEE--------------------
>gi|448561811|ref|ZP_21634944.1| 30S ribosomal protein S15P [Haloferax prahovense DSM 18310]
-------------------MARMHTRRRGSSSSDKPVADEAP------------------
-------EWSDVDAA-DIEARVVELAEQGKDPSQIGLSLRD-------------EGVKGV
PVPDVK------LATGKKVTTILEENDAAGDL--PEDL------------------RNLM
ER--------------------------AVRLRE----------HMEE------------
------------------------------NQQDK--------------SNRRALQNTES
KI------------------------RRLV-------------SYYRGD-KLDDDFTYSY
DVAVELLEE--------------------
>gi|448615704|ref|ZP_21664467.1| 30S ribosomal protein S15P [Haloferax mediterranei ATCC 33500]
-------------------MARMHTRRRGSSSSDKPVADEAP------------------
-------EWSDVDAA-DIEARVVELAEQGNDPSQIGLALRD-------------EGVKGV
PIPDVK------LATGKKVTTILEENDAASDL--PEDL------------------RNLM
ER--------------------------AVRLRE----------HMEE------------
------------------------------NQQDK--------------SNRRALQNTES
KI------------------------RRLV-------------SYYQGN-KLDEDFTYSY
DVAVELLEK--------------------
>gi|448613013|ref|ZP_21662893.1| 30S ribosomal protein S15P [Haloferax mucosum ATCC BAA-1512]
-------------------MARMHTRRRGSSSSDKPVADEAP------------------
-------EWSDVDEA-DIEARVVELAEQGKDPSQIGLALRD-------------EGVKGV
PIPDVK------LATGKKVTTILEENDATSDL--PEDL------------------RNLM
ER--------------------------AVRLRE----------HMEE------------
------------------------------NQQDK--------------SNRRALQNTES
KI------------------------RRLV-------------SYYQGN-KLDDDFTYSY
DVAVELLEK--------------------
>gi|448288702|ref|ZP_21479900.1| 30S ribosomal protein S15P [Halogeometricum borinquense DSM 11551]
-------------------MARMHTRRRGQSGSDKPVADEPP------------------
-------EWSDVDAE-DIESRVVELAEQGHEPSQIGLKLRD-------------EGVKGT
PIPDVK------LATGKKITAILEENDAAPEL--PEDL------------------RNLM
ER--------------------------AVRLRE----------HMDE------------
------------------------------NPQDK--------------QNKRALQNTES
KI------------------------RRLV-------------SYYQGD-ELDEDFTYSY
DVAVELLD---------------------
>gi|448420593|ref|ZP_21581340.1| 30S ribosomal protein S15P [Halosarcina pallida JCM 14848]
-------------------MARMHTRRRGQSGSDKPVADEPP------------------
-------EWSDVDAE-DIESRVVELAEQGNEPSQIGLKLRD-------------EGVKGT
PVPDVK------LATGKKITTILEENDAAPEL--PEDI------------------RNLM
ER--------------------------AIRLRE----------HMEE------------
------------------------------NSQDM--------------QNKRALQNTES
KI------------------------RRLA-------------NYYRGD-ELDEDFKYSY
DAAVELLE---------------------
>gi|544639318|ref|WP_021073880.1| hypothetical protein [haloarchaeon 3A1_DGR]
------------------------------------MADDSP------------------
-------EWSDVDAE-DIESRVVELAEQGYDPSQIGMKLRD-------------EGVTGT
PIPDVK------LATGKKVTEILEEHDAGSSV--PEDF------------------RNLV
ER--------------------------AIGLRE----------HMEE------------
------------------------------NPQDH--------------QNKRALQNTES
KI------------------------RRLA-------------DYYRGD-QLPEDFTYTY
ENGVELLEE--------------------
>lcl|38019_405 unnamed protein product
------------MPFQSQTMARMHTRRRGSSGSDKPATDENP------------------
-------EWSDVDAE-DIESRVVELAEQGHDPSVIGIKLRD-------------EGVKGV
PVPDVK------LATGKKVTEILEEHDAEPDL--PEDL------------------RNLL
AR--------------------------AVRLRE----------HMAE------------
------------------------------NGQDY--------------QNKRALQNTES
KI------------------------RRLA-------------DYYRGD-ELAEDFTYTY
ENAAELLEE--------------------
>gi|448472555|ref|ZP_21601179.1| 30S ribosomal protein S15P [Halorubrum aidingense JCM 13560]
-------------------MARMHTRRRGSSGSDKPATDENP------------------
-------EWSDVDAE-DIESRVVELAEQGHDPSVIGLKLRD-------------EGVKGV
PVPDVK------LATGKKVTEILEEHDAASAY--PEDL------------------RKLM
ER--------------------------AVRLRE----------HMAE------------
------------------------------NGQDY--------------QNKRSLQNTES
KI------------------------RRLA-------------NYYRGD-EIDEEFTYTY
ELAAELLDDE-------------------
>lcl|36550_3758 unnamed protein product
----------------------MHTRRRGSSGSDKPATDENP------------------
-------EWSDVDAE-DIESRVVELAEQGHDPSVIGLKLRD-------------EGVKGV
PVPDVK------LATGKKLTEILEEHDAAAEY--PEDL------------------RKLM
ER--------------------------AVRLRE----------HMAE------------
------------------------------NGQDY--------------QNKRALQNTES
KI------------------------RRLA-------------NYYRGD-EIDEEFTYTY
ERAAELVGDE-------------------
>lcl|36551_643 unnamed protein product
----------------------MHTRRRGSSGSDKPATDENP------------------
-------EWSDVDAE-DIESRVVELAEQGHDPSVIGLKLRD-------------EGVKGV
PVPDVK------LATGKKLTEILEEHDAAAEY--PEDL------------------RKLM
ER--------------------------AVRLRE----------HMAE------------
------------------------------NGQDY--------------QNKRALQNTES
KI------------------------RRLA-------------NYYRGD-EIDEEFTYTY
ERAAELVGDE-------------------
>lcl|36552_2693 unnamed protein product
----------------------MHTRRRGSSGSDKPATDENP------------------
-------EWSDVDAE-DIESRVVELAEQGHDPSVIGLKLRD-------------EGVKGV
PVPDVK------LATGKKLTEILEEHDAAAEY--PEDL------------------RKLM
ER--------------------------AVRLRE----------HMAE------------
------------------------------NGQDY--------------QNKRALQNTES
KI------------------------RRLA-------------NYYRGD-EIDEEFTYTY
ERAAELVGDE-------------------
>lcl|36555_1499 unnamed protein product
----------------------MHTRRRGSSGSDKPATDENP------------------
-------EWSDVDAE-DIESRVVELAEQGHDPSVIGLKLRD-------------EGVKGV
PVPDVK------LATGKKLTEILEEHDAAAEY--PEDL------------------RKLM
ER--------------------------AVRLRE----------HMAE------------
------------------------------NGQDY--------------QNKRALQNTES
KI------------------------RRLA-------------NYYRGD-EIDEEFTYTY
ERAAELVGDE-------------------
>lcl|36554_1672 unnamed protein product
------------MPFQFQTMARMHTRRRGSSGSDKPATDENP------------------
-------EWSDVDAE-DIESRVVELAEQGHDPSVIGLKLRD-------------EGVKGV
PVPDVK------LATGKKLTEILEEHDAAAEY--PEDL------------------RKLM
ER--------------------------AVRLRE----------HMAE------------
------------------------------NGQDY--------------QNKRALQNTES
KI------------------------RRLA-------------NYYRGD-EIDEEFTYTY
ERAAELVGDE-------------------
>gi|222479050|ref|YP_002565287.1| 30S ribosomal protein S15P [Halorubrum lacusprofundi ATCC 49239]
----------------------MHTRRRGSSGSDKPATDENP------------------
-------EWSDVDAE-DIESRVVELAEQGHDPSVIGLKLRD-------------EGVKGV
PVPDVK------LATGKKLTDILEAHDADSEF--PEDL------------------RNLM
AQ--------------------------AVRLRE----------HMAE------------
------------------------------NGQDH--------------QNKRSLQNTES
KI------------------------RRLA-------------NYYRGD-EIDEEFTYTH
ELAAELLEDE-------------------
>gi|448456447|ref|ZP_21595216.1| 30S ribosomal protein S15P [Halorubrum lipolyticum DSM 21995]
-------------------MARMHTRRRGSSGSDKPATDENP------------------
-------EWSDVDAE-DIESRVVELAEQGHDPSVIGLKLRD-------------EGVKGV
PVPDVK------LATGKKLTEILEEHDAEPEF--PEDL------------------YNLM
RQ--------------------------AVRLRE----------HMAE------------
------------------------------NGQDH--------------QNKRALQNTES
KI------------------------RRLA-------------NYYRGD-EIDEEFTYTH
EYAAELLDDE-------------------
>gi|448468136|ref|ZP_21599767.1| 30S ribosomal protein S15P [Halorubrum kocurii JCM 14978]
-------------------MARMHTRRRGSSGSDKPATDENP------------------
-------EWSDVDAE-DIESRVVELAEQGHDPSVIGLKLRD-------------EGVKGV
PVPDVK------LATGKKLTEILDEHDADPEF--PEDL------------------RNLM
AQ--------------------------AVRLRE----------HMAE------------
------------------------------NGQDH--------------QNKRALQNTES
KI------------------------RRLA-------------NYYRGD-EIDEEFTYTH
EYAAELLDDE-------------------
>gi|448445501|ref|ZP_21590399.1| 30S ribosomal protein S15P [Halorubrum saccharovorum DSM 1137]
-------------------MARMHTRRRGSSGSDKPATDENP------------------
-------EWSDVDAE-DIESRVVELAEQGHDPSVIGLKLRD-------------EGVKGV
PVPDVK------LATGKKLTEILDEHDAEPEL--PEDL------------------RNLM
AQ--------------------------AVRLRE----------HMAE------------
------------------------------NGQDH--------------QNKRALQNTES
KI------------------------RRLA-------------DYYRGD-EIDEEFTYTH
EYAAELLDDE-------------------
>lcl|38017_3274 unnamed protein product
----------------------MHTRRRGSSGSDKPATDENP------------------
-------EWSDVDAE-DIESRVVELAEQGHDPSVIGLKLRD-------------EGVKGV
PVPDVK------LATGKKVTEILDEHDADSEL--PEDL------------------RNLM
SQ--------------------------AIRLRE----------HMAE------------
------------------------------NGQDH--------------QNKRALQNTES
KI------------------------RRLA-------------NYYRGD-KIDEEFTYTY
ENAAELLGDN-------------------
>lcl|18175_2672 unnamed protein product
----------------------MHTRRRGSSGSDKPATDETP------------------
-------EWSDVDAE-DIESRVVELAEQGHDPSVIGLKLRD-------------EGVKGV
PIPDVK------LATGKKVTEILEEHDADADL--PEDL------------------RNLM
RQ--------------------------AIRLRE----------HMEE------------
------------------------------NGQDH--------------QNKRALQNTES
KI------------------------RRLA-------------NYYRGD-EIDEEFTYTY
ENAVELLEE--------------------
>lcl|18176_559 unnamed protein product
----------------------MHTRRRGSSGSDKPATDETP------------------
-------EWSDVDAE-DIESRVVELAEQGHDPSVIGLKLRD-------------EGVKGV
PIPDVK------LATGKKVTEILEEHDADADL--PEDL------------------RNLM
RQ--------------------------AIRLRE----------HMEE------------
------------------------------NGQDH--------------QNKRALQNTES
KI------------------------RRLA-------------NYYRGD-ELDEEFTYTY
ENAVELLEE--------------------
>gi|448503552|ref|ZP_21613181.1| 30S ribosomal protein S15P [Halorubrum coriense DSM 10284]
-------------------MARMHTRRRGSSGSDKPATDETP------------------
-------EWSDVDAE-DIESRVVELAEQGHDPSVIGLKLRD-------------EGVKGV
PVPDVK------LATGKKVTEILEAHDADADI--PEDL------------------RNLM
SQ--------------------------AIRLRE----------HMEE------------
------------------------------NGQDH--------------QNKRALQNTES
KI------------------------RRLA-------------NYYRGD-EIDEEFTYTY
ENAVELLEE--------------------
>gi|495715854|ref|WP_008440433.1| 30S ribosomal protein S15 [Halorubrum californiense]
-------------------MARMHTRRRGSSGSDKPATDETP------------------
-------EWSDVDAE-DIESRVVELAEQGHDPSVIGLKLRD-------------EGVKGV
PVPDVK------LATGKKVTEILEDHDAGADI--PEDL------------------RNLM
SQ--------------------------AIRLRE----------HMEE------------
------------------------------NGQDH--------------QNKRALQNTES
KI------------------------RRLA-------------NYYRGD-EIDEEFTYTY
ENAVEYLEE--------------------
>gi|448530656|ref|ZP_21620792.1| 30S ribosomal protein S15P [Halorubrum hochstenium ATCC 700873]
-------------------MARMHTRRRGSSGSDKPATDETP------------------
-------EWSDVDAE-DIESRVVELAEQGHDPSVIGLKLRD-------------EGVKGV
PVPDVK------LATGKKVTEILEEHDADADL--PEDL------------------RNLM
SQ--------------------------AIRLRE----------HMEE------------
------------------------------NGQDH--------------QNKRALQNTES
KI------------------------RRLA-------------DYYRGD-EIDEEFTYTY
ENAVEYLEE--------------------
>gi|448435157|ref|ZP_21586701.1| 30S ribosomal protein S15P [Halorubrum tebenquichense DSM 14210]
-------------------MARMHTRRRGSSGSDKPATDETP------------------
-------EWSDVDAE-DIESRVVELAEQGHDPSVIGLKLRD-------------EGVKGV
PVPDVK------LATGKKVTEILDEHDADADI--PEDL------------------RNLM
SQ--------------------------AIRLRE----------HMEE------------
------------------------------NGQDH--------------QNKRALQNTES
KI------------------------RRLA-------------DYYRGD-EIDEEFTYTY
ENAVEYLEE--------------------
>lcl|36546_2505 unnamed protein product
----------------------MHTRRRGSSGSDKPATDETP------------------
-------EWSDVDAE-DIESRVVELAEQGHDPSVIGLKLRD-------------EGVKGV
PVPDVK------LATGKKVTEILEEHDADADI--PEDL------------------RNLM
SQ--------------------------AVRLRE----------HMAE------------
------------------------------NGQDH--------------QNKRALQNTES
KI------------------------RRLA-------------NYYRGD-EIDEEFTYTY
ENAVELLEE--------------------
>lcl|38020_2483 unnamed protein product
----------------------MHTRRRGSSGSDKPATDETP------------------
-------EWSDVDAE-DIESRVVELAEQGHDPSVIGLKLRD-------------EGVKGV
PVPDVK------LATGKKVTEILEEHDADADI--PEDL------------------RNLM
SQ--------------------------AVRLRE----------HMAE------------
------------------------------NGQDH--------------QNKRALQNTES
KI------------------------RRLA-------------NYYRGD-EIDEEFTYTY
ENAVELLEE--------------------
>lcl|38021_52 unnamed protein product
----------------------MHTRRRGSSGSDKPATDETP------------------
-------EWSDVDAE-DIESRVVELAEQGHDPSVIGLKLRD-------------EGVKGV
PVPDVK------LATGKKVTEILEEHDADADI--PEDL------------------RNLM
SQ--------------------------AVRLRE----------HMAE------------
------------------------------NGQDH--------------QNKRALQNTES
KI------------------------RRLA-------------NYYRGD-EIDEEFTYTY
ENAVELLEE--------------------
>lcl|38022_3085 unnamed protein product
----------------------MHTRRRGSSGSDKPATDETP------------------
-------EWSDVDAE-DIESRVVELAEQGHDPSVIGLKLRD-------------EGVKGV
PVPDVK------LATGKKVTEILEEHDADADI--PEDL------------------RNLM
SQ--------------------------AVRLRE----------HMAE------------
------------------------------NGQDH--------------QNKRALQNTES
KI------------------------RRLA-------------NYYRGD-EIDEEFTYTY
ENAVELLEE--------------------
>lcl|36553_2488 unnamed protein product
----------------------MHTRRRGSSGSDKPATDETP------------------
-------EWSDVDAE-DIESRVVELAEQGHDPSVIGLKLRD-------------EGVKGV
PVPDVK------LATGKKVTEILEEHDADADI--PEDL------------------RNLM
SQ--------------------------AVRLRE----------HMAE------------
------------------------------NGQDH--------------QNKRALQNTES
KI------------------------RRLA-------------NYYRGD-EIDEEFTYTY
ENAVELLEE--------------------
>lcl|38024_85 unnamed protein product
----------------------MHTRRRGSSGSDKPATDETP------------------
-------EWSDVDAE-DIESRVVELAEQGHDPSVIGLKLRD-------------EGVKGV
PVPDVK------LATGKKVTEILEEHDADADI--PEDL------------------RNLM
SQ--------------------------AVRLRE----------HMAE------------
------------------------------NGQDH--------------QNKRALQNTES
KI------------------------RRLA-------------NYYRGD-EIDEEFTYTY
ENAVELLEE--------------------
>lcl|38025_4317 unnamed protein product
----------------------MHTRRRGSSGSDKPATDETP------------------
-------EWSDVDAE-DIESRVVELAEQGHDPSVIGLKLRD-------------EGVKGV
PVPDVK------LATGKKVTEILEEHDADADI--PEDL------------------RNLM
SQ--------------------------AVRLRE----------HMAE------------
------------------------------NGQDH--------------QNKRALQNTES
KI------------------------RRLA-------------NYYRGD-EIDEEFTYTY
ENAVELLEE--------------------
>lcl|23591_1710 unnamed protein product
----------------------MHTRRRGSSGSDKPATDETP------------------
-------EWSDVDAE-DIESRVVELAEQGHDPSVIGLKLRD-------------EGVKGV
PVPDVK------LATGKKVTEILEEHDADADI--PEDL------------------RNLM
SQ--------------------------AVRLRE----------HMAE------------
------------------------------NGQDH--------------QNKRALQNTES
KI------------------------RRLA-------------NYYRGD-EIDEEFTYTY
ENAVEILEE--------------------
>gi|448481603|ref|ZP_21604954.1| 30S ribosomal protein S15P [Halorubrum arcis JCM 13916]
-------------------MARMHTRRRGSSGSDKPATDETP------------------
-------EWSDVDAE-DIESRVVELAEQGHDPSVIGLKLRD-------------EGVKGV
PVPDVK------LATDKKITEILEEHDADADI--PEDL------------------RNLM
SQ--------------------------AIRLRE----------HMEE------------
------------------------------NGQDH--------------QNKRALQNTES
KI------------------------RRLA-------------NYYRGD-EIDEEFTYTY
ENAVEYLEE--------------------
>gi|448523288|ref|ZP_21618641.1| 30S ribosomal protein S15P [Halorubrum distributum JCM 10118]
-------------------MARMHTRRRGSSGSDKPATDETP------------------
-------EWSDVDAE-DIESRVVELAEQGHDPSVIGLKLRD-------------EGVKGV
PVPDVK------LATDKKITEILEEHDADADI--PEDL------------------RNLM
SQ--------------------------AIRLRE----------HMEE------------
------------------------------NGQDH--------------QNKRALQNTES
KI------------------------RRLA-------------NYYRGD-EIDEEFTYTY
ENAVEYLEE--------------------
>gi|448450261|ref|ZP_21592160.1| 30S ribosomal protein S15P [Halorubrum litoreum JCM 13561]
-------------------MARMHTRRRGSSGSDKPATDETP------------------
-------EWSDVDAE-DIESRVVELAEQGHDPSVIGLKLRD-------------EGVKGV
PVPDVK------LATDKKITEILEEHDADADI--PEDL------------------RNLM
SQ--------------------------AIRLRE----------HMEE------------
------------------------------NGQDH--------------QNKRALQNTES
KI------------------------RRLA-------------NYYRGD-EIDEEFTYTY
ENAVEYLEE--------------------
>gi|448428549|ref|ZP_21584281.1| 30S ribosomal protein S15P [Halorubrum terrestre JCM 10247]
-------------------MARMHTRRRGSSGSDKPATDETP------------------
-------EWSDVDAE-DIESRVVELAEQGHDPSVIGLKLRD-------------EGVKGV
PVPDVK------LATDKKITEILEEHDADADI--PEDL------------------RNLM
SQ--------------------------AIRLRE----------HMEE------------
------------------------------NGQDH--------------QNKRALQNTES
KI------------------------RRLA-------------NYYRGD-EIDEEFTYTY
ENAVEYLEE--------------------
>lcl|36547_1318 unnamed protein product
----------------------MHTRRRGSSGSDKPATDETP------------------
-------EWSDVDAE-DIESRVVELAEQGHDPSVIGLKLRD-------------EGVKGV
PVPDVK------LATDKKITEILEEHDADADI--PEDL------------------RNLM
SQ--------------------------AIRLRE----------HMEE------------
------------------------------NGQDH--------------QNKRALQNTES
KI------------------------RRLA-------------NYYRGD-EIDEEFTYTY
ENAVEYLEE--------------------
>lcl|36548_1542 unnamed protein product
----------------------MHTRRRGSSGSDKPATDETP------------------
-------EWSDVDAE-DIESRVVELAEQGHDPSVIGLKLRD-------------EGVKGV
PVPDVK------LATDKKITEILEEHDADADI--PEDL------------------RNLM
SQ--------------------------AIRLRE----------HMEE------------
------------------------------NGQDH--------------QNKRALQNTES
KI------------------------RRLA-------------NYYRGD-EIDEEFTYTY
ENAVEYLEE--------------------
>lcl|36549_478 unnamed protein product
----------------------MHTRRRGSSGSDKPATDETP------------------
-------EWSDVDAE-DIESRVVELAEQGHDPSVIGLKLRD-------------EGVKGV
PVPDVK------LATDKKITEILEEHDADADI--PEDL------------------RNLM
SQ--------------------------AIRLRE----------HMEE------------
------------------------------NGQDH--------------QNKRALQNTES
KI------------------------RRLA-------------NYYRGD-EIDEEFTYTY
ENAVEYLEE--------------------
>lcl|36556_1228 unnamed protein product
----------------------MHTRRRGSSGSDKPATDETP------------------
-------EWSDVDAE-DIESRVVELAEQGHDPSVIGLKLRD-------------EGVKGV
PVPDVK------LATDKKITEILEEHDADADI--PEDL------------------RNLM
SQ--------------------------AIRLRE----------HMEE------------
------------------------------NGQDH--------------QNKRALQNTES
KI------------------------RRLA-------------NYYRGD-EIDEEFTYTY
ENAVEYLEE--------------------
>lcl|36557_3794 unnamed protein product
----------------------MHTRRRGSSGSDKPATDETP------------------
-------EWSDVDAE-DIESRVVELAEQGHDPSVIGLKLRD-------------EGVKGV
PVPDVK------LATDKKITEILEEHDADADI--PEDL------------------RNLM
SQ--------------------------AIRLRE----------HMEE------------
------------------------------NGQDH--------------QNKRALQNTES
KI------------------------RRLA-------------NYYRGD-EIDEEFTYTY
ENAVEYLEE--------------------
>lcl|18174_2157 unnamed protein product
----------------------MHTRRRGSSGSDKPATDETP------------------
-------EWSDVDAE-DIESRVVELAEQGHDPSVIGLKLRD-------------EGVKGV
PVPDVK------LATGKKVTEILEEHDADADI--PEDL------------------RNLM
TQ--------------------------AIRLRE----------HMEE------------
------------------------------NGQDH--------------QNKRALQNTES
KI------------------------RRLA-------------NYYRGD-EIDEEFTYTY
ENAVEYLEE--------------------
>lcl|18178_1089 unnamed protein product
----------------------MHTRRRGSSGSDKPATDETP------------------
-------EWSDVDAE-DIESRVVELAEQGHDPSVIGLKLRD-------------EGVKGV
PVPDVK------LATGKKVTEILEEHDADADI--PEDL------------------RNLM
TQ--------------------------AIRLRE----------HMEE------------
------------------------------NGQDH--------------QNKRALQNTES
KI------------------------RRLA-------------NYYRGD-EIDEEFTYTY
ENAVEYLEE--------------------
>lcl|39407_3152 unnamed protein product
----------------------MHTRRRGSSGSDKPATDETP------------------
-------EWSDVDAE-DIESRVVELAEQGHDPSVIGLKLRD-------------EGVKGV
PVPDVK------LATGKKVTEILEEHDADAEI--PEDL------------------RNLM
SQ--------------------------AIRLRE----------HMEE------------
------------------------------NGQDH--------------QNKRALQNTES
KI------------------------RRLA-------------NYYRGD-EIDEEFTYTY
ENAVEYLEE--------------------
>lcl|38016_1726 unnamed protein product
----------------------MHTRRRGSSGSDKPATDETP------------------
-------EWSDVDAE-DIESRVVELAEQGHDPSVIGLKLRD-------------EGVKGV
PVPDVK------LATGKKVTEILEEHDADAEI--PEDL------------------RNLM
SQ--------------------------AIRLRE----------HMEE------------
------------------------------NGQDH--------------QNKRALQNTES
KI------------------------RRLA-------------NYYRGD-EIDEEFTYTY
ENAVEYLEE--------------------
>gi|515911969|ref|WP_017342552.1| 30S ribosomal protein S15 [Halorubrum sp. T3]
----------------------MHTRRRGSSGSDKPATDETP------------------
-------EWSDVDAE-DIESRVVELAEQGHDPSVIGLKLRD-------------EGVKGV
PVPDVK------LATGKKVTEILEEHDADADI--PEDL------------------RNLM
SQ--------------------------AIRLRE----------HMEE------------
------------------------------NGQDH--------------QNKRALQNTES
KI------------------------RRLA-------------NYYRGD-EIDEEFTYTY
ENAVEYLEE--------------------
>gi|448296364|ref|ZP_21486422.1| 30S ribosomal protein S15P [Halalkalicoccus jeotgali B3]
-------------------MARMHTRRRGSSGSDRPAADEPP------------------
-------EWSDVDAS-EIESRVVELAEQGHDPSQIGMKLRD-------------EGVKGT
PIPNVK------LATDKKVGEILEENDASPEV--PEDL------------------RNLM
ER--------------------------AIRLRE----------HMQD------------
------------------------------NQQDA--------------QNKRALQNTEA
KV------------------------RRLV-------------NYYRGD-ELPMDFRYTY
RNAQELLE---------------------
>gi|541199562|gb|ERH07723.1| ribosomal protein S15P/S13E [Halonotius sp. J07HN4]
-------------------MARMHTRRRGSSGSDRPAADEPA------------------
-------EWSDVDAD-AIENRVVELAEQGHDPSVIGMKLRD-------------EGVKGT
PIPNVK------LATGKKVGEILEEHDADPEL--PEDL------------------RNLM
ER--------------------------AITLTE----------HLDE------------
------------------------------NGQDY--------------QNKRALQNTES
KI------------------------RRLA-------------NYYRGD-KIDADFNYSY
EQAKELLE---------------------
>gi|541192983|gb|ERH01331.1| ribosomal protein S15P/S13E [Halonotius sp. J07HN6]
-------------------MARMHTRRRGSSGSDRPAADEPP------------------
-------EWSDVDAE-AIESRVVELAEQGHDPSVIGMKLRD-------------EGVKGT
PIPNVK------LATDKKVGEILEEHDAAPDL--PEDL------------------RNLM
ER--------------------------AINLHE----------HMED------------
------------------------------NGQDH--------------QNKRALQNTES
KI------------------------RRLA-------------DYYRGD-EIDADFNYSY
EQAQERLD---------------------
