# Supplementary material for: Inteins as indicators of gene flow in the halobacteria
Source: Front Microbiol. 2014 Jun 26;5:299. doi: 10.3389/fmicb.2014.00299 (PMC4071816; doi:10.3389/fmicb.2014.00299)
Supplement: Supplementary file 1 [file DataSheet1.ZIP › data_file1/reference_tree_alignment/S13e_S15p.fasta]

>candidatus_nanosalinarum_J07AB56
----------MHSGGRGSSGSTKPAAKTEPRWLDFEANEVRDMVVGLARDGHDPSEIGRA
LRDQ----HGIPSVKQVTGQKISDILEDEGLGLEMPEDLRNLVDKADSLQSHLEEHPKDL
QTERQLELVKARVRKVASYHREEGNISSDWEYTAE-----------
>halophilic_archaeon_J07HX5
-------MARMHSRRRGSSGSDRPAADDPPEWSDVSAEAVEERIVELAEAGHEPSEIGIK
LRDEGVGGTPIPDVKLATGKKVTEILDAHDASPGLPEDLRNLLARAVRLNDHIQQHPTDY
QNKRALQNTESKIRRLVEYYRGD-EIDEGFSYSVSDARDLV-----
>hcc_hamelinensis_100A6
-------MARMHTRRRGSSDSDKPVADEPPEWSDVDADAVESRVVELAEQGHSPSEIGLK
LRDEGVQGTAVPNVQLVTEKKITEILADNDAEPTLPEDLRNLMERAVRLREHMAANPNDA
QNKRALQNTEAKVRRLVDYYRGD-ALDENFKYTYQNARDIV-----
>hcc_morrhuae_DSM_1307
-------MARMHTRRRGSSDSDKPVADDPPEWSDVDADAVENRVVELAEQGHSPSEIGLK
LRDEGVQGTPVPNVQLATDKKVTEILDEHDAASGLPEDFRNLLERAVRLREHMTTNPNDA
QNKRALQNTEAKVRRLADYYRGD-ELDADFEYTYEHAEELL-----
>hcc_thailandensis_JCM_13552
-------MARMHTRRRGSSDSDKPVADDPPEWSDVDADAVENRVVELAEQGHSPSEIGLK
LRDEGVQGTPVPNVQLATDKKVTEILAEHDAASGLPEDFRNLLERAVRLREHMAANPNDA
QNKRALQNTEAKVRRLADYYRGD-ELDADFEYTYQNARELL-----
>hcc_saccharolyticus_DSM_5350
-------MARMHTRRRGSSSSDTPVADDPPEWSDVDTDAIEQRVVELAEEGYDPSQIGLK
LRDEGVQGTPIPNVQLATDKKVTEILDEHDVGGDLPEDLRNLLERAVRLREHMADNPGDA
QNKRALQNAEAKVRRLADYYRGD-ELDADFEYTYEHARELL-----
>hcc_salifodinae_DSM_8989
-------MARMHTRRRGSSSSDTPVADDPPEWSDVDTDAIEARVVELAEEGYGPSQIGLK
LRDEGVQGTPIPDVQLATDKKVTEILDDHDASGDLPEDLRNLLERAVRLREHMADNPGDA
QNKRALQNAEAKVRRLADYYRGD-ELDEDFKYTYEHARELL-----
>hgn_salarium_B_1
------------------------MADEAPEWSDVDADAVEARVVELAEQGHDPAAIGLK
LRDEGVKGTPVPNVKLVTGKRLTQILEDNDASPEIPEDLRNLMERAVRLREHVRENQQDA
QNKRALQNTESKIRRLVNYYRGN-KLDEDFKYSYDVAVELLE----
>halophilic_archaeon_J07HX64
----------MHTRRRGSSDSDKPAADEPPEWSDVDPDAVEQRVVDLAEQGHSPSEIGVL
LRDEGVTGTPVPDVKLATGKKVTEILEEHDAEPELPEDLRNLMERAARLDEHLRENPTDY
QNKRALQNTEAKIRRLMDYYRGD-ELDEEFTYSVDDAKDLL-----
>nmn_moolapensis_8_8_11
-------MARMHSRRRGSSGSDRPTATEPPEWSEVDEAAIEERVVELAEAGHDPSVIGLK
LRDEGVQGVPVPDVKLATGKKVTEILEEHGASDDLPEDLRNLMERAVGLREHMERNPGDA
QNKRALQNTESKIRRLVDYYRGD-ELDESFTYEYDEAKELLE----
>nmn_pharaonis_DSM_2160
-------MARMHSRRRGSSGSDRPTADEPPEWSEVDEDAIEDRVVELAEEGYDPSQIGLK
LRDEGVQGVPVPDVKLATGKKVTEILEENDAENELPEDLRNLMERAIRLREHMDRNPGDA
QNKRALQNTESKIRRLVDYYRGD-KLDEEFTYSYEDAKDRLE----
>hbt_sp_NRC_1
-------MARMHTRRRGSSGSDRPTADEPPEWSDVDEDAIEERVVELAEQGHDPSQIGLK
LRDEGVQGTPVPDVKLATGKKVTEILEAHDAEPELPEDFRNLLEKAVRLHEHVEANGQDH
QNKRALQNTQSKIRRLADYYRGD-KLDEEFAYSYETAREIIEE---
>hbt_salinarum_R_1
-------MARMHTRRRGSSGSDRPTADEPPEWSDVDEDAIEERVVELAEQGHDPSQIGLK
LRDEGVQGTPVPDVKLATGKKVTEILEAHDAEPELPEDFRNLLEKAVRLHEHVEANGQDH
QNKRALQNTQSKIRRLADYYRGD-KLDEEFAYSYETAREIIEE---
>hbt_sp_DL_1
----------MHTRRRGSSGSDRPTADEPPEWSDVDEDAVEDRVVELAEQGHDPSQIGLK
LRDEGVQGTPVPDVKLATGKKVTEILEENDADAEIPEDLRNLLEKAVRLYEHVEENGQDH
QNKRALQNTQSKIRRLVNYYRGD-ELDQDFKYSHENAKELLE----
>hap_paucihalophilus_DX253
-------MARMHTRRRGSSGSDRPVTDEPPEWSDVDADDVEDRVVELAEDGYSPSEIGQK
LRDEGVTGTPVPNVKLATGKKVTEILEENDAANELPEDLENLMVRAVRLREHVNENGQDK
QNKRALQNTESKVRRLVNYYRGD-KIDEDFTYSYDNAKELLE----
>hrd_tiamatea_SARL4B
-------MARMHTRRRGSSDSDKPVADDPPEWSDVDEDAVEERVVELAEQGHSPSEIGVK
LRDEGVQGTPVPDVSLATGKKVTEILEDNDADPEIPEDLRNLMERAVRLREHMNDNPGDA
QNKRALQNTESKIRRLVDYYRGD-KLEEDFTYSYDVAVSLLE----
>hrd_utahensis_DSM_12940
----------MHTRRRGSSDSDKPVADDPPEWSDVDEDDIEERVVELAEQGHSPSEIGVK
LRDEGVQGTPIPDVSLATGKKVTEILEANDADPEIPEDLRNLMERAIRLREHMNDNPGDA
QNKRALQNTESKIRRLVDYYRGD-KLEADFTYSYDVAVSLLE----
>hmc_mukohataei_DSM_12286
-------MARMHTRRRGSSDSDKPVADEPPEWSDVDEDAIEERVVELAEQGHSPSEIGLK
LRDEGVQGTPIPDVSLATGKKVTEILEENDATAELPEDLRNLMKKAVRLREHMDENPGDH
QNKRALQNNQSKIRRLVDYYRGD-EIDADFTYSYERAKQLIE----
>har_vallismortis_ATCC_29715
-------MARMHTRRRGSSDSDKPAADEPPEWSDVDEDAIEARVVELAEQGHSPSEIGLK
LRDEGVQGTPIPDVSLATGKKVTEILEENEAEPDLPEDLRNLLERAVRLRDHMTENPGDY
QNKRALQNTQSKIRRLIDYYRGD-EVDEDFTYSYDNAVEALGRE--
>hrr_92
----------MHTRRRGSSDSDKPAADEPPEWSDVDEDAIEERVVELAEQGHSPSEIGLK
LRDEGVQGTPIPDVSLATGKKVTEILEENEAEPDLPEDLRNLLERAVRLRDHMDENPGDY
QNKRALQNTQSKIRRLIDYYRGD-EVDEDFTYSYDNAVEALGLE--
>har_amylolytica_JCM_13557
-------MARMHTRRRGSSDSDKPAADEPPEWSDVDEDAIEERVVELAEQGHSPSEIGLK
LRDEGVQGTPIPDVSLATGKKVTEILEENEAEPDLPEDLRNLLERAVRLRDHMDENPGDY
QNKRALQNTQSKIRRLIDYYRGD-EVDEDFTYSYDNAVEALGLE--
>har_hispanica_ATCC_33960
-------MARMHTRRRGSSDSDKPAADEPPEWSDVDEDAIEERVVELAEQGHSPSEIGLK
LRDEGVQGTPIPDVSLATGKKVTEILEENEAEPDLPEDLRNLLERAVRLRDHMDENPGDY
QNKRALQNTQSKIRRLIDYYRGD-EVDEDFTYSYDNAVEALGLE--
>har_marismortui_ATCC_43049
-------MARMHTRRRGSSDSDKPAADEPPEWSDVDEDAIEARVVELAEQGHSPSEIGLK
LRDEGVQGTPIPDVSLATGKKVTEILEENEAEPDLPEDLRNLLERAVRLRDHMDENPGDY
QNKRALQNTQSKIRRLIDYYRGD-EVDENFTYSYDNAVEALGLE--
>har_argentinensis_DSM_12282
-------MARMHTRRRGSSDSDKPAADEPPEWSDVDEDAIEARVVELAEQGHSPSEIGLK
LRDEGVQGTPIPDVSLATGKKVTEILEENEAEPDLPEDLRNLLERAVRLRDHMDENPGDY
QNKRALQNTQSKIRRLIDYYRGD-EVDEDFTYSYDNAVEALGLE--
>har_californiae_ATCC_3379
-------MARMHTRRRGSSDSDKPAADEPPEWSDVDEDAIEARVVELAEQGHSPSEIGLK
LRDEGVQGTPIPDVSLATGKKVTEILEENEAEPDLPEDLRNLLERAVRLRDHMDENPGDY
QNKRALQNTQSKIRRLIDYYRGD-EVDEDFTYSYDNAVEALGLE--
>har_sinaiiensis_ATCC_33800
-------MARMHTRRRGSSDSDKPAADEPPEWSDVDEDAIEARVVELAEQGHSPSEIGLK
LRDEGVQGTPIPDVSLATGKKVTEILEENEAEPDLPEDLRNLLERAVRLRDHMDENPGDY
QNKRALQNTQSKIRRLIDYYRGD-EVDEDFTYSYDNAVEALGLE--
>har_japonica_DSM_6131
-------MARMHTRRRGSSDSDKPAADEPPEWSDVDEDAIEARVVELAEQGHSPSEIGLK
LRDEGVQGTPIPDVSLATGKKVTEILEENEAEPELPEDLRNLLERAVRLRDHMDENPGDY
QNKRALQNTQSKIRRLIDYYRGD-EVDEDFTYSYDNAVEALGLE--
>hvx_asiaticus_JCM_14624
-------MARMHPRRRGSSGSDKPTADDPPEWSDVDEDAIEERVVELAEQGHDPSQIGMK
LRDEGVTGTPVPDVSLATGKSITDILDENDAGPELPEDLRNLMKRAIRLREHMQENPQDH
QNKRALQNTESKVRRLVQYYSGD-EIAADFTYSYDVAVELLEE---
>hvx_ruber_XH_70
----------MHTRRRGSSGSDKPTADDPPEWSDVDEDAIEARVVELAEQGHDPSQIGMK
LRDEGVTGTPVPDVSLATGKSITDILDENDAGPELPEDLRNLMKRAIRLREHMQENPQDH
QNKRALQNTESKVRRLVQYYSGD-EIAAEFTYSYDVAVELLEE---
>hrr_chaoviator_HaloG
----------MHTRRRGSSGSDKPAADEPPEWSDVDSEQIEQRVVELAEQGHDPSQIGLK
LRDEGVKGVPVPDVKLATGKKVTEILEEHDADADIPEDLRSLMQRAIRLREHVQENPQDY
QNKRALQNTESKVRRLVDYYRGK-ELEPEFTYSYDVAKTLLEE---
>nab_aegyptia_DSM_13077
-------MARMHTRRRGSSGSDKPAADEPPEWSDVDPDEVEQRVVELAEQGHDPSQIGIK
LRDEGVTGTPVPDVKLVTGKKITQILDENDAKADIPEDLRNLMERAIRLREHVQENPQDY
QNKRALQNTESKVRRLADYYRGD-ELEPDFAYSYEIAVDLLEEN--
>nab_asiatica_DSM_12278
-------MARMHTRRRGSSGSDKPAADEPPEWSDVDPDEVEQRVVELAEQGHDPSQIGIK
LRDEGVTGTPVPDVKLVTGKKITQILDENDAKADIPEDLRNLMERAIRLREHVQENPQDY
QNKRALQNTESKVRRLADYYRGD-ELEPDFAYSYEIAVDLLEEN--
>nab_taiwanensis_DSM_12281
-------MARMHTRRRGSSGSDKPAADEPPEWSDVDPDEVEQRVVELAEQGHDPSQIGIK
LRDEGVTGTPVPDVKLVTGKKITQILDENDAKADIPEDLRNLMERAIRLREHVQENPQDY
QNKRALQNTESKVRRLADYYRGD-ELEPDFAYSYEIAVDLLEEN--
>nab_magadii_ATCC_43099
-------MARMHTRRRGSSGSDKPAADEPPEWSDVDPADVEERVVELADQGHDPSQIGIK
LRDEGVTGTPVPDVKLVTGKKITEILEENDAKADVPADLRNLMERAVRLREHVQANPQDY
QNKRSLQNTESKVRRLVDYYRGN-ELEPDFTYSYEVAVDLLEEH--
>nab_chahannaoensis_JCM_10990
-------MARMHTRRRGSSGSDKPTADEPPEWSDVDPADVEERVVELAAQGHDPSQIGIK
LRDEGVTGTPVPDVKLVTDKKITEILEENDAKADVPEDLRNLMKRAVRLREHVQENPQDY
QNKRSLQNTESKVRRLVDYYRGN-ELEPDFTYSYEVAVDLLEEH--
>nab_hulunbeirensis_JCM_10989
-------MARMHTRRRGSSGSDKPSADEPPEWSDVDPADVEERVVELAAQGHDPSQIGIK
LRDEGVTGTPVPDVKLVTDKKITEILEENDAKADVPEDLRNLMERAVRLREHVQENPQDY
QNKRALQNTESKVRRLVDYYRGN-ELEPDFTYSYEVAVDLLEEH--
>nnm_gari_JCM_14663
-------MARMHPRRRGSSGSDKPSADEPPEWSDVDPEDIEDRVVELAQQGHDPSQIGMK
LRDEGVTGTPIPDIKLATGKKITEILEENDARADIPEDLWNLMERAVRLREHVQQNQQDH
QNKRALQNTEAKVRRLVTYYRGD-ELEADFTYTPEFAKELIEDTA-
>nnm_sp_J7_2
----------MHTRRRGSSGSDKPSADEPPEWSDVDPEDIEDRVVELAQQGHDPSQIGMK
LRDEGVTGTPIPDVKLATGKKITEILEENDARADIPEDLWNLMERAVRLREHVQQNQQDH
QNKRALQNTEAKVRRLVTYYRGD-ELEADFTYTPEFAKELIEDTA-
>nnm_pallidum_DSM_3751
-------MARMHTRRRGSSGSDKPSADEPPEWSDVDPEDIEDRVVELAQQGHDPSQIGMK
LRDEGVTGTPIPDVKLATGKKITEILEENDARSDIPEDLWNLMERAVRLREHVQQNQQDH
QNKRALQNTEAKVRRLVKYYRGD-ELEADFTYTPEFAKELIEDAQ-
>hrr_LB1
----------MHTRRRGSSGSDKPSADEPPEWSDVDPEAVEDRVVELAQQGHDPSQIGMK
LRDEGVTGTPIPDVKLATGKKITEILEENDARSDIPEDLWNLMERAVRLREHVQRNQQDH
QNKRALQNTEAKVRRLVTYYRGD-ELEADFTYTPEFAKELIEDAE-
>nnm_altunense_JCM_14663
-------MARMHTRRRGSSGSDKPSADEPPEWSDVDPEAVEDRVVELAQQGHDPSQIGMK
LRDEGVTGTPIPDVKLATGKKITEILEENDARSDIPEDLWNLMERAVRLREHVQQNQQDH
QNKRALQNTEAKVRRLVTYYRGD-ELEADFTYTPEFAKELIEDAE-
>nnm_versiforme_JCM_10478
-------MARMHTRRRGSSGSDKPSADEPPEWSDVDPADIEDRVVELAEQGHEPSQIGMK
LRDEGVTGTPVPDVKLATGKKITEILEENDARADIPEDLWSLMERAVRLREHMQENQQDH
QNKRALQNTEAKVRRLADYYRGD-ELEPDFTYTPELAQELIEDAE-
>htg_thermotolerans_DSM_11522
-------MARMHTRRRGSSGSDKPSADEPPEWSDVDPEEIESRVVELAEQGHDPSQIGMK
LRDEGVTGTPIPDVKLATGKKITEILEENDARADIPEDLWNLMERAVRLREHVQQNQQDH
QNKRALQNTEAKVRRLADYYRGD-ELEPDFTYTPELAKELIGDAE-
>nnm_pellirubrum_DSM_15624
-------MARMHTRRRGSSGSDKPSADEPPEWSDVDPEDIESRVVELAEQGHDPSQIGMK
LRDEGVTGTPIPDVKLATGKKITEILEENDARADIPEDLWNLMERAVRLREHVQQNQQDH
QNKRALQNTEAKVRRLADYYRGD-ELEPDFTYTPELAKELIEDAE-
>htg_limicola_JCM_13563
-------MARMHTRRRGSSGSDKPSADEPPEWSDVDPEDIESRVVELAEQGYDPSQIGMK
LRDEGVTGTPVPDVKLATGKKVTEILEENDATSDIPEDLRNLMDRAVRLREHVQANPQDY
QNKRALQNTESKVRRLVDYYRGD-ELEPDFTYSYDVAVELLENE--
>ncc_amylolyticus_DSM_10524
-------MARMHTRRRGSSGSDKPTADEPPEWSDVDADDIEARVVELAEQGHDPSQIGIK
LRDEGVTGTPVPDVKLATGKKVTEILEENDAKADLPEDLRSLMQRAVRLREHIQQNPQDY
QNKRALQNTESKVRRLVHYYRGD-ELEADFQYSYDVAVELLEE---
>ncc_jeotgali_DSM_18795
-------MARMHTRRRGSSGSDKPTADEPPEWSDVDADDIEARVVELAEQGHDPSQIGLK
LRDEGVTGTPVPDVKLATGKKITEILEENDAKADIPEDLRSLMQRAVRLREHIRENPQDY
QNKRALQNTESKVRRLVDYYRGD-ELEADFQYSYDVAVELLEE---
>ncc_occultus_SP4
-------MARMHTRRRGSSGSDKPTADEPPEWSDVDADDIEARVVELAEQGYDPSQIGLK
LRDEGVTGTPVPDVKLATGKKITEILEENDAKADIPEDLRSLMERAVRLREHVQENPQDY
QNKRALQNTESKVRRLVDYYRGD-ELEADFQYSYDVAVEILEE---
>nln_innermongolicus_JCM_12255
-------MARMHTRRRGSSGSDKPAADEPPEWSDVDADQIEDRVVELAEQGYEPSQIGMK
LRDEGVTGTPIPDVKLATGKKVTEILEENDADSEFPEDLYNLMERAVRLREHVRSNPQDY
QNKRALQNTESKVRRLVDYYRGD-ALEPDFKYSYDVAKQIVDE---
>nrr_tibetense_GA33
-------MARMHTRRRGSSGSDKPAADEPPEWSDVDADKIEDRVVELAEQGYDPSQIGMK
LRDEGVTGTPIPDVKLATGKKLTAILEENDAKSDLPEDLENLMERAIRLREHIQENQQDY
QNKRALQNTESKVRRLVSYYRGN-ELEPDFTYSYEVAKDLLDE---
>nbt_gregoryi_SP2
-------MARMHTRRRGSSGSDKPTADEPPEWSDVDSADIEDRVVELAEQGYDPSQIGIK
LRDEGVTGTPIPDVKLATGKKITEILEENDAKSDIPEDLRNLMERAVRLREHVQQNQQDH
QNKRALQNTESKVRRLVDYYRGD-ELEPDFTYSYEQAKDLLDEQ--
>hbi_lacisalsi_AJ5
-------MARMHPRRRGSSGSDKPAADEPPEWSDVDPEQIEERVVELAEQGHDPSQIGIK
LRDEGVTGTPIPDVKLATGKKITEILEEHDAEPEFPEDLRNLMKRAVRLREHVQQNPQDY
QNKRALQNTESKVRRLVDYYRGD-ELEPDFTYSYEQAKELLE----
>hbi_nitrareducens_JCM_10879
-------MARMHTRRRGSSGSDKPAADEPPEWSDVDPEQIEQRVVELAEQGHDPSQIGIK
LRDEGVTGTPIPDVKLATGKKISEILEENDAEPEIPEDLRNLMERAVRLREHVQQNPQDH
QNKRALQNTESKVRRLVDYYRGD-ELEPDFTYSYEQAKELLEE---
>nrr_bangense_JCM_10635
-------MARMHTRRRGSSGSDKPAADEPPEWSDVDSDKIEDRVVELAEQGYEPSQIGMK
LRDEGVTGTPIPDVKLATGKKLTEILEENDAKSDIPEDLYNLMERAVRLREHIQQNQQDY
QNKRALQNTESKVRRLVDYYRGD-EIEPDFTYSYDVAVELIEE---
>nrr_sulfidifaciens_JCM_14089
-------MARMHTRRRGSSSSDKPAADEPPEWSDVDSDKIEDRVVELAEQGYEPSQIGMK
LRDEGVTGTPIPDVKLATGKKLTEILEENDAKSDIPEDLYNLMERAVRLREHIQQNQQDY
QNKRALQNTESKVRRLVDYYRGD-EIEPDFTYSYDVAKQLIDE---
>hpg_xanaduensis_SH_6
----------MHTRRRGSSGSDKPAADEPPEWSDVDADDIEDRVVELAEQGYDPSQIGMK
LRDEGVTGTPIPDVKLATGKKITEILEENDATSDIPEDLYNLMERAVRLREHVQQNPQDY
QNKRALQNTESKVRRLVDYYRGD-ELEPDFTYTYDVAKDLLDEE--
>htg_salina_JCM_13891
-------MARMHTRRRGSSGSDKPTADDPPEWSDVDADDIESRVVELAEQGYDPSQIGMK
LRDEGVTGTPVPDVKLATGKKITEILEENDARSEFPEDLYNLMERAVRLREHIQQNPQDY
QNKRALQNTESKVRRLVDYYRGD-EVEPDFTYSYDVAKELLDEE--
>htg_turkmenica_DSM_5511
-------MARMHTRRRGSSGSDKPTADDPPEWSDVDADDIEARVVELAEQGYDPSQIGMK
LRDEGVTGTPVPDVKLATGKKITEILEENDARSEFPEDLYNLMERAVRLREHIQQNPQDY
QNKRALQNTESKVRRLVDYYRGD-EVEPDFTYSYDVAKELLDEE--
>hqr_J07HQX50
-------------------------------------------------------QIGMK
LRDEGVKGVPIPNIKLATEKKVTTILEEHDAGNELPEDLRNLMERAVRLRRHVDDNGQDM
QNKRALQNTESKIRRLVNYYRGD-KLEEDFNYTFDVAVDLLES---
>hqr_walsbyi_C23
-------MARMHTRRRGSSGSDKPVADDPPEWSDIDADAIEERVVELAEQGHEPSQIGMK
LRDEGVKGTPIPDVKLATDKKVTTILEEHNAKPELPEDLRNLMERAIRLRRHVDENGQDM
QNKRALQNTESKIRRLASYYRGD-ELDEDFTYSFEVAVELLEAEEA
>hqr_walsbyi_DSM_16790
-------MARMHTRRRGSSGSDKPVADDPPEWSDIDADAIEERVVELAEQGHEPSQIGMK
LRDEGVKGTPIPDVKLATDKKVTTILEEHNAKPELPEDLRNLMERAIRLRRHVDENGQDM
QNKRALQNTESKIRRLASYYRGD-ELDEDFTYSFEVAVELLEAEEA
>hfx_elongans_ATCC_BAA_1513
-------MARMHTRRRGSSGSDKPVADEAPEWSDVDAADIEARVVELAEQGKDPSQIGLA
LRDEGVKGVPIPDVKLATGKKVTTILEENDADPELPEDLKNLMERAVRLRDHMETNRQDK
SNRRALQNTESKIRRLVAYYRGN-KLDEDFTYNYDVAVELLEE---
>hfx_larsenii_JCM_13917
-------MARMHTRRRGSSGSDKPVADEAPEWSDVDAADIEARVVELAEQGKDPSQIGLA
LRDEGVKGVPIPDVKLATGKKVTTILEENDADPELPEDLKNLMERAVRLRDHMETNRQDK
SNRRALQNTESKIRRLVDYYRGN-KLDEDFTYNYDVAVELLEK---
>hfx_denitrificans_ATCC_35960
-------MARMHTRRRGSSSSDKPVADEAPEWSDVDAADIEARVVELAEQGKDPSQIGLS
LRDEGVKGVPVPDVKLATGKKVTAILEENDAAGDLPEDLRNLMERAVRLREHMEENQQDK
SNRRALQNTESKIRRLVSYYRGD-KLDDDFTYSYDVAVELLEE---
>hfx_alexandrinus_JCM_10717
-------MARMHTRRRGSSSSDKPVADEAPEWSDVDAADIEARVVELAEQGKDPSQIGLS
LRDEGVKGVPVPDVKLATGKKVTTILEENDAAGDLPEDLRNLMERAIRLREHMEENQQDK
SNRRALQNTESKIRRLVSYYRGD-KLDDDFTYSYDVAVELLEE---
>hfx_BAB-2207
-------MARMHTRRRGSSSSDKPVADEAPEWSDVDAADIEARVVELAEQGKDPSQIGLS
LRDEGVKGVPVPDVKLATGKKVTTILEENDAAGDLPEDLRNLMERAIRLREHMEENQQDK
SNRRALQNTESKIRRLVSYYRGD-KLDDDFTYSYDVAVELLEE---
>hfx_lucentense_DSM_14919
-------MARMHTRRRGSSSSDKPVADEAPEWSDVDAADIEARVVELAEQGKDPSQIGLS
LRDEGVKGVPVPDVKLATGKKVTTILEENDAAGDLPEDLRNLMERAIRLREHMEENQQDK
SNRRALQNTESKIRRLVSYYRGD-KLDDDFTYSYDVAVELLEE---
>hfx_volcanii_DS2
-------MARMHTRRRGSSSSDKPVADEAPEWSDVDAADIEARVVELAEQGKDPSQIGLS
LRDEGVKGVPVPDVKLATGKKVTTILEENDAAGDLPEDLRNLMERAIRLREHMEENQQDK
SNRRALQNTESKIRRLVSYYRGD-KLDDDFTYSYDVAVELLEE---
>hfx_ATCC_BAA-644
-------MARMHTRRRGSSSSDKPVADEAPEWSDVDAADIEARVVELAEQGKDPSQIGLS
LRDEGVKGVPVPDVKLATGKKVTTILEENDAAGDLPEDLRNLMERAVRLREHMEENQQDK
SNRRALQNTESKIRRLVSYYRGD-KLDDDFTYSYDVAVELLEE---
>hfx_ATCC_BAA-645
-------MARMHTRRRGSSSSDKPVADEAPEWSDVDAADIEARVVELAEQGKDPSQIGLS
LRDEGVKGVPVPDVKLATGKKVTTILEENDAAGDLPEDLRNLMERAVRLREHMEENQQDK
SNRRALQNTESKIRRLVSYYRGD-KLDDDFTYSYDVAVELLEE---
>hfx_ATCC_BAA-646
-------MARMHTRRRGSSSSDKPVADEAPEWSDVDAADIEARVVELAEQGKDPSQIGLS
LRDEGVKGVPVPDVKLATGKKVTTILEENDAAGDLPEDLRNLMERAVRLREHMEENQQDK
SNRRALQNTESKIRRLVSYYRGD-KLDDDFTYSYDVAVELLEE---
>hfx_gobbonsii_ATCC_33959
-------MARMHTRRRGSSSSDKPVADEAPEWSDVDAADIEARVVELAEQGKDPSQIGLS
LRDEGVKGVPVPDVKLATGKKVTTILEENDAAGDLPEDLRNLMERAVRLREHMEENQQDK
SNRRALQNTESKIRRLVSYYRGD-KLDDDFTYSYDVAVELLEE---
>hfx_prahovense_DSM_18310
-------MARMHTRRRGSSSSDKPVADEAPEWSDVDAADIEARVVELAEQGKDPSQIGLS
LRDEGVKGVPVPDVKLATGKKVTTILEENDAAGDLPEDLRNLMERAVRLREHMEENQQDK
SNRRALQNTESKIRRLVSYYRGD-KLDDDFTYSYDVAVELLEE---
>hfx_mediterranei_ATCC_33500
-------MARMHTRRRGSSSSDKPVADEAPEWSDVDAADIEARVVELAEQGNDPSQIGLA
LRDEGVKGVPIPDVKLATGKKVTTILEENDAASDLPEDLRNLMERAVRLREHMEENQQDK
SNRRALQNTESKIRRLVSYYQGN-KLDEDFTYSYDVAVELLEK---
>hfx_mucosum_ATCC_BAA_1512
-------MARMHTRRRGSSSSDKPVADEAPEWSDVDEADIEARVVELAEQGKDPSQIGLA
LRDEGVKGVPIPDVKLATGKKVTTILEENDATSDLPEDLRNLMERAVRLREHMEENQQDK
SNRRALQNTESKIRRLVSYYQGN-KLDDDFTYSYDVAVELLEK---
>hgm_borinquense_DSM_11551
-------MARMHTRRRGQSGSDKPVADEPPEWSDVDAEDIESRVVELAEQGHEPSQIGLK
LRDEGVKGTPIPDVKLATGKKITAILEENDAAPELPEDLRNLMERAVRLREHMDENPQDK
QNKRALQNTESKIRRLVSYYQGD-ELDEDFTYSYDVAVELLD----
>hsn_pallida_JCM_14848
-------MARMHTRRRGQSGSDKPVADEPPEWSDVDAEDIESRVVELAEQGNEPSQIGLK
LRDEGVKGTPVPDVKLATGKKITTILEENDAAPELPEDIRNLMERAIRLREHMEENSQDM
QNKRALQNTESKIRRLANYYRGD-ELDEDFKYSYDAAVELLE----
>haloarchaeon_3A1_DGR
------------------------MADDSPEWSDVDAEDIESRVVELAEQGYDPSQIGMK
LRDEGVTGTPIPDVKLATGKKVTEILEEHDAGSSVPEDFRNLVERAIGLREHMEENPQDH
QNKRALQNTESKIRRLADYYRGD-QLPEDFTYTYENGVELLEE---
>hrr_Cb34
MPFQSQTMARMHTRRRGSSGSDKPATDENPEWSDVDAEDIESRVVELAEQGHDPSVIGIK
LRDEGVKGVPVPDVKLATGKKVTEILEEHDAEPDLPEDLRNLLARAVRLREHMAENGQDY
QNKRALQNTESKIRRLADYYRGD-ELAEDFTYTYENAAELLEE---
>hrr_aidingense_JCM_13916
-------MARMHTRRRGSSGSDKPATDENPEWSDVDAEDIESRVVELAEQGHDPSVIGLK
LRDEGVKGVPVPDVKLATGKKVTEILEEHDAASAYPEDLRKLMERAVRLREHMAENGQDY
QNKRSLQNTESKIRRLANYYRGD-EIDEEFTYTYELAAELLDDE--
>hrr_Ea1
----------MHTRRRGSSGSDKPATDENPEWSDVDAEDIESRVVELAEQGHDPSVIGLK
LRDEGVKGVPVPDVKLATGKKLTEILEEHDAAAEYPEDLRKLMERAVRLREHMAENGQDY
QNKRALQNTESKIRRLANYYRGD-EIDEEFTYTYERAAELVGDE--
>hrr_Ea8
----------MHTRRRGSSGSDKPATDENPEWSDVDAEDIESRVVELAEQGHDPSVIGLK
LRDEGVKGVPVPDVKLATGKKLTEILEEHDAAAEYPEDLRKLMERAVRLREHMAENGQDY
QNKRALQNTESKIRRLANYYRGD-EIDEEFTYTYERAAELVGDE--
>hrr_Eb13
----------MHTRRRGSSGSDKPATDENPEWSDVDAEDIESRVVELAEQGHDPSVIGLK
LRDEGVKGVPVPDVKLATGKKLTEILEEHDAAAEYPEDLRKLMERAVRLREHMAENGQDY
QNKRALQNTESKIRRLANYYRGD-EIDEEFTYTYERAAELVGDE--
>hrr_IB24
----------MHTRRRGSSGSDKPATDENPEWSDVDAEDIESRVVELAEQGHDPSVIGLK
LRDEGVKGVPVPDVKLATGKKLTEILEEHDAAAEYPEDLRKLMERAVRLREHMAENGQDY
QNKRALQNTESKIRRLANYYRGD-EIDEEFTYTYERAAELVGDE--
>hrr_hd13
MPFQFQTMARMHTRRRGSSGSDKPATDENPEWSDVDAEDIESRVVELAEQGHDPSVIGLK
LRDEGVKGVPVPDVKLATGKKLTEILEEHDAAAEYPEDLRKLMERAVRLREHMAENGQDY
QNKRALQNTESKIRRLANYYRGD-EIDEEFTYTYERAAELVGDE--
>hrr_lacusprofundi_ATCC_49239
----------MHTRRRGSSGSDKPATDENPEWSDVDAEDIESRVVELAEQGHDPSVIGLK
LRDEGVKGVPVPDVKLATGKKLTDILEAHDADSEFPEDLRNLMAQAVRLREHMAENGQDH
QNKRSLQNTESKIRRLANYYRGD-EIDEEFTYTHELAAELLEDE--
>hrr_lipolyticum_DSM_21995
-------MARMHTRRRGSSGSDKPATDENPEWSDVDAEDIESRVVELAEQGHDPSVIGLK
LRDEGVKGVPVPDVKLATGKKLTEILEEHDAEPEFPEDLYNLMRQAVRLREHMAENGQDH
QNKRALQNTESKIRRLANYYRGD-EIDEEFTYTHEYAAELLDDE--
>hrr_kocurii_JCM_14978
-------MARMHTRRRGSSGSDKPATDENPEWSDVDAEDIESRVVELAEQGHDPSVIGLK
LRDEGVKGVPVPDVKLATGKKLTEILDEHDADPEFPEDLRNLMAQAVRLREHMAENGQDH
QNKRALQNTESKIRRLANYYRGD-EIDEEFTYTHEYAAELLDDE--
>hrr_saccharovorum_DSM_1137
-------MARMHTRRRGSSGSDKPATDENPEWSDVDAEDIESRVVELAEQGHDPSVIGLK
LRDEGVKGVPVPDVKLATGKKLTEILDEHDAEPELPEDLRNLMAQAVRLREHMAENGQDH
QNKRALQNTESKIRRLADYYRGD-EIDEEFTYTHEYAAELLDDE--
>hrr_C49
----------MHTRRRGSSGSDKPATDENPEWSDVDAEDIESRVVELAEQGHDPSVIGLK
LRDEGVKGVPVPDVKLATGKKVTEILDEHDADSELPEDLRNLMSQAIRLREHMAENGQDH
QNKRALQNTESKIRRLANYYRGD-KIDEEFTYTYENAAELLGDN--
>hrr_SP5
----------MHTRRRGSSGSDKPATDETPEWSDVDAEDIESRVVELAEQGHDPSVIGLK
LRDEGVKGVPIPDVKLATGKKVTEILEEHDADADLPEDLRNLMRQAIRLREHMEENGQDH
QNKRALQNTESKIRRLANYYRGD-EIDEEFTYTYENAVELLEE---
>hrr_SP7
----------MHTRRRGSSGSDKPATDETPEWSDVDAEDIESRVVELAEQGHDPSVIGLK
LRDEGVKGVPIPDVKLATGKKVTEILEEHDADADLPEDLRNLMRQAIRLREHMEENGQDH
QNKRALQNTESKIRRLANYYRGD-ELDEEFTYTYENAVELLEE---
>hrr_coriense_DSM_10284
-------MARMHTRRRGSSGSDKPATDETPEWSDVDAEDIESRVVELAEQGHDPSVIGLK
LRDEGVKGVPVPDVKLATGKKVTEILEAHDADADIPEDLRNLMSQAIRLREHMEENGQDH
QNKRALQNTESKIRRLANYYRGD-EIDEEFTYTYENAVELLEE---
>hrr_californiensis_DSM_19288
-------MARMHTRRRGSSGSDKPATDETPEWSDVDAEDIESRVVELAEQGHDPSVIGLK
LRDEGVKGVPVPDVKLATGKKVTEILEDHDAGADIPEDLRNLMSQAIRLREHMEENGQDH
QNKRALQNTESKIRRLANYYRGD-EIDEEFTYTYENAVEYLEE---
>hrr_hochstenium_ATCC_700873
-------MARMHTRRRGSSGSDKPATDETPEWSDVDAEDIESRVVELAEQGHDPSVIGLK
LRDEGVKGVPVPDVKLATGKKVTEILEEHDADADLPEDLRNLMSQAIRLREHMEENGQDH
QNKRALQNTESKIRRLADYYRGD-EIDEEFTYTYENAVEYLEE---
>hrr_tebenquichense_DSM_14210
-------MARMHTRRRGSSGSDKPATDETPEWSDVDAEDIESRVVELAEQGHDPSVIGLK
LRDEGVKGVPVPDVKLATGKKVTEILDEHDADADIPEDLRNLMSQAIRLREHMEENGQDH
QNKRALQNTESKIRRLADYYRGD-EIDEEFTYTYENAVEYLEE---
>hrr_C2_a
----------MHTRRRGSSGSDKPATDETPEWSDVDAEDIESRVVELAEQGHDPSVIGLK
LRDEGVKGVPVPDVKLATGKKVTEILEEHDADADIPEDLRNLMSQAVRLREHMAENGQDH
QNKRALQNTESKIRRLANYYRGD-EIDEEFTYTYENAVELLEE---
>hrr_Ec15
----------MHTRRRGSSGSDKPATDETPEWSDVDAEDIESRVVELAEQGHDPSVIGLK
LRDEGVKGVPVPDVKLATGKKVTEILEEHDADADIPEDLRNLMSQAVRLREHMAENGQDH
QNKRALQNTESKIRRLANYYRGD-EIDEEFTYTYENAVELLEE---
>hrr_Fb21
----------MHTRRRGSSGSDKPATDETPEWSDVDAEDIESRVVELAEQGHDPSVIGLK
LRDEGVKGVPVPDVKLATGKKVTEILEEHDADADIPEDLRNLMSQAVRLREHMAENGQDH
QNKRALQNTESKIRRLANYYRGD-EIDEEFTYTYENAVELLEE---
>hrr_G37
----------MHTRRRGSSGSDKPATDETPEWSDVDAEDIESRVVELAEQGHDPSVIGLK
LRDEGVKGVPVPDVKLATGKKVTEILEEHDADADIPEDLRNLMSQAVRLREHMAENGQDH
QNKRALQNTESKIRRLANYYRGD-EIDEEFTYTYENAVELLEE---
>hrr_Ga36
----------MHTRRRGSSGSDKPATDETPEWSDVDAEDIESRVVELAEQGHDPSVIGLK
LRDEGVKGVPVPDVKLATGKKVTEILEEHDADADIPEDLRNLMSQAVRLREHMAENGQDH
QNKRALQNTESKIRRLANYYRGD-EIDEEFTYTYENAVELLEE---
>hrr_LD3
----------MHTRRRGSSGSDKPATDETPEWSDVDAEDIESRVVELAEQGHDPSVIGLK
LRDEGVKGVPVPDVKLATGKKVTEILEEHDADADIPEDLRNLMSQAVRLREHMAENGQDH
QNKRALQNTESKIRRLANYYRGD-EIDEEFTYTYENAVELLEE---
>hrr_LG1
----------MHTRRRGSSGSDKPATDETPEWSDVDAEDIESRVVELAEQGHDPSVIGLK
LRDEGVKGVPVPDVKLATGKKVTEILEEHDADADIPEDLRNLMSQAVRLREHMAENGQDH
QNKRALQNTESKIRRLANYYRGD-EIDEEFTYTYENAVELLEE---
>hrr_Ga2p
----------MHTRRRGSSGSDKPATDETPEWSDVDAEDIESRVVELAEQGHDPSVIGLK
LRDEGVKGVPVPDVKLATGKKVTEILEEHDADADIPEDLRNLMSQAVRLREHMAENGQDH
QNKRALQNTESKIRRLANYYRGD-EIDEEFTYTYENAVEILEE---
>hrr_arcis_JCM_13916
-------MARMHTRRRGSSGSDKPATDETPEWSDVDAEDIESRVVELAEQGHDPSVIGLK
LRDEGVKGVPVPDVKLATDKKITEILEEHDADADIPEDLRNLMSQAIRLREHMEENGQDH
QNKRALQNTESKIRRLANYYRGD-EIDEEFTYTYENAVEYLEE---
>hrr_distributum_JCM_10118
-------MARMHTRRRGSSGSDKPATDETPEWSDVDAEDIESRVVELAEQGHDPSVIGLK
LRDEGVKGVPVPDVKLATDKKITEILEEHDADADIPEDLRNLMSQAIRLREHMEENGQDH
QNKRALQNTESKIRRLANYYRGD-EIDEEFTYTYENAVEYLEE---
>hrr_litoreum_JCM_13561
-------MARMHTRRRGSSGSDKPATDETPEWSDVDAEDIESRVVELAEQGHDPSVIGLK
LRDEGVKGVPVPDVKLATDKKITEILEEHDADADIPEDLRNLMSQAIRLREHMEENGQDH
QNKRALQNTESKIRRLANYYRGD-EIDEEFTYTYENAVEYLEE---
>hrr_terrestre_JCM_10247
-------MARMHTRRRGSSGSDKPATDETPEWSDVDAEDIESRVVELAEQGHDPSVIGLK
LRDEGVKGVPVPDVKLATDKKITEILEEHDADADIPEDLRNLMSQAIRLREHMEENGQDH
QNKRALQNTESKIRRLANYYRGD-EIDEEFTYTYENAVEYLEE---
>hrr_C3
----------MHTRRRGSSGSDKPATDETPEWSDVDAEDIESRVVELAEQGHDPSVIGLK
LRDEGVKGVPVPDVKLATDKKITEILEEHDADADIPEDLRNLMSQAIRLREHMEENGQDH
QNKRALQNTESKIRRLANYYRGD-EIDEEFTYTYENAVEYLEE---
>hrr_E3
----------MHTRRRGSSGSDKPATDETPEWSDVDAEDIESRVVELAEQGHDPSVIGLK
LRDEGVKGVPVPDVKLATDKKITEILEEHDADADIPEDLRNLMSQAIRLREHMEENGQDH
QNKRALQNTESKIRRLANYYRGD-EIDEEFTYTYENAVEYLEE---
>hrr_E8
----------MHTRRRGSSGSDKPATDETPEWSDVDAEDIESRVVELAEQGHDPSVIGLK
LRDEGVKGVPVPDVKLATDKKITEILEEHDADADIPEDLRNLMSQAIRLREHMEENGQDH
QNKRALQNTESKIRRLANYYRGD-EIDEEFTYTYENAVEYLEE---
>hrr_LG2
----------MHTRRRGSSGSDKPATDETPEWSDVDAEDIESRVVELAEQGHDPSVIGLK
LRDEGVKGVPVPDVKLATDKKITEILEEHDADADIPEDLRNLMSQAIRLREHMEENGQDH
QNKRALQNTESKIRRLANYYRGD-EIDEEFTYTYENAVEYLEE---
>hrr_LG3
----------MHTRRRGSSGSDKPATDETPEWSDVDAEDIESRVVELAEQGHDPSVIGLK
LRDEGVKGVPVPDVKLATDKKITEILEEHDADADIPEDLRNLMSQAIRLREHMEENGQDH
QNKRALQNTESKIRRLANYYRGD-EIDEEFTYTYENAVEYLEE---
>hrr_SP3
----------MHTRRRGSSGSDKPATDETPEWSDVDAEDIESRVVELAEQGHDPSVIGLK
LRDEGVKGVPVPDVKLATGKKVTEILEEHDADADIPEDLRNLMTQAIRLREHMEENGQDH
QNKRALQNTESKIRRLANYYRGD-EIDEEFTYTYENAVEYLEE---
>hrr_SP9
----------MHTRRRGSSGSDKPATDETPEWSDVDAEDIESRVVELAEQGHDPSVIGLK
LRDEGVKGVPVPDVKLATGKKVTEILEEHDADADIPEDLRNLMTQAIRLREHMEENGQDH
QNKRALQNTESKIRRLANYYRGD-EIDEEFTYTYENAVEYLEE---
>hrr_167
----------MHTRRRGSSGSDKPATDETPEWSDVDAEDIESRVVELAEQGHDPSVIGLK
LRDEGVKGVPVPDVKLATGKKVTEILEEHDADAEIPEDLRNLMSQAIRLREHMEENGQDH
QNKRALQNTESKIRRLANYYRGD-EIDEEFTYTYENAVEYLEE---
>hrr_C2_b
----------MHTRRRGSSGSDKPATDETPEWSDVDAEDIESRVVELAEQGHDPSVIGLK
LRDEGVKGVPVPDVKLATGKKVTEILEEHDADAEIPEDLRNLMSQAIRLREHMEENGQDH
QNKRALQNTESKIRRLANYYRGD-EIDEEFTYTYENAVEYLEE---
>hrr_T3cd
----------MHTRRRGSSGSDKPATDETPEWSDVDAEDIESRVVELAEQGHDPSVIGLK
LRDEGVKGVPVPDVKLATGKKVTEILEEHDADADIPEDLRNLMSQAIRLREHMEENGQDH
QNKRALQNTESKIRRLANYYRGD-EIDEEFTYTYENAVEYLEE---
>hac_jeotgali_B3
-------MARMHTRRRGSSGSDRPAADEPPEWSDVDASEIESRVVELAEQGHDPSQIGMK
LRDEGVKGTPIPNVKLATDKKVGEILEENDASPEVPEDLRNLMERAIRLREHMQDNQQDA
QNKRALQNTEAKVRRLVNYYRGD-ELPMDFRYTYRNAQELLE----
>hns_J07HN4
-------MARMHTRRRGSSGSDRPAADEPAEWSDVDADAIENRVVELAEQGHDPSVIGMK
LRDEGVKGTPIPNVKLATGKKVGEILEEHDADPELPEDLRNLMERAITLTEHLDENGQDY
QNKRALQNTESKIRRLANYYRGD-KIDADFNYSYEQAKELLE----
>hns_J07HN6
-------MARMHTRRRGSSGSDRPAADEPPEWSDVDAEAIESRVVELAEQGHDPSVIGMK
LRDEGVKGTPIPNVKLATDKKVGEILEEHDAAPDLPEDLRNLMERAINLHEHMEDNGQDH
QNKRALQNTESKIRRLADYYRGD-EIDADFNYSYEQAQERLD----
