# Supplementary material for: Inteins as indicators of gene flow in the halobacteria
Source: Front Microbiol. 2014 Jun 26;5:299. doi: 10.3389/fmicb.2014.00299 (PMC4071816; doi:10.3389/fmicb.2014.00299)
Supplement: Supplementary file 1 [file DataSheet1.ZIP › data_file1/reference_tree_alignment/S14e_S11p.aln]

>gi|541180115|gb|ERG88712.1| pyruvate/2-oxoglutarate dehydrogenase complex, dihydrolipoamide dehydrogenase-like component [halophilic archaeon J07HX5]
---------------------------------------------MELATAYQKLGADVT
VIEQREDAMPAYGASVTEVVRERAKDLGVEFAFGLTAIDWEPAGKGLTLLAETDDRTVAE
FGAETCLVAVGREP----------------------------------------------
------------------------------------------------------------
-------------------VTDTVNLAAADIETDGRGII---------------------
------------------------------------------ITDNKART----------
------------------------------------------------------------
-------------SADHIFAVGDAAGDPMLAH----------------------------
------------A-----------------------------------------------
-----------------------------AFAEGEVAAEVIAGEPAALDHRGVPAAVFTD
PEVGTVGLTEFEAREAGFDPVVGEMPLRASGRAMTLGDTDGF--------VRVVADNDGG
---------------------------FVLGGEVVG---------------------PEA
SELIATLG---------------IAVELGATLEDVAKTIHVHP-----------------
-----TLSEAVHEAVK---NARDQSV----------------------------------
------------------------------------------------------------
-------HC
>gi|515912800|ref|WP_017343383.1| hypothetical protein [Halorubrum sp. T3]
MTSTEYDFVVVGAGSAGCVLANRLTADLETSVLLLEAGTPDDDRNISIPAAFPELFKTDA
DWEYYTEPQDGCAGRELYWPRGKTLGGCSSTNAMIYVRGHPSDYDGWAELG--NDG----
WAYDSMLEYFKRAE----------------------------------------------
------------------------------------------------------------
----TFEPGDSSYHGDEGPLNVTDQSSPRPASEAFVRAA---------------------
------------------------------------------AQAGYDRN----------
------------------------------------------------------------
--------------------------DDFNGAEQAGVGLYHVTQKDGKRHSAADAYLKPA
LDRPNLTAETGAQ---------------------------------------------VT
EVTIEDGRATGVEYSQDGEIRSVDATEEVVLSAGAVNSPQLLMLSGIGDPDHLADHGIDV
EAASPGVGRNLQDHLFAFTVYETDDDVSTLDDAGSLRDLFNWFVFKRGKLTSNVG--EAG
GFVRTDEGEPRPDLQFHFAPSYFMEHGLENPEEGRGLSIGATQLR------------PES
RGRVRLSSDDPFEAPAIDPNYLDERADLETLVEGVKRAREIADQDALSEYLDRELWPGED
VETDEEIARHVREECHTVYHPVGTCK---------------------------------M
GDDDAAVVDDELRVRGVEGLRVVDASVMPTLVGGNTNAPTIAIAERAADLIREDRTAAAE
GSVSAAGD-
>lcl|36549_1839 unnamed protein product
-----------------MIVERRIVYSTPSDTFLLRSRMERDMGLDDDAREYHRQEPPGK
IAIETTKPTNTQRDLSLAYSPGVAAPCRDIAADPESVFEYTAKGNLVAVVSNGSAV----
LGLGDIGAAASKPVMEGKGVLFKRFADIDVFDIELDIDSVDPFCEAVKAMEPTFGGINLE
DIKAPECFKIEERLREEMDVPVFHDDQHGTAIISGAALMNAVDISDKDLSELEIVFSGAG
ASAIATARFYVSLGARKENITMCDSSGIITEERVEAGEVNEYKSQFATPVEGGDLADAME
GADVFVGLSVGGIVSQEMVRSMGDDPIIFAMANPDPEITYEDAKDARDDTVIMATGRSDY
PNMVNNVLGFPFLFRGALDVRATEINEEMKAAAAEALADLARKDVPDAVVKAYGDEPLQF
GPDYVIPKPLDPRVLFEVAPRVAEAAMK---S----------------------------
------------GSARAEIDLEKYRERLEARLGKSREMMRVVLNKAKSDPKRIALAEGTD
EKMIRAAYQLSEQGIAEPVLLGDADTISQTAAELGLSFRPEVVDPDDRDVSGYGDRLYEL
RKRKGITKREADDLVKRDTNYLGSVMVETGDVDAMLTGLTHHYPSALRPPLQIVG-S-AA
-----------------------------DTDTVAGVYMLTFKNRVIFCADTTVNQDPDA
E-TLAEVT--------------RHTADLA-RRFNVEPRAAMLS-----------------
---YSNFGSVDNEGTR---KPRDAVDILQSDDAVDFPVDGEMQADTAVVDDILNGTYEFS
QLDEAANVLVFPNLEAGNIGYKLLQRLGGAEAIGPMLVGMDEPVHVLQRGDEVKDIVNLA
SVAVVDAQE
>gi|339756825|gb|EGQ40408.1| SSU ribosomal protein S11P [Candidatus Nanosalinarum sp. J07AB56]
---------------------------------------------MT-------------
-----------------------------------------------------------K
KGIVNIYSSFNNTI----------------------------------------------
------------------------------------------------------------
-------------------IHVTDTTGAETISQVTAGMV---------------------
------------------------------------------TDKGHLQG----------
------------------------------------------------------------
--------------------------SS---F----------------------------
------------P-----------------------------------------------
-----------------------------AMKAAKQAVE---------------------
-----------ESLEAGLDEVD----------------------------IQVRAP--GG
-----------------------------QKEKIPG---------------------KGS
QPAIRAIS--------------RSDIEVG-EIRDVTPI----P-----------------
-----------HDSCRKKGGKRGRRV----------------------------------
------------------------------------------------------------
---------
>gi|322369535|ref|ZP_08044100.1| 30S ribosomal protein S11P [Haladaptatus paucihalophilus DX253]
---------------------------------------------MS-------------
----------------------------------------------------DN---DET
WGIAHVHASFNNTI----------------------------------------------
------------------------------------------------------------
-------------------ITITDLTGAETVAKSSGGSV---------------------
------------------------------------------VKQNRDES----------
------------------------------------------------------------
--------------------------SP---Y----------------------------
------------A-----------------------------------------------
-----------------------------AMQMAETVAE---------------------
-----------EVKAAGIDGLH----------------------------IRVRGP--GG
-----------------------------NLQQNPG---------------------PGA
QATIRALA--------------RAGIEIG-RIEDVTPI----P-----------------
-----------HDGTR---APKGSGF----------------------------------
------------------------------------------------------------
---------
>gi|448378225|ref|ZP_21560699.1| 30S ribosomal protein S11P [Halovivax asiaticus JCM 14624]
---------------------------------------------MS-------------
----------------------------------------------------QD---DDK
WGVAHVHASFNNTI----------------------------------------------
------------------------------------------------------------
-------------------MTVTDLTGAETIAKSSGGTA---------------------
------------------------------------------VKQNRDEA----------
------------------------------------------------------------
--------------------------SP---Y----------------------------
------------A-----------------------------------------------
-----------------------------AMQMAEGVAE---------------------
-----------EVKAAGITGLH----------------------------VRVRGP--GG
-----------------------------NLQKSPG---------------------PGA
QATIRALA--------------RSGIEIG-RIEDVTPI----P-----------------
-----------HDGSR---APKGKGG----------------------------------
------------------------------------------------------------
--------F
>gi|433638724|ref|YP_007284484.1| archaeal ribosomal protein S11P [Halovivax ruber XH-70]
---------------------------------------------MS-------------
----------------------------------------------------QD---DDK
WGVAHVHASFNNTI----------------------------------------------
------------------------------------------------------------
-------------------MTVTDLTGAETIAKSSGGTA---------------------
------------------------------------------VKQNRDEA----------
------------------------------------------------------------
--------------------------SP---Y----------------------------
------------A-----------------------------------------------
-----------------------------AMQMAEGVAE---------------------
-----------EVKAAGITGLH----------------------------VRVRGP--GG
-----------------------------NLQKSPG---------------------PGA
QATIRALA--------------RSGIEIG-RIEDVTPI----P-----------------
-----------HDGSR---APKGKGG----------------------------------
------------------------------------------------------------
--------F
>gi|448368975|ref|ZP_21555742.1| 30S ribosomal protein S11P [Natrialba aegyptia DSM 13077]
---------------------------------------------MS-------------
----------------------------------------------------QD---DEK
WGVAHVHASFNNTI----------------------------------------------
------------------------------------------------------------
-------------------MTVTDLTGSETITKSSGGTA---------------------
------------------------------------------VKQNRDEA----------
------------------------------------------------------------
--------------------------SP---Y----------------------------
------------A-----------------------------------------------
-----------------------------AMQMAESVAE---------------------
-----------EVKAAGITGLH----------------------------VRVRGP--GG
-----------------------------NLQKSPG---------------------PGA
QATIRALA--------------RSGIEIG-RIEDVTPI----P-----------------
-----------HDGSR---APKGKGG----------------------------------
------------------------------------------------------------
--------Y
>gi|448361736|ref|ZP_21550349.1| 30S ribosomal protein S11P [Natrialba asiatica DSM 12278]
---------------------------------------------MS-------------
----------------------------------------------------QD---DEK
WGVAHVHASFNNTI----------------------------------------------
------------------------------------------------------------
-------------------MTVTDLTGSETITKSSGGTA---------------------
------------------------------------------VKQNRDEA----------
------------------------------------------------------------
--------------------------SP---Y----------------------------
------------A-----------------------------------------------
-----------------------------AMQMAESVAE---------------------
-----------EVKAAGITGLH----------------------------VRVRGP--GG
-----------------------------NLQKSPG---------------------PGA
QATIRALA--------------RSGIEIG-RIEDVTPI----P-----------------
-----------HDGSR---APKGKGG----------------------------------
------------------------------------------------------------
--------Y
>gi|448358770|ref|ZP_21547446.1| 30S ribosomal protein S11P [Natrialba chahannaoensis JCM 10990]
---------------------------------------------MS-------------
----------------------------------------------------QD---DEK
WGVAHVHASFNNTI----------------------------------------------
------------------------------------------------------------
-------------------MTVTDLTGSETITKSSGGTA---------------------
------------------------------------------VKQNRDEA----------
------------------------------------------------------------
--------------------------SP---Y----------------------------
------------A-----------------------------------------------
-----------------------------AMQMAESVAE---------------------
-----------EVKAAGITGLH----------------------------VRVRGP--GG
-----------------------------NLQKSPG---------------------PGA
QATIRALA--------------RSGIEIG-RIEDVTPI----P-----------------
-----------HDGSR---APKGKGG----------------------------------
------------------------------------------------------------
--------Y
>gi|448352728|ref|ZP_21541509.1| 30S ribosomal protein S11P [Natrialba hulunbeirensis JCM 10989]
---------------------------------------------MS-------------
----------------------------------------------------QD---DEK
WGVAHVHASFNNTI----------------------------------------------
------------------------------------------------------------
-------------------MTVTDLTGSETITKSSGGTA---------------------
------------------------------------------VKQNRDEA----------
------------------------------------------------------------
--------------------------SP---Y----------------------------
------------A-----------------------------------------------
-----------------------------AMQMAESVAE---------------------
-----------EVKAAGITGLH----------------------------VRVRGP--GG
-----------------------------NLQKSPG---------------------PGA
QATIRALA--------------RSGIEIG-RIEDVTPI----P-----------------
-----------HDGSR---APKGKGG----------------------------------
------------------------------------------------------------
--------Y
>gi|289580106|ref|YP_003478572.1| 30S ribosomal protein S11 [Natrialba magadii ATCC 43099]
---------------------------------------------MS-------------
----------------------------------------------------QD---DEK
WGVAHVHASFNNTI----------------------------------------------
------------------------------------------------------------
-------------------MTVTDLTGSETITKSSGGTA---------------------
------------------------------------------VKQNRDEA----------
------------------------------------------------------------
--------------------------SP---Y----------------------------
------------A-----------------------------------------------
-----------------------------AMQMAESVAE---------------------
-----------EVKAAGITGLH----------------------------VRVRGP--GG
-----------------------------NLQKSPG---------------------PGA
QATIRALA--------------RSGIEIG-RIEDVTPI----P-----------------
-----------HDGSR---APKGKGG----------------------------------
------------------------------------------------------------
--------Y
>gi|448348753|ref|ZP_21537601.1| 30S ribosomal protein S11P [Natrialba taiwanensis DSM 12281]
---------------------------------------------MS-------------
----------------------------------------------------QD---DEK
WGVAHVHASFNNTI----------------------------------------------
------------------------------------------------------------
-------------------MTVTDLTGSETITKSSGGTA---------------------
------------------------------------------VKQNRDEA----------
------------------------------------------------------------
--------------------------SP---Y----------------------------
------------A-----------------------------------------------
-----------------------------AMQMAESVAE---------------------
-----------EVKAAGITGLH----------------------------VRVRGP--GG
-----------------------------NLQKSPG---------------------PGA
QATIRALA--------------RSGIEIG-RIEDVTPI----P-----------------
-----------HDGSR---APKGKGG----------------------------------
------------------------------------------------------------
--------Y
>gi|435847149|ref|YP_007309399.1| SSU ribosomal protein S11P [Natronococcus occultus SP4]
---------------------------------------------MS-------------
----------------------------------------------------QD---DEK
WGVAHVHASFNNTI----------------------------------------------
------------------------------------------------------------
-------------------MTVTDLTGSETIAKSSGGTA---------------------
------------------------------------------VKQNRDEA----------
------------------------------------------------------------
--------------------------SP---Y----------------------------
------------A-----------------------------------------------
-----------------------------AMQMAESIAE---------------------
-----------EIKAAGITGLH----------------------------VRVRGP--GG
-----------------------------NLQKSPG---------------------PGA
QATIRALA--------------RSGIEIG-RIEDVTPI----P-----------------
-----------HDGSR---APKGKGG----------------------------------
------------------------------------------------------------
--------Y
>gi|448322476|ref|ZP_21511946.1| 30S ribosomal protein S11P [Natronococcus amylolyticus DSM 10524]
---------------------------------------------MS-------------
----------------------------------------------------QD---DEK
WGVAHVHASFNNTI----------------------------------------------
------------------------------------------------------------
-------------------MTVTDLTGSETIAKSSGGTA---------------------
------------------------------------------VKQNRDEA----------
------------------------------------------------------------
--------------------------SP---Y----------------------------
------------A-----------------------------------------------
-----------------------------AMQMAESIAE---------------------
-----------EVKAAGITGLH----------------------------VRVRGP--GG
-----------------------------NLQKSPG---------------------PGA
QATIRALA--------------RSGIEIG-RIEDVTPI----P-----------------
-----------HDGSR---APKGKGG----------------------------------
------------------------------------------------------------
--------Y
>gi|448317559|ref|ZP_21507109.1| 30S ribosomal protein S11P [Natronococcus jeotgali DSM 18795]
---------------------------------------------MS-------------
----------------------------------------------------QD---DDK
WGVAHVHASFNNTI----------------------------------------------
------------------------------------------------------------
-------------------MTVTDLTGSETIAKSSGGTA---------------------
------------------------------------------VKQNRDEA----------
------------------------------------------------------------
--------------------------SP---Y----------------------------
------------A-----------------------------------------------
-----------------------------AMQMAESIAE---------------------
-----------EVKAAGITGLH----------------------------VRVRGP--GG
-----------------------------NLQKSPG---------------------PGA
QATIRALA--------------RSGIEIG-RIEDVTPI----P-----------------
-----------HDGSR---APKGKGG----------------------------------
------------------------------------------------------------
--------Y
>gi|448298704|ref|ZP_21488731.1| 30S ribosomal protein S11P [Natronorubrum tibetense GA33]
---------------------------------------------MS-------------
----------------------------------------------------QD---DDK
WGVAHVHASFNNTV----------------------------------------------
------------------------------------------------------------
-------------------MTVTDLTGAETIAKSSGGTA---------------------
------------------------------------------VKQNRDEA----------
------------------------------------------------------------
--------------------------SP---Y----------------------------
------------A-----------------------------------------------
-----------------------------AMQMAESIAE---------------------
-----------EVKAAGITGLH----------------------------VRVRGP--GG
-----------------------------NLQKSPG---------------------PGA
QATIRALA--------------RAGIEIG-RIEDVTPI----P-----------------
-----------HDGSR---APKGKGG----------------------------------
------------------------------------------------------------
--------Y
>gi|448400360|ref|ZP_21571352.1| 30S ribosomal protein S11P [Haloterrigena limicola JCM 13563]
---------------------------------------------MS-------------
----------------------------------------------------QD---DDK
WGIAHVHASFNNTV----------------------------------------------
------------------------------------------------------------
-------------------MTVTDLTGAETIAKSSGGTA---------------------
------------------------------------------VKQNRDEA----------
------------------------------------------------------------
--------------------------SP---Y----------------------------
------------A-----------------------------------------------
-----------------------------AMQMAESIAE---------------------
-----------EVKAAGITGLH----------------------------VRVRGP--GG
-----------------------------NLQKSPG---------------------PGA
QATIRALA--------------RSGIEIG-RIEDVTPI----P-----------------
-----------HDGSR---APKGKGG----------------------------------
------------------------------------------------------------
--------Y
>gi|448340554|ref|ZP_21529525.1| 30S ribosomal protein S11P [Natrinema gari JCM 14663]
---------------------------------------------MS-------------
----------------------------------------------------QD---DEK
WGIAHVHASFNNTV----------------------------------------------
------------------------------------------------------------
-------------------MTVTDLTGAETIAKSSGGTA---------------------
------------------------------------------VKQNRDEA----------
------------------------------------------------------------
--------------------------SP---Y----------------------------
------------A-----------------------------------------------
-----------------------------AMQMAESVAE---------------------
-----------EVKAAGITGLH----------------------------VHVRGP--GG
-----------------------------NLQKSPG---------------------PGA
QATIRALA--------------RSGIKIG-RIEDVTPI----P-----------------
-----------HDGSR---APKGKGG----------------------------------
------------------------------------------------------------
--------Y
>gi|448303015|ref|ZP_21492965.1| 30S ribosomal protein S11P [Natronorubrum sulfidifaciens JCM 14089]
---------------------------------------------MS-------------
----------------------------------------------------QD---DEK
WGVAHVHASFNNTV----------------------------------------------
------------------------------------------------------------
-------------------MTVTDLTGAETITKSSGGTA---------------------
------------------------------------------VKQNRDEA----------
------------------------------------------------------------
--------------------------SP---Y----------------------------
------------A-----------------------------------------------
-----------------------------AMQMAESIAE---------------------
-----------EVKAAGITGLH----------------------------VRVRGP--GG
-----------------------------NLQKSPG---------------------PGA
QATIRALA--------------RSGIEIG-RIEDVTPI----P-----------------
-----------HDGSR---APKGKGG----------------------------------
------------------------------------------------------------
--------Y
>gi|448306202|ref|ZP_21496111.1| 30S ribosomal protein S11P [Natronorubrum bangense JCM 10635]
---------------------------------------------MS-------------
----------------------------------------------------QD---DEK
WGVAHVHASFNNTV----------------------------------------------
------------------------------------------------------------
-------------------MTVTDLTGAETIAKSSGGTA---------------------
------------------------------------------VKQNRDEA----------
------------------------------------------------------------
--------------------------SP---Y----------------------------
------------A-----------------------------------------------
-----------------------------AMQMAESIAE---------------------
-----------EVKAAGITGLH----------------------------VRVRGP--GG
-----------------------------NLQKSPG---------------------PGA
QATIRALA--------------RSGIEIG-RIEDVTPI----P-----------------
-----------HDGSR---APKGKGG----------------------------------
------------------------------------------------------------
--------Y
>gi|448314285|ref|ZP_21503985.1| 30S ribosomal protein S11P [Natronolimnobius innermongolicus JCM 12255]
---------------------------------------------MS-------------
----------------------------------------------------QD---DDK
WGIAHVHASFNNTI----------------------------------------------
------------------------------------------------------------
-------------------MTVTDLTGAETIAKSSGGTA---------------------
------------------------------------------VKQNRDEA----------
------------------------------------------------------------
--------------------------SP---Y----------------------------
------------A-----------------------------------------------
-----------------------------AMQMAESVAE---------------------
-----------EVKAAGITGLH----------------------------VRVRGP--GG
-----------------------------NLQKSPG---------------------PGA
QATIRALA--------------RSGIEIG-RIEDVTPI----P-----------------
-----------HDGSR---APKGKGG----------------------------------
------------------------------------------------------------
--------Y
>gi|448391688|ref|ZP_21566783.1| 30S ribosomal protein S11P [Haloterrigena salina JCM 13891]
---------------------------------------------MS-------------
----------------------------------------------------QD---DEK
WGVAHVHASFNNTV----------------------------------------------
------------------------------------------------------------
-------------------MTVTDLTGAETIAKSSGGTA---------------------
------------------------------------------VKQNRDEA----------
------------------------------------------------------------
--------------------------SP---Y----------------------------
------------A-----------------------------------------------
-----------------------------AMQMAESVAE---------------------
-----------EVKAAGITGLH----------------------------VRVRGP--GG
-----------------------------NLQKSPG---------------------PGA
QATIRALA--------------RSGIEIG-RIEDVTPI----P-----------------
-----------HDGSR---APKGKGG----------------------------------
------------------------------------------------------------
--------Y
>gi|284165823|ref|YP_003404102.1| 30S ribosomal protein S11P [Haloterrigena turkmenica DSM 5511]
---------------------------------------------MS-------------
----------------------------------------------------QD---DEK
WGVAHVHASFNNTV----------------------------------------------
------------------------------------------------------------
-------------------MTVTDLTGAETIAKSSGGTA---------------------
------------------------------------------VKQNRDEA----------
------------------------------------------------------------
--------------------------SP---Y----------------------------
------------A-----------------------------------------------
-----------------------------AMQMAESVAE---------------------
-----------EVKAAGITGLH----------------------------VRVRGP--GG
-----------------------------NLQKSPG---------------------PGA
QATIRALA--------------RSGIEIG-RIEDVTPI----P-----------------
-----------HDGSR---APKGKGG----------------------------------
------------------------------------------------------------
--------Y
>lcl|38023_3155 unnamed protein product
---------------------------------------------MS-------------
----------------------------------------------------QD---DEK
WGIAHVHASFNNTV----------------------------------------------
------------------------------------------------------------
-------------------MTVTDLTGAETIAKSSGGTA---------------------
------------------------------------------VKQNRDEA----------
------------------------------------------------------------
--------------------------SP---Y----------------------------
------------A-----------------------------------------------
-----------------------------AMQMAESVAE---------------------
-----------EVKAAGITGLH----------------------------VHVRGP--GG
-----------------------------NLQKSPG---------------------PGA
QATIRALA--------------RSGIEIG-RIEDVTPI----P-----------------
-----------HDGSR---APKGKGG----------------------------------
------------------------------------------------------------
--------Y
>gi|448346281|ref|ZP_21535167.1| 30S ribosomal protein S11P [Natrinema altunense JCM 12890]
---------------------------------------------MS-------------
----------------------------------------------------QD---DEK
WGIAHVHASFNNTV----------------------------------------------
------------------------------------------------------------
-------------------MTVTDLTGAETIAKSSGGTA---------------------
------------------------------------------VKQNRDEA----------
------------------------------------------------------------
--------------------------SP---Y----------------------------
------------A-----------------------------------------------
-----------------------------AMQMAESVAE---------------------
-----------EVKAAGITGLH----------------------------VHVRGP--GG
-----------------------------NLQKSPG---------------------PGA
QATIRALA--------------RSGIEIG-RIEDVTPI----P-----------------
-----------HDGSR---APKGKGG----------------------------------
------------------------------------------------------------
--------Y
>gi|397772869|ref|YP_006540415.1| 30S ribosomal protein S11P [Natrinema sp. J7-2]
---------------------------------------------MS-------------
----------------------------------------------------QD---DEK
WGIAHVHASFNNTV----------------------------------------------
------------------------------------------------------------
-------------------MTVTDLTGAETIAKSSGGTA---------------------
------------------------------------------VKQNRDEA----------
------------------------------------------------------------
--------------------------SP---Y----------------------------
------------A-----------------------------------------------
-----------------------------AMQMAESVAE---------------------
-----------EVKAAGITGLH----------------------------VHVRGP--GG
-----------------------------NLQKSPG---------------------PGA
QATIRALA--------------RSGIEIG-RIEDVTPI----P-----------------
-----------HDGSR---APKGKGG----------------------------------
------------------------------------------------------------
--------Y
>gi|448337142|ref|ZP_21526224.1| 30S ribosomal protein S11P [Natrinema pallidum DSM 3751]
---------------------------------------------MS-------------
----------------------------------------------------QD---DEK
WGIAHVHASFNNTV----------------------------------------------
------------------------------------------------------------
-------------------MTVTDLTGAETIAKSSGGTA---------------------
------------------------------------------VKQNRDEA----------
------------------------------------------------------------
--------------------------SP---Y----------------------------
------------A-----------------------------------------------
-----------------------------AMQMAESVAE---------------------
-----------EVKAAGITGLH----------------------------VHVRGP--GG
-----------------------------NLQKSPG---------------------PGA
QATIRALA--------------RSGIEIG-RIEDVTPI----P-----------------
-----------HDGSR---APKGKGG----------------------------------
------------------------------------------------------------
--------Y
>gi|448330851|ref|ZP_21520127.1| 30S ribosomal protein S11P [Natrinema versiforme JCM 10478]
---------------------------------------------MS-------------
----------------------------------------------------QD---DEK
WGIAHVHASFNNTV----------------------------------------------
------------------------------------------------------------
-------------------MTVTDLTGAETIAKSSGGTA---------------------
------------------------------------------VKQNRDEA----------
------------------------------------------------------------
--------------------------SP---Y----------------------------
------------A-----------------------------------------------
-----------------------------AMQMAESVAE---------------------
-----------EVKAAGITGLH----------------------------VHVRGP--GG
-----------------------------NLQKSPG---------------------PGA
QATIRALA--------------RSGIEIG-RIEDVTPI----P-----------------
-----------HDGSR---APKGKGG----------------------------------
------------------------------------------------------------
--------Y
>gi|448702864|ref|ZP_21700221.1| 30S ribosomal protein S11P [Halobiforma lacisalsi AJ5]
---------------------------------------------MS-------------
----------------------------------------------------QD---DEK
WGIAHVHASFNNTI----------------------------------------------
------------------------------------------------------------
-------------------MTVTDLTGAETIAKSSGGTA---------------------
------------------------------------------VKQNRDEA----------
------------------------------------------------------------
--------------------------SP---Y----------------------------
------------A-----------------------------------------------
-----------------------------AMQMAESVAE---------------------
-----------EVKAAGITGLH----------------------------VRVRGP--GG
-----------------------------NLQKSPG---------------------PGA
QATIRALA--------------RSGIEIG-RIEDVTPI----P-----------------
-----------HDGSR---APKGKGG----------------------------------
------------------------------------------------------------
--------Y
>gi|448712002|ref|ZP_21701545.1| 30S ribosomal protein S11P [Halobiforma nitratireducens JCM 10879]
---------------------------------------------MS-------------
----------------------------------------------------QD---DEK
WGIAHVHASFNNTI----------------------------------------------
------------------------------------------------------------
-------------------MTVTDLTGAETIAKSSGGTA---------------------
------------------------------------------VKQNRDEA----------
------------------------------------------------------------
--------------------------SP---Y----------------------------
------------A-----------------------------------------------
-----------------------------AMQMAESVAE---------------------
-----------EVKAAGITGLH----------------------------VRVRGP--GG
-----------------------------NLQKSPG---------------------PGA
QATIRALA--------------RSGIEIG-RIEDVTPI----P-----------------
-----------HDGSR---APKGKGG----------------------------------
------------------------------------------------------------
--------Y
>gi|429192480|ref|YP_007178158.1| 30S ribosomal protein S11 [Natronobacterium gregoryi SP2]
---------------------------------------------MS-------------
----------------------------------------------------QD---DEK
WGIAHVHASFNNTI----------------------------------------------
------------------------------------------------------------
-------------------MTVTDLTGAETIAKSSGGTA---------------------
------------------------------------------VKQNRDEA----------
------------------------------------------------------------
--------------------------SP---Y----------------------------
------------A-----------------------------------------------
-----------------------------AMQMAESVAE---------------------
-----------EVKAAGITGLH----------------------------VRVRGP--GG
-----------------------------NLQKSPG---------------------PGA
QATIRALA--------------RSGIEIG-RIEDVTPI----P-----------------
-----------HDGSR---APKGKGG----------------------------------
------------------------------------------------------------
--------Y
>gi|336252153|ref|YP_004595260.1| 30S ribosomal protein S11P [Halopiger xanaduensis SH-6]
---------------------------------------------MS-------------
----------------------------------------------------QD---DEK
WGIAHVHASFNNTV----------------------------------------------
------------------------------------------------------------
-------------------MTVTDLTGAETIAKSSGGTA---------------------
------------------------------------------VKQNRDEA----------
------------------------------------------------------------
--------------------------SP---Y----------------------------
------------A-----------------------------------------------
-----------------------------AMQMAESVAE---------------------
-----------EVKAAGITGLH----------------------------VRVRGP--GG
-----------------------------NLQKSPG---------------------PGA
QATIRALA--------------RSGIEIG-RIEDVTPI----P-----------------
-----------HDGSR---APKGKGG----------------------------------
------------------------------------------------------------
--------Y
>gi|448385451|ref|ZP_21563957.1| 30S ribosomal protein S11P [Haloterrigena thermotolerans DSM 11522]
---------------------------------------------MS-------------
----------------------------------------------------QD---DEK
WGIAHVHASFNNTV----------------------------------------------
------------------------------------------------------------
-------------------MTVTDLTGAETIAKSSGGTA---------------------
------------------------------------------VKQNRDEA----------
------------------------------------------------------------
--------------------------SP---Y----------------------------
------------A-----------------------------------------------
-----------------------------AMQMAESVAE---------------------
-----------EVKAAGITGLH----------------------------VRVRGP--GG
-----------------------------NLQKSPG---------------------PGA
QATIRALA--------------RSGIEIG-RIEDVTPI----P-----------------
-----------HDGSR---APKGKGG----------------------------------
------------------------------------------------------------
--------Y
>gi|448334509|ref|ZP_21523684.1| 30S ribosomal protein S11P [Natrinema pellirubrum DSM 15624]
---------------------------------------------MS-------------
----------------------------------------------------QD---DEK
WGIAHVHASFNNTV----------------------------------------------
------------------------------------------------------------
-------------------MTVTDLTGAETIAKSSGGTA---------------------
------------------------------------------VKQNRDEA----------
------------------------------------------------------------
--------------------------SP---Y----------------------------
------------A-----------------------------------------------
-----------------------------AMQMAESVAE---------------------
-----------EVKAAGITGLH----------------------------VRVRGP--GG
-----------------------------NLQKSPG---------------------PGA
QATIRALA--------------RSGIEIG-RIEDVTPI----P-----------------
-----------HDGSR---APKGKGG----------------------------------
------------------------------------------------------------
--------Y
>gi|541205648|gb|ERH13628.1| archaeal ribosomal protein S11P [halophilic archaeon J07HB67]
---------------------------------------------MS-------------
----------------------------------------------------QTE--DGK
WAVAHVFASFNNTL----------------------------------------------
------------------------------------------------------------
-------------------ITVTDVTGAETIVKSSGGAV---------------------
------------------------------------------VKQNRDEA----------
------------------------------------------------------------
--------------------------SP---Y----------------------------
------------A-----------------------------------------------
-----------------------------AMQMAEQVAE---------------------
-----------DAQAEGIAGVH----------------------------VKVRGP--GG
-----------------------------NAQKSPG---------------------PGA
QATIRALA--------------RAGLEIG-RIEDVTPI----P-----------------
-----------HDGTR---APKKNRX----------------------------------
--XXXXXXSSHETGTRRESSPRPTRCTRAWRRIARSRRSRFARPRRRHSRRSRRRRPSGR
RSGRCNATT
>gi|161349982|ref|NP_280039.2| 30S ribosomal protein S11 [Halobacterium sp. NRC-1]
------------------------------------------------------------
----------------------------------------------------MAD--DTK
WGIAHVHASFNNTI----------------------------------------------
------------------------------------------------------------
-------------------MTVTDQTGAETLAKSSGGSV---------------------
------------------------------------------VKQNRDEA----------
------------------------------------------------------------
--------------------------SP---Y----------------------------
------------A-----------------------------------------------
-----------------------------AMQMAEQLAE---------------------
-----------EVLDQGIEKVH----------------------------VRVRGP--GG
-----------------------------NLQRSPG---------------------PGA
QAAIRALA--------------RAGLEIG-RIEDVTPI----P-----------------
-----------HDGTR---PPKNSGY----------------------------------
------------------------------------------------------------
---------
>gi|169235944|ref|YP_001689144.1| 30S ribosomal protein S11P [Halobacterium salinarum R1]
------------------------------------------------------------
----------------------------------------------------MAD--DTK
WGIAHVHASFNNTI----------------------------------------------
------------------------------------------------------------
-------------------MTVTDQTGAETLAKSSGGSV---------------------
------------------------------------------VKQNRDEA----------
------------------------------------------------------------
--------------------------SP---Y----------------------------
------------A-----------------------------------------------
-----------------------------AMQMAEQLAE---------------------
-----------EVLDQGIEKVH----------------------------VRVRGP--GG
-----------------------------NLQRSPG---------------------PGA
QAAIRALA--------------RAGLEIG-RIEDVTPI----P-----------------
-----------HDGTR---PPKNSGY----------------------------------
------------------------------------------------------------
---------
>gi|354610856|ref|ZP_09028812.1| ribosomal protein S11P [Halobacterium sp. DL1]
------------------------------------------------------------
----------------------------------------------------MAD--DTK
WGIAHIHASFNNTI----------------------------------------------
------------------------------------------------------------
-------------------MTVTDETGAETLAKSSGGSV---------------------
------------------------------------------VKQNRDEA----------
------------------------------------------------------------
--------------------------SP---Y----------------------------
------------A-----------------------------------------------
-----------------------------AMQMAEQLAE---------------------
-----------NVLDQGIEKVH----------------------------VRVRGP--GG
-----------------------------NLQRSPG---------------------PGA
QAAIRAMA--------------RAGLEIG-RIEDVTPV----P-----------------
-----------HDGTR---PPKNSGY----------------------------------
------------------------------------------------------------
---------
>gi|448728475|ref|ZP_21710803.1| 30S ribosomal protein S11P [Halococcus saccharolyticus DSM 5350]
---------------------------------------------MS-------------
----------------------------------------------------ADEN-EER
WAVAHVHASFNNTI----------------------------------------------
------------------------------------------------------------
-------------------ITITDQTGAETLAKSSGGTA---------------------
------------------------------------------VKQNRDEA----------
------------------------------------------------------------
--------------------------SP---Y----------------------------
------------A-----------------------------------------------
-----------------------------AMQMAEGVAE---------------------
-----------EVLAQGIEGVH----------------------------VKVRGP--GG
-----------------------------NLQQSPG---------------------PGA
QATIRALA--------------RAGLEIG-RIEDVTPI----P-----------------
-----------HDGTR---APKSSGF----------------------------------
------------------------------------------------------------
---------
>gi|448733728|ref|ZP_21715970.1| 30S ribosomal protein S11P [Halococcus salifodinae DSM 8989]
---------------------------------------------MS-------------
----------------------------------------------------AED--EER
WAVAHVHASFNNTI----------------------------------------------
------------------------------------------------------------
-------------------ITITDQTGAETLAKSSGGTA---------------------
------------------------------------------VKQNRDEA----------
------------------------------------------------------------
--------------------------SP---Y----------------------------
------------A-----------------------------------------------
-----------------------------AMQMAEGVAE---------------------
-----------EVLAQGIEGVH----------------------------VKVRGP--GG
-----------------------------NLQQSPG---------------------PGA
QATIRALA--------------RAGLEIG-RIEDVTPI----P-----------------
-----------HDGTR---APKSSGF----------------------------------
------------------------------------------------------------
---------
>gi|409722496|ref|ZP_11269944.1| 30S ribosomal protein S11P [Halococcus hamelinensis 100A6]
---------------------------------------------MS-------------
----------------------------------------------------ANEGNEDR
WAVAHVHASFNNTI----------------------------------------------
------------------------------------------------------------
-------------------ISVTDLTGAETLAKSSGGTV---------------------
------------------------------------------VKQNRDEA----------
------------------------------------------------------------
--------------------------SP---Y----------------------------
------------A-----------------------------------------------
-----------------------------AMQMAETVAE---------------------
-----------EVLAQGIEGVH----------------------------VKLRGP--GG
-----------------------------NLQKSPG---------------------PGA
QATVRALA--------------RAGLEIG-RIEDVTPI----P-----------------
-----------HDGTR---APKSSGF----------------------------------
------------------------------------------------------------
---------
>gi|448727624|ref|ZP_21709973.1| 30S ribosomal protein S11P [Halococcus morrhuae DSM 1307]
---------------------------------------------MS-------------
----------------------------------------------------ADNETEDR
WAVAHVFASFNNTI----------------------------------------------
------------------------------------------------------------
-------------------ISVTDQTGAETLAKSSGGTV---------------------
------------------------------------------VKQNRDEA----------
------------------------------------------------------------
--------------------------SP---Y----------------------------
------------A-----------------------------------------------
-----------------------------AMQMAETVAE---------------------
-----------EVLAQGIEGVH----------------------------VKLRGP--GG
-----------------------------NLQQSPG---------------------PGA
QATIRALA--------------RAGLEIG-RIEDVTPI----P-----------------
-----------HDGTR---APKSSGF----------------------------------
------------------------------------------------------------
---------
>gi|448739233|ref|ZP_21721248.1| 30S ribosomal protein S11P [Halococcus thailandensis JCM 13552]
---------------------------------------------MS-------------
----------------------------------------------------AENETEDR
WAVAHVFASFNNTI----------------------------------------------
------------------------------------------------------------
-------------------ISVTDQTGAETLAKSSGGTV---------------------
------------------------------------------VKQNRDEA----------
------------------------------------------------------------
--------------------------SP---Y----------------------------
------------A-----------------------------------------------
-----------------------------AMQMAETVAE---------------------
-----------EVLAQGIEGVH----------------------------VKLRGP--GG
-----------------------------NLQQSPG---------------------PGA
QATIRALA--------------RAGLEIG-RIEDVTPI----P-----------------
-----------HDGTR---APKSSGF----------------------------------
------------------------------------------------------------
---------
>gi|448667521|ref|ZP_21686021.1| 30S ribosomal protein S11P [Haloarcula amylolytica JCM 13557]
---------------------------------------------MS-------------
----------------------------------------------------EET--EDI
WGIAHVHASFNNTI----------------------------------------------
------------------------------------------------------------
-------------------ITITDQTGAETLAKSSGGTV---------------------
------------------------------------------VKQNRDEA----------
------------------------------------------------------------
--------------------------SP---Y----------------------------
------------A-----------------------------------------------
-----------------------------AMQMAEVVAE---------------------
-----------KALDRGVEGVD----------------------------VRVRGP--GG
-----------------------------NLQTSPG---------------------PGA
QATIRALA--------------RAGLEIG-RIEDVTPT----P-----------------
-----------HDGTR---APKNSGF----------------------------------
------------------------------------------------------------
---------
>gi|448651239|ref|ZP_21680308.1| 30S ribosomal protein S11P [Haloarcula californiae ATCC 33799]
---------------------------------------------MS-------------
----------------------------------------------------EET--EDI
WGIAHVHASFNNTI----------------------------------------------
------------------------------------------------------------
-------------------ITITDQTGAETLAKSSGGTV---------------------
------------------------------------------VKQNRDEA----------
------------------------------------------------------------
--------------------------SP---Y----------------------------
------------A-----------------------------------------------
-----------------------------AMQMAEVVAE---------------------
-----------KALDRGVEGVD----------------------------VRVRGP--GG
-----------------------------NLQTSPG---------------------PGA
QATIRALA--------------RAGLEIG-RIEDVTPT----P-----------------
-----------HDGTR---APKNSGF----------------------------------
------------------------------------------------------------
---------
>gi|344211109|ref|YP_004795429.1| 30S ribosomal protein S11P [Haloarcula hispanica ATCC 33960]
---------------------------------------------MS-------------
----------------------------------------------------EET--EDI
WGIAHVHASFNNTI----------------------------------------------
------------------------------------------------------------
-------------------ITITDQTGAETLAKSSGGTV---------------------
------------------------------------------VKQNRDEA----------
------------------------------------------------------------
--------------------------SP---Y----------------------------
------------A-----------------------------------------------
-----------------------------AMQMAEVVAE---------------------
-----------KALDRGVEGVD----------------------------VRVRGP--GG
-----------------------------NLQTSPG---------------------PGA
QATIRALA--------------RAGLEIG-RIEDVTPT----P-----------------
-----------HDGTR---APKNSGF----------------------------------
------------------------------------------------------------
---------
>gi|448689119|ref|ZP_21694856.1| 30S ribosomal protein S11P [Haloarcula japonica DSM 6131]
---------------------------------------------MS-------------
----------------------------------------------------EET--EDI
WGIAHVHASFNNTI----------------------------------------------
------------------------------------------------------------
-------------------ITITDQTGAETLAKSSGGTV---------------------
------------------------------------------VKQNRDEA----------
------------------------------------------------------------
--------------------------SP---Y----------------------------
------------A-----------------------------------------------
-----------------------------AMQMAEVVAE---------------------
-----------KALDRGVEGVD----------------------------VRVRGP--GG
-----------------------------NLQTSPG---------------------PGA
QATIRALA--------------RAGLEIG-RIEDVTPT----P-----------------
-----------HDGTR---APKNSGF----------------------------------
------------------------------------------------------------
---------
>gi|55376998|ref|YP_134848.1| 30S ribosomal protein S11 [Haloarcula marismortui ATCC 43049]
---------------------------------------------MS-------------
----------------------------------------------------EET--EDI
WGIAHVHASFNNTI----------------------------------------------
------------------------------------------------------------
-------------------ITITDQTGAETLAKSSGGTV---------------------
------------------------------------------VKQNRDEA----------
------------------------------------------------------------
--------------------------SP---Y----------------------------
------------A-----------------------------------------------
-----------------------------AMQMAEVVAE---------------------
-----------KALDRGVEGVD----------------------------VRVRGP--GG
-----------------------------NLQTSPG---------------------PGA
QATIRALA--------------RAGLEIG-RIEDVTPT----P-----------------
-----------HDGTR---APKNSGF----------------------------------
------------------------------------------------------------
---------
>gi|448640851|ref|ZP_21677638.1| 30S ribosomal protein S11P [Haloarcula sinaiiensis ATCC 33800]
---------------------------------------------MS-------------
----------------------------------------------------EET--EDI
WGIAHVHASFNNTI----------------------------------------------
------------------------------------------------------------
-------------------ITITDQTGAETLAKSSGGTV---------------------
------------------------------------------VKQNRDEA----------
------------------------------------------------------------
--------------------------SP---Y----------------------------
------------A-----------------------------------------------
-----------------------------AMQMAEVVAE---------------------
-----------KALDRGVEGVD----------------------------VRVRGP--GG
-----------------------------NLQTSPG---------------------PGA
QATIRALA--------------RAGLEIG-RIEDVTPT----P-----------------
-----------HDGTR---APKNSGF----------------------------------
------------------------------------------------------------
---------
>gi|448630481|ref|ZP_21673136.1| 30S ribosomal protein S11P [Haloarcula vallismortis ATCC 29715]
---------------------------------------------MS-------------
----------------------------------------------------EET--EDI
WGIAHVHASFNNTI----------------------------------------------
------------------------------------------------------------
-------------------ITITDQTGAETLAKSSGGTV---------------------
------------------------------------------VKQNRDEA----------
------------------------------------------------------------
--------------------------SP---Y----------------------------
------------A-----------------------------------------------
-----------------------------AMQMAEVVAE---------------------
-----------KALDRGVEGVD----------------------------VRVRGP--GG
-----------------------------NLQTSPG---------------------PGA
QATIRALA--------------RAGLEIG-RIEDVTPT----P-----------------
-----------HDGTR---APKNSGF----------------------------------
------------------------------------------------------------
---------
>lcl|38015_561 unnamed protein product
---------------------------------------------MS-------------
----------------------------------------------------EET--EDI
WGIAHVHASFNNTI----------------------------------------------
------------------------------------------------------------
-------------------ITITDQTGAETLAKSSGGTV---------------------
------------------------------------------VKQNRDEA----------
------------------------------------------------------------
--------------------------SP---Y----------------------------
------------A-----------------------------------------------
-----------------------------AMQMAEVVAE---------------------
-----------KALDRGVEGVD----------------------------VRVRGP--GG
-----------------------------NLQTSPG---------------------PGA
QATIRALA--------------RAGLEIG-RIEDVTPT----P-----------------
-----------HDGTR---APKNSGF----------------------------------
------------------------------------------------------------
---------
>gi|448678706|ref|ZP_21689713.1| 30S ribosomal protein S11P [Haloarcula argentinensis DSM 12282]
---------------------------------------------MS-------------
----------------------------------------------------EDT--EDI
WGIAHVHASFNNTI----------------------------------------------
------------------------------------------------------------
-------------------ITITDQTGAETLAKSSGGTV---------------------
------------------------------------------VKQNRDEA----------
------------------------------------------------------------
--------------------------SP---Y----------------------------
------------A-----------------------------------------------
-----------------------------AMQMAEVVAE---------------------
-----------KALDRGVEGVD----------------------------VRVRGP--GG
-----------------------------NLQTSPG---------------------PGA
QATIRALA--------------RAGLEIG-RIEDVTPT----P-----------------
-----------HDGTR---APKNSGF----------------------------------
------------------------------------------------------------
---------
>gi|257388631|ref|YP_003178404.1| 30S ribosomal protein S11 [Halomicrobium mukohataei DSM 12286]
---------------------------------------------MS-------------
----------------------------------------------------ESE--DSK
WGIAHVYASFNNTI----------------------------------------------
------------------------------------------------------------
-------------------ITITDQTGAETLAKSSGGTV---------------------
------------------------------------------VKQNRDEA----------
------------------------------------------------------------
--------------------------SP---Y----------------------------
------------A-----------------------------------------------
-----------------------------AMQMAEVVAE---------------------
-----------KAKAQNIEGVH----------------------------VNVRGP--GG
-----------------------------NQQKSPG---------------------PGA
QATIRALA--------------RAGLEIG-RIEDVTPI----P-----------------
-----------HDGTR---GPKNAGF----------------------------------
------------------------------------------------------------
---------
>gi|541195488|gb|ERH03745.1| ribosomal protein S11, partial [Halorubrum sp. J07HR59]
---------------------------------------------MS-------------
----------------------------------------------------ESE--SGK
WGIAHVYASFNNTL----------------------------------------------
------------------------------------------------------------
-------------------VTITDETGAETLAKSSGGTV---------------------
------------------------------------------VKQNRDEA----------
------------------------------------------------------------
--------------------------SP---Y----------------------------
------------A-----------------------------------------------
-----------------------------AMQMAEVVAE---------------------
-----------KAQASGVMGVH----------------------------VRVRGP--GG
-----------------------------NGN----------------------------
------------------------------------------------------------
------------------------------------------------------------
------------------------------------------------------------
---------
>gi|541197606|gb|ERH05769.1| archaeal ribosomal protein S11P [Halonotius sp. J07HN4]
---------------------------------------------MS-------------
----------------------------------------------------ESQ--DGK
WGIAHVFSSFNNTL----------------------------------------------
------------------------------------------------------------
-------------------ITITDQTGAETLAKSSGGTV---------------------
------------------------------------------VKQNRDEA----------
------------------------------------------------------------
--------------------------SP---Y----------------------------
------------A-----------------------------------------------
-----------------------------AMQMAEVVAE---------------------
-----------KAKAAGIEGVH----------------------------VRVRGP--GG
-----------------------------NGNKSPG---------------------PGA
QATIRALA--------------RAGIEIG-RIEDVTPV----P-----------------
-----------HDGTR---APKNKRL----------------------------------
------------------------------------------------------------
---------
>gi|541193695|gb|ERH02043.1| archaeal ribosomal protein S11P [Halonotius sp. J07HN6]
---------------------------------------------MS-------------
----------------------------------------------------ESQ--DGK
WGIAHVFSSFNNTL----------------------------------------------
------------------------------------------------------------
-------------------ITITDQTGAETLAKSSGGTV---------------------
------------------------------------------VKQNRDEA----------
------------------------------------------------------------
--------------------------SP---Y----------------------------
------------A-----------------------------------------------
-----------------------------AMQMAEVVAE---------------------
-----------KAQAAGIEGVH----------------------------VRVRGP--GG
-----------------------------NGNSSPG---------------------PGA
QATIRALA--------------RAGIEIG-RIEDVTPI----P-----------------
-----------HDGTR---APKNKRL----------------------------------
------------------------------------------------------------
---------
>gi|544639647|ref|WP_021074203.1| 30S ribosomal protein S11 [haloarchaeon 3A1_DGR]
---------------------------------------------MS-------------
----------------------------------------------------DSE--DGK
WGIAHVYASFNNTL----------------------------------------------
------------------------------------------------------------
-------------------ITVTDETGAETIAKSSGGTV---------------------
------------------------------------------VKQNRDEA----------
------------------------------------------------------------
--------------------------SP---Y----------------------------
------------A-----------------------------------------------
-----------------------------AMQMAEVVAE---------------------
-----------EVKAAGLEGVH----------------------------VRVRGP--GG
-----------------------------NLNKSTG---------------------PGA
QATIRALA--------------RAGVEIG-RIEDVTPI----P-----------------
-----------HDGTK---APKNKRI----------------------------------
------------------------------------------------------------
---------
>lcl|38019_883 unnamed protein product
---------------------------------------------MS-------------
----------------------------------------------------GSE--DGK
WGIAHVYASFNNTL----------------------------------------------
------------------------------------------------------------
-------------------ITVTDETGAETIAKSSGGTV---------------------
------------------------------------------VKQNRDEA----------
------------------------------------------------------------
--------------------------SP---Y----------------------------
------------A-----------------------------------------------
-----------------------------AMQMAEVVAE---------------------
-----------RVKEAGLEGVH----------------------------VRVRGP--GG
-----------------------------NLNKSTG---------------------PGA
QATIRALS--------------RAGVEIG-RIEDVTPI----P-----------------
-----------HDGTK---APKNKRV----------------------------------
------------------------------------------------------------
---------
>gi|448474336|ref|ZP_21602195.1| 30S ribosomal protein S11P [Halorubrum aidingense JCM 13560]
---------------------------------------------MS-------------
----------------------------------------------------ESE--DGK
WGIAHVYASFNNTL----------------------------------------------
------------------------------------------------------------
-------------------ITVTDETGAETIAKSSGGTV---------------------
------------------------------------------VKQNRDEA----------
------------------------------------------------------------
--------------------------SP---Y----------------------------
------------A-----------------------------------------------
-----------------------------AMQMAEVVAE---------------------
-----------RVKDAGLEGVH----------------------------VRVRGP--GG
-----------------------------NLNKSTG---------------------PGA
QATIRALS--------------RAGVEIG-RIEDVTPI----P-----------------
-----------HDGTK---APKNKRV----------------------------------
------------------------------------------------------------
---------
>lcl|36546_2305 unnamed protein product
---------------------------------------------MS-------------
----------------------------------------------------ESE--DGK
WGIAHVYASFNNTL----------------------------------------------
------------------------------------------------------------
-------------------ITVTDETGAETIAKSSGGTV---------------------
------------------------------------------VKQNRDEA----------
------------------------------------------------------------
--------------------------SP---Y----------------------------
------------A-----------------------------------------------
-----------------------------AMQMAEVVAE---------------------
-----------RVKDAGLEGVH----------------------------VRVRGP--GG
-----------------------------NLNKSTG---------------------PGA
QATIRALS--------------RAGVEIG-RIEDVTPI----P-----------------
-----------HDGTK---APKNKRV----------------------------------
------------------------------------------------------------
---------
>lcl|38017_23 unnamed protein product
---------------------------------------------MS-------------
----------------------------------------------------ESE--DGK
WGIAHVYASFNNTL----------------------------------------------
------------------------------------------------------------
-------------------ITVTDETGAETIAKSSGGTV---------------------
------------------------------------------VKQNRDEA----------
------------------------------------------------------------
--------------------------SP---Y----------------------------
------------A-----------------------------------------------
-----------------------------AMQMAEVVAE---------------------
-----------RVKDAGLEGVH----------------------------VRVRGP--GG
-----------------------------NLNKSTG---------------------PGA
QATIRALS--------------RAGVEIG-RIEDVTPI----P-----------------
-----------HDGTK---APKNKRV----------------------------------
------------------------------------------------------------
---------
>lcl|36174_6473 unnamed protein product
---------------------------------------------MS-------------
----------------------------------------------------ESE--DGK
WGIAHVYASFNNTL----------------------------------------------
------------------------------------------------------------
-------------------ITVTDETGAETIAKSSGGTV---------------------
------------------------------------------VKQNRDEA----------
------------------------------------------------------------
--------------------------SP---Y----------------------------
------------A-----------------------------------------------
-----------------------------AMQMAEVVAE---------------------
-----------RVKDAGLEGVH----------------------------VRVRGP--GG
-----------------------------NLNKSTG---------------------PGA
QATIRALS--------------RAGVEIG-RIEDVTPI----P-----------------
-----------HDGTK---APKNKRV----------------------------------
------------------------------------------------------------
---------
>gi|448499365|ref|ZP_21611292.1| 30S ribosomal protein S11P [Halorubrum coriense DSM 10284]
---------------------------------------------MS-------------
----------------------------------------------------ESE--DGK
WGIAHVYASFNNTL----------------------------------------------
------------------------------------------------------------
-------------------ITVTDETGAETIAKSSGGTV---------------------
------------------------------------------VKQNRDEA----------
------------------------------------------------------------
--------------------------SP---Y----------------------------
------------A-----------------------------------------------
-----------------------------AMQMAEVVAE---------------------
-----------RVKDAGLEGVH----------------------------VRVRGP--GG
-----------------------------NLNKSTG---------------------PGA
QATIRALS--------------RAGVEIG-RIEDVTPI----P-----------------
-----------HDGTK---APKNKRV----------------------------------
------------------------------------------------------------
---------
>lcl|36550_598 unnamed protein product
---------------------------------------------MS-------------
----------------------------------------------------ESE--DGK
WGIAHVYASFNNTL----------------------------------------------
------------------------------------------------------------
-------------------ITVTDETGAETIAKSSGGTV---------------------
------------------------------------------VKQNRDEA----------
------------------------------------------------------------
--------------------------SP---Y----------------------------
------------A-----------------------------------------------
-----------------------------AMQMAEVVAE---------------------
-----------RVKDAGLEGVH----------------------------VRVRGP--GG
-----------------------------NLNKSTG---------------------PGA
QATIRALS--------------RAGVEIG-RIEDVTPI----P-----------------
-----------HDGTK---APKNKRV----------------------------------
------------------------------------------------------------
---------
>lcl|36551_2077 unnamed protein product
---------------------------------------------MS-------------
----------------------------------------------------ESE--DGK
WGIAHVYASFNNTL----------------------------------------------
------------------------------------------------------------
-------------------ITVTDETGAETIAKSSGGTV---------------------
------------------------------------------VKQNRDEA----------
------------------------------------------------------------
--------------------------SP---Y----------------------------
------------A-----------------------------------------------
-----------------------------AMQMAEVVAE---------------------
-----------RVKDAGLEGVH----------------------------VRVRGP--GG
-----------------------------NLNKSTG---------------------PGA
QATIRALS--------------RAGVEIG-RIEDVTPI----P-----------------
-----------HDGTK---APKNKRV----------------------------------
------------------------------------------------------------
---------
>lcl|36552_3430 unnamed protein product
---------------------------------------------MS-------------
----------------------------------------------------ESE--DGK
WGIAHVYASFNNTL----------------------------------------------
------------------------------------------------------------
-------------------ITVTDETGAETIAKSSGGTV---------------------
------------------------------------------VKQNRDEA----------
------------------------------------------------------------
--------------------------SP---Y----------------------------
------------A-----------------------------------------------
-----------------------------AMQMAEVVAE---------------------
-----------RVKDAGLEGVH----------------------------VRVRGP--GG
-----------------------------NLNKSTG---------------------PGA
QATIRALS--------------RAGVEIG-RIEDVTPI----P-----------------
-----------HDGTK---APKNKRV----------------------------------
------------------------------------------------------------
---------
>lcl|38020_278 unnamed protein product
---------------------------------------------MS-------------
----------------------------------------------------ESE--DGK
WGIAHVYASFNNTL----------------------------------------------
------------------------------------------------------------
-------------------ITVTDETGAETIAKSSGGTV---------------------
------------------------------------------VKQNRDEA----------
------------------------------------------------------------
--------------------------SP---Y----------------------------
------------A-----------------------------------------------
-----------------------------AMQMAEVVAE---------------------
-----------RVKDAGLEGVH----------------------------VRVRGP--GG
-----------------------------NLNKSTG---------------------PGA
QATIRALS--------------RAGVEIG-RIEDVTPI----P-----------------
-----------HDGTK---APKNKRV----------------------------------
------------------------------------------------------------
---------
>lcl|38021_2950 unnamed protein product
---------------------------------------------MS-------------
----------------------------------------------------ESE--DGK
WGIAHVYASFNNTL----------------------------------------------
------------------------------------------------------------
-------------------ITVTDETGAETIAKSSGGTV---------------------
------------------------------------------VKQNRDEA----------
------------------------------------------------------------
--------------------------SP---Y----------------------------
------------A-----------------------------------------------
-----------------------------AMQMAEVVAE---------------------
-----------RVKDAGLEGVH----------------------------VRVRGP--GG
-----------------------------NLNKSTG---------------------PGA
QATIRALS--------------RAGVEIG-RIEDVTPI----P-----------------
-----------HDGTK---APKNKRV----------------------------------
------------------------------------------------------------
---------
>lcl|38022_188 unnamed protein product
---------------------------------------------MS-------------
----------------------------------------------------ESE--DGK
WGIAHVYASFNNTL----------------------------------------------
------------------------------------------------------------
-------------------ITVTDETGAETIAKSSGGTV---------------------
------------------------------------------VKQNRDEA----------
------------------------------------------------------------
--------------------------SP---Y----------------------------
------------A-----------------------------------------------
-----------------------------AMQMAEVVAE---------------------
-----------RVKDAGLEGVH----------------------------VRVRGP--GG
-----------------------------NLNKSTG---------------------PGA
QATIRALS--------------RAGVEIG-RIEDVTPI----P-----------------
-----------HDGTK---APKNKRV----------------------------------
------------------------------------------------------------
---------
>lcl|23591_2285 unnamed protein product
---------------------------------------------MS-------------
----------------------------------------------------ESE--DGK
WGIAHVYASFNNTL----------------------------------------------
------------------------------------------------------------
-------------------ITVTDETGAETIAKSSGGTV---------------------
------------------------------------------VKQNRDEA----------
------------------------------------------------------------
--------------------------SP---Y----------------------------
------------A-----------------------------------------------
-----------------------------AMQMAEVVAE---------------------
-----------RVKDAGLEGVH----------------------------VRVRGP--GG
-----------------------------NLNKSTG---------------------PGA
QATIRALS--------------RAGVEIG-RIEDVTPI----P-----------------
-----------HDGTK---APKNKRV----------------------------------
------------------------------------------------------------
---------
>lcl|36553_1128 unnamed protein product
---------------------------------------------MS-------------
----------------------------------------------------ESE--DGK
WGIAHVYASFNNTL----------------------------------------------
------------------------------------------------------------
-------------------ITVTDETGAETIAKSSGGTV---------------------
------------------------------------------VKQNRDEA----------
------------------------------------------------------------
--------------------------SP---Y----------------------------
------------A-----------------------------------------------
-----------------------------AMQMAEVVAE---------------------
-----------RVKDAGLEGVH----------------------------VRVRGP--GG
-----------------------------NLNKSTG---------------------PGA
QATIRALS--------------RAGVEIG-RIEDVTPI----P-----------------
-----------HDGTK---APKNKRV----------------------------------
------------------------------------------------------------
---------
>lcl|36554_2780 unnamed protein product
---------------------------------------------MS-------------
----------------------------------------------------ESE--DGK
WGIAHVYASFNNTL----------------------------------------------
------------------------------------------------------------
-------------------ITVTDETGAETIAKSSGGTV---------------------
------------------------------------------VKQNRDEA----------
------------------------------------------------------------
--------------------------SP---Y----------------------------
------------A-----------------------------------------------
-----------------------------AMQMAEVVAE---------------------
-----------RVKDAGLEGVH----------------------------VRVRGP--GG
-----------------------------NLNKSTG---------------------PGA
QATIRALS--------------RAGVEIG-RIEDVTPI----P-----------------
-----------HDGTK---APKNKRV----------------------------------
------------------------------------------------------------
---------
>lcl|36555_518 unnamed protein product
---------------------------------------------MS-------------
----------------------------------------------------ESE--DGK
WGIAHVYASFNNTL----------------------------------------------
------------------------------------------------------------
-------------------ITVTDETGAETIAKSSGGTV---------------------
------------------------------------------VKQNRDEA----------
------------------------------------------------------------
--------------------------SP---Y----------------------------
------------A-----------------------------------------------
-----------------------------AMQMAEVVAE---------------------
-----------RVKDAGLEGVH----------------------------VRVRGP--GG
-----------------------------NLNKSTG---------------------PGA
QATIRALS--------------RAGVEIG-RIEDVTPI----P-----------------
-----------HDGTK---APKNKRV----------------------------------
------------------------------------------------------------
---------
>gi|448465604|ref|ZP_21598870.1| 30S ribosomal protein S11P [Halorubrum kocurii JCM 14978]
---------------------------------------------MS-------------
----------------------------------------------------ESE--DGK
WGIAHVYASFNNTL----------------------------------------------
------------------------------------------------------------
-------------------ITVTDETGAETIAKSSGGTV---------------------
------------------------------------------VKQNRDEA----------
------------------------------------------------------------
--------------------------SP---Y----------------------------
------------A-----------------------------------------------
-----------------------------AMQMAEVVAE---------------------
-----------RVKDAGLEGVH----------------------------VRVRGP--GG
-----------------------------NLNKSTG---------------------PGA
QATIRALS--------------RAGVEIG-RIEDVTPI----P-----------------
-----------HDGTK---APKNKRV----------------------------------
------------------------------------------------------------
---------
>gi|222480230|ref|YP_002566467.1| 30S ribosomal protein S11P [Halorubrum lacusprofundi ATCC 49239]
---------------------------------------------MS-------------
----------------------------------------------------ESE--DGK
WGIAHVYASFNNTL----------------------------------------------
------------------------------------------------------------
-------------------ITVTDETGAETIAKSSGGTV---------------------
------------------------------------------VKQNRDEA----------
------------------------------------------------------------
--------------------------SP---Y----------------------------
------------A-----------------------------------------------
-----------------------------AMQMAEVVAE---------------------
-----------RVKDAGLEGVH----------------------------VRVRGP--GG
-----------------------------NLNKSTG---------------------PGA
QATIRALS--------------RAGVEIG-RIEDVTPI----P-----------------
-----------HDGTK---APKNKRV----------------------------------
------------------------------------------------------------
---------
>lcl|38024_1295 unnamed protein product
---------------------------------------------MS-------------
----------------------------------------------------ESE--DGK
WGIAHVYASFNNTL----------------------------------------------
------------------------------------------------------------
-------------------ITVTDETGAETIAKSSGGTV---------------------
------------------------------------------VKQNRDEA----------
------------------------------------------------------------
--------------------------SP---Y----------------------------
------------A-----------------------------------------------
-----------------------------AMQMAEVVAE---------------------
-----------RVKDAGLEGVH----------------------------VRVRGP--GG
-----------------------------NLNKSTG---------------------PGA
QATIRALS--------------RAGVEIG-RIEDVTPI----P-----------------
-----------HDGTK---APKNKRV----------------------------------
------------------------------------------------------------
---------
>lcl|38025_1902 unnamed protein product
---------------------------------------------MS-------------
----------------------------------------------------ESE--DGK
WGIAHVYASFNNTL----------------------------------------------
------------------------------------------------------------
-------------------ITVTDETGAETIAKSSGGTV---------------------
------------------------------------------VKQNRDEA----------
------------------------------------------------------------
--------------------------SP---Y----------------------------
------------A-----------------------------------------------
-----------------------------AMQMAEVVAE---------------------
-----------RVKDAGLEGVH----------------------------VRVRGP--GG
-----------------------------NLNKSTG---------------------PGA
QATIRALS--------------RAGVEIG-RIEDVTPI----P-----------------
-----------HDGTK---APKNKRV----------------------------------
------------------------------------------------------------
---------
>lcl|36557_6962 unnamed protein product
---------------------------------------------MS-------------
----------------------------------------------------ESE--DGK
WGIAHVYASFNNTL----------------------------------------------
------------------------------------------------------------
-------------------ITVTDETGAETIAKSSGGTV---------------------
------------------------------------------VKQNRDEA----------
------------------------------------------------------------
--------------------------SP---Y----------------------------
------------A-----------------------------------------------
-----------------------------AMQMAEVVAE---------------------
-----------RVKDAGLEGVH----------------------------VRVRGP--GG
-----------------------------NLNKSTG---------------------PGA
QATIRALS--------------RAGVEIG-RIEDVTPI----P-----------------
-----------HDGTK---APKNKRV----------------------------------
------------------------------------------------------------
---------
>gi|448460442|ref|ZP_21597267.1| 30S ribosomal protein S11P [Halorubrum lipolyticum DSM 21995]
---------------------------------------------MS-------------
----------------------------------------------------ESE--DGK
WGIAHVYASFNNTL----------------------------------------------
------------------------------------------------------------
-------------------ITVTDETGAETIAKSSGGTV---------------------
------------------------------------------VKQNRDEA----------
------------------------------------------------------------
--------------------------SP---Y----------------------------
------------A-----------------------------------------------
-----------------------------AMQMAEVVAE---------------------
-----------RVKDAGLEGVH----------------------------VRVRGP--GG
-----------------------------NLNKSTG---------------------PGA
QATIRALS--------------RAGVEIG-RIEDVTPI----P-----------------
-----------HDGTK---APKNKRV----------------------------------
------------------------------------------------------------
---------
>gi|448440157|ref|ZP_21588405.1| 30S ribosomal protein S11P [Halorubrum saccharovorum DSM 1137]
---------------------------------------------MS-------------
----------------------------------------------------ESE--DGK
WGIAHVYASFNNTL----------------------------------------------
------------------------------------------------------------
-------------------ITVTDETGAETIAKSSGGTV---------------------
------------------------------------------VKQNRDEA----------
------------------------------------------------------------
--------------------------SP---Y----------------------------
------------A-----------------------------------------------
-----------------------------AMQMAEVVAE---------------------
-----------RVKDAGLEGVH----------------------------VRVRGP--GG
-----------------------------NLNKSTG---------------------PGA
QATIRALS--------------RAGVEIG-RIEDVTPI----P-----------------
-----------HDGTK---APKNKRV----------------------------------
------------------------------------------------------------
---------
>lcl|18174_2872 unnamed protein product
---------------------------------------------MS-------------
----------------------------------------------------ESE--DGK
WGIAHVYASFNNTL----------------------------------------------
------------------------------------------------------------
-------------------ITVTDETGAETIAKSSGGTV---------------------
------------------------------------------VKQNRDEA----------
------------------------------------------------------------
--------------------------SP---Y----------------------------
------------A-----------------------------------------------
-----------------------------AMQMAEVVAE---------------------
-----------RVKDAGLEGVH----------------------------VRVRGP--GG
-----------------------------NLNKSTG---------------------PGA
QATIRALS--------------RAGVEIG-RIEDVTPI----P-----------------
-----------HDGTK---APKNKRV----------------------------------
------------------------------------------------------------
---------
>lcl|18175_814 unnamed protein product
---------------------------------------------MS-------------
----------------------------------------------------ESE--DGK
WGIAHVYASFNNTL----------------------------------------------
------------------------------------------------------------
-------------------ITVTDETGAETIAKSSGGTV---------------------
------------------------------------------VKQNRDEA----------
------------------------------------------------------------
--------------------------SP---Y----------------------------
------------A-----------------------------------------------
-----------------------------AMQMAEVVAE---------------------
-----------RVKDAGLEGVH----------------------------VRVRGP--GG
-----------------------------NLNKSTG---------------------PGA
QATIRALS--------------RAGVEIG-RIEDVTPI----P-----------------
-----------HDGTK---APKNKRV----------------------------------
------------------------------------------------------------
---------
>lcl|18176_1360 unnamed protein product
---------------------------------------------MS-------------
----------------------------------------------------ESE--DGK
WGIAHVYASFNNTL----------------------------------------------
------------------------------------------------------------
-------------------ITVTDETGAETIAKSSGGTV---------------------
------------------------------------------VKQNRDEA----------
------------------------------------------------------------
--------------------------SP---Y----------------------------
------------A-----------------------------------------------
-----------------------------AMQMAEVVAE---------------------
-----------RVKDAGLEGVH----------------------------VRVRGP--GG
-----------------------------NLNKSTG---------------------PGA
QATIRALS--------------RAGVEIG-RIEDVTPI----P-----------------
-----------HDGTK---APKNKRV----------------------------------
------------------------------------------------------------
---------
>lcl|18178_2876 unnamed protein product
---------------------------------------------MS-------------
----------------------------------------------------ESE--DGK
WGIAHVYASFNNTL----------------------------------------------
------------------------------------------------------------
-------------------ITVTDETGAETIAKSSGGTV---------------------
------------------------------------------VKQNRDEA----------
------------------------------------------------------------
--------------------------SP---Y----------------------------
------------A-----------------------------------------------
-----------------------------AMQMAEVVAE---------------------
-----------RVKDAGLEGVH----------------------------VRVRGP--GG
-----------------------------NLNKSTG---------------------PGA
QATIRALS--------------RAGVEIG-RIEDVTPI----P-----------------
-----------HDGTK---APKNKRV----------------------------------
------------------------------------------------------------
---------
>lcl|39407_345 unnamed protein product
---------------------------------------------MS-------------
----------------------------------------------------ESED-GGK
WGIAHVYASFNNTL----------------------------------------------
------------------------------------------------------------
-------------------ITVTDETGAETIAKSSGGTV---------------------
------------------------------------------VKQNRDEA----------
------------------------------------------------------------
--------------------------SP---Y----------------------------
------------A-----------------------------------------------
-----------------------------AMQMAEVVAE---------------------
-----------RVKDAGLEGVH----------------------------VRVRGP--GG
-----------------------------NLNKSTG---------------------PGA
QATIRALS--------------RAGVEIG-RIEDVTPI----P-----------------
-----------HDGTK---APKNKRV----------------------------------
------------------------------------------------------------
---------
>gi|448485427|ref|ZP_21606652.1| 30S ribosomal protein S11P [Halorubrum arcis JCM 13916]
---------------------------------------------MS-------------
----------------------------------------------------ESED-GGK
WGIAHVYASFNNTL----------------------------------------------
------------------------------------------------------------
-------------------ITVTDETGAETIAKSSGGTV---------------------
------------------------------------------VKQNRDEA----------
------------------------------------------------------------
--------------------------SP---Y----------------------------
------------A-----------------------------------------------
-----------------------------AMQMAEVVAE---------------------
-----------RVKDAGLEGVH----------------------------VRVRGP--GG
-----------------------------NLNKSTG---------------------PGA
QATIRALS--------------RAGVEIG-RIEDVTPI----P-----------------
-----------HDGTK---APKNKRV----------------------------------
------------------------------------------------------------
---------
>lcl|38016_3035 unnamed protein product
---------------------------------------------MS-------------
----------------------------------------------------ESED-GGK
WGIAHVYASFNNTL----------------------------------------------
------------------------------------------------------------
-------------------ITVTDETGAETIAKSSGGTV---------------------
------------------------------------------VKQNRDEA----------
------------------------------------------------------------
--------------------------SP---Y----------------------------
------------A-----------------------------------------------
-----------------------------AMQMAEVVAE---------------------
-----------RVKDAGLEGVH----------------------------VRVRGP--GG
-----------------------------NLNKSTG---------------------PGA
QATIRALS--------------RAGVEIG-RIEDVTPI----P-----------------
-----------HDGTK---APKNKRV----------------------------------
------------------------------------------------------------
---------
>gi|445693086|gb|ELZ45248.1| 30S ribosomal protein S11P [Halorubrum californiensis DSM 19288]
---------------------------------------------MS-------------
----------------------------------------------------ESED-GGK
WGIAHVYASFNNTL----------------------------------------------
------------------------------------------------------------
-------------------ITVTDETGAETIAKSSGGTV---------------------
------------------------------------------VKQNRDEA----------
------------------------------------------------------------
--------------------------SP---Y----------------------------
------------A-----------------------------------------------
-----------------------------AMQMAEVVAE---------------------
-----------RVKDAGLEGVH----------------------------VRVRGP--GG
-----------------------------NLNKSTG---------------------PGA
QATIRALS--------------RAGVEIG-RIEDVTPI----P-----------------
-----------HDGTK---APKNKRV----------------------------------
------------------------------------------------------------
---------
>gi|448519097|ref|ZP_21617873.1| 30S ribosomal protein S11P [Halorubrum distributum JCM 10118]
---------------------------------------------MS-------------
----------------------------------------------------ESED-GGK
WGIAHVYASFNNTL----------------------------------------------
------------------------------------------------------------
-------------------ITVTDETGAETIAKSSGGTV---------------------
------------------------------------------VKQNRDEA----------
------------------------------------------------------------
--------------------------SP---Y----------------------------
------------A-----------------------------------------------
-----------------------------AMQMAEVVAE---------------------
-----------RVKDAGLEGVH----------------------------VRVRGP--GG
-----------------------------NLNKSTG---------------------PGA
QATIRALS--------------RAGVEIG-RIEDVTPI----P-----------------
-----------HDGTK---APKNKRV----------------------------------
------------------------------------------------------------
---------
>lcl|36547_853 unnamed protein product
------------------------------------------------------------
------------------------------------------------------------
-----MYASFNNTL----------------------------------------------
------------------------------------------------------------
-------------------ITVTDETGAETIAKSSGGTV---------------------
------------------------------------------VKQNRDEA----------
------------------------------------------------------------
--------------------------SP---Y----------------------------
------------A-----------------------------------------------
-----------------------------AMQMAEVVAE---------------------
-----------RVKDAGLEGVH----------------------------VRVRGP--GG
-----------------------------NLNKSTG---------------------PGA
QATIRALS--------------RAGVEIG-RIEDVTPI----P-----------------
-----------HDGTK---APKNKRV----------------------------------
------------------------------------------------------------
---------
>lcl|36548_1431 unnamed protein product
------------------------------------------------------------
------------------------------------------------------------
-----MYASFNNTL----------------------------------------------
------------------------------------------------------------
-------------------ITVTDETGAETIAKSSGGTV---------------------
------------------------------------------VKQNRDEA----------
------------------------------------------------------------
--------------------------SP---Y----------------------------
------------A-----------------------------------------------
-----------------------------AMQMAEVVAE---------------------
-----------RVKDAGLEGVH----------------------------VRVRGP--GG
-----------------------------NLNKSTG---------------------PGA
QATIRALS--------------RAGVEIG-RIEDVTPI----P-----------------
-----------HDGTK---APKNKRV----------------------------------
------------------------------------------------------------
---------
>gi|448534355|ref|ZP_21621683.1| 30S ribosomal protein S11P [Halorubrum hochstenium ATCC 700873]
------------------------------------------------------------
------------------------------------------------------------
-----MYASFNNTL----------------------------------------------
------------------------------------------------------------
-------------------ITVTDETGAETIAKSSGGTV---------------------
------------------------------------------VKQNRDEA----------
------------------------------------------------------------
--------------------------SP---Y----------------------------
------------A-----------------------------------------------
-----------------------------AMQMAEVVAE---------------------
-----------RVKDAGLEGVH----------------------------VRVRGP--GG
-----------------------------NLNKSTG---------------------PGA
QATIRALS--------------RAGVEIG-RIEDVTPI----P-----------------
-----------HDGTK---APKNKRV----------------------------------
------------------------------------------------------------
---------
>lcl|36556_5888 unnamed protein product
------------------------------------------------------------
------------------------------------------------------------
-----MYASFNNTL----------------------------------------------
------------------------------------------------------------
-------------------ITVTDETGAETIAKSSGGTV---------------------
------------------------------------------VKQNRDEA----------
------------------------------------------------------------
--------------------------SP---Y----------------------------
------------A-----------------------------------------------
-----------------------------AMQMAEVVAE---------------------
-----------RVKDAGLEGVH----------------------------VRVRGP--GG
-----------------------------NLNKSTG---------------------PGA
QATIRALS--------------RAGVEIG-RIEDVTPI----P-----------------
-----------HDGTK---APKNKRV----------------------------------
------------------------------------------------------------
---------
>gi|448453317|ref|ZP_21593760.1| 30S ribosomal protein S11P [Halorubrum litoreum JCM 13561]
------------------------------------------------------------
------------------------------------------------------------
-----MYASFNNTL----------------------------------------------
------------------------------------------------------------
-------------------ITVTDETGAETIAKSSGGTV---------------------
------------------------------------------VKQNRDEA----------
------------------------------------------------------------
--------------------------SP---Y----------------------------
------------A-----------------------------------------------
-----------------------------AMQMAEVVAE---------------------
-----------RVKDAGLEGVH----------------------------VRVRGP--GG
-----------------------------NLNKSTG---------------------PGA
QATIRALS--------------RAGVEIG-RIEDVTPI----P-----------------
-----------HDGTK---APKNKRV----------------------------------
------------------------------------------------------------
---------
>gi|448431139|ref|ZP_21584967.1| 30S ribosomal protein S11P [Halorubrum tebenquichense DSM 14210]
------------------------------------------------------------
------------------------------------------------------------
-----MYASFNNTL----------------------------------------------
------------------------------------------------------------
-------------------ITVTDETGAETIAKSSGGTV---------------------
------------------------------------------VKQNRDEA----------
------------------------------------------------------------
--------------------------SP---Y----------------------------
------------A-----------------------------------------------
-----------------------------AMQMAEVVAE---------------------
-----------RVKDAGLEGVH----------------------------VRVRGP--GG
-----------------------------NLNKSTG---------------------PGA
QATIRALS--------------RAGVEIG-RIEDVTPI----P-----------------
-----------HDGTK---APKNKRV----------------------------------
------------------------------------------------------------
---------
>gi|448425438|ref|ZP_21582768.1| 30S ribosomal protein S11P [Halorubrum terrestre JCM 10247]
------------------------------------------------------------
------------------------------------------------------------
-----MYASFNNTL----------------------------------------------
------------------------------------------------------------
-------------------ITVTDETGAETIAKSSGGTV---------------------
------------------------------------------VKQNRDEA----------
------------------------------------------------------------
--------------------------SP---Y----------------------------
------------A-----------------------------------------------
-----------------------------AMQMAEVVAE---------------------
-----------RVKDAGLEGVH----------------------------VRVRGP--GG
-----------------------------NLNKSTG---------------------PGA
QATIRALS--------------RAGVEIG-RIEDVTPI----P-----------------
-----------HDGTK---APKNKRV----------------------------------
------------------------------------------------------------
---------
>gi|399576714|ref|ZP_10770469.1| 30S ribosomal protein S11 [Halogranum salarium B-1]
---------------------------------------------MS-------------
----------------------------------------------------ESE--GDK
WGIAHVHASFNNTL----------------------------------------------
------------------------------------------------------------
-------------------ITVTDQTGAETIVKSSGGSV---------------------
------------------------------------------VKQNRDEA----------
------------------------------------------------------------
--------------------------SP---Y----------------------------
------------A-----------------------------------------------
-----------------------------AMQMAESIAD---------------------
-----------EVKAAGIAGLH----------------------------VRVRGP--GG
-----------------------------NGNKSPG---------------------PGA
QATIRALA--------------RAGLEIG-RIEDVTPI----P-----------------
-----------HDGTR---APKNKRM----------------------------------
------------------------------------------------------------
---------
>gi|448592477|ref|ZP_21651584.1| 30S ribosomal protein S11P [Haloferax elongans ATCC BAA-1513]
---------------------------------------------MS-------------
----------------------------------------------------EAES-GDK
WGIAHVHASFNNTL----------------------------------------------
------------------------------------------------------------
-------------------ITVTDITGAETIVKSSGGSV---------------------
------------------------------------------VKQNRDEA----------
------------------------------------------------------------
--------------------------SP---Y----------------------------
------------A-----------------------------------------------
-----------------------------AMQMAESVAD---------------------
-----------QIKAAGISGLH----------------------------VRVRGP--GG
-----------------------------NRNKSPG---------------------PGA
QATIRALA--------------RAGLEIG-RIEDVTPI----P-----------------
-----------HDGTR---APKNSRL----------------------------------
------------------------------------------------------------
---------
>gi|448578451|ref|ZP_21643886.1| 30S ribosomal protein S11P [Haloferax larsenii JCM 13917]
---------------------------------------------MS-------------
----------------------------------------------------EAES-GDK
WGIAHVHASFNNTL----------------------------------------------
------------------------------------------------------------
-------------------ITVTDITGAETIVKSSGGSV---------------------
------------------------------------------VKQNRDEA----------
------------------------------------------------------------
--------------------------SP---Y----------------------------
------------A-----------------------------------------------
-----------------------------AMQMAESVAD---------------------
-----------QIKAAGISGLH----------------------------VRVRGP--GG
-----------------------------NRNKSPG---------------------PGA
QATIRALA--------------RAGLEIG-RIEDVTPI----P-----------------
-----------HDGTR---APKNSRL----------------------------------
------------------------------------------------------------
---------
>gi|433418976|ref|ZP_20405135.1| 30S ribosomal protein S11P [Haloferax sp. BAB2207]
------------------------------------------------------------
------------------------------------------------------------
------------------------------------------------------------
------------------------------------------------------------
------------------------------------------------------------
------------------------------------------------------------
------------------------------------------------------------
------------------------------------------------------------
------------------------------------------------------------
------------------------------MQMAESVAD---------------------
-----------QIKAAGIAGLH----------------------------VRVRGP--GG
-----------------------------NGNKSPG---------------------PGA
QATIRALA--------------RAGLEIG-RIEDVTPI----P-----------------
-----------HDGTR---APKNSRL----------------------------------
------------------------------------------------------------
---------
>gi|448600840|ref|ZP_21656219.1| 30S ribosomal protein S11P [Haloferax alexandrinus JCM 10717]
---------------------------------------------MS-------------
----------------------------------------------------ESET-GDK
WGIAHVHASFNNTL----------------------------------------------
------------------------------------------------------------
-------------------ITVTDITGAETIVKSSGGSV---------------------
------------------------------------------VKQNRDEA----------
------------------------------------------------------------
--------------------------SP---Y----------------------------
------------A-----------------------------------------------
-----------------------------AMQMAESVAD---------------------
-----------QIKAAGIAGLH----------------------------VRVRGP--GG
-----------------------------NGNKSPG---------------------PGA
QATIRALA--------------RAGLEIG-RIEDVTPI----P-----------------
-----------HDGTR---APKNSRL----------------------------------
------------------------------------------------------------
---------
>gi|448557540|ref|ZP_21632729.1| 30S ribosomal protein S11P [Haloferax sp. ATCC BAA-644]
---------------------------------------------MS-------------
----------------------------------------------------ESE-TGDK
WGIAHVHASFNNTL----------------------------------------------
------------------------------------------------------------
-------------------ITVTDITGAETIVKSSGGSV---------------------
------------------------------------------VKQNRDEA----------
------------------------------------------------------------
--------------------------SP---Y----------------------------
------------A-----------------------------------------------
-----------------------------AMQMAESVAD---------------------
-----------QIKAAGIAGLH----------------------------VRVRGP--GG
-----------------------------NGNKSPG---------------------PGA
QATIRALA--------------RAGLEIG-RIEDVTPI----P-----------------
-----------HDGTR---APKNSRL----------------------------------
------------------------------------------------------------
---------
>gi|448548346|ref|ZP_21627613.1| 30S ribosomal protein S11P [Haloferax sp. ATCC BAA-645]
---------------------------------------------MS-------------
----------------------------------------------------ESE-TGDK
WGIAHVHASFNNTL----------------------------------------------
------------------------------------------------------------
-------------------ITVTDITGAETIVKSSGGSV---------------------
------------------------------------------VKQNRDEA----------
------------------------------------------------------------
--------------------------SP---Y----------------------------
------------A-----------------------------------------------
-----------------------------AMQMAESVAD---------------------
-----------QIKAAGIAGLH----------------------------VRVRGP--GG
-----------------------------NGNKSPG---------------------PGA
QATIRALA--------------RAGLEIG-RIEDVTPI----P-----------------
-----------HDGTR---APKNSRL----------------------------------
------------------------------------------------------------
---------
>gi|448546359|ref|ZP_21626523.1| 30S ribosomal protein S11P [Haloferax sp. ATCC BAA-646]
---------------------------------------------MS-------------
----------------------------------------------------ESE-TGDK
WGIAHVHASFNNTL----------------------------------------------
------------------------------------------------------------
-------------------ITVTDITGAETIVKSSGGSV---------------------
------------------------------------------VKQNRDEA----------
------------------------------------------------------------
--------------------------SP---Y----------------------------
------------A-----------------------------------------------
-----------------------------AMQMAESVAD---------------------
-----------QIKAAGIAGLH----------------------------VRVRGP--GG
-----------------------------NGNKSPG---------------------PGA
QATIRALA--------------RAGLEIG-RIEDVTPI----P-----------------
-----------HDGTR---APKNSRL----------------------------------
------------------------------------------------------------
---------
>gi|448622862|ref|ZP_21669511.1| 30S ribosomal protein S11P [Haloferax denitrificans ATCC 35960]
---------------------------------------------MS-------------
----------------------------------------------------ESE-TGDK
WGIAHVHASFNNTL----------------------------------------------
------------------------------------------------------------
-------------------ITVTDITGAETIVKSSGGSV---------------------
------------------------------------------VKQNRDEA----------
------------------------------------------------------------
--------------------------SP---Y----------------------------
------------A-----------------------------------------------
-----------------------------AMQMAESVAD---------------------
-----------QIKAAGIAGLH----------------------------VRVRGP--GG
-----------------------------NGNKSPG---------------------PGA
QATIRALA--------------RAGLEIG-RIEDVTPI----P-----------------
-----------HDGTR---APKNSRL----------------------------------
------------------------------------------------------------
---------
>gi|448583258|ref|ZP_21646614.1| 30S ribosomal protein S11P [Haloferax gibbonsii ATCC 33959]
---------------------------------------------MS-------------
----------------------------------------------------ESE-TGDK
WGIAHVHASFNNTL----------------------------------------------
------------------------------------------------------------
-------------------ITVTDITGAETIVKSSGGSV---------------------
------------------------------------------VKQNRDEA----------
------------------------------------------------------------
--------------------------SP---Y----------------------------
------------A-----------------------------------------------
-----------------------------AMQMAESVAD---------------------
-----------QIKAAGIAGLH----------------------------VRVRGP--GG
-----------------------------NGNKSPG---------------------PGA
QATIRALA--------------RAGLEIG-RIEDVTPI----P-----------------
-----------HDGTR---APKNSRL----------------------------------
------------------------------------------------------------
---------
>gi|448568219|ref|ZP_21637796.1| 30S ribosomal protein S11P [Haloferax lucentense DSM 14919]
---------------------------------------------MS-------------
----------------------------------------------------ESE-TGDK
WGIAHVHASFNNTL----------------------------------------------
------------------------------------------------------------
-------------------ITVTDITGAETIVKSSGGSV---------------------
------------------------------------------VKQNRDEA----------
------------------------------------------------------------
--------------------------SP---Y----------------------------
------------A-----------------------------------------------
-----------------------------AMQMAESVAD---------------------
-----------QIKAAGIAGLH----------------------------VRVRGP--GG
-----------------------------NGNKSPG---------------------PGA
QATIRALA--------------RAGLEIG-RIEDVTPI----P-----------------
-----------HDGTR---APKNSRL----------------------------------
------------------------------------------------------------
---------
>gi|448290899|ref|ZP_21482044.1| 30S ribosomal protein S11P [Haloferax volcanii DS2]
---------------------------------------------MS-------------
----------------------------------------------------ESE-TGDK
WGIAHVHASFNNTL----------------------------------------------
------------------------------------------------------------
-------------------ITVTDITGAETIVKSSGGSV---------------------
------------------------------------------VKQNRDEA----------
------------------------------------------------------------
--------------------------SP---Y----------------------------
------------A-----------------------------------------------
-----------------------------AMQMAESVAD---------------------
-----------QIKAAGIAGLH----------------------------VRVRGP--GG
-----------------------------NGNKSPG---------------------PGA
QATIRALA--------------RAGLEIG-RIEDVTPI----P-----------------
-----------HDGTR---APKNSRL----------------------------------
------------------------------------------------------------
---------
>gi|448565308|ref|ZP_21636175.1| 30S ribosomal protein S11P [Haloferax prahovense DSM 18310]
---------------------------------------------MS-------------
----------------------------------------------------ESE-TGDK
WGIAHVHASFNNTL----------------------------------------------
------------------------------------------------------------
-------------------ITVTDITGAETIVKSSGGSV---------------------
------------------------------------------VKQNRDEA----------
------------------------------------------------------------
--------------------------SP---Y----------------------------
------------A-----------------------------------------------
-----------------------------AMQMAESVAD---------------------
-----------QIKAAGIAGLH----------------------------VRVRGP--GG
-----------------------------NRNKSPG---------------------PGA
QATIRALA--------------RAGLEIG-RIEDVTPI----P-----------------
-----------HDGTR---APKNSRL----------------------------------
------------------------------------------------------------
---------
>gi|448618423|ref|ZP_21666660.1| 30S ribosomal protein S11P [Haloferax mediterranei ATCC 33500]
---------------------------------------------MS-------------
----------------------------------------------------ESET-GDK
WGIAHVHASFNNTL----------------------------------------------
------------------------------------------------------------
-------------------ITVTDITGAETIVKSSGGSV---------------------
------------------------------------------VKQNRDEA----------
------------------------------------------------------------
--------------------------SP---Y----------------------------
------------A-----------------------------------------------
-----------------------------AMQMAESVAD---------------------
-----------QIKAAGISGLH----------------------------VRVRGP--GG
-----------------------------NQNKSPG---------------------PGA
QATIRALA--------------RAGLEIG-RIEDVTPI----P-----------------
-----------HDGTR---APKNSRL----------------------------------
------------------------------------------------------------
---------
>gi|448611953|ref|ZP_21662383.1| 30S ribosomal protein S11P [Haloferax mucosum ATCC BAA-1512]
---------------------------------------------MS-------------
----------------------------------------------------ESET-GDK
WGIAHVHASFNNTL----------------------------------------------
------------------------------------------------------------
-------------------ITVTDITGAETIVKSSGGSV---------------------
------------------------------------------VKQNRDEA----------
------------------------------------------------------------
--------------------------SP---Y----------------------------
------------A-----------------------------------------------
-----------------------------AMQMAESVAD---------------------
-----------QIKAAGISGLH----------------------------VRVRGP--GG
-----------------------------NRNKSPG---------------------PGA
QATIRALA--------------RAGLEIG-RIEDVTPI----P-----------------
-----------HDGTR---APKNSRL----------------------------------
------------------------------------------------------------
---------
>gi|385804353|ref|YP_005840753.1| 30S ribosomal protein S11 [Haloquadratum walsbyi C23]
---------------------------------------------MS-------------
----------------------------------------------------ESENTEKR
WGVAHVHASFNNTL----------------------------------------------
------------------------------------------------------------
-------------------ITVTDLTGAETIVKSSGGAV---------------------
------------------------------------------VKQNRDEA----------
------------------------------------------------------------
--------------------------SP---Y----------------------------
------------A-----------------------------------------------
-----------------------------AMQMAESVAE---------------------
-----------DIKAAGIDGLH----------------------------VRVRGP--GG
-----------------------------NGNKSPG---------------------PGA
QATIRALA--------------RAGLEIG-RIEDVTPI----P-----------------
-----------HDGTR---APKNSRL----------------------------------
------------------------------------------------------------
---------
>gi|110668835|ref|YP_658646.1| 30S ribosomal protein S11P [Haloquadratum walsbyi DSM 16790]
---------------------------------------------MS-------------
----------------------------------------------------ESENTEKR
WGVAHVHASFNNTL----------------------------------------------
------------------------------------------------------------
-------------------ITVTDLTGAETIVKSSGGAV---------------------
------------------------------------------VKQNRDEA----------
------------------------------------------------------------
--------------------------SP---Y----------------------------
------------A-----------------------------------------------
-----------------------------AMQMAESVAE---------------------
-----------DIKAAGIDGLH----------------------------VRVRGP--GG
-----------------------------NGNKSPG---------------------PGA
QATIRALA--------------RAGLEIG-RIEDVTPI----P-----------------
-----------HDGTR---APKNSRL----------------------------------
------------------------------------------------------------
---------
>gi|541189942|gb|ERG98330.1| archaeal ribosomal protein S11P [Haloquadratum sp. J07HQX50]
---------------------------------------------MS-------------
----------------------------------------------------ESESSDDR
WGVAHVHASFNNTL----------------------------------------------
------------------------------------------------------------
-------------------ITVTDLTGAETIVKSSGGAV---------------------
------------------------------------------VKQNRDEA----------
------------------------------------------------------------
--------------------------SP---Y----------------------------
------------A-----------------------------------------------
-----------------------------AMQMAESVAE---------------------
-----------EIQAAGITGLH----------------------------VRVRGP--GG
-----------------------------NGNKSPG---------------------PGA
QATIRALA--------------RAGLEIG-RIEDVTPI----P-----------------
-----------HDGTR---APKNSRL----------------------------------
------------------------------------------------------------
---------
>gi|448285858|ref|ZP_21477097.1| 30S ribosomal protein S11P [Halogeometricum borinquense DSM 11551]
---------------------------------------------MS-------------
----------------------------------------------------ESENSGAK
WGIAHVHASFNNTL----------------------------------------------
------------------------------------------------------------
-------------------ITITDQTGAETIAKSSGGAV---------------------
------------------------------------------VKQNRDEA----------
------------------------------------------------------------
--------------------------SP---Y----------------------------
------------A-----------------------------------------------
-----------------------------AMQMAEKVAE---------------------
-----------EVKAAGIEGLH----------------------------VRVRGP--GG
-----------------------------NLNKSPG---------------------PGA
QATIRALA--------------RAGLEIG-RIEDVTPI----P-----------------
-----------HDGTR---APKNSRL----------------------------------
------------------------------------------------------------
---------
>gi|448414207|ref|ZP_21577346.1| 30S ribosomal protein S11P [Halosarcina pallida JCM 14848]
---------------------------------------------MS-------------
----------------------------------------------------ESENTGTT
WGIAHVYASFNNTL----------------------------------------------
------------------------------------------------------------
-------------------ITVTDQTGAETVAKSSGGAV---------------------
------------------------------------------VKQNRDEA----------
------------------------------------------------------------
--------------------------SP---Y----------------------------
------------A-----------------------------------------------
-----------------------------AMQMAGSVAE---------------------
-----------EIKAAGIDALH----------------------------VRVRGP--GG
-----------------------------NLNKSPG---------------------PGA
QATIRALA--------------RAGLEIG-RIEDVTPI----P-----------------
-----------HDGTR---APKNSRL----------------------------------
------------------------------------------------------------
---------
>gi|448296789|ref|ZP_21486840.1| 30S ribosomal protein S11P [Halalkalicoccus jeotgali B3]
---------------------------------------------MS-------------
----------------------------------------------------ESG--DSK
WGVAHVHASFNNTV----------------------------------------------
------------------------------------------------------------
-------------------ITITDQTGAETIAKSSGGTV---------------------
------------------------------------------VKQNRDEA----------
------------------------------------------------------------
--------------------------SP---Y----------------------------
------------A-----------------------------------------------
-----------------------------AMQMAETVAQ---------------------
-----------EVLDAGIEGVH----------------------------VRVRGP--GG
-----------------------------NRQQNPG---------------------PGA
QATIRALA--------------RAGLEIG-RIEDVTPI----P-----------------
-----------HDGCR---APKNSGF----------------------------------
------------------------------------------------------------
---------
>gi|335433577|ref|ZP_08558397.1| 30S ribosomal protein S11P [Halorhabdus tiamatea SARL4B]
----------------------------------------------M-------------
----------------------------------------------------SGE--QSK
WGIAHVHASFNNTV----------------------------------------------
------------------------------------------------------------
-------------------ITITDQTGAETLAKSSGGTV---------------------
------------------------------------------VKQNRDEA----------
------------------------------------------------------------
--------------------------SP---Y----------------------------
------------A-----------------------------------------------
-----------------------------AMQMAETVAE---------------------
-----------DVLQQGVEGVH----------------------------VRVRGP--GG
-----------------------------NQQQNPG---------------------PGA
QATIRALA--------------RAGLEIG-RIEDVTPI----P-----------------
-----------HDGTR---SPKSSGF----------------------------------
------------------------------------------------------------
---------
>gi|257053586|ref|YP_003131419.1| 30S ribosomal protein S11P [Halorhabdus utahensis DSM 12940]
----------------------------------------------M-------------
----------------------------------------------------SGE--QSK
WGIAHVHASFNNTV----------------------------------------------
------------------------------------------------------------
-------------------ITITDQTGAETLAKSSGGTV---------------------
------------------------------------------VKQNRDEA----------
------------------------------------------------------------
--------------------------SP---Y----------------------------
------------A-----------------------------------------------
-----------------------------AMQMAETVAE---------------------
-----------DVLQQGVEGVH----------------------------VRVRGP--GG
-----------------------------NQQQNPG---------------------PGA
QATIRALA--------------RAGLEIG-RIEDVTPI----P-----------------
-----------HDGTR---SPKSSGF----------------------------------
------------------------------------------------------------
---------
>gi|541201808|gb|ERH09873.1| SSU ribosomal protein S11P [halophilic archaeon J07HX64]
------------------------------------------------------------
----------------------------------------------------MAD--DTK
WGIAHVHASFNNTI----------------------------------------------
------------------------------------------------------------
-------------------ITITDQTGAETLAKSSGGTV---------------------
------------------------------------------VKQNRDEA----------
------------------------------------------------------------
--------------------------SP---Y----------------------------
------------A-----------------------------------------------
-----------------------------AMQMAEEAAE---------------------
-----------EVLAQDIDGVH----------------------------VRVRGP--GG
-----------------------------NQQQNPG---------------------PGA
QATIRALA--------------RAGLEIG-RIEDVTPT----P-----------------
-----------HDGTR---APKNAGF----------------------------------
------------------------------------------------------------
---------
>gi|452207494|ref|YP_007487616.1| 30S ribosomal protein S11 [Natronomonas moolapensis 8.8.11]
------------------------------------------------------------
----------------------------------------------------MAD--DTT
WGIAHVYASFNNTI----------------------------------------------
------------------------------------------------------------
-------------------ITVTDLTGAETIVKSSGGTV---------------------
------------------------------------------VKQNRDEA----------
------------------------------------------------------------
--------------------------SP---Y----------------------------
------------A-----------------------------------------------
-----------------------------AMQMAEVVAE---------------------
-----------DVQEAGIDGVH----------------------------VRVRGP--GG
-----------------------------NLQKNPG---------------------PGA
QATIRALA--------------RAGLEIG-RIEDVTPT----P-----------------
-----------HDGTR---APKNAGF----------------------------------
------------------------------------------------------------
---------
>gi|76802058|ref|YP_327066.1| 30S ribosomal protein S11P [Natronomonas pharaonis DSM 2160]
------------------------------------------------------------
----------------------------------------------------MAD--DTT
WGIANVYASFNNTI----------------------------------------------
------------------------------------------------------------
-------------------ITVTDMTGAETIVKSSGGTV---------------------
------------------------------------------VKQNRDEA----------
------------------------------------------------------------
--------------------------SP---Y----------------------------
------------A-----------------------------------------------
-----------------------------AMQMAEVVAE---------------------
-----------DVKDAGIDGVH----------------------------VRVRGP--GG
-----------------------------NQQQNPG---------------------PGA
QATIRALA--------------RAGLEIG-RIEDVTPI----P-----------------
-----------HDGTR---GPKNAGF----------------------------------
------------------------------------------------------------
---------
