# Supplementary material for: Inteins as indicators of gene flow in the halobacteria
Source: Front Microbiol. 2014 Jun 26;5:299. doi: 10.3389/fmicb.2014.00299 (PMC4071816; doi:10.3389/fmicb.2014.00299)
Supplement: Supplementary file 1 [file DataSheet1.ZIP › data_file1/reference_tree_alignment/S14e_S11p.fasta]

>candidatus_nanosalinarum_J07AB56
-------MTKKGIVNIYSSFNNTIIHVTDTTGAETISQVTAGMVTDKGHLQGSSFPAMKA
AKQAVEESLEAGLDEVDIQVRAPGGQKEKIPGKGSQPAIRAISRSDIEVGEIRDVTPIPH
DSCRKKGGKRG-------------------------------------------------
---------------RRV
>hap_paucihalophilus_DX253
MSDN---DETWGIAHVHASFNNTIITITDLTGAETVAKSSGGSVVKQNRDESSPYAAMQM
AETVAEEVKAAGIDGLHIRVRGPGGNLQQNPGPGAQATIRALARAGIEIGRIEDVTPIPH
DGTRAPKGSGF-------------------------------------------------
------------------
>hvx_asiaticus_JCM_14624
MSQD---DDKWGVAHVHASFNNTIMTVTDLTGAETIAKSSGGTAVKQNRDEASPYAAMQM
AEGVAEEVKAAGITGLHVRVRGPGGNLQKSPGPGAQATIRALARSGIEIGRIEDVTPIPH
DGSRAPKGKGG-------------------------------------------------
-----------------F
>hvx_ruber_XH_70
MSQD---DDKWGVAHVHASFNNTIMTVTDLTGAETIAKSSGGTAVKQNRDEASPYAAMQM
AEGVAEEVKAAGITGLHVRVRGPGGNLQKSPGPGAQATIRALARSGIEIGRIEDVTPIPH
DGSRAPKGKGG-------------------------------------------------
-----------------F
>nab_aegyptia_DSM_13077
MSQD---DEKWGVAHVHASFNNTIMTVTDLTGSETITKSSGGTAVKQNRDEASPYAAMQM
AESVAEEVKAAGITGLHVRVRGPGGNLQKSPGPGAQATIRALARSGIEIGRIEDVTPIPH
DGSRAPKGKGG-------------------------------------------------
-----------------Y
>nab_asiatica_DSM_12278
MSQD---DEKWGVAHVHASFNNTIMTVTDLTGSETITKSSGGTAVKQNRDEASPYAAMQM
AESVAEEVKAAGITGLHVRVRGPGGNLQKSPGPGAQATIRALARSGIEIGRIEDVTPIPH
DGSRAPKGKGG-------------------------------------------------
-----------------Y
>nab_chahannaoensis_JCM_10990
MSQD---DEKWGVAHVHASFNNTIMTVTDLTGSETITKSSGGTAVKQNRDEASPYAAMQM
AESVAEEVKAAGITGLHVRVRGPGGNLQKSPGPGAQATIRALARSGIEIGRIEDVTPIPH
DGSRAPKGKGG-------------------------------------------------
-----------------Y
>nab_hulunbeirensis_JCM_10989
MSQD---DEKWGVAHVHASFNNTIMTVTDLTGSETITKSSGGTAVKQNRDEASPYAAMQM
AESVAEEVKAAGITGLHVRVRGPGGNLQKSPGPGAQATIRALARSGIEIGRIEDVTPIPH
DGSRAPKGKGG-------------------------------------------------
-----------------Y
>nab_magadii_ATCC_43099
MSQD---DEKWGVAHVHASFNNTIMTVTDLTGSETITKSSGGTAVKQNRDEASPYAAMQM
AESVAEEVKAAGITGLHVRVRGPGGNLQKSPGPGAQATIRALARSGIEIGRIEDVTPIPH
DGSRAPKGKGG-------------------------------------------------
-----------------Y
>nab_taiwanensis_DSM_12281
MSQD---DEKWGVAHVHASFNNTIMTVTDLTGSETITKSSGGTAVKQNRDEASPYAAMQM
AESVAEEVKAAGITGLHVRVRGPGGNLQKSPGPGAQATIRALARSGIEIGRIEDVTPIPH
DGSRAPKGKGG-------------------------------------------------
-----------------Y
>ncc_occultus_SP4
MSQD---DEKWGVAHVHASFNNTIMTVTDLTGSETIAKSSGGTAVKQNRDEASPYAAMQM
AESIAEEIKAAGITGLHVRVRGPGGNLQKSPGPGAQATIRALARSGIEIGRIEDVTPIPH
DGSRAPKGKGG-------------------------------------------------
-----------------Y
>ncc_amylolyticus_DSM_10524
MSQD---DEKWGVAHVHASFNNTIMTVTDLTGSETIAKSSGGTAVKQNRDEASPYAAMQM
AESIAEEVKAAGITGLHVRVRGPGGNLQKSPGPGAQATIRALARSGIEIGRIEDVTPIPH
DGSRAPKGKGG-------------------------------------------------
-----------------Y
>ncc_jeotgali_DSM_18795
MSQD---DDKWGVAHVHASFNNTIMTVTDLTGSETIAKSSGGTAVKQNRDEASPYAAMQM
AESIAEEVKAAGITGLHVRVRGPGGNLQKSPGPGAQATIRALARSGIEIGRIEDVTPIPH
DGSRAPKGKGG-------------------------------------------------
-----------------Y
>nrr_tibetense_GA33
MSQD---DDKWGVAHVHASFNNTVMTVTDLTGAETIAKSSGGTAVKQNRDEASPYAAMQM
AESIAEEVKAAGITGLHVRVRGPGGNLQKSPGPGAQATIRALARAGIEIGRIEDVTPIPH
DGSRAPKGKGG-------------------------------------------------
-----------------Y
>htg_limicola_JCM_13563
MSQD---DDKWGIAHVHASFNNTVMTVTDLTGAETIAKSSGGTAVKQNRDEASPYAAMQM
AESIAEEVKAAGITGLHVRVRGPGGNLQKSPGPGAQATIRALARSGIEIGRIEDVTPIPH
DGSRAPKGKGG-------------------------------------------------
-----------------Y
>nnm_gari_JCM_14663
MSQD---DEKWGIAHVHASFNNTVMTVTDLTGAETIAKSSGGTAVKQNRDEASPYAAMQM
AESVAEEVKAAGITGLHVHVRGPGGNLQKSPGPGAQATIRALARSGIKIGRIEDVTPIPH
DGSRAPKGKGG-------------------------------------------------
-----------------Y
>nrr_sulfidifaciens_JCM_14089
MSQD---DEKWGVAHVHASFNNTVMTVTDLTGAETITKSSGGTAVKQNRDEASPYAAMQM
AESIAEEVKAAGITGLHVRVRGPGGNLQKSPGPGAQATIRALARSGIEIGRIEDVTPIPH
DGSRAPKGKGG-------------------------------------------------
-----------------Y
>nrr_bangense_JCM_10635
MSQD---DEKWGVAHVHASFNNTVMTVTDLTGAETIAKSSGGTAVKQNRDEASPYAAMQM
AESIAEEVKAAGITGLHVRVRGPGGNLQKSPGPGAQATIRALARSGIEIGRIEDVTPIPH
DGSRAPKGKGG-------------------------------------------------
-----------------Y
>nln_innermongolicus_JCM_12255
MSQD---DDKWGIAHVHASFNNTIMTVTDLTGAETIAKSSGGTAVKQNRDEASPYAAMQM
AESVAEEVKAAGITGLHVRVRGPGGNLQKSPGPGAQATIRALARSGIEIGRIEDVTPIPH
DGSRAPKGKGG-------------------------------------------------
-----------------Y
>htg_salina_JCM_13891
MSQD---DEKWGVAHVHASFNNTVMTVTDLTGAETIAKSSGGTAVKQNRDEASPYAAMQM
AESVAEEVKAAGITGLHVRVRGPGGNLQKSPGPGAQATIRALARSGIEIGRIEDVTPIPH
DGSRAPKGKGG-------------------------------------------------
-----------------Y
>htg_turkmenica_DSM_5511
MSQD---DEKWGVAHVHASFNNTVMTVTDLTGAETIAKSSGGTAVKQNRDEASPYAAMQM
AESVAEEVKAAGITGLHVRVRGPGGNLQKSPGPGAQATIRALARSGIEIGRIEDVTPIPH
DGSRAPKGKGG-------------------------------------------------
-----------------Y
>hrr_LB1
MSQD---DEKWGIAHVHASFNNTVMTVTDLTGAETIAKSSGGTAVKQNRDEASPYAAMQM
AESVAEEVKAAGITGLHVHVRGPGGNLQKSPGPGAQATIRALARSGIEIGRIEDVTPIPH
DGSRAPKGKGG-------------------------------------------------
-----------------Y
>nnm_altunense_JCM_14663
MSQD---DEKWGIAHVHASFNNTVMTVTDLTGAETIAKSSGGTAVKQNRDEASPYAAMQM
AESVAEEVKAAGITGLHVHVRGPGGNLQKSPGPGAQATIRALARSGIEIGRIEDVTPIPH
DGSRAPKGKGG-------------------------------------------------
-----------------Y
>nnm_sp_J7_2
MSQD---DEKWGIAHVHASFNNTVMTVTDLTGAETIAKSSGGTAVKQNRDEASPYAAMQM
AESVAEEVKAAGITGLHVHVRGPGGNLQKSPGPGAQATIRALARSGIEIGRIEDVTPIPH
DGSRAPKGKGG-------------------------------------------------
-----------------Y
>nnm_pallidum_DSM_3751
MSQD---DEKWGIAHVHASFNNTVMTVTDLTGAETIAKSSGGTAVKQNRDEASPYAAMQM
AESVAEEVKAAGITGLHVHVRGPGGNLQKSPGPGAQATIRALARSGIEIGRIEDVTPIPH
DGSRAPKGKGG-------------------------------------------------
-----------------Y
>nnm_versiforme_JCM_10478
MSQD---DEKWGIAHVHASFNNTVMTVTDLTGAETIAKSSGGTAVKQNRDEASPYAAMQM
AESVAEEVKAAGITGLHVHVRGPGGNLQKSPGPGAQATIRALARSGIEIGRIEDVTPIPH
DGSRAPKGKGG-------------------------------------------------
-----------------Y
>hbi_lacisalsi_AJ5
MSQD---DEKWGIAHVHASFNNTIMTVTDLTGAETIAKSSGGTAVKQNRDEASPYAAMQM
AESVAEEVKAAGITGLHVRVRGPGGNLQKSPGPGAQATIRALARSGIEIGRIEDVTPIPH
DGSRAPKGKGG-------------------------------------------------
-----------------Y
>hbi_nitrareducens_JCM_10879
MSQD---DEKWGIAHVHASFNNTIMTVTDLTGAETIAKSSGGTAVKQNRDEASPYAAMQM
AESVAEEVKAAGITGLHVRVRGPGGNLQKSPGPGAQATIRALARSGIEIGRIEDVTPIPH
DGSRAPKGKGG-------------------------------------------------
-----------------Y
>nbt_gregoryi_SP2
MSQD---DEKWGIAHVHASFNNTIMTVTDLTGAETIAKSSGGTAVKQNRDEASPYAAMQM
AESVAEEVKAAGITGLHVRVRGPGGNLQKSPGPGAQATIRALARSGIEIGRIEDVTPIPH
DGSRAPKGKGG-------------------------------------------------
-----------------Y
>hpg_xanaduensis_SH_6
MSQD---DEKWGIAHVHASFNNTVMTVTDLTGAETIAKSSGGTAVKQNRDEASPYAAMQM
AESVAEEVKAAGITGLHVRVRGPGGNLQKSPGPGAQATIRALARSGIEIGRIEDVTPIPH
DGSRAPKGKGG-------------------------------------------------
-----------------Y
>htg_thermotolerans_DSM_11522
MSQD---DEKWGIAHVHASFNNTVMTVTDLTGAETIAKSSGGTAVKQNRDEASPYAAMQM
AESVAEEVKAAGITGLHVRVRGPGGNLQKSPGPGAQATIRALARSGIEIGRIEDVTPIPH
DGSRAPKGKGG-------------------------------------------------
-----------------Y
>nnm_pellirubrum_DSM_15624
MSQD---DEKWGIAHVHASFNNTVMTVTDLTGAETIAKSSGGTAVKQNRDEASPYAAMQM
AESVAEEVKAAGITGLHVRVRGPGGNLQKSPGPGAQATIRALARSGIEIGRIEDVTPIPH
DGSRAPKGKGG-------------------------------------------------
-----------------Y
>halophilic_archaeon_J07HB67
MSQTE--DGKWAVAHVFASFNNTLITVTDVTGAETIVKSSGGAVVKQNRDEASPYAAMQM
AEQVAEDAQAEGIAGVHVKVRGPGGNAQKSPGPGAQATIRALARAGLEIGRIEDVTPIPH
DGTRAPKKNRXXXXXXXSSHETGTRRESSPRPTRCTRAWRRIARSRRSRFARPRRRHSRR
SRRRRPSGRRSGRCNATT
>hbt_sp_NRC_1
MAD----DTKWGIAHVHASFNNTIMTVTDQTGAETLAKSSGGSVVKQNRDEASPYAAMQM
AEQLAEEVLDQGIEKVHVRVRGPGGNLQRSPGPGAQAAIRALARAGLEIGRIEDVTPIPH
DGTRPPKNSGY-------------------------------------------------
------------------
>hbt_salinarum_R_1
MAD----DTKWGIAHVHASFNNTIMTVTDQTGAETLAKSSGGSVVKQNRDEASPYAAMQM
AEQLAEEVLDQGIEKVHVRVRGPGGNLQRSPGPGAQAAIRALARAGLEIGRIEDVTPIPH
DGTRPPKNSGY-------------------------------------------------
------------------
>hbt_sp_DL_1
MAD----DTKWGIAHIHASFNNTIMTVTDETGAETLAKSSGGSVVKQNRDEASPYAAMQM
AEQLAENVLDQGIEKVHVRVRGPGGNLQRSPGPGAQAAIRAMARAGLEIGRIEDVTPVPH
DGTRPPKNSGY-------------------------------------------------
------------------
>hcc_saccharolyticus_DSM_5350
MSADE-NEERWAVAHVHASFNNTIITITDQTGAETLAKSSGGTAVKQNRDEASPYAAMQM
AEGVAEEVLAQGIEGVHVKVRGPGGNLQQSPGPGAQATIRALARAGLEIGRIEDVTPIPH
DGTRAPKSSGF-------------------------------------------------
------------------
>hcc_salifodinae_DSM_8989
MSAED--EERWAVAHVHASFNNTIITITDQTGAETLAKSSGGTAVKQNRDEASPYAAMQM
AEGVAEEVLAQGIEGVHVKVRGPGGNLQQSPGPGAQATIRALARAGLEIGRIEDVTPIPH
DGTRAPKSSGF-------------------------------------------------
------------------
>hcc_hamelinensis_100A6
MSANEGNEDRWAVAHVHASFNNTIISVTDLTGAETLAKSSGGTVVKQNRDEASPYAAMQM
AETVAEEVLAQGIEGVHVKLRGPGGNLQKSPGPGAQATVRALARAGLEIGRIEDVTPIPH
DGTRAPKSSGF-------------------------------------------------
------------------
>hcc_morrhuae_DSM_1307
MSADNETEDRWAVAHVFASFNNTIISVTDQTGAETLAKSSGGTVVKQNRDEASPYAAMQM
AETVAEEVLAQGIEGVHVKLRGPGGNLQQSPGPGAQATIRALARAGLEIGRIEDVTPIPH
DGTRAPKSSGF-------------------------------------------------
------------------
>hcc_thailandensis_JCM_13552
MSAENETEDRWAVAHVFASFNNTIISVTDQTGAETLAKSSGGTVVKQNRDEASPYAAMQM
AETVAEEVLAQGIEGVHVKLRGPGGNLQQSPGPGAQATIRALARAGLEIGRIEDVTPIPH
DGTRAPKSSGF-------------------------------------------------
------------------
>har_amylolytica_JCM_13557
MSEET--EDIWGIAHVHASFNNTIITITDQTGAETLAKSSGGTVVKQNRDEASPYAAMQM
AEVVAEKALDRGVEGVDVRVRGPGGNLQTSPGPGAQATIRALARAGLEIGRIEDVTPTPH
DGTRAPKNSGF-------------------------------------------------
------------------
>har_californiae_ATCC_3379
MSEET--EDIWGIAHVHASFNNTIITITDQTGAETLAKSSGGTVVKQNRDEASPYAAMQM
AEVVAEKALDRGVEGVDVRVRGPGGNLQTSPGPGAQATIRALARAGLEIGRIEDVTPTPH
DGTRAPKNSGF-------------------------------------------------
------------------
>har_hispanica_ATCC_33960
MSEET--EDIWGIAHVHASFNNTIITITDQTGAETLAKSSGGTVVKQNRDEASPYAAMQM
AEVVAEKALDRGVEGVDVRVRGPGGNLQTSPGPGAQATIRALARAGLEIGRIEDVTPTPH
DGTRAPKNSGF-------------------------------------------------
------------------
>har_japonica_DSM_6131
MSEET--EDIWGIAHVHASFNNTIITITDQTGAETLAKSSGGTVVKQNRDEASPYAAMQM
AEVVAEKALDRGVEGVDVRVRGPGGNLQTSPGPGAQATIRALARAGLEIGRIEDVTPTPH
DGTRAPKNSGF-------------------------------------------------
------------------
>har_marismortui_ATCC_43049
MSEET--EDIWGIAHVHASFNNTIITITDQTGAETLAKSSGGTVVKQNRDEASPYAAMQM
AEVVAEKALDRGVEGVDVRVRGPGGNLQTSPGPGAQATIRALARAGLEIGRIEDVTPTPH
DGTRAPKNSGF-------------------------------------------------
------------------
>har_sinaiiensis_ATCC_33800
MSEET--EDIWGIAHVHASFNNTIITITDQTGAETLAKSSGGTVVKQNRDEASPYAAMQM
AEVVAEKALDRGVEGVDVRVRGPGGNLQTSPGPGAQATIRALARAGLEIGRIEDVTPTPH
DGTRAPKNSGF-------------------------------------------------
------------------
>har_vallismortis_ATCC_29715
MSEET--EDIWGIAHVHASFNNTIITITDQTGAETLAKSSGGTVVKQNRDEASPYAAMQM
AEVVAEKALDRGVEGVDVRVRGPGGNLQTSPGPGAQATIRALARAGLEIGRIEDVTPTPH
DGTRAPKNSGF-------------------------------------------------
------------------
>hrr_92
MSEET--EDIWGIAHVHASFNNTIITITDQTGAETLAKSSGGTVVKQNRDEASPYAAMQM
AEVVAEKALDRGVEGVDVRVRGPGGNLQTSPGPGAQATIRALARAGLEIGRIEDVTPTPH
DGTRAPKNSGF-------------------------------------------------
------------------
>har_argentinensis_DSM_12282
MSEDT--EDIWGIAHVHASFNNTIITITDQTGAETLAKSSGGTVVKQNRDEASPYAAMQM
AEVVAEKALDRGVEGVDVRVRGPGGNLQTSPGPGAQATIRALARAGLEIGRIEDVTPTPH
DGTRAPKNSGF-------------------------------------------------
------------------
>hmc_mukohataei_DSM_12286
MSESE--DSKWGIAHVYASFNNTIITITDQTGAETLAKSSGGTVVKQNRDEASPYAAMQM
AEVVAEKAKAQNIEGVHVNVRGPGGNQQKSPGPGAQATIRALARAGLEIGRIEDVTPIPH
DGTRGPKNAGF-------------------------------------------------
------------------
>hrr_J07HR59
MSESE--SGKWGIAHVYASFNNTLVTITDETGAETLAKSSGGTVVKQNRDEASPYAAMQM
AEVVAEKAQASGVMGVHVRVRGPGGNGN--------------------------------
------------------------------------------------------------
------------------
>hns_J07HN4
MSESQ--DGKWGIAHVFSSFNNTLITITDQTGAETLAKSSGGTVVKQNRDEASPYAAMQM
AEVVAEKAKAAGIEGVHVRVRGPGGNGNKSPGPGAQATIRALARAGIEIGRIEDVTPVPH
DGTRAPKNKRL-------------------------------------------------
------------------
>hns_J07HN6
MSESQ--DGKWGIAHVFSSFNNTLITITDQTGAETLAKSSGGTVVKQNRDEASPYAAMQM
AEVVAEKAQAAGIEGVHVRVRGPGGNGNSSPGPGAQATIRALARAGIEIGRIEDVTPIPH
DGTRAPKNKRL-------------------------------------------------
------------------
>haloarchaeon_3A1_DGR
MSDSE--DGKWGIAHVYASFNNTLITVTDETGAETIAKSSGGTVVKQNRDEASPYAAMQM
AEVVAEEVKAAGLEGVHVRVRGPGGNLNKSTGPGAQATIRALARAGVEIGRIEDVTPIPH
DGTKAPKNKRI-------------------------------------------------
------------------
>hrr_Cb34
MSGSE--DGKWGIAHVYASFNNTLITVTDETGAETIAKSSGGTVVKQNRDEASPYAAMQM
AEVVAERVKEAGLEGVHVRVRGPGGNLNKSTGPGAQATIRALSRAGVEIGRIEDVTPIPH
DGTKAPKNKRV-------------------------------------------------
------------------
>hrr_aidingense_JCM_13916
MSESE--DGKWGIAHVYASFNNTLITVTDETGAETIAKSSGGTVVKQNRDEASPYAAMQM
AEVVAERVKDAGLEGVHVRVRGPGGNLNKSTGPGAQATIRALSRAGVEIGRIEDVTPIPH
DGTKAPKNKRV-------------------------------------------------
------------------
>hrr_C2_a
MSESE--DGKWGIAHVYASFNNTLITVTDETGAETIAKSSGGTVVKQNRDEASPYAAMQM
AEVVAERVKDAGLEGVHVRVRGPGGNLNKSTGPGAQATIRALSRAGVEIGRIEDVTPIPH
DGTKAPKNKRV-------------------------------------------------
------------------
>hrr_C49
MSESE--DGKWGIAHVYASFNNTLITVTDETGAETIAKSSGGTVVKQNRDEASPYAAMQM
AEVVAERVKDAGLEGVHVRVRGPGGNLNKSTGPGAQATIRALSRAGVEIGRIEDVTPIPH
DGTKAPKNKRV-------------------------------------------------
------------------
>hrr_chaoviator_HaloG
MSESE--DGKWGIAHVYASFNNTLITVTDETGAETIAKSSGGTVVKQNRDEASPYAAMQM
AEVVAERVKDAGLEGVHVRVRGPGGNLNKSTGPGAQATIRALSRAGVEIGRIEDVTPIPH
DGTKAPKNKRV-------------------------------------------------
------------------
>hrr_coriense_DSM_10284
MSESE--DGKWGIAHVYASFNNTLITVTDETGAETIAKSSGGTVVKQNRDEASPYAAMQM
AEVVAERVKDAGLEGVHVRVRGPGGNLNKSTGPGAQATIRALSRAGVEIGRIEDVTPIPH
DGTKAPKNKRV-------------------------------------------------
------------------
>hrr_Ea1
MSESE--DGKWGIAHVYASFNNTLITVTDETGAETIAKSSGGTVVKQNRDEASPYAAMQM
AEVVAERVKDAGLEGVHVRVRGPGGNLNKSTGPGAQATIRALSRAGVEIGRIEDVTPIPH
DGTKAPKNKRV-------------------------------------------------
------------------
>hrr_Ea8
MSESE--DGKWGIAHVYASFNNTLITVTDETGAETIAKSSGGTVVKQNRDEASPYAAMQM
AEVVAERVKDAGLEGVHVRVRGPGGNLNKSTGPGAQATIRALSRAGVEIGRIEDVTPIPH
DGTKAPKNKRV-------------------------------------------------
------------------
>hrr_Eb13
MSESE--DGKWGIAHVYASFNNTLITVTDETGAETIAKSSGGTVVKQNRDEASPYAAMQM
AEVVAERVKDAGLEGVHVRVRGPGGNLNKSTGPGAQATIRALSRAGVEIGRIEDVTPIPH
DGTKAPKNKRV-------------------------------------------------
------------------
>hrr_Ec15
MSESE--DGKWGIAHVYASFNNTLITVTDETGAETIAKSSGGTVVKQNRDEASPYAAMQM
AEVVAERVKDAGLEGVHVRVRGPGGNLNKSTGPGAQATIRALSRAGVEIGRIEDVTPIPH
DGTKAPKNKRV-------------------------------------------------
------------------
>hrr_Fb21
MSESE--DGKWGIAHVYASFNNTLITVTDETGAETIAKSSGGTVVKQNRDEASPYAAMQM
AEVVAERVKDAGLEGVHVRVRGPGGNLNKSTGPGAQATIRALSRAGVEIGRIEDVTPIPH
DGTKAPKNKRV-------------------------------------------------
------------------
>hrr_G37
MSESE--DGKWGIAHVYASFNNTLITVTDETGAETIAKSSGGTVVKQNRDEASPYAAMQM
AEVVAERVKDAGLEGVHVRVRGPGGNLNKSTGPGAQATIRALSRAGVEIGRIEDVTPIPH
DGTKAPKNKRV-------------------------------------------------
------------------
>hrr_Ga2p
MSESE--DGKWGIAHVYASFNNTLITVTDETGAETIAKSSGGTVVKQNRDEASPYAAMQM
AEVVAERVKDAGLEGVHVRVRGPGGNLNKSTGPGAQATIRALSRAGVEIGRIEDVTPIPH
DGTKAPKNKRV-------------------------------------------------
------------------
>hrr_Ga36
MSESE--DGKWGIAHVYASFNNTLITVTDETGAETIAKSSGGTVVKQNRDEASPYAAMQM
AEVVAERVKDAGLEGVHVRVRGPGGNLNKSTGPGAQATIRALSRAGVEIGRIEDVTPIPH
DGTKAPKNKRV-------------------------------------------------
------------------
>hrr_hd13
MSESE--DGKWGIAHVYASFNNTLITVTDETGAETIAKSSGGTVVKQNRDEASPYAAMQM
AEVVAERVKDAGLEGVHVRVRGPGGNLNKSTGPGAQATIRALSRAGVEIGRIEDVTPIPH
DGTKAPKNKRV-------------------------------------------------
------------------
>hrr_IB24
MSESE--DGKWGIAHVYASFNNTLITVTDETGAETIAKSSGGTVVKQNRDEASPYAAMQM
AEVVAERVKDAGLEGVHVRVRGPGGNLNKSTGPGAQATIRALSRAGVEIGRIEDVTPIPH
DGTKAPKNKRV-------------------------------------------------
------------------
>hrr_kocurii_JCM_14978
MSESE--DGKWGIAHVYASFNNTLITVTDETGAETIAKSSGGTVVKQNRDEASPYAAMQM
AEVVAERVKDAGLEGVHVRVRGPGGNLNKSTGPGAQATIRALSRAGVEIGRIEDVTPIPH
DGTKAPKNKRV-------------------------------------------------
------------------
>hrr_lacusprofundi_ATCC_49239
MSESE--DGKWGIAHVYASFNNTLITVTDETGAETIAKSSGGTVVKQNRDEASPYAAMQM
AEVVAERVKDAGLEGVHVRVRGPGGNLNKSTGPGAQATIRALSRAGVEIGRIEDVTPIPH
DGTKAPKNKRV-------------------------------------------------
------------------
>hrr_LD3
MSESE--DGKWGIAHVYASFNNTLITVTDETGAETIAKSSGGTVVKQNRDEASPYAAMQM
AEVVAERVKDAGLEGVHVRVRGPGGNLNKSTGPGAQATIRALSRAGVEIGRIEDVTPIPH
DGTKAPKNKRV-------------------------------------------------
------------------
>hrr_LG1
MSESE--DGKWGIAHVYASFNNTLITVTDETGAETIAKSSGGTVVKQNRDEASPYAAMQM
AEVVAERVKDAGLEGVHVRVRGPGGNLNKSTGPGAQATIRALSRAGVEIGRIEDVTPIPH
DGTKAPKNKRV-------------------------------------------------
------------------
>hrr_LG3
MSESE--DGKWGIAHVYASFNNTLITVTDETGAETIAKSSGGTVVKQNRDEASPYAAMQM
AEVVAERVKDAGLEGVHVRVRGPGGNLNKSTGPGAQATIRALSRAGVEIGRIEDVTPIPH
DGTKAPKNKRV-------------------------------------------------
------------------
>hrr_lipolyticum_DSM_21995
MSESE--DGKWGIAHVYASFNNTLITVTDETGAETIAKSSGGTVVKQNRDEASPYAAMQM
AEVVAERVKDAGLEGVHVRVRGPGGNLNKSTGPGAQATIRALSRAGVEIGRIEDVTPIPH
DGTKAPKNKRV-------------------------------------------------
------------------
>hrr_saccharovorum_DSM_1137
MSESE--DGKWGIAHVYASFNNTLITVTDETGAETIAKSSGGTVVKQNRDEASPYAAMQM
AEVVAERVKDAGLEGVHVRVRGPGGNLNKSTGPGAQATIRALSRAGVEIGRIEDVTPIPH
DGTKAPKNKRV-------------------------------------------------
------------------
>hrr_SP3
MSESE--DGKWGIAHVYASFNNTLITVTDETGAETIAKSSGGTVVKQNRDEASPYAAMQM
AEVVAERVKDAGLEGVHVRVRGPGGNLNKSTGPGAQATIRALSRAGVEIGRIEDVTPIPH
DGTKAPKNKRV-------------------------------------------------
------------------
>hrr_SP5
MSESE--DGKWGIAHVYASFNNTLITVTDETGAETIAKSSGGTVVKQNRDEASPYAAMQM
AEVVAERVKDAGLEGVHVRVRGPGGNLNKSTGPGAQATIRALSRAGVEIGRIEDVTPIPH
DGTKAPKNKRV-------------------------------------------------
------------------
>hrr_SP7
MSESE--DGKWGIAHVYASFNNTLITVTDETGAETIAKSSGGTVVKQNRDEASPYAAMQM
AEVVAERVKDAGLEGVHVRVRGPGGNLNKSTGPGAQATIRALSRAGVEIGRIEDVTPIPH
DGTKAPKNKRV-------------------------------------------------
------------------
>hrr_SP9
MSESE--DGKWGIAHVYASFNNTLITVTDETGAETIAKSSGGTVVKQNRDEASPYAAMQM
AEVVAERVKDAGLEGVHVRVRGPGGNLNKSTGPGAQATIRALSRAGVEIGRIEDVTPIPH
DGTKAPKNKRV-------------------------------------------------
------------------
>hrr_167
MSESED-GGKWGIAHVYASFNNTLITVTDETGAETIAKSSGGTVVKQNRDEASPYAAMQM
AEVVAERVKDAGLEGVHVRVRGPGGNLNKSTGPGAQATIRALSRAGVEIGRIEDVTPIPH
DGTKAPKNKRV-------------------------------------------------
------------------
>hrr_arcis_JCM_13916
MSESED-GGKWGIAHVYASFNNTLITVTDETGAETIAKSSGGTVVKQNRDEASPYAAMQM
AEVVAERVKDAGLEGVHVRVRGPGGNLNKSTGPGAQATIRALSRAGVEIGRIEDVTPIPH
DGTKAPKNKRV-------------------------------------------------
------------------
>hrr_C2_b
MSESED-GGKWGIAHVYASFNNTLITVTDETGAETIAKSSGGTVVKQNRDEASPYAAMQM
AEVVAERVKDAGLEGVHVRVRGPGGNLNKSTGPGAQATIRALSRAGVEIGRIEDVTPIPH
DGTKAPKNKRV-------------------------------------------------
------------------
>hrr_californiensis_DSM_19288
MSESED-GGKWGIAHVYASFNNTLITVTDETGAETIAKSSGGTVVKQNRDEASPYAAMQM
AEVVAERVKDAGLEGVHVRVRGPGGNLNKSTGPGAQATIRALSRAGVEIGRIEDVTPIPH
DGTKAPKNKRV-------------------------------------------------
------------------
>hrr_distributum_JCM_10118
MSESED-GGKWGIAHVYASFNNTLITVTDETGAETIAKSSGGTVVKQNRDEASPYAAMQM
AEVVAERVKDAGLEGVHVRVRGPGGNLNKSTGPGAQATIRALSRAGVEIGRIEDVTPIPH
DGTKAPKNKRV-------------------------------------------------
------------------
>hrr_C3
---------------MYASFNNTLITVTDETGAETIAKSSGGTVVKQNRDEASPYAAMQM
AEVVAERVKDAGLEGVHVRVRGPGGNLNKSTGPGAQATIRALSRAGVEIGRIEDVTPIPH
DGTKAPKNKRV-------------------------------------------------
------------------
>hrr_E3
---------------MYASFNNTLITVTDETGAETIAKSSGGTVVKQNRDEASPYAAMQM
AEVVAERVKDAGLEGVHVRVRGPGGNLNKSTGPGAQATIRALSRAGVEIGRIEDVTPIPH
DGTKAPKNKRV-------------------------------------------------
------------------
>hrr_hochstenium_ATCC_700873
---------------MYASFNNTLITVTDETGAETIAKSSGGTVVKQNRDEASPYAAMQM
AEVVAERVKDAGLEGVHVRVRGPGGNLNKSTGPGAQATIRALSRAGVEIGRIEDVTPIPH
DGTKAPKNKRV-------------------------------------------------
------------------
>hrr_LG2
---------------MYASFNNTLITVTDETGAETIAKSSGGTVVKQNRDEASPYAAMQM
AEVVAERVKDAGLEGVHVRVRGPGGNLNKSTGPGAQATIRALSRAGVEIGRIEDVTPIPH
DGTKAPKNKRV-------------------------------------------------
------------------
>hrr_litoreum_JCM_13561
---------------MYASFNNTLITVTDETGAETIAKSSGGTVVKQNRDEASPYAAMQM
AEVVAERVKDAGLEGVHVRVRGPGGNLNKSTGPGAQATIRALSRAGVEIGRIEDVTPIPH
DGTKAPKNKRV-------------------------------------------------
------------------
>hrr_tebenquichense_DSM_14210
---------------MYASFNNTLITVTDETGAETIAKSSGGTVVKQNRDEASPYAAMQM
AEVVAERVKDAGLEGVHVRVRGPGGNLNKSTGPGAQATIRALSRAGVEIGRIEDVTPIPH
DGTKAPKNKRV-------------------------------------------------
------------------
>hrr_terrestre_JCM_10247
---------------MYASFNNTLITVTDETGAETIAKSSGGTVVKQNRDEASPYAAMQM
AEVVAERVKDAGLEGVHVRVRGPGGNLNKSTGPGAQATIRALSRAGVEIGRIEDVTPIPH
DGTKAPKNKRV-------------------------------------------------
------------------
>hgn_salarium_B_1
MSESE--GDKWGIAHVHASFNNTLITVTDQTGAETIVKSSGGSVVKQNRDEASPYAAMQM
AESIADEVKAAGIAGLHVRVRGPGGNGNKSPGPGAQATIRALARAGLEIGRIEDVTPIPH
DGTRAPKNKRM-------------------------------------------------
------------------
>hfx_elongans_ATCC_BAA_1513
MSEAE-SGDKWGIAHVHASFNNTLITVTDITGAETIVKSSGGSVVKQNRDEASPYAAMQM
AESVADQIKAAGISGLHVRVRGPGGNRNKSPGPGAQATIRALARAGLEIGRIEDVTPIPH
DGTRAPKNSRL-------------------------------------------------
------------------
>hfx_larsenii_JCM_13917
MSEAE-SGDKWGIAHVHASFNNTLITVTDITGAETIVKSSGGSVVKQNRDEASPYAAMQM
AESVADQIKAAGISGLHVRVRGPGGNRNKSPGPGAQATIRALARAGLEIGRIEDVTPIPH
DGTRAPKNSRL-------------------------------------------------
------------------
>hfx_BAB-2207
---------------------------------------------------------MQM
AESVADQIKAAGIAGLHVRVRGPGGNGNKSPGPGAQATIRALARAGLEIGRIEDVTPIPH
DGTRAPKNSRL-------------------------------------------------
------------------
>hfx_alexandrinus_JCM_10717
MSESE-TGDKWGIAHVHASFNNTLITVTDITGAETIVKSSGGSVVKQNRDEASPYAAMQM
AESVADQIKAAGIAGLHVRVRGPGGNGNKSPGPGAQATIRALARAGLEIGRIEDVTPIPH
DGTRAPKNSRL-------------------------------------------------
------------------
>hfx_ATCC_BAA-644
MSESE-TGDKWGIAHVHASFNNTLITVTDITGAETIVKSSGGSVVKQNRDEASPYAAMQM
AESVADQIKAAGIAGLHVRVRGPGGNGNKSPGPGAQATIRALARAGLEIGRIEDVTPIPH
DGTRAPKNSRL-------------------------------------------------
------------------
>hfx_ATCC_BAA-645
MSESE-TGDKWGIAHVHASFNNTLITVTDITGAETIVKSSGGSVVKQNRDEASPYAAMQM
AESVADQIKAAGIAGLHVRVRGPGGNGNKSPGPGAQATIRALARAGLEIGRIEDVTPIPH
DGTRAPKNSRL-------------------------------------------------
------------------
>hfx_ATCC_BAA-646
MSESE-TGDKWGIAHVHASFNNTLITVTDITGAETIVKSSGGSVVKQNRDEASPYAAMQM
AESVADQIKAAGIAGLHVRVRGPGGNGNKSPGPGAQATIRALARAGLEIGRIEDVTPIPH
DGTRAPKNSRL-------------------------------------------------
------------------
>hfx_denitrificans_ATCC_35960
MSESE-TGDKWGIAHVHASFNNTLITVTDITGAETIVKSSGGSVVKQNRDEASPYAAMQM
AESVADQIKAAGIAGLHVRVRGPGGNGNKSPGPGAQATIRALARAGLEIGRIEDVTPIPH
DGTRAPKNSRL-------------------------------------------------
------------------
>hfx_gobbonsii_ATCC_33959
MSESE-TGDKWGIAHVHASFNNTLITVTDITGAETIVKSSGGSVVKQNRDEASPYAAMQM
AESVADQIKAAGIAGLHVRVRGPGGNGNKSPGPGAQATIRALARAGLEIGRIEDVTPIPH
DGTRAPKNSRL-------------------------------------------------
------------------
>hfx_lucentense_DSM_14919
MSESE-TGDKWGIAHVHASFNNTLITVTDITGAETIVKSSGGSVVKQNRDEASPYAAMQM
AESVADQIKAAGIAGLHVRVRGPGGNGNKSPGPGAQATIRALARAGLEIGRIEDVTPIPH
DGTRAPKNSRL-------------------------------------------------
------------------
>hfx_volcanii_DS2
MSESE-TGDKWGIAHVHASFNNTLITVTDITGAETIVKSSGGSVVKQNRDEASPYAAMQM
AESVADQIKAAGIAGLHVRVRGPGGNGNKSPGPGAQATIRALARAGLEIGRIEDVTPIPH
DGTRAPKNSRL-------------------------------------------------
------------------
>hfx_prahovense_DSM_18310
MSESE-TGDKWGIAHVHASFNNTLITVTDITGAETIVKSSGGSVVKQNRDEASPYAAMQM
AESVADQIKAAGIAGLHVRVRGPGGNRNKSPGPGAQATIRALARAGLEIGRIEDVTPIPH
DGTRAPKNSRL-------------------------------------------------
------------------
>hfx_mediterranei_ATCC_33500
MSESE-TGDKWGIAHVHASFNNTLITVTDITGAETIVKSSGGSVVKQNRDEASPYAAMQM
AESVADQIKAAGISGLHVRVRGPGGNQNKSPGPGAQATIRALARAGLEIGRIEDVTPIPH
DGTRAPKNSRL-------------------------------------------------
------------------
>hfx_mucosum_ATCC_BAA_1512
MSESE-TGDKWGIAHVHASFNNTLITVTDITGAETIVKSSGGSVVKQNRDEASPYAAMQM
AESVADQIKAAGISGLHVRVRGPGGNRNKSPGPGAQATIRALARAGLEIGRIEDVTPIPH
DGTRAPKNSRL-------------------------------------------------
------------------
>hqr_walsbyi_C23
MSESENTEKRWGVAHVHASFNNTLITVTDLTGAETIVKSSGGAVVKQNRDEASPYAAMQM
AESVAEDIKAAGIDGLHVRVRGPGGNGNKSPGPGAQATIRALARAGLEIGRIEDVTPIPH
DGTRAPKNSRL-------------------------------------------------
------------------
>hqr_walsbyi_DSM_16790
MSESENTEKRWGVAHVHASFNNTLITVTDLTGAETIVKSSGGAVVKQNRDEASPYAAMQM
AESVAEDIKAAGIDGLHVRVRGPGGNGNKSPGPGAQATIRALARAGLEIGRIEDVTPIPH
DGTRAPKNSRL-------------------------------------------------
------------------
>hqr_J07HQX50
MSESESSDDRWGVAHVHASFNNTLITVTDLTGAETIVKSSGGAVVKQNRDEASPYAAMQM
AESVAEEIQAAGITGLHVRVRGPGGNGNKSPGPGAQATIRALARAGLEIGRIEDVTPIPH
DGTRAPKNSRL-------------------------------------------------
------------------
>hgm_borinquense_DSM_11551
MSESENSGAKWGIAHVHASFNNTLITITDQTGAETIAKSSGGAVVKQNRDEASPYAAMQM
AEKVAEEVKAAGIEGLHVRVRGPGGNLNKSPGPGAQATIRALARAGLEIGRIEDVTPIPH
DGTRAPKNSRL-------------------------------------------------
------------------
>hsn_pallida_JCM_14848
MSESENTGTTWGIAHVYASFNNTLITVTDQTGAETVAKSSGGAVVKQNRDEASPYAAMQM
AGSVAEEIKAAGIDALHVRVRGPGGNLNKSPGPGAQATIRALARAGLEIGRIEDVTPIPH
DGTRAPKNSRL-------------------------------------------------
------------------
>hac_jeotgali_B3
MSESG--DSKWGVAHVHASFNNTVITITDQTGAETIAKSSGGTVVKQNRDEASPYAAMQM
AETVAQEVLDAGIEGVHVRVRGPGGNRQQNPGPGAQATIRALARAGLEIGRIEDVTPIPH
DGCRAPKNSGF-------------------------------------------------
------------------
>hrd_tiamatea_SARL4B
MSGE---QSKWGIAHVHASFNNTVITITDQTGAETLAKSSGGTVVKQNRDEASPYAAMQM
AETVAEDVLQQGVEGVHVRVRGPGGNQQQNPGPGAQATIRALARAGLEIGRIEDVTPIPH
DGTRSPKSSGF-------------------------------------------------
------------------
>hrd_utahensis_DSM_12940
MSGE---QSKWGIAHVHASFNNTVITITDQTGAETLAKSSGGTVVKQNRDEASPYAAMQM
AETVAEDVLQQGVEGVHVRVRGPGGNQQQNPGPGAQATIRALARAGLEIGRIEDVTPIPH
DGTRSPKSSGF-------------------------------------------------
------------------
>halophilic_archaeon_J07HX64
MAD----DTKWGIAHVHASFNNTIITITDQTGAETLAKSSGGTVVKQNRDEASPYAAMQM
AEEAAEEVLAQDIDGVHVRVRGPGGNQQQNPGPGAQATIRALARAGLEIGRIEDVTPTPH
DGTRAPKNAGF-------------------------------------------------
------------------
>nmn_moolapensis_8_8_11
MAD----DTTWGIAHVYASFNNTIITVTDLTGAETIVKSSGGTVVKQNRDEASPYAAMQM
AEVVAEDVQEAGIDGVHVRVRGPGGNLQKNPGPGAQATIRALARAGLEIGRIEDVTPTPH
DGTRAPKNAGF-------------------------------------------------
------------------
>nmn_pharaonis_DSM_2160
MAD----DTTWGIANVYASFNNTIITVTDMTGAETIVKSSGGTVVKQNRDEASPYAAMQM
AEVVAEDVKDAGIDGVHVRVRGPGGNQQQNPGPGAQATIRALARAGLEIGRIEDVTPIPH
DGTRGPKNAGF-------------------------------------------------
------------------
