# Supplementary material for: Inteins as indicators of gene flow in the halobacteria
Source: Front Microbiol. 2014 Jun 26;5:299. doi: 10.3389/fmicb.2014.00299 (PMC4071816; doi:10.3389/fmicb.2014.00299)
Supplement: Supplementary file 1 [file DataSheet1.ZIP › data_file1/reference_tree_alignment/S15Ae_S8p.aln]

>lcl|38015_2250 unnamed protein product
-------MKQLAEETQESTK----------EVGQIISD----------------------
-----------------VIGNVD-------------------DVSAEMDQTVAEINETSD
SAREAGEAIAELTETVEQVDTAMKDISDATAEGASGVEQVAAIVSEV--------SQGAD
AAV-EEARSVAD-----------------------------SAEQAATTMAEVETTTSQL
ANRTHELEERLSEFETQDSVG-------PMEVEQPAGGSV----GAVQTGVDDD
>lcl|36548_2157 unnamed protein product
----------MCDECETETR----------V-----------------------------
--------------------PLD-------------------DLADALEK--------HN
AQKHDGESVAE-------VDPAIKD-------------RLADLV----------------
------------------------------------------------------------
-------AEDLG-----------------LFDEDATERP---------------
>gi|515913419|ref|WP_017344002.1| hypothetical protein [Halorubrum sp. T3]
MSTDEPSVPIVCDECETETR----------V-----------------------------
--------------------PLD-------------------DLADALEK--------HN
AQKHDGESVAE-------VDPAIKD-------------RLADLV----------------
------------------------------------------------------------
-------AEDLG-----------------LFDEDATERP---------------
>lcl|36547_3318 unnamed protein product
MRDERRVLGVVVGERVVEVVAPRDGDVVEAVEGGVAHDDRLVAEPGREAEALEEVEPLPA
PRRLVVADDREEGDPGVVEPAEDGDGPHQIVEFGPAVVEEVAGVDDGVDA-------VVD
RVVDHGLERVE-EVLAPDRRVVLRV---------PDVGVAGVDHPCHLFASWPVSGLGIP
GPERKWSESQLPPSLTAATRRNRRYAARASRPRSAVASSPARSAASTASASRSNPTASTN
PAARRRSARAASASSITATYGRLAVSVRVASAARARLTAVVETTGPLARYRI--
>gi|339757068|gb|EGQ40651.1| ribosomal protein S8 [Candidatus Nanosalinarum sp. J07AB56]
-MTNDTTASALNAIDNALKA------------GKQEAH----------------------
-----------------LSPTST-------------------TVRDTLLK-------LQE
HTYIKVFEEVE-DGRGDQFRVHLED---------ASINRIKPVKPNF--------FVGSD
EYQ-KWEKRHLP------------------------------------------------
-------ARGFGDLIVTTPQG-------IMTHEEAREQNL---GGRLLGYVY--
>gi|433420022|ref|ZP_20405408.1| 30S ribosomal protein S8P [Haloferax sp. BAB2207]
MADNDPLSSALSGVDNAESV------------GHLSHE----------------------
-----------------IQPASN-------------------IIGSVLEV-------FYD
RGYIDGFEFVD-DGKAGLFEVELKG----------AINDCGVVKPGI--------PPEPT
TSR-N-------------------------------------------------------
-------GRSDSSPPVTTARS-----------SSRRATAS--------------
>gi|335438894|ref|ZP_08561625.1| 30S ribosomal protein S8P [Halorhabdus tiamatea SARL4B]
MTGNDPLSAALSGLDNAESV------------GQLTHT----------------------
-----------------VEPASN-------------------EIGSVLEV-------LYD
RGYIDGFERVE-DGKAGRFEVELSG----------AINECGSVKPRY--------SVGAD
EFE-QWEKRFLP------------------------------------------------
-------ARDYGTLVVTTSHG-------IMSHYEAREAGV---GGQVIAYVY--
>gi|257053374|ref|YP_003131207.1| 30S ribosomal protein S8P [Halorhabdus utahensis DSM 12940]
MTGNDPLSAALSGLDNAESV------------GQLTHT----------------------
-----------------VEPASN-------------------ETGSVLEV-------LYD
RGYIDGFERVE-DGKAGRFEVELSG----------AINECGSVKPRY--------SVGAD
EFE-QWEKRFLP------------------------------------------------
-------ARDYGTLVVTTSHG-------IMSHYEAREAGV---GGQVIAYVY--
>gi|354610522|ref|ZP_09028478.1| ribosomal protein S8 [Halobacterium sp. DL1]
MTANDPLSDALSGLDNAESV------------GHLKHT----------------------
-----------------VEPASN-------------------MVGSVLEV-------FYD
RGYIDGFEFVD-DGKAGRFEVELKG----------AINECGPVNPRY--------SVGAE
EFE-QWEKRYLP------------------------------------------------
-------ARDYGSLVVTTSHG-------IMSHYDAREEGV---GGQVIAYVY--
>gi|161349980|ref|NP_280471.2| 30S ribosomal protein S8 [Halobacterium sp. NRC-1]
MTANDPLSDALSGIDNAESV------------GHLTHT----------------------
-----------------VAPASN-------------------MVGSVLEV-------FYD
RGYIDGFEFVD-NGKAGRFEVELKG----------AINECGPVNPRY--------SVGAD
GFE-QWEKRYLP------------------------------------------------
-------ARDYGSLVVTTSHG-------IMSHYEAREAGI---GGQVIAYVY--
>gi|169236386|ref|YP_001689586.1| 30S ribosomal protein S8P [Halobacterium salinarum R1]
MTANDPLSDALSGIDNAESV------------GHLTHT----------------------
-----------------VAPASN-------------------MVGSVLEV-------FYD
RGYIDGFEFVD-NGKAGRFEVELKG----------AINECGPVNPRY--------SVGAD
GFE-QWEKRYLP------------------------------------------------
-------ARDYGSLVVTTSHG-------IMSHYEAREAGI---GGQVIAYVY--
>gi|541199348|gb|ERH07511.1| ribosomal protein S8 [Halonotius sp. J07HN4]
MAGNDPLASALSGIDNAESV------------GHLGIT----------------------
-----------------VQPASN-------------------TIGSILEV-------FYD
RGYIDGFEFVD-NGKAGEFEVELKG----------AINECGIVKPRY--------SVGAD
GYE-KWEKRFLP------------------------------------------------
-------ARDYGSLIVTTSHG-------VMSHYEARQQGI---GGQVIAYVY--
>gi|541192122|gb|ERH00471.1| ribosomal protein S8 [Halonotius sp. J07HN6]
MAGNDPLASALSGIDNAESV------------GHLGIS----------------------
-----------------VEPASN-------------------TIGSILEV-------FYD
RGYIDGFEFVD-NGKAGEFEVELKG----------AINECGIVKPRY--------SVGAD
GYE-KWEKRFLP------------------------------------------------
-------ARDYGSLIVTTSHG-------VMSHYEAREAGI---GGQVIAYVY--
>gi|448294715|ref|ZP_21484793.1| 30S ribosomal protein S8P [Halalkalicoccus jeotgali B3]
MTTSDPFSNALSGIDNAEGV------------GHLTHT----------------------
-----------------IQPASN-------------------QIGSVLEV-------FYD
RGYIDGFEFVE-DGRAGTFEVELKG----------AINECGSVKPRY--------SAGAD
EFE-QWEKRYLP------------------------------------------------
-------ARDYGTLVVTTSHG-------IMSHYEAREQGI---GGQVIAYVY--
>gi|322372153|ref|ZP_08046694.1| 30S ribosomal protein S8P [Haladaptatus paucihalophilus DX253]
MAGNDPLSNALSGVDNAEGV------------GHLSHT----------------------
-----------------VQPASN-------------------EIGSVLEV-------FYD
HGYIDGFDFVD-DGKAGRFEIELKG----------AINECGAVKPRY--------SVGKD
DFE-KWEKRFLP------------------------------------------------
-------ARDYGALVVTTSHG-------VMSHYEAREKGI---GGQVIAYVY--
>gi|448377821|ref|ZP_21560517.1| 30S ribosomal protein S8P [Halovivax asiaticus JCM 14624]
MTGNDPLSNALSGIDNAESV------------GHLSHE----------------------
-----------------VRPASN-------------------VIGQVLEV-------FYD
RGYVDGFEFVD-DGKGGQFEVELNG----------AINECGPVKPRY--------SAGAD
EFE-KWEKRFLP------------------------------------------------
-------ARDFGALVVTTSEG-------IMSHYEARERGI---GGQVIAYVY--
>gi|433638918|ref|YP_007284678.1| ribosomal protein S8 [Halovivax ruber XH-70]
MTGNDPLSNALSGIDNAESV------------GHLSHE----------------------
-----------------VRPASN-------------------VIGQVLEV-------FYD
RGYVDGFEFVD-DGKGGQFEVELNG----------AINECGPVKPRY--------SAGAD
EFE-KWEKRFLP------------------------------------------------
-------ARDFGALVVTTSEG-------IMSHYEARERAI---GGQVIAYVY--
>gi|448369924|ref|ZP_21556377.1| 30S ribosomal protein S8P [Natrialba aegyptia DSM 13077]
MTGNDPLSNALSGLDNAESV------------GHLTHE----------------------
-----------------VTPASN-------------------EIGSVLEV-------FYD
RGYIDGFEFVD-DGKAGQFEVELKG----------AINECGPVKPRY--------SVGSE
DFE-KWEKRFLP------------------------------------------------
-------ARDFGALVVTTSDG-------IMSHYEAREKGI---GGQVIAYVY--
>gi|448362289|ref|ZP_21550900.1| 30S ribosomal protein S8P [Natrialba asiatica DSM 12278]
MTGNDPLSNALSGLDNAESV------------GHLTHE----------------------
-----------------VTPASN-------------------EIGSVLEV-------FYD
RGYIDGFEFVD-DGKAGQFEVELKG----------AINECGPVKPRY--------SVGSE
DFE-KWEKRFLP------------------------------------------------
-------ARDFGALVVTTSDG-------IMSHYEAREKGI---GGQVIAYVY--
>gi|448350196|ref|ZP_21539015.1| 30S ribosomal protein S8P [Natrialba taiwanensis DSM 12281]
MTGNDPLSNALSGLDNAESV------------GHLTHE----------------------
-----------------VTPASN-------------------EIGSVLEV-------FYD
RGYIDGFEFVD-DGKAGQFEVELKG----------AINECGPVKPRY--------SVGSE
DFE-KWEKRFLP------------------------------------------------
-------ARDFGALVVTTSDG-------IMSHYEAREKGI---GGQVIAYVY--
>gi|448352614|ref|ZP_21541395.1| 30S ribosomal protein S8P [Natrialba hulunbeirensis JCM 10989]
MTGNDPLSNALSGLDNAESV------------GHLSHE----------------------
-----------------VTPASN-------------------EIGSVLEV-------FYD
RGYIDGFEYVD-DGKAGQFEVELKG----------AINECGPVKPRY--------SAGAE
DFE-KWEKRFLP------------------------------------------------
-------ARDFGALVVTTSDG-------IMSHYEAREKGI---GGQVIAYVY--
>gi|448358819|ref|ZP_21547493.1| 30S ribosomal protein S8P [Natrialba chahannaoensis JCM 10990]
MTGNDPLSNALSGLDNAESV------------GHLTHE----------------------
-----------------VTPASN-------------------EIGSVLEV-------FYD
RGYIDGFEYVD-DGKAGQFEVELKG----------AINECGPVKPRY--------SAGAE
DFE-KWEKRFLP------------------------------------------------
-------ARDFGALVVTTSDG-------IMSHYQAREKGI---GGQVIAYVY--
>gi|289579913|ref|YP_003478379.1| 30S ribosomal protein S8 [Natrialba magadii ATCC 43099]
MTGNDPLSNALSGLDNAESV------------GHLTHE----------------------
-----------------VTPASN-------------------EIGSVLEV-------FYD
RGYIDGFEYVD-DGKAGQFEVELKG----------AINECGPVKPRY--------SAGAE
DFE-KWEKRFLP------------------------------------------------
-------ARDFGALVVTTSDG-------IMSHYEAREKGI---GGQVIAYVY--
>gi|284165507|ref|YP_003403786.1| 30S ribosomal protein S8 [Haloterrigena turkmenica DSM 5511]
MTGNDPLSNALSGLDNAESV------------GHLTHE----------------------
-----------------VTPASN-------------------EIGSVLEV-------FYD
RGYIDGFEYVD-DGKAGQFEVELKG----------AINECGPVKPRY--------SAGAE
DFE-KWEKRYLP------------------------------------------------
-------ARDFGALVVTTSSG-------IMSHYEAREQGI---GGQVIAYVY--
>gi|448392346|ref|ZP_21567120.1| 30S ribosomal protein S8P [Haloterrigena salina JCM 13891]
MTGNDPLSNALSGLDNAESV------------GHLTHE----------------------
-----------------VTPASN-------------------EIGSVLEV-------FYD
RGYIDGFEYVD-DGKAGQFEVELKG----------AINECGPVKPRY--------SVGAE
DFE-KWEKRYLP------------------------------------------------
-------ARDFGALVVTTSSG-------IMSHYEAREQGI---GGQVIAYVY--
>gi|448329374|ref|ZP_21518674.1| 30S ribosomal protein S8P [Natrinema versiforme JCM 10478]
MTGNDPLSNALSGLDNAESV------------GHLTHE----------------------
-----------------VTPASN-------------------EIGSVLEV-------FYD
RGYIDGFEYVD-DGKAGQFEVELKG----------AINECGPIKPRY--------AAGAE
DFE-KWEKRYLP------------------------------------------------
-------ARDFGALVVTTSSG-------IMSHYEARDQGI---GGQVIAYVY--
>gi|448386104|ref|ZP_21564312.1| 30S ribosomal protein S8P [Haloterrigena thermotolerans DSM 11522]
MTGNDPLSNALSGLDNAESV------------GHLTHE----------------------
-----------------VTPASN-------------------EIGSVLEV-------FYD
RGYIDGFEYVD-DGKAGQFEVELKG----------AINECGPIKPRY--------AVGAE
DFE-KWEKRYLP------------------------------------------------
-------ARDFGALVVTTSSG-------IMSHYEAREQGI---GGQVIAYVY--
>gi|448332385|ref|ZP_21521629.1| 30S ribosomal protein S8P [Natrinema pellirubrum DSM 15624]
MTGNDPLSNALSGLDNAESV------------GHLTHE----------------------
-----------------VTPASN-------------------EIGSVLEV-------FYD
RGYIDGFEYVD-DGKAGQFEVELKG----------AINECGPIKPRY--------AVGAE
DFE-KWEKRYLP------------------------------------------------
-------ARDFGALVVTTSSG-------IMSHYEAREQGI---GGQVIAYVY--
>lcl|38023_3521 unnamed protein product
MTGNDPLSNALSGLDNAESV------------GHLTHE----------------------
-----------------VTPASN-------------------EIGSVLEV-------FYD
RGYIDGFEYVD-DGKAGQFEVELKG----------AINECGPIKPRY--------AVGSE
DFE-KWEKRYLP------------------------------------------------
-------ARDFGALVVTTSSG-------IMSHYEAREKGI---GGQVIAYVY--
>gi|448345600|ref|ZP_21534489.1| 30S ribosomal protein S8P [Natrinema altunense JCM 12890]
MTGNDPLSNALSGLDNAESV------------GHLTHE----------------------
-----------------VTPASN-------------------EIGSVLEV-------FYD
RGYIDGFEYVD-DGKAGQFEVELKG----------AINECGPIKPRY--------AVGSE
DFE-KWEKRYLP------------------------------------------------
-------ARDFGALVVTTSSG-------IMSHYEAREKGI---GGQVIAYVY--
>gi|448341375|ref|ZP_21530336.1| 30S ribosomal protein S8P [Natrinema gari JCM 14663]
MTGNDPLSNALSGLDNAESV------------GHLTHE----------------------
-----------------VTPASN-------------------EIGSVLEV-------FYD
RGYIDGFEYVD-DGKAGQFEVELKG----------AINECGPIKPRY--------AVGSE
DFE-KWEKRYLP------------------------------------------------
-------ARDFGALVVTTSSG-------IMSHYEAREKGI---GGQVIAYVY--
>gi|397773828|ref|YP_006541374.1| ribosomal protein S8 [Natrinema sp. J7-2]
MTGNDPLSNALSGLDNAESV------------GHLTHE----------------------
-----------------VTPASN-------------------EIGSVLEV-------FYD
RGYIDGFEYVD-DGKAGQFEVELKG----------AINECGPIKPRY--------AVGSE
DFE-KWEKRYLP------------------------------------------------
-------ARDFGALVVTTSSG-------IMSHYEAREKGI---GGQVIAYVY--
>gi|448338119|ref|ZP_21527171.1| 30S ribosomal protein S8P [Natrinema pallidum DSM 3751]
MTGNDPLSNALSGLDNAESV------------GHLTHE----------------------
-----------------VTPASN-------------------EIGSVLEV-------FYD
RGYIDGFEYVD-DGKAGQFEVELKG----------AINECGPIKPRY--------AVGSE
DFE-KWEKRYLP------------------------------------------------
-------ARDFGALVVTTSSG-------IMSHYEAREKGI---GGQVIAYVY--
>gi|448399325|ref|ZP_21570627.1| 30S ribosomal protein S8P [Haloterrigena limicola JCM 13563]
MTGNDPLSNALSGLDNAESV------------GHLTHE----------------------
-----------------VTPASN-------------------EIGSVLEV-------FYD
RGYIDGFEYVD-DGKAGQFEVELKG----------AINECGPIKPRY--------AVGAE
DFE-KWEKRYLP------------------------------------------------
-------ARDFGALVVTTSSG-------IMSHYEAREKGI---GGQVIAYVY--
>gi|448309709|ref|ZP_21499565.1| 30S ribosomal protein S8P [Natronorubrum bangense JCM 10635]
MTGNDPLSNALSGLDNAESV------------GHLTHE----------------------
-----------------VTPASN-------------------EIGSVLEV-------FYD
RGYIDGFEYVD-DGKAGQFEVELKG----------AINQCGPVKPRY--------AVGAE
DFE-KWEKRYLP------------------------------------------------
-------ARGFGALVVTTSNG-------IMSHYEAREEGI---GGQVIAYVY--
>gi|448302881|ref|ZP_21492831.1| 30S ribosomal protein S8P [Natronorubrum sulfidifaciens JCM 14089]
MTGNDPLSNALSGLDNAESV------------GHLTHE----------------------
-----------------VTPASN-------------------EIGSVLEV-------FYD
RGYIDGFEYVD-DGKAGQFEVELKG----------AINQCGPVKPRY--------AAGAE
DFE-KWEKRYLP------------------------------------------------
-------ARGFGALVVTTSSG-------IMSHYEAREQGI---GGQVIAYVY--
>gi|448298480|ref|ZP_21488509.1| 30S ribosomal protein S8P [Natronorubrum tibetense GA33]
MTGNDPLSNALSGIDNAESV------------GHLSHE----------------------
-----------------VTPASN-------------------EIGSVLEV-------FYD
RGYIDGFEYVD-DGKAGQFEVELKG----------AINECGPVKPRY--------AAGAE
DFE-KWEKRYLP------------------------------------------------
-------ARGFGALVVTTSSG-------IMSHYEAREQGI---GGQVIAYVY--
>gi|448323148|ref|ZP_21512612.1| 30S ribosomal protein S8P [Natronococcus amylolyticus DSM 10524]
MTGNDPLSNALSGIDNAESV------------GKLSHE----------------------
-----------------VTPASN-------------------EIGSVLEV-------FYD
RGYIDGFEFVD-DGKAGQFDVELKG----------AINECGPVKPRY--------AAGAE
DFE-KWEKRYLP------------------------------------------------
-------ARDFGALVVTTSSG-------IMSHYEAREQGI---GGQVIAYVY--
>gi|448315127|ref|ZP_21504780.1| 30S ribosomal protein S8P [Natronococcus jeotgali DSM 18795]
MTGNDPLSNALSGIDNAESV------------GKLSHE----------------------
-----------------VTPASN-------------------EIGSVLEV-------FYD
RGYIDGFEFVD-DGKAGQFDVELKG----------AINECGPVKPRY--------AVGAD
DFE-KWEKRYLP------------------------------------------------
-------ARDFGALVVTTSSG-------IMSHYEAREQGI---GGQVIAYVY--
>gi|429190329|ref|YP_007176007.1| 30S ribosomal protein S8 [Natronobacterium gregoryi SP2]
MTGNDPLSNALSGIDNAESV------------GKLSHE----------------------
-----------------VTPASN-------------------EIGSVLEV-------FYD
RGYIDGFEFVD-DGKAGQFEVELKG----------AINECGPVKPRY--------SAGAD
EFE-KWEKRFLP------------------------------------------------
-------ARDFGALVVTTSSG-------IMSHYEAREEGI---GGQVIAYVY--
>gi|435848733|ref|YP_007310983.1| ribosomal protein S8 [Natronococcus occultus SP4]
MTGNDPLSNALSGIDNAESV------------GKLSHE----------------------
-----------------VTPASN-------------------EIGSVLEV-------FYD
RGYIDGFEFVD-DGKAGQFEVELKG----------AINECGPVKPRY--------AAGAD
EFE-KWEKRYLP------------------------------------------------
-------ARDFGALVVTTSSG-------IMSHYEAREQGI---GGQVIAYVY--
>gi|448311965|ref|ZP_21501718.1| 30S ribosomal protein S8P [Natronolimnobius innermongolicus JCM 12255]
MTGNDPLSNALSGLDNAESV------------GKLSHE----------------------
-----------------VTPASN-------------------EIGSVLEV-------FYD
RGYIDGFEFVD-DGKAGQFEVELKG----------AINECGPVKPRY--------AAGAD
EFE-KWEKRYLP------------------------------------------------
-------ARDFGALVVTTSSG-------IMSHYEAREQGI---GGQVIAYVY--
>gi|336252425|ref|YP_004595532.1| 30S ribosomal protein S8 [Halopiger xanaduensis SH-6]
MTGNDPLSNALSGIDNAESV------------GHLTHE----------------------
-----------------VTPASN-------------------EIGSVLEV-------FYD
RGYIDGFEYVD-DGKAGQFEVELKG----------AINECGPVKPRY--------SAGAD
EFE-KWEKRFLP------------------------------------------------
-------ARDFGALVVTTSSG-------IMSHYEAREQGI---GGQVIAYVY--
>gi|448704131|ref|ZP_21700612.1| 30S ribosomal protein S8P [Halobiforma nitratireducens JCM 10879]
MTGNDPLSNALSGLDNAESV------------GHLTHE----------------------
-----------------VTPASN-------------------EIGSVLEV-------FYD
RGYIDGFEYVD-DGKAGQFEVELKG----------AINECGPVKPRY--------SAGAD
EFE-KWEKRYLP------------------------------------------------
-------ARDFGALVVTTSNG-------IMSHYEAREKGI---GGQVIAYVY--
>gi|448697486|ref|ZP_21698526.1| 30S ribosomal protein S8P [Halobiforma lacisalsi AJ5]
MTGNDPLSNALSGLDNAESV------------GHLTHE----------------------
-----------------VTPASN-------------------EIGSVLEV-------FYD
RGYIDGFEYVD-DGKAGQFEVELKG----------AINECGPVKPRY--------SVGAD
EFE-KWEKRYLP------------------------------------------------
-------ARDFGALVVTTSNG-------IMSHYEARQQGI---GGQVIAYVY--
>gi|541204042|gb|ERH12022.1| ribosomal protein S8 [halophilic archaeon J07HB67]
MAGNDPLAGALAGIDNAENV------------GNLAYT----------------------
-----------------VQPASN-------------------TVGSVLEV-------LYD
GGYVDGFEYVE-DGKAGQFEVELKG----------AINECGVVTPRY--------SAGAD
EFE-KWEKRYLP------------------------------------------------
-------ARDYGALIVTTSQG-------VMSHYEAREAGI---GGQLLAYVY--
>gi|541190036|gb|ERG98424.1| ribosomal protein S8 [Haloquadratum sp. J07HQX50]
MTGNDPLANALAGVSNAESV------------GHLSYE----------------------
-----------------IQPASN-------------------VIGSVLEV-------FYD
RGYINGFEYVD-DGKAGKFDVALSG----------GINECGVVKPRY--------SAGAD
EFE-RWEKRYLP------------------------------------------------
-------ARDYGSLIVTTSHG-------VMSHYEAREAGV---GGQVLAYVY--
>gi|385804226|ref|YP_005840626.1| 30S ribosomal protein S8 [Haloquadratum walsbyi C23]
MTGNDPLANALSGVDNAESV------------GHLSHE----------------------
-----------------IQPASN-------------------VIGSVLEV-------FYD
RGYINGFEFVD-DGKAGRFEVELSG----------GINECGAVKPRY--------SAGAD
EFE-RWEKRYLP------------------------------------------------
-------ARDYGALIVTTSHG-------VMSHYEARETGI---GGQVIAYVY--
>gi|110668726|ref|YP_658537.1| 30S ribosomal protein S8P [Haloquadratum walsbyi DSM 16790]
MTGNDPLANALSGVDNAESV------------GHLSHE----------------------
-----------------IQPASN-------------------VIGSVLEV-------FYD
RGYINGFEFVD-DGKAGRFEVELSG----------GINECGAVKPRY--------SAGAD
EFE-RWEKRYLP------------------------------------------------
-------ARDYGALIVTTSHG-------VMSHYEARETGI---GGQVIAYVY--
>gi|541202922|gb|ERH10987.1| SSU ribosomal protein S8P [halophilic archaeon J07HX64]
MTGNDPLANTLSAIDNAESV------------GQLTQE----------------------
-----------------VQPASN-------------------EIGSVLEV-------LYD
RGYIDGFQRID-DGKAGQFEVELKG----------GINECGPVKPRY--------SAGAD
EFE-KWEKRFLP------------------------------------------------
-------ARDYGTLVVTTSHG-------VMSHYEARQEGI---GGQVIAYVY--
>gi|448671530|ref|ZP_21687435.1| 30S ribosomal protein S8P [Haloarcula amylolytica JCM 13557]
MTGNDPFANALSALNNAESV------------GHLEQT----------------------
-----------------VSPASN-------------------EIGSVLEV-------FYD
RGYIDGFSFVD-DGKAGEFEVELKG----------AINECGPVKPRY--------SAGAD
EFE-KWEKRFLP------------------------------------------------
-------ARDYGTLVVTTSHG-------IMSHYEAREQGV---GGQVIAYVY--
>gi|448681478|ref|ZP_21691569.1| 30S ribosomal protein S8P [Haloarcula argentinensis DSM 12282]
MTGNDPFANALSALNNAESV------------GHLEQT----------------------
-----------------VSPASN-------------------EIGSVLEV-------FYD
RGYIDGFSFVD-DGKAGEFEVELKG----------AINECGPVKPRY--------SAGAD
EFE-KWEKRFLP------------------------------------------------
-------ARDYGTLVVTTSHG-------IMSHYEAREQGV---GGQVIAYVY--
>gi|448648006|ref|ZP_21679484.1| 30S ribosomal protein S8P [Haloarcula californiae ATCC 33799]
MTGNDPFANALSALNNAESV------------GHLEQT----------------------
-----------------VSPASN-------------------EIGSVLEV-------FYD
RGYIDGFSFVD-DGKAGEFEVELKG----------AINECGPVKPRY--------SAGAD
EFE-KWEKRFLP------------------------------------------------
-------ARDYGTLVVTTSHG-------IMSHYEAREQGV---GGQVIAYVY--
>gi|344212398|ref|YP_004796718.1| 30S ribosomal protein S8P [Haloarcula hispanica ATCC 33960]
MTGNDPFANALSALNNAESV------------GHLEQT----------------------
-----------------VSPASN-------------------EIGSVLEV-------FYD
RGYIDGFSFVD-DGKAGEFEVELKG----------AINECGPVKPRY--------SAGAD
EFE-KWEKRFLP------------------------------------------------
-------ARDYGTLVVTTSHG-------IMSHYEAREQGV---GGQVIAYVY--
>gi|448685275|ref|ZP_21693267.1| 30S ribosomal protein S8P [Haloarcula japonica DSM 6131]
MTGNDPFANALSALNNAESV------------GHLEQT----------------------
-----------------VSPASN-------------------EIGSVLEV-------FYD
RGYIDGFSFVD-DGKAGEFEVELKG----------AINECGPVKPRY--------SAGAD
EFE-KWEKRFLP------------------------------------------------
-------ARDYGTLVVTTSHG-------IMSHYEAREQGV---GGQVIAYVY--
>gi|55378371|ref|YP_136221.1| 30S ribosomal protein S8 [Haloarcula marismortui ATCC 43049]
MTGNDPFANALSALNNAESV------------GHLEQT----------------------
-----------------VSPASN-------------------EIGSVLEV-------FYD
RGYIDGFSFVD-DGKAGEFEVELKG----------AINECGPVKPRY--------SAGAD
EFE-KWEKRFLP------------------------------------------------
-------ARDYGTLVVTTSHG-------IMSHYEAREQGV---GGQVIAYVY--
>gi|448636972|ref|ZP_21675420.1| 30S ribosomal protein S8P [Haloarcula sinaiiensis ATCC 33800]
MTGNDPFANALSALNNAESV------------GHLEQT----------------------
-----------------VSPASN-------------------EIGSVLEV-------FYD
RGYIDGFSFVD-DGKAGEFEVELKG----------AINECGPVKPRY--------SAGAD
EFE-KWEKRFLP------------------------------------------------
-------ARDYGTLVVTTSHG-------IMSHYEAREQGV---GGQVIAYVY--
>gi|448630835|ref|ZP_21673290.1| 30S ribosomal protein S8P [Haloarcula vallismortis ATCC 29715]
MTGNDPFANALSALNNAESV------------GHLEQT----------------------
-----------------VSPASN-------------------EIGSVLEV-------FYD
RGYIDGFSFVD-DGKAGEFEVELKG----------AINECGPVKPRY--------SAGAD
EFE-KWEKRFLP------------------------------------------------
-------ARDYGTLVVTTSHG-------IMSHYEAREQGV---GGQVIAYVY--
>gi|257387891|ref|YP_003177664.1| 30S ribosomal protein S8 [Halomicrobium mukohataei DSM 12286]
MTGNDPLANALSALDNAESV------------GHLEQT----------------------
-----------------VQPASN-------------------EIGSVLEV-------FYD
RGYIDGFQFVD-DGKAGSFEIELKG----------AINECGPVKPRY--------TAGAD
EFE-KWEKRFLP------------------------------------------------
-------ARDYGTLVVTTSHG-------IMSHYEAREEGI---GGQVIAYVY--
>gi|544640206|ref|WP_021074745.1| 30S ribosomal protein S8 [haloarchaeon 3A1_DGR]
MAGNDPLSDALAGLDNAERV------------GHLSYT----------------------
-----------------VEPASN-------------------VIGSVLEV-------FYD
RGYVDEFEFVD-DGKSGRFEVELKG----------AINECGVVKPRY--------SAGAD
EFE-KWEKRFLP------------------------------------------------
-------ARDYGALIVTTSHG-------VMSHYEARDQGI---GGQVIAYVY--
>gi|399577361|ref|ZP_10771114.1| 30S ribosomal protein S8P [Halogranum salarium B-1]
MAGNDPLSNALSGVDNAESV------------GHLSHT----------------------
-----------------VEPASN-------------------MIGSVLEV-------FYD
RGYVDGFEFVD-DGKSGRFEVELKG----------AINECGAVKPRY--------SAGAG
EFE-KWEKRFLP------------------------------------------------
-------ARDYGTLIVTTSHG-------VMSHYDAREQGI---GGQVIAYVY--
>gi|448592794|ref|ZP_21651841.1| 30S ribosomal protein S8P [Haloferax elongans ATCC BAA-1513]
MADNDPLSSALSGVNNAESV------------GHLSHE----------------------
-----------------IQPASN-------------------IIGSVLEV-------FYD
RGYVDGFEFVD-DGKAGKFEVELKG----------AINKCGVVKPRY--------SAGAD
DFE-KWEKRFLP------------------------------------------------
-------ARDYGALIVTTSHG-------VMSHYEARDQGI---GGQIIAYVY--
>gi|448578186|ref|ZP_21643621.1| 30S ribosomal protein S8P [Haloferax larsenii JCM 13917]
MADNDPLSSALSGVNNAESV------------GHLSHE----------------------
-----------------IQPASN-------------------IIGSVLEV-------FYD
RGYVDGFEFVD-DGKAGKFEVELKG----------AINKCGVVKPRY--------SAGAD
DFE-KWEKRFLP------------------------------------------------
-------ARDYGALIVTTSHG-------VMSHYEAREQGI---GGQIIAYVY--
>gi|448618099|ref|ZP_21666444.1| 30S ribosomal protein S8P [Haloferax mediterranei ATCC 33500]
MADNDPLSSALSGVDNAESV------------GHLSHE----------------------
-----------------IQPASN-------------------MIGSVLEV-------FYD
RGYIDGFEFVD-DGKAGLFEVELKG----------AINDCGAVKPRY--------SAGAD
DFE-KWEKRFLP------------------------------------------------
-------ARDYGALIVTTSHG-------VMSHYEAREQGI---GGQIIAYVY--
>gi|448600496|ref|ZP_21655992.1| 30S ribosomal protein S8P [Haloferax alexandrinus JCM 10717]
MADNDPLSSALSGVDNAESV------------GHLSHE----------------------
-----------------IQPASN-------------------IIGSVLEV-------FYD
RGYIDGFEFVD-DGKAGLFEVELKG----------AINDCGVVKPRY--------SAGAD
DFE-KWEKRFLP------------------------------------------------
-------ARDYGALIVTTSHG-------VMSHYEAREKGI---GGQIIAYVY--
>gi|448557068|ref|ZP_21632503.1| 30S ribosomal protein S8P [Haloferax sp. ATCC BAA-644]
MADNDPLSSALSGVDNAESV------------GHLSHE----------------------
-----------------IQPASN-------------------IIGSVLEV-------FYD
RGYIDGFEFVD-DGKAGLFEVELKG----------AINDCGVVKPRY--------SAGAD
DFE-KWEKRFLP------------------------------------------------
-------ARDYGALIVTTSHG-------VMSHYEAREKGI---GGQIIAYVY--
>gi|448548045|ref|ZP_21627389.1| 30S ribosomal protein S8P [Haloferax sp. ATCC BAA-645]
MADNDPLSSALSGVDNAESV------------GHLSHE----------------------
-----------------IQPASN-------------------IIGSVLEV-------FYD
RGYIDGFEFVD-DGKAGLFEVELKG----------AINDCGVVKPRY--------SAGAD
DFE-KWEKRFLP------------------------------------------------
-------ARDYGALIVTTSHG-------VMSHYEAREKGI---GGQIIAYVY--
>gi|448545971|ref|ZP_21626298.1| 30S ribosomal protein S8P [Haloferax sp. ATCC BAA-646]
MADNDPLSSALSGVDNAESV------------GHLSHE----------------------
-----------------IQPASN-------------------IIGSVLEV-------FYD
RGYIDGFEFVD-DGKAGLFEVELKG----------AINDCGVVKPRY--------SAGAD
DFE-KWEKRFLP------------------------------------------------
-------ARDYGALIVTTSHG-------VMSHYEAREKGI---GGQIIAYVY--
>gi|448623095|ref|ZP_21669744.1| 30S ribosomal protein S8P [Haloferax denitrificans ATCC 35960]
MADNDPLSSALSGVDNAESV------------GHLSHE----------------------
-----------------IQPASN-------------------IIGSVLEV-------FYD
RGYIDGFEFVD-DGKAGLFEVELKG----------AINDCGVVKPRY--------SAGAD
DFE-KWEKRFLP------------------------------------------------
-------ARDYGALIVTTSHG-------VMSHYEAREKGI---GGQIIAYVY--
>gi|448583485|ref|ZP_21646841.1| 30S ribosomal protein S8P [Haloferax gibbonsii ATCC 33959]
MADNDPLSSALSGVDNAESV------------GHLSHE----------------------
-----------------IQPASN-------------------IIGSVLEV-------FYD
RGYIDGFEFVD-DGKAGLFEVELKG----------AINDCGVVKPRY--------SAGAD
DFE-KWEKRFLP------------------------------------------------
-------ARDYGALIVTTSHG-------VMSHYEAREKGI---GGQIIAYVY--
>gi|448569085|ref|ZP_21638497.1| 30S ribosomal protein S8P [Haloferax lucentense DSM 14919]
MADNDPLSSALSGVDNAESV------------GHLSHE----------------------
-----------------IQPASN-------------------IIGSVLEV-------FYD
RGYIDGFEFVD-DGKAGLFEVELKG----------AINDCGVVKPRY--------SAGAD
DFE-KWEKRFLP------------------------------------------------
-------ARDYGALIVTTSHG-------VMSHYEAREKGI---GGQIIAYVY--
>gi|448565530|ref|ZP_21636397.1| 30S ribosomal protein S8P [Haloferax prahovense DSM 18310]
MADNDPLSSALSGVDNAESV------------GHLSHE----------------------
-----------------IQPASN-------------------IIGSVLEV-------FYD
RGYIDGFEFVD-DGKAGLFEVELKG----------AINDCGVVKPRY--------SAGAD
DFE-KWEKRFLP------------------------------------------------
-------ARDYGALIVTTSHG-------VMSHYEAREKGI---GGQIIAYVY--
>gi|448290674|ref|ZP_21481820.1| 30S ribosomal protein S8P [Haloferax volcanii DS2]
MADNDPLSSALSGVDNAESV------------GHLSHE----------------------
-----------------IQPASN-------------------IIGSVLEV-------FYD
RGYIDGFEFVD-DGKAGLFEVELKG----------AINDCGVVKPRY--------SAGAD
DFE-KWEKRFLP------------------------------------------------
-------ARDYGALIVTTSHG-------VMSHYEAREKGI---GGQIIAYVY--
>gi|448611732|ref|ZP_21662162.1| 30S ribosomal protein S8P [Haloferax mucosum ATCC BAA-1512]
MADNDPLSSALSGVDNAESV------------GHLSHE----------------------
-----------------IQPASN-------------------IIGSVLEV-------FYD
RGYIDGFEFVD-DGKAGLFEVELKG----------AINDCGAVKPRY--------SAGAD
DFE-KWEKRFLP------------------------------------------------
-------ARDYGALIVTTSHG-------VMSHYEAREEGI---GGQIIAYVY--
>lcl|38019_2916 unnamed protein product
MTGNDPFANALAGMDNAESV------------GHLSYT----------------------
-----------------VEPASN-------------------IIGSVLEV-------LYD
RGYVDGFEYVD-DGKAGTFEVELKG----------AINECGAVKPRY--------SAGAD
DFE-KWEKRYLP------------------------------------------------
-------ARDYGTLIVTTSHG-------VMSHYEAREEGI---GGQVIAYVY--
>lcl|18174_1377 unnamed protein product
MTGNDPFTNALAGMDNAESV------------GHLSYT----------------------
-----------------VEPASN-------------------IIGSVLEV-------LYD
RGYVDGFEYVD-DGKAGKFEVELKG----------AINECGAVKPRY--------SAGAD
EFE-KWEKRSPP------------------------------------------------
-------PRDYGTLIATGSHG-------VMSHYEAREEGI---GGQVIAYVY--
>lcl|18176_1168 unnamed protein product
MTGNDPFTNALAGMDNAESV------------GHLSYT----------------------
-----------------VEPASN-------------------IIGSVLEV-------LYD
RGYVDGFEYVD-DGKAGKFEVELKG----------AINECGAVKPRY--------SAGAD
EFE-KWEKRSPP------------------------------------------------
-------ARDYGTLIVTTSHG-------VMSHYEAREEGI---GGQVIAYVY--
>lcl|36174_3835 unnamed protein product
------------------------------------------------------------
----------------------------------------------MLEV-------LYD
RGYVDGFEYVD-DGKAGKFEVELKG----------AINECGAVKPRY--------SAGAD
EFE-KWEKRYLP------------------------------------------------
-------ARDYGTLIVTTSHG-------VMSHYEAREEGI---GGQVIAYVY--
>gi|448535693|ref|ZP_21622213.1| 30S ribosomal protein S8P [Halorubrum hochstenium ATCC 700873]
MTGNDPFTNALAGMDNAESV------------GHLSYT----------------------
-----------------VEPASN-------------------IIGSVLEV-------LYD
RGYVDGFQYVD-DGKAGKFEVELKG----------AINECGAVKPRY--------SAGAD
EFE-KWEKRYLP------------------------------------------------
-------ARDYGTLIVTTSHG-------VMSHYEAREEGI---GGQVIAYVY--
>gi|448475295|ref|ZP_21603013.1| 30S ribosomal protein S8P [Halorubrum aidingense JCM 13560]
MTGNDPFTNALAGMDNAESV------------GHLSYT----------------------
-----------------VEPASN-------------------IIGSVLEV-------LYD
RGYVDGFEYVD-DGKAGKFEVELKG----------AINECGAVKPRY--------SAGAD
EFE-KWEKRFLP------------------------------------------------
-------ARDYGTLIVTTSHG-------VMSHYEAREEGI---GGQVIAYVY--
>lcl|36554_2650 unnamed protein product
MTGNDPFTNALAGMDNAESV------------GHLSYT----------------------
-----------------VEPASN-------------------IIDSVLEV-------LYD
RGYVDGFEYVD-DGKAGKFEVELKG----------AINECGAVKPRY--------SAGAD
EFE-KWEKRYLP------------------------------------------------
-------ARDYGTLIVTTSHG-------VMSHYEAREEGI---GGQVIAYVY--
>lcl|39407_850 unnamed protein product
MTGNDPFTNALAGMDNAESV------------GHLSYT----------------------
-----------------VEPASN-------------------IIGSVLEV-------LYD
RGYVDGFEYVD-DGKAGKFEVELKG----------AINECGAVKPRY--------SAGAD
EFE-KWEKRYLP------------------------------------------------
-------ARDYGTLIVTTSHG-------VMSHYEAREEGI---GGQVIAYVY--
>lcl|38016_1424 unnamed protein product
MTGNDPFTNALAGMDNAESV------------GHLSYT----------------------
-----------------VEPASN-------------------IIGSVLEV-------LYD
RGYVDGFEYVD-DGKAGKFEVELKG----------AINECGAVKPRY--------SAGAD
EFE-KWEKRYLP------------------------------------------------
-------ARDYGTLIVTTSHG-------VMSHYEAREEGI---GGQVIAYVY--
>lcl|36546_3257 unnamed protein product
MTGNDPFTNALAGMDNAESV------------GHLSYT----------------------
-----------------VEPASN-------------------IIGSVLEV-------LYD
RGYVDGFEYVD-DGKAGKFEVELKG----------AINECGAVKPRY--------SAGAD
EFE-KWEKRYLP------------------------------------------------
-------ARDYGTLIVTTSHG-------VMSHYEAREEGI---GGQVIAYVY--
>lcl|36550_1720 unnamed protein product
MTGNDPFTNALAGMDNAESV------------GHLSYT----------------------
-----------------VEPASN-------------------IIGSVLEV-------LYD
RGYVDGFEYVD-DGKAGKFEVELKG----------AINECGAVKPRY--------SAGAD
EFE-KWEKRYLP------------------------------------------------
-------ARDYGTLIVTTSHG-------VMSHYEAREEGI---GGQVIAYVY--
>lcl|36551_2384 unnamed protein product
MTGNDPFTNALAGMDNAESV------------GHLSYT----------------------
-----------------VEPASN-------------------IIGSVLEV-------LYD
RGYVDGFEYVD-DGKAGKFEVELKG----------AINECGAVKPRY--------SAGAD
EFE-KWEKRYLP------------------------------------------------
-------ARDYGTLIVTTSHG-------VMSHYEAREEGI---GGQVIAYVY--
>lcl|36552_1193 unnamed protein product
MTGNDPFTNALAGMDNAESV------------GHLSYT----------------------
-----------------VEPASN-------------------IIGSVLEV-------LYD
RGYVDGFEYVD-DGKAGKFEVELKG----------AINECGAVKPRY--------SAGAD
EFE-KWEKRYLP------------------------------------------------
-------ARDYGTLIVTTSHG-------VMSHYEAREEGI---GGQVIAYVY--
>lcl|38020_998 unnamed protein product
MTGNDPFTNALAGMDNAESV------------GHLSYT----------------------
-----------------VEPASN-------------------IIGSVLEV-------LYD
RGYVDGFEYVD-DGKAGKFEVELKG----------AINECGAVKPRY--------SAGAD
EFE-KWEKRYLP------------------------------------------------
-------ARDYGTLIVTTSHG-------VMSHYEAREEGI---GGQVIAYVY--
>lcl|38021_2129 unnamed protein product
MTGNDPFTNALAGMDNAESV------------GHLSYT----------------------
-----------------VEPASN-------------------IIGSVLEV-------LYD
RGYVDGFEYVD-DGKAGKFEVELKG----------AINECGAVKPRY--------SAGAD
EFE-KWEKRYLP------------------------------------------------
-------ARDYGTLIVTTSHG-------VMSHYEAREEGI---GGQVIAYVY--
>lcl|38022_19 unnamed protein product
MTGNDPFTNALAGMDNAESV------------GHLSYT----------------------
-----------------VEPASN-------------------IIGSVLEV-------LYD
RGYVDGFEYVD-DGKAGKFEVELKG----------AINECGAVKPRY--------SAGAD
EFE-KWEKRYLP------------------------------------------------
-------ARDYGTLIVTTSHG-------VMSHYEAREEGI---GGQVIAYVY--
>lcl|23591_2520 unnamed protein product
MTGNDPFTNALAGMDNAESV------------GHLSYT----------------------
-----------------VEPASN-------------------IIGSVLEV-------LYD
RGYVDGFEYVD-DGKAGKFEVELKG----------AINECGAVKPRY--------SAGAD
EFE-KWEKRYLP------------------------------------------------
-------ARDYGTLIVTTSHG-------VMSHYEAREEGI---GGQVIAYVY--
>lcl|36553_2256 unnamed protein product
MTGNDPFTNALAGMDNAESV------------GHLSYT----------------------
-----------------VEPASN-------------------IIGSVLEV-------LYD
RGYVDGFEYVD-DGKAGKFEVELKG----------AINECGAVKPRY--------SAGAD
EFE-KWEKRYLP------------------------------------------------
-------ARDYGTLIVTTSHG-------VMSHYEAREEGI---GGQVIAYVY--
>lcl|36555_1193 unnamed protein product
MTGNDPFTNALAGMDNAESV------------GHLSYT----------------------
-----------------VEPASN-------------------IIGSVLEV-------LYD
RGYVDGFEYVD-DGKAGKFEVELKG----------AINECGAVKPRY--------SAGAD
EFE-KWEKRYLP------------------------------------------------
-------ARDYGTLIVTTSHG-------VMSHYEAREEGI---GGQVIAYVY--
>gi|448463245|ref|ZP_21598023.1| 30S ribosomal protein S8P [Halorubrum kocurii JCM 14978]
MTGNDPFTNALAGMDNAESV------------GHLSYT----------------------
-----------------VEPASN-------------------IIGSVLEV-------LYD
RGYVDGFEYVD-DGKAGKFEVELKG----------AINECGAVKPRY--------SAGAD
EFE-KWEKRYLP------------------------------------------------
-------ARDYGTLIVTTSHG-------VMSHYEAREEGI---GGQVIAYVY--
>gi|222480842|ref|YP_002567079.1| 30S ribosomal protein S8P [Halorubrum lacusprofundi ATCC 49239]
MTGNDPFTNALAGMDNAESV------------GHLSYT----------------------
-----------------VEPASN-------------------IIGSVLEV-------LYD
RGYVDGFEYVD-DGKAGKFEVELKG----------AINECGAVKPRY--------SAGAD
EFE-KWEKRYLP------------------------------------------------
-------ARDYGTLIVTTSHG-------VMSHYEAREEGI---GGQVIAYVY--
>lcl|38024_2003 unnamed protein product
MTGNDPFTNALAGMDNAESV------------GHLSYT----------------------
-----------------VEPASN-------------------IIGSVLEV-------LYD
RGYVDGFEYVD-DGKAGKFEVELKG----------AINECGAVKPRY--------SAGAD
EFE-KWEKRYLP------------------------------------------------
-------ARDYGTLIVTTSHG-------VMSHYEAREEGI---GGQVIAYVY--
>lcl|38025_462 unnamed protein product
MTGNDPFTNALAGMDNAESV------------GHLSYT----------------------
-----------------VEPASN-------------------IIGSVLEV-------LYD
RGYVDGFEYVD-DGKAGKFEVELKG----------AINECGAVKPRY--------SAGAD
EFE-KWEKRYLP------------------------------------------------
-------ARDYGTLIVTTSHG-------VMSHYEAREEGI---GGQVIAYVY--
>lcl|36557_304 unnamed protein product
MTGNDPFTNALAGMDNAESV------------GHLSYT----------------------
-----------------VEPASN-------------------IIGSVLEV-------LYD
RGYVDGFEYVD-DGKAGKFEVELKG----------AINECGAVKPRY--------SAGAD
EFE-KWEKRYLP------------------------------------------------
-------ARDYGTLIVTTSHG-------VMSHYEAREEGI---GGQVIAYVY--
>gi|448441434|ref|ZP_21589097.1| 30S ribosomal protein S8P [Halorubrum saccharovorum DSM 1137]
MTGNDPFTNALAGMDNAESV------------GHLSYT----------------------
-----------------VEPASN-------------------IIGSVLEV-------LYD
RGYVDGFEYVD-DGKAGKFEVELKG----------AINECGAVKPRY--------SAGAD
EFE-KWEKRYLP------------------------------------------------
-------ARDYGTLIVTTSHG-------VMSHYEAREEGI---GGQVIAYVY--
>lcl|18175_1638 unnamed protein product
MTGNDPFTNALAGMDNAESV------------GHLSYT----------------------
-----------------VEPASN-------------------IIGSVLEV-------LYD
RGYVDGFEYVD-DGKAGKFEVELKG----------AINECGAVKPRY--------SAGAD
EFE-KWEKRYLP------------------------------------------------
-------ARDYGTLIVTTSHG-------VMSHYEAREEGI---GGQVIAYVY--
>lcl|18178_847 unnamed protein product
MTGNDPFTNALAGMDNAESV------------GHLSYT----------------------
-----------------VEPASN-------------------IIGSVLEV-------LYD
RGYVDGFEYVD-DGKAGKFEVELKG----------AINECGAVKPRY--------SAGAD
EFE-KWEKRYLP------------------------------------------------
-------ARDYGTLIVTTSHG-------VMSHYEAREEGI---GGQVIAYVY--
>gi|448436267|ref|ZP_21587068.1| 30S ribosomal protein S8P [Halorubrum tebenquichense DSM 14210]
MTGNDPFTNALAGMDNAESV------------GHLSYT----------------------
-----------------VEPASN-------------------IIGSVLEV-------LYD
RGYVDGFEYVD-DGKAGKFEVELKG----------AINECGAVKPRY--------SAGAD
EFE-KWEKRYLP------------------------------------------------
-------ARDYGTLIVTTSHG-------VMSHYEAREEGI---GGQVIAYVY--
>gi|448484349|ref|ZP_21606056.1| 30S ribosomal protein S8P [Halorubrum arcis JCM 13916]
MTGNDPFTNALAGMDNAESV------------GHLSYT----------------------
-----------------VEPASN-------------------IIGSVLEV-------LYD
RGYVDGFEYVD-DGKAGKFEVELKG----------AINECGAVKPRY--------SAGAD
EFE-KWEKRYLP------------------------------------------------
-------ARDYGTLIVTTSHG-------VMSHYEAREAGI---GGQVIAYVY--
>lcl|38017_2451 unnamed protein product
MTGNDPFTNALAGMDNAESV------------GHLSYT----------------------
-----------------VEPASN-------------------IIGSVLEV-------LYD
RGYVDGFEYVD-DGKAGKFEVELKG----------AINECGAVKPRY--------SAGAD
EFE-KWEKRYLP------------------------------------------------
-------ARDYGTLIVTTSHG-------VMSHYEAREAGI---GGQVIAYVY--
>gi|445694666|gb|ELZ46787.1| 30S ribosomal protein S8P [Halorubrum californiensis DSM 19288]
MTGNDPFTNALAGMDNAESV------------GHLSYT----------------------
-----------------VEPASN-------------------IIGSVLEV-------LYD
RGYVDGFEYVD-DGKAGKFEVELKG----------AINECGAVKPRY--------SAGAD
EFE-KWEKRYLP------------------------------------------------
-------ARDYGTLIVTTSHG-------VMSHYEAREAGI---GGQVIAYVY--
>gi|448503697|ref|ZP_21613326.1| 30S ribosomal protein S8P [Halorubrum coriense DSM 10284]
MTGNDPFTNALAGMDNAESV------------GHLSYT----------------------
-----------------VEPASN-------------------IIGSVLEV-------LYD
RGYVDGFEYVD-DGKAGKFEVELKG----------AINECGAVKPRY--------SAGAD
EFE-KWEKRYLP------------------------------------------------
-------ARDYGTLIVTTSHG-------VMSHYEAREAGI---GGQVIAYVY--
>gi|448517704|ref|ZP_21617278.1| 30S ribosomal protein S8P [Halorubrum distributum JCM 10118]
MTGNDPFTNALAGMDNAESV------------GHLSYT----------------------
-----------------VEPASN-------------------IIGSVLEV-------LYD
RGYVDGFEYVD-DGKAGKFEVELKG----------AINECGAVKPRY--------SAGAD
EFE-KWEKRYLP------------------------------------------------
-------ARDYGTLIVTTSHG-------VMSHYEAREAGI---GGQVIAYVY--
>lcl|36556_1136 unnamed protein product
MTGNDPFTNALAGMDNAESV------------GHLSYT----------------------
-----------------VEPASN-------------------IIGSVLEV-------LYD
RGYVDGFEYVD-DGKAGKFEVELKG----------AINECGAVKPRY--------SAGAD
EFE-KWEKRYLP------------------------------------------------
-------ARDYGTLIVTTSHG-------VMSHYEAREAGI---GGQVIAYVY--
>gi|448460062|ref|ZP_21596982.1| 30S ribosomal protein S8P [Halorubrum lipolyticum DSM 21995]
MTGNDPFTNALAGMDNAESV------------GHLSYT----------------------
-----------------VEPASN-------------------IIGSVLEV-------LYD
RGYVDGFEYVD-DGKAGKFEVELKG----------AINECGAVKPRY--------SAGAD
EFE-KWEKRYLP------------------------------------------------
-------ARDYGTLIVTTSHG-------VMSHYEAREAGI---GGQVIAYVY--
>gi|448452137|ref|ZP_21593157.1| 30S ribosomal protein S8P [Halorubrum litoreum JCM 13561]
MTGNDPFTNALAGMDNAESV------------GHLSYT----------------------
-----------------VEPASN-------------------IIGSVLEV-------LYD
RGYVDGFEYVD-DGKAGKFEVELKG----------AINECGAVKPRY--------SAGAD
EFE-KWEKRYLP------------------------------------------------
-------ARDYGTLIVTTSHG-------VMSHYEAREAGI---GGQVIAYVY--
>gi|448426492|ref|ZP_21583341.1| 30S ribosomal protein S8P [Halorubrum terrestre JCM 10247]
MTGNDPFTNALAGMDNAESV------------GHLSYT----------------------
-----------------VEPASN-------------------IIGSVLEV-------LYD
RGYVDGFEYVD-DGKAGKFEVELKG----------AINECGAVKPRY--------SAGAD
EFE-KWEKRYLP------------------------------------------------
-------ARDYGTLIVTTSHG-------VMSHYEAREAGI---GGQVIAYVY--
>lcl|36549_641 unnamed protein product
MTGNDPFTNALAGMDNAEIV------------GHLSYT----------------------
-----------------VEPASN-------------------IIGSVLEV-------LYD
RGYVDGFEYVD-DGKAGKFEVELKG----------AINECGAVKPRY--------SAGAD
EFE-KWEKRYLP------------------------------------------------
-------ARDYGTLIVTTSHG-------VMSHYEAREAGI---GGQVIAYVY--
>gi|448285644|ref|ZP_21476885.1| 30S ribosomal protein S8P [Halogeometricum borinquense DSM 11551]
MAGNDPLSNALAGVNNAESV------------GHLSHE----------------------
-----------------IQPASN-------------------VIGSVLEV-------FYD
RGYIDGFEFVD-DGKAGTFEVELNG----------AINKCGVVKPRY--------SAGAD
EFE-KWEKRYLP------------------------------------------------
-------ARDYGTLIVTTSHG-------VMSHYDAREQGI---GGQVIAYVY--
>gi|448415404|ref|ZP_21578204.1| 30S ribosomal protein S8P [Halosarcina pallida JCM 14848]
MAGNDPLSNALAGVNNAESV------------GHLSHE----------------------
-----------------IQPASN-------------------VIGSVLEV-------FYD
RGYVDGFEFVD-DGKAGTFEVELNG----------AINECGVVKPRY--------SAGAD
EFE-KWEKRYLP------------------------------------------------
-------ARDYGTLIVTTSHG-------VMSHYDAREQGI---GGQVIAYVY--
>gi|452206433|ref|YP_007486555.1| 30S ribosomal protein S8 [Natronomonas moolapensis 8.8.11]
MADNDPLASALSGLDNAESV------------GHLEQT----------------------
-----------------IQPASN-------------------EIGSVLEV-------FYD
RGYVGGFQFVD-DGKAGRFEVELNG----------AINECGTVKPRY--------AAGAD
DFE-KWEKRFLP------------------------------------------------
-------ARDYGTLIVTTSHG-------VMSHYEAREEGV---GGQVIAYVF--
>gi|76803072|ref|YP_331167.1| 30S ribosomal protein S8P [Natronomonas pharaonis DSM 2160]
MADNDPLASALSGLDNAESV------------GHLEQT----------------------
-----------------IQPASN-------------------EIGSVLEV-------FYD
RGYVDGFQFVD-DGKAGRFEVELKG----------AINECGAVKPRY--------SAGAD
EFE-KWEKRFLP------------------------------------------------
-------ARDYGTLIVTTSHG-------VMSHYEAREQGI---GGQVIAYVY--
>gi|448726779|ref|ZP_21709171.1| 30S ribosomal protein S8P [Halococcus morrhuae DSM 1307]
MTDNDPLADALSGIDNAEGV------------GKLDFT----------------------
-----------------VQPASN-------------------TIGSVLEV-------IYD
RGYIDGFEFVD-DGRAGTFEVELRG----------KINRCGVVKPRY--------SAGAD
EFE-KWEKRFLP------------------------------------------------
-------ARDYGTLIVTTSHG-------VMSHYEAREEGL---GGQVLAYVY--
>gi|448737877|ref|ZP_21719910.1| 30S ribosomal protein S8P [Halococcus thailandensis JCM 13552]
MTDNDPLADALSGIDNAEGV------------GQLDFT----------------------
-----------------VQPASN-------------------TIGSVLEV-------IYD
RGYIDGFEFVD-DGRAGKFEVELRG----------KINRCGVVKPRY--------SAGAD
EFE-KWEKRFLP------------------------------------------------
-------ARDYGTLIVTTSHG-------VMSHYEAREEGL---GGQVLAYVY--
>gi|409731009|ref|ZP_11272559.1| 30S ribosomal protein S8P [Halococcus hamelinensis 100A6]
MTDNDPLADALSGLDNAESV------------GKLDLT----------------------
-----------------VRPASN-------------------TIGSVLEV-------IYD
RGYISGFEFLD-DGKAGTFEVELNG----------AINRCGVVKPRY--------STGAD
GYE-KWEKRFLP------------------------------------------------
-------ARDYGTLIVTTSHG-------VMSHYEAREQGL---GGQVLAYVY--
>gi|448730392|ref|ZP_21712700.1| 30S ribosomal protein S8P [Halococcus saccharolyticus DSM 5350]
MTNNDPLADALSGLDNAGRV------------GKLNLT----------------------
-----------------VQPASN-------------------TIGSVLEV-------IYD
RGYIDGFEFVE-DGRAGEFEVELSG----------AINRCGTVKPRY--------SAGAD
EFE-KWEKRYLP------------------------------------------------
-------ARDYGTLIVTTSHG-------VMSHYEAREQGL---GGQVLAYVY--
>gi|448735119|ref|ZP_21717337.1| 30S ribosomal protein S8P, partial [Halococcus salifodinae DSM 8989]
------------------------------------------------------------
------------------------------------------------------------
------------------FEVELNG----------AINRCGTVKPRY--------SAGAD
EFE-KWEKRFLP------------------------------------------------
-------ARDYGTLIVTTSHG-------VMSHYEAREQGF---GGQVLAYVY--
