# Supplementary material for: Inteins as indicators of gene flow in the halobacteria
Source: Front Microbiol. 2014 Jun 26;5:299. doi: 10.3389/fmicb.2014.00299 (PMC4071816; doi:10.3389/fmicb.2014.00299)
Supplement: Supplementary file 1 [file DataSheet1.ZIP › data_file1/reference_tree_alignment/S15Ae_S8p.fasta]

>candidatus_nanosalinarum_J07AB56
-MTNDTTASALNAIDNALKAGKQEAHLSPTSTTVRDTLLKLQEHTYIKVFEEVEDGRGDQ
FRVHLEDASINRIKPVKPNFFVGSDEYQKWEKRHLPARGFGDLIVTTPQGIMTHEEAREQ
NLGGRLLGYVY
>hfx_BAB-2207
MADNDPLSSALSGVDNAESVGHLSHEIQPASNIIGSVLEVFYDRGYIDGFEFVDDGKAGL
FEVELKGA-INDCGVVKPGIPPEPTTSRN-------GRSDSSPPVTTARSSSRRATAS--
-----------
>hrd_tiamatea_SARL4B
MTGNDPLSAALSGLDNAESVGQLTHTVEPASNEIGSVLEVLYDRGYIDGFERVEDGKAGR
FEVELSGA-INECGSVKPRYSVGADEFEQWEKRFLPARDYGTLVVTTSHGIMSHYEAREA
GVGGQVIAYVY
>hrd_utahensis_DSM_12940
MTGNDPLSAALSGLDNAESVGQLTHTVEPASNETGSVLEVLYDRGYIDGFERVEDGKAGR
FEVELSGA-INECGSVKPRYSVGADEFEQWEKRFLPARDYGTLVVTTSHGIMSHYEAREA
GVGGQVIAYVY
>hbt_sp_DL_1
MTANDPLSDALSGLDNAESVGHLKHTVEPASNMVGSVLEVFYDRGYIDGFEFVDDGKAGR
FEVELKGA-INECGPVNPRYSVGAEEFEQWEKRYLPARDYGSLVVTTSHGIMSHYDAREE
GVGGQVIAYVY
>hbt_sp_NRC_1
MTANDPLSDALSGIDNAESVGHLTHTVAPASNMVGSVLEVFYDRGYIDGFEFVDNGKAGR
FEVELKGA-INECGPVNPRYSVGADGFEQWEKRYLPARDYGSLVVTTSHGIMSHYEAREA
GIGGQVIAYVY
>hbt_salinarum_R_1
MTANDPLSDALSGIDNAESVGHLTHTVAPASNMVGSVLEVFYDRGYIDGFEFVDNGKAGR
FEVELKGA-INECGPVNPRYSVGADGFEQWEKRYLPARDYGSLVVTTSHGIMSHYEAREA
GIGGQVIAYVY
>hns_J07HN4
MAGNDPLASALSGIDNAESVGHLGITVQPASNTIGSILEVFYDRGYIDGFEFVDNGKAGE
FEVELKGA-INECGIVKPRYSVGADGYEKWEKRFLPARDYGSLIVTTSHGVMSHYEARQQ
GIGGQVIAYVY
>hns_J07HN6
MAGNDPLASALSGIDNAESVGHLGISVEPASNTIGSILEVFYDRGYIDGFEFVDNGKAGE
FEVELKGA-INECGIVKPRYSVGADGYEKWEKRFLPARDYGSLIVTTSHGVMSHYEAREA
GIGGQVIAYVY
>hac_jeotgali_B3
MTTSDPFSNALSGIDNAEGVGHLTHTIQPASNQIGSVLEVFYDRGYIDGFEFVEDGRAGT
FEVELKGA-INECGSVKPRYSAGADEFEQWEKRYLPARDYGTLVVTTSHGIMSHYEAREQ
GIGGQVIAYVY
>hap_paucihalophilus_DX253
MAGNDPLSNALSGVDNAEGVGHLSHTVQPASNEIGSVLEVFYDHGYIDGFDFVDDGKAGR
FEIELKGA-INECGAVKPRYSVGKDDFEKWEKRFLPARDYGALVVTTSHGVMSHYEAREK
GIGGQVIAYVY
>hvx_asiaticus_JCM_14624
MTGNDPLSNALSGIDNAESVGHLSHEVRPASNVIGQVLEVFYDRGYVDGFEFVDDGKGGQ
FEVELNGA-INECGPVKPRYSAGADEFEKWEKRFLPARDFGALVVTTSEGIMSHYEARER
GIGGQVIAYVY
>hvx_ruber_XH_70
MTGNDPLSNALSGIDNAESVGHLSHEVRPASNVIGQVLEVFYDRGYVDGFEFVDDGKGGQ
FEVELNGA-INECGPVKPRYSAGADEFEKWEKRFLPARDFGALVVTTSEGIMSHYEARER
AIGGQVIAYVY
>nab_aegyptia_DSM_13077
MTGNDPLSNALSGLDNAESVGHLTHEVTPASNEIGSVLEVFYDRGYIDGFEFVDDGKAGQ
FEVELKGA-INECGPVKPRYSVGSEDFEKWEKRFLPARDFGALVVTTSDGIMSHYEAREK
GIGGQVIAYVY
>nab_asiatica_DSM_12278
MTGNDPLSNALSGLDNAESVGHLTHEVTPASNEIGSVLEVFYDRGYIDGFEFVDDGKAGQ
FEVELKGA-INECGPVKPRYSVGSEDFEKWEKRFLPARDFGALVVTTSDGIMSHYEAREK
GIGGQVIAYVY
>nab_taiwanensis_DSM_12281
MTGNDPLSNALSGLDNAESVGHLTHEVTPASNEIGSVLEVFYDRGYIDGFEFVDDGKAGQ
FEVELKGA-INECGPVKPRYSVGSEDFEKWEKRFLPARDFGALVVTTSDGIMSHYEAREK
GIGGQVIAYVY
>nab_hulunbeirensis_JCM_10989
MTGNDPLSNALSGLDNAESVGHLSHEVTPASNEIGSVLEVFYDRGYIDGFEYVDDGKAGQ
FEVELKGA-INECGPVKPRYSAGAEDFEKWEKRFLPARDFGALVVTTSDGIMSHYEAREK
GIGGQVIAYVY
>nab_chahannaoensis_JCM_10990
MTGNDPLSNALSGLDNAESVGHLTHEVTPASNEIGSVLEVFYDRGYIDGFEYVDDGKAGQ
FEVELKGA-INECGPVKPRYSAGAEDFEKWEKRFLPARDFGALVVTTSDGIMSHYQAREK
GIGGQVIAYVY
>nab_magadii_ATCC_43099
MTGNDPLSNALSGLDNAESVGHLTHEVTPASNEIGSVLEVFYDRGYIDGFEYVDDGKAGQ
FEVELKGA-INECGPVKPRYSAGAEDFEKWEKRFLPARDFGALVVTTSDGIMSHYEAREK
GIGGQVIAYVY
>htg_turkmenica_DSM_5511
MTGNDPLSNALSGLDNAESVGHLTHEVTPASNEIGSVLEVFYDRGYIDGFEYVDDGKAGQ
FEVELKGA-INECGPVKPRYSAGAEDFEKWEKRYLPARDFGALVVTTSSGIMSHYEAREQ
GIGGQVIAYVY
>htg_salina_JCM_13891
MTGNDPLSNALSGLDNAESVGHLTHEVTPASNEIGSVLEVFYDRGYIDGFEYVDDGKAGQ
FEVELKGA-INECGPVKPRYSVGAEDFEKWEKRYLPARDFGALVVTTSSGIMSHYEAREQ
GIGGQVIAYVY
>nnm_versiforme_JCM_10478
MTGNDPLSNALSGLDNAESVGHLTHEVTPASNEIGSVLEVFYDRGYIDGFEYVDDGKAGQ
FEVELKGA-INECGPIKPRYAAGAEDFEKWEKRYLPARDFGALVVTTSSGIMSHYEARDQ
GIGGQVIAYVY
>htg_thermotolerans_DSM_11522
MTGNDPLSNALSGLDNAESVGHLTHEVTPASNEIGSVLEVFYDRGYIDGFEYVDDGKAGQ
FEVELKGA-INECGPIKPRYAVGAEDFEKWEKRYLPARDFGALVVTTSSGIMSHYEAREQ
GIGGQVIAYVY
>nnm_pellirubrum_DSM_15624
MTGNDPLSNALSGLDNAESVGHLTHEVTPASNEIGSVLEVFYDRGYIDGFEYVDDGKAGQ
FEVELKGA-INECGPIKPRYAVGAEDFEKWEKRYLPARDFGALVVTTSSGIMSHYEAREQ
GIGGQVIAYVY
>hrr_LB1
MTGNDPLSNALSGLDNAESVGHLTHEVTPASNEIGSVLEVFYDRGYIDGFEYVDDGKAGQ
FEVELKGA-INECGPIKPRYAVGSEDFEKWEKRYLPARDFGALVVTTSSGIMSHYEAREK
GIGGQVIAYVY
>nnm_altunense_JCM_14663
MTGNDPLSNALSGLDNAESVGHLTHEVTPASNEIGSVLEVFYDRGYIDGFEYVDDGKAGQ
FEVELKGA-INECGPIKPRYAVGSEDFEKWEKRYLPARDFGALVVTTSSGIMSHYEAREK
GIGGQVIAYVY
>nnm_gari_JCM_14663
MTGNDPLSNALSGLDNAESVGHLTHEVTPASNEIGSVLEVFYDRGYIDGFEYVDDGKAGQ
FEVELKGA-INECGPIKPRYAVGSEDFEKWEKRYLPARDFGALVVTTSSGIMSHYEAREK
GIGGQVIAYVY
>nnm_sp_J7_2
MTGNDPLSNALSGLDNAESVGHLTHEVTPASNEIGSVLEVFYDRGYIDGFEYVDDGKAGQ
FEVELKGA-INECGPIKPRYAVGSEDFEKWEKRYLPARDFGALVVTTSSGIMSHYEAREK
GIGGQVIAYVY
>nnm_pallidum_DSM_3751
MTGNDPLSNALSGLDNAESVGHLTHEVTPASNEIGSVLEVFYDRGYIDGFEYVDDGKAGQ
FEVELKGA-INECGPIKPRYAVGSEDFEKWEKRYLPARDFGALVVTTSSGIMSHYEAREK
GIGGQVIAYVY
>htg_limicola_JCM_13563
MTGNDPLSNALSGLDNAESVGHLTHEVTPASNEIGSVLEVFYDRGYIDGFEYVDDGKAGQ
FEVELKGA-INECGPIKPRYAVGAEDFEKWEKRYLPARDFGALVVTTSSGIMSHYEAREK
GIGGQVIAYVY
>nrr_bangense_JCM_10635
MTGNDPLSNALSGLDNAESVGHLTHEVTPASNEIGSVLEVFYDRGYIDGFEYVDDGKAGQ
FEVELKGA-INQCGPVKPRYAVGAEDFEKWEKRYLPARGFGALVVTTSNGIMSHYEAREE
GIGGQVIAYVY
>nrr_sulfidifaciens_JCM_14089
MTGNDPLSNALSGLDNAESVGHLTHEVTPASNEIGSVLEVFYDRGYIDGFEYVDDGKAGQ
FEVELKGA-INQCGPVKPRYAAGAEDFEKWEKRYLPARGFGALVVTTSSGIMSHYEAREQ
GIGGQVIAYVY
>nrr_tibetense_GA33
MTGNDPLSNALSGIDNAESVGHLSHEVTPASNEIGSVLEVFYDRGYIDGFEYVDDGKAGQ
FEVELKGA-INECGPVKPRYAAGAEDFEKWEKRYLPARGFGALVVTTSSGIMSHYEAREQ
GIGGQVIAYVY
>ncc_amylolyticus_DSM_10524
MTGNDPLSNALSGIDNAESVGKLSHEVTPASNEIGSVLEVFYDRGYIDGFEFVDDGKAGQ
FDVELKGA-INECGPVKPRYAAGAEDFEKWEKRYLPARDFGALVVTTSSGIMSHYEAREQ
GIGGQVIAYVY
>ncc_jeotgali_DSM_18795
MTGNDPLSNALSGIDNAESVGKLSHEVTPASNEIGSVLEVFYDRGYIDGFEFVDDGKAGQ
FDVELKGA-INECGPVKPRYAVGADDFEKWEKRYLPARDFGALVVTTSSGIMSHYEAREQ
GIGGQVIAYVY
>nbt_gregoryi_SP2
MTGNDPLSNALSGIDNAESVGKLSHEVTPASNEIGSVLEVFYDRGYIDGFEFVDDGKAGQ
FEVELKGA-INECGPVKPRYSAGADEFEKWEKRFLPARDFGALVVTTSSGIMSHYEAREE
GIGGQVIAYVY
>ncc_occultus_SP4
MTGNDPLSNALSGIDNAESVGKLSHEVTPASNEIGSVLEVFYDRGYIDGFEFVDDGKAGQ
FEVELKGA-INECGPVKPRYAAGADEFEKWEKRYLPARDFGALVVTTSSGIMSHYEAREQ
GIGGQVIAYVY
>nln_innermongolicus_JCM_12255
MTGNDPLSNALSGLDNAESVGKLSHEVTPASNEIGSVLEVFYDRGYIDGFEFVDDGKAGQ
FEVELKGA-INECGPVKPRYAAGADEFEKWEKRYLPARDFGALVVTTSSGIMSHYEAREQ
GIGGQVIAYVY
>hpg_xanaduensis_SH_6
MTGNDPLSNALSGIDNAESVGHLTHEVTPASNEIGSVLEVFYDRGYIDGFEYVDDGKAGQ
FEVELKGA-INECGPVKPRYSAGADEFEKWEKRFLPARDFGALVVTTSSGIMSHYEAREQ
GIGGQVIAYVY
>hbi_nitrareducens_JCM_10879
MTGNDPLSNALSGLDNAESVGHLTHEVTPASNEIGSVLEVFYDRGYIDGFEYVDDGKAGQ
FEVELKGA-INECGPVKPRYSAGADEFEKWEKRYLPARDFGALVVTTSNGIMSHYEAREK
GIGGQVIAYVY
>hbi_lacisalsi_AJ5
MTGNDPLSNALSGLDNAESVGHLTHEVTPASNEIGSVLEVFYDRGYIDGFEYVDDGKAGQ
FEVELKGA-INECGPVKPRYSVGADEFEKWEKRYLPARDFGALVVTTSNGIMSHYEARQQ
GIGGQVIAYVY
>halophilic_archaeon_J07HB67
MAGNDPLAGALAGIDNAENVGNLAYTVQPASNTVGSVLEVLYDGGYVDGFEYVEDGKAGQ
FEVELKGA-INECGVVTPRYSAGADEFEKWEKRYLPARDYGALIVTTSQGVMSHYEAREA
GIGGQLLAYVY
>hqr_J07HQX50
MTGNDPLANALAGVSNAESVGHLSYEIQPASNVIGSVLEVFYDRGYINGFEYVDDGKAGK
FDVALSGG-INECGVVKPRYSAGADEFERWEKRYLPARDYGSLIVTTSHGVMSHYEAREA
GVGGQVLAYVY
>hqr_walsbyi_C23
MTGNDPLANALSGVDNAESVGHLSHEIQPASNVIGSVLEVFYDRGYINGFEFVDDGKAGR
FEVELSGG-INECGAVKPRYSAGADEFERWEKRYLPARDYGALIVTTSHGVMSHYEARET
GIGGQVIAYVY
>hqr_walsbyi_DSM_16790
MTGNDPLANALSGVDNAESVGHLSHEIQPASNVIGSVLEVFYDRGYINGFEFVDDGKAGR
FEVELSGG-INECGAVKPRYSAGADEFERWEKRYLPARDYGALIVTTSHGVMSHYEARET
GIGGQVIAYVY
>halophilic_archaeon_J07HX64
MTGNDPLANTLSAIDNAESVGQLTQEVQPASNEIGSVLEVLYDRGYIDGFQRIDDGKAGQ
FEVELKGG-INECGPVKPRYSAGADEFEKWEKRFLPARDYGTLVVTTSHGVMSHYEARQE
GIGGQVIAYVY
>har_amylolytica_JCM_13557
MTGNDPFANALSALNNAESVGHLEQTVSPASNEIGSVLEVFYDRGYIDGFSFVDDGKAGE
FEVELKGA-INECGPVKPRYSAGADEFEKWEKRFLPARDYGTLVVTTSHGIMSHYEAREQ
GVGGQVIAYVY
>har_argentinensis_DSM_12282
MTGNDPFANALSALNNAESVGHLEQTVSPASNEIGSVLEVFYDRGYIDGFSFVDDGKAGE
FEVELKGA-INECGPVKPRYSAGADEFEKWEKRFLPARDYGTLVVTTSHGIMSHYEAREQ
GVGGQVIAYVY
>har_californiae_ATCC_3379
MTGNDPFANALSALNNAESVGHLEQTVSPASNEIGSVLEVFYDRGYIDGFSFVDDGKAGE
FEVELKGA-INECGPVKPRYSAGADEFEKWEKRFLPARDYGTLVVTTSHGIMSHYEAREQ
GVGGQVIAYVY
>har_hispanica_ATCC_33960
MTGNDPFANALSALNNAESVGHLEQTVSPASNEIGSVLEVFYDRGYIDGFSFVDDGKAGE
FEVELKGA-INECGPVKPRYSAGADEFEKWEKRFLPARDYGTLVVTTSHGIMSHYEAREQ
GVGGQVIAYVY
>har_japonica_DSM_6131
MTGNDPFANALSALNNAESVGHLEQTVSPASNEIGSVLEVFYDRGYIDGFSFVDDGKAGE
FEVELKGA-INECGPVKPRYSAGADEFEKWEKRFLPARDYGTLVVTTSHGIMSHYEAREQ
GVGGQVIAYVY
>har_marismortui_ATCC_43049
MTGNDPFANALSALNNAESVGHLEQTVSPASNEIGSVLEVFYDRGYIDGFSFVDDGKAGE
FEVELKGA-INECGPVKPRYSAGADEFEKWEKRFLPARDYGTLVVTTSHGIMSHYEAREQ
GVGGQVIAYVY
>har_sinaiiensis_ATCC_33800
MTGNDPFANALSALNNAESVGHLEQTVSPASNEIGSVLEVFYDRGYIDGFSFVDDGKAGE
FEVELKGA-INECGPVKPRYSAGADEFEKWEKRFLPARDYGTLVVTTSHGIMSHYEAREQ
GVGGQVIAYVY
>har_vallismortis_ATCC_29715
MTGNDPFANALSALNNAESVGHLEQTVSPASNEIGSVLEVFYDRGYIDGFSFVDDGKAGE
FEVELKGA-INECGPVKPRYSAGADEFEKWEKRFLPARDYGTLVVTTSHGIMSHYEAREQ
GVGGQVIAYVY
>hmc_mukohataei_DSM_12286
MTGNDPLANALSALDNAESVGHLEQTVQPASNEIGSVLEVFYDRGYIDGFQFVDDGKAGS
FEIELKGA-INECGPVKPRYTAGADEFEKWEKRFLPARDYGTLVVTTSHGIMSHYEAREE
GIGGQVIAYVY
>haloarchaeon_3A1_DGR
MAGNDPLSDALAGLDNAERVGHLSYTVEPASNVIGSVLEVFYDRGYVDEFEFVDDGKSGR
FEVELKGA-INECGVVKPRYSAGADEFEKWEKRFLPARDYGALIVTTSHGVMSHYEARDQ
GIGGQVIAYVY
>hgn_salarium_B_1
MAGNDPLSNALSGVDNAESVGHLSHTVEPASNMIGSVLEVFYDRGYVDGFEFVDDGKSGR
FEVELKGA-INECGAVKPRYSAGAGEFEKWEKRFLPARDYGTLIVTTSHGVMSHYDAREQ
GIGGQVIAYVY
>hfx_elongans_ATCC_BAA_1513
MADNDPLSSALSGVNNAESVGHLSHEIQPASNIIGSVLEVFYDRGYVDGFEFVDDGKAGK
FEVELKGA-INKCGVVKPRYSAGADDFEKWEKRFLPARDYGALIVTTSHGVMSHYEARDQ
GIGGQIIAYVY
>hfx_larsenii_JCM_13917
MADNDPLSSALSGVNNAESVGHLSHEIQPASNIIGSVLEVFYDRGYVDGFEFVDDGKAGK
FEVELKGA-INKCGVVKPRYSAGADDFEKWEKRFLPARDYGALIVTTSHGVMSHYEAREQ
GIGGQIIAYVY
>hfx_mediterranei_ATCC_33500
MADNDPLSSALSGVDNAESVGHLSHEIQPASNMIGSVLEVFYDRGYIDGFEFVDDGKAGL
FEVELKGA-INDCGAVKPRYSAGADDFEKWEKRFLPARDYGALIVTTSHGVMSHYEAREQ
GIGGQIIAYVY
>hfx_alexandrinus_JCM_10717
MADNDPLSSALSGVDNAESVGHLSHEIQPASNIIGSVLEVFYDRGYIDGFEFVDDGKAGL
FEVELKGA-INDCGVVKPRYSAGADDFEKWEKRFLPARDYGALIVTTSHGVMSHYEAREK
GIGGQIIAYVY
>hfx_ATCC_BAA-644
MADNDPLSSALSGVDNAESVGHLSHEIQPASNIIGSVLEVFYDRGYIDGFEFVDDGKAGL
FEVELKGA-INDCGVVKPRYSAGADDFEKWEKRFLPARDYGALIVTTSHGVMSHYEAREK
GIGGQIIAYVY
>hfx_ATCC_BAA-645
MADNDPLSSALSGVDNAESVGHLSHEIQPASNIIGSVLEVFYDRGYIDGFEFVDDGKAGL
FEVELKGA-INDCGVVKPRYSAGADDFEKWEKRFLPARDYGALIVTTSHGVMSHYEAREK
GIGGQIIAYVY
>hfx_ATCC_BAA-646
MADNDPLSSALSGVDNAESVGHLSHEIQPASNIIGSVLEVFYDRGYIDGFEFVDDGKAGL
FEVELKGA-INDCGVVKPRYSAGADDFEKWEKRFLPARDYGALIVTTSHGVMSHYEAREK
GIGGQIIAYVY
>hfx_denitrificans_ATCC_35960
MADNDPLSSALSGVDNAESVGHLSHEIQPASNIIGSVLEVFYDRGYIDGFEFVDDGKAGL
FEVELKGA-INDCGVVKPRYSAGADDFEKWEKRFLPARDYGALIVTTSHGVMSHYEAREK
GIGGQIIAYVY
>hfx_gobbonsii_ATCC_33959
MADNDPLSSALSGVDNAESVGHLSHEIQPASNIIGSVLEVFYDRGYIDGFEFVDDGKAGL
FEVELKGA-INDCGVVKPRYSAGADDFEKWEKRFLPARDYGALIVTTSHGVMSHYEAREK
GIGGQIIAYVY
>hfx_lucentense_DSM_14919
MADNDPLSSALSGVDNAESVGHLSHEIQPASNIIGSVLEVFYDRGYIDGFEFVDDGKAGL
FEVELKGA-INDCGVVKPRYSAGADDFEKWEKRFLPARDYGALIVTTSHGVMSHYEAREK
GIGGQIIAYVY
>hfx_prahovense_DSM_18310
MADNDPLSSALSGVDNAESVGHLSHEIQPASNIIGSVLEVFYDRGYIDGFEFVDDGKAGL
FEVELKGA-INDCGVVKPRYSAGADDFEKWEKRFLPARDYGALIVTTSHGVMSHYEAREK
GIGGQIIAYVY
>hfx_volcanii_DS2
MADNDPLSSALSGVDNAESVGHLSHEIQPASNIIGSVLEVFYDRGYIDGFEFVDDGKAGL
FEVELKGA-INDCGVVKPRYSAGADDFEKWEKRFLPARDYGALIVTTSHGVMSHYEAREK
GIGGQIIAYVY
>hfx_mucosum_ATCC_BAA_1512
MADNDPLSSALSGVDNAESVGHLSHEIQPASNIIGSVLEVFYDRGYIDGFEFVDDGKAGL
FEVELKGA-INDCGAVKPRYSAGADDFEKWEKRFLPARDYGALIVTTSHGVMSHYEAREE
GIGGQIIAYVY
>hrr_Cb34
MTGNDPFANALAGMDNAESVGHLSYTVEPASNIIGSVLEVLYDRGYVDGFEYVDDGKAGT
FEVELKGA-INECGAVKPRYSAGADDFEKWEKRYLPARDYGTLIVTTSHGVMSHYEAREE
GIGGQVIAYVY
>hrr_SP3
MTGNDPFTNALAGMDNAESVGHLSYTVEPASNIIGSVLEVLYDRGYVDGFEYVDDGKAGK
FEVELKGA-INECGAVKPRYSAGADEFEKWEKRSPPPRDYGTLIATGSHGVMSHYEAREE
GIGGQVIAYVY
>hrr_SP7
MTGNDPFTNALAGMDNAESVGHLSYTVEPASNIIGSVLEVLYDRGYVDGFEYVDDGKAGK
FEVELKGA-INECGAVKPRYSAGADEFEKWEKRSPPARDYGTLIVTTSHGVMSHYEAREE
GIGGQVIAYVY
>hrr_chaoviator_HaloG
------------------------------------MLEVLYDRGYVDGFEYVDDGKAGK
FEVELKGA-INECGAVKPRYSAGADEFEKWEKRYLPARDYGTLIVTTSHGVMSHYEAREE
GIGGQVIAYVY
>hrr_hochstenium_ATCC_700873
MTGNDPFTNALAGMDNAESVGHLSYTVEPASNIIGSVLEVLYDRGYVDGFQYVDDGKAGK
FEVELKGA-INECGAVKPRYSAGADEFEKWEKRYLPARDYGTLIVTTSHGVMSHYEAREE
GIGGQVIAYVY
>hrr_aidingense_JCM_13916
MTGNDPFTNALAGMDNAESVGHLSYTVEPASNIIGSVLEVLYDRGYVDGFEYVDDGKAGK
FEVELKGA-INECGAVKPRYSAGADEFEKWEKRFLPARDYGTLIVTTSHGVMSHYEAREE
GIGGQVIAYVY
>hrr_hd13
MTGNDPFTNALAGMDNAESVGHLSYTVEPASNIIDSVLEVLYDRGYVDGFEYVDDGKAGK
FEVELKGA-INECGAVKPRYSAGADEFEKWEKRYLPARDYGTLIVTTSHGVMSHYEAREE
GIGGQVIAYVY
>hrr_167
MTGNDPFTNALAGMDNAESVGHLSYTVEPASNIIGSVLEVLYDRGYVDGFEYVDDGKAGK
FEVELKGA-INECGAVKPRYSAGADEFEKWEKRYLPARDYGTLIVTTSHGVMSHYEAREE
GIGGQVIAYVY
>hrr_C2_b
MTGNDPFTNALAGMDNAESVGHLSYTVEPASNIIGSVLEVLYDRGYVDGFEYVDDGKAGK
FEVELKGA-INECGAVKPRYSAGADEFEKWEKRYLPARDYGTLIVTTSHGVMSHYEAREE
GIGGQVIAYVY
>hrr_C2_a
MTGNDPFTNALAGMDNAESVGHLSYTVEPASNIIGSVLEVLYDRGYVDGFEYVDDGKAGK
FEVELKGA-INECGAVKPRYSAGADEFEKWEKRYLPARDYGTLIVTTSHGVMSHYEAREE
GIGGQVIAYVY
>hrr_Ea1
MTGNDPFTNALAGMDNAESVGHLSYTVEPASNIIGSVLEVLYDRGYVDGFEYVDDGKAGK
FEVELKGA-INECGAVKPRYSAGADEFEKWEKRYLPARDYGTLIVTTSHGVMSHYEAREE
GIGGQVIAYVY
>hrr_Ea8
MTGNDPFTNALAGMDNAESVGHLSYTVEPASNIIGSVLEVLYDRGYVDGFEYVDDGKAGK
FEVELKGA-INECGAVKPRYSAGADEFEKWEKRYLPARDYGTLIVTTSHGVMSHYEAREE
GIGGQVIAYVY
>hrr_Eb13
MTGNDPFTNALAGMDNAESVGHLSYTVEPASNIIGSVLEVLYDRGYVDGFEYVDDGKAGK
FEVELKGA-INECGAVKPRYSAGADEFEKWEKRYLPARDYGTLIVTTSHGVMSHYEAREE
GIGGQVIAYVY
>hrr_Ec15
MTGNDPFTNALAGMDNAESVGHLSYTVEPASNIIGSVLEVLYDRGYVDGFEYVDDGKAGK
FEVELKGA-INECGAVKPRYSAGADEFEKWEKRYLPARDYGTLIVTTSHGVMSHYEAREE
GIGGQVIAYVY
>hrr_Fb21
MTGNDPFTNALAGMDNAESVGHLSYTVEPASNIIGSVLEVLYDRGYVDGFEYVDDGKAGK
FEVELKGA-INECGAVKPRYSAGADEFEKWEKRYLPARDYGTLIVTTSHGVMSHYEAREE
GIGGQVIAYVY
>hrr_G37
MTGNDPFTNALAGMDNAESVGHLSYTVEPASNIIGSVLEVLYDRGYVDGFEYVDDGKAGK
FEVELKGA-INECGAVKPRYSAGADEFEKWEKRYLPARDYGTLIVTTSHGVMSHYEAREE
GIGGQVIAYVY
>hrr_Ga2p
MTGNDPFTNALAGMDNAESVGHLSYTVEPASNIIGSVLEVLYDRGYVDGFEYVDDGKAGK
FEVELKGA-INECGAVKPRYSAGADEFEKWEKRYLPARDYGTLIVTTSHGVMSHYEAREE
GIGGQVIAYVY
>hrr_Ga36
MTGNDPFTNALAGMDNAESVGHLSYTVEPASNIIGSVLEVLYDRGYVDGFEYVDDGKAGK
FEVELKGA-INECGAVKPRYSAGADEFEKWEKRYLPARDYGTLIVTTSHGVMSHYEAREE
GIGGQVIAYVY
>hrr_IB24
MTGNDPFTNALAGMDNAESVGHLSYTVEPASNIIGSVLEVLYDRGYVDGFEYVDDGKAGK
FEVELKGA-INECGAVKPRYSAGADEFEKWEKRYLPARDYGTLIVTTSHGVMSHYEAREE
GIGGQVIAYVY
>hrr_kocurii_JCM_14978
MTGNDPFTNALAGMDNAESVGHLSYTVEPASNIIGSVLEVLYDRGYVDGFEYVDDGKAGK
FEVELKGA-INECGAVKPRYSAGADEFEKWEKRYLPARDYGTLIVTTSHGVMSHYEAREE
GIGGQVIAYVY
>hrr_lacusprofundi_ATCC_49239
MTGNDPFTNALAGMDNAESVGHLSYTVEPASNIIGSVLEVLYDRGYVDGFEYVDDGKAGK
FEVELKGA-INECGAVKPRYSAGADEFEKWEKRYLPARDYGTLIVTTSHGVMSHYEAREE
GIGGQVIAYVY
>hrr_LD3
MTGNDPFTNALAGMDNAESVGHLSYTVEPASNIIGSVLEVLYDRGYVDGFEYVDDGKAGK
FEVELKGA-INECGAVKPRYSAGADEFEKWEKRYLPARDYGTLIVTTSHGVMSHYEAREE
GIGGQVIAYVY
>hrr_LG1
MTGNDPFTNALAGMDNAESVGHLSYTVEPASNIIGSVLEVLYDRGYVDGFEYVDDGKAGK
FEVELKGA-INECGAVKPRYSAGADEFEKWEKRYLPARDYGTLIVTTSHGVMSHYEAREE
GIGGQVIAYVY
>hrr_LG3
MTGNDPFTNALAGMDNAESVGHLSYTVEPASNIIGSVLEVLYDRGYVDGFEYVDDGKAGK
FEVELKGA-INECGAVKPRYSAGADEFEKWEKRYLPARDYGTLIVTTSHGVMSHYEAREE
GIGGQVIAYVY
>hrr_saccharovorum_DSM_1137
MTGNDPFTNALAGMDNAESVGHLSYTVEPASNIIGSVLEVLYDRGYVDGFEYVDDGKAGK
FEVELKGA-INECGAVKPRYSAGADEFEKWEKRYLPARDYGTLIVTTSHGVMSHYEAREE
GIGGQVIAYVY
>hrr_SP5
MTGNDPFTNALAGMDNAESVGHLSYTVEPASNIIGSVLEVLYDRGYVDGFEYVDDGKAGK
FEVELKGA-INECGAVKPRYSAGADEFEKWEKRYLPARDYGTLIVTTSHGVMSHYEAREE
GIGGQVIAYVY
>hrr_SP9
MTGNDPFTNALAGMDNAESVGHLSYTVEPASNIIGSVLEVLYDRGYVDGFEYVDDGKAGK
FEVELKGA-INECGAVKPRYSAGADEFEKWEKRYLPARDYGTLIVTTSHGVMSHYEAREE
GIGGQVIAYVY
>hrr_tebenquichense_DSM_14210
MTGNDPFTNALAGMDNAESVGHLSYTVEPASNIIGSVLEVLYDRGYVDGFEYVDDGKAGK
FEVELKGA-INECGAVKPRYSAGADEFEKWEKRYLPARDYGTLIVTTSHGVMSHYEAREE
GIGGQVIAYVY
>hrr_arcis_JCM_13916
MTGNDPFTNALAGMDNAESVGHLSYTVEPASNIIGSVLEVLYDRGYVDGFEYVDDGKAGK
FEVELKGA-INECGAVKPRYSAGADEFEKWEKRYLPARDYGTLIVTTSHGVMSHYEAREA
GIGGQVIAYVY
>hrr_C49
MTGNDPFTNALAGMDNAESVGHLSYTVEPASNIIGSVLEVLYDRGYVDGFEYVDDGKAGK
FEVELKGA-INECGAVKPRYSAGADEFEKWEKRYLPARDYGTLIVTTSHGVMSHYEAREA
GIGGQVIAYVY
>hrr_californiensis_DSM_19288
MTGNDPFTNALAGMDNAESVGHLSYTVEPASNIIGSVLEVLYDRGYVDGFEYVDDGKAGK
FEVELKGA-INECGAVKPRYSAGADEFEKWEKRYLPARDYGTLIVTTSHGVMSHYEAREA
GIGGQVIAYVY
>hrr_coriense_DSM_10284
MTGNDPFTNALAGMDNAESVGHLSYTVEPASNIIGSVLEVLYDRGYVDGFEYVDDGKAGK
FEVELKGA-INECGAVKPRYSAGADEFEKWEKRYLPARDYGTLIVTTSHGVMSHYEAREA
GIGGQVIAYVY
>hrr_distributum_JCM_10118
MTGNDPFTNALAGMDNAESVGHLSYTVEPASNIIGSVLEVLYDRGYVDGFEYVDDGKAGK
FEVELKGA-INECGAVKPRYSAGADEFEKWEKRYLPARDYGTLIVTTSHGVMSHYEAREA
GIGGQVIAYVY
>hrr_LG2
MTGNDPFTNALAGMDNAESVGHLSYTVEPASNIIGSVLEVLYDRGYVDGFEYVDDGKAGK
FEVELKGA-INECGAVKPRYSAGADEFEKWEKRYLPARDYGTLIVTTSHGVMSHYEAREA
GIGGQVIAYVY
>hrr_lipolyticum_DSM_21995
MTGNDPFTNALAGMDNAESVGHLSYTVEPASNIIGSVLEVLYDRGYVDGFEYVDDGKAGK
FEVELKGA-INECGAVKPRYSAGADEFEKWEKRYLPARDYGTLIVTTSHGVMSHYEAREA
GIGGQVIAYVY
>hrr_litoreum_JCM_13561
MTGNDPFTNALAGMDNAESVGHLSYTVEPASNIIGSVLEVLYDRGYVDGFEYVDDGKAGK
FEVELKGA-INECGAVKPRYSAGADEFEKWEKRYLPARDYGTLIVTTSHGVMSHYEAREA
GIGGQVIAYVY
>hrr_terrestre_JCM_10247
MTGNDPFTNALAGMDNAESVGHLSYTVEPASNIIGSVLEVLYDRGYVDGFEYVDDGKAGK
FEVELKGA-INECGAVKPRYSAGADEFEKWEKRYLPARDYGTLIVTTSHGVMSHYEAREA
GIGGQVIAYVY
>hrr_E8
MTGNDPFTNALAGMDNAEIVGHLSYTVEPASNIIGSVLEVLYDRGYVDGFEYVDDGKAGK
FEVELKGA-INECGAVKPRYSAGADEFEKWEKRYLPARDYGTLIVTTSHGVMSHYEAREA
GIGGQVIAYVY
>hgm_borinquense_DSM_11551
MAGNDPLSNALAGVNNAESVGHLSHEIQPASNVIGSVLEVFYDRGYIDGFEFVDDGKAGT
FEVELNGA-INKCGVVKPRYSAGADEFEKWEKRYLPARDYGTLIVTTSHGVMSHYDAREQ
GIGGQVIAYVY
>hsn_pallida_JCM_14848
MAGNDPLSNALAGVNNAESVGHLSHEIQPASNVIGSVLEVFYDRGYVDGFEFVDDGKAGT
FEVELNGA-INECGVVKPRYSAGADEFEKWEKRYLPARDYGTLIVTTSHGVMSHYDAREQ
GIGGQVIAYVY
>nmn_moolapensis_8_8_11
MADNDPLASALSGLDNAESVGHLEQTIQPASNEIGSVLEVFYDRGYVGGFQFVDDGKAGR
FEVELNGA-INECGTVKPRYAAGADDFEKWEKRFLPARDYGTLIVTTSHGVMSHYEAREE
GVGGQVIAYVF
>nmn_pharaonis_DSM_2160
MADNDPLASALSGLDNAESVGHLEQTIQPASNEIGSVLEVFYDRGYVDGFQFVDDGKAGR
FEVELKGA-INECGAVKPRYSAGADEFEKWEKRFLPARDYGTLIVTTSHGVMSHYEAREQ
GIGGQVIAYVY
>hcc_morrhuae_DSM_1307
MTDNDPLADALSGIDNAEGVGKLDFTVQPASNTIGSVLEVIYDRGYIDGFEFVDDGRAGT
FEVELRGK-INRCGVVKPRYSAGADEFEKWEKRFLPARDYGTLIVTTSHGVMSHYEAREE
GLGGQVLAYVY
>hcc_thailandensis_JCM_13552
MTDNDPLADALSGIDNAEGVGQLDFTVQPASNTIGSVLEVIYDRGYIDGFEFVDDGRAGK
FEVELRGK-INRCGVVKPRYSAGADEFEKWEKRFLPARDYGTLIVTTSHGVMSHYEAREE
GLGGQVLAYVY
>hcc_hamelinensis_100A6
MTDNDPLADALSGLDNAESVGKLDLTVRPASNTIGSVLEVIYDRGYISGFEFLDDGKAGT
FEVELNGA-INRCGVVKPRYSTGADGYEKWEKRFLPARDYGTLIVTTSHGVMSHYEAREQ
GLGGQVLAYVY
>hcc_saccharolyticus_DSM_5350
MTNNDPLADALSGLDNAGRVGKLNLTVQPASNTIGSVLEVIYDRGYIDGFEFVEDGRAGE
FEVELSGA-INRCGTVKPRYSAGADEFEKWEKRYLPARDYGTLIVTTSHGVMSHYEAREQ
GLGGQVLAYVY
>hcc_salifodinae_DSM_8989
------------------------------------------------------------
FEVELNGA-INRCGTVKPRYSAGADEFEKWEKRFLPARDYGTLIVTTSHGVMSHYEAREQ
GFGGQVLAYVY
