# Supplementary material for: Inteins as indicators of gene flow in the halobacteria
Source: Front Microbiol. 2014 Jun 26;5:299. doi: 10.3389/fmicb.2014.00299 (PMC4071816; doi:10.3389/fmicb.2014.00299)
Supplement: Supplementary file 1 [file DataSheet1.ZIP › data_file1/reference_tree_alignment/S15e_S19p.aln]

>gi|339757055|gb|EGQ40638.1| SSU ribosomal protein S19P [Candidatus Nanosalinarum sp. J07AB56]
------------------------------------------------------------
---------------------MSDE-------------EF--------------------
-----------------------------------RFRGKK-------------------
---------------------------L--------------------------------
-DEIQSMNLNQFA-----------------------------------------------
--------------------------DLCNAEARRK------------------------
------------------------------------------------------------
------------------------------------------------------------
----------------------------IQRGLRHIEKEL-LEDVRESDHA---------
------------------------------------------------------------
------------------------------RTHA--------------------------
------------------------------------------------------------
------------RSMVVTPDMVGATIEVYNGKDFVPVEVE------------------EE
----MLGHRLGEFAKTRREVE-----------HS-------APGLGATRSSQHVPLK---
-
>lcl|38019_2905 unnamed protein product
------------------------------------------------------------
---------------------MSSE-----YRIGREGEEF--------------------
-----------------------------------AYRGHS-------------------
---------------------------L--------------------------------
-DELQEMDVEEVA-----------------------------------------------
--------------------------ELLPARQRRS------------------------
------------------------------------------------------------
------------------------------------------------------------
----------------------------ITRGLSVEKEKL-LETARSRDKETTADD----
------------------------------------------------------------
------------------PI----------RTHL--------------------------
------------------------------------------------------------
------------RDMPILPEFVGITFAVYNGHSFERVQVE------------------PE
----MIGHYLGEFHQTRSTVE-----------HG-------QAGIGATRSSKFVPLK---
-
>lcl|38015_3218 unnamed protein product
------------------------------------------------------------
---------------------MSSE-----YQIGHEG-EF--------------------
-----------------------------------SFRGHT-------------------
---------------------------L--------------------------------
-DELQEMELEEVA-----------------------------------------------
--------------------------ELLPARQRRS------------------------
------------------------------------------------------------
------------------------------------------------------------
----------------------------IVRGLGTEQQKL-LETVRSRDKETTADD----
------------------------------------------------------------
------------------PI----------RTHL--------------------------
------------------------------------------------------------
------------RDMPILPEFVGVTFAVYNGHSFERVQVE------------------PE
----MIGHYLGEFHLTRSTVE-----------HG-------QAGIGATRSSKFVPLK---
-
>lcl|36550_1709 unnamed protein product
------------------------------------------------------------
---------------------MSSN-----YRTGREGKEF--------------------
-----------------------------------AYRGHS-------------------
---------------------------L--------------------------------
-DELQEMDVEDVA-----------------------------------------------
--------------------------ELLPARQRRS------------------------
------------------------------------------------------------
------------------------------------------------------------
----------------------------IVRGLGTEQQKL-LEKARTRDKETTADD----
------------------------------------------------------------
------------------PI----------RTHL--------------------------
------------------------------------------------------------
------------RDMPILPEFVGVTFSVYNGHSFERVQVE------------------PQ
----MIGHYLGEFHLTRSTVE-----------HG-------QAGIGATRSSKFVPLK---
-
>lcl|36551_2373 unnamed protein product
------------------------------------------------------------
---------------------MSSN-----YRTGREGKEF--------------------
-----------------------------------AYRGHS-------------------
---------------------------L--------------------------------
-DELQEMDVEDVA-----------------------------------------------
--------------------------ELLPARQRRS------------------------
------------------------------------------------------------
------------------------------------------------------------
----------------------------IVRGLGTEQQKL-LEKARTRDKETTADD----
------------------------------------------------------------
------------------PI----------RTHL--------------------------
------------------------------------------------------------
------------RDMPILPEFVGVTFSVYNGHSFERVQVE------------------PQ
----MIGHYLGEFHLTRSTVE-----------HG-------QAGIGATRSSKFVPLK---
-
>lcl|36552_1182 unnamed protein product
------------------------------------------------------------
---------------------MSSN-----YRTGREGKEF--------------------
-----------------------------------AYRGHS-------------------
---------------------------L--------------------------------
-DELQEMDVEDVA-----------------------------------------------
--------------------------ELLPARQRRS------------------------
------------------------------------------------------------
------------------------------------------------------------
----------------------------IVRGLGTEQQKL-LEKARTRDKETTADD----
------------------------------------------------------------
------------------PI----------RTHL--------------------------
------------------------------------------------------------
------------RDMPILPEFVGVTFSVYNGHSFERVQVE------------------PQ
----MIGHYLGEFHLTRSTVE-----------HG-------QAGIGATRSSKFVPLK---
-
>lcl|36554_2661 unnamed protein product
------------------------------------------------------------
---------------------MSSN-----YRTGREGKEF--------------------
-----------------------------------AYRGHS-------------------
---------------------------L--------------------------------
-DELQEMDVEDVA-----------------------------------------------
--------------------------ELLPARQRRS------------------------
------------------------------------------------------------
------------------------------------------------------------
----------------------------IVRGLGTEQQKL-LEKARTRDKETTADD----
------------------------------------------------------------
------------------PI----------RTHL--------------------------
------------------------------------------------------------
------------RDMPILPEFVGVTFSVYNGHSFERVQVE------------------PQ
----MIGHYLGEFHLTRSTVE-----------HG-------QAGIGATRSSKFVPLK---
-
>lcl|36555_1204 unnamed protein product
------------------------------------------------------------
---------------------MSSN-----YRTGREGKEF--------------------
-----------------------------------AYRGHS-------------------
---------------------------L--------------------------------
-DELQEMDVEDVA-----------------------------------------------
--------------------------ELLPARQRRS------------------------
------------------------------------------------------------
------------------------------------------------------------
----------------------------IVRGLGTEQQKL-LEKARTRDKETTADD----
------------------------------------------------------------
------------------PI----------RTHL--------------------------
------------------------------------------------------------
------------RDMPILPEFVGVTFSVYNGHSFERVQVE------------------PQ
----MIGHYLGEFHLTRSTVE-----------HG-------QAGIGATRSSKFVPLK---
-
>gi|448475306|ref|ZP_21603024.1| 30S ribosomal protein S19P [Halorubrum aidingense JCM 13560]
------------------------------------------------------------
---------------------MSSN-----YRTGREGKEF--------------------
-----------------------------------AYRGHS-------------------
---------------------------L--------------------------------
-DELQEMDVDEVA-----------------------------------------------
--------------------------ELLPARQRRS------------------------
------------------------------------------------------------
------------------------------------------------------------
----------------------------IVRGLTTEQQKL-LEKTRSRDKETTADD----
------------------------------------------------------------
------------------PI----------RTHL--------------------------
------------------------------------------------------------
------------RDMPVLPEFVGVTFSVYNGHSFERVQVE------------------PQ
----MIGHYLGEFHLTRSTVE-----------HG-------QAGIGATRSSKFVPLK---
-
>lcl|18174_1366 unnamed protein product
------------------------------------------------------------
---------------------MSSD-----YRTGREDEEF--------------------
-----------------------------------AYRGHS-------------------
---------------------------L--------------------------------
-DELQEMDVDEVA-----------------------------------------------
--------------------------ELLPARQRRT------------------------
------------------------------------------------------------
------------------------------------------------------------
----------------------------IVRGLGTEQQKL-LETARSRDKETTADD----
------------------------------------------------------------
------------------PI----------RTHL--------------------------
------------------------------------------------------------
------------RDMPILPEFVGVTFSVYNGHSFERVQVE------------------PE
----MIGHYLGEFHLTRSTVE-----------HG-------QAGIGATRSSKFVPLK---
-
>lcl|18178_836 unnamed protein product
------------------------------------------------------------
---------------------MSSD-----YRTGREDEEF--------------------
-----------------------------------AYRGHS-------------------
---------------------------L--------------------------------
-DELQEMDVDEVA-----------------------------------------------
--------------------------ELLPARQRRT------------------------
------------------------------------------------------------
------------------------------------------------------------
----------------------------IVRGLGTEQQKL-LETARSRDKETTADD----
------------------------------------------------------------
------------------PI----------RTHL--------------------------
------------------------------------------------------------
------------RDMPILPEFVGVTFSVYNGHSFERVQVE------------------PE
----MIGHYLGEFHLTRSTVE-----------HG-------QAGIGATRSSKFVPLK---
-
>gi|222480853|ref|YP_002567090.1| 30S ribosomal protein S19P [Halorubrum lacusprofundi ATCC 49239]
------------------------------------------------------------
---------------------MSSD-----YRTGREGKEF--------------------
-----------------------------------AYRGHS-------------------
---------------------------L--------------------------------
-DELQEMDVDEVA-----------------------------------------------
--------------------------ELLPARQRRS------------------------
------------------------------------------------------------
------------------------------------------------------------
----------------------------IVRGLGTEQQKL-LEKVRSRDKETTADN----
------------------------------------------------------------
------------------PI----------RTHL--------------------------
------------------------------------------------------------
------------RDMPILPEFVGVTFSVYNGHSFERVQVE------------------PE
----MIGHFLGEFHLTRSTVE-----------HG-------QAGIGATRSSKFVPLK---
-
>lcl|18175_1648 unnamed protein product
------------------------------------------------------------
---------------------MSSD-----YRTGREGKEF--------------------
-----------------------------------AYRGHS-------------------
---------------------------L--------------------------------
-DELQEMDVEEVA-----------------------------------------------
--------------------------ELLPARQRRS------------------------
------------------------------------------------------------
------------------------------------------------------------
----------------------------IVRGLSTEQQKL-LETVRSRDKETTADD----
------------------------------------------------------------
------------------PI----------RTHL--------------------------
------------------------------------------------------------
------------RDMPVLPEFVGVTFAVYNGHSFERVQVE------------------PE
----MIGHYLGEFHLTRSTVE-----------HG-------QAGIGATRSSKFVPLK---
-
>lcl|18176_1157 unnamed protein product
------------------------------------------------------------
---------------------MSSD-----YRTGREGKEF--------------------
-----------------------------------AYRGHS-------------------
---------------------------L--------------------------------
-DELQEMDVEEVA-----------------------------------------------
--------------------------ELLPARQRRS------------------------
------------------------------------------------------------
------------------------------------------------------------
----------------------------IVRGLSTEQQKL-LETVRSRDKETTADD----
------------------------------------------------------------
------------------PI----------RTHL--------------------------
------------------------------------------------------------
------------RDMPVLPEFVGVTFAVYNGHSFERVQVE------------------PE
----MIGHYLGEFHLTRSTVE-----------HG-------QAGIGATRSSKFVPLK---
-
>lcl|38017_2440 unnamed protein product
------------------------------------------------------------
---------------------MSSD-----YRTGREGKEF--------------------
-----------------------------------AYRGHS-------------------
---------------------------L--------------------------------
-DELQEMDVEDVA-----------------------------------------------
--------------------------ELLPARQRRS------------------------
------------------------------------------------------------
------------------------------------------------------------
----------------------------IVRGLGTEQQKL-LETVRSRDKETTADN----
------------------------------------------------------------
------------------PI----------RTHL--------------------------
------------------------------------------------------------
------------RDMPVLPEFVGVTFSVYNGHSFERVQVE------------------PE
----MIGHYLGEFHLTRSTVE-----------HG-------QAGIGATRSSKFVPLK---
-
>gi|448535704|ref|ZP_21622224.1| 30S ribosomal protein S19P [Halorubrum hochstenium ATCC 700873]
------------------------------------------------------------
---------------------MSSD-----YRTGREDKEF--------------------
-----------------------------------AYRGHS-------------------
---------------------------L--------------------------------
-DELQEMDVDEVA-----------------------------------------------
--------------------------ELLPARQRRS------------------------
------------------------------------------------------------
------------------------------------------------------------
----------------------------IVRGLGTEQQKL-LETVRSRDKETTADD----
------------------------------------------------------------
------------------PI----------RTHL--------------------------
------------------------------------------------------------
------------RDMPVLPEFVGVTFAVYNGHSFERVQVE------------------PE
----MIGHYLGEFHLTRSTVE-----------HG-------QAGIGATRSSKFVPLK---
-
>gi|448436256|ref|ZP_21587057.1| 30S ribosomal protein S19P [Halorubrum tebenquichense DSM 14210]
------------------------------------------------------------
---------------------MSSD-----YRTGREDKEF--------------------
-----------------------------------AYRGHS-------------------
---------------------------L--------------------------------
-DELQEMDVDEVA-----------------------------------------------
--------------------------ELLPARQRRS------------------------
------------------------------------------------------------
------------------------------------------------------------
----------------------------IVRGLGTEQQKL-LETVRSRDKETTADD----
------------------------------------------------------------
------------------PI----------RTHL--------------------------
------------------------------------------------------------
------------RDMPVLPEFVGVTFAVYNGHSFERVQVE------------------PE
----MIGHYLGEFHLTRSTVE-----------HG-------QAGIGATRSSKFVPLK---
-
>gi|448517693|ref|ZP_21617267.1| 30S ribosomal protein S19P [Halorubrum distributum JCM 10118]
------------------------------------------------------------
---------------------MSSD-----YRTGREGKEF--------------------
-----------------------------------AYRGHS-------------------
---------------------------L--------------------------------
-DELQEMDVDEVA-----------------------------------------------
--------------------------ELLPARQRRS------------------------
------------------------------------------------------------
------------------------------------------------------------
----------------------------IVRGLGTEQQKL-LETVRSRDKETTADD----
------------------------------------------------------------
------------------PI----------RTHL--------------------------
------------------------------------------------------------
------------RDMPVLPEFVGVTFAVYNGHSFERVQVE------------------PE
----MIGHYLGEFHLTRSTVE-----------HG-------QAGIGATRSSKFVPLK---
-
>lcl|36549_1674 unnamed protein product
------------------------------------------------------------
---------------------MSSD-----YRTGREGKEF--------------------
-----------------------------------AYRGHS-------------------
---------------------------L--------------------------------
-DELQEMDVDEVA-----------------------------------------------
--------------------------ELLPARQRRS------------------------
------------------------------------------------------------
------------------------------------------------------------
----------------------------IVRGLGTEQQKL-LETVRSRDKETTADD----
------------------------------------------------------------
------------------PI----------RTHL--------------------------
------------------------------------------------------------
------------RDMPVLPEFVGVTFAVYNGHSFERVQVE------------------PE
----MIGHYLGEFHLTRSTVE-----------HG-------QAGIGATRSSKFVPLK---
-
>lcl|36556_6297 unnamed protein product
------------------------------------------------------------
---------------------MSSD-----YRTGREGKEF--------------------
-----------------------------------AYRGHS-------------------
---------------------------L--------------------------------
-DELQEMDVDEVA-----------------------------------------------
--------------------------ELLPARQRRS------------------------
------------------------------------------------------------
------------------------------------------------------------
----------------------------IVRGLGTEQQKL-LETVRSRDKETTADD----
------------------------------------------------------------
------------------PI----------RTHL--------------------------
------------------------------------------------------------
------------RDMPVLPEFVGVTFAVYNGHSFERVQVE------------------PE
----MIGHYLGEFHLTRSTVE-----------HG-------QAGIGATRSSKFVPLK---
-
>lcl|36557_4108 unnamed protein product
------------------------------------------------------------
---------------------MSSD-----YRTGREGKEF--------------------
-----------------------------------AYRGHS-------------------
---------------------------L--------------------------------
-DELQEMDVDEVA-----------------------------------------------
--------------------------ELLPARQRRS------------------------
------------------------------------------------------------
------------------------------------------------------------
----------------------------IVRGLGTEQQKL-LETVRSRDKETTADD----
------------------------------------------------------------
------------------PI----------RTHL--------------------------
------------------------------------------------------------
------------RDMPVLPEFVGVTFAVYNGHSFERVQVE------------------PE
----MIGHYLGEFHLTRSTVE-----------HG-------QAGIGATRSSKFVPLK---
-
>gi|448452127|ref|ZP_21593147.1| 30S ribosomal protein S19P [Halorubrum litoreum JCM 13561]
------------------------------------------------------------
---------------------MSSD-----YRTGREGKEF--------------------
-----------------------------------AYRGHS-------------------
---------------------------L--------------------------------
-DELQEMDVDEVA-----------------------------------------------
--------------------------ELLPARQRRS------------------------
------------------------------------------------------------
------------------------------------------------------------
----------------------------IVRGLGTEQQKL-LETVRSRDKETTADD----
------------------------------------------------------------
------------------PI----------RTHL--------------------------
------------------------------------------------------------
------------RDMPVLPEFVGVTFAVYNGHSFERVQVE------------------PE
----MIGHYLGEFHLTRSTVE-----------HG-------QAGIGATRSSKFVPLK---
-
>gi|448426503|ref|ZP_21583352.1| 30S ribosomal protein S19P [Halorubrum terrestre JCM 10247]
------------------------------------------------------------
---------------------MSSD-----YRTGREGKEF--------------------
-----------------------------------AYRGHS-------------------
---------------------------L--------------------------------
-DELQEMDVDEVA-----------------------------------------------
--------------------------ELLPARQRRS------------------------
------------------------------------------------------------
------------------------------------------------------------
----------------------------IVRGLGTEQQKL-LETVRSRDKETTADD----
------------------------------------------------------------
------------------PI----------RTHL--------------------------
------------------------------------------------------------
------------RDMPVLPEFVGVTFAVYNGHSFERVQVE------------------PE
----MIGHYLGEFHLTRSTVE-----------HG-------QAGIGATRSSKFVPLK---
-
>lcl|36546_1990 unnamed protein product
------------------------------------------------------------
---------------------MSSD-----YRTGREGEEF--------------------
-----------------------------------AYRGHS-------------------
---------------------------L--------------------------------
-DELQEMDVDEVA-----------------------------------------------
--------------------------ELLPARQRRS------------------------
------------------------------------------------------------
------------------------------------------------------------
----------------------------IVRGLGTEQQKL-LETVRSRDKETTADD----
------------------------------------------------------------
------------------PI----------RTHL--------------------------
------------------------------------------------------------
------------RDMPILPEFVGVTFAVYNGHSFERVQVE------------------PE
----MIGHYLGEFHLTRSTVE-----------HG-------QAGIGATRSSKFVPLK---
-
>lcl|38020_987 unnamed protein product
------------------------------------------------------------
---------------------MSSD-----YRTGREGEEF--------------------
-----------------------------------AYRGHS-------------------
---------------------------L--------------------------------
-DELQEMDVDEVA-----------------------------------------------
--------------------------ELLPARQRRS------------------------
------------------------------------------------------------
------------------------------------------------------------
----------------------------IVRGLGTEQQKL-LETVRSRDKETTADD----
------------------------------------------------------------
------------------PI----------RTHL--------------------------
------------------------------------------------------------
------------RDMPILPEFVGVTFAVYNGHSFERVQVE------------------PE
----MIGHYLGEFHLTRSTVE-----------HG-------QAGIGATRSSKFVPLK---
-
>lcl|38021_2140 unnamed protein product
------------------------------------------------------------
---------------------MSSD-----YRTGREGEEF--------------------
-----------------------------------AYRGHS-------------------
---------------------------L--------------------------------
-DELQEMDVDEVA-----------------------------------------------
--------------------------ELLPARQRRS------------------------
------------------------------------------------------------
------------------------------------------------------------
----------------------------IVRGLGTEQQKL-LETVRSRDKETTADD----
------------------------------------------------------------
------------------PI----------RTHL--------------------------
------------------------------------------------------------
------------RDMPILPEFVGVTFAVYNGHSFERVQVE------------------PE
----MIGHYLGEFHLTRSTVE-----------HG-------QAGIGATRSSKFVPLK---
-
>lcl|38022_8 unnamed protein product
------------------------------------------------------------
---------------------MSSD-----YRTGREGEEF--------------------
-----------------------------------AYRGHS-------------------
---------------------------L--------------------------------
-DELQEMDVDEVA-----------------------------------------------
--------------------------ELLPARQRRS------------------------
------------------------------------------------------------
------------------------------------------------------------
----------------------------IVRGLGTEQQKL-LETVRSRDKETTADD----
------------------------------------------------------------
------------------PI----------RTHL--------------------------
------------------------------------------------------------
------------RDMPILPEFVGVTFAVYNGHSFERVQVE------------------PE
----MIGHYLGEFHLTRSTVE-----------HG-------QAGIGATRSSKFVPLK---
-
>lcl|23591_2509 unnamed protein product
------------------------------------------------------------
---------------------MSSD-----YRTGREGEEF--------------------
-----------------------------------AYRGHS-------------------
---------------------------L--------------------------------
-DELQEMDVDEVA-----------------------------------------------
--------------------------ELLPARQRRS------------------------
------------------------------------------------------------
------------------------------------------------------------
----------------------------IVRGLGTEQQKL-LETVRSRDKETTADD----
------------------------------------------------------------
------------------PI----------RTHL--------------------------
------------------------------------------------------------
------------RDMPILPEFVGVTFAVYNGHSFERVQVE------------------PE
----MIGHYLGEFHLTRSTVE-----------HG-------QAGIGATRSSKFVPLK---
-
>lcl|36553_2267 unnamed protein product
------------------------------------------------------------
---------------------MSSD-----YRTGREGEEF--------------------
-----------------------------------AYRGHS-------------------
---------------------------L--------------------------------
-DELQEMDVDEVA-----------------------------------------------
--------------------------ELLPARQRRS------------------------
------------------------------------------------------------
------------------------------------------------------------
----------------------------IVRGLGTEQQKL-LETVRSRDKETTADD----
------------------------------------------------------------
------------------PI----------RTHL--------------------------
------------------------------------------------------------
------------RDMPILPEFVGVTFAVYNGHSFERVQVE------------------PE
----MIGHYLGEFHLTRSTVE-----------HG-------QAGIGATRSSKFVPLK---
-
>lcl|38024_1992 unnamed protein product
------------------------------------------------------------
---------------------MSSD-----YRTGREGEEF--------------------
-----------------------------------AYRGHS-------------------
---------------------------L--------------------------------
-DELQEMDVDEVA-----------------------------------------------
--------------------------ELLPARQRRS------------------------
------------------------------------------------------------
------------------------------------------------------------
----------------------------IVRGLGTEQQKL-LETVRSRDKETTADD----
------------------------------------------------------------
------------------PI----------RTHL--------------------------
------------------------------------------------------------
------------RDMPILPEFVGVTFAVYNGHSFERVQVE------------------PE
----MIGHYLGEFHLTRSTVE-----------HG-------QAGIGATRSSKFVPLK---
-
>lcl|38025_473 unnamed protein product
------------------------------------------------------------
---------------------MSSD-----YRTGREGEEF--------------------
-----------------------------------AYRGHS-------------------
---------------------------L--------------------------------
-DELQEMDVDEVA-----------------------------------------------
--------------------------ELLPARQRRS------------------------
------------------------------------------------------------
------------------------------------------------------------
----------------------------IVRGLGTEQQKL-LETVRSRDKETTADD----
------------------------------------------------------------
------------------PI----------RTHL--------------------------
------------------------------------------------------------
------------RDMPILPEFVGVTFAVYNGHSFERVQVE------------------PE
----MIGHYLGEFHLTRSTVE-----------HG-------QAGIGATRSSKFVPLK---
-
>gi|448441445|ref|ZP_21589108.1| 30S ribosomal protein S19P [Halorubrum saccharovorum DSM 1137]
------------------------------------------------------------
---------------------MSSD-----YRTGREGKEF--------------------
-----------------------------------AYRGHS-------------------
---------------------------L--------------------------------
-DELQEMDVEEVA-----------------------------------------------
--------------------------ELLPARQRRS------------------------
------------------------------------------------------------
------------------------------------------------------------
----------------------------IVRGLGTEQQKL-LETVRSRDKETTADD----
------------------------------------------------------------
------------------PI----------RTHL--------------------------
------------------------------------------------------------
------------RDMPVLPEFVGVTFSVYNGHSFERVQVE------------------PE
----MIGHYLGEFHLTRSTVE-----------HG-------QAGIGATRSSKFVPLK---
-
>gi|448463234|ref|ZP_21598012.1| 30S ribosomal protein S19P [Halorubrum kocurii JCM 14978]
------------------------------------------------------------
---------------------MSSD-----YRTGREGKEF--------------------
-----------------------------------AYRGHS-------------------
---------------------------L--------------------------------
-DELQEMDVDEVA-----------------------------------------------
--------------------------ELLPARQRRS------------------------
------------------------------------------------------------
------------------------------------------------------------
----------------------------IVRGLGTEQQKL-LETVRSRDKETTADD----
------------------------------------------------------------
------------------PI----------RTHL--------------------------
------------------------------------------------------------
------------RDMPVLPEFVGVTFSVYNGHSFERVQVE------------------PE
----MIGHFLGEFHLTRSTVE-----------HG-------QAGIGATRSSKFVPLK---
-
>gi|448503708|ref|ZP_21613337.1| 30S ribosomal protein S19P [Halorubrum coriense DSM 10284]
------------------------------------------------------------
---------------------MSSD-----YRTGREGKEF--------------------
-----------------------------------AYRGHS-------------------
---------------------------L--------------------------------
-DELQEMDVDEVA-----------------------------------------------
--------------------------ELLPARQRRS------------------------
------------------------------------------------------------
------------------------------------------------------------
----------------------------IVRGLGTEQQKL-LETVRGRDKETTADD----
------------------------------------------------------------
------------------PI----------RTHL--------------------------
------------------------------------------------------------
------------RDMPILPEFVGVTFSVYNGHSFERVQVE------------------PE
----MIGHYLGEFHLTRSTVE-----------HG-------QAGIGATRSSKFVPLK---
-
>gi|445694816|gb|ELZ46934.1| 30S ribosomal protein S19P [Halorubrum californiensis DSM 19288]
------------------------------------------------------------
---------------------MSSD-----YRTGREGKEF--------------------
-----------------------------------AYRGHS-------------------
---------------------------L--------------------------------
-DELQEMDVDEVA-----------------------------------------------
--------------------------ELLPARQRRS------------------------
------------------------------------------------------------
------------------------------------------------------------
----------------------------IVRGLGTEQQKL-LETVRSRDKETTADD----
------------------------------------------------------------
------------------PI----------RTHL--------------------------
------------------------------------------------------------
------------RDMPVLPEFVGVTFSVYNGHSFERVQVE------------------PE
----MIGHYLGEFHLTRSTVE-----------HG-------QAGIGATRSSKFVPLK---
-
>lcl|36548_3883 unnamed protein product
------------------------------------------------------------
---------------------MSSD-----YRTGREGKEF--------------------
-----------------------------------AYRGHS-------------------
---------------------------L--------------------------------
-DELQEMDVDEVA-----------------------------------------------
--------------------------ELLPARQRRS------------------------
------------------------------------------------------------
------------------------------------------------------------
----------------------------IVRGLGTEQQKL-LETVRSRDKETTADD----
------------------------------------------------------------
------------------PI----------RTHL--------------------------
------------------------------------------------------------
------------RDMPVLPEFVGVTFSVYNGHSFERVQVE------------------PE
----MIGHYLGEFHLTRSTVE-----------HG-------QAGIGATRSSKFVPLK---
-
>gi|448460073|ref|ZP_21596993.1| 30S ribosomal protein S19P [Halorubrum lipolyticum DSM 21995]
------------------------------------------------------------
---------------------MSSD-----YRTGREGKEF--------------------
-----------------------------------AYRGHS-------------------
---------------------------L--------------------------------
-DELQEMDVDEVA-----------------------------------------------
--------------------------ELLPARQRRS------------------------
------------------------------------------------------------
------------------------------------------------------------
----------------------------IVRGLGTEQQKL-LETVRSRDKETTADD----
------------------------------------------------------------
------------------PI----------RTHL--------------------------
------------------------------------------------------------
------------RDMPVLPEFVGVTFSVYNGHSFERVQVE------------------PE
----MIGHYLGEFHLTRSTVE-----------HG-------QAGIGATRSSKFVPLK---
-
>lcl|39407_839 unnamed protein product
------------------------------------------------------------
---------------------MSSD-----YRTGREGKEF--------------------
-----------------------------------AYRGHS-------------------
---------------------------L--------------------------------
-DELQEMDVDEVA-----------------------------------------------
--------------------------ELLPARQRRS------------------------
------------------------------------------------------------
------------------------------------------------------------
----------------------------IVRGLGTEQQKL-LETVRSRDKETTADD----
------------------------------------------------------------
------------------PI----------RTHL--------------------------
------------------------------------------------------------
------------RDMPILPEFVGVTFSVYNGHSFERVQVE------------------PE
----MIGHYLGEFHLTRSTVE-----------HG-------QAGIGATRSSKFVPLK---
-
>lcl|38016_1435 unnamed protein product
------------------------------------------------------------
---------------------MSSD-----YRTGREGKEF--------------------
-----------------------------------AYRGHS-------------------
---------------------------L--------------------------------
-DELQEMDVDEVA-----------------------------------------------
--------------------------ELLPARQRRS------------------------
------------------------------------------------------------
------------------------------------------------------------
----------------------------IVRGLGTEQQKL-LETVRSRDKETTADD----
------------------------------------------------------------
------------------PI----------RTHL--------------------------
------------------------------------------------------------
------------RDMPILPEFVGVTFSVYNGHSFERVQVE------------------PE
----MIGHYLGEFHLTRSTVE-----------HG-------QAGIGATRSSKFVPLK---
-
>gi|448484338|ref|ZP_21606045.1| 30S ribosomal protein S19P [Halorubrum arcis JCM 13916]
------------------------------------------------------------
---------------------MSSD-----YRTGREGKEF--------------------
-----------------------------------AYRGHS-------------------
---------------------------L--------------------------------
-DELQEMDVDEVA-----------------------------------------------
--------------------------ELLPARQRRS------------------------
------------------------------------------------------------
------------------------------------------------------------
----------------------------IVRGLGTEQQKL-LETVRSRDKETTADD----
------------------------------------------------------------
------------------PI----------RTHL--------------------------
------------------------------------------------------------
------------RDMPILPEFVGVTFAVYNGHSFERVQVE------------------PE
----MIGHYLGEFHLTRSTVE-----------HG-------QAGIGATRSSKFVPLK---
-
>lcl|36547_840 unnamed protein product
------------------------------------------------------------
---------------------MSSD-----YRTGREGKEF--------------------
-----------------------------------AYRGHS-------------------
---------------------------L--------------------------------
-DELQEMDVDEVA-----------------------------------------------
--------------------------ELLPARQRRS------------------------
------------------------------------------------------------
------------------------------------------------------------
----------------------------IVRGLGTEQQKL-LETVRSRDKETTADD----
------------------------------------------------------------
------------------PI----------RTHL--------------------------
------------------------------------------------------------
------------RDMPILPEFVGVTFAVYNGHSFERVQVE------------------PE
----MIGHYLGEFHLTRSTVE-----------HG-------QAGIGATRSSKFVPLK---
-
>gi|541202915|gb|ERH10980.1| SSU ribosomal protein S19P [halophilic archaeon J07HX64]
------------------------------------------------------------
--------------------MSSQD-----YQIGHEG-EF--------------------
-----------------------------------TYRGHT-------------------
---------------------------L--------------------------------
-EELQTMELDEVA-----------------------------------------------
--------------------------ELLPARQRRT------------------------
------------------------------------------------------------
------------------------------------------------------------
----------------------------IERGLSVQQEKL-LAEAREAGEEETAND----
------------------------------------------------------------
------------------PI----------RTHL--------------------------
------------------------------------------------------------
------------RGMPILPEMVGVTFAVHAGQSFERVKVE------------------SE
----MLGHYLGEFQLTRQDVE-----------HG-------QAGIGATRSSKFVPLK---
-
>gi|448726790|ref|ZP_21709182.1| 30S ribosomal protein S19P [Halococcus morrhuae DSM 1307]
------------------------------------------------------------
---------------------MSSD-----YRTGREG-EF--------------------
-----------------------------------TYRGHT-------------------
---------------------------I--------------------------------
-EELQAMDLDEVA-----------------------------------------------
--------------------------ELLPARKRRS------------------------
------------------------------------------------------------
------------------------------------------------------------
----------------------------IERGLSVEKEKL-LAKAREKGNEETAND----
------------------------------------------------------------
------------------PI----------RTHL--------------------------
------------------------------------------------------------
------------RDMPVLPEFVGKTFAVHTGQEFERVRIE------------------PE
----MLGHYLGEFQLTRTSVE-----------HG-------QAGIGATRSSKFVPLK---
-
>gi|448737866|ref|ZP_21719899.1| 30S ribosomal protein S19P [Halococcus thailandensis JCM 13552]
------------------------------------------------------------
---------------------MSSD-----YRTGREG-EF--------------------
-----------------------------------TYRGHT-------------------
---------------------------I--------------------------------
-EELQDMDLDEVA-----------------------------------------------
--------------------------DLLPARKRRS------------------------
------------------------------------------------------------
------------------------------------------------------------
----------------------------IERGLSVEKEKL-LAKAREKGDEETAND----
------------------------------------------------------------
------------------PI----------RTHL--------------------------
------------------------------------------------------------
------------RDMPVLPEFVGKTFAVHNGQEFERVRIE------------------PE
----MLGHYLGEFQLTRTSVE-----------HG-------QAGIGATRSSKFVPLK---
-
>gi|409731020|ref|ZP_11272570.1| 30S ribosomal protein S19P [Halococcus hamelinensis 100A6]
------------------------------------------------------------
---------------------MSSD-----YRTGREG-EF--------------------
-----------------------------------TYRGHT-------------------
---------------------------M--------------------------------
-EELNAMELDEVA-----------------------------------------------
--------------------------ELLPARKRRS------------------------
------------------------------------------------------------
------------------------------------------------------------
----------------------------IERGLSVEKEKL-LEKAREADDETTAND----
------------------------------------------------------------
------------------PI----------RTHL--------------------------
------------------------------------------------------------
------------RDMPVLPAFVGKTFAIHNGEDFERVRIE------------------PE
----MLGHYLGEFQLTRTSVE-----------HG-------QAGIGATRSSKFVPLK---
-
>gi|448285633|ref|ZP_21476874.1| 30S ribosomal protein S19P [Halogeometricum borinquense DSM 11551]
------------------------------------------------------------
---------------------MSSE-----YRTGREGEEF--------------------
-----------------------------------TYRGYT-------------------
---------------------------L--------------------------------
-DELQEMELDEVV-----------------------------------------------
--------------------------ELLPARQRRS------------------------
------------------------------------------------------------
------------------------------------------------------------
----------------------------INRGLTLQKEKL-LETVREADPEETANS----
------------------------------------------------------------
------------------PI----------RTHL--------------------------
------------------------------------------------------------
------------RDMPILPSFVDKTFAVYNGQSFERVRIQ------------------PE
----MVGHYLGEFQLTRNSVE-----------HG-------QAGIGATRSSKFVPLK---
-
>gi|448415415|ref|ZP_21578215.1| 30S ribosomal protein S19P [Halosarcina pallida JCM 14848]
------------------------------------------------------------
---------------------MSSE-----YRTGREGEEF--------------------
-----------------------------------TYRGHT-------------------
---------------------------L--------------------------------
-EELQEMELDEVV-----------------------------------------------
--------------------------ELLPARVRRS------------------------
------------------------------------------------------------
------------------------------------------------------------
----------------------------INRGLTLQKEKL-LDEVREADPEETANS----
------------------------------------------------------------
------------------PI----------RTHL--------------------------
------------------------------------------------------------
------------RDMPILPVFVEKTFAVYNGQSFERVRVQ------------------PE
----MIGHYLGEFQLTRNSVE-----------HG-------QAGIGATRSSKFVPLK---
-
>gi|322372164|ref|ZP_08046705.1| 30S ribosomal protein S19P [Haladaptatus paucihalophilus DX253]
------------------------------------------------------------
--------------------MSGSD-----YRTGREG-EF--------------------
-----------------------------------TYRGYD-------------------
---------------------------L--------------------------------
-DELQDMSLEEVA-----------------------------------------------
--------------------------ELLPARMRRS------------------------
------------------------------------------------------------
------------------------------------------------------------
----------------------------ILRGLTVEQEKL-LEKARNTTAQESANS----
------------------------------------------------------------
------------------PI----------RTHL--------------------------
------------------------------------------------------------
------------RDMPVLPSFVEKTFAVYNGSDFERVRIE------------------PE
----MLGHYLGEFQLTRTSVE-----------HG-------QAGIGATRSSKFVPLK---
-
>gi|448671519|ref|ZP_21687424.1| 30S ribosomal protein S19P [Haloarcula amylolytica JCM 13557]
------------------------------------------------------------
---------------------MSSE-----YQIGHEG-EF--------------------
-----------------------------------SFRGHT-------------------
---------------------------L--------------------------------
-DELQEMELEEVA-----------------------------------------------
--------------------------ELLPARQRRS------------------------
------------------------------------------------------------
------------------------------------------------------------
----------------------------IVRGLTEEKHKL-LEKAREAGEEETAND----
------------------------------------------------------------
------------------PI----------RTHL--------------------------
------------------------------------------------------------
------------RDMPVVPEMVGLTFAVHDGQNFERVKVE------------------PE
----MLGHYLGEFQLTRSSVE-----------HG-------QAGIGATRSSKFVPLK---
-
>gi|448681467|ref|ZP_21691558.1| 30S ribosomal protein S19P [Haloarcula argentinensis DSM 12282]
------------------------------------------------------------
---------------------MSSE-----YQIGHEG-EF--------------------
-----------------------------------SFRGHT-------------------
---------------------------L--------------------------------
-DELQEMELEEVA-----------------------------------------------
--------------------------ELLPARQRRS------------------------
------------------------------------------------------------
------------------------------------------------------------
----------------------------IVRGLTEEKHKL-LEKAREAGEEETAND----
------------------------------------------------------------
------------------PI----------RTHL--------------------------
------------------------------------------------------------
------------RDMPVVPEMVGLTFAVHDGQNFERVKVE------------------PE
----MLGHYLGEFQLTRSSVE-----------HG-------QAGIGATRSSKFVPLK---
-
>gi|448648017|ref|ZP_21679495.1| 30S ribosomal protein S19P [Haloarcula californiae ATCC 33799]
------------------------------------------------------------
---------------------MSSE-----YQIGHEG-EF--------------------
-----------------------------------SFRGHT-------------------
---------------------------L--------------------------------
-DELQEMELEEVA-----------------------------------------------
--------------------------ELLPARQRRS------------------------
------------------------------------------------------------
------------------------------------------------------------
----------------------------IVRGLTEEKHKL-LEKAREAGEEETAND----
------------------------------------------------------------
------------------PI----------RTHL--------------------------
------------------------------------------------------------
------------RDMPVVPEMVGLTFAVHDGQNFERVKVE------------------PE
----MLGHYLGEFQLTRSSVE-----------HG-------QAGIGATRSSKFVPLK---
-
>gi|344212409|ref|YP_004796729.1| 30S ribosomal protein S19P [Haloarcula hispanica ATCC 33960]
------------------------------------------------------------
---------------------MSSE-----YQIGHEG-EF--------------------
-----------------------------------SFRGHT-------------------
---------------------------L--------------------------------
-DELQEMELEEVA-----------------------------------------------
--------------------------ELLPARQRRS------------------------
------------------------------------------------------------
------------------------------------------------------------
----------------------------IVRGLTEEKHKL-LEKAREAGEEETAND----
------------------------------------------------------------
------------------PI----------RTHL--------------------------
------------------------------------------------------------
------------RDMPVVPEMVGLTFAVHDGQNFERVKVE------------------PE
----MLGHYLGEFQLTRSSVE-----------HG-------QAGIGATRSSKFVPLK---
-
>gi|55378380|ref|YP_136230.1| 30S ribosomal protein S19 [Haloarcula marismortui ATCC 43049]
------------------------------------------------------------
---------------------MSSE-----YQIGHEG-EF--------------------
-----------------------------------SFRGHT-------------------
---------------------------L--------------------------------
-DELQEMELEEVA-----------------------------------------------
--------------------------ELLPARQRRS------------------------
------------------------------------------------------------
------------------------------------------------------------
----------------------------IVRGLTEEKHKL-LEKAREAGEEETAND----
------------------------------------------------------------
------------------PI----------RTHL--------------------------
------------------------------------------------------------
------------RDMPVVPEMVGLTFAVHDGQNFERVKVE------------------PE
----MLGHYLGEFQLTRSSVE-----------HG-------QAGIGATRSSKFVPLK---
-
>gi|448636983|ref|ZP_21675431.1| 30S ribosomal protein S19P [Haloarcula sinaiiensis ATCC 33800]
------------------------------------------------------------
---------------------MSSE-----YQIGHEG-EF--------------------
-----------------------------------SFRGHT-------------------
---------------------------L--------------------------------
-DELQEMELEEVA-----------------------------------------------
--------------------------ELLPARQRRS------------------------
------------------------------------------------------------
------------------------------------------------------------
----------------------------IVRGLTEEKHKL-LEKAREAGEEETAND----
------------------------------------------------------------
------------------PI----------RTHL--------------------------
------------------------------------------------------------
------------RDMPVVPEMVGLTFAVHDGQNFERVKVE------------------PE
----MLGHYLGEFQLTRSSVE-----------HG-------QAGIGATRSSKFVPLK---
-
>gi|448630846|ref|ZP_21673301.1| 30S ribosomal protein S19P [Haloarcula vallismortis ATCC 29715]
------------------------------------------------------------
---------------------MSSE-----YQIGHEG-EF--------------------
-----------------------------------SFRGHT-------------------
---------------------------L--------------------------------
-DELQEMELEEVA-----------------------------------------------
--------------------------ELLPARQRRS------------------------
------------------------------------------------------------
------------------------------------------------------------
----------------------------IVRGLTEEKHKL-LEKAREAGEEETAND----
------------------------------------------------------------
------------------PI----------RTHL--------------------------
------------------------------------------------------------
------------RDMPVVPEMVGLTFAVHDGQNFERVKVE------------------PE
----MLGHYLGEFQLTRSSVE-----------HG-------QAGIGATRSSKFVPLK---
-
>gi|448685264|ref|ZP_21693256.1| 30S ribosomal protein S19P [Haloarcula japonica DSM 6131]
------------------------------------------------------------
---------------------MSSE-----YQIGHEG-EF--------------------
-----------------------------------SFRGHT-------------------
---------------------------L--------------------------------
-DELQEMELEDVA-----------------------------------------------
--------------------------ELLPARQRRS------------------------
------------------------------------------------------------
------------------------------------------------------------
----------------------------IVRGLTEEKHKL-LEKAREAGEEETAND----
------------------------------------------------------------
------------------PI----------RTHL--------------------------
------------------------------------------------------------
------------RDMPVVPEMVGLTFAVHDGQNFERVKVE------------------PE
----MLGHYLGEFQLTRSSVE-----------HG-------QAGIGATRSSKFVPLK---
-
>gi|399577350|ref|ZP_10771103.1| ribosomal protein S19 [Halogranum salarium B-1]
------------------------------------------------------------
---------------------MSSE-----YRTGREG-EF--------------------
-----------------------------------TYRGHT-------------------
---------------------------L--------------------------------
-DELQDMELDEVA-----------------------------------------------
--------------------------ELLPARMRRT------------------------
------------------------------------------------------------
------------------------------------------------------------
----------------------------IKRGLGVEHEKL-LEKVRDKSEEETANN----
------------------------------------------------------------
------------------PV----------RTHL--------------------------
------------------------------------------------------------
------------RDMPILPSFVGLTFAVYTGQEFERVKIQ------------------PE
----MIGHYLGEFQLTRNSVT-----------HG-------QAGIGATRSSKFVPLK---
-
>gi|448730381|ref|ZP_21712689.1| 30S ribosomal protein S19P [Halococcus saccharolyticus DSM 5350]
------------------------------------------------------------
---------------------MSSD-----YRTGREG-EF--------------------
-----------------------------------TYRGHT-------------------
---------------------------V--------------------------------
-EELQSMDREAVA-----------------------------------------------
--------------------------ELLPARLRRT------------------------
------------------------------------------------------------
------------------------------------------------------------
----------------------------IERGLSVEQEQL-IEEAKESGSEETAND----
------------------------------------------------------------
------------------PI----------RTHL--------------------------
------------------------------------------------------------
------------RDMPVLPAFVDKTFAVHNGQEFERVRVE------------------PE
----MLGHYLGEFQLTRTSVE-----------HG-------QAGIGATRSSKFVPLK---
-
>gi|448735131|ref|ZP_21717348.1| 30S ribosomal protein S19P [Halococcus salifodinae DSM 8989]
------------------------------------------------------------
---------------------MSSD-----YRTGREG-EF--------------------
-----------------------------------TYRGHT-------------------
---------------------------V--------------------------------
-EELQEMDREAVA-----------------------------------------------
--------------------------ELLPARLRRT------------------------
------------------------------------------------------------
------------------------------------------------------------
----------------------------IERGLSVEQEQL-IEEAAESGTEETAND----
------------------------------------------------------------
------------------PI----------RTHL--------------------------
------------------------------------------------------------
------------RDMPVLPAFVNKTFAVHNGQEFERVRVE------------------PE
----MLGHYLGEFQLTRTSVE-----------HG-------QAGIGATRSSKFVPLK---
-
>gi|448294703|ref|ZP_21484782.1| 30S ribosomal protein S19P [Halalkalicoccus jeotgali B3]
------------------------------------------------------------
--------------------MSSSD-----YRTGQEG-EF--------------------
-----------------------------------TFRGHT-------------------
---------------------------V--------------------------------
-DELQEMELEEVA-----------------------------------------------
--------------------------ELLPARQRRS------------------------
------------------------------------------------------------
------------------------------------------------------------
----------------------------IERGLSTEKQKL-LEKAEGRDSEESANN----
------------------------------------------------------------
------------------PI----------RTHL--------------------------
------------------------------------------------------------
------------RDMPIVPAFVGKTFAVYNGQEFERVEVR------------------PE
----MLGHYLGEFQLTRQSVE-----------HG-------QAGIGATRSSKFVPLK---
-
>gi|448592783|ref|ZP_21651830.1| 30S ribosomal protein S19P [Haloferax elongans ATCC BAA-1513]
------------------------------------------------------------
---------------------MSTQ-----YRTGREG-EF--------------------
-----------------------------------TYRGYT-------------------
---------------------------L--------------------------------
-EELQDMELEEVA-----------------------------------------------
--------------------------ELLPARQRRT------------------------
------------------------------------------------------------
------------------------------------------------------------
----------------------------ITRGLSTEQQKL-LEKVRDKTEEETANA----
------------------------------------------------------------
------------------PI----------RTHL--------------------------
------------------------------------------------------------
------------RDMPILPSFVELTFAVYDGKEFERVKIQ------------------PE
----MIGHYLGEFQLTRTSVE-----------HG-------QAGIGATRSSKFVPLK---
-
>gi|448578197|ref|ZP_21643632.1| 30S ribosomal protein S19P [Haloferax larsenii JCM 13917]
------------------------------------------------------------
---------------------MSTQ-----YRTGREG-EF--------------------
-----------------------------------TYRGYT-------------------
---------------------------L--------------------------------
-EELQDMELEEVA-----------------------------------------------
--------------------------ELLPARQRRT------------------------
------------------------------------------------------------
------------------------------------------------------------
----------------------------ITRGLSTEQQKL-LEKVRDKTEEETANA----
------------------------------------------------------------
------------------PI----------RTHL--------------------------
------------------------------------------------------------
------------RDMPILPSFVELTFAVYDGKEFERVKIQ------------------PE
----MIGHYLGEFQLTRTSVE-----------HG-------QAGIGATRSSKFVPLK---
-
>gi|448309698|ref|ZP_21499554.1| 30S ribosomal protein S19P [Natronorubrum bangense JCM 10635]
------------------------------------------------------------
---------------------MSQE-----YRTGREG-EF--------------------
-----------------------------------TYRGYT-------------------
---------------------------L--------------------------------
-DELQEMELEEVA-----------------------------------------------
--------------------------EQLPARKRRS------------------------
------------------------------------------------------------
------------------------------------------------------------
----------------------------IKRGLSVEKQKL-LEKAREKDEEETANA----
------------------------------------------------------------
------------------PI----------RTHL--------------------------
------------------------------------------------------------
------------RDMPILPEFVGLTFEVYNGQSFERVRVE------------------PE
----MIGHYLGEFRLTRTSVE-----------HG-------QAGIGATRSSKFVPLK---
-
>gi|448323159|ref|ZP_21512623.1| 30S ribosomal protein S19P [Natronococcus amylolyticus DSM 10524]
------------------------------------------------------------
---------------------MSQE-----YRTGREG-EF--------------------
-----------------------------------TYRGHT-------------------
---------------------------L--------------------------------
-EELQEMELDEVV-----------------------------------------------
--------------------------ELLPARKRRS------------------------
------------------------------------------------------------
------------------------------------------------------------
----------------------------ITRGLSVEQEKL-LEKARGKGEEETANA----
------------------------------------------------------------
------------------PI----------RTHL--------------------------
------------------------------------------------------------
------------RDMPVLPEFVGLTFSVYNGQSFERVRVE------------------PE
----MIGHYLGEFQLTRTSVE-----------HG-------QAGIGATRSSKFVPLK---
-
>gi|448315116|ref|ZP_21504769.1| 30S ribosomal protein S19P [Natronococcus jeotgali DSM 18795]
------------------------------------------------------------
---------------------MSQE-----YRTGREG-EF--------------------
-----------------------------------TYRGHT-------------------
---------------------------L--------------------------------
-DELQEMELEDVA-----------------------------------------------
--------------------------ELLPARKRRS------------------------
------------------------------------------------------------
------------------------------------------------------------
----------------------------IERGLSVEQEKL-LEEAREKGEEETANA----
------------------------------------------------------------
------------------PI----------RTHL--------------------------
------------------------------------------------------------
------------RDMPVLPEFVGLTFSVYNGQSFERVRVE------------------PE
----MIGHYLGEFQLTRTSVE-----------HG-------QAGIGATRSSKFVPLK---
-
>gi|435848744|ref|YP_007310994.1| ribosomal protein S19/S15 [Natronococcus occultus SP4]
------------------------------------------------------------
---------------------MSQE-----YRTGREG-EF--------------------
-----------------------------------TYRGYT-------------------
---------------------------L--------------------------------
-DELQEMELEEVA-----------------------------------------------
--------------------------ELLPARKRRS------------------------
------------------------------------------------------------
------------------------------------------------------------
----------------------------ITRGLSVEQEKL-LEKAREKGEEETANA----
------------------------------------------------------------
------------------PI----------RTHL--------------------------
------------------------------------------------------------
------------RDMPVLPEFVGLTFSVYNGQSFERVRVE------------------PE
----MIGHYLGEFQLTRTSVE-----------HG-------QAGIGATRSSKFVPLK---
-
>gi|448298469|ref|ZP_21488498.1| 30S ribosomal protein S19P [Natronorubrum tibetense GA33]
------------------------------------------------------------
---------------------MSQE-----YRTGREG-EF--------------------
-----------------------------------TYRGHT-------------------
---------------------------L--------------------------------
-EELQDLDIDEVA-----------------------------------------------
--------------------------ELLPARKRRS------------------------
------------------------------------------------------------
------------------------------------------------------------
----------------------------IERGLSVEKQKL-LEKAREKEEEETANA----
------------------------------------------------------------
------------------PI----------RTHL--------------------------
------------------------------------------------------------
------------RDMPILPEFVGLTFEVYNGQSFERVRVE------------------PE
----MIGHYLGEFQLTRNSVE-----------HG-------QAGIGATRSSKFVPLK---
-
>gi|448302870|ref|ZP_21492820.1| 30S ribosomal protein S19P [Natronorubrum sulfidifaciens JCM 14089]
------------------------------------------------------------
---------------------MSQE-----YRTGREG-EF--------------------
-----------------------------------TYRGHT-------------------
---------------------------L--------------------------------
-EELQDLELEDVA-----------------------------------------------
--------------------------ELLPARQRRS------------------------
------------------------------------------------------------
------------------------------------------------------------
----------------------------IVRGLSVEKQKL-LEKAREKDEEETANA----
------------------------------------------------------------
------------------PI----------RTHL--------------------------
------------------------------------------------------------
------------RDMPILPEFVGLTFEVYNGQSFERVRVE------------------PE
----MIGHYLGEFQLTRNSVE-----------HG-------QAGIGATRSSKFVPLK---
-
>gi|448362300|ref|ZP_21550911.1| 30S ribosomal protein S19P [Natrialba asiatica DSM 12278]
------------------------------------------------------------
---------------------MSQE-----YRTGREGEEF--------------------
-----------------------------------TYRGHT-------------------
---------------------------L--------------------------------
-EELQDLELDEVA-----------------------------------------------
--------------------------ELLPARKRRS------------------------
------------------------------------------------------------
------------------------------------------------------------
----------------------------IKRGLSVEKQKL-LEEAREKDEQETANA----
------------------------------------------------------------
------------------PI----------RTHL--------------------------
------------------------------------------------------------
------------RDMPVLPEFVGLTFEVYNGQSFERVRVE------------------PE
----MIGHYLGEFQLTRTSVE-----------HG-------QAGIGATRSSKFVPLK---
-
>gi|448350185|ref|ZP_21539004.1| 30S ribosomal protein S19P [Natrialba taiwanensis DSM 12281]
------------------------------------------------------------
---------------------MSQE-----YRTGREGEEF--------------------
-----------------------------------TYRGHT-------------------
---------------------------L--------------------------------
-EELQDLELDEVA-----------------------------------------------
--------------------------ELLPARKRRS------------------------
------------------------------------------------------------
------------------------------------------------------------
----------------------------IERGLSVEKQKL-LEEARGKDEQETANA----
------------------------------------------------------------
------------------PI----------RTHL--------------------------
------------------------------------------------------------
------------RDMPVLPEFVGLTFEVYNGQSFERVRVE------------------PE
----MIGHYLGEFQLTRTSVE-----------HG-------QAGIGATRSSKFVPLK---
-
>gi|448369935|ref|ZP_21556388.1| 30S ribosomal protein S19P [Natrialba aegyptia DSM 13077]
------------------------------------------------------------
---------------------MSQE-----YRTGREGEEF--------------------
-----------------------------------TYRGHT-------------------
---------------------------L--------------------------------
-EELQDLELDEVA-----------------------------------------------
--------------------------ELLPARKRRS------------------------
------------------------------------------------------------
------------------------------------------------------------
----------------------------IERGLSVEKQKL-LEEAREKDEQETANA----
------------------------------------------------------------
------------------PI----------RTHL--------------------------
------------------------------------------------------------
------------RDMPVLPEFVGLTFEVYNGQSFERVRVE------------------PE
----MIGHYLGEFQLTRTSVE-----------HG-------QAGIGATRSSKFVPLK---
-
>gi|448352601|ref|ZP_21541383.1| 30S ribosomal protein S19P [Natrialba hulunbeirensis JCM 10989]
------------------------------------------------------------
---------------------MSQE-----YRTGREGEEF--------------------
-----------------------------------TYRGHT-------------------
---------------------------L--------------------------------
-DELQDLELEEVA-----------------------------------------------
--------------------------ELLPARKRRS------------------------
------------------------------------------------------------
------------------------------------------------------------
----------------------------ITRGLSVEKQKL-LEKARGKDEQETANA----
------------------------------------------------------------
------------------PI----------RTHL--------------------------
------------------------------------------------------------
------------RDMPVLPEFVGLTFEVYNGQSFERVRVE------------------PE
----MIGHYLGEFRLTRTSVE-----------HG-------QAGIGATRSSKFVPLK---
-
>gi|448358808|ref|ZP_21547482.1| 30S ribosomal protein S19P [Natrialba chahannaoensis JCM 10990]
------------------------------------------------------------
---------------------MSQE-----YRTGREGEEF--------------------
-----------------------------------TYRGHT-------------------
---------------------------L--------------------------------
-DELQDLELEEVA-----------------------------------------------
--------------------------ELLPARKRRS------------------------
------------------------------------------------------------
------------------------------------------------------------
----------------------------ITRGLSVEKQKL-LEKARGKDEQETANA----
------------------------------------------------------------
------------------PI----------RTHL--------------------------
------------------------------------------------------------
------------RDMPVLPEFVGLTFEVYNGQSFERVRVE------------------PE
----MIGHYLGEFQLTRNSVE-----------HG-------QAGIGATRSSKFVPLK---
-
>gi|289579902|ref|YP_003478368.1| 30S ribosomal protein S19 [Natrialba magadii ATCC 43099]
------------------------------------------------------------
---------------------MSQE-----YRTGREGEEF--------------------
-----------------------------------TYRGHT-------------------
---------------------------L--------------------------------
-DELQDLELEEVA-----------------------------------------------
--------------------------ELLPARKRRS------------------------
------------------------------------------------------------
------------------------------------------------------------
----------------------------ITRGLSVEKQKL-LEKTRGKDEQETANA----
------------------------------------------------------------
------------------PI----------RTHL--------------------------
------------------------------------------------------------
------------RDMPVLPEFVGLTFEVYNGQSFERVRVE------------------PE
----MIGHYLGEFQLTRNSVE-----------HG-------QAGIGATRSSKFVPLK---
-
>gi|448386093|ref|ZP_21564301.1| 30S ribosomal protein S19P [Haloterrigena thermotolerans DSM 11522]
------------------------------------------------------------
---------------------MSQE-----YRTGREG-EF--------------------
-----------------------------------TYRGHT-------------------
---------------------------L--------------------------------
-EELQSMELDEVV-----------------------------------------------
--------------------------ELLPARQRRS------------------------
------------------------------------------------------------
------------------------------------------------------------
----------------------------IERGLSVEKEKL-LEEAREAGEEETANN----
------------------------------------------------------------
------------------PI----------RTHL--------------------------
------------------------------------------------------------
------------RDMPILPEFVGLTFEVYNGQAFERVRVE------------------PE
----MIGHYLGEFQLTRTSVE-----------HG-------QAGIGATRSSKFVPLK---
-
>gi|448332396|ref|ZP_21521640.1| 30S ribosomal protein S19P [Natrinema pellirubrum DSM 15624]
------------------------------------------------------------
---------------------MSQE-----YRTGREG-EF--------------------
-----------------------------------TYRGHT-------------------
---------------------------L--------------------------------
-EELQSMELDEVV-----------------------------------------------
--------------------------ELLPARQRRS------------------------
------------------------------------------------------------
------------------------------------------------------------
----------------------------IERGLSVEKEKL-LEEAREAGEEETANN----
------------------------------------------------------------
------------------PI----------RTHL--------------------------
------------------------------------------------------------
------------RDMPILPEFVGLTFEVYNGQAFERVRVE------------------PE
----MIGHYLGEFQLTRTSVE-----------HG-------QAGIGATRSSKFVPLK---
-
>gi|448329363|ref|ZP_21518663.1| 30S ribosomal protein S19P [Natrinema versiforme JCM 10478]
------------------------------------------------------------
---------------------MSQE-----YRTGREG-EF--------------------
-----------------------------------TYRGHT-------------------
---------------------------L--------------------------------
-EELQDLELDEVV-----------------------------------------------
--------------------------ELLPARQRRS------------------------
------------------------------------------------------------
------------------------------------------------------------
----------------------------IQRGLSTEKEKL-LEEARNKGEEETAND----
------------------------------------------------------------
------------------PI----------RTHL--------------------------
------------------------------------------------------------
------------RDMPILPEFVGMTFEVYNGQAFERVRVD------------------PE
----MIGHYLGEFQLTRTSVE-----------HG-------QAGIGATRSSKFVPLK---
-
>lcl|38023_3532 unnamed protein product
------------------------------------------------------------
---------------------MSQE-----YRTGREG-EF--------------------
-----------------------------------TYRGHT-------------------
---------------------------L--------------------------------
-EELQDMELDEVV-----------------------------------------------
--------------------------ELLPARQRRS------------------------
------------------------------------------------------------
------------------------------------------------------------
----------------------------IQRGLSVEKEKL-LEEAREKGEEETAND----
------------------------------------------------------------
------------------PI----------RTHL--------------------------
------------------------------------------------------------
------------RDMPILPEFVGMTFEVYNGQAFERVRVE------------------PE
----MIGHYLGEFQLTRTSVE-----------HG-------QAGIGATRSSKFVPLK---
-
>gi|448345589|ref|ZP_21534478.1| 30S ribosomal protein S19P [Natrinema altunense JCM 12890]
------------------------------------------------------------
---------------------MSQE-----YRTGREG-EF--------------------
-----------------------------------TYRGHT-------------------
---------------------------L--------------------------------
-EELQDMELDEVV-----------------------------------------------
--------------------------ELLPARQRRS------------------------
------------------------------------------------------------
------------------------------------------------------------
----------------------------IQRGLSVEKEKL-LEEAREKGEEETAND----
------------------------------------------------------------
------------------PI----------RTHL--------------------------
------------------------------------------------------------
------------RDMPILPEFVGMTFEVYNGQAFERVRVE------------------PE
----MIGHYLGEFQLTRTSVE-----------HG-------QAGIGATRSSKFVPLK---
-
>gi|448341386|ref|ZP_21530347.1| 30S ribosomal protein S19P [Natrinema gari JCM 14663]
------------------------------------------------------------
---------------------MSQE-----YRTGREG-EF--------------------
-----------------------------------TYRGHT-------------------
---------------------------L--------------------------------
-EELQDMELDEVV-----------------------------------------------
--------------------------ELLPARQRRS------------------------
------------------------------------------------------------
------------------------------------------------------------
----------------------------IQRGLSVEKEKL-LAEAREKGEEETAND----
------------------------------------------------------------
------------------PI----------RTHL--------------------------
------------------------------------------------------------
------------RDMPILPAFVGMTFEVYNGQAFERVRVE------------------PE
----MIGHYLGEFQLTRTSVE-----------HG-------QAGIGATRSSKFVPLK---
-
>gi|397773839|ref|YP_006541385.1| ribosomal protein S19 [Natrinema sp. J7-2]
------------------------------------------------------------
---------------------MSQE-----YRTGREG-EF--------------------
-----------------------------------TYRGHT-------------------
---------------------------L--------------------------------
-EELQDMELDEVV-----------------------------------------------
--------------------------ELLPARQRRS------------------------
------------------------------------------------------------
------------------------------------------------------------
----------------------------IQRGLSVEKEKL-LAEAREKGEEETAND----
------------------------------------------------------------
------------------PI----------RTHL--------------------------
------------------------------------------------------------
------------RDMPILPAFVGMTFEVYNGQAFERVRVE------------------PE
----MIGHYLGEFQLTRTSVE-----------HG-------QAGIGATRSSKFVPLK---
-
>gi|448338130|ref|ZP_21527182.1| 30S ribosomal protein S19P [Natrinema pallidum DSM 3751]
------------------------------------------------------------
---------------------MSQE-----YRTGREG-EF--------------------
-----------------------------------TYRGHT-------------------
---------------------------L--------------------------------
-EELQDMELDEVV-----------------------------------------------
--------------------------ELLPARQRRS------------------------
------------------------------------------------------------
------------------------------------------------------------
----------------------------IQRGLSVEKEKL-LEEAREKGEEETAND----
------------------------------------------------------------
------------------PI----------RTHL--------------------------
------------------------------------------------------------
------------RDMPILPAFVGMTFEVYNGQAFERVRVE------------------PE
----MIGHYLGEFQLTRTSVE-----------HG-------QAGIGATRSSKFVPLK---
-
>gi|429190340|ref|YP_007176018.1| ribosomal protein S19/S15 [Natronobacterium gregoryi SP2]
------------------------------------------------------------
---------------------MSQE-----YRTGREG-EF--------------------
-----------------------------------TYRGHT-------------------
---------------------------L--------------------------------
-DELQDMELEEVA-----------------------------------------------
--------------------------ELLPARKRRS------------------------
------------------------------------------------------------
------------------------------------------------------------
----------------------------IERGLSVEKQKL-LEEAREKDEDETANA----
------------------------------------------------------------
------------------PI----------RTHL--------------------------
------------------------------------------------------------
------------RDMPILPEFVGLTFEVHNGQAFERVRIE------------------PE
----MIGHYLGEFQLTRTSVE-----------HG-------QAGIGATRSSKFVPLK---
-
>gi|448697497|ref|ZP_21698537.1| 30S ribosomal protein S19P [Halobiforma lacisalsi AJ5]
------------------------------------------------------------
---------------------MSQE-----YRTGREG-EF--------------------
-----------------------------------TYRGHT-------------------
---------------------------L--------------------------------
-DELQDMELEEVA-----------------------------------------------
--------------------------ELLPARKRRS------------------------
------------------------------------------------------------
------------------------------------------------------------
----------------------------IERGLSVEKQKL-LEEAREKGEEETANA----
------------------------------------------------------------
------------------PI----------RTHL--------------------------
------------------------------------------------------------
------------RDMPILPEFVGLTFEVHNGQSFERVYVE------------------PE
----MIGHYLGEFQLTRTSVE-----------HG-------QAGIGATRSSKFVPLK---
-
>gi|448704120|ref|ZP_21700601.1| 30S ribosomal protein S19P [Halobiforma nitratireducens JCM 10879]
------------------------------------------------------------
---------------------MSQE-----YRTGREG-EF--------------------
-----------------------------------TYRGHT-------------------
---------------------------L--------------------------------
-DELQDMELEEVA-----------------------------------------------
--------------------------ELLPARKRRS------------------------
------------------------------------------------------------
------------------------------------------------------------
----------------------------IERGLSVEKRKL-LEEAREKGEEETANA----
------------------------------------------------------------
------------------PI----------RTHL--------------------------
------------------------------------------------------------
------------RDMPILPEFVGLTFEVHNGQSFERVYVE------------------PE
----MIGHYLGEFQLTRTSVE-----------HG-------QAGIGATRSSKFVPLK---
-
>gi|336252436|ref|YP_004595543.1| 30S ribosomal protein S19 [Halopiger xanaduensis SH-6]
------------------------------------------------------------
---------------------MSQE-----YRTGREGEEF--------------------
-----------------------------------TYRGHT-------------------
---------------------------L--------------------------------
-DELQDMELEEVA-----------------------------------------------
--------------------------ELLPARQRRS------------------------
------------------------------------------------------------
------------------------------------------------------------
----------------------------IKRGLSVEKQKL-LEEARDKGEEETANA----
------------------------------------------------------------
------------------PI----------RTHL--------------------------
------------------------------------------------------------
------------RDMPILPEFVGLTFEVYNGQSFERVRIE------------------PE
----MVGHYLGEFQLTRTSVE-----------HG-------QAGIGATRSSKFVPLK---
-
>gi|448392357|ref|ZP_21567131.1| 30S ribosomal protein S19P [Haloterrigena salina JCM 13891]
------------------------------------------------------------
---------------------MSQE-----YRTGREG-EF--------------------
-----------------------------------TYRGHT-------------------
---------------------------L--------------------------------
-EELQAMELEEVA-----------------------------------------------
--------------------------ELLPARQRRS------------------------
------------------------------------------------------------
------------------------------------------------------------
----------------------------IERGLSVEKQKL-LEEAREKEEEETANA----
------------------------------------------------------------
------------------PI----------RTHL--------------------------
------------------------------------------------------------
------------RDMPILPEFVGLTFEVYTGQAFERVRVE------------------PE
----MIGHYLGEFQLTRTSVE-----------HG-------QAGIGATRSSKFVPLK---
-
>gi|284165496|ref|YP_003403775.1| 30S ribosomal protein S19 [Haloterrigena turkmenica DSM 5511]
------------------------------------------------------------
---------------------MSQE-----YRTGREG-EF--------------------
-----------------------------------TYRGHT-------------------
---------------------------L--------------------------------
-EELQAMELEEVA-----------------------------------------------
--------------------------ELLPARQRRS------------------------
------------------------------------------------------------
------------------------------------------------------------
----------------------------IERGLSVEKQKL-LEEAREKEEEETANA----
------------------------------------------------------------
------------------PI----------RTHL--------------------------
------------------------------------------------------------
------------RDMPILPEFVGLTFEVYTGQAFERVRVE------------------PE
----MIGHYLGEFQLTRTSVE-----------HG-------QAGIGATRSSKFVPLK---
-
>gi|448311976|ref|ZP_21501729.1| 30S ribosomal protein S19P [Natronolimnobius innermongolicus JCM 12255]
------------------------------------------------------------
---------------------MSQE-----YRTGREG-EF--------------------
-----------------------------------TYRGHT-------------------
---------------------------L--------------------------------
-DELQEMELDEVA-----------------------------------------------
--------------------------ELLPARQRRS------------------------
------------------------------------------------------------
------------------------------------------------------------
----------------------------IERGLSVEKQKL-LEEARESEEEETANA----
------------------------------------------------------------
------------------PI----------RTHL--------------------------
------------------------------------------------------------
------------RDMPILPEFVGLTFEVYNGQSFERVRIE------------------PE
----MIGHYLGEFQLTRTSVE-----------HG-------QAGIGATRSSKFVPLK---
-
>gi|354610533|ref|ZP_09028489.1| ribosomal protein S19 [Halobacterium sp. DL1]
------------------------------------------------------------
---------------------MSTE-----YRTGREG-EF--------------------
-----------------------------------TYRGHD-------------------
---------------------------L--------------------------------
-DELQDMSLEEVA-----------------------------------------------
--------------------------ELLPARQRRT------------------------
------------------------------------------------------------
------------------------------------------------------------
----------------------------ITRGLSDQHQKV-LEEARESTAEETANN----
------------------------------------------------------------
------------------PI----------RTHL--------------------------
------------------------------------------------------------
------------RDMPVLPDFVGLTFAVYSGQEFERVEVQ------------------PE
----MIGHYLGEFQLTRNSVE-----------HG-------QAGIGATRSSKFVPLK---
-
>gi|257387880|ref|YP_003177653.1| 30S ribosomal protein S19 [Halomicrobium mukohataei DSM 12286]
------------------------------------------------------------
---------------------MSSG-----YQTGQEG-DF--------------------
-----------------------------------TYRGHT-------------------
---------------------------L--------------------------------
-DELQELSLDEVA-----------------------------------------------
--------------------------ELLPARQRRS------------------------
------------------------------------------------------------
------------------------------------------------------------
----------------------------ITRGLTDEQQKL-LEEARDAEPEETANN----
------------------------------------------------------------
------------------PI----------RTHL--------------------------
------------------------------------------------------------
------------RDMPILPEFVDLTFAVHNGQSFERVQVE------------------PE
----MIGHYLGEFQLTRKSVE-----------HG-------QAGIGATRSSKFVPLK---
-
>gi|448399314|ref|ZP_21570616.1| 30S ribosomal protein S19P [Haloterrigena limicola JCM 13563]
------------------------------------------------------------
---------------------MSQE-----YRTGREG-EF--------------------
-----------------------------------TYRGYT-------------------
---------------------------V--------------------------------
-EELQDMELDEVV-----------------------------------------------
--------------------------ELLPARQRRS------------------------
------------------------------------------------------------
------------------------------------------------------------
----------------------------IQRGLSVEKQKL-LEEARNADEEETANA----
------------------------------------------------------------
------------------PI----------RTHL--------------------------
------------------------------------------------------------
------------RDMPILPEFVDLTFEVYNGQSFERVRVE------------------PE
----MIGHYLGEFRLTRTSVE-----------HG-------QAGIGATRSSKFVPLK---
-
>gi|448377810|ref|ZP_21560506.1| 30S ribosomal protein S19P [Halovivax asiaticus JCM 14624]
------------------------------------------------------------
---------------------MTQE-----YRTGREG-EF--------------------
-----------------------------------TYRGHT-------------------
---------------------------L--------------------------------
-DELQEMELDEVA-----------------------------------------------
--------------------------ELLPARKRRS------------------------
------------------------------------------------------------
------------------------------------------------------------
----------------------------IRRGLSTEQEKL-LEKARNRTEEETAND----
------------------------------------------------------------
------------------PI----------RTHL--------------------------
------------------------------------------------------------
------------RNMPVLPEFVDLTFAVYDGQEFGRVRVE------------------PE
----MIGHYLGEFQLTRTSVE-----------HG-------QAGIGATRSSKFVPLK---
-
>gi|433638929|ref|YP_007284689.1| ribosomal protein S19/S15 [Halovivax ruber XH-70]
------------------------------------------------------------
---------------------MTQE-----YRTGREG-EF--------------------
-----------------------------------TYRGHT-------------------
---------------------------L--------------------------------
-DELQEMELDEVA-----------------------------------------------
--------------------------ELLPARKRRS------------------------
------------------------------------------------------------
------------------------------------------------------------
----------------------------IRRGLSTEQEKL-LEKARNRTEEETAND----
------------------------------------------------------------
------------------PI----------RTHL--------------------------
------------------------------------------------------------
------------RNMPVLPEFVDLTFAVYDGQEFGRVRVE------------------PE
----MIGHYLGEFQLTRTSVE-----------HG-------QAGIGATRSSKFVPLK---
-
>gi|448623084|ref|ZP_21669733.1| 30S ribosomal protein S19P [Haloferax denitrificans ATCC 35960]
------------------------------------------------------------
---------------------MSTQ-----YRTGREG-EF--------------------
-----------------------------------TYRGHT-------------------
---------------------------L--------------------------------
-DELQEMELDEVA-----------------------------------------------
--------------------------ELLPARQRRT------------------------
------------------------------------------------------------
------------------------------------------------------------
----------------------------ITRGLSAEHEKL-LAKAQEKTEEETANA----
------------------------------------------------------------
------------------PI----------RTHL--------------------------
------------------------------------------------------------
------------RDMPILPELVGLTFAVYTGQEFERTQIQ------------------PE
----MIGHYLGEFQLTRSSVE-----------HG-------QAGIGATRSSKFVPLK---
-
>gi|448600507|ref|ZP_21656003.1| 30S ribosomal protein S19P [Haloferax alexandrinus JCM 10717]
------------------------------------------------------------
---------------------MSTQ-----YRTGREG-EF--------------------
-----------------------------------TYRGYT-------------------
---------------------------L--------------------------------
-DELQEMELDEVA-----------------------------------------------
--------------------------ELLPARQRRT------------------------
------------------------------------------------------------
------------------------------------------------------------
----------------------------ITRGLSAEHEKL-LAKAQDKTEEETANA----
------------------------------------------------------------
------------------PI----------RTHL--------------------------
------------------------------------------------------------
------------RDMPILPEFVGLTFAVYTGQEFERTQIQ------------------PE
----MIGHYLGEFQLTRSSVE-----------HG-------QAGIGATRSSKFVPLK---
-
>gi|448557079|ref|ZP_21632514.1| 30S ribosomal protein S19P [Haloferax sp. ATCC BAA-644]
------------------------------------------------------------
---------------------MSTQ-----YRTGREG-EF--------------------
-----------------------------------TYRGYT-------------------
---------------------------L--------------------------------
-DELQEMELDEVA-----------------------------------------------
--------------------------ELLPARQRRT------------------------
------------------------------------------------------------
------------------------------------------------------------
----------------------------ITRGLSAEHEKL-LAKAQDKTEEETANA----
------------------------------------------------------------
------------------PI----------RTHL--------------------------
------------------------------------------------------------
------------RDMPILPEFVGLTFAVYTGQEFERTQIQ------------------PE
----MIGHYLGEFQLTRSSVE-----------HG-------QAGIGATRSSKFVPLK---
-
>gi|448548056|ref|ZP_21627400.1| 30S ribosomal protein S19P [Haloferax sp. ATCC BAA-645]
------------------------------------------------------------
---------------------MSTQ-----YRTGREG-EF--------------------
-----------------------------------TYRGYT-------------------
---------------------------L--------------------------------
-DELQEMELDEVA-----------------------------------------------
--------------------------ELLPARQRRT------------------------
------------------------------------------------------------
------------------------------------------------------------
----------------------------ITRGLSAEHEKL-LAKAQDKTEEETANA----
------------------------------------------------------------
------------------PI----------RTHL--------------------------
------------------------------------------------------------
------------RDMPILPEFVGLTFAVYTGQEFERTQIQ------------------PE
----MIGHYLGEFQLTRSSVE-----------HG-------QAGIGATRSSKFVPLK---
-
>gi|448545982|ref|ZP_21626309.1| 30S ribosomal protein S19P [Haloferax sp. ATCC BAA-646]
------------------------------------------------------------
---------------------MSTQ-----YRTGREG-EF--------------------
-----------------------------------TYRGYT-------------------
---------------------------L--------------------------------
-DELQEMELDEVA-----------------------------------------------
--------------------------ELLPARQRRT------------------------
------------------------------------------------------------
------------------------------------------------------------
----------------------------ITRGLSAEHEKL-LAKAQDKTEEETANA----
------------------------------------------------------------
------------------PI----------RTHL--------------------------
------------------------------------------------------------
------------RDMPILPEFVGLTFAVYTGQEFERTQIQ------------------PE
----MIGHYLGEFQLTRSSVE-----------HG-------QAGIGATRSSKFVPLK---
-
>gi|433420033|ref|ZP_20405419.1| 30S ribosomal protein S19P [Haloferax sp. BAB2207]
------------------------------------------------------------
---------------------MSTQ-----YRTGREG-EF--------------------
-----------------------------------TYRGYT-------------------
---------------------------L--------------------------------
-DELQEMELDEVA-----------------------------------------------
--------------------------ELLPARQRRT------------------------
------------------------------------------------------------
------------------------------------------------------------
----------------------------ITRGLSAEHEKL-LAKAQDKTEEETANA----
------------------------------------------------------------
------------------PI----------RTHL--------------------------
------------------------------------------------------------
------------RDMPILPEFVGLTFAVYTGQEFERTQIQ------------------PE
----MIGHYLGEFQLTRSSVE-----------HG-------QAGIGATRSSKFVPLK---
-
>gi|448569074|ref|ZP_21638486.1| 30S ribosomal protein S19P [Haloferax lucentense DSM 14919]
------------------------------------------------------------
---------------------MSTQ-----YRTGREG-EF--------------------
-----------------------------------TYRGYT-------------------
---------------------------L--------------------------------
-DELQEMELDEVA-----------------------------------------------
--------------------------ELLPARQRRT------------------------
------------------------------------------------------------
------------------------------------------------------------
----------------------------ITRGLSAEHEKL-LAKAQDKTEEETANA----
------------------------------------------------------------
------------------PI----------RTHL--------------------------
------------------------------------------------------------
------------RDMPILPEFVGLTFAVYTGQEFERTQIQ------------------PE
----MIGHYLGEFQLTRSSVE-----------HG-------QAGIGATRSSKFVPLK---
-
>gi|448290685|ref|ZP_21481831.1| 30S ribosomal protein S19P [Haloferax volcanii DS2]
------------------------------------------------------------
---------------------MSTQ-----YRTGREG-EF--------------------
-----------------------------------TYRGYT-------------------
---------------------------L--------------------------------
-DELQEMELDEVA-----------------------------------------------
--------------------------ELLPARQRRT------------------------
------------------------------------------------------------
------------------------------------------------------------
----------------------------ITRGLSAEHEKL-LAKAQDKTEEETANA----
------------------------------------------------------------
------------------PI----------RTHL--------------------------
------------------------------------------------------------
------------RDMPILPEFVGLTFAVYTGQEFERTQIQ------------------PE
----MIGHYLGEFQLTRSSVE-----------HG-------QAGIGATRSSKFVPLK---
-
>gi|448583474|ref|ZP_21646830.1| 30S ribosomal protein S19P [Haloferax gibbonsii ATCC 33959]
------------------------------------------------------------
---------------------MSTQ-----YRTGREG-EF--------------------
-----------------------------------TYRGYT-------------------
---------------------------L--------------------------------
-DELQDMELDEVA-----------------------------------------------
--------------------------ELLPARQRRT------------------------
------------------------------------------------------------
------------------------------------------------------------
----------------------------ITRGLSAEHEKL-LAKAQDKTEEETANT----
------------------------------------------------------------
------------------PI----------RTHL--------------------------
------------------------------------------------------------
------------RDMPILPEFVGLTFAVYTGQEFERTQIQ------------------PE
----MIGHYLGEFQLTRSSVE-----------HG-------QAGIGATRSSKFVPLK---
-
>gi|448565519|ref|ZP_21636386.1| 30S ribosomal protein S19P [Haloferax prahovense DSM 18310]
------------------------------------------------------------
---------------------MSTQ-----YRTGREG-EF--------------------
-----------------------------------TYRGYT-------------------
---------------------------L--------------------------------
-DELQDMELDEVT-----------------------------------------------
--------------------------ELLPARQRRT------------------------
------------------------------------------------------------
------------------------------------------------------------
----------------------------ITRGLSAEHEKL-LAKAQDKTEEETANT----
------------------------------------------------------------
------------------PI----------RTHL--------------------------
------------------------------------------------------------
------------RDMPILPEFVGLTFAVYTGQEFERTQIQ------------------PE
----MIGHYLGEFQLTRSSVE-----------HG-------QAGIGATRSSKFVPLK---
-
>gi|335438905|ref|ZP_08561636.1| 30S ribosomal protein S19P [Halorhabdus tiamatea SARL4B]
------------------------------------------------------------
--------------------MSSHD-----YQIGHEG-EF--------------------
-----------------------------------TYRGHT-------------------
---------------------------L--------------------------------
-EELQDMSVEEVA-----------------------------------------------
--------------------------ELLPARQRRS------------------------
------------------------------------------------------------
------------------------------------------------------------
----------------------------IKRGLSYEKRQL-LEEAREAGEEETAND----
------------------------------------------------------------
------------------PI----------RTHL--------------------------
------------------------------------------------------------
------------RDMPILPEFVGITFAVYNGQSFERVKVE------------------PE
----MLGHYLGEFQLTRTSVE-----------HG-------QAGIGATRSSKFVPLK---
-
>gi|257053363|ref|YP_003131196.1| 30S ribosomal protein S19P [Halorhabdus utahensis DSM 12940]
------------------------------------------------------------
--------------------MSSHD-----YQIGHEG-EF--------------------
-----------------------------------TYRGHT-------------------
---------------------------L--------------------------------
-EELQDMSVEEVA-----------------------------------------------
--------------------------ELLPARMRRS------------------------
------------------------------------------------------------
------------------------------------------------------------
----------------------------IKRGLSYEKRQL-LEEARDAGEEETAND----
------------------------------------------------------------
------------------PI----------RTHL--------------------------
------------------------------------------------------------
------------RDMPILPEFVGITFAVHNGQSFERVKVE------------------PE
----MLGHYLGEFQLTRTSVE-----------HG-------QAGIGATRSSKFVPLK---
-
>gi|541199338|gb|ERH07501.1| ribosomal protein archaeal type S19 [Halonotius sp. J07HN4]
------------------------------------------------------------
---------------------MSTE-----YRTGREG-EF--------------------
-----------------------------------TYRGHT-------------------
---------------------------L--------------------------------
-EELQEMELDEVA-----------------------------------------------
--------------------------ELLPARQRRT------------------------
------------------------------------------------------------
------------------------------------------------------------
----------------------------ITRGLSDEHQKL-LAKARDSTEEETANN----
------------------------------------------------------------
------------------PL----------RTHL--------------------------
------------------------------------------------------------
------------RDMPVLPEFVGLTFAVYTGQSFERVEIK------------------PE
----MIGHYLGEFQLTRSSVE-----------HG-------QAGIGATRSSKFVPLK---
-
>gi|15790636|ref|NP_280460.1| 30S ribosomal protein S19 [Halobacterium sp. NRC-1]
------------------------------------------------------------
---------------------MSTE-----YRTGREG-EF--------------------
-----------------------------------TYRGHD-------------------
---------------------------L--------------------------------
-DELQEMSLEDVA-----------------------------------------------
--------------------------ELLPARQRRT------------------------
------------------------------------------------------------
------------------------------------------------------------
----------------------------ITRGLSEEHHKV-LAEARESGTEETANN----
------------------------------------------------------------
------------------PI----------RTHL--------------------------
------------------------------------------------------------
------------RDMPVLPEFVGLTFAVYTGQEFERVEVQ------------------PE
----MIGHYLGEFQLTRSSVE-----------HG-------QAGIGATRSSKFVPLK---
-
>gi|169236375|ref|YP_001689575.1| 30S ribosomal protein S19P [Halobacterium salinarum R1]
------------------------------------------------------------
---------------------MSTE-----YRTGREG-EF--------------------
-----------------------------------TYRGHD-------------------
---------------------------L--------------------------------
-DELQEMSLEDVA-----------------------------------------------
--------------------------ELLPARQRRT------------------------
------------------------------------------------------------
------------------------------------------------------------
----------------------------ITRGLSEEHHKV-LAEARESGTEETANN----
------------------------------------------------------------
------------------PI----------RTHL--------------------------
------------------------------------------------------------
------------RDMPVLPEFVGLTFAVYTGQEFERVEVQ------------------PE
----MIGHYLGEFQLTRSSVE-----------HG-------QAGIGATRSSKFVPLK---
-
>gi|544640217|ref|WP_021074756.1| 30S ribosomal protein S19 [haloarchaeon 3A1_DGR]
------------------------------------------------------------
---------------------MSTE-----YRIGREGEEF--------------------
-----------------------------------AYRGHT-------------------
---------------------------L--------------------------------
-EELQELDLDEVA-----------------------------------------------
--------------------------ELLPARQRRT------------------------
------------------------------------------------------------
------------------------------------------------------------
----------------------------IERGLGTEQRKL-LETARQRTEEGTADD----
------------------------------------------------------------
------------------PI----------RTHL--------------------------
------------------------------------------------------------
------------RDMPILPEFVGLTFEVYTGQSFERVRVR------------------PE
----MIGHYLGEFQLTRTSVE-----------HG-------QAGIGATRSSKFVPLK---
-
>gi|452206444|ref|YP_007486566.1| 30S ribosomal protein S19 [Natronomonas moolapensis 8.8.11]
------------------------------------------------------------
---------------------MSSE-----YQIGHEG-EF--------------------
-----------------------------------RYRGHT-------------------
---------------------------L--------------------------------
-DELQSMELDEVA-----------------------------------------------
--------------------------ELLPARQRRT------------------------
------------------------------------------------------------
------------------------------------------------------------
----------------------------IKRGLSVEQEKL-LEKAREAGDEETAND----
------------------------------------------------------------
------------------PI----------RTHL--------------------------
------------------------------------------------------------
------------RGMPIVPAFVGLTFAVHNGQSFERVEVE------------------PE
----MIGHYLGEFQLTRNSVE-----------HG-------QAGIGATRSSKFVPLK---
-
>gi|385804237|ref|YP_005840637.1| 30S ribosomal protein S19 [Haloquadratum walsbyi C23]
------------------------------------------------------------
---------------------MSSE-----YRTGREG-EF--------------------
-----------------------------------TYRGHT-------------------
---------------------------L--------------------------------
-DELQAMSLEDIT-----------------------------------------------
--------------------------ALLPARQRRT------------------------
------------------------------------------------------------
------------------------------------------------------------
----------------------------IERGLTTEQQKL-RETVRDADPQKTAND----
------------------------------------------------------------
------------------PI----------RTHL--------------------------
------------------------------------------------------------
------------RDMPILPSFVEKTIAVYNGQSFERVRIE------------------PE
----MIGHYLGEFQLTRTSVE-----------HG-------QAGIGATRSSKFVPLK---
-
>gi|110668737|ref|YP_658548.1| 30S ribosomal protein S19P [Haloquadratum walsbyi DSM 16790]
------------------------------------------------------------
---------------------MSSE-----YRTGREG-EF--------------------
-----------------------------------TYRGHT-------------------
---------------------------L--------------------------------
-DELQAMSLEDIT-----------------------------------------------
--------------------------ALLPARQRRT------------------------
------------------------------------------------------------
------------------------------------------------------------
----------------------------IERGLTTEQQKL-RETVRDADPQKTAND----
------------------------------------------------------------
------------------PI----------RTHL--------------------------
------------------------------------------------------------
------------RDMPILPSFVEKTIAVYNGQSFERVRIE------------------PE
----MIGHYLGEFQLTRTSVE-----------HG-------QAGIGATRSSKFVPLK---
-
>gi|448618110|ref|ZP_21666455.1| 30S ribosomal protein S19P [Haloferax mediterranei ATCC 33500]
------------------------------------------------------------
---------------------MSTQ-----YRTGREG-EF--------------------
-----------------------------------TYRGYT-------------------
---------------------------L--------------------------------
-EELQDMELDEVA-----------------------------------------------
--------------------------ELLPARQRRT------------------------
------------------------------------------------------------
------------------------------------------------------------
----------------------------ITRGLSTEHEKL-LAKAENKTEEETANT----
------------------------------------------------------------
------------------PI----------RTHL--------------------------
------------------------------------------------------------
------------RDMPVLPEFVGLTFAVYNGQEFERVEVQ------------------PE
----MIGHYLGEFQLTRTSVE-----------HG-------QAGIGATRSSKFVPLK---
-
>gi|448611743|ref|ZP_21662173.1| 30S ribosomal protein S19P [Haloferax mucosum ATCC BAA-1512]
------------------------------------------------------------
---------------------MSTQ-----YRTGREG-EF--------------------
-----------------------------------TYRGYT-------------------
---------------------------L--------------------------------
-EELQDMELDEVA-----------------------------------------------
--------------------------ELLPARQRRT------------------------
------------------------------------------------------------
------------------------------------------------------------
----------------------------ITRGLSTEHEKL-LAKAEDKTEEETANA----
------------------------------------------------------------
------------------PI----------RTHL--------------------------
------------------------------------------------------------
------------RDMPILPEFVGLTFAVYNGQEFERVEVE------------------PE
----MIGHYLGEFQLTRTSVE-----------HG-------QAGIGATRSSKFVPLK---
-
>gi|541192133|gb|ERH00482.1| ribosomal protein archaeal type S19 [Halonotius sp. J07HN6]
------------------------------------------------------------
---------------------MSSE-----YRTGREG-EF--------------------
-----------------------------------TYRGHT-------------------
---------------------------L--------------------------------
-DELQEMELDEVA-----------------------------------------------
--------------------------ELLPARQRRT------------------------
------------------------------------------------------------
------------------------------------------------------------
----------------------------ITRGLSEEHQKL-LDEAADSTADETADN----
------------------------------------------------------------
------------------PI----------RTHL--------------------------
------------------------------------------------------------
------------RDMPILPGFVGLTFAVYTGQSFERVEVD------------------PE
----MIGHYLGEFQLTRSSVE-----------HG-------QAGIGATRSSKFVPLK---
-
>gi|541195433|gb|ERH03690.1| ribosomal protein archaeal type S19 [Halorubrum sp. J07HR59]
------------------------------------------------------------
---------------------MSSE-----YRTGREG-DF--------------------
-----------------------------------TYRGHT-------------------
---------------------------L--------------------------------
-EELQALDIDEVA-----------------------------------------------
--------------------------ELLPARQRRT------------------------
------------------------------------------------------------
------------------------------------------------------------
----------------------------IQRNLGAEHEKL-LTEAREADADATADD----
------------------------------------------------------------
------------------PI----------RTHL--------------------------
------------------------------------------------------------
------------RDMPVLPEFVDLTFAVYTGQSFERVQVK------------------PE
----MIGHYLGEFQLTRTSVE-----------HG-------QAGIGATRSSKFVPLK---
-
>lcl|36174_3846 unnamed protein product
------------------------------------------------------------
---------------------MSSD-----YRTGREG-EF--------------------
-----------------------------------TYRGHT-------------------
---------------------------L--------------------------------
-EELQEMDLDDVV-----------------------------------------------
--------------------------ELLPARKRRS------------------------
------------------------------------------------------------
------------------------------------------------------------
----------------------------IERGLSVEQEKL-LEKAREKDEETTANA----
------------------------------------------------------------
------------------PI----------RTHL--------------------------
------------------------------------------------------------
------------RNMPILPEFVGLTFAVYNGQSFERVRVE------------------PE
----MIGHYLGEFQLTRTSVE-----------HG-------QAGIGATRSSKFVPLK---
-
>gi|76803061|ref|YP_331156.1| 30S ribosomal protein S19P [Natronomonas pharaonis DSM 2160]
------------------------------------------------------------
---------------------MSSE-----YQIGHEG-EF--------------------
-----------------------------------TYRGHT-------------------
---------------------------L--------------------------------
-DELQEMELDEVA-----------------------------------------------
--------------------------ELLPARQRRT------------------------
------------------------------------------------------------
------------------------------------------------------------
----------------------------IKRGLSVEQEKL-LDEAREAGEEETANN----
------------------------------------------------------------
------------------PI----------RTHL--------------------------
------------------------------------------------------------
------------RDMPILPRFVGLTFAVYNGQSFERVEVE------------------PE
----MIGHYLGEFQLTRTSVE-----------HG-------QAGIGATRSSKFVPLK---
-
>gi|541204053|gb|ERH12033.1| ribosomal protein S19, partial [halophilic archaeon J07HB67]
------------------------------------------------------------
------------------------------------------------------------
------------------------------------------------------------
------------------------------------------------------------
------------------------------------------------------------
------------------------------------------------------------
------------------------------------------------------------
------------------------------------------------------------
------------------------------------------------------------
------------------------------------------------------------
------------------------------------------------------------
------------------------------------------------------------
--------------------------AVYTGQSFERVEVE------------------PE
----MIGHYLGEFQLTRTSVE-----------HG-------QAGIGATRSSKFVPLK---
-
>gi|541181129|gb|ERG89726.1| deoxycytidine triphosphate deaminase, partial [halophilic archaeon J07HX5]
--------------------------------------------------MILSDADIRR
RLAEGELAVEPLADPDLQIQPASVD-----LRLGRTFLEF--------------------
------------------QHTNIASIHPDSEREIDEYVSET-------------------
---------------------------VVDE-----------------------------
-DEEFILHPDDFV-----------------------------------------------
--------------LGTTKERVEIPPDLIAHVEGRSSLGRLAVVVHASLPYQEEVFLWTP
AEGFGFYEIGAIVENER-------------------------------------------
------------------------------------------------------------
----------------------------PARAVSFDPQTLAVGTYRVTDHITNPTK----
------------------------------------------------------------
------------------RIY---------RVRL--------------------------
------------------------------------------------------------
---------QSGREVTVTKDH--NLFTLDNYGGVTRVPSE-----------------DAE
----------GAHVMVPATLPASPTESETLGVHD-------LADTAGTTVSAAATPGA-G
A
>gi|515911699|ref|WP_017342282.1| hypothetical protein [Halorubrum sp. T3]
MNSDDARRRSERGSADGDGSTASTNVDRSAASTDADATTDGGVASGETAAASGAAAGDDV
PVSAFREAAEQLADGDLGARFPAEEADGEAAALAATLNEFVDGVAETVSAVDGFGDEVAG
ATEHVRSNVDRAKAQSDEVYAAVDDIEAAATRQRDDIAAATSELQTVSAATEEVAASADE
VAETAAGVAERTDEGTDAATAAIEELRVVDERTEEALDRVETLESEVAAIEDVTDLIQDI
ADETNILALNASIEAARAGEAGAGFEVVAEEVKSLAEEARDATSEIESSIRSVRAETDAT
VDEMAEMRERADEGITTAEEALEAFTDLAADVEETTSGVEEIRDATDDQATSIEAVVDAV
ESVGDLAEETAADAGDATAVAHAQKTSLAEVAAGASTLADRTGTLDDALDAYDADGAAAD
DAVVLDFWHAFGGRKARLLDEFAAEFAAETDGVAVRPASKGSYRGVFEATLAAADRGDPP
AIAHLYEIGTQRALDSGAFMPVERLLDPDTAAAGFSPDDL-LDPVANYYRTDGVLHSMPF
NASTPVLYYDRAAFERAGLDPDDPPETFDEVRRCAEQLVERGATETGITFATYSWFVEQW
FAEAGEPLVDADNGRGGTPTESRFDGPVGERVYRWIADMAADGLYHDPGIEARGQAREAF
HEGRAGMLIGSTSAMVDVREGASFPVDVGYFPVADERHGVVVGGGSLWVADGASPAEQRA
AASFLGWLAAPERQARWHRET--GYFPVHE-GAVDRLDRDGWFDENPGYRTAINQLLDAE
DAVATTGARIGPFDTVRTLVAEASVDARE---HGVESAVERLADSTALQLERYAEERADG
S
