# Supplementary material for: Inteins as indicators of gene flow in the halobacteria
Source: Front Microbiol. 2014 Jun 26;5:299. doi: 10.3389/fmicb.2014.00299 (PMC4071816; doi:10.3389/fmicb.2014.00299)
Supplement: Supplementary file 1 [file DataSheet1.ZIP › data_file1/reference_tree_alignment/S15e_S19p.fasta]

>candidatus_nanosalinarum_J07AB56
-MSDE--------EFRFRGKKLDEIQSMNLNQFADLCNAEARRKIQRGLRHIEKELLEDV
RESDHA-------RTHARSMVVTPDMVGATIEVYNGKDFVPVEVEEEMLGHRLGEFAKTR
REVEHSAPGLGATRSSQHVPLK
>hrr_Cb34
-MSSEYRIGREGEEFAYRGHSLDELQEMDVEEVAELLPARQRRSITRGLSVEKEKLLETA
RSRDKETTADDPIRTHLRDMPILPEFVGITFAVYNGHSFERVQVEPEMIGHYLGEFHQTR
STVEHGQAGIGATRSSKFVPLK
>hrr_92
-MSSEYQIGHEG-EFSFRGHTLDELQEMELEEVAELLPARQRRSIVRGLGTEQQKLLETV
RSRDKETTADDPIRTHLRDMPILPEFVGVTFAVYNGHSFERVQVEPEMIGHYLGEFHLTR
STVEHGQAGIGATRSSKFVPLK
>hrr_Ea1
-MSSNYRTGREGKEFAYRGHSLDELQEMDVEDVAELLPARQRRSIVRGLGTEQQKLLEKA
RTRDKETTADDPIRTHLRDMPILPEFVGVTFSVYNGHSFERVQVEPQMIGHYLGEFHLTR
STVEHGQAGIGATRSSKFVPLK
>hrr_Ea8
-MSSNYRTGREGKEFAYRGHSLDELQEMDVEDVAELLPARQRRSIVRGLGTEQQKLLEKA
RTRDKETTADDPIRTHLRDMPILPEFVGVTFSVYNGHSFERVQVEPQMIGHYLGEFHLTR
STVEHGQAGIGATRSSKFVPLK
>hrr_Eb13
-MSSNYRTGREGKEFAYRGHSLDELQEMDVEDVAELLPARQRRSIVRGLGTEQQKLLEKA
RTRDKETTADDPIRTHLRDMPILPEFVGVTFSVYNGHSFERVQVEPQMIGHYLGEFHLTR
STVEHGQAGIGATRSSKFVPLK
>hrr_hd13
-MSSNYRTGREGKEFAYRGHSLDELQEMDVEDVAELLPARQRRSIVRGLGTEQQKLLEKA
RTRDKETTADDPIRTHLRDMPILPEFVGVTFSVYNGHSFERVQVEPQMIGHYLGEFHLTR
STVEHGQAGIGATRSSKFVPLK
>hrr_IB24
-MSSNYRTGREGKEFAYRGHSLDELQEMDVEDVAELLPARQRRSIVRGLGTEQQKLLEKA
RTRDKETTADDPIRTHLRDMPILPEFVGVTFSVYNGHSFERVQVEPQMIGHYLGEFHLTR
STVEHGQAGIGATRSSKFVPLK
>hrr_aidingense_JCM_13916
-MSSNYRTGREGKEFAYRGHSLDELQEMDVDEVAELLPARQRRSIVRGLTTEQQKLLEKT
RSRDKETTADDPIRTHLRDMPVLPEFVGVTFSVYNGHSFERVQVEPQMIGHYLGEFHLTR
STVEHGQAGIGATRSSKFVPLK
>hrr_SP3
-MSSDYRTGREDEEFAYRGHSLDELQEMDVDEVAELLPARQRRTIVRGLGTEQQKLLETA
RSRDKETTADDPIRTHLRDMPILPEFVGVTFSVYNGHSFERVQVEPEMIGHYLGEFHLTR
STVEHGQAGIGATRSSKFVPLK
>hrr_SP9
-MSSDYRTGREDEEFAYRGHSLDELQEMDVDEVAELLPARQRRTIVRGLGTEQQKLLETA
RSRDKETTADDPIRTHLRDMPILPEFVGVTFSVYNGHSFERVQVEPEMIGHYLGEFHLTR
STVEHGQAGIGATRSSKFVPLK
>hrr_lacusprofundi_ATCC_49239
-MSSDYRTGREGKEFAYRGHSLDELQEMDVDEVAELLPARQRRSIVRGLGTEQQKLLEKV
RSRDKETTADNPIRTHLRDMPILPEFVGVTFSVYNGHSFERVQVEPEMIGHFLGEFHLTR
STVEHGQAGIGATRSSKFVPLK
>hrr_SP5
-MSSDYRTGREGKEFAYRGHSLDELQEMDVEEVAELLPARQRRSIVRGLSTEQQKLLETV
RSRDKETTADDPIRTHLRDMPVLPEFVGVTFAVYNGHSFERVQVEPEMIGHYLGEFHLTR
STVEHGQAGIGATRSSKFVPLK
>hrr_SP7
-MSSDYRTGREGKEFAYRGHSLDELQEMDVEEVAELLPARQRRSIVRGLSTEQQKLLETV
RSRDKETTADDPIRTHLRDMPVLPEFVGVTFAVYNGHSFERVQVEPEMIGHYLGEFHLTR
STVEHGQAGIGATRSSKFVPLK
>hrr_C49
-MSSDYRTGREGKEFAYRGHSLDELQEMDVEDVAELLPARQRRSIVRGLGTEQQKLLETV
RSRDKETTADNPIRTHLRDMPVLPEFVGVTFSVYNGHSFERVQVEPEMIGHYLGEFHLTR
STVEHGQAGIGATRSSKFVPLK
>hrr_hochstenium_ATCC_700873
-MSSDYRTGREDKEFAYRGHSLDELQEMDVDEVAELLPARQRRSIVRGLGTEQQKLLETV
RSRDKETTADDPIRTHLRDMPVLPEFVGVTFAVYNGHSFERVQVEPEMIGHYLGEFHLTR
STVEHGQAGIGATRSSKFVPLK
>hrr_tebenquichense_DSM_14210
-MSSDYRTGREDKEFAYRGHSLDELQEMDVDEVAELLPARQRRSIVRGLGTEQQKLLETV
RSRDKETTADDPIRTHLRDMPVLPEFVGVTFAVYNGHSFERVQVEPEMIGHYLGEFHLTR
STVEHGQAGIGATRSSKFVPLK
>hrr_distributum_JCM_10118
-MSSDYRTGREGKEFAYRGHSLDELQEMDVDEVAELLPARQRRSIVRGLGTEQQKLLETV
RSRDKETTADDPIRTHLRDMPVLPEFVGVTFAVYNGHSFERVQVEPEMIGHYLGEFHLTR
STVEHGQAGIGATRSSKFVPLK
>hrr_E8
-MSSDYRTGREGKEFAYRGHSLDELQEMDVDEVAELLPARQRRSIVRGLGTEQQKLLETV
RSRDKETTADDPIRTHLRDMPVLPEFVGVTFAVYNGHSFERVQVEPEMIGHYLGEFHLTR
STVEHGQAGIGATRSSKFVPLK
>hrr_LG2
-MSSDYRTGREGKEFAYRGHSLDELQEMDVDEVAELLPARQRRSIVRGLGTEQQKLLETV
RSRDKETTADDPIRTHLRDMPVLPEFVGVTFAVYNGHSFERVQVEPEMIGHYLGEFHLTR
STVEHGQAGIGATRSSKFVPLK
>hrr_LG3
-MSSDYRTGREGKEFAYRGHSLDELQEMDVDEVAELLPARQRRSIVRGLGTEQQKLLETV
RSRDKETTADDPIRTHLRDMPVLPEFVGVTFAVYNGHSFERVQVEPEMIGHYLGEFHLTR
STVEHGQAGIGATRSSKFVPLK
>hrr_litoreum_JCM_13561
-MSSDYRTGREGKEFAYRGHSLDELQEMDVDEVAELLPARQRRSIVRGLGTEQQKLLETV
RSRDKETTADDPIRTHLRDMPVLPEFVGVTFAVYNGHSFERVQVEPEMIGHYLGEFHLTR
STVEHGQAGIGATRSSKFVPLK
>hrr_terrestre_JCM_10247
-MSSDYRTGREGKEFAYRGHSLDELQEMDVDEVAELLPARQRRSIVRGLGTEQQKLLETV
RSRDKETTADDPIRTHLRDMPVLPEFVGVTFAVYNGHSFERVQVEPEMIGHYLGEFHLTR
STVEHGQAGIGATRSSKFVPLK
>hrr_C2_a
-MSSDYRTGREGEEFAYRGHSLDELQEMDVDEVAELLPARQRRSIVRGLGTEQQKLLETV
RSRDKETTADDPIRTHLRDMPILPEFVGVTFAVYNGHSFERVQVEPEMIGHYLGEFHLTR
STVEHGQAGIGATRSSKFVPLK
>hrr_Ec15
-MSSDYRTGREGEEFAYRGHSLDELQEMDVDEVAELLPARQRRSIVRGLGTEQQKLLETV
RSRDKETTADDPIRTHLRDMPILPEFVGVTFAVYNGHSFERVQVEPEMIGHYLGEFHLTR
STVEHGQAGIGATRSSKFVPLK
>hrr_Fb21
-MSSDYRTGREGEEFAYRGHSLDELQEMDVDEVAELLPARQRRSIVRGLGTEQQKLLETV
RSRDKETTADDPIRTHLRDMPILPEFVGVTFAVYNGHSFERVQVEPEMIGHYLGEFHLTR
STVEHGQAGIGATRSSKFVPLK
>hrr_G37
-MSSDYRTGREGEEFAYRGHSLDELQEMDVDEVAELLPARQRRSIVRGLGTEQQKLLETV
RSRDKETTADDPIRTHLRDMPILPEFVGVTFAVYNGHSFERVQVEPEMIGHYLGEFHLTR
STVEHGQAGIGATRSSKFVPLK
>hrr_Ga2p
-MSSDYRTGREGEEFAYRGHSLDELQEMDVDEVAELLPARQRRSIVRGLGTEQQKLLETV
RSRDKETTADDPIRTHLRDMPILPEFVGVTFAVYNGHSFERVQVEPEMIGHYLGEFHLTR
STVEHGQAGIGATRSSKFVPLK
>hrr_Ga36
-MSSDYRTGREGEEFAYRGHSLDELQEMDVDEVAELLPARQRRSIVRGLGTEQQKLLETV
RSRDKETTADDPIRTHLRDMPILPEFVGVTFAVYNGHSFERVQVEPEMIGHYLGEFHLTR
STVEHGQAGIGATRSSKFVPLK
>hrr_LD3
-MSSDYRTGREGEEFAYRGHSLDELQEMDVDEVAELLPARQRRSIVRGLGTEQQKLLETV
RSRDKETTADDPIRTHLRDMPILPEFVGVTFAVYNGHSFERVQVEPEMIGHYLGEFHLTR
STVEHGQAGIGATRSSKFVPLK
>hrr_LG1
-MSSDYRTGREGEEFAYRGHSLDELQEMDVDEVAELLPARQRRSIVRGLGTEQQKLLETV
RSRDKETTADDPIRTHLRDMPILPEFVGVTFAVYNGHSFERVQVEPEMIGHYLGEFHLTR
STVEHGQAGIGATRSSKFVPLK
>hrr_saccharovorum_DSM_1137
-MSSDYRTGREGKEFAYRGHSLDELQEMDVEEVAELLPARQRRSIVRGLGTEQQKLLETV
RSRDKETTADDPIRTHLRDMPVLPEFVGVTFSVYNGHSFERVQVEPEMIGHYLGEFHLTR
STVEHGQAGIGATRSSKFVPLK
>hrr_kocurii_JCM_14978
-MSSDYRTGREGKEFAYRGHSLDELQEMDVDEVAELLPARQRRSIVRGLGTEQQKLLETV
RSRDKETTADDPIRTHLRDMPVLPEFVGVTFSVYNGHSFERVQVEPEMIGHFLGEFHLTR
STVEHGQAGIGATRSSKFVPLK
>hrr_coriense_DSM_10284
-MSSDYRTGREGKEFAYRGHSLDELQEMDVDEVAELLPARQRRSIVRGLGTEQQKLLETV
RGRDKETTADDPIRTHLRDMPILPEFVGVTFSVYNGHSFERVQVEPEMIGHYLGEFHLTR
STVEHGQAGIGATRSSKFVPLK
>hrr_californiensis_DSM_19288
-MSSDYRTGREGKEFAYRGHSLDELQEMDVDEVAELLPARQRRSIVRGLGTEQQKLLETV
RSRDKETTADDPIRTHLRDMPVLPEFVGVTFSVYNGHSFERVQVEPEMIGHYLGEFHLTR
STVEHGQAGIGATRSSKFVPLK
>hrr_E3
-MSSDYRTGREGKEFAYRGHSLDELQEMDVDEVAELLPARQRRSIVRGLGTEQQKLLETV
RSRDKETTADDPIRTHLRDMPVLPEFVGVTFSVYNGHSFERVQVEPEMIGHYLGEFHLTR
STVEHGQAGIGATRSSKFVPLK
>hrr_lipolyticum_DSM_21995
-MSSDYRTGREGKEFAYRGHSLDELQEMDVDEVAELLPARQRRSIVRGLGTEQQKLLETV
RSRDKETTADDPIRTHLRDMPVLPEFVGVTFSVYNGHSFERVQVEPEMIGHYLGEFHLTR
STVEHGQAGIGATRSSKFVPLK
>hrr_167
-MSSDYRTGREGKEFAYRGHSLDELQEMDVDEVAELLPARQRRSIVRGLGTEQQKLLETV
RSRDKETTADDPIRTHLRDMPILPEFVGVTFSVYNGHSFERVQVEPEMIGHYLGEFHLTR
STVEHGQAGIGATRSSKFVPLK
>hrr_C2_b
-MSSDYRTGREGKEFAYRGHSLDELQEMDVDEVAELLPARQRRSIVRGLGTEQQKLLETV
RSRDKETTADDPIRTHLRDMPILPEFVGVTFSVYNGHSFERVQVEPEMIGHYLGEFHLTR
STVEHGQAGIGATRSSKFVPLK
>hrr_arcis_JCM_13916
-MSSDYRTGREGKEFAYRGHSLDELQEMDVDEVAELLPARQRRSIVRGLGTEQQKLLETV
RSRDKETTADDPIRTHLRDMPILPEFVGVTFAVYNGHSFERVQVEPEMIGHYLGEFHLTR
STVEHGQAGIGATRSSKFVPLK
>hrr_C3
-MSSDYRTGREGKEFAYRGHSLDELQEMDVDEVAELLPARQRRSIVRGLGTEQQKLLETV
RSRDKETTADDPIRTHLRDMPILPEFVGVTFAVYNGHSFERVQVEPEMIGHYLGEFHLTR
STVEHGQAGIGATRSSKFVPLK
>halophilic_archaeon_J07HX64
MSSQDYQIGHEG-EFTYRGHTLEELQTMELDEVAELLPARQRRTIERGLSVQQEKLLAEA
REAGEEETANDPIRTHLRGMPILPEMVGVTFAVHAGQSFERVKVESEMLGHYLGEFQLTR
QDVEHGQAGIGATRSSKFVPLK
>hcc_morrhuae_DSM_1307
-MSSDYRTGREG-EFTYRGHTIEELQAMDLDEVAELLPARKRRSIERGLSVEKEKLLAKA
REKGNEETANDPIRTHLRDMPVLPEFVGKTFAVHTGQEFERVRIEPEMLGHYLGEFQLTR
TSVEHGQAGIGATRSSKFVPLK
>hcc_thailandensis_JCM_13552
-MSSDYRTGREG-EFTYRGHTIEELQDMDLDEVADLLPARKRRSIERGLSVEKEKLLAKA
REKGDEETANDPIRTHLRDMPVLPEFVGKTFAVHNGQEFERVRIEPEMLGHYLGEFQLTR
TSVEHGQAGIGATRSSKFVPLK
>hcc_hamelinensis_100A6
-MSSDYRTGREG-EFTYRGHTMEELNAMELDEVAELLPARKRRSIERGLSVEKEKLLEKA
READDETTANDPIRTHLRDMPVLPAFVGKTFAIHNGEDFERVRIEPEMLGHYLGEFQLTR
TSVEHGQAGIGATRSSKFVPLK
>hgm_borinquense_DSM_11551
-MSSEYRTGREGEEFTYRGYTLDELQEMELDEVVELLPARQRRSINRGLTLQKEKLLETV
READPEETANSPIRTHLRDMPILPSFVDKTFAVYNGQSFERVRIQPEMVGHYLGEFQLTR
NSVEHGQAGIGATRSSKFVPLK
>hsn_pallida_JCM_14848
-MSSEYRTGREGEEFTYRGHTLEELQEMELDEVVELLPARVRRSINRGLTLQKEKLLDEV
READPEETANSPIRTHLRDMPILPVFVEKTFAVYNGQSFERVRVQPEMIGHYLGEFQLTR
NSVEHGQAGIGATRSSKFVPLK
>hap_paucihalophilus_DX253
MSGSDYRTGREG-EFTYRGYDLDELQDMSLEEVAELLPARMRRSILRGLTVEQEKLLEKA
RNTTAQESANSPIRTHLRDMPVLPSFVEKTFAVYNGSDFERVRIEPEMLGHYLGEFQLTR
TSVEHGQAGIGATRSSKFVPLK
>har_amylolytica_JCM_13557
-MSSEYQIGHEG-EFSFRGHTLDELQEMELEEVAELLPARQRRSIVRGLTEEKHKLLEKA
REAGEEETANDPIRTHLRDMPVVPEMVGLTFAVHDGQNFERVKVEPEMLGHYLGEFQLTR
SSVEHGQAGIGATRSSKFVPLK
>har_argentinensis_DSM_12282
-MSSEYQIGHEG-EFSFRGHTLDELQEMELEEVAELLPARQRRSIVRGLTEEKHKLLEKA
REAGEEETANDPIRTHLRDMPVVPEMVGLTFAVHDGQNFERVKVEPEMLGHYLGEFQLTR
SSVEHGQAGIGATRSSKFVPLK
>har_californiae_ATCC_3379
-MSSEYQIGHEG-EFSFRGHTLDELQEMELEEVAELLPARQRRSIVRGLTEEKHKLLEKA
REAGEEETANDPIRTHLRDMPVVPEMVGLTFAVHDGQNFERVKVEPEMLGHYLGEFQLTR
SSVEHGQAGIGATRSSKFVPLK
>har_hispanica_ATCC_33960
-MSSEYQIGHEG-EFSFRGHTLDELQEMELEEVAELLPARQRRSIVRGLTEEKHKLLEKA
REAGEEETANDPIRTHLRDMPVVPEMVGLTFAVHDGQNFERVKVEPEMLGHYLGEFQLTR
SSVEHGQAGIGATRSSKFVPLK
>har_marismortui_ATCC_43049
-MSSEYQIGHEG-EFSFRGHTLDELQEMELEEVAELLPARQRRSIVRGLTEEKHKLLEKA
REAGEEETANDPIRTHLRDMPVVPEMVGLTFAVHDGQNFERVKVEPEMLGHYLGEFQLTR
SSVEHGQAGIGATRSSKFVPLK
>har_sinaiiensis_ATCC_33800
-MSSEYQIGHEG-EFSFRGHTLDELQEMELEEVAELLPARQRRSIVRGLTEEKHKLLEKA
REAGEEETANDPIRTHLRDMPVVPEMVGLTFAVHDGQNFERVKVEPEMLGHYLGEFQLTR
SSVEHGQAGIGATRSSKFVPLK
>har_vallismortis_ATCC_29715
-MSSEYQIGHEG-EFSFRGHTLDELQEMELEEVAELLPARQRRSIVRGLTEEKHKLLEKA
REAGEEETANDPIRTHLRDMPVVPEMVGLTFAVHDGQNFERVKVEPEMLGHYLGEFQLTR
SSVEHGQAGIGATRSSKFVPLK
>har_japonica_DSM_6131
-MSSEYQIGHEG-EFSFRGHTLDELQEMELEDVAELLPARQRRSIVRGLTEEKHKLLEKA
REAGEEETANDPIRTHLRDMPVVPEMVGLTFAVHDGQNFERVKVEPEMLGHYLGEFQLTR
SSVEHGQAGIGATRSSKFVPLK
>hgn_salarium_B_1
-MSSEYRTGREG-EFTYRGHTLDELQDMELDEVAELLPARMRRTIKRGLGVEHEKLLEKV
RDKSEEETANNPVRTHLRDMPILPSFVGLTFAVYTGQEFERVKIQPEMIGHYLGEFQLTR
NSVTHGQAGIGATRSSKFVPLK
>hcc_saccharolyticus_DSM_5350
-MSSDYRTGREG-EFTYRGHTVEELQSMDREAVAELLPARLRRTIERGLSVEQEQLIEEA
KESGSEETANDPIRTHLRDMPVLPAFVDKTFAVHNGQEFERVRVEPEMLGHYLGEFQLTR
TSVEHGQAGIGATRSSKFVPLK
>hcc_salifodinae_DSM_8989
-MSSDYRTGREG-EFTYRGHTVEELQEMDREAVAELLPARLRRTIERGLSVEQEQLIEEA
AESGTEETANDPIRTHLRDMPVLPAFVNKTFAVHNGQEFERVRVEPEMLGHYLGEFQLTR
TSVEHGQAGIGATRSSKFVPLK
>hac_jeotgali_B3
MSSSDYRTGQEG-EFTFRGHTVDELQEMELEEVAELLPARQRRSIERGLSTEKQKLLEKA
EGRDSEESANNPIRTHLRDMPIVPAFVGKTFAVYNGQEFERVEVRPEMLGHYLGEFQLTR
QSVEHGQAGIGATRSSKFVPLK
>hfx_elongans_ATCC_BAA_1513
-MSTQYRTGREG-EFTYRGYTLEELQDMELEEVAELLPARQRRTITRGLSTEQQKLLEKV
RDKTEEETANAPIRTHLRDMPILPSFVELTFAVYDGKEFERVKIQPEMIGHYLGEFQLTR
TSVEHGQAGIGATRSSKFVPLK
>hfx_larsenii_JCM_13917
-MSTQYRTGREG-EFTYRGYTLEELQDMELEEVAELLPARQRRTITRGLSTEQQKLLEKV
RDKTEEETANAPIRTHLRDMPILPSFVELTFAVYDGKEFERVKIQPEMIGHYLGEFQLTR
TSVEHGQAGIGATRSSKFVPLK
>nrr_bangense_JCM_10635
-MSQEYRTGREG-EFTYRGYTLDELQEMELEEVAEQLPARKRRSIKRGLSVEKQKLLEKA
REKDEEETANAPIRTHLRDMPILPEFVGLTFEVYNGQSFERVRVEPEMIGHYLGEFRLTR
TSVEHGQAGIGATRSSKFVPLK
>ncc_amylolyticus_DSM_10524
-MSQEYRTGREG-EFTYRGHTLEELQEMELDEVVELLPARKRRSITRGLSVEQEKLLEKA
RGKGEEETANAPIRTHLRDMPVLPEFVGLTFSVYNGQSFERVRVEPEMIGHYLGEFQLTR
TSVEHGQAGIGATRSSKFVPLK
>ncc_jeotgali_DSM_18795
-MSQEYRTGREG-EFTYRGHTLDELQEMELEDVAELLPARKRRSIERGLSVEQEKLLEEA
REKGEEETANAPIRTHLRDMPVLPEFVGLTFSVYNGQSFERVRVEPEMIGHYLGEFQLTR
TSVEHGQAGIGATRSSKFVPLK
>ncc_occultus_SP4
-MSQEYRTGREG-EFTYRGYTLDELQEMELEEVAELLPARKRRSITRGLSVEQEKLLEKA
REKGEEETANAPIRTHLRDMPVLPEFVGLTFSVYNGQSFERVRVEPEMIGHYLGEFQLTR
TSVEHGQAGIGATRSSKFVPLK
>nrr_tibetense_GA33
-MSQEYRTGREG-EFTYRGHTLEELQDLDIDEVAELLPARKRRSIERGLSVEKQKLLEKA
REKEEEETANAPIRTHLRDMPILPEFVGLTFEVYNGQSFERVRVEPEMIGHYLGEFQLTR
NSVEHGQAGIGATRSSKFVPLK
>nrr_sulfidifaciens_JCM_14089
-MSQEYRTGREG-EFTYRGHTLEELQDLELEDVAELLPARQRRSIVRGLSVEKQKLLEKA
REKDEEETANAPIRTHLRDMPILPEFVGLTFEVYNGQSFERVRVEPEMIGHYLGEFQLTR
NSVEHGQAGIGATRSSKFVPLK
>nab_asiatica_DSM_12278
-MSQEYRTGREGEEFTYRGHTLEELQDLELDEVAELLPARKRRSIKRGLSVEKQKLLEEA
REKDEQETANAPIRTHLRDMPVLPEFVGLTFEVYNGQSFERVRVEPEMIGHYLGEFQLTR
TSVEHGQAGIGATRSSKFVPLK
>nab_taiwanensis_DSM_12281
-MSQEYRTGREGEEFTYRGHTLEELQDLELDEVAELLPARKRRSIERGLSVEKQKLLEEA
RGKDEQETANAPIRTHLRDMPVLPEFVGLTFEVYNGQSFERVRVEPEMIGHYLGEFQLTR
TSVEHGQAGIGATRSSKFVPLK
>nab_aegyptia_DSM_13077
-MSQEYRTGREGEEFTYRGHTLEELQDLELDEVAELLPARKRRSIERGLSVEKQKLLEEA
REKDEQETANAPIRTHLRDMPVLPEFVGLTFEVYNGQSFERVRVEPEMIGHYLGEFQLTR
TSVEHGQAGIGATRSSKFVPLK
>nab_hulunbeirensis_JCM_10989
-MSQEYRTGREGEEFTYRGHTLDELQDLELEEVAELLPARKRRSITRGLSVEKQKLLEKA
RGKDEQETANAPIRTHLRDMPVLPEFVGLTFEVYNGQSFERVRVEPEMIGHYLGEFRLTR
TSVEHGQAGIGATRSSKFVPLK
>nab_chahannaoensis_JCM_10990
-MSQEYRTGREGEEFTYRGHTLDELQDLELEEVAELLPARKRRSITRGLSVEKQKLLEKA
RGKDEQETANAPIRTHLRDMPVLPEFVGLTFEVYNGQSFERVRVEPEMIGHYLGEFQLTR
NSVEHGQAGIGATRSSKFVPLK
>nab_magadii_ATCC_43099
-MSQEYRTGREGEEFTYRGHTLDELQDLELEEVAELLPARKRRSITRGLSVEKQKLLEKT
RGKDEQETANAPIRTHLRDMPVLPEFVGLTFEVYNGQSFERVRVEPEMIGHYLGEFQLTR
NSVEHGQAGIGATRSSKFVPLK
>htg_thermotolerans_DSM_11522
-MSQEYRTGREG-EFTYRGHTLEELQSMELDEVVELLPARQRRSIERGLSVEKEKLLEEA
REAGEEETANNPIRTHLRDMPILPEFVGLTFEVYNGQAFERVRVEPEMIGHYLGEFQLTR
TSVEHGQAGIGATRSSKFVPLK
>nnm_pellirubrum_DSM_15624
-MSQEYRTGREG-EFTYRGHTLEELQSMELDEVVELLPARQRRSIERGLSVEKEKLLEEA
REAGEEETANNPIRTHLRDMPILPEFVGLTFEVYNGQAFERVRVEPEMIGHYLGEFQLTR
TSVEHGQAGIGATRSSKFVPLK
>nnm_versiforme_JCM_10478
-MSQEYRTGREG-EFTYRGHTLEELQDLELDEVVELLPARQRRSIQRGLSTEKEKLLEEA
RNKGEEETANDPIRTHLRDMPILPEFVGMTFEVYNGQAFERVRVDPEMIGHYLGEFQLTR
TSVEHGQAGIGATRSSKFVPLK
>hrr_LB1
-MSQEYRTGREG-EFTYRGHTLEELQDMELDEVVELLPARQRRSIQRGLSVEKEKLLEEA
REKGEEETANDPIRTHLRDMPILPEFVGMTFEVYNGQAFERVRVEPEMIGHYLGEFQLTR
TSVEHGQAGIGATRSSKFVPLK
>nnm_altunense_JCM_14663
-MSQEYRTGREG-EFTYRGHTLEELQDMELDEVVELLPARQRRSIQRGLSVEKEKLLEEA
REKGEEETANDPIRTHLRDMPILPEFVGMTFEVYNGQAFERVRVEPEMIGHYLGEFQLTR
TSVEHGQAGIGATRSSKFVPLK
>nnm_gari_JCM_14663
-MSQEYRTGREG-EFTYRGHTLEELQDMELDEVVELLPARQRRSIQRGLSVEKEKLLAEA
REKGEEETANDPIRTHLRDMPILPAFVGMTFEVYNGQAFERVRVEPEMIGHYLGEFQLTR
TSVEHGQAGIGATRSSKFVPLK
>nnm_sp_J7_2
-MSQEYRTGREG-EFTYRGHTLEELQDMELDEVVELLPARQRRSIQRGLSVEKEKLLAEA
REKGEEETANDPIRTHLRDMPILPAFVGMTFEVYNGQAFERVRVEPEMIGHYLGEFQLTR
TSVEHGQAGIGATRSSKFVPLK
>nnm_pallidum_DSM_3751
-MSQEYRTGREG-EFTYRGHTLEELQDMELDEVVELLPARQRRSIQRGLSVEKEKLLEEA
REKGEEETANDPIRTHLRDMPILPAFVGMTFEVYNGQAFERVRVEPEMIGHYLGEFQLTR
TSVEHGQAGIGATRSSKFVPLK
>nbt_gregoryi_SP2
-MSQEYRTGREG-EFTYRGHTLDELQDMELEEVAELLPARKRRSIERGLSVEKQKLLEEA
REKDEDETANAPIRTHLRDMPILPEFVGLTFEVHNGQAFERVRIEPEMIGHYLGEFQLTR
TSVEHGQAGIGATRSSKFVPLK
>hbi_lacisalsi_AJ5
-MSQEYRTGREG-EFTYRGHTLDELQDMELEEVAELLPARKRRSIERGLSVEKQKLLEEA
REKGEEETANAPIRTHLRDMPILPEFVGLTFEVHNGQSFERVYVEPEMIGHYLGEFQLTR
TSVEHGQAGIGATRSSKFVPLK
>hbi_nitrareducens_JCM_10879
-MSQEYRTGREG-EFTYRGHTLDELQDMELEEVAELLPARKRRSIERGLSVEKRKLLEEA
REKGEEETANAPIRTHLRDMPILPEFVGLTFEVHNGQSFERVYVEPEMIGHYLGEFQLTR
TSVEHGQAGIGATRSSKFVPLK
>hpg_xanaduensis_SH_6
-MSQEYRTGREGEEFTYRGHTLDELQDMELEEVAELLPARQRRSIKRGLSVEKQKLLEEA
RDKGEEETANAPIRTHLRDMPILPEFVGLTFEVYNGQSFERVRIEPEMVGHYLGEFQLTR
TSVEHGQAGIGATRSSKFVPLK
>htg_salina_JCM_13891
-MSQEYRTGREG-EFTYRGHTLEELQAMELEEVAELLPARQRRSIERGLSVEKQKLLEEA
REKEEEETANAPIRTHLRDMPILPEFVGLTFEVYTGQAFERVRVEPEMIGHYLGEFQLTR
TSVEHGQAGIGATRSSKFVPLK
>htg_turkmenica_DSM_5511
-MSQEYRTGREG-EFTYRGHTLEELQAMELEEVAELLPARQRRSIERGLSVEKQKLLEEA
REKEEEETANAPIRTHLRDMPILPEFVGLTFEVYTGQAFERVRVEPEMIGHYLGEFQLTR
TSVEHGQAGIGATRSSKFVPLK
>nln_innermongolicus_JCM_12255
-MSQEYRTGREG-EFTYRGHTLDELQEMELDEVAELLPARQRRSIERGLSVEKQKLLEEA
RESEEEETANAPIRTHLRDMPILPEFVGLTFEVYNGQSFERVRIEPEMIGHYLGEFQLTR
TSVEHGQAGIGATRSSKFVPLK
>hbt_sp_DL_1
-MSTEYRTGREG-EFTYRGHDLDELQDMSLEEVAELLPARQRRTITRGLSDQHQKVLEEA
RESTAEETANNPIRTHLRDMPVLPDFVGLTFAVYSGQEFERVEVQPEMIGHYLGEFQLTR
NSVEHGQAGIGATRSSKFVPLK
>hmc_mukohataei_DSM_12286
-MSSGYQTGQEG-DFTYRGHTLDELQELSLDEVAELLPARQRRSITRGLTDEQQKLLEEA
RDAEPEETANNPIRTHLRDMPILPEFVDLTFAVHNGQSFERVQVEPEMIGHYLGEFQLTR
KSVEHGQAGIGATRSSKFVPLK
>htg_limicola_JCM_13563
-MSQEYRTGREG-EFTYRGYTVEELQDMELDEVVELLPARQRRSIQRGLSVEKQKLLEEA
RNADEEETANAPIRTHLRDMPILPEFVDLTFEVYNGQSFERVRVEPEMIGHYLGEFRLTR
TSVEHGQAGIGATRSSKFVPLK
>hvx_asiaticus_JCM_14624
-MTQEYRTGREG-EFTYRGHTLDELQEMELDEVAELLPARKRRSIRRGLSTEQEKLLEKA
RNRTEEETANDPIRTHLRNMPVLPEFVDLTFAVYDGQEFGRVRVEPEMIGHYLGEFQLTR
TSVEHGQAGIGATRSSKFVPLK
>hvx_ruber_XH_70
-MTQEYRTGREG-EFTYRGHTLDELQEMELDEVAELLPARKRRSIRRGLSTEQEKLLEKA
RNRTEEETANDPIRTHLRNMPVLPEFVDLTFAVYDGQEFGRVRVEPEMIGHYLGEFQLTR
TSVEHGQAGIGATRSSKFVPLK
>hfx_denitrificans_ATCC_35960
-MSTQYRTGREG-EFTYRGHTLDELQEMELDEVAELLPARQRRTITRGLSAEHEKLLAKA
QEKTEEETANAPIRTHLRDMPILPELVGLTFAVYTGQEFERTQIQPEMIGHYLGEFQLTR
SSVEHGQAGIGATRSSKFVPLK
>hfx_alexandrinus_JCM_10717
-MSTQYRTGREG-EFTYRGYTLDELQEMELDEVAELLPARQRRTITRGLSAEHEKLLAKA
QDKTEEETANAPIRTHLRDMPILPEFVGLTFAVYTGQEFERTQIQPEMIGHYLGEFQLTR
SSVEHGQAGIGATRSSKFVPLK
>hfx_ATCC_BAA-644
-MSTQYRTGREG-EFTYRGYTLDELQEMELDEVAELLPARQRRTITRGLSAEHEKLLAKA
QDKTEEETANAPIRTHLRDMPILPEFVGLTFAVYTGQEFERTQIQPEMIGHYLGEFQLTR
SSVEHGQAGIGATRSSKFVPLK
>hfx_ATCC_BAA-645
-MSTQYRTGREG-EFTYRGYTLDELQEMELDEVAELLPARQRRTITRGLSAEHEKLLAKA
QDKTEEETANAPIRTHLRDMPILPEFVGLTFAVYTGQEFERTQIQPEMIGHYLGEFQLTR
SSVEHGQAGIGATRSSKFVPLK
>hfx_ATCC_BAA-646
-MSTQYRTGREG-EFTYRGYTLDELQEMELDEVAELLPARQRRTITRGLSAEHEKLLAKA
QDKTEEETANAPIRTHLRDMPILPEFVGLTFAVYTGQEFERTQIQPEMIGHYLGEFQLTR
SSVEHGQAGIGATRSSKFVPLK
>hfx_BAB-2207
-MSTQYRTGREG-EFTYRGYTLDELQEMELDEVAELLPARQRRTITRGLSAEHEKLLAKA
QDKTEEETANAPIRTHLRDMPILPEFVGLTFAVYTGQEFERTQIQPEMIGHYLGEFQLTR
SSVEHGQAGIGATRSSKFVPLK
>hfx_lucentense_DSM_14919
-MSTQYRTGREG-EFTYRGYTLDELQEMELDEVAELLPARQRRTITRGLSAEHEKLLAKA
QDKTEEETANAPIRTHLRDMPILPEFVGLTFAVYTGQEFERTQIQPEMIGHYLGEFQLTR
SSVEHGQAGIGATRSSKFVPLK
>hfx_volcanii_DS2
-MSTQYRTGREG-EFTYRGYTLDELQEMELDEVAELLPARQRRTITRGLSAEHEKLLAKA
QDKTEEETANAPIRTHLRDMPILPEFVGLTFAVYTGQEFERTQIQPEMIGHYLGEFQLTR
SSVEHGQAGIGATRSSKFVPLK
>hfx_gobbonsii_ATCC_33959
-MSTQYRTGREG-EFTYRGYTLDELQDMELDEVAELLPARQRRTITRGLSAEHEKLLAKA
QDKTEEETANTPIRTHLRDMPILPEFVGLTFAVYTGQEFERTQIQPEMIGHYLGEFQLTR
SSVEHGQAGIGATRSSKFVPLK
>hfx_prahovense_DSM_18310
-MSTQYRTGREG-EFTYRGYTLDELQDMELDEVTELLPARQRRTITRGLSAEHEKLLAKA
QDKTEEETANTPIRTHLRDMPILPEFVGLTFAVYTGQEFERTQIQPEMIGHYLGEFQLTR
SSVEHGQAGIGATRSSKFVPLK
>hrd_tiamatea_SARL4B
MSSHDYQIGHEG-EFTYRGHTLEELQDMSVEEVAELLPARQRRSIKRGLSYEKRQLLEEA
REAGEEETANDPIRTHLRDMPILPEFVGITFAVYNGQSFERVKVEPEMLGHYLGEFQLTR
TSVEHGQAGIGATRSSKFVPLK
>hrd_utahensis_DSM_12940
MSSHDYQIGHEG-EFTYRGHTLEELQDMSVEEVAELLPARMRRSIKRGLSYEKRQLLEEA
RDAGEEETANDPIRTHLRDMPILPEFVGITFAVHNGQSFERVKVEPEMLGHYLGEFQLTR
TSVEHGQAGIGATRSSKFVPLK
>hns_J07HN4
-MSTEYRTGREG-EFTYRGHTLEELQEMELDEVAELLPARQRRTITRGLSDEHQKLLAKA
RDSTEEETANNPLRTHLRDMPVLPEFVGLTFAVYTGQSFERVEIKPEMIGHYLGEFQLTR
SSVEHGQAGIGATRSSKFVPLK
>hbt_sp_NRC_1
-MSTEYRTGREG-EFTYRGHDLDELQEMSLEDVAELLPARQRRTITRGLSEEHHKVLAEA
RESGTEETANNPIRTHLRDMPVLPEFVGLTFAVYTGQEFERVEVQPEMIGHYLGEFQLTR
SSVEHGQAGIGATRSSKFVPLK
>hbt_salinarum_R_1
-MSTEYRTGREG-EFTYRGHDLDELQEMSLEDVAELLPARQRRTITRGLSEEHHKVLAEA
RESGTEETANNPIRTHLRDMPVLPEFVGLTFAVYTGQEFERVEVQPEMIGHYLGEFQLTR
SSVEHGQAGIGATRSSKFVPLK
>haloarchaeon_3A1_DGR
-MSTEYRIGREGEEFAYRGHTLEELQELDLDEVAELLPARQRRTIERGLGTEQRKLLETA
RQRTEEGTADDPIRTHLRDMPILPEFVGLTFEVYTGQSFERVRVRPEMIGHYLGEFQLTR
TSVEHGQAGIGATRSSKFVPLK
>nmn_moolapensis_8_8_11
-MSSEYQIGHEG-EFRYRGHTLDELQSMELDEVAELLPARQRRTIKRGLSVEQEKLLEKA
REAGDEETANDPIRTHLRGMPIVPAFVGLTFAVHNGQSFERVEVEPEMIGHYLGEFQLTR
NSVEHGQAGIGATRSSKFVPLK
>hqr_walsbyi_C23
-MSSEYRTGREG-EFTYRGHTLDELQAMSLEDITALLPARQRRTIERGLTTEQQKLRETV
RDADPQKTANDPIRTHLRDMPILPSFVEKTIAVYNGQSFERVRIEPEMIGHYLGEFQLTR
TSVEHGQAGIGATRSSKFVPLK
>hqr_walsbyi_DSM_16790
-MSSEYRTGREG-EFTYRGHTLDELQAMSLEDITALLPARQRRTIERGLTTEQQKLRETV
RDADPQKTANDPIRTHLRDMPILPSFVEKTIAVYNGQSFERVRIEPEMIGHYLGEFQLTR
TSVEHGQAGIGATRSSKFVPLK
>hfx_mediterranei_ATCC_33500
-MSTQYRTGREG-EFTYRGYTLEELQDMELDEVAELLPARQRRTITRGLSTEHEKLLAKA
ENKTEEETANTPIRTHLRDMPVLPEFVGLTFAVYNGQEFERVEVQPEMIGHYLGEFQLTR
TSVEHGQAGIGATRSSKFVPLK
>hfx_mucosum_ATCC_BAA_1512
-MSTQYRTGREG-EFTYRGYTLEELQDMELDEVAELLPARQRRTITRGLSTEHEKLLAKA
EDKTEEETANAPIRTHLRDMPILPEFVGLTFAVYNGQEFERVEVEPEMIGHYLGEFQLTR
TSVEHGQAGIGATRSSKFVPLK
>hns_J07HN6
-MSSEYRTGREG-EFTYRGHTLDELQEMELDEVAELLPARQRRTITRGLSEEHQKLLDEA
ADSTADETADNPIRTHLRDMPILPGFVGLTFAVYTGQSFERVEVDPEMIGHYLGEFQLTR
SSVEHGQAGIGATRSSKFVPLK
>hrr_J07HR59
-MSSEYRTGREG-DFTYRGHTLEELQALDIDEVAELLPARQRRTIQRNLGAEHEKLLTEA
READADATADDPIRTHLRDMPVLPEFVDLTFAVYTGQSFERVQVKPEMIGHYLGEFQLTR
TSVEHGQAGIGATRSSKFVPLK
>hrr_chaoviator_HaloG
-MSSDYRTGREG-EFTYRGHTLEELQEMDLDDVVELLPARKRRSIERGLSVEQEKLLEKA
REKDEETTANAPIRTHLRNMPILPEFVGLTFAVYNGQSFERVRVEPEMIGHYLGEFQLTR
TSVEHGQAGIGATRSSKFVPLK
>nmn_pharaonis_DSM_2160
-MSSEYQIGHEG-EFTYRGHTLDELQEMELDEVAELLPARQRRTIKRGLSVEQEKLLDEA
REAGEEETANNPIRTHLRDMPILPRFVGLTFAVYNGQSFERVEVEPEMIGHYLGEFQLTR
TSVEHGQAGIGATRSSKFVPLK
>halophilic_archaeon_J07HB67
------------------------------------------------------------
-------------------------------AVYTGQSFERVEVEPEMIGHYLGEFQLTR
TSVEHGQAGIGATRSSKFVPLK
