# Supplementary material for: Inteins as indicators of gene flow in the halobacteria
Source: Front Microbiol. 2014 Jun 26;5:299. doi: 10.3389/fmicb.2014.00299 (PMC4071816; doi:10.3389/fmicb.2014.00299)
Supplement: Supplementary file 1 [file DataSheet1.ZIP › data_file1/reference_tree_alignment/S16e_S9p.aln]

>lcl|38015_2852 unnamed protein product
MRALEDIGLLGDYAVWFITPSIYFVVTAVTVLALGIGALA--------------------
------------------------------------RDRNTGSIPSTVGLIGSVWAV---
---------------------------------GAVGWVLWYGLSTSTP-----------
---------------------LRLWVPVATTGIALG------------------------
------ATALYYWGASFVNVTHLRHPLILLAVFGQLWDAAQNLIG---------------
------------------------------------------------------------
----VTFLGYSPKLVVTNLVYQATGFAGSTFVLKL-------------------------
-------------------------VVTVGIVWYLADAKEE-----MNHTWWWLMT----
------------------------------------------------------------
---------------------FFIGAIGLPM-----------------------------
----------------GVRGSL--------------------------------------
-RMLLGA
>gi|515912009|ref|WP_017342592.1| ATPase [Halorubrum sp. T3]
----------------------MNVVPDTSAVVDGRVSERVADGTYESVTVFVPEAVVGE
LESQANDGLESGWDGLSELKRLADFADEGRIELRYVGERASGDARSNAHE-GDVDALIRD
LAADHDATLLSSDVVQAEVARAKGLDVEYVEPVARGVV-------DELPIQDFFTDETMS
VHLKTGTVPKAKRGTLGEMRYVEIADEETDEEQMREWANSIVDLARQSNEGFIELSDDGM
DIVQFRNYRIAVARPPFADGIEITAVRPIAKTTLDDYEFADELRDRFTERKRGVLISGSP
GAGKSTFAQAVAEFLNDSDYAVKTMEKPRDLQVGPEITQYGALGGEMENTADSLLLVRPD
YTIYDEVRKTNDFEVFSDMRMAGVGMVGVVHASRAIDALQRLVGRVELGMIPQIVDTVVY
IEAGEVHTVYDVTTEVKVPAGLTAEDLARPVIQVSNFETGRPEYEIYTFNRQVVTVPLDE
NGGEAESESGVGRIAKKEIEREIKSVAHGRVDVTLNGDDEAVVYVTEGDIGTVIGKGGGR
IADIENRLGIDIDVRTHDEKP---GGSGSAASGGAAENGRGDGQVGAERGTVVAPEITSR
HVVIDVDDGVGETVEVRADGEYLFTATVGRGGEVQVSRGSAIAEELEDAIDRNRTVTVVP
AR-----
>gi|339756411|gb|EGQ39994.1| SSU ribosomal protein S9P [Candidatus Nanosalinarum sp. J07AB56]
---------------------MGAVKAHAS------------------------------
------------------------------------GSRKTASARATVSE-GN-------
---------------------------------GRFRF-------NSRP-----------
---------------------LHILD-ESQRNRIKE------------------------
------PLLIA----------------------------GEEVIE---------------
------------------------------------------------------------
-------------DVKIEVDAEGGGKQGQAEAARM-------------------------
-------------------------AVARALVEFTDSEELEQAF--RDYDRNMMVE----
------------------------------------------------------------
------------DPRRVETRKPSQSSKGARH-----------------------------
----------------KQQKSY--------------------------------------
-R-----
>gi|541180695|gb|ERG89292.1| archaeal ribosomal protein S9P [halophilic archaeon J07HX5]
------------------------MVTNTS------------------------------
------------------------------------GKKKTAIARATVKQ-GS-------
---------------------------------GKLRV-------NSRP-----------
---------------------VELADPETARLKMVE------------------------
------PFRVV----------------------------DDDLRS---------------
------------------------------------------------------------
-------------EVDIDVTVEGGGIMGQADAVRT-------------------------
-------------------------AVARGIVQYTNDAELRDAY--MAFDRSLLVN----
------------------------------------------------------------
------------DVRQSEAKKF--GGPGARA-----------------------------
----------------RYQKSY--------------------------------------
-R-----
>gi|541201813|gb|ERH09878.1| SSU ribosomal protein S9P [halophilic archaeon J07HX64]
------------------------MVTNTS------------------------------
------------------------------------GKKKTAIARATVRD-GT-------
---------------------------------GKIRI-------NAQP-----------
---------------------VELVEPELSRLKMLE------------------------
------PFRVV----------------------------DRNVRD---------------
------------------------------------------------------------
-------------DVDIDISVEGGGTVGQADAVRT-------------------------
-------------------------AVARGLVEHSNDAELRDAY--REFDRSLLVN----
------------------------------------------------------------
------------DVRQRESKKW--GGPGARA-----------------------------
----------------RYQKSY--------------------------------------
-R-----
>gi|448667517|ref|ZP_21686017.1| 30S ribosomal protein S9P [Haloarcula amylolytica JCM 13557]
------------------------MVTNTS------------------------------
------------------------------------GKKKTAVARATVRE-GE-------
---------------------------------GRVRI-------DSQP-----------
---------------------VELVDPELAQLKMLE------------------------
------PFRIA----------------------------EDDLRG---------------
------------------------------------------------------------
-------------EVDVEVSVEGGGVMGQADAART-------------------------
-------------------------AIARGLVDHTNDAELRDAF--MEFDRSLLVN----
------------------------------------------------------------
------------DVRQSEPKKW--GGPGARA-----------------------------
----------------RYQKSY--------------------------------------
-R-----
>gi|448678702|ref|ZP_21689709.1| 30S ribosomal protein S9P [Haloarcula argentinensis DSM 12282]
------------------------MVTNTS------------------------------
------------------------------------GKKKTAVARATVRE-GE-------
---------------------------------GRVRI-------DSQP-----------
---------------------VELVDPELAQLKMLE------------------------
------PFRIA----------------------------EDDLRG---------------
------------------------------------------------------------
-------------EVDVEVSVEGGGVMGQADAART-------------------------
-------------------------AIARGLVDHTNDAELRDAF--MEFDRSLLVN----
------------------------------------------------------------
------------DVRQSEPKKW--GGPGARA-----------------------------
----------------RYQKSY--------------------------------------
-R-----
>gi|448651243|ref|ZP_21680312.1| 30S ribosomal protein S9P [Haloarcula californiae ATCC 33799]
------------------------MVTNTS------------------------------
------------------------------------GKKKTAVARATVRE-GE-------
---------------------------------GRVRI-------DSQP-----------
---------------------VELVDPELAQLKMLE------------------------
------PFRIA----------------------------EDDLRG---------------
------------------------------------------------------------
-------------EVDVEVSVEGGGVMGQADAART-------------------------
-------------------------AIARGLVDHTNDAELRDAF--MEFDRSLLVN----
------------------------------------------------------------
------------DVRQSEPKKW--GGPGARA-----------------------------
----------------RYQKSY--------------------------------------
-R-----
>gi|344211113|ref|YP_004795433.1| 30S ribosomal protein S9P [Haloarcula hispanica ATCC 33960]
------------------------MVTNTS------------------------------
------------------------------------GKKKTAVARATVRE-GE-------
---------------------------------GRVRI-------DSQP-----------
---------------------VELVDPELAQLKMLE------------------------
------PFRIA----------------------------EDDLRG---------------
------------------------------------------------------------
-------------EVDVEVSVEGGGVMGQADAART-------------------------
-------------------------AIARGLVDHTNDAELRDAF--MEFDRSLLVN----
------------------------------------------------------------
------------DVRQSEPKKW--GGPGARA-----------------------------
----------------RYQKSY--------------------------------------
-R-----
>gi|448689115|ref|ZP_21694852.1| 30S ribosomal protein S9P [Haloarcula japonica DSM 6131]
------------------------MVTNTS------------------------------
------------------------------------GKKKTAVARATVRE-GE-------
---------------------------------GRVRI-------DSQP-----------
---------------------VELVDPELAQLKMLE------------------------
------PFRIA----------------------------EDDLRG---------------
------------------------------------------------------------
-------------EVDVEVSVEGGGVMGQADAART-------------------------
-------------------------AIARGLVDHTNDAELRDAF--MEFDRSLLVN----
------------------------------------------------------------
------------DVRQSEPKKW--GGPGARA-----------------------------
----------------RYQKSY--------------------------------------
-R-----
>gi|55377002|ref|YP_134852.1| 30S ribosomal protein S9 [Haloarcula marismortui ATCC 43049]
------------------------MVTNTS------------------------------
------------------------------------GKKKTAVARATVRE-GE-------
---------------------------------GRVRI-------DSQP-----------
---------------------VELVDPELAQLKMLE------------------------
------PFRIA----------------------------EDDLRG---------------
------------------------------------------------------------
-------------EVDVEVSVEGGGVMGQADAART-------------------------
-------------------------AIARGLVDHTNDAELRDAF--MEFDRSLLVN----
------------------------------------------------------------
------------DVRQSEPKKW--GGPGARA-----------------------------
----------------RYQKSY--------------------------------------
-R-----
>gi|448640847|ref|ZP_21677634.1| 30S ribosomal protein S9P [Haloarcula sinaiiensis ATCC 33800]
------------------------MVTNTS------------------------------
------------------------------------GKKKTAVARATVRE-GE-------
---------------------------------GRVRI-------DSQP-----------
---------------------VELVDPELAQLKMLE------------------------
------PFRIA----------------------------EDDLRG---------------
------------------------------------------------------------
-------------EVDVEVSVEGGGVMGQADAART-------------------------
-------------------------AIARGLVDHTNDAELRDAF--MEFDRSLLVN----
------------------------------------------------------------
------------DVRQSEPKKW--GGPGARA-----------------------------
----------------RYQKSY--------------------------------------
-R-----
>gi|448630477|ref|ZP_21673132.1| 30S ribosomal protein S9P [Haloarcula vallismortis ATCC 29715]
------------------------MVTNTS------------------------------
------------------------------------GKKKTAVARATVRE-GE-------
---------------------------------GRVRI-------DSQP-----------
---------------------VELVDPELAQLKMLE------------------------
------PFRIA----------------------------EDDLRG---------------
------------------------------------------------------------
-------------EVDVEVSVEGGGVMGQADAART-------------------------
-------------------------AIARGLVDHTNDAELRDAF--MEFDRSLLVN----
------------------------------------------------------------
------------DVRQSEPKKW--GGPGARA-----------------------------
----------------RYQKSY--------------------------------------
-R-----
>gi|257388635|ref|YP_003178408.1| 30S ribosomal protein S9 [Halomicrobium mukohataei DSM 12286]
------------------------MVTNTS------------------------------
------------------------------------GKKKTAVARATVRE-GE-------
---------------------------------GRVRI-------DSQP-----------
---------------------VELVDPELAQLKMLE------------------------
------PFRIA----------------------------DDDLRE---------------
------------------------------------------------------------
-------------QVDVEVSVEGGGVMGQADAART-------------------------
-------------------------AIARGLVDHTNDAELRDAF--MEFDRSLLVN----
------------------------------------------------------------
------------DVRQSEAKKW--GGPGARA-----------------------------
----------------RYQKSY--------------------------------------
-R-----
>gi|257053582|ref|YP_003131415.1| 30S ribosomal protein S9P [Halorhabdus utahensis DSM 12940]
------------------------MVTNTS------------------------------
------------------------------------GKKKTAVARATVSD-GG-------
---------------------------------GRIRI-------DSRP-----------
---------------------VELIDPELAKLKMLE------------------------
------PFRIA----------------------------DDDLRE---------------
------------------------------------------------------------
-------------NVDIDVTVEGGGVMGQADAIRT-------------------------
-------------------------AIARGLVQHTNDAELRDAY--MAFDRSLLVN----
------------------------------------------------------------
------------DVRQSEPKKW--GGPGARA-----------------------------
----------------RYQKSY--------------------------------------
-R-----
>gi|335433581|ref|ZP_08558401.1| 30S ribosomal protein S9P [Halorhabdus tiamatea SARL4B]
------------------------MVTNTS------------------------------
------------------------------------GKKKTAVARATVSD-GD-------
---------------------------------GRIRI-------DSRP-----------
---------------------VELVDPELAKLKMLE------------------------
------PFRIA----------------------------DDDLRE---------------
------------------------------------------------------------
-------------GVDIEVRLEGGGVMGQADAART-------------------------
-------------------------AIARGLVQHTNDAELRDAY--MEFDRSLLVN----
------------------------------------------------------------
------------DVRQSEPKKW--GGPGARA-----------------------------
----------------RYQKSY--------------------------------------
-R-----
>gi|541195502|gb|ERH03759.1| archaeal ribosomal protein S9P [Halorubrum sp. J07HR59]
------------------------MVTNTS------------------------------
------------------------------------GKKKTAIARATVRE-GN-------
---------------------------------GRVRI-------NSEP-----------
---------------------VELIDPEQARLKMLE------------------------
------PFRVG----------------------------GDDLRE---------------
------------------------------------------------------------
-------------GVDIDITVSGGGFSGQADAVRT-------------------------
-------------------------AISRGLVQYLSDAELRDAF--MSFDRTLLVN----
------------------------------------------------------------
------------DVRQSESKKW--GGPGARA-----------------------------
----------------RYQKSY--------------------------------------
-R-----
>gi|16554485|ref|NP_444209.1| 30S ribosomal protein S9 [Halobacterium sp. NRC-1]
------------------------MVTNTS------------------------------
------------------------------------GKKKTAVARATVSD-GE-------
---------------------------------GRVRI-------NSQP-----------
---------------------VELVEPEMARLKMLE------------------------
------PFRIS----------------------------GSDLRG---------------
------------------------------------------------------------
-------------DVDIDIDVAGGGFAGQADAVRT-------------------------
-------------------------AIARGLVEHYGDAELRDAF--REFDRSLLVN----
------------------------------------------------------------
------------DVRQRESKKW--GGPGARA-----------------------------
----------------RYQKSY--------------------------------------
-R-----
>gi|169235948|ref|YP_001689148.1| 30S ribosomal protein S9P [Halobacterium salinarum R1]
------------------------MVTNTS------------------------------
------------------------------------GKKKTAVARATVSD-GE-------
---------------------------------GRVRI-------NSQP-----------
---------------------VELVEPEMARLKMLE------------------------
------PFRIS----------------------------GSDLRG---------------
------------------------------------------------------------
-------------DVDIDIDVAGGGFAGQADAVRT-------------------------
-------------------------AIARGLVEHYGDAELRDAF--REFDRSLLVN----
------------------------------------------------------------
------------DVRQRESKKW--GGPGARA-----------------------------
----------------RYQKSY--------------------------------------
-R-----
>gi|354610852|ref|ZP_09028808.1| ribosomal protein S9P [Halobacterium sp. DL1]
------------------------MVTNTS------------------------------
------------------------------------GKKKTAVARATVSD-GK-------
---------------------------------GRVRI-------NSTP-----------
---------------------VELVEPEMSRFKMLE------------------------
------PFRIA----------------------------GEDLRD---------------
------------------------------------------------------------
-------------GVDVDIDVSGGGFAGQADAVRT-------------------------
-------------------------AIARGLVEHLGDAELRDAY--REFDRSLLVN----
------------------------------------------------------------
------------DVRQSESKKW--GGPGARA-----------------------------
----------------RYQKSY--------------------------------------
-R-----
>gi|448728479|ref|ZP_21710807.1| 30S ribosomal protein S9P [Halococcus saccharolyticus DSM 5350]
------------------------MVTNTS------------------------------
------------------------------------GKKKTAIARATVSE-GE-------
---------------------------------GRVRI-------NAKP-----------
---------------------VELIEPELARLKMLE------------------------
------PFRIA-----------------------------EERRE---------------
------------------------------------------------------------
-------------SVDIEVDVSGGGTVGQADAVRT-------------------------
-------------------------AIARGLVEHANDAELRDAY--MEFDRSLLVN----
------------------------------------------------------------
------------DVRQSESKKW--GGPGARA-----------------------------
----------------RYQKSY--------------------------------------
-R-----
>gi|448733724|ref|ZP_21715966.1| 30S ribosomal protein S9P [Halococcus salifodinae DSM 8989]
------------------------MVTNTS------------------------------
------------------------------------GKKKTAIARATVSE-GE-------
---------------------------------GRVRV-------NAKP-----------
---------------------VELIEPELARLKMVE------------------------
------PFRIA-----------------------------EERRE---------------
------------------------------------------------------------
-------------SVDISVDVSGGGTVGQADAVRT-------------------------
-------------------------AIARGLVEHANDAELRDAY--MEFDRSLLVN----
------------------------------------------------------------
------------DVRQSESKKW--GGPGARA-----------------------------
----------------RYQKSY--------------------------------------
-R-----
>gi|448727620|ref|ZP_21709969.1| 30S ribosomal protein S9P [Halococcus morrhuae DSM 1307]
------------------------MVTNTS------------------------------
------------------------------------GKKKTAIARATVSD-GE-------
---------------------------------GRVRV-------NAQP-----------
---------------------VELAEPELARLKMLE------------------------
------PFRIA-----------------------------DEQRE---------------
------------------------------------------------------------
-------------DVDISVDVRGGGTVGQADAVRT-------------------------
-------------------------AIARALVQHSNDAELRDAY--MEFDRSLLVN----
------------------------------------------------------------
------------DVRQSESKKW--GGPGARA-----------------------------
----------------RYQKSY--------------------------------------
-R-----
>gi|448739237|ref|ZP_21721252.1| 30S ribosomal protein S9P [Halococcus thailandensis JCM 13552]
------------------------MVTNTS------------------------------
------------------------------------GKKKTAIARATVSD-GE-------
---------------------------------GRVRV-------NAQP-----------
---------------------VELAEPELARLKMLE------------------------
------PFRIA-----------------------------DEQRE---------------
------------------------------------------------------------
-------------NVDISVDVRGGGTVGQADAVRT-------------------------
-------------------------AIARALVQHSNDAELRDAY--MEFDRSLLVN----
------------------------------------------------------------
------------DVRQSESKKW--GGPGARA-----------------------------
----------------RYQKSY--------------------------------------
-R-----
>gi|409722492|ref|ZP_11269940.1| 30S ribosomal protein S9P [Halococcus hamelinensis 100A6]
------------------------MVTNTS------------------------------
------------------------------------GKKKTAIARATISD-GE-------
---------------------------------GRVRV-------NSAP-----------
---------------------VELAEPELARLKMLE------------------------
------PFRLA-----------------------------EEQRE---------------
------------------------------------------------------------
-------------EVDISVDVSGGGTVGQADAVRT-------------------------
-------------------------AIARGLVQHTNDAELRDAY--MEFDRSLLVN----
------------------------------------------------------------
------------DVRQSESKKW--GGPGARA-----------------------------
----------------RYQKSY--------------------------------------
-R-----
>gi|452207490|ref|YP_007487612.1| 30S ribosomal protein S9 [Natronomonas moolapensis 8.8.11]
------------------------MVTNTS------------------------------
------------------------------------GKKKTAVARATVSG-GN-------
---------------------------------GRVRI-------NSKP-----------
---------------------VELVEPEQARLKMLE------------------------
------PFRIA----------------------------DEDLRG---------------
------------------------------------------------------------
-------------NVDIDVTVSGGGFAGQADAIRT-------------------------
-------------------------AVARGLVEYTNDAELRDAF--MSFDRSLLVN----
------------------------------------------------------------
------------DVRQSEPKKW--GGPGARA-----------------------------
----------------RYQKSY--------------------------------------
-R-----
>gi|76802062|ref|YP_327070.1| 30S ribosomal protein S9P [Natronomonas pharaonis DSM 2160]
------------------------MVTNTS------------------------------
------------------------------------GKKKTAVARATVSD-GS-------
---------------------------------GRVRI-------NAEP-----------
---------------------VELVEPEQARLKMLE------------------------
------PFRIA----------------------------ADDLRD---------------
------------------------------------------------------------
-------------EVDIEVTVSGGGFAGQADAVRT-------------------------
-------------------------AIARGLVEHTNDAELRDAF--MSFDRSLLVN----
------------------------------------------------------------
------------DVRQSEPKKW--GGPGARA-----------------------------
----------------RYQKSY--------------------------------------
-R-----
>gi|448296793|ref|ZP_21486844.1| 30S ribosomal protein S9P [Halalkalicoccus jeotgali B3]
------------------------MVTNTS------------------------------
------------------------------------GKKKTAIARATVSD-GE-------
---------------------------------GRVRI-------NSQP-----------
---------------------VELVEPEISRLKMLE------------------------
------PFRIV-----------------------------EDVRE---------------
------------------------------------------------------------
-------------GVDIDVNVQGGGYNGQADAVRT-------------------------
-------------------------AIARGLVEFNNDAELRDAY--MEFDRSLLVN----
------------------------------------------------------------
------------DVRQSEPKKW--GGPGARA-----------------------------
----------------RYQKSY--------------------------------------
-R-----
>gi|541205654|gb|ERH13634.1| archaeal ribosomal protein S9P [halophilic archaeon J07HB67]
------------------------MVTNTS------------------------------
------------------------------------GKKKTAVARATVRD-GE-------
---------------------------------GRVRI-------DSTP-----------
---------------------VELVEPEQSRLKMLE------------------------
------PFRVI----------------------------DDELRE---------------
------------------------------------------------------------
-------------EIDIDVAVEGGGFSGQADAART-------------------------
-------------------------AIARGLVQHLGDAELRDAF--MSFDRSLLVN----
------------------------------------------------------------
------------DDRQSEPKKW--GGPGARA-----------------------------
----------------RYQKSY--------------------------------------
-R-----
>gi|322369531|ref|ZP_08044096.1| 30S ribosomal protein S9P [Haladaptatus paucihalophilus DX253]
------------------------MVTNTS------------------------------
------------------------------------GKKKTAIARATVTD-GE-------
---------------------------------GRVRI-------NSKP-----------
---------------------VELVEPEMARLKMLE------------------------
------PFRIA----------------------------GDE-RE---------------
------------------------------------------------------------
-------------EVDVEVSVSGGGITGQADAVRT-------------------------
-------------------------AIARGLVQYMNDAELRDAF--MEFDRSLLVN----
------------------------------------------------------------
------------DVRQSEPKKW--GGPGARA-----------------------------
----------------RYQKSY--------------------------------------
-R-----
>gi|544639651|ref|WP_021074207.1| 30S ribosomal protein S9 [haloarchaeon 3A1_DGR]
------------------------MVTNTS------------------------------
------------------------------------GKKKTAVARATVRD-GE-------
---------------------------------GRVRI-------NSRP-----------
---------------------VELVDPEQARLKMLE------------------------
------PFRIA----------------------------GEDLRD---------------
------------------------------------------------------------
-------------QVDIDITVEGGGFSGQADAART-------------------------
-------------------------AIARGLVQHLGDAELRDAY--MNFDRTLLVN----
------------------------------------------------------------
------------DVRQSEPKKW--GGPGARA-----------------------------
----------------RYQKSY--------------------------------------
-R-----
>lcl|38019_887 unnamed protein product
------------------------MVTNTS------------------------------
------------------------------------GKKKTAVARATVRD-GE-------
---------------------------------GRVRI-------NSQP-----------
---------------------VELVEPEQARLKMLE------------------------
------PFRIA----------------------------GDDIRD---------------
------------------------------------------------------------
-------------GVDIDIDVAGGGFSGQADATRT-------------------------
-------------------------AIARGLVQHLGDAELRDAY--MSFDRTLLVN----
------------------------------------------------------------
------------DVRQSEPKKW--GGPGARA-----------------------------
----------------RYQKSY--------------------------------------
-R-----
>lcl|36547_849 unnamed protein product
------------------------------------------------------------
------------------------------------------------------------
-----------------------------------MRI-------NSQP-----------
---------------------VELVEPEQARLKMLE------------------------
------PFRIA----------------------------GEELRD---------------
------------------------------------------------------------
-------------GVDIDIDVEGGGFSGQADATRT-------------------------
-------------------------AIARGLVQYLGDAELRDAY--MNFDRTLLVN----
------------------------------------------------------------
------------DVRQSEPKKW--GGPGARA-----------------------------
----------------RYQKSY--------------------------------------
-R-----
>gi|448534351|ref|ZP_21621679.1| 30S ribosomal protein S9P [Halorubrum hochstenium ATCC 700873]
------------------------MVTNTS------------------------------
------------------------------------GKKKTAVARATVRE-GE-------
---------------------------------GRVRI-------NSQP-----------
---------------------VELVEPEQARLKMLE------------------------
------PFRIA----------------------------GEDLRD---------------
------------------------------------------------------------
-------------GVDIDIDVEGGGFSGQADAART-------------------------
-------------------------AIARGLVQHLGDAELRDAY--MSFDRTLLVN----
------------------------------------------------------------
------------DVRQSEPKKW--GGPGARA-----------------------------
----------------RYQKSY--------------------------------------
-R-----
>gi|448431135|ref|ZP_21584963.1| 30S ribosomal protein S9P [Halorubrum tebenquichense DSM 14210]
------------------------MVTNTS------------------------------
------------------------------------GKKKTAVARATVRE-GE-------
---------------------------------GRVRI-------NSQP-----------
---------------------VELVEPEQARLKMLE------------------------
------PFRIA----------------------------GEDLRD---------------
------------------------------------------------------------
-------------GVDIDIDVEGGGFSGQADATRT-------------------------
-------------------------AIARGLVQHLGDAELRDAY--MSFDRTLLVN----
------------------------------------------------------------
------------DVRQSEPKKW--GGPGARA-----------------------------
----------------RYQKSY--------------------------------------
-R-----
>lcl|18175_810 unnamed protein product
------------------------MVTNTS------------------------------
------------------------------------GKKKTAVARATVRE-GE-------
---------------------------------GRVRI-------NSQP-----------
---------------------VELVEPEQARLKMLE------------------------
------PFRIA----------------------------GEELRE---------------
------------------------------------------------------------
-------------GVDIDIDVEGGGFSGQADAART-------------------------
-------------------------AIARGLVQHLGDAELRDAY--MNFDRTLLVN----
------------------------------------------------------------
------------DVRQSEPKKW--GGPGARA-----------------------------
----------------RYQKSY--------------------------------------
-R-----
>lcl|18176_1356 unnamed protein product
------------------------MVTNTS------------------------------
------------------------------------GKKKTAVARATVRE-GE-------
---------------------------------GRVRI-------NSQP-----------
---------------------VELVEPEQARLKMLE------------------------
------PFRIA----------------------------GEELRE---------------
------------------------------------------------------------
-------------GVDIDIDVEGGGFSGQADAART-------------------------
-------------------------AIARGLVQHLGDAELRDAY--MNFDRTLLVN----
------------------------------------------------------------
------------DVRQSEPKKW--GGPGARA-----------------------------
----------------RYQKSY--------------------------------------
-R-----
>lcl|18174_2876 unnamed protein product
------------------------------------------------------------
-----------------------------------------------MRE-GE-------
---------------------------------GRVRI-------NSQP-----------
---------------------VELVEPEQARLKMLE------------------------
------PFRIA----------------------------GEELRD---------------
------------------------------------------------------------
-------------GVDIDIDVQGGGFSGQADATRT-------------------------
-------------------------AIARGLVQHLGDAELRDAY--MNFDRTLLVN----
------------------------------------------------------------
------------DVRQSEPKKW--GGPGARA-----------------------------
----------------RYQKSY--------------------------------------
-R-----
>lcl|36548_426 unnamed protein product
------------------------------------------------------------
-----------------------------------------------MRE-GE-------
---------------------------------GRVRI-------NSQP-----------
---------------------VELVEPEQARLKMLE------------------------
------PFRIA----------------------------GEELRD---------------
------------------------------------------------------------
-------------GVDIDIDVEGGGFSGQADATRT-------------------------
-------------------------AIARGLVQHLGDAELRDAY--MNFDRTLLVN----
------------------------------------------------------------
------------DVRQSEPKKW--GGPGARA-----------------------------
----------------RYQKSY--------------------------------------
-R-----
>lcl|18178_2872 unnamed protein product
------------------------MVTNTS------------------------------
------------------------------------GKKKTAVARATVRE-GE-------
---------------------------------GRVRI-------NSQP-----------
---------------------VELVEPEQARLKMLE------------------------
------PFRIA----------------------------GEELRD---------------
------------------------------------------------------------
-------------GVDIDIDVQGGGFSGQADATRT-------------------------
-------------------------AIARGLVQHLGDAELRDAY--MNFDRTLLVN----
------------------------------------------------------------
------------DVRQSEPKKW--GGPGARA-----------------------------
----------------RYQKSY--------------------------------------
-R-----
>lcl|39407_341 unnamed protein product
------------------------MVTNTS------------------------------
------------------------------------GKKKTAVARATVRE-GE-------
---------------------------------GRVRI-------NSQP-----------
---------------------VELVEPEQARLKMLE------------------------
------PFRIA----------------------------GEELRD---------------
------------------------------------------------------------
-------------GVDIDIDVEGGGFSGQADATRT-------------------------
-------------------------AIARGLVQHLGDAELRDAY--MNFDRTLLVN----
------------------------------------------------------------
------------DVRQSEPKKW--GGPGARA-----------------------------
----------------RYQKSY--------------------------------------
-R-----
>gi|448485423|ref|ZP_21606648.1| 30S ribosomal protein S9P [Halorubrum arcis JCM 13916]
------------------------MVTNTS------------------------------
------------------------------------GKKKTAVARATVRE-GE-------
---------------------------------GRVRI-------NSQP-----------
---------------------VELVEPEQARLKMLE------------------------
------PFRIA----------------------------GEELRD---------------
------------------------------------------------------------
-------------GVDIDIDVEGGGFSGQADATRT-------------------------
-------------------------AIARGLVQHLGDAELRDAY--MNFDRTLLVN----
------------------------------------------------------------
------------DVRQSEPKKW--GGPGARA-----------------------------
----------------RYQKSY--------------------------------------
-R-----
>lcl|38016_3039 unnamed protein product
------------------------MVTNTS------------------------------
------------------------------------GKKKTAVARATVRE-GE-------
---------------------------------GRVRI-------NSQP-----------
---------------------VELVEPEQARLKMLE------------------------
------PFRIA----------------------------GEELRD---------------
------------------------------------------------------------
-------------GVDIDIDVEGGGFSGQADATRT-------------------------
-------------------------AIARGLVQHLGDAELRDAY--MNFDRTLLVN----
------------------------------------------------------------
------------DVRQSEPKKW--GGPGARA-----------------------------
----------------RYQKSY--------------------------------------
-R-----
>gi|445693082|gb|ELZ45244.1| 30S ribosomal protein S9P [Halorubrum californiensis DSM 19288]
------------------------MVTNTS------------------------------
------------------------------------GKKKTAVARATVRE-GE-------
---------------------------------GRVRI-------NSQP-----------
---------------------VELVEPEQARLKMLE------------------------
------PFRIA----------------------------GEELRD---------------
------------------------------------------------------------
-------------GVDIDIDVEGGGFSGQADATRT-------------------------
-------------------------AIARGLVQHLGDAELRDAY--MNFDRTLLVN----
------------------------------------------------------------
------------DVRQSEPKKW--GGPGARA-----------------------------
----------------RYQKSY--------------------------------------
-R-----
>lcl|36174_6469 unnamed protein product
------------------------MVTNTS------------------------------
------------------------------------GKKKTAVARATVRE-GE-------
---------------------------------GRVRI-------NSQP-----------
---------------------VELVEPEQARLKMLE------------------------
------PFRIA----------------------------GEELRD---------------
------------------------------------------------------------
-------------GVDIDIDVEGGGFSGQADATRT-------------------------
-------------------------AIARGLVQHLGDAELRDAY--MNFDRTLLVN----
------------------------------------------------------------
------------DVRQSEPKKW--GGPGARA-----------------------------
----------------RYQKSY--------------------------------------
-R-----
>gi|448499369|ref|ZP_21611296.1| 30S ribosomal protein S9P [Halorubrum coriense DSM 10284]
------------------------MVTNTS------------------------------
------------------------------------GKKKTAVARATVRE-GE-------
---------------------------------GRVRI-------NSQP-----------
---------------------VELVEPEQARLKMLE------------------------
------PFRIA----------------------------GEELRD---------------
------------------------------------------------------------
-------------GVDIDIDVEGGGFSGQADATRT-------------------------
-------------------------AIARGLVQHLGDAELRDAY--MNFDRTLLVN----
------------------------------------------------------------
------------DVRQSEPKKW--GGPGARA-----------------------------
----------------RYQKSY--------------------------------------
-R-----
>gi|448519093|ref|ZP_21617869.1| 30S ribosomal protein S9P [Halorubrum distributum JCM 10118]
------------------------MVTNTS------------------------------
------------------------------------GKKKTAVARATVRE-GE-------
---------------------------------GRVRI-------NSQP-----------
---------------------VELVEPEQARLKMLE------------------------
------PFRIA----------------------------GEELRD---------------
------------------------------------------------------------
-------------GVDIDIDVEGGGFSGQADATRT-------------------------
-------------------------AIARGLVQHLGDAELRDAY--MNFDRTLLVN----
------------------------------------------------------------
------------DVRQSEPKKW--GGPGARA-----------------------------
----------------RYQKSY--------------------------------------
-R-----
>lcl|36549_1289 unnamed protein product
------------------------MVTNTS------------------------------
------------------------------------GKKKTAVARATVRE-GE-------
---------------------------------GRVRI-------NSQP-----------
---------------------VELVEPEQARLKMLE------------------------
------PFRIA----------------------------GEELRD---------------
------------------------------------------------------------
-------------GVDIDIDVEGGGFSGQADATRT-------------------------
-------------------------AIARGLVQHLGDAELRDAY--MNFDRTLLVN----
------------------------------------------------------------
------------DVRQSEPKKW--GGPGARA-----------------------------
----------------RYQKSY--------------------------------------
-R-----
>lcl|38020_274 unnamed protein product
------------------------MVTNTS------------------------------
------------------------------------GKKKTAVARATVRE-GE-------
---------------------------------GRVRI-------NSQP-----------
---------------------VELVEPEQARLKMLE------------------------
------PFRIA----------------------------GEELRD---------------
------------------------------------------------------------
-------------GVDIDIDVEGGGFSGQADATRT-------------------------
-------------------------AIARGLVQHLGDAELRDAY--MNFDRTLLVN----
------------------------------------------------------------
------------DVRQSEPKKW--GGPGARA-----------------------------
----------------RYQKSY--------------------------------------
-R-----
>lcl|38021_2954 unnamed protein product
------------------------MVTNTS------------------------------
------------------------------------GKKKTAVARATVRE-GE-------
---------------------------------GRVRI-------NSQP-----------
---------------------VELVEPEQARLKMLE------------------------
------PFRIA----------------------------GEELRD---------------
------------------------------------------------------------
-------------GVDIDIDVEGGGFSGQADATRT-------------------------
-------------------------AIARGLVQHLGDAELRDAY--MNFDRTLLVN----
------------------------------------------------------------
------------DVRQSEPKKW--GGPGARA-----------------------------
----------------RYQKSY--------------------------------------
-R-----
>lcl|38022_192 unnamed protein product
------------------------MVTNTS------------------------------
------------------------------------GKKKTAVARATVRE-GE-------
---------------------------------GRVRI-------NSQP-----------
---------------------VELVEPEQARLKMLE------------------------
------PFRIA----------------------------GEELRD---------------
------------------------------------------------------------
-------------GVDIDIDVEGGGFSGQADATRT-------------------------
-------------------------AIARGLVQHLGDAELRDAY--MNFDRTLLVN----
------------------------------------------------------------
------------DVRQSEPKKW--GGPGARA-----------------------------
----------------RYQKSY--------------------------------------
-R-----
>lcl|23591_2281 unnamed protein product
------------------------MVTNTS------------------------------
------------------------------------GKKKTAVARATVRE-GE-------
---------------------------------GRVRI-------NSQP-----------
---------------------VELVEPEQARLKMLE------------------------
------PFRIA----------------------------GEELRD---------------
------------------------------------------------------------
-------------GVDIDIDVEGGGFSGQADATRT-------------------------
-------------------------AIARGLVQHLGDAELRDAY--MNFDRTLLVN----
------------------------------------------------------------
------------DVRQSEPKKW--GGPGARA-----------------------------
----------------RYQKSY--------------------------------------
-R-----
>lcl|36553_1132 unnamed protein product
------------------------MVTNTS------------------------------
------------------------------------GKKKTAVARATVRE-GE-------
---------------------------------GRVRI-------NSQP-----------
---------------------VELVEPEQARLKMLE------------------------
------PFRIA----------------------------GEELRD---------------
------------------------------------------------------------
-------------GVDIDIDVEGGGFSGQADATRT-------------------------
-------------------------AIARGLVQHLGDAELRDAY--MNFDRTLLVN----
------------------------------------------------------------
------------DVRQSEPKKW--GGPGARA-----------------------------
----------------RYQKSY--------------------------------------
-R-----
>lcl|38024_1299 unnamed protein product
------------------------MVTNTS------------------------------
------------------------------------GKKKTAVARATVRE-GE-------
---------------------------------GRVRI-------NSQP-----------
---------------------VELVEPEQARLKMLE------------------------
------PFRIA----------------------------GEELRD---------------
------------------------------------------------------------
-------------GVDIDIDVEGGGFSGQADATRT-------------------------
-------------------------AIARGLVQHLGDAELRDAY--MNFDRTLLVN----
------------------------------------------------------------
------------DVRQSEPKKW--GGPGARA-----------------------------
----------------RYQKSY--------------------------------------
-R-----
>lcl|38025_1906 unnamed protein product
------------------------MVTNTS------------------------------
------------------------------------GKKKTAVARATVRE-GE-------
---------------------------------GRVRI-------NSQP-----------
---------------------VELVEPEQARLKMLE------------------------
------PFRIA----------------------------GEELRD---------------
------------------------------------------------------------
-------------GVDIDIDVEGGGFSGQADATRT-------------------------
-------------------------AIARGLVQHLGDAELRDAY--MNFDRTLLVN----
------------------------------------------------------------
------------DVRQSEPKKW--GGPGARA-----------------------------
----------------RYQKSY--------------------------------------
-R-----
>lcl|36556_6235 unnamed protein product
------------------------MVTNTS------------------------------
------------------------------------GKKKTAVARATVRE-GE-------
---------------------------------GRVRI-------NSQP-----------
---------------------VELVEPEQARLKMLE------------------------
------PFRIA----------------------------GEELRD---------------
------------------------------------------------------------
-------------GVDIDIDVEGGGFSGQADATRT-------------------------
-------------------------AIARGLVQHLGDAELRDAY--MNFDRTLLVN----
------------------------------------------------------------
------------DVRQSEPKKW--GGPGARA-----------------------------
----------------RYQKSY--------------------------------------
-R-----
>lcl|36557_6966 unnamed protein product
------------------------MVTNTS------------------------------
------------------------------------GKKKTAVARATVRE-GE-------
---------------------------------GRVRI-------NSQP-----------
---------------------VELVEPEQARLKMLE------------------------
------PFRIA----------------------------GEELRD---------------
------------------------------------------------------------
-------------GVDIDIDVEGGGFSGQADATRT-------------------------
-------------------------AIARGLVQHLGDAELRDAY--MNFDRTLLVN----
------------------------------------------------------------
------------DVRQSEPKKW--GGPGARA-----------------------------
----------------RYQKSY--------------------------------------
-R-----
>gi|448453313|ref|ZP_21593756.1| 30S ribosomal protein S9P [Halorubrum litoreum JCM 13561]
------------------------MVTNTS------------------------------
------------------------------------GKKKTAVARATVRE-GE-------
---------------------------------GRVRI-------NSQP-----------
---------------------VELVEPEQARLKMLE------------------------
------PFRIA----------------------------GEELRD---------------
------------------------------------------------------------
-------------GVDIDIDVEGGGFSGQADATRT-------------------------
-------------------------AIARGLVQHLGDAELRDAY--MNFDRTLLVN----
------------------------------------------------------------
------------DVRQSEPKKW--GGPGARA-----------------------------
----------------RYQKSY--------------------------------------
-R-----
>gi|448425442|ref|ZP_21582772.1| 30S ribosomal protein S9P [Halorubrum terrestre JCM 10247]
------------------------MVTNTS------------------------------
------------------------------------GKKKTAVARATVRE-GE-------
---------------------------------GRVRI-------NSQP-----------
---------------------VELVEPEQARLKMLE------------------------
------PFRIA----------------------------GEELRD---------------
------------------------------------------------------------
-------------GVDIDIDVEGGGFSGQADATRT-------------------------
-------------------------AIARGLVQHLGDAELRDAY--MNFDRTLLVN----
------------------------------------------------------------
------------DVRQSEPKKW--GGPGARA-----------------------------
----------------RYQKSY--------------------------------------
-R-----
>lcl|36546_3287 unnamed protein product
------------------------MVTNTS------------------------------
------------------------------------GKKKTAVARATVRE-GE-------
---------------------------------GRVRI-------NSQP-----------
---------------------VELVEPEQARLKMLE------------------------
------PFRIA----------------------------GEELRD---------------
------------------------------------------------------------
-------------GVDIDIDVEGGGFSGQADATRT-------------------------
-------------------------AIARGLVQHLGDAELRDAY--INFDRTLLVN----
------------------------------------------------------------
------------DVRQSEPKKW--GGPGARA-----------------------------
----------------RYQKSY--------------------------------------
-R-----
>gi|448465600|ref|ZP_21598866.1| 30S ribosomal protein S9P [Halorubrum kocurii JCM 14978]
------------------------MVTNTS------------------------------
------------------------------------GKKKTAVARATVRD-GE-------
---------------------------------GRVRI-------NSQP-----------
---------------------VELVEPEQARLKMLE------------------------
------PFRIA----------------------------GEELRA---------------
------------------------------------------------------------
-------------DVDIEVNVEGGGFSGQADATRT-------------------------
-------------------------AIARGLVQHLGDAELRDAY--MSFDRTLLVN----
------------------------------------------------------------
------------DVRQSEPKKW--GGPGARA-----------------------------
----------------RYQKSY--------------------------------------
-R-----
>lcl|38017_27 unnamed protein product
------------------------MVTNTS------------------------------
------------------------------------GKKKTAVARATVRD-GE-------
---------------------------------GRVRI-------NSQP-----------
---------------------VELVEPEQARLKMLE------------------------
------PFRIA----------------------------GEELRA---------------
------------------------------------------------------------
-------------DVDIEVNVEGGGFSGQADATRT-------------------------
-------------------------AIARGLVQHLSDAELRDAY--MNFDRTLLVN----
------------------------------------------------------------
------------DVRQSEPKKW--GGPGARA-----------------------------
----------------RYQKSY--------------------------------------
-R-----
>gi|222480234|ref|YP_002566471.1| 30S ribosomal protein S9P [Halorubrum lacusprofundi ATCC 49239]
------------------------MVTNTS------------------------------
------------------------------------GKKKTAVARATVRD-GE-------
---------------------------------GRVRI-------NSQP-----------
---------------------VELVEPEQARLKMLE------------------------
------PFRIA----------------------------GEELRA---------------
------------------------------------------------------------
-------------DVDIEVNVEGGGFSGQADATRT-------------------------
-------------------------AIARGLVQHLSDAELRDAY--MNFDRTLLVN----
------------------------------------------------------------
------------DVRQSEPKKW--GGPGARA-----------------------------
----------------RYQKSY--------------------------------------
-R-----
>gi|448440161|ref|ZP_21588409.1| 30S ribosomal protein S9P [Halorubrum saccharovorum DSM 1137]
------------------------MVTNTS------------------------------
------------------------------------GKKKTAVARATVRD-GE-------
---------------------------------GRVRI-------NSQP-----------
---------------------VELVEPEQARLKMLE------------------------
------PFRIA----------------------------GEELRA---------------
------------------------------------------------------------
-------------DVDIEVNVEGGGFSGQADATRT-------------------------
-------------------------AIARGLVQHLGDAELRDAY--MNFDRTLLVN----
------------------------------------------------------------
------------DVRQSEPKKW--GGPGARA-----------------------------
----------------RYQKSY--------------------------------------
-R-----
>lcl|36550_602 unnamed protein product
------------------------MVTNTS------------------------------
------------------------------------GKKKTAVARATVRD-GE-------
---------------------------------GRVRI-------NSQP-----------
---------------------VELVEPEQARLKMLE------------------------
------PFRIA----------------------------GEELRD---------------
------------------------------------------------------------
-------------GVDIDINVEGGGFSGQADATRT-------------------------
-------------------------AIARGLVQHLGDAELRDAY--MSFDRTLLVN----
------------------------------------------------------------
------------DVRQSEPKKW--GGPGARA-----------------------------
----------------RYQKSY--------------------------------------
-R-----
>lcl|36552_3426 unnamed protein product
------------------------MVTNTS------------------------------
------------------------------------GKKKTAVARATVRD-GE-------
---------------------------------GRVRI-------NSQP-----------
---------------------VELVEPEQARLKMLE------------------------
------PFRIA----------------------------GEELRD---------------
------------------------------------------------------------
-------------GVDIDINVEGGGFSGQADATRT-------------------------
-------------------------AIARGLVQHLGDAELRDAY--MSFDRTLLVN----
------------------------------------------------------------
------------DVRQSEPKKW--GGPGARA-----------------------------
----------------RYQKSY--------------------------------------
-R-----
>lcl|36554_2784 unnamed protein product
------------------------MVTNTS------------------------------
------------------------------------GKKKTAVARATVRD-GE-------
---------------------------------GRVRI-------NSQP-----------
---------------------VELVEPEQARLKMLE------------------------
------PFRIA----------------------------GEELRD---------------
------------------------------------------------------------
-------------GVDIDINVEGGGFSGQADATRT-------------------------
-------------------------AIARGLVQHLGDAELRDAY--MSFDRTLLVN----
------------------------------------------------------------
------------DVRQSEPKKW--GGPGARA-----------------------------
----------------RYQKSY--------------------------------------
-R-----
>lcl|36555_522 unnamed protein product
------------------------MVTNTS------------------------------
------------------------------------GKKKTAVARATVRD-GE-------
---------------------------------GRVRI-------NSQP-----------
---------------------VELVEPEQARLKMLE------------------------
------PFRIA----------------------------GEELRD---------------
------------------------------------------------------------
-------------GVDIDINVEGGGFSGQADATRT-------------------------
-------------------------AIARGLVQHLGDAELRDAY--MSFDRTLLVN----
------------------------------------------------------------
------------DVRQSEPKKW--GGPGARA-----------------------------
----------------RYQKSY--------------------------------------
-R-----
>lcl|36551_2081 unnamed protein product
------------------------------------------------------------
-----------------------------------------------MRD-GE-------
---------------------------------GRVRI-------NSQP-----------
---------------------VELVEPEQARLKMLE------------------------
------PFRIA----------------------------GEELRD---------------
------------------------------------------------------------
-------------GVDIDINVEGGGFSGQADATRT-------------------------
-------------------------AIARGLVQHLGDAELRDAY--MSFDRTLLVN----
------------------------------------------------------------
------------DVRQSEPKKW--GGPGARA-----------------------------
----------------RYQKSY--------------------------------------
-R-----
>gi|448474332|ref|ZP_21602191.1| 30S ribosomal protein S9P [Halorubrum aidingense JCM 13560]
------------------------MVTNTS------------------------------
------------------------------------GKKKTAVARATVRD-GA-------
---------------------------------GRVRI-------NSQP-----------
---------------------VELVEPEQARLKMLE------------------------
------PFRIA----------------------------GEELRD---------------
------------------------------------------------------------
-------------GVDIDINVEGGGFSGQADAART-------------------------
-------------------------AIARGLVQHLGDAELRDAY--MNFDRTLLVN----
------------------------------------------------------------
------------DVRQSEPKKW--GGPGARA-----------------------------
----------------RYQKSY--------------------------------------
-R-----
>gi|448460446|ref|ZP_21597271.1| 30S ribosomal protein S9P [Halorubrum lipolyticum DSM 21995]
------------------------MVTNTS------------------------------
------------------------------------GKKKTAVARATVRD-GA-------
---------------------------------GRVRI-------NSQP-----------
---------------------VELVEPEQARLKMLE------------------------
------PFRIA----------------------------GEELRD---------------
------------------------------------------------------------
-------------GVDIEVNVEGGGFSGQADATRT-------------------------
-------------------------AIARGLVQHLGDAELRDAY--MNFDRTLLVN----
------------------------------------------------------------
------------DVRQSEPKKW--GGPGARA-----------------------------
----------------RYQKSY--------------------------------------
-R-----
>gi|541197315|gb|ERH05478.1| archaeal ribosomal protein S9P [Halonotius sp. J07HN4]
------------------------MVTNTS------------------------------
------------------------------------GKKKTAIARATVRD-GE-------
---------------------------------GRVRI-------NSQP-----------
---------------------VELVEPELARLKMLE------------------------
------PFRIA----------------------------GDELRD---------------
------------------------------------------------------------
-------------SVDIDVTVNGGGFSGQADAVRT-------------------------
-------------------------ALARGLVQHLNDAELREAY--REFDRSLLVN----
------------------------------------------------------------
------------DTRQSEKKKW--GGPGARA-----------------------------
----------------RYQKSY--------------------------------------
-R-----
>gi|541193691|gb|ERH02039.1| archaeal ribosomal protein S9P [Halonotius sp. J07HN6]
------------------------MVTNTS------------------------------
------------------------------------GKKKTAIARATVRD-GE-------
---------------------------------GRVRI-------NSQP-----------
---------------------VELVEPELARLKMLE------------------------
------PFRIA----------------------------GDELRD---------------
------------------------------------------------------------
-------------SVDIDVTVNGGGFSGQADAVRT-------------------------
-------------------------ALARGLVQHLNDAELREAY--REFDRSLLVN----
------------------------------------------------------------
------------DTRQSEKKKW--GGPGARA-----------------------------
----------------RYQKSY--------------------------------------
-R-----
>gi|448378229|ref|ZP_21560703.1| 30S ribosomal protein S9P [Halovivax asiaticus JCM 14624]
------------------------MVTNTS------------------------------
------------------------------------GKKKTAVARATVSD-GE-------
---------------------------------GRVRV-------NAQP-----------
---------------------VELVEPEMSRLKMLE------------------------
------PFRIA----------------------------GDELRD---------------
------------------------------------------------------------
-------------GVDIDVRVEGGGISGQADAVRT-------------------------
-------------------------AIARGIVQHTNDAELRDAF--MSFDRSLLVN----
------------------------------------------------------------
------------DVRQSESKKW--GGPGARA-----------------------------
----------------RYQKSY--------------------------------------
-R-----
>gi|433638720|ref|YP_007284480.1| archaeal ribosomal protein S9P [Halovivax ruber XH-70]
------------------------MVTNTS------------------------------
------------------------------------GKKKTAVARATVSD-GE-------
---------------------------------GRVRV-------NAQP-----------
---------------------VELVEPEMSRLKMLE------------------------
------PFRIA----------------------------GDEFRD---------------
------------------------------------------------------------
-------------GVDIDVRVEGGGISGQADAVRT-------------------------
-------------------------AIARGIVQHTNDAELRDAF--MSFDRSLLVN----
------------------------------------------------------------
------------DVRQSESKKW--GGPGARA-----------------------------
----------------RYQKSY--------------------------------------
-R-----
>gi|448702868|ref|ZP_21700225.1| 30S ribosomal protein S9P [Halobiforma lacisalsi AJ5]
------------------------MVTNTS------------------------------
------------------------------------GKKKTAVARATVRD-GE-------
---------------------------------GRVRI-------NSQP-----------
---------------------VELVEPEMSRLKMLE------------------------
------PFRIA----------------------------GEELRN---------------
------------------------------------------------------------
-------------EVDIDVDVEGGGISGQADAVRT-------------------------
-------------------------AIARGIVQHTNDAELRDAF--MEFDRSLLVN----
------------------------------------------------------------
------------DVRQSEPKKW--GGPGARA-----------------------------
----------------RYQKSY--------------------------------------
-R-----
>gi|448712006|ref|ZP_21701549.1| 30S ribosomal protein S9P [Halobiforma nitratireducens JCM 10879]
------------------------MVTNTS------------------------------
------------------------------------GKKKTAVARATVRD-GE-------
---------------------------------GRVRI-------NSQP-----------
---------------------VELVEPEMSRLKMLE------------------------
------PFRIA----------------------------GEELRS---------------
------------------------------------------------------------
-------------DIDIDVDVEGGGISGQADAVRT-------------------------
-------------------------AIARGIVQHTNDAELRDAF--MEFDRSLLVN----
------------------------------------------------------------
------------DVRQSEPKKW--GGPGARA-----------------------------
----------------RYQKSY--------------------------------------
-R-----
>gi|448361732|ref|ZP_21550345.1| 30S ribosomal protein S9P [Natrialba asiatica DSM 12278]
------------------------MVTNTS------------------------------
------------------------------------GKKKTAVARATVRE-GE-------
---------------------------------GRVRI-------NSKP-----------
---------------------VELVEPEMSRLKMIE------------------------
------PFRIA----------------------------GDDLRD---------------
------------------------------------------------------------
-------------GVDIEVHVEGGGISGQADAVRT-------------------------
-------------------------AIARGIVQHTNDAELRDAF--MEFDRSLLVN----
------------------------------------------------------------
------------DVRQSEPKKW--GGPGARA-----------------------------
----------------RYQKSY--------------------------------------
-R-----
>gi|448368979|ref|ZP_21555746.1| 30S ribosomal protein S9P [Natrialba aegyptia DSM 13077]
------------------------MVTNTS------------------------------
------------------------------------GKKKTAVARATVRE-GE-------
---------------------------------GRVRI-------NSKP-----------
---------------------VELVEPEMSRLKMLE------------------------
------PFRIA----------------------------GDDLRD---------------
------------------------------------------------------------
-------------GVDIEVHVEGGGISGQADAVRT-------------------------
-------------------------AIARGIVQHANDAELRDAF--MEFDRSLLVN----
------------------------------------------------------------
------------DVRQSEPKKW--GGPGARA-----------------------------
----------------RYQKSY--------------------------------------
-R-----
>gi|448348757|ref|ZP_21537605.1| 30S ribosomal protein S9P [Natrialba taiwanensis DSM 12281]
------------------------MVTNTS------------------------------
------------------------------------GKKKTAVARATVRE-GE-------
---------------------------------GRVRI-------NSKP-----------
---------------------VELVEPEMSRLKMLE------------------------
------PFRIA----------------------------GDDLRD---------------
------------------------------------------------------------
-------------GVDIEVHVEGGGISGQADAVRT-------------------------
-------------------------AIARGIVQHTNDAELRDAF--MEFDRSLLVN----
------------------------------------------------------------
------------DVRQSEPKKW--GGPGARA-----------------------------
----------------RYQKSY--------------------------------------
-R-----
>gi|289580110|ref|YP_003478576.1| 30S ribosomal protein S9 [Natrialba magadii ATCC 43099]
------------------------MVTNTS------------------------------
------------------------------------GKKKTAVARATVSE-GE-------
---------------------------------GRVRI-------NSKP-----------
---------------------VELVEPEMSRLKMLE------------------------
------PFRIA----------------------------GDDLRD---------------
------------------------------------------------------------
-------------GMDIDVRVEGGGISGQADAVRT-------------------------
-------------------------AIARGIVQHSNDAELRDAF--MEFDRSLLVN----
------------------------------------------------------------
------------DVRQSEPKKW--GGPGARA-----------------------------
----------------RYQKSY--------------------------------------
-R-----
>gi|448358766|ref|ZP_21547442.1| 30S ribosomal protein S9P [Natrialba chahannaoensis JCM 10990]
------------------------MVTNTS------------------------------
------------------------------------GKKKTAVARATVSE-GE-------
---------------------------------GRVRI-------NSKP-----------
---------------------VELVEPEMSRLKMLE------------------------
------PFRIA----------------------------GDDLRD---------------
------------------------------------------------------------
-------------GVDIDVRVEGGGISGQADAVRT-------------------------
-------------------------AIARGIVQHSNDAELRDAF--MEFDRSLLVN----
------------------------------------------------------------
------------DVRQSEPKKW--GGPGARA-----------------------------
----------------RYQKSY--------------------------------------
-R-----
>gi|448352732|ref|ZP_21541513.1| 30S ribosomal protein S9P [Natrialba hulunbeirensis JCM 10989]
------------------------MVTNTS------------------------------
------------------------------------GKKKTAVARATVSE-GE-------
---------------------------------GRVRI-------NSKP-----------
---------------------VELVEPEMSRLKMLE------------------------
------PFRIA----------------------------GDELRD---------------
------------------------------------------------------------
-------------GVDIDVRVEGGGISGQADAVRT-------------------------
-------------------------AIARGIVQHSNDAELRDAF--MEFDRSLLVN----
------------------------------------------------------------
------------DVRQSEPKKW--GGPGARA-----------------------------
----------------RYQKSY--------------------------------------
-R-----
>gi|448385455|ref|ZP_21563961.1| 30S ribosomal protein S9P [Haloterrigena thermotolerans DSM 11522]
------------------------MVTNTS------------------------------
------------------------------------GKKKTAVARATVRE-GE-------
---------------------------------GRVRI-------NSQP-----------
---------------------VELVEPETSRLKMLE------------------------
------PFRIV----------------------------GEDLRG---------------
------------------------------------------------------------
-------------EMDIDVDVEGGGISGQADAVRT-------------------------
-------------------------AIARGIVQHTNDAELRDAF--MEFDRSLLVN----
------------------------------------------------------------
------------DVRQSEPKKW--GGPGARA-----------------------------
----------------RYQKSY--------------------------------------
-R-----
>gi|448334513|ref|ZP_21523688.1| 30S ribosomal protein S9P [Natrinema pellirubrum DSM 15624]
------------------------MVTNTS------------------------------
------------------------------------GKKKTAVARATVRD-GE-------
---------------------------------GRVRI-------NSQP-----------
---------------------VELVEPETSRLKMLE------------------------
------PFRIV----------------------------GEDLRG---------------
------------------------------------------------------------
-------------EMDIDVDVEGGGISGQADAVRT-------------------------
-------------------------AIARGIVQHTNDAELRDAF--MEFDRSLLVN----
------------------------------------------------------------
------------DVRQSEPKKW--GGPGARA-----------------------------
----------------RYQKSY--------------------------------------
-R-----
>gi|429192484|ref|YP_007178162.1| 30S ribosomal protein S9 [Natronobacterium gregoryi SP2]
------------------------MVTNTS------------------------------
------------------------------------GKKKTAVARATVRE-GE-------
---------------------------------GRVRI-------NSQP-----------
---------------------VELVEPEMSRLKMLE------------------------
------PFRIV----------------------------GDELRS---------------
------------------------------------------------------------
-------------EMDIDVDVEGGGISGQADAVRT-------------------------
-------------------------AIARGIVQHTNDAELRDAF--MEFDRSLLVN----
------------------------------------------------------------
------------DVRQSEPKKW--GGPGARA-----------------------------
----------------RYQKSY--------------------------------------
-R-----
>gi|448400364|ref|ZP_21571356.1| 30S ribosomal protein S9P [Haloterrigena limicola JCM 13563]
------------------------MVTNTS------------------------------
------------------------------------GKKKTAVARATVHE-GE-------
---------------------------------GRVRI-------NSQP-----------
---------------------VELVEPEMSRLKMLE------------------------
------PFRIV----------------------------GEDLRS---------------
------------------------------------------------------------
-------------EMDIDVRVEGGGISGQADAVRT-------------------------
-------------------------AIARGIVQHTNDAELRDAF--MEFDRSLLVN----
------------------------------------------------------------
------------DVRQSEPKKW--GGPGARA-----------------------------
----------------RYQKSY--------------------------------------
-R-----
>lcl|38023_3159 unnamed protein product
------------------------------------------------------------
-----------------------------------------------MRE-GE-------
---------------------------------GRVRI-------NSQP-----------
---------------------VELVEPEMSRLKMLE------------------------
------PFRIV----------------------------GEDLRG---------------
------------------------------------------------------------
-------------EMDIDVRVEGGGISGQADAVRT-------------------------
-------------------------AIARGIVQHSNDAELRDAF--MEFDRSLLVN----
------------------------------------------------------------
------------DVRQSEPKKW--GGPGARA-----------------------------
----------------RYQKSY--------------------------------------
-R-----
>gi|448330855|ref|ZP_21520131.1| 30S ribosomal protein S9P [Natrinema versiforme JCM 10478]
------------------------MVTNTS------------------------------
------------------------------------GKKKTAVARATVRE-GE-------
---------------------------------GRVRI-------NSQP-----------
---------------------VELVEPEMSRLKMLE------------------------
------PFRIV----------------------------GDDLRG---------------
------------------------------------------------------------
-------------EMDIDVRVEGGGISGQADAVRT-------------------------
-------------------------AIARGIVQHTNDAELRDAF--MEFDRSLLVN----
------------------------------------------------------------
------------DVRQSEPKKW--GGPGARA-----------------------------
----------------RYQKSY--------------------------------------
-R-----
>gi|448346277|ref|ZP_21535163.1| 30S ribosomal protein S9P [Natrinema altunense JCM 12890]
------------------------MVTNTS------------------------------
------------------------------------GKKKTAVARATVRE-GE-------
---------------------------------GRVRI-------NSQP-----------
---------------------VELVEPEMSRLKMLE------------------------
------PFRIV----------------------------GEDLRG---------------
------------------------------------------------------------
-------------EMDIDVRVEGGGISGQADAVRT-------------------------
-------------------------AIARGIVQHSNDAELRDAF--MEFDRSLLVN----
------------------------------------------------------------
------------DVRQSEPKKW--GGPGARA-----------------------------
----------------RYQKSY--------------------------------------
-R-----
>gi|448340558|ref|ZP_21529529.1| 30S ribosomal protein S9P [Natrinema gari JCM 14663]
------------------------MVTNTS------------------------------
------------------------------------GKKKTAVARATVRE-GE-------
---------------------------------GRVRI-------NSQP-----------
---------------------VELVEPEMSRLKMLE------------------------
------PFRIV----------------------------GEDLRG---------------
------------------------------------------------------------
-------------EMDIDVRVEGGGISGQADAVRT-------------------------
-------------------------AIARGIVQHSNDAELRDAF--MEFDRSLLVN----
------------------------------------------------------------
------------DVRQSEPKKW--GGPGARA-----------------------------
----------------RYQKSY--------------------------------------
-R-----
>gi|397772874|ref|YP_006540420.1| 30S ribosomal protein S9P [Natrinema sp. J7-2]
------------------------MVTNTS------------------------------
------------------------------------GKKKTAVARATVRE-GE-------
---------------------------------GRVRI-------NSQP-----------
---------------------VELVEPEMSRLKMLE------------------------
------PFRIV----------------------------GEDLRG---------------
------------------------------------------------------------
-------------EMDIDVRVEGGGISGQADAVRT-------------------------
-------------------------AIARGIVQHSNDAELRDAF--MEFDRSLLVN----
------------------------------------------------------------
------------DVRQSEPKKW--GGPGARA-----------------------------
----------------RYQKSY--------------------------------------
-R-----
>gi|448337138|ref|ZP_21526220.1| 30S ribosomal protein S9P [Natrinema pallidum DSM 3751]
------------------------MVTNTS------------------------------
------------------------------------GKKKTAVARATVRE-GE-------
---------------------------------GRVRI-------NSQP-----------
---------------------VELVEPEMSRLKMLE------------------------
------PFRIV----------------------------GDDLRG---------------
------------------------------------------------------------
-------------EMDIDVRVEGGGISGQADAVRT-------------------------
-------------------------AIARGIVQHSNDAELRDAF--MEFDRSLLVN----
------------------------------------------------------------
------------DVRQSEPKKW--GGPGARA-----------------------------
----------------RYQKSY--------------------------------------
-R-----
>gi|448317555|ref|ZP_21507105.1| 30S ribosomal protein S9P [Natronococcus jeotgali DSM 18795]
------------------------MVTNTS------------------------------
------------------------------------GKKKTAVARATVRE-GE-------
---------------------------------GRVRI-------NSKP-----------
---------------------VELVEPEMSRLKMLE------------------------
------PFRIA----------------------------GDELRD---------------
------------------------------------------------------------
-------------EMDIEVHVEGGGISGQADAVRT-------------------------
-------------------------AIARGIVQHSNDAELRDAY--MEFDRSLLVN----
------------------------------------------------------------
------------DVRQSEPKKW--GGPGARA-----------------------------
----------------RYQKSY--------------------------------------
-R-----
>gi|448322472|ref|ZP_21511942.1| 30S ribosomal protein S9P [Natronococcus amylolyticus DSM 10524]
------------------------MVTNTS------------------------------
------------------------------------GKKKTAVARATVRE-GE-------
---------------------------------GRVRI-------NSKP-----------
---------------------VELVEPEMSRLKMLE------------------------
------PFRIA----------------------------GDELRD---------------
------------------------------------------------------------
-------------EMDIEIHVEGGGISGQADAVRT-------------------------
-------------------------AIARGIVQHTNDAELRDAY--MEFDRSLLVN----
------------------------------------------------------------
------------DVRQSEPKKW--GGPGARA-----------------------------
----------------RYQKSY--------------------------------------
-R-----
>gi|435847145|ref|YP_007309395.1| archaeal ribosomal protein S9P [Natronococcus occultus SP4]
------------------------MVTNTS------------------------------
------------------------------------GKKKTAVARATVRE-GE-------
---------------------------------GRVRI-------NSKP-----------
---------------------VELVEPEMSRLKMLE------------------------
------PFRIA----------------------------GDELRD---------------
------------------------------------------------------------
-------------EMDIEVHVEGGGISGQADAVRT-------------------------
-------------------------AIARGIVQHTNDAELRDAY--MEFDRSLLVN----
------------------------------------------------------------
------------DVRQSEPKKW--GGPGARA-----------------------------
----------------RYQKSY--------------------------------------
-R-----
>gi|448314281|ref|ZP_21503981.1| 30S ribosomal protein S9P [Natronolimnobius innermongolicus JCM 12255]
------------------------MVTNTS------------------------------
------------------------------------GKKKTAVARATVNE-GE-------
---------------------------------GRVRI-------NSKP-----------
---------------------VELVEPEMARLKMLE------------------------
------PFRIA----------------------------GEDLRS---------------
------------------------------------------------------------
-------------EMDINVRVEGGGISGQADAVRT-------------------------
-------------------------AIARGIVQHTNDAELRDAY--MEFDRSLLVN----
------------------------------------------------------------
------------DVRQSEPKKW--GGPGARA-----------------------------
----------------RYQKSY--------------------------------------
-R-----
>gi|448391692|ref|ZP_21566787.1| 30S ribosomal protein S9P [Haloterrigena salina JCM 13891]
------------------------MVTNTS------------------------------
------------------------------------GKKKTAVARATVRE-GE-------
---------------------------------GRVRI-------NSKP-----------
---------------------VELVEPEMSRLKMLE------------------------
------PFRIA----------------------------GEELRS---------------
------------------------------------------------------------
-------------EMDIDIRVEGGGISGQADAVRT-------------------------
-------------------------AIARGIVQHTNDAELRDAY--MEFDRSLLVN----
------------------------------------------------------------
------------DVRQSEPKKW--GGPGARA-----------------------------
----------------RYQKSY--------------------------------------
-R-----
>gi|284165819|ref|YP_003404098.1| 30S ribosomal protein S9P [Haloterrigena turkmenica DSM 5511]
------------------------MVTNTS------------------------------
------------------------------------GKKKTAVARATVRE-GE-------
---------------------------------GRVRI-------NSKP-----------
---------------------VELVEPEMSRLKMLE------------------------
------PFRIA----------------------------GEDLRS---------------
------------------------------------------------------------
-------------EMDIDIRVEGGGISGQADAVRT-------------------------
-------------------------AIARGIVQYTNDAELRDAY--MEFDRSLLVN----
------------------------------------------------------------
------------DVRQSEPKKW--GGPGARA-----------------------------
----------------RYQKSY--------------------------------------
-R-----
>gi|336252149|ref|YP_004595256.1| 30S ribosomal protein S9P [Halopiger xanaduensis SH-6]
------------------------MVTNTS------------------------------
------------------------------------GKKKTAVARATVRD-GE-------
---------------------------------GRVRI-------NSKP-----------
---------------------VELVEPEMSRLKMLE------------------------
------PFRIA----------------------------GEDLRS---------------
------------------------------------------------------------
-------------EMDIDVRVEGGGISGQADAVRT-------------------------
-------------------------AIARGIVQHTNDAELRDAF--MEFDRSLLVN----
------------------------------------------------------------
------------DVRQSEPKKW--GGPGARA-----------------------------
----------------RYQKSY--------------------------------------
-R-----
>gi|448298709|ref|ZP_21488736.1| 30S ribosomal protein S9P [Natronorubrum tibetense GA33]
------------------------MVTNTS------------------------------
------------------------------------GKKKTAVARATVSE-GE-------
---------------------------------GRVRI-------NSKP-----------
---------------------VELVEPEMSRLKMLE------------------------
------PFRIA----------------------------GEDLRS---------------
------------------------------------------------------------
-------------EMDIDVRVEGGGISGQADAVRT-------------------------
-------------------------AIARGIVQHSNDAELRDAY--MEFDRSLLVN----
------------------------------------------------------------
------------DVRQSEPKKW--GGPGARA-----------------------------
----------------RYQKSY--------------------------------------
-R-----
>gi|448306198|ref|ZP_21496107.1| 30S ribosomal protein S9P [Natronorubrum bangense JCM 10635]
------------------------MVTNTS------------------------------
------------------------------------GKKKTAVARATVRE-GE-------
---------------------------------GRVRI-------NSKP-----------
---------------------VELVEPEMSRLKMLE------------------------
------PFRIA----------------------------GEELRG---------------
------------------------------------------------------------
-------------DMDIDVRVEGGGISGQADAVRT-------------------------
-------------------------AIARGIVQHSNDAELRDAF--MEFDRSLLVN----
------------------------------------------------------------
------------DVRQSEPKKW--GGPGARA-----------------------------
----------------RYQKSY--------------------------------------
-R-----
>gi|448303019|ref|ZP_21492969.1| 30S ribosomal protein S9P [Natronorubrum sulfidifaciens JCM 14089]
------------------------MVTNTS------------------------------
------------------------------------GKKKTAVARATVRE-GE-------
---------------------------------GRVRI-------NSKP-----------
---------------------VELVEPEMSRLKMLE------------------------
------PFRIA----------------------------GEDLRS---------------
------------------------------------------------------------
-------------DMDIDVRVEGGGISGQADAVRT-------------------------
-------------------------AIARGIVQHSNDAELRDAF--MEFDRSLLVN----
------------------------------------------------------------
------------DVRQSEPKKW--GGPGARA-----------------------------
----------------RYQKSY--------------------------------------
-R-----
>gi|399576710|ref|ZP_10770465.1| 30S ribosomal protein S9 [Halogranum salarium B-1]
------------------------MVTNTS------------------------------
------------------------------------GKKKTAVARATVRE-GE-------
---------------------------------GRVRI-------NSQP-----------
---------------------VELAEPEMARLKMLE------------------------
------PFRIA----------------------------GEDLRS---------------
------------------------------------------------------------
-------------KVDVDVKVDGGGFSGQADAART-------------------------
-------------------------AIARGLVQYLNDAELRDAY--MEFDRSLLVN----
------------------------------------------------------------
------------DVRQSESKKW--GGPGARA-----------------------------
----------------RYQKSY--------------------------------------
-R-----
>gi|541189946|gb|ERG98334.1| archaeal ribosomal protein S9P [Haloquadratum sp. J07HQX50]
------------------------MVTNTS------------------------------
------------------------------------GKKKTAIARATVKD-GS-------
---------------------------------GRVRV-------DSQP-----------
---------------------VELVEPELSRLKMLE------------------------
------PFRIA----------------------------GEDLRS---------------
------------------------------------------------------------
-------------QVDINVSVSGGGFAGQADATRT-------------------------
-------------------------AIARGLVQHLNDAELRDAY--MEFDRSLLVN----
------------------------------------------------------------
------------DVRQSEPKKW--GGSGARA-----------------------------
----------------RYQKSY--------------------------------------
-R-----
>gi|448592481|ref|ZP_21651588.1| 30S ribosomal protein S9P [Haloferax elongans ATCC BAA-1513]
------------------------MVTNTS------------------------------
------------------------------------GKKKTAIARATVRE-GE-------
---------------------------------GRVRI-------NSQP-----------
---------------------VELVEPEMARLKMLE------------------------
------PFRIA----------------------------GEDLRS---------------
------------------------------------------------------------
-------------KVDIDVRVSGGGVAGQADAVRT-------------------------
-------------------------ALARGLVQHLNDAELRDAY--MDFDRSLLVN----
------------------------------------------------------------
------------DVRQSEPKKW--GGPGARA-----------------------------
----------------RYQKSY--------------------------------------
-R-----
>gi|448578447|ref|ZP_21643882.1| 30S ribosomal protein S9P [Haloferax larsenii JCM 13917]
------------------------MVTNTS------------------------------
------------------------------------GKKKTAIARATVRE-GE-------
---------------------------------GRVRI-------NSQP-----------
---------------------VELVEPEMARLKMLE------------------------
------PFRIA----------------------------GEDLRS---------------
------------------------------------------------------------
-------------KVDIDVRVSGGGVAGQADAVRT-------------------------
-------------------------ALARGLVQHLNDAELRDAY--MDFDRSLLVN----
------------------------------------------------------------
------------DVRQSEPKKW--GGPGARA-----------------------------
----------------RYQKSY--------------------------------------
-R-----
>gi|448611949|ref|ZP_21662379.1| 30S ribosomal protein S9P [Haloferax mucosum ATCC BAA-1512]
------------------------MVTNTS------------------------------
------------------------------------GKKKTAIARATVRE-GE-------
---------------------------------GRVRI-------NSQP-----------
---------------------VELVEPEMARLKMLE------------------------
------PFRIA----------------------------GEDLRS---------------
------------------------------------------------------------
-------------QVDIDVRVNGGGVAGQADAVRT-------------------------
-------------------------ALARGLVQHLNDAELRDAY--MDFDRSLLVN----
------------------------------------------------------------
------------DVRQSEPKKW--GGPGARA-----------------------------
----------------RYQKSY--------------------------------------
-R-----
>gi|448622866|ref|ZP_21669515.1| 30S ribosomal protein S9P [Haloferax denitrificans ATCC 35960]
------------------------MVTNTS------------------------------
------------------------------------GKKKTAIARATVRE-GE-------
---------------------------------GRVRI-------NSQP-----------
---------------------VELVEPEMARLKMLE------------------------
------PFRIA----------------------------GEDLRS---------------
------------------------------------------------------------
-------------QVDIDVRVNGGGVAGQADAVRT-------------------------
-------------------------ALARGLVQHLNDAELRDAY--MEFDRSLLVN----
------------------------------------------------------------
------------DVRQSEPKKW--GGPGARA-----------------------------
----------------RYQKSY--------------------------------------
-R-----
>gi|448568223|ref|ZP_21637800.1| 30S ribosomal protein S9P [Haloferax lucentense DSM 14919]
------------------------MVTNTS------------------------------
------------------------------------GKKKTAIARATVRE-GE-------
---------------------------------GRVRI-------NSQP-----------
---------------------VELVEPEMARLKMLE------------------------
------PFRIA----------------------------GDDLRS---------------
------------------------------------------------------------
-------------QVDIDVRVNGGGVAGQADAVRT-------------------------
-------------------------ALARGLVQYLNDAELRDAY--MEFDRSLLVN----
------------------------------------------------------------
------------DVRQSEPKKW--GGPGARA-----------------------------
----------------RYQKSY--------------------------------------
-R-----
>gi|448600836|ref|ZP_21656215.1| 30S ribosomal protein S9P [Haloferax alexandrinus JCM 10717]
------------------------MVTNTS------------------------------
------------------------------------GKKKTAIARATVRE-GE-------
---------------------------------GRVRI-------NSQP-----------
---------------------VELVEPEMARLKMLE------------------------
------PFRIA----------------------------GEDLRS---------------
------------------------------------------------------------
-------------QVDIDVRVNGGGVAGQADAVRT-------------------------
-------------------------ALARGLVQYLNDAELRDAY--MEFDRSLLVN----
------------------------------------------------------------
------------DVRQSEPKKW--GGPGARA-----------------------------
----------------RYQKSY--------------------------------------
-R-----
>gi|448557536|ref|ZP_21632725.1| 30S ribosomal protein S9P [Haloferax sp. ATCC BAA-644]
------------------------MVTNTS------------------------------
------------------------------------GKKKTAIARATVRE-GE-------
---------------------------------GRVRI-------NSQP-----------
---------------------VELVEPEMARLKMLE------------------------
------PFRIA----------------------------GEDLRS---------------
------------------------------------------------------------
-------------QVDIDVRVNGGGVAGQADAVRT-------------------------
-------------------------ALARGLVQYLNDAELRDAY--MEFDRSLLVN----
------------------------------------------------------------
------------DVRQSEPKKW--GGPGARA-----------------------------
----------------RYQKSY--------------------------------------
-R-----
>gi|448548342|ref|ZP_21627609.1| 30S ribosomal protein S9P [Haloferax sp. ATCC BAA-645]
------------------------MVTNTS------------------------------
------------------------------------GKKKTAIARATVRE-GE-------
---------------------------------GRVRI-------NSQP-----------
---------------------VELVEPEMARLKMLE------------------------
------PFRIA----------------------------GEDLRS---------------
------------------------------------------------------------
-------------QVDIDVRVNGGGVAGQADAVRT-------------------------
-------------------------ALARGLVQYLNDAELRDAY--MEFDRSLLVN----
------------------------------------------------------------
------------DVRQSEPKKW--GGPGARA-----------------------------
----------------RYQKSY--------------------------------------
-R-----
>gi|448546355|ref|ZP_21626519.1| 30S ribosomal protein S9P [Haloferax sp. ATCC BAA-646]
------------------------MVTNTS------------------------------
------------------------------------GKKKTAIARATVRE-GE-------
---------------------------------GRVRI-------NSQP-----------
---------------------VELVEPEMARLKMLE------------------------
------PFRIA----------------------------GEDLRS---------------
------------------------------------------------------------
-------------QVDIDVRVNGGGVAGQADAVRT-------------------------
-------------------------ALARGLVQYLNDAELRDAY--MEFDRSLLVN----
------------------------------------------------------------
------------DVRQSEPKKW--GGPGARA-----------------------------
----------------RYQKSY--------------------------------------
-R-----
>gi|433418972|ref|ZP_20405131.1| 30S ribosomal protein S9P [Haloferax sp. BAB2207]
------------------------MVTNTS------------------------------
------------------------------------GKKKTAIARATVRE-GE-------
---------------------------------GRVRI-------NSQP-----------
---------------------VELVEPEMARLKMLE------------------------
------PFRIA----------------------------GEDLRS---------------
------------------------------------------------------------
-------------QVDIDVRVNGGGVAGQADAVRT-------------------------
-------------------------ALARGLVQYLNDAELRDAY--MEFDRSLLVN----
------------------------------------------------------------
------------DVRQSEPKKW--GGPGARA-----------------------------
----------------RYQKSY--------------------------------------
-R-----
>gi|448583262|ref|ZP_21646618.1| 30S ribosomal protein S9P [Haloferax gibbonsii ATCC 33959]
------------------------MVTNTS------------------------------
------------------------------------GKKKTAIARATVRE-GE-------
---------------------------------GRVRI-------NSQP-----------
---------------------VELVEPEMARLKMLE------------------------
------PFRIA----------------------------GEDLRS---------------
------------------------------------------------------------
-------------QVDIDVRVNGGGVAGQADAVRT-------------------------
-------------------------ALARGLVQYLNDAELRDAY--MEFDRSLLVN----
------------------------------------------------------------
------------DVRQSEPKKW--GGPGARA-----------------------------
----------------RYQKSY--------------------------------------
-R-----
>gi|448565312|ref|ZP_21636179.1| 30S ribosomal protein S9P [Haloferax prahovense DSM 18310]
------------------------MVTNTS------------------------------
------------------------------------GKKKTAIARATVRE-GE-------
---------------------------------GRVRI-------NSQP-----------
---------------------VELVEPEMARLKMLE------------------------
------PFRIA----------------------------GEDLRS---------------
------------------------------------------------------------
-------------QVDIDVRVNGGGVAGQADAVRT-------------------------
-------------------------ALARGLVQYLNDAELRDAY--MEFDRSLLVN----
------------------------------------------------------------
------------DVRQSEPKKW--GGPGARA-----------------------------
----------------RYQKSY--------------------------------------
-R-----
>gi|448290895|ref|ZP_21482040.1| 30S ribosomal protein S9P [Haloferax volcanii DS2]
------------------------MVTNTS------------------------------
------------------------------------GKKKTAIARATVRE-GE-------
---------------------------------GRVRI-------NSQP-----------
---------------------VELVEPEMARLKMLE------------------------
------PFRIA----------------------------GEDLRS---------------
------------------------------------------------------------
-------------QVDIDVRVNGGGVAGQADAVRT-------------------------
-------------------------ALARGLVQYLNDAELRDAY--MEFDRSLLVN----
------------------------------------------------------------
------------DVRQSEPKKW--GGPGARA-----------------------------
----------------RYQKSY--------------------------------------
-R-----
>gi|448618419|ref|ZP_21666656.1| 30S ribosomal protein S9P [Haloferax mediterranei ATCC 33500]
------------------------MVTNTS------------------------------
------------------------------------GKKKTAIARATVRE-GE-------
---------------------------------GRVRI-------NSQP-----------
---------------------VELVEPEMARLKMLE------------------------
------PFRIA----------------------------GEDLRS---------------
------------------------------------------------------------
-------------QVDIDVSVNGGGVAGQADAVRT-------------------------
-------------------------ALARGLVQYLNDAELRDAY--MEFDRSLLVN----
------------------------------------------------------------
------------DVRQSEPKKW--GGPGARA-----------------------------
----------------RYQKSY--------------------------------------
-R-----
>gi|448414203|ref|ZP_21577342.1| 30S ribosomal protein S9P [Halosarcina pallida JCM 14848]
------------------------MVTNTS------------------------------
------------------------------------GKKKTAIARATVSD-GE-------
---------------------------------GRVRI-------NSRP-----------
---------------------VELSEPEMARLKMLE------------------------
------PFRIA----------------------------GEELRS---------------
------------------------------------------------------------
-------------QVDIDVTVSGGGFAGQADATRT-------------------------
-------------------------AIARGLVQHLNDAELRDAY--MDFDRSLLVN----
------------------------------------------------------------
------------DVRQSESKKW--GGPGARA-----------------------------
----------------RYQKSY--------------------------------------
-R-----
>gi|385804349|ref|YP_005840749.1| 30S ribosomal protein S9 [Haloquadratum walsbyi C23]
------------------------MVTNTS------------------------------
------------------------------------GKKKTAIARATVRE-GK-------
---------------------------------GRVRI-------DSQP-----------
---------------------VELVEPEMSRLKMLE------------------------
------PFRIA----------------------------GEDLRS---------------
------------------------------------------------------------
-------------QVDIDVSVSGGGFAGQADATRT-------------------------
-------------------------AIARGLVQYLNDAELRDAY--MDFDRSLLVN----
------------------------------------------------------------
------------DVRQSEPKKW--GGPGARA-----------------------------
----------------RYQKSY--------------------------------------
-R-----
>gi|110668831|ref|YP_658642.1| 30S ribosomal protein S9P [Haloquadratum walsbyi DSM 16790]
------------------------MVTNTS------------------------------
------------------------------------GKKKTAIARATVRE-GK-------
---------------------------------GRVRI-------DSQP-----------
---------------------VELVEPEMSRLKMLE------------------------
------PFRIA----------------------------GEDLRS---------------
------------------------------------------------------------
-------------QVDIDVSVSGGGFAGQADATRT-------------------------
-------------------------AIARGLVQYLNDAELRDAY--MDFDRSLLVN----
------------------------------------------------------------
------------DVRQSEPKKW--GGPGARA-----------------------------
----------------RYQKSY--------------------------------------
-R-----
>gi|448285854|ref|ZP_21477093.1| 30S ribosomal protein S9P [Halogeometricum borinquense DSM 11551]
------------------------MVTNTS------------------------------
------------------------------------GKKKTAIARATVRE-GE-------
---------------------------------GRVRI-------NSRP-----------
---------------------VELTEPEMARLKMLE------------------------
------PFRIA----------------------------GEDLRS---------------
------------------------------------------------------------
-------------QVDIDVSVSGGGFAGQADAVRT-------------------------
-------------------------AIARGLVQYLNDAELRDAY--MDFDRSLLVN----
------------------------------------------------------------
------------DVRQSESKKW--GGPGARA-----------------------------
----------------RYQKSY--------------------------------------
-R-----
