# Supplementary material for: Inteins as indicators of gene flow in the halobacteria
Source: Front Microbiol. 2014 Jun 26;5:299. doi: 10.3389/fmicb.2014.00299 (PMC4071816; doi:10.3389/fmicb.2014.00299)
Supplement: Supplementary file 1 [file DataSheet1.ZIP › data_file1/reference_tree_alignment/S16e_S9p.fasta]

>candidatus_nanosalinarum_J07AB56
MGAVKAHASGSRKTASARATVSEGNGRFRFNSRPLHILD-ESQRNRIKEPLLIAGEEVIE
DVKIEVDAEGGGKQGQAEAARMAVARALVEFTDSEELEQAFRDYDRNMMVEDPRRVETRK
PSQSSKGARHKQQKSYR
>halophilic_archaeon_J07HX5
---MVTNTSGKKKTAIARATVKQGSGKLRVNSRPVELADPETARLKMVEPFRVVDDDLRS
EVDIDVTVEGGGIMGQADAVRTAVARGIVQYTNDAELRDAYMAFDRSLLVNDVRQSEAKK
F--GGPGARARYQKSYR
>halophilic_archaeon_J07HX64
---MVTNTSGKKKTAIARATVRDGTGKIRINAQPVELVEPELSRLKMLEPFRVVDRNVRD
DVDIDISVEGGGTVGQADAVRTAVARGLVEHSNDAELRDAYREFDRSLLVNDVRQRESKK
W--GGPGARARYQKSYR
>har_amylolytica_JCM_13557
---MVTNTSGKKKTAVARATVREGEGRVRIDSQPVELVDPELAQLKMLEPFRIAEDDLRG
EVDVEVSVEGGGVMGQADAARTAIARGLVDHTNDAELRDAFMEFDRSLLVNDVRQSEPKK
W--GGPGARARYQKSYR
>har_argentinensis_DSM_12282
---MVTNTSGKKKTAVARATVREGEGRVRIDSQPVELVDPELAQLKMLEPFRIAEDDLRG
EVDVEVSVEGGGVMGQADAARTAIARGLVDHTNDAELRDAFMEFDRSLLVNDVRQSEPKK
W--GGPGARARYQKSYR
>har_californiae_ATCC_3379
---MVTNTSGKKKTAVARATVREGEGRVRIDSQPVELVDPELAQLKMLEPFRIAEDDLRG
EVDVEVSVEGGGVMGQADAARTAIARGLVDHTNDAELRDAFMEFDRSLLVNDVRQSEPKK
W--GGPGARARYQKSYR
>har_hispanica_ATCC_33960
---MVTNTSGKKKTAVARATVREGEGRVRIDSQPVELVDPELAQLKMLEPFRIAEDDLRG
EVDVEVSVEGGGVMGQADAARTAIARGLVDHTNDAELRDAFMEFDRSLLVNDVRQSEPKK
W--GGPGARARYQKSYR
>har_japonica_DSM_6131
---MVTNTSGKKKTAVARATVREGEGRVRIDSQPVELVDPELAQLKMLEPFRIAEDDLRG
EVDVEVSVEGGGVMGQADAARTAIARGLVDHTNDAELRDAFMEFDRSLLVNDVRQSEPKK
W--GGPGARARYQKSYR
>har_marismortui_ATCC_43049
---MVTNTSGKKKTAVARATVREGEGRVRIDSQPVELVDPELAQLKMLEPFRIAEDDLRG
EVDVEVSVEGGGVMGQADAARTAIARGLVDHTNDAELRDAFMEFDRSLLVNDVRQSEPKK
W--GGPGARARYQKSYR
>har_sinaiiensis_ATCC_33800
---MVTNTSGKKKTAVARATVREGEGRVRIDSQPVELVDPELAQLKMLEPFRIAEDDLRG
EVDVEVSVEGGGVMGQADAARTAIARGLVDHTNDAELRDAFMEFDRSLLVNDVRQSEPKK
W--GGPGARARYQKSYR
>har_vallismortis_ATCC_29715
---MVTNTSGKKKTAVARATVREGEGRVRIDSQPVELVDPELAQLKMLEPFRIAEDDLRG
EVDVEVSVEGGGVMGQADAARTAIARGLVDHTNDAELRDAFMEFDRSLLVNDVRQSEPKK
W--GGPGARARYQKSYR
>hmc_mukohataei_DSM_12286
---MVTNTSGKKKTAVARATVREGEGRVRIDSQPVELVDPELAQLKMLEPFRIADDDLRE
QVDVEVSVEGGGVMGQADAARTAIARGLVDHTNDAELRDAFMEFDRSLLVNDVRQSEAKK
W--GGPGARARYQKSYR
>hrd_utahensis_DSM_12940
---MVTNTSGKKKTAVARATVSDGGGRIRIDSRPVELIDPELAKLKMLEPFRIADDDLRE
NVDIDVTVEGGGVMGQADAIRTAIARGLVQHTNDAELRDAYMAFDRSLLVNDVRQSEPKK
W--GGPGARARYQKSYR
>hrd_tiamatea_SARL4B
---MVTNTSGKKKTAVARATVSDGDGRIRIDSRPVELVDPELAKLKMLEPFRIADDDLRE
GVDIEVRLEGGGVMGQADAARTAIARGLVQHTNDAELRDAYMEFDRSLLVNDVRQSEPKK
W--GGPGARARYQKSYR
>hrr_J07HR59
---MVTNTSGKKKTAIARATVREGNGRVRINSEPVELIDPEQARLKMLEPFRVGGDDLRE
GVDIDITVSGGGFSGQADAVRTAISRGLVQYLSDAELRDAFMSFDRTLLVNDVRQSESKK
W--GGPGARARYQKSYR
>hbt_sp_NRC_1
---MVTNTSGKKKTAVARATVSDGEGRVRINSQPVELVEPEMARLKMLEPFRISGSDLRG
DVDIDIDVAGGGFAGQADAVRTAIARGLVEHYGDAELRDAFREFDRSLLVNDVRQRESKK
W--GGPGARARYQKSYR
>hbt_salinarum_R_1
---MVTNTSGKKKTAVARATVSDGEGRVRINSQPVELVEPEMARLKMLEPFRISGSDLRG
DVDIDIDVAGGGFAGQADAVRTAIARGLVEHYGDAELRDAFREFDRSLLVNDVRQRESKK
W--GGPGARARYQKSYR
>hbt_sp_DL_1
---MVTNTSGKKKTAVARATVSDGKGRVRINSTPVELVEPEMSRFKMLEPFRIAGEDLRD
GVDVDIDVSGGGFAGQADAVRTAIARGLVEHLGDAELRDAYREFDRSLLVNDVRQSESKK
W--GGPGARARYQKSYR
>hcc_saccharolyticus_DSM_5350
---MVTNTSGKKKTAIARATVSEGEGRVRINAKPVELIEPELARLKMLEPFRIA-EERRE
SVDIEVDVSGGGTVGQADAVRTAIARGLVEHANDAELRDAYMEFDRSLLVNDVRQSESKK
W--GGPGARARYQKSYR
>hcc_salifodinae_DSM_8989
---MVTNTSGKKKTAIARATVSEGEGRVRVNAKPVELIEPELARLKMVEPFRIA-EERRE
SVDISVDVSGGGTVGQADAVRTAIARGLVEHANDAELRDAYMEFDRSLLVNDVRQSESKK
W--GGPGARARYQKSYR
>hcc_morrhuae_DSM_1307
---MVTNTSGKKKTAIARATVSDGEGRVRVNAQPVELAEPELARLKMLEPFRIA-DEQRE
DVDISVDVRGGGTVGQADAVRTAIARALVQHSNDAELRDAYMEFDRSLLVNDVRQSESKK
W--GGPGARARYQKSYR
>hcc_thailandensis_JCM_13552
---MVTNTSGKKKTAIARATVSDGEGRVRVNAQPVELAEPELARLKMLEPFRIA-DEQRE
NVDISVDVRGGGTVGQADAVRTAIARALVQHSNDAELRDAYMEFDRSLLVNDVRQSESKK
W--GGPGARARYQKSYR
>hcc_hamelinensis_100A6
---MVTNTSGKKKTAIARATISDGEGRVRVNSAPVELAEPELARLKMLEPFRLA-EEQRE
EVDISVDVSGGGTVGQADAVRTAIARGLVQHTNDAELRDAYMEFDRSLLVNDVRQSESKK
W--GGPGARARYQKSYR
>nmn_moolapensis_8_8_11
---MVTNTSGKKKTAVARATVSGGNGRVRINSKPVELVEPEQARLKMLEPFRIADEDLRG
NVDIDVTVSGGGFAGQADAIRTAVARGLVEYTNDAELRDAFMSFDRSLLVNDVRQSEPKK
W--GGPGARARYQKSYR
>nmn_pharaonis_DSM_2160
---MVTNTSGKKKTAVARATVSDGSGRVRINAEPVELVEPEQARLKMLEPFRIAADDLRD
EVDIEVTVSGGGFAGQADAVRTAIARGLVEHTNDAELRDAFMSFDRSLLVNDVRQSEPKK
W--GGPGARARYQKSYR
>hac_jeotgali_B3
---MVTNTSGKKKTAIARATVSDGEGRVRINSQPVELVEPEISRLKMLEPFRIV-EDVRE
GVDIDVNVQGGGYNGQADAVRTAIARGLVEFNNDAELRDAYMEFDRSLLVNDVRQSEPKK
W--GGPGARARYQKSYR
>halophilic_archaeon_J07HB67
---MVTNTSGKKKTAVARATVRDGEGRVRIDSTPVELVEPEQSRLKMLEPFRVIDDELRE
EIDIDVAVEGGGFSGQADAARTAIARGLVQHLGDAELRDAFMSFDRSLLVNDDRQSEPKK
W--GGPGARARYQKSYR
>hap_paucihalophilus_DX253
---MVTNTSGKKKTAIARATVTDGEGRVRINSKPVELVEPEMARLKMLEPFRIAGDE-RE
EVDVEVSVSGGGITGQADAVRTAIARGLVQYMNDAELRDAFMEFDRSLLVNDVRQSEPKK
W--GGPGARARYQKSYR
>haloarchaeon_3A1_DGR
---MVTNTSGKKKTAVARATVRDGEGRVRINSRPVELVDPEQARLKMLEPFRIAGEDLRD
QVDIDITVEGGGFSGQADAARTAIARGLVQHLGDAELRDAYMNFDRTLLVNDVRQSEPKK
W--GGPGARARYQKSYR
>hrr_Cb34
---MVTNTSGKKKTAVARATVRDGEGRVRINSQPVELVEPEQARLKMLEPFRIAGDDIRD
GVDIDIDVAGGGFSGQADATRTAIARGLVQHLGDAELRDAYMSFDRTLLVNDVRQSEPKK
W--GGPGARARYQKSYR
>hrr_C3
---------------------------MRINSQPVELVEPEQARLKMLEPFRIAGEELRD
GVDIDIDVEGGGFSGQADATRTAIARGLVQYLGDAELRDAYMNFDRTLLVNDVRQSEPKK
W--GGPGARARYQKSYR
>hrr_hochstenium_ATCC_700873
---MVTNTSGKKKTAVARATVREGEGRVRINSQPVELVEPEQARLKMLEPFRIAGEDLRD
GVDIDIDVEGGGFSGQADAARTAIARGLVQHLGDAELRDAYMSFDRTLLVNDVRQSEPKK
W--GGPGARARYQKSYR
>hrr_tebenquichense_DSM_14210
---MVTNTSGKKKTAVARATVREGEGRVRINSQPVELVEPEQARLKMLEPFRIAGEDLRD
GVDIDIDVEGGGFSGQADATRTAIARGLVQHLGDAELRDAYMSFDRTLLVNDVRQSEPKK
W--GGPGARARYQKSYR
>hrr_SP5
---MVTNTSGKKKTAVARATVREGEGRVRINSQPVELVEPEQARLKMLEPFRIAGEELRE
GVDIDIDVEGGGFSGQADAARTAIARGLVQHLGDAELRDAYMNFDRTLLVNDVRQSEPKK
W--GGPGARARYQKSYR
>hrr_SP7
---MVTNTSGKKKTAVARATVREGEGRVRINSQPVELVEPEQARLKMLEPFRIAGEELRE
GVDIDIDVEGGGFSGQADAARTAIARGLVQHLGDAELRDAYMNFDRTLLVNDVRQSEPKK
W--GGPGARARYQKSYR
>hrr_SP3
--------------------MREGEGRVRINSQPVELVEPEQARLKMLEPFRIAGEELRD
GVDIDIDVQGGGFSGQADATRTAIARGLVQHLGDAELRDAYMNFDRTLLVNDVRQSEPKK
W--GGPGARARYQKSYR
>hrr_E3
--------------------MREGEGRVRINSQPVELVEPEQARLKMLEPFRIAGEELRD
GVDIDIDVEGGGFSGQADATRTAIARGLVQHLGDAELRDAYMNFDRTLLVNDVRQSEPKK
W--GGPGARARYQKSYR
>hrr_SP9
---MVTNTSGKKKTAVARATVREGEGRVRINSQPVELVEPEQARLKMLEPFRIAGEELRD
GVDIDIDVQGGGFSGQADATRTAIARGLVQHLGDAELRDAYMNFDRTLLVNDVRQSEPKK
W--GGPGARARYQKSYR
>hrr_167
---MVTNTSGKKKTAVARATVREGEGRVRINSQPVELVEPEQARLKMLEPFRIAGEELRD
GVDIDIDVEGGGFSGQADATRTAIARGLVQHLGDAELRDAYMNFDRTLLVNDVRQSEPKK
W--GGPGARARYQKSYR
>hrr_arcis_JCM_13916
---MVTNTSGKKKTAVARATVREGEGRVRINSQPVELVEPEQARLKMLEPFRIAGEELRD
GVDIDIDVEGGGFSGQADATRTAIARGLVQHLGDAELRDAYMNFDRTLLVNDVRQSEPKK
W--GGPGARARYQKSYR
>hrr_C2_b
---MVTNTSGKKKTAVARATVREGEGRVRINSQPVELVEPEQARLKMLEPFRIAGEELRD
GVDIDIDVEGGGFSGQADATRTAIARGLVQHLGDAELRDAYMNFDRTLLVNDVRQSEPKK
W--GGPGARARYQKSYR
>hrr_californiensis_DSM_19288
---MVTNTSGKKKTAVARATVREGEGRVRINSQPVELVEPEQARLKMLEPFRIAGEELRD
GVDIDIDVEGGGFSGQADATRTAIARGLVQHLGDAELRDAYMNFDRTLLVNDVRQSEPKK
W--GGPGARARYQKSYR
>hrr_chaoviator_HaloG
---MVTNTSGKKKTAVARATVREGEGRVRINSQPVELVEPEQARLKMLEPFRIAGEELRD
GVDIDIDVEGGGFSGQADATRTAIARGLVQHLGDAELRDAYMNFDRTLLVNDVRQSEPKK
W--GGPGARARYQKSYR
>hrr_coriense_DSM_10284
---MVTNTSGKKKTAVARATVREGEGRVRINSQPVELVEPEQARLKMLEPFRIAGEELRD
GVDIDIDVEGGGFSGQADATRTAIARGLVQHLGDAELRDAYMNFDRTLLVNDVRQSEPKK
W--GGPGARARYQKSYR
>hrr_distributum_JCM_10118
---MVTNTSGKKKTAVARATVREGEGRVRINSQPVELVEPEQARLKMLEPFRIAGEELRD
GVDIDIDVEGGGFSGQADATRTAIARGLVQHLGDAELRDAYMNFDRTLLVNDVRQSEPKK
W--GGPGARARYQKSYR
>hrr_E8
---MVTNTSGKKKTAVARATVREGEGRVRINSQPVELVEPEQARLKMLEPFRIAGEELRD
GVDIDIDVEGGGFSGQADATRTAIARGLVQHLGDAELRDAYMNFDRTLLVNDVRQSEPKK
W--GGPGARARYQKSYR
>hrr_Ec15
---MVTNTSGKKKTAVARATVREGEGRVRINSQPVELVEPEQARLKMLEPFRIAGEELRD
GVDIDIDVEGGGFSGQADATRTAIARGLVQHLGDAELRDAYMNFDRTLLVNDVRQSEPKK
W--GGPGARARYQKSYR
>hrr_Fb21
---MVTNTSGKKKTAVARATVREGEGRVRINSQPVELVEPEQARLKMLEPFRIAGEELRD
GVDIDIDVEGGGFSGQADATRTAIARGLVQHLGDAELRDAYMNFDRTLLVNDVRQSEPKK
W--GGPGARARYQKSYR
>hrr_G37
---MVTNTSGKKKTAVARATVREGEGRVRINSQPVELVEPEQARLKMLEPFRIAGEELRD
GVDIDIDVEGGGFSGQADATRTAIARGLVQHLGDAELRDAYMNFDRTLLVNDVRQSEPKK
W--GGPGARARYQKSYR
>hrr_Ga2p
---MVTNTSGKKKTAVARATVREGEGRVRINSQPVELVEPEQARLKMLEPFRIAGEELRD
GVDIDIDVEGGGFSGQADATRTAIARGLVQHLGDAELRDAYMNFDRTLLVNDVRQSEPKK
W--GGPGARARYQKSYR
>hrr_Ga36
---MVTNTSGKKKTAVARATVREGEGRVRINSQPVELVEPEQARLKMLEPFRIAGEELRD
GVDIDIDVEGGGFSGQADATRTAIARGLVQHLGDAELRDAYMNFDRTLLVNDVRQSEPKK
W--GGPGARARYQKSYR
>hrr_LD3
---MVTNTSGKKKTAVARATVREGEGRVRINSQPVELVEPEQARLKMLEPFRIAGEELRD
GVDIDIDVEGGGFSGQADATRTAIARGLVQHLGDAELRDAYMNFDRTLLVNDVRQSEPKK
W--GGPGARARYQKSYR
>hrr_LG1
---MVTNTSGKKKTAVARATVREGEGRVRINSQPVELVEPEQARLKMLEPFRIAGEELRD
GVDIDIDVEGGGFSGQADATRTAIARGLVQHLGDAELRDAYMNFDRTLLVNDVRQSEPKK
W--GGPGARARYQKSYR
>hrr_LG2
---MVTNTSGKKKTAVARATVREGEGRVRINSQPVELVEPEQARLKMLEPFRIAGEELRD
GVDIDIDVEGGGFSGQADATRTAIARGLVQHLGDAELRDAYMNFDRTLLVNDVRQSEPKK
W--GGPGARARYQKSYR
>hrr_LG3
---MVTNTSGKKKTAVARATVREGEGRVRINSQPVELVEPEQARLKMLEPFRIAGEELRD
GVDIDIDVEGGGFSGQADATRTAIARGLVQHLGDAELRDAYMNFDRTLLVNDVRQSEPKK
W--GGPGARARYQKSYR
>hrr_litoreum_JCM_13561
---MVTNTSGKKKTAVARATVREGEGRVRINSQPVELVEPEQARLKMLEPFRIAGEELRD
GVDIDIDVEGGGFSGQADATRTAIARGLVQHLGDAELRDAYMNFDRTLLVNDVRQSEPKK
W--GGPGARARYQKSYR
>hrr_terrestre_JCM_10247
---MVTNTSGKKKTAVARATVREGEGRVRINSQPVELVEPEQARLKMLEPFRIAGEELRD
GVDIDIDVEGGGFSGQADATRTAIARGLVQHLGDAELRDAYMNFDRTLLVNDVRQSEPKK
W--GGPGARARYQKSYR
>hrr_C2_a
---MVTNTSGKKKTAVARATVREGEGRVRINSQPVELVEPEQARLKMLEPFRIAGEELRD
GVDIDIDVEGGGFSGQADATRTAIARGLVQHLGDAELRDAYINFDRTLLVNDVRQSEPKK
W--GGPGARARYQKSYR
>hrr_kocurii_JCM_14978
---MVTNTSGKKKTAVARATVRDGEGRVRINSQPVELVEPEQARLKMLEPFRIAGEELRA
DVDIEVNVEGGGFSGQADATRTAIARGLVQHLGDAELRDAYMSFDRTLLVNDVRQSEPKK
W--GGPGARARYQKSYR
>hrr_C49
---MVTNTSGKKKTAVARATVRDGEGRVRINSQPVELVEPEQARLKMLEPFRIAGEELRA
DVDIEVNVEGGGFSGQADATRTAIARGLVQHLSDAELRDAYMNFDRTLLVNDVRQSEPKK
W--GGPGARARYQKSYR
>hrr_lacusprofundi_ATCC_49239
---MVTNTSGKKKTAVARATVRDGEGRVRINSQPVELVEPEQARLKMLEPFRIAGEELRA
DVDIEVNVEGGGFSGQADATRTAIARGLVQHLSDAELRDAYMNFDRTLLVNDVRQSEPKK
W--GGPGARARYQKSYR
>hrr_saccharovorum_DSM_1137
---MVTNTSGKKKTAVARATVRDGEGRVRINSQPVELVEPEQARLKMLEPFRIAGEELRA
DVDIEVNVEGGGFSGQADATRTAIARGLVQHLGDAELRDAYMNFDRTLLVNDVRQSEPKK
W--GGPGARARYQKSYR
>hrr_Ea1
---MVTNTSGKKKTAVARATVRDGEGRVRINSQPVELVEPEQARLKMLEPFRIAGEELRD
GVDIDINVEGGGFSGQADATRTAIARGLVQHLGDAELRDAYMSFDRTLLVNDVRQSEPKK
W--GGPGARARYQKSYR
>hrr_Eb13
---MVTNTSGKKKTAVARATVRDGEGRVRINSQPVELVEPEQARLKMLEPFRIAGEELRD
GVDIDINVEGGGFSGQADATRTAIARGLVQHLGDAELRDAYMSFDRTLLVNDVRQSEPKK
W--GGPGARARYQKSYR
>hrr_hd13
---MVTNTSGKKKTAVARATVRDGEGRVRINSQPVELVEPEQARLKMLEPFRIAGEELRD
GVDIDINVEGGGFSGQADATRTAIARGLVQHLGDAELRDAYMSFDRTLLVNDVRQSEPKK
W--GGPGARARYQKSYR
>hrr_IB24
---MVTNTSGKKKTAVARATVRDGEGRVRINSQPVELVEPEQARLKMLEPFRIAGEELRD
GVDIDINVEGGGFSGQADATRTAIARGLVQHLGDAELRDAYMSFDRTLLVNDVRQSEPKK
W--GGPGARARYQKSYR
>hrr_Ea8
--------------------MRDGEGRVRINSQPVELVEPEQARLKMLEPFRIAGEELRD
GVDIDINVEGGGFSGQADATRTAIARGLVQHLGDAELRDAYMSFDRTLLVNDVRQSEPKK
W--GGPGARARYQKSYR
>hrr_aidingense_JCM_13916
---MVTNTSGKKKTAVARATVRDGAGRVRINSQPVELVEPEQARLKMLEPFRIAGEELRD
GVDIDINVEGGGFSGQADAARTAIARGLVQHLGDAELRDAYMNFDRTLLVNDVRQSEPKK
W--GGPGARARYQKSYR
>hrr_lipolyticum_DSM_21995
---MVTNTSGKKKTAVARATVRDGAGRVRINSQPVELVEPEQARLKMLEPFRIAGEELRD
GVDIEVNVEGGGFSGQADATRTAIARGLVQHLGDAELRDAYMNFDRTLLVNDVRQSEPKK
W--GGPGARARYQKSYR
>hns_J07HN4
---MVTNTSGKKKTAIARATVRDGEGRVRINSQPVELVEPELARLKMLEPFRIAGDELRD
SVDIDVTVNGGGFSGQADAVRTALARGLVQHLNDAELREAYREFDRSLLVNDTRQSEKKK
W--GGPGARARYQKSYR
>hns_J07HN6
---MVTNTSGKKKTAIARATVRDGEGRVRINSQPVELVEPELARLKMLEPFRIAGDELRD
SVDIDVTVNGGGFSGQADAVRTALARGLVQHLNDAELREAYREFDRSLLVNDTRQSEKKK
W--GGPGARARYQKSYR
>hvx_asiaticus_JCM_14624
---MVTNTSGKKKTAVARATVSDGEGRVRVNAQPVELVEPEMSRLKMLEPFRIAGDELRD
GVDIDVRVEGGGISGQADAVRTAIARGIVQHTNDAELRDAFMSFDRSLLVNDVRQSESKK
W--GGPGARARYQKSYR
>hvx_ruber_XH_70
---MVTNTSGKKKTAVARATVSDGEGRVRVNAQPVELVEPEMSRLKMLEPFRIAGDEFRD
GVDIDVRVEGGGISGQADAVRTAIARGIVQHTNDAELRDAFMSFDRSLLVNDVRQSESKK
W--GGPGARARYQKSYR
>hbi_lacisalsi_AJ5
---MVTNTSGKKKTAVARATVRDGEGRVRINSQPVELVEPEMSRLKMLEPFRIAGEELRN
EVDIDVDVEGGGISGQADAVRTAIARGIVQHTNDAELRDAFMEFDRSLLVNDVRQSEPKK
W--GGPGARARYQKSYR
>hbi_nitrareducens_JCM_10879
---MVTNTSGKKKTAVARATVRDGEGRVRINSQPVELVEPEMSRLKMLEPFRIAGEELRS
DIDIDVDVEGGGISGQADAVRTAIARGIVQHTNDAELRDAFMEFDRSLLVNDVRQSEPKK
W--GGPGARARYQKSYR
>nab_asiatica_DSM_12278
---MVTNTSGKKKTAVARATVREGEGRVRINSKPVELVEPEMSRLKMIEPFRIAGDDLRD
GVDIEVHVEGGGISGQADAVRTAIARGIVQHTNDAELRDAFMEFDRSLLVNDVRQSEPKK
W--GGPGARARYQKSYR
>nab_aegyptia_DSM_13077
---MVTNTSGKKKTAVARATVREGEGRVRINSKPVELVEPEMSRLKMLEPFRIAGDDLRD
GVDIEVHVEGGGISGQADAVRTAIARGIVQHANDAELRDAFMEFDRSLLVNDVRQSEPKK
W--GGPGARARYQKSYR
>nab_taiwanensis_DSM_12281
---MVTNTSGKKKTAVARATVREGEGRVRINSKPVELVEPEMSRLKMLEPFRIAGDDLRD
GVDIEVHVEGGGISGQADAVRTAIARGIVQHTNDAELRDAFMEFDRSLLVNDVRQSEPKK
W--GGPGARARYQKSYR
>nab_magadii_ATCC_43099
---MVTNTSGKKKTAVARATVSEGEGRVRINSKPVELVEPEMSRLKMLEPFRIAGDDLRD
GMDIDVRVEGGGISGQADAVRTAIARGIVQHSNDAELRDAFMEFDRSLLVNDVRQSEPKK
W--GGPGARARYQKSYR
>nab_chahannaoensis_JCM_10990
---MVTNTSGKKKTAVARATVSEGEGRVRINSKPVELVEPEMSRLKMLEPFRIAGDDLRD
GVDIDVRVEGGGISGQADAVRTAIARGIVQHSNDAELRDAFMEFDRSLLVNDVRQSEPKK
W--GGPGARARYQKSYR
>nab_hulunbeirensis_JCM_10989
---MVTNTSGKKKTAVARATVSEGEGRVRINSKPVELVEPEMSRLKMLEPFRIAGDELRD
GVDIDVRVEGGGISGQADAVRTAIARGIVQHSNDAELRDAFMEFDRSLLVNDVRQSEPKK
W--GGPGARARYQKSYR
>htg_thermotolerans_DSM_11522
---MVTNTSGKKKTAVARATVREGEGRVRINSQPVELVEPETSRLKMLEPFRIVGEDLRG
EMDIDVDVEGGGISGQADAVRTAIARGIVQHTNDAELRDAFMEFDRSLLVNDVRQSEPKK
W--GGPGARARYQKSYR
>nnm_pellirubrum_DSM_15624
---MVTNTSGKKKTAVARATVRDGEGRVRINSQPVELVEPETSRLKMLEPFRIVGEDLRG
EMDIDVDVEGGGISGQADAVRTAIARGIVQHTNDAELRDAFMEFDRSLLVNDVRQSEPKK
W--GGPGARARYQKSYR
>nbt_gregoryi_SP2
---MVTNTSGKKKTAVARATVREGEGRVRINSQPVELVEPEMSRLKMLEPFRIVGDELRS
EMDIDVDVEGGGISGQADAVRTAIARGIVQHTNDAELRDAFMEFDRSLLVNDVRQSEPKK
W--GGPGARARYQKSYR
>htg_limicola_JCM_13563
---MVTNTSGKKKTAVARATVHEGEGRVRINSQPVELVEPEMSRLKMLEPFRIVGEDLRS
EMDIDVRVEGGGISGQADAVRTAIARGIVQHTNDAELRDAFMEFDRSLLVNDVRQSEPKK
W--GGPGARARYQKSYR
>hrr_LB1
--------------------MREGEGRVRINSQPVELVEPEMSRLKMLEPFRIVGEDLRG
EMDIDVRVEGGGISGQADAVRTAIARGIVQHSNDAELRDAFMEFDRSLLVNDVRQSEPKK
W--GGPGARARYQKSYR
>nnm_versiforme_JCM_10478
---MVTNTSGKKKTAVARATVREGEGRVRINSQPVELVEPEMSRLKMLEPFRIVGDDLRG
EMDIDVRVEGGGISGQADAVRTAIARGIVQHTNDAELRDAFMEFDRSLLVNDVRQSEPKK
W--GGPGARARYQKSYR
>nnm_altunense_JCM_14663
---MVTNTSGKKKTAVARATVREGEGRVRINSQPVELVEPEMSRLKMLEPFRIVGEDLRG
EMDIDVRVEGGGISGQADAVRTAIARGIVQHSNDAELRDAFMEFDRSLLVNDVRQSEPKK
W--GGPGARARYQKSYR
>nnm_gari_JCM_14663
---MVTNTSGKKKTAVARATVREGEGRVRINSQPVELVEPEMSRLKMLEPFRIVGEDLRG
EMDIDVRVEGGGISGQADAVRTAIARGIVQHSNDAELRDAFMEFDRSLLVNDVRQSEPKK
W--GGPGARARYQKSYR
>nnm_sp_J7_2
---MVTNTSGKKKTAVARATVREGEGRVRINSQPVELVEPEMSRLKMLEPFRIVGEDLRG
EMDIDVRVEGGGISGQADAVRTAIARGIVQHSNDAELRDAFMEFDRSLLVNDVRQSEPKK
W--GGPGARARYQKSYR
>nnm_pallidum_DSM_3751
---MVTNTSGKKKTAVARATVREGEGRVRINSQPVELVEPEMSRLKMLEPFRIVGDDLRG
EMDIDVRVEGGGISGQADAVRTAIARGIVQHSNDAELRDAFMEFDRSLLVNDVRQSEPKK
W--GGPGARARYQKSYR
>ncc_jeotgali_DSM_18795
---MVTNTSGKKKTAVARATVREGEGRVRINSKPVELVEPEMSRLKMLEPFRIAGDELRD
EMDIEVHVEGGGISGQADAVRTAIARGIVQHSNDAELRDAYMEFDRSLLVNDVRQSEPKK
W--GGPGARARYQKSYR
>ncc_amylolyticus_DSM_10524
---MVTNTSGKKKTAVARATVREGEGRVRINSKPVELVEPEMSRLKMLEPFRIAGDELRD
EMDIEIHVEGGGISGQADAVRTAIARGIVQHTNDAELRDAYMEFDRSLLVNDVRQSEPKK
W--GGPGARARYQKSYR
>ncc_occultus_SP4
---MVTNTSGKKKTAVARATVREGEGRVRINSKPVELVEPEMSRLKMLEPFRIAGDELRD
EMDIEVHVEGGGISGQADAVRTAIARGIVQHTNDAELRDAYMEFDRSLLVNDVRQSEPKK
W--GGPGARARYQKSYR
>nln_innermongolicus_JCM_12255
---MVTNTSGKKKTAVARATVNEGEGRVRINSKPVELVEPEMARLKMLEPFRIAGEDLRS
EMDINVRVEGGGISGQADAVRTAIARGIVQHTNDAELRDAYMEFDRSLLVNDVRQSEPKK
W--GGPGARARYQKSYR
>htg_salina_JCM_13891
---MVTNTSGKKKTAVARATVREGEGRVRINSKPVELVEPEMSRLKMLEPFRIAGEELRS
EMDIDIRVEGGGISGQADAVRTAIARGIVQHTNDAELRDAYMEFDRSLLVNDVRQSEPKK
W--GGPGARARYQKSYR
>htg_turkmenica_DSM_5511
---MVTNTSGKKKTAVARATVREGEGRVRINSKPVELVEPEMSRLKMLEPFRIAGEDLRS
EMDIDIRVEGGGISGQADAVRTAIARGIVQYTNDAELRDAYMEFDRSLLVNDVRQSEPKK
W--GGPGARARYQKSYR
>hpg_xanaduensis_SH_6
---MVTNTSGKKKTAVARATVRDGEGRVRINSKPVELVEPEMSRLKMLEPFRIAGEDLRS
EMDIDVRVEGGGISGQADAVRTAIARGIVQHTNDAELRDAFMEFDRSLLVNDVRQSEPKK
W--GGPGARARYQKSYR
>nrr_tibetense_GA33
---MVTNTSGKKKTAVARATVSEGEGRVRINSKPVELVEPEMSRLKMLEPFRIAGEDLRS
EMDIDVRVEGGGISGQADAVRTAIARGIVQHSNDAELRDAYMEFDRSLLVNDVRQSEPKK
W--GGPGARARYQKSYR
>nrr_bangense_JCM_10635
---MVTNTSGKKKTAVARATVREGEGRVRINSKPVELVEPEMSRLKMLEPFRIAGEELRG
DMDIDVRVEGGGISGQADAVRTAIARGIVQHSNDAELRDAFMEFDRSLLVNDVRQSEPKK
W--GGPGARARYQKSYR
>nrr_sulfidifaciens_JCM_14089
---MVTNTSGKKKTAVARATVREGEGRVRINSKPVELVEPEMSRLKMLEPFRIAGEDLRS
DMDIDVRVEGGGISGQADAVRTAIARGIVQHSNDAELRDAFMEFDRSLLVNDVRQSEPKK
W--GGPGARARYQKSYR
>hgn_salarium_B_1
---MVTNTSGKKKTAVARATVREGEGRVRINSQPVELAEPEMARLKMLEPFRIAGEDLRS
KVDVDVKVDGGGFSGQADAARTAIARGLVQYLNDAELRDAYMEFDRSLLVNDVRQSESKK
W--GGPGARARYQKSYR
>hqr_J07HQX50
---MVTNTSGKKKTAIARATVKDGSGRVRVDSQPVELVEPELSRLKMLEPFRIAGEDLRS
QVDINVSVSGGGFAGQADATRTAIARGLVQHLNDAELRDAYMEFDRSLLVNDVRQSEPKK
W--GGSGARARYQKSYR
>hfx_elongans_ATCC_BAA_1513
---MVTNTSGKKKTAIARATVREGEGRVRINSQPVELVEPEMARLKMLEPFRIAGEDLRS
KVDIDVRVSGGGVAGQADAVRTALARGLVQHLNDAELRDAYMDFDRSLLVNDVRQSEPKK
W--GGPGARARYQKSYR
>hfx_larsenii_JCM_13917
---MVTNTSGKKKTAIARATVREGEGRVRINSQPVELVEPEMARLKMLEPFRIAGEDLRS
KVDIDVRVSGGGVAGQADAVRTALARGLVQHLNDAELRDAYMDFDRSLLVNDVRQSEPKK
W--GGPGARARYQKSYR
>hfx_mucosum_ATCC_BAA_1512
---MVTNTSGKKKTAIARATVREGEGRVRINSQPVELVEPEMARLKMLEPFRIAGEDLRS
QVDIDVRVNGGGVAGQADAVRTALARGLVQHLNDAELRDAYMDFDRSLLVNDVRQSEPKK
W--GGPGARARYQKSYR
>hfx_denitrificans_ATCC_35960
---MVTNTSGKKKTAIARATVREGEGRVRINSQPVELVEPEMARLKMLEPFRIAGEDLRS
QVDIDVRVNGGGVAGQADAVRTALARGLVQHLNDAELRDAYMEFDRSLLVNDVRQSEPKK
W--GGPGARARYQKSYR
>hfx_lucentense_DSM_14919
---MVTNTSGKKKTAIARATVREGEGRVRINSQPVELVEPEMARLKMLEPFRIAGDDLRS
QVDIDVRVNGGGVAGQADAVRTALARGLVQYLNDAELRDAYMEFDRSLLVNDVRQSEPKK
W--GGPGARARYQKSYR
>hfx_alexandrinus_JCM_10717
---MVTNTSGKKKTAIARATVREGEGRVRINSQPVELVEPEMARLKMLEPFRIAGEDLRS
QVDIDVRVNGGGVAGQADAVRTALARGLVQYLNDAELRDAYMEFDRSLLVNDVRQSEPKK
W--GGPGARARYQKSYR
>hfx_ATCC_BAA-644
---MVTNTSGKKKTAIARATVREGEGRVRINSQPVELVEPEMARLKMLEPFRIAGEDLRS
QVDIDVRVNGGGVAGQADAVRTALARGLVQYLNDAELRDAYMEFDRSLLVNDVRQSEPKK
W--GGPGARARYQKSYR
>hfx_ATCC_BAA-645
---MVTNTSGKKKTAIARATVREGEGRVRINSQPVELVEPEMARLKMLEPFRIAGEDLRS
QVDIDVRVNGGGVAGQADAVRTALARGLVQYLNDAELRDAYMEFDRSLLVNDVRQSEPKK
W--GGPGARARYQKSYR
>hfx_ATCC_BAA-646
---MVTNTSGKKKTAIARATVREGEGRVRINSQPVELVEPEMARLKMLEPFRIAGEDLRS
QVDIDVRVNGGGVAGQADAVRTALARGLVQYLNDAELRDAYMEFDRSLLVNDVRQSEPKK
W--GGPGARARYQKSYR
>hfx_BAB-2207
---MVTNTSGKKKTAIARATVREGEGRVRINSQPVELVEPEMARLKMLEPFRIAGEDLRS
QVDIDVRVNGGGVAGQADAVRTALARGLVQYLNDAELRDAYMEFDRSLLVNDVRQSEPKK
W--GGPGARARYQKSYR
>hfx_gobbonsii_ATCC_33959
---MVTNTSGKKKTAIARATVREGEGRVRINSQPVELVEPEMARLKMLEPFRIAGEDLRS
QVDIDVRVNGGGVAGQADAVRTALARGLVQYLNDAELRDAYMEFDRSLLVNDVRQSEPKK
W--GGPGARARYQKSYR
>hfx_prahovense_DSM_18310
---MVTNTSGKKKTAIARATVREGEGRVRINSQPVELVEPEMARLKMLEPFRIAGEDLRS
QVDIDVRVNGGGVAGQADAVRTALARGLVQYLNDAELRDAYMEFDRSLLVNDVRQSEPKK
W--GGPGARARYQKSYR
>hfx_volcanii_DS2
---MVTNTSGKKKTAIARATVREGEGRVRINSQPVELVEPEMARLKMLEPFRIAGEDLRS
QVDIDVRVNGGGVAGQADAVRTALARGLVQYLNDAELRDAYMEFDRSLLVNDVRQSEPKK
W--GGPGARARYQKSYR
>hfx_mediterranei_ATCC_33500
---MVTNTSGKKKTAIARATVREGEGRVRINSQPVELVEPEMARLKMLEPFRIAGEDLRS
QVDIDVSVNGGGVAGQADAVRTALARGLVQYLNDAELRDAYMEFDRSLLVNDVRQSEPKK
W--GGPGARARYQKSYR
>hsn_pallida_JCM_14848
---MVTNTSGKKKTAIARATVSDGEGRVRINSRPVELSEPEMARLKMLEPFRIAGEELRS
QVDIDVTVSGGGFAGQADATRTAIARGLVQHLNDAELRDAYMDFDRSLLVNDVRQSESKK
W--GGPGARARYQKSYR
>hqr_walsbyi_C23
---MVTNTSGKKKTAIARATVREGKGRVRIDSQPVELVEPEMSRLKMLEPFRIAGEDLRS
QVDIDVSVSGGGFAGQADATRTAIARGLVQYLNDAELRDAYMDFDRSLLVNDVRQSEPKK
W--GGPGARARYQKSYR
>hqr_walsbyi_DSM_16790
---MVTNTSGKKKTAIARATVREGKGRVRIDSQPVELVEPEMSRLKMLEPFRIAGEDLRS
QVDIDVSVSGGGFAGQADATRTAIARGLVQYLNDAELRDAYMDFDRSLLVNDVRQSEPKK
W--GGPGARARYQKSYR
>hgm_borinquense_DSM_11551
---MVTNTSGKKKTAIARATVREGEGRVRINSRPVELTEPEMARLKMLEPFRIAGEDLRS
QVDIDVSVSGGGFAGQADAVRTAIARGLVQYLNDAELRDAYMDFDRSLLVNDVRQSESKK
W--GGPGARARYQKSYR
