# Supplementary material for: Inteins as indicators of gene flow in the halobacteria
Source: Front Microbiol. 2014 Jun 26;5:299. doi: 10.3389/fmicb.2014.00299 (PMC4071816; doi:10.3389/fmicb.2014.00299)
Supplement: Supplementary file 1 [file DataSheet1.ZIP › data_file1/reference_tree_alignment/S17e.aln]

>gi|541191865|gb|ERH00252.1| hypothetical protein J07HQX50_01412 [Haloquadratum sp. J07HQX50]
MRDPADLMQPERLGALKHTRLSFARLLIRRMLRDDWRVEAEQMNLDADGVGRGVYAIQTP
SRRFSFGVFSHRADSDENTDRIIATDWDLWAFLCEGPATAELMNAQLEELPYVMEGRATP
DILVWTRANRSGRFFGHLVESLAAGHQPDIEYLSTGGYLMRSSGYYGNGLNGTKVFDALS
GTHPLKEPYFPQMLSAWMLRVFGYDLAEEMAAARSEAAVTLDADIKRYLGTGNSSGLGII
FYLVNHPQQLNAWLR---------------------------------------------
------------------------------------------------------------
---------VRELALARAKTTEVTSEALS--KFDRRIQEAIQWFDTDESNTNRHFSSKKQ
IA-AELRQARQC------------------------------------------------
------------------------------------------LSDIS-------------
----GVDSFEWQQFTKHSESNYEIETQEVIHSLLIDMHPTACEGLENTLTVAEKRDIQPA
MTVSQLHSVIKDSYKWAFNFDFDDPHAQHYFWYRSIENEEPRVGLAAETEYDDYGLPIDI
ARQIHSLDAHLSTAESSQSVA---------------------------------------
------------------------------------------------------------
------------------------------------------------------------
--------------------------------------AFVSEHPSLRDIVARVQTVHML
PYAEIYANPLDADFVPLHFISCLKAIWGIQRAHPKSIGWVKGHFFRGLHWRMN-----
>gi|541195321|gb|ERH03578.1| hypothetical protein J07HR59_00695 [Halorubrum sp. J07HR59]
-----------------------------MTRFDAAG-STERRKLFAEAVQ---------
------------------------------------------------------------
------------------------------------------------------------
---------------------------AHRRRNSPFLTAEVDAD------DDTSESED--
--------ELPPWIQ---------------------------------------------
------------------------------------------------------------
---------FAEKEF----NLDVTDAELE--RL-------------------------KG
LL-DDYREFR--------------------------------------------------
------------------------------------------IDQLE-------SPEEAD
GTNVRISA----------------------------------RSDAN-------------
------------------------------------------------------------
------------------RLA---------------------------------------
------------------------------------------------------------
------------------------------------------------------------
--------------------------------------GFMDR-----------------
ALGDVYQLPDDYQVWIVEL---------------------------------------
>lcl|36547_2073 unnamed protein product
-------------------------------------MTRFDAATEDERLK---------
------------------------------------------------------------
------------------------------------------------------------
-------------------------------------LFADAAAAHRARSGDVMTVDVDP
DSDDTEGGEVPPWIQ---------------------------------------------
------------------------------------------------------------
---------LAGTEL----IMDCTDEELD--RL-------------------------KG
LL-SEFPEFR--------------------------------------------------
------------------------------------------IDELV-------SPEEAE
GTNAVVTA----------------------------------RSDAN-------------
------------------------------------------------------------
------------------RVA---------------------------------------
------------------------------------------------------------
------------------------------------------------------------
--------------------------------------GFVER---------------AF
REVYELDAEYRAWVTAI-----------------------------------------
>gi|515913590|ref|WP_017344173.1| hypothetical protein [Halorubrum sp. T3]
-------------------------------------MTRFDAATEDERLK---------
------------------------------------------------------------
------------------------------------------------------------
-------------------------------------LFADAAAAHRARSGDVMTVDVDP
DSDDTEGGEVPPWIQ---------------------------------------------
------------------------------------------------------------
---------LAGTEL----ILDCTDEELD--RL-------------------------KD
LL-SEFPEFR--------------------------------------------------
------------------------------------------IDELVSPEEAEG------
-TNAVVTA----------------------------------RSDAN-------------
------------------------------------------------------------
------------------RVA---------------------------------------
------------------------------------------------------------
------------------------------------------------------------
--------------------------------------GFVER---------------AF
REVYELDDEYRAWVTAI-----------------------------------------
>lcl|36546_2006 unnamed protein product
-----------------------MGATVYGGERVPRPAANGRAFIFHGRVV---------
------------------------------------------------------------
------------------------------------------------------------
------------------------------------------------------------
----------GMNCR---------------------------------------------
------------------------------------------------------------
---------RCGTPL------------EKPGDY-----C-----------LTCNTANADA
VV-AEFDADRAH------------------------------------------------
---------------------LTMLDEDAVVGETTITTRPEDTERLT-------------
----EVQL----------------------------------RNFAG-------------
------------------------------------------------------------
------------------RVADEIRRKRPETVYAAGEREPLRETRAQLHHEFYRVPDGGA
GGSDRDGTTSSDPADDGGKPDVSPLVEWVLDRRGDRSLAVVETPPREKIGGSHSTLIGDR
KGRKAVQTVAEHPHVKKIVPGPIDAGGT--------------------------------
--------------------------------------GSRTG-----------------
LRAKATRAGTNGNVRLLLRDGSSVQENRIVTTAMDRETGERVREDLNEALRDAELQDV
>lcl|36549_1693 unnamed protein product
----------------------------------------------MEVLD---------
------------------------------------------------------------
------------------------------------------------------------
------------------------------------------------------------
----------PHYVDLYQQITIFSNIFSGIVKIDRNGEIVGDAASDWTLPDDTTYEFTIR
EGMTFHNGDTLDASAIKWSIERLMGLDDSPHVGKVSDIESVEAPDATTLRINLSTPVAPF
ITFLTRGPGRAGTIV-NQTAVEDDPERYR--RY-----PVGSGPFELTERSTGESLTLTA
FD-DYWETDSEGNSLPYLDEVVINLIPEPSTMWSAITTDGIQYADELPPQNARQAQGGGG
SVDVAGVSSGEWSCLAMLCNDPASDEWAERQSYASGNDQPTDVWEGT-------------
----DIPT----------------------------------TDPRV-------------
------------------------------------------------------------
------------------RQAVTMAIDREELVNTAYFSFAEPAHSLINPAIAWAHEAQPE
NAQMYNPERARELLDEAGYTGEPRFSGSILGTPTDERVMTVLQQQLSNVGIDIELDVQQE
SSYWDNIYRYNHMFMMYGGGGDIDPWMSWWKQLRTPMEEGSSGAWQKNLYSNENFDEALA
ESFNTPNQDERIEYVREAEQIFLEDAPFAMTTFPLTPKGSVSQ-----------------
LQNVGNQTGLSNFHRAYLEE--------------------------------------
>gi|339756092|gb|EGQ39675.1| ribosomal protein S17E [Candidatus Nanosalinarum sp. J07AB56]
-----------------------------------------MGLEFVGRVR---------
------------------------------------------------------------
------------------------------------------------------------
------------------------------------------------------------
----------PTHVK---------------------------------------------
------------------------------------------------------------
---------RLARDL------------VD--AD-----E-------------------DR
FT-DDFDSNKTE------------------------------------------------
------------------------------------------LKQME-------------
----SFKS----------------------------------KKLRN-------------
------------------------------------------------------------
------------------RVA---------------------------------------
------------------------------------------------------------
------------------------------------------------------------
--------------------------------------GYITR-----------------
INSASGEPEES-----------------------------------------------
>gi|541201991|gb|ERH10056.1| SSU ribosomal protein S17E [halophilic archaeon J07HX64]
-----------------------------------MVLMSHTVMSIHMAIK---------
------------------------------------------------------------
------------------------------------------------------------
------------------------------------------------------------
----------PAYVK---------------------------------------------
------------------------------------------------------------
---------KTANML------------ME--EY-----P-------------------DA
FA-PDFEHNKEL------------------------------------------------
------------------------------------------VMELT-------------
----NVES----------------------------------KSVRN-------------
------------------------------------------------------------
------------------RIA---------------------------------------
------------------------------------------------------------
------------------------------------------------------------
--------------------------------------GYVTS-----------------
KQQSGSAE--------------------------------------------------
>gi|541179977|gb|ERG88574.1| ribosomal protein S17E [halophilic archaeon J07HX5]
-----------------------------------------------MAIK---------
------------------------------------------------------------
------------------------------------------------------------
------------------------------------------------------------
----------PAYVK---------------------------------------------
------------------------------------------------------------
---------KTGRQL------------IE--QY-----P-------------------DA
WG-PEFEHNKSV------------------------------------------------
------------------------------------------VMEVT-------------
----NIES----------------------------------KSVRN-------------
------------------------------------------------------------
------------------RIA---------------------------------------
------------------------------------------------------------
------------------------------------------------------------
--------------------------------------GYVTS-----------------
KYNTSGES--------------------------------------------------
>gi|541205252|gb|ERH13232.1| ribosomal protein S17E [halophilic archaeon J07HB67]
-----------------------------------------------MAIK---------
------------------------------------------------------------
------------------------------------------------------------
------------------------------------------------------------
----------PKYVK---------------------------------------------
------------------------------------------------------------
---------QTAGVL------------LE--RY-----P-------------------ES
FN-TDFETNKEH------------------------------------------------
------------------------------------------VTELT-------------
----NVES----------------------------------KSVRN-------------
------------------------------------------------------------
------------------RIA---------------------------------------
------------------------------------------------------------
------------------------------------------------------------
--------------------------------------GYITR-----------------
VKAGGQQSA-------------------------------------------------
>gi|15790442|ref|NP_280266.1| 30S ribosomal protein S17 [Halobacterium sp. NRC-1]
-----------------------------------------------MAIK---------
------------------------------------------------------------
------------------------------------------------------------
------------------------------------------------------------
----------PDYVK---------------------------------------------
------------------------------------------------------------
---------KTGNIL------------ME--RY-----Q-------------------DA
FSREDFEHNKDA------------------------------------------------
------------------------------------------VTELT-------------
----NIES----------------------------------KNVRN-------------
------------------------------------------------------------
------------------RIA---------------------------------------
------------------------------------------------------------
------------------------------------------------------------
--------------------------------------GYITH-----------------
KRN-------------------------------------------------------
>gi|169236178|ref|YP_001689378.1| 30S ribosomal protein S17e [Halobacterium salinarum R1]
-----------------------------------------------MAIK---------
------------------------------------------------------------
------------------------------------------------------------
------------------------------------------------------------
----------PDYVK---------------------------------------------
------------------------------------------------------------
---------KTGNIL------------ME--RY-----Q-------------------DA
FSREDFEHNKDA------------------------------------------------
------------------------------------------VTELT-------------
----NIES----------------------------------KNVRN-------------
------------------------------------------------------------
------------------RIA---------------------------------------
------------------------------------------------------------
------------------------------------------------------------
--------------------------------------GYITH-----------------
KRN-------------------------------------------------------
>gi|354610679|ref|ZP_09028635.1| 30S ribosomal protein S17e [Halobacterium sp. DL1]
-----------------------------------------------MAIK---------
------------------------------------------------------------
------------------------------------------------------------
------------------------------------------------------------
----------PDYVK---------------------------------------------
------------------------------------------------------------
---------KTGNIL------------ME--RY-----E-------------------EA
FSREDFEHNKKA------------------------------------------------
------------------------------------------VTELT-------------
----NIES----------------------------------KEVRN-------------
------------------------------------------------------------
------------------RIA---------------------------------------
------------------------------------------------------------
------------------------------------------------------------
--------------------------------------GYITH-----------------
KRN-------------------------------------------------------
>gi|409730362|ref|ZP_11271936.1| 30S ribosomal protein S17e [Halococcus hamelinensis 100A6]
-----------------------------------------------MAIK---------
------------------------------------------------------------
------------------------------------------------------------
------------------------------------------------------------
----------PAYIK---------------------------------------------
------------------------------------------------------------
---------KTANEL------------LE--RY-----P-------------------DA
FS-TDFEHNKES------------------------------------------------
------------------------------------------VTALT-------------
----NVQS----------------------------------KGVRN-------------
------------------------------------------------------------
------------------RIA---------------------------------------
------------------------------------------------------------
------------------------------------------------------------
--------------------------------------GYVSR-----------------
KRQSEAAAA-------------------------------------------------
>gi|448729214|ref|ZP_21711532.1| 30S ribosomal protein S17e [Halococcus saccharolyticus DSM 5350]
-----------------------------------------------MAIK---------
------------------------------------------------------------
------------------------------------------------------------
------------------------------------------------------------
----------PAYIK---------------------------------------------
------------------------------------------------------------
---------KTGTQL------------LE--RY-----P-------------------EA
FS-TDFEHNKES------------------------------------------------
------------------------------------------VTALT-------------
----NVTS----------------------------------KNVRN-------------
------------------------------------------------------------
------------------RIA---------------------------------------
------------------------------------------------------------
------------------------------------------------------------
--------------------------------------GYVTR-----------------
KRQGNAAA--------------------------------------------------
>gi|448734292|ref|ZP_21716518.1| 30S ribosomal protein S17e [Halococcus salifodinae DSM 8989]
-----------------------------------------------MAIK---------
------------------------------------------------------------
------------------------------------------------------------
------------------------------------------------------------
----------PAYIK---------------------------------------------
------------------------------------------------------------
---------KTGTQL------------LE--RY-----P-------------------EA
FS-TDFEHNKES------------------------------------------------
------------------------------------------VTALT-------------
----NVTS----------------------------------KNVRN-------------
------------------------------------------------------------
------------------RIA---------------------------------------
------------------------------------------------------------
------------------------------------------------------------
--------------------------------------GYVTR-----------------
KQQSNAAA--------------------------------------------------
>gi|448727230|ref|ZP_21709597.1| 30S ribosomal protein S17e [Halococcus morrhuae DSM 1307]
-----------------------------------------------MAIK---------
------------------------------------------------------------
------------------------------------------------------------
------------------------------------------------------------
----------PAYIK---------------------------------------------
------------------------------------------------------------
---------KTGNLL------------LE--QY-----P-------------------EA
FS-TDFEHNKES------------------------------------------------
------------------------------------------VTALT-------------
----NVDS----------------------------------KGVRN-------------
------------------------------------------------------------
------------------RIA---------------------------------------
------------------------------------------------------------
------------------------------------------------------------
--------------------------------------GYVSR-----------------
KQQGAVA---------------------------------------------------
>gi|448739415|ref|ZP_21721430.1| 30S ribosomal protein S17e [Halococcus thailandensis JCM 13552]
-----------------------------------------------MAIK---------
------------------------------------------------------------
------------------------------------------------------------
------------------------------------------------------------
----------PAYIK---------------------------------------------
------------------------------------------------------------
---------KTGNLL------------LE--QY-----P-------------------EA
FS-TDFEHNKES------------------------------------------------
------------------------------------------VTALT-------------
----NVES----------------------------------KGVRN-------------
------------------------------------------------------------
------------------RIA---------------------------------------
------------------------------------------------------------
------------------------------------------------------------
--------------------------------------GYVSR-----------------
KQQGAVA---------------------------------------------------
>gi|322371682|ref|ZP_08046225.1| Ribosomal protein S17E-like protein [Haladaptatus paucihalophilus DX253]
-----------------------------------------------MAIK---------
------------------------------------------------------------
------------------------------------------------------------
------------------------------------------------------------
----------PDYVK---------------------------------------------
------------------------------------------------------------
---------KTGNIL------------LE--RY-----P-------------------SA
FT-KDFDQNKDS------------------------------------------------
------------------------------------------VEQLT-------------
----NIGS----------------------------------KGVRN-------------
------------------------------------------------------------
------------------RIA---------------------------------------
------------------------------------------------------------
------------------------------------------------------------
--------------------------------------GYVTR-----------------
KKE-------------------------------------------------------
>gi|448373513|ref|ZP_21557599.1| 30S ribosomal protein S17e [Halovivax asiaticus JCM 14624]
-----------------------------------------------MAIK---------
------------------------------------------------------------
------------------------------------------------------------
------------------------------------------------------------
----------PAYVK---------------------------------------------
------------------------------------------------------------
---------KTATLL------------LE--RY-----P-------------------QA
FT-DDFEQNKES------------------------------------------------
------------------------------------------VEKLT-------------
----NVDS----------------------------------KGVRN-------------
------------------------------------------------------------
------------------RIA---------------------------------------
------------------------------------------------------------
------------------------------------------------------------
--------------------------------------GYVTR-----------------
KQSVPASA--------------------------------------------------
>gi|433638690|ref|YP_007284450.1| ribosomal protein S17E [Halovivax ruber XH-70]
-----------------------------------------------MAIK---------
------------------------------------------------------------
------------------------------------------------------------
------------------------------------------------------------
----------PAYVK---------------------------------------------
------------------------------------------------------------
---------KTATLL------------LE--RY-----P-------------------QA
FT-DDFEQNKES------------------------------------------------
------------------------------------------VEKLT-------------
----NIDS----------------------------------KGVRN-------------
------------------------------------------------------------
------------------RIA---------------------------------------
------------------------------------------------------------
------------------------------------------------------------
--------------------------------------GYVTR-----------------
KQSVPASA--------------------------------------------------
>gi|448392834|ref|ZP_21567464.1| 30S ribosomal protein S17e [Haloterrigena salina JCM 13891]
-----------------------------------------------MAIK---------
------------------------------------------------------------
------------------------------------------------------------
------------------------------------------------------------
----------PAYVK---------------------------------------------
------------------------------------------------------------
---------KTGTIL------------LE--RY-----P-------------------DA
FT-TDFEQNKES------------------------------------------------
------------------------------------------VEKLT-------------
----NVES----------------------------------KGVRN-------------
------------------------------------------------------------
------------------RIA---------------------------------------
------------------------------------------------------------
------------------------------------------------------------
--------------------------------------GYVTR-----------------
KKSSQAAAA-------------------------------------------------
>gi|284165168|ref|YP_003403447.1| 30S ribosomal protein S17E-like protein [Haloterrigena turkmenica DSM 5511]
-----------------------------------------------MAIK---------
------------------------------------------------------------
------------------------------------------------------------
------------------------------------------------------------
----------PAYVK---------------------------------------------
------------------------------------------------------------
---------KTGTIL------------LE--RY-----P-------------------DA
FT-TDFEQNKES------------------------------------------------
------------------------------------------VEKLT-------------
----NVES----------------------------------KGVRN-------------
------------------------------------------------------------
------------------RIA---------------------------------------
------------------------------------------------------------
------------------------------------------------------------
--------------------------------------GYVTR-----------------
KKSSQAAAA-------------------------------------------------
>gi|448298098|ref|ZP_21488129.1| 30S ribosomal protein S17e [Natronorubrum tibetense GA33]
-----------------------------------------------MAIK---------
------------------------------------------------------------
------------------------------------------------------------
------------------------------------------------------------
----------PAYVK---------------------------------------------
------------------------------------------------------------
---------KTGNLL------------LE--RY-----P-------------------EA
FT-TDFEQNKDS------------------------------------------------
------------------------------------------VTKLT-------------
----NVES----------------------------------KGVRN-------------
------------------------------------------------------------
------------------RIA---------------------------------------
------------------------------------------------------------
------------------------------------------------------------
--------------------------------------GYVTR-----------------
KKSAQTATA-------------------------------------------------
>gi|448314442|ref|ZP_21504138.1| 30S ribosomal protein S17e [Natronolimnobius innermongolicus JCM 12255]
-----------------------------------------------MAIK---------
------------------------------------------------------------
------------------------------------------------------------
------------------------------------------------------------
----------PAYVK---------------------------------------------
------------------------------------------------------------
---------KTGNLL------------LE--RY-----P-------------------EA
FT-TDFEQNKES------------------------------------------------
------------------------------------------VQKLT-------------
----NVES----------------------------------KGVRN-------------
------------------------------------------------------------
------------------RIA---------------------------------------
------------------------------------------------------------
------------------------------------------------------------
--------------------------------------GYVTR-----------------
KKSSQTAAA-------------------------------------------------
>gi|448703290|ref|ZP_21700398.1| 30S ribosomal protein S17e [Halobiforma lacisalsi AJ5]
-----------------------------------------------MAIK---------
------------------------------------------------------------
------------------------------------------------------------
------------------------------------------------------------
----------PAYVK---------------------------------------------
------------------------------------------------------------
---------KTGNLL------------LE--RY-----P-------------------DA
FT-NDFEQNKDS------------------------------------------------
------------------------------------------VEKLT-------------
----NVDS----------------------------------KGVRN-------------
------------------------------------------------------------
------------------RIA---------------------------------------
------------------------------------------------------------
------------------------------------------------------------
--------------------------------------GYVTR-----------------
KKSAQATA--------------------------------------------------
>gi|448400566|ref|ZP_21571418.1| 30S ribosomal protein S17e [Haloterrigena limicola JCM 13563]
-----------------------------------------------MAIK---------
------------------------------------------------------------
------------------------------------------------------------
------------------------------------------------------------
----------PAYVK---------------------------------------------
------------------------------------------------------------
---------KTGNLL------------LE--QY-----P-------------------EA
FT-TDFEQNKES------------------------------------------------
------------------------------------------VEKLT-------------
----NVDS----------------------------------KGVRN-------------
------------------------------------------------------------
------------------RIA---------------------------------------
------------------------------------------------------------
------------------------------------------------------------
--------------------------------------GYVTR-----------------
KKGAQVPA--------------------------------------------------
>gi|448318126|ref|ZP_21507657.1| 30S ribosomal protein S17e [Natronococcus jeotgali DSM 18795]
-----------------------------------------------MAIK---------
------------------------------------------------------------
------------------------------------------------------------
------------------------------------------------------------
----------PAYVK---------------------------------------------
------------------------------------------------------------
---------KTGNLL------------LE--RY-----P-------------------EA
FT-TDFEQNKDS------------------------------------------------
------------------------------------------VTKLT-------------
----NVES----------------------------------KGVRN-------------
------------------------------------------------------------
------------------RIA---------------------------------------
------------------------------------------------------------
------------------------------------------------------------
--------------------------------------GYVTR-----------------
KKSGEAAA--------------------------------------------------
>gi|435849073|ref|YP_007311323.1| ribosomal protein S17E [Natronococcus occultus SP4]
-----------------------------------------------MAIK---------
------------------------------------------------------------
------------------------------------------------------------
------------------------------------------------------------
----------PAYVK---------------------------------------------
------------------------------------------------------------
---------KTGNLL------------LE--RY-----P-------------------EA
FT-TDFEQNKDS------------------------------------------------
------------------------------------------VTKLT-------------
----NVES----------------------------------KGVRN-------------
------------------------------------------------------------
------------------RIA---------------------------------------
------------------------------------------------------------
------------------------------------------------------------
--------------------------------------GYVTR-----------------
KKSGEVPA--------------------------------------------------
>gi|448386664|ref|ZP_21564568.1| 30S ribosomal protein S17e [Haloterrigena thermotolerans DSM 11522]
-----------------------------------------------MAIK---------
------------------------------------------------------------
------------------------------------------------------------
------------------------------------------------------------
----------PAYVK---------------------------------------------
------------------------------------------------------------
---------KTGTLL------------LE--RY-----P-------------------EA
FT-TDFEQNKES------------------------------------------------
------------------------------------------VAKLT-------------
----NVES----------------------------------KGVRN-------------
------------------------------------------------------------
------------------RIA---------------------------------------
------------------------------------------------------------
------------------------------------------------------------
--------------------------------------GYVTR-----------------
KKGSEVPA--------------------------------------------------
>gi|448332851|ref|ZP_21522071.1| 30S ribosomal protein S17e [Natrinema pellirubrum DSM 15624]
-----------------------------------------------MAIK---------
------------------------------------------------------------
------------------------------------------------------------
------------------------------------------------------------
----------PAYVK---------------------------------------------
------------------------------------------------------------
---------KTGTLL------------LE--RY-----P-------------------EA
FT-TDFEQNKES------------------------------------------------
------------------------------------------VEKLT-------------
----NVES----------------------------------KGVRN-------------
------------------------------------------------------------
------------------RIA---------------------------------------
------------------------------------------------------------
------------------------------------------------------------
--------------------------------------GYVTR-----------------
KKGSEVPA--------------------------------------------------
>gi|448323455|ref|ZP_21512916.1| 30S ribosomal protein S17e [Natronococcus amylolyticus DSM 10524]
-----------------------------------------------MAIK---------
------------------------------------------------------------
------------------------------------------------------------
------------------------------------------------------------
----------PAYVK---------------------------------------------
------------------------------------------------------------
---------KTGNLL------------LE--RY-----P-------------------EA
FT-TDFEQNKDS------------------------------------------------
------------------------------------------VTKLT-------------
----NVES----------------------------------KGVRN-------------
------------------------------------------------------------
------------------RIA---------------------------------------
------------------------------------------------------------
------------------------------------------------------------
--------------------------------------GYVTR-----------------
KKGAEVPA--------------------------------------------------
>gi|448331095|ref|ZP_21520369.1| 30S ribosomal protein S17e [Natrinema versiforme JCM 10478]
-----------------------------------------------MAIK---------
------------------------------------------------------------
------------------------------------------------------------
------------------------------------------------------------
----------PAYVK---------------------------------------------
------------------------------------------------------------
---------KTGTLL------------LE--RY-----P-------------------EA
FT-TDFEQNKES------------------------------------------------
------------------------------------------VTKLT-------------
----NVES----------------------------------KGVRN-------------
------------------------------------------------------------
------------------RIA---------------------------------------
------------------------------------------------------------
------------------------------------------------------------
--------------------------------------GYVTR-----------------
KKGAEVPA--------------------------------------------------
>lcl|38023_3292 unnamed protein product
-----------------------------------------------MAIK---------
------------------------------------------------------------
------------------------------------------------------------
------------------------------------------------------------
----------PAYVK---------------------------------------------
------------------------------------------------------------
---------KTGNLL------------LE--RY-----P-------------------EA
FT-TDFEQNKES------------------------------------------------
------------------------------------------VTKLT-------------
----NVES----------------------------------KGVRN-------------
------------------------------------------------------------
------------------RIA---------------------------------------
------------------------------------------------------------
------------------------------------------------------------
--------------------------------------GYVTR-----------------
KKGAEVPA--------------------------------------------------
>gi|448346606|ref|ZP_21535491.1| 30S ribosomal protein S17e [Natrinema altunense JCM 12890]
-----------------------------------------------MAIK---------
------------------------------------------------------------
------------------------------------------------------------
------------------------------------------------------------
----------PAYVK---------------------------------------------
------------------------------------------------------------
---------KTGNLL------------LE--RY-----P-------------------EA
FT-TDFEQNKES------------------------------------------------
------------------------------------------VTKLT-------------
----NVES----------------------------------KGVRN-------------
------------------------------------------------------------
------------------RIA---------------------------------------
------------------------------------------------------------
------------------------------------------------------------
--------------------------------------GYVTR-----------------
KKGAEVPA--------------------------------------------------
>gi|448340164|ref|ZP_21529138.1| 30S ribosomal protein S17e [Natrinema gari JCM 14663]
-----------------------------------------------MAIK---------
------------------------------------------------------------
------------------------------------------------------------
------------------------------------------------------------
----------PAYVK---------------------------------------------
------------------------------------------------------------
---------KTGNLL------------LE--RY-----P-------------------EA
FT-TDFEQNKES------------------------------------------------
------------------------------------------VTKLT-------------
----NVES----------------------------------KGVRN-------------
------------------------------------------------------------
------------------RIA---------------------------------------
------------------------------------------------------------
------------------------------------------------------------
--------------------------------------GYVTR-----------------
KKGAEVPA--------------------------------------------------
>gi|397772535|ref|YP_006540081.1| 30S ribosomal protein S17e [Natrinema sp. J7-2]
-----------------------------------------------MAIK---------
------------------------------------------------------------
------------------------------------------------------------
------------------------------------------------------------
----------PAYVK---------------------------------------------
------------------------------------------------------------
---------KTGNLL------------LE--RY-----P-------------------EA
FT-TDFEQNKES------------------------------------------------
------------------------------------------VTKLT-------------
----NVES----------------------------------KGVRN-------------
------------------------------------------------------------
------------------RIA---------------------------------------
------------------------------------------------------------
------------------------------------------------------------
--------------------------------------GYVTR-----------------
KKGAEVPA--------------------------------------------------
>gi|448336732|ref|ZP_21525825.1| 30S ribosomal protein S17e [Natrinema pallidum DSM 3751]
-----------------------------------------------MAIK---------
------------------------------------------------------------
------------------------------------------------------------
------------------------------------------------------------
----------PAYVK---------------------------------------------
------------------------------------------------------------
---------KTGNLL------------LE--RY-----P-------------------EA
FT-TDFEQNKES------------------------------------------------
------------------------------------------VTKLT-------------
----NVES----------------------------------KGVRN-------------
------------------------------------------------------------
------------------RIA---------------------------------------
------------------------------------------------------------
------------------------------------------------------------
--------------------------------------GYVTR-----------------
KKGAEVPA--------------------------------------------------
>gi|429193657|ref|YP_007179335.1| ribosomal protein S17E [Natronobacterium gregoryi SP2]
-----------------------------------------------MAIK---------
------------------------------------------------------------
------------------------------------------------------------
------------------------------------------------------------
----------PAYVK---------------------------------------------
------------------------------------------------------------
---------KTGTLL------------LE--RY-----P-------------------DA
FT-TDFEQNKDS------------------------------------------------
------------------------------------------VAKLT-------------
----NVES----------------------------------KGVRN-------------
------------------------------------------------------------
------------------RIA---------------------------------------
------------------------------------------------------------
------------------------------------------------------------
--------------------------------------GYVTR-----------------
KKSAQVPA--------------------------------------------------
>gi|448307694|ref|ZP_21497588.1| 30S ribosomal protein S17e [Natronorubrum bangense JCM 10635]
-----------------------------------------------MAIK---------
------------------------------------------------------------
------------------------------------------------------------
------------------------------------------------------------
----------PAYVK---------------------------------------------
------------------------------------------------------------
---------KTGNLL------------LE--RY-----P-------------------DA
FT-TDFEQNKDS------------------------------------------------
------------------------------------------VTKLT-------------
----TVES----------------------------------KGVRN-------------
------------------------------------------------------------
------------------RIA---------------------------------------
------------------------------------------------------------
------------------------------------------------------------
--------------------------------------GYVTH-----------------
KKSAQVPA--------------------------------------------------
>gi|448305606|ref|ZP_21495536.1| 30S ribosomal protein S17e [Natronorubrum sulfidifaciens JCM 14089]
-----------------------------------------------MAIK---------
------------------------------------------------------------
------------------------------------------------------------
------------------------------------------------------------
----------PAYVK---------------------------------------------
------------------------------------------------------------
---------KTGNLL------------LE--RY-----P-------------------DA
FT-TDFEQNKDS------------------------------------------------
------------------------------------------VTKLT-------------
----TVES----------------------------------KGVRN-------------
------------------------------------------------------------
------------------RIA---------------------------------------
------------------------------------------------------------
------------------------------------------------------------
--------------------------------------GYVTR-----------------
KKSAQVPA--------------------------------------------------
>gi|336252513|ref|YP_004595620.1| 30S ribosomal protein S17e [Halopiger xanaduensis SH-6]
-----------------------------------------------MAIK---------
------------------------------------------------------------
------------------------------------------------------------
------------------------------------------------------------
----------PAYVK---------------------------------------------
------------------------------------------------------------
---------KTGNLL------------LE--RY-----P-------------------DA
FT-TDFEQNKDS------------------------------------------------
------------------------------------------VEKLT-------------
----NVES----------------------------------KGVRN-------------
------------------------------------------------------------
------------------RIA---------------------------------------
------------------------------------------------------------
------------------------------------------------------------
--------------------------------------GYVTR-----------------
KKGSQATA--------------------------------------------------
>gi|448721345|ref|ZP_21703902.1| 30S ribosomal protein S17e [Halobiforma nitratireducens JCM 10879]
-----------------------------------------------MAIK---------
------------------------------------------------------------
------------------------------------------------------------
------------------------------------------------------------
----------PAYVK---------------------------------------------
------------------------------------------------------------
---------KTGNLL------------LE--RY-----P-------------------DA
FT-TDFEQNKDS------------------------------------------------
------------------------------------------VEKLT-------------
----NVES----------------------------------KGVRN-------------
------------------------------------------------------------
------------------RIA---------------------------------------
------------------------------------------------------------
------------------------------------------------------------
--------------------------------------GYVTR-----------------
KKSGQVTA--------------------------------------------------
>gi|448370060|ref|ZP_21556485.1| 30S ribosomal protein S17e [Natrialba aegyptia DSM 13077]
-----------------------------------------------MAIK---------
------------------------------------------------------------
------------------------------------------------------------
------------------------------------------------------------
----------PAYVK---------------------------------------------
------------------------------------------------------------
---------KTGNLL------------LE--RY-----P-------------------DA
FT-TDFEQNKDS------------------------------------------------
------------------------------------------VEKLT-------------
----NVES----------------------------------KGVRN-------------
------------------------------------------------------------
------------------RIA---------------------------------------
------------------------------------------------------------
------------------------------------------------------------
--------------------------------------GYVTR-----------------
KKGAQVPA--------------------------------------------------
>gi|448350089|ref|ZP_21538908.1| 30S ribosomal protein S17e [Natrialba taiwanensis DSM 12281]
-----------------------------------------------MAIK---------
------------------------------------------------------------
------------------------------------------------------------
------------------------------------------------------------
----------PAYVK---------------------------------------------
------------------------------------------------------------
---------KTGNLL------------LE--RY-----P-------------------DA
FT-TDFEQNKDS------------------------------------------------
------------------------------------------VEKLT-------------
----NVES----------------------------------KGVRN-------------
------------------------------------------------------------
------------------RIA---------------------------------------
------------------------------------------------------------
------------------------------------------------------------
--------------------------------------GYVTR-----------------
KKGAQVPA--------------------------------------------------
>gi|448362395|ref|ZP_21551006.1| 30S ribosomal protein S17e [Natrialba asiatica DSM 12278]
-----------------------------------------------MAIK---------
------------------------------------------------------------
------------------------------------------------------------
------------------------------------------------------------
----------PAYVK---------------------------------------------
------------------------------------------------------------
---------KTGNLL------------LE--RY-----P-------------------DA
FT-TDFEQNKDS------------------------------------------------
------------------------------------------VDKLT-------------
----NVES----------------------------------KGVRN-------------
------------------------------------------------------------
------------------RIA---------------------------------------
------------------------------------------------------------
------------------------------------------------------------
--------------------------------------GYVTR-----------------
KKGAQVPA--------------------------------------------------
>gi|448359037|ref|ZP_21547708.1| 30S ribosomal protein S17e [Natrialba chahannaoensis JCM 10990]
-----------------------------------------------MAIK---------
------------------------------------------------------------
------------------------------------------------------------
------------------------------------------------------------
----------PAYVK---------------------------------------------
------------------------------------------------------------
---------KTGNLL------------LE--RY-----P-------------------DA
FT-TDFEQNKDS------------------------------------------------
------------------------------------------VDKLT-------------
----NVES----------------------------------KGVRN-------------
------------------------------------------------------------
------------------RIA---------------------------------------
------------------------------------------------------------
------------------------------------------------------------
--------------------------------------GYVTR-----------------
KKGAQVPA--------------------------------------------------
>gi|448352462|ref|ZP_21541246.1| 30S ribosomal protein S17e [Natrialba hulunbeirensis JCM 10989]
-----------------------------------------------MAIK---------
------------------------------------------------------------
------------------------------------------------------------
------------------------------------------------------------
----------PAYVK---------------------------------------------
------------------------------------------------------------
---------KTGNLL------------LE--RY-----P-------------------DA
FT-TDFEQNKDS------------------------------------------------
------------------------------------------VDKLT-------------
----NVES----------------------------------KGVRN-------------
------------------------------------------------------------
------------------RIA---------------------------------------
------------------------------------------------------------
------------------------------------------------------------
--------------------------------------GYVTR-----------------
KKGAQVPA--------------------------------------------------
>gi|289579729|ref|YP_003478195.1| 30S ribosomal protein S17e [Natrialba magadii ATCC 43099]
-----------------------------------------------MAIK---------
------------------------------------------------------------
------------------------------------------------------------
------------------------------------------------------------
----------PAYVK---------------------------------------------
------------------------------------------------------------
---------KTGNLL------------LE--RY-----P-------------------DA
FT-TDFEQNKDS------------------------------------------------
------------------------------------------VDKLT-------------
----NVES----------------------------------KGVRN-------------
------------------------------------------------------------
------------------RIA---------------------------------------
------------------------------------------------------------
------------------------------------------------------------
--------------------------------------GYVTR-----------------
KKGAQVPA--------------------------------------------------
>gi|452208163|ref|YP_007488285.1| 30S ribosomal protein S17e [Natronomonas moolapensis 8.8.11]
-----------------------------------------------MAIK---------
------------------------------------------------------------
------------------------------------------------------------
------------------------------------------------------------
----------PAYVK---------------------------------------------
------------------------------------------------------------
---------KTATLL------------ME--RY-----P-------------------KA
FG-DDFEHNKEL------------------------------------------------
------------------------------------------VTELT-------------
----NVES----------------------------------KGVRN-------------
------------------------------------------------------------
------------------RIA---------------------------------------
------------------------------------------------------------
------------------------------------------------------------
--------------------------------------GYVTR-----------------
KMGVPQSA--------------------------------------------------
>gi|76801641|ref|YP_326649.1| 30S ribosomal protein S17e [Natronomonas pharaonis DSM 2160]
-----------------------------------------------MAIK---------
------------------------------------------------------------
------------------------------------------------------------
------------------------------------------------------------
----------PAYVK---------------------------------------------
------------------------------------------------------------
---------KTGTLL------------MD--RY-----P-------------------KA
FG-DDFEHNKEL------------------------------------------------
------------------------------------------VDELT-------------
----NIES----------------------------------KSVRN-------------
------------------------------------------------------------
------------------RIA---------------------------------------
------------------------------------------------------------
------------------------------------------------------------
--------------------------------------GYVTR-----------------
KQRSPQQPA-------------------------------------------------
>gi|448295102|ref|ZP_21485175.1| 30S ribosomal protein S17e [Halalkalicoccus jeotgali B3]
-----------------------------------------------MAIK---------
------------------------------------------------------------
------------------------------------------------------------
------------------------------------------------------------
----------PAYVK---------------------------------------------
------------------------------------------------------------
---------KTGTLL------------ME--RY-----P-------------------EA
FG-GDFEHNKRS------------------------------------------------
------------------------------------------VRELT-------------
----NIES----------------------------------KGVRN-------------
------------------------------------------------------------
------------------RIA---------------------------------------
------------------------------------------------------------
------------------------------------------------------------
--------------------------------------GYVTR-----------------
KHDQQQAAQ-------------------------------------------------
>gi|335438722|ref|ZP_08561458.1| 30S ribosomal protein S17e [Halorhabdus tiamatea SARL4B]
-----------------------------------------------MAIK---------
------------------------------------------------------------
------------------------------------------------------------
------------------------------------------------------------
----------PAYVK---------------------------------------------
------------------------------------------------------------
---------KTGTIL------------LE--RY-----P-------------------RA
FS-ADFEHNKDV------------------------------------------------
------------------------------------------VEELT-------------
----NIES----------------------------------KGVRN-------------
------------------------------------------------------------
------------------RIA---------------------------------------
------------------------------------------------------------
------------------------------------------------------------
--------------------------------------GYVTH-----------------
KQGSAVEA--------------------------------------------------
>gi|257051851|ref|YP_003129684.1| 30S ribosomal protein S17e [Halorhabdus utahensis DSM 12940]
-----------------------------------------------MAIK---------
------------------------------------------------------------
------------------------------------------------------------
------------------------------------------------------------
----------PAYVK---------------------------------------------
------------------------------------------------------------
---------KTGTIL------------LE--RY-----P-------------------RA
FS-ADFEHNKDV------------------------------------------------
------------------------------------------VEELT-------------
----NIES----------------------------------KGVRN-------------
------------------------------------------------------------
------------------RIA---------------------------------------
------------------------------------------------------------
------------------------------------------------------------
--------------------------------------GYVTH-----------------
KQGSAVEA--------------------------------------------------
>gi|448667526|ref|ZP_21686026.1| 30S ribosomal protein S17e [Haloarcula amylolytica JCM 13557]
-----------------------------------------------MAIK---------
------------------------------------------------------------
------------------------------------------------------------
------------------------------------------------------------
----------PAYVK---------------------------------------------
------------------------------------------------------------
---------KTGTLL------------ME--RY-----P-------------------DA
FG-ADFEHNKDV------------------------------------------------
------------------------------------------VEELT-------------
----NIES----------------------------------KGVRN-------------
------------------------------------------------------------
------------------RIA---------------------------------------
------------------------------------------------------------
------------------------------------------------------------
--------------------------------------GYVTR-----------------
KMNNPVEA--------------------------------------------------
>gi|448678711|ref|ZP_21689718.1| 30S ribosomal protein S17e [Haloarcula argentinensis DSM 12282]
-----------------------------------------------MAIK---------
------------------------------------------------------------
------------------------------------------------------------
------------------------------------------------------------
----------PAYVK---------------------------------------------
------------------------------------------------------------
---------KTGTLL------------ME--RY-----P-------------------DA
FG-ADFEHNKDV------------------------------------------------
------------------------------------------VEELT-------------
----NIES----------------------------------KGVRN-------------
------------------------------------------------------------
------------------RIA---------------------------------------
------------------------------------------------------------
------------------------------------------------------------
--------------------------------------GYVTR-----------------
KMNNPVEA--------------------------------------------------
>gi|448651234|ref|ZP_21680303.1| 30S ribosomal protein S17e [Haloarcula californiae ATCC 33799]
-----------------------------------------------MAIK---------
------------------------------------------------------------
------------------------------------------------------------
------------------------------------------------------------
----------PAYVK---------------------------------------------
------------------------------------------------------------
---------KTGTLL------------ME--RY-----P-------------------DA
FG-ADFEHNKDV------------------------------------------------
------------------------------------------VEELT-------------
----NIES----------------------------------KGVRN-------------
------------------------------------------------------------
------------------RIA---------------------------------------
------------------------------------------------------------
------------------------------------------------------------
--------------------------------------GYVTR-----------------
KMNNPVEA--------------------------------------------------
>gi|344211104|ref|YP_004795424.1| 30S ribosomal protein S17e [Haloarcula hispanica ATCC 33960]
-----------------------------------------------MAIK---------
------------------------------------------------------------
------------------------------------------------------------
------------------------------------------------------------
----------PAYVK---------------------------------------------
------------------------------------------------------------
---------KTGTLL------------ME--RY-----P-------------------DA
FG-ADFEHNKDV------------------------------------------------
------------------------------------------VEELT-------------
----NIES----------------------------------KGVRN-------------
------------------------------------------------------------
------------------RIA---------------------------------------
------------------------------------------------------------
------------------------------------------------------------
--------------------------------------GYVTR-----------------
KMNNPVEA--------------------------------------------------
>gi|448689124|ref|ZP_21694861.1| 30S ribosomal protein S17e [Haloarcula japonica DSM 6131]
-----------------------------------------------MAIK---------
------------------------------------------------------------
------------------------------------------------------------
------------------------------------------------------------
----------PAYVK---------------------------------------------
------------------------------------------------------------
---------KTGTLL------------ME--RY-----P-------------------DA
FG-ADFEHNKDV------------------------------------------------
------------------------------------------VEELT-------------
----NIES----------------------------------KGVRN-------------
------------------------------------------------------------
------------------RIA---------------------------------------
------------------------------------------------------------
------------------------------------------------------------
--------------------------------------GYVTR-----------------
KMNNPVEA--------------------------------------------------
>gi|55376993|ref|YP_134843.1| 30S ribosomal protein S17 [Haloarcula marismortui ATCC 43049]
-----------------------------------------------MAIK---------
------------------------------------------------------------
------------------------------------------------------------
------------------------------------------------------------
----------PAYVK---------------------------------------------
------------------------------------------------------------
---------KTGTLL------------ME--RY-----P-------------------DA
FG-ADFEHNKDV------------------------------------------------
------------------------------------------VEELT-------------
----NIES----------------------------------KGVRN-------------
------------------------------------------------------------
------------------RIA---------------------------------------
------------------------------------------------------------
------------------------------------------------------------
--------------------------------------GYVTR-----------------
KMNNPVEA--------------------------------------------------
>gi|448640856|ref|ZP_21677643.1| 30S ribosomal protein S17e [Haloarcula sinaiiensis ATCC 33800]
-----------------------------------------------MAIK---------
------------------------------------------------------------
------------------------------------------------------------
------------------------------------------------------------
----------PAYVK---------------------------------------------
------------------------------------------------------------
---------KTGTLL------------ME--RY-----P-------------------DA
FG-ADFEHNKDV------------------------------------------------
------------------------------------------VEELT-------------
----NIES----------------------------------KGVRN-------------
------------------------------------------------------------
------------------RIA---------------------------------------
------------------------------------------------------------
------------------------------------------------------------
--------------------------------------GYVTR-----------------
KMNNPVEA--------------------------------------------------
>gi|448630486|ref|ZP_21673141.1| 30S ribosomal protein S17e [Haloarcula vallismortis ATCC 29715]
-----------------------------------------------MAIK---------
------------------------------------------------------------
------------------------------------------------------------
------------------------------------------------------------
----------PAYVK---------------------------------------------
------------------------------------------------------------
---------KTGTLL------------ME--RY-----P-------------------DA
FG-ADFEHNKDV------------------------------------------------
------------------------------------------VEELT-------------
----NIES----------------------------------KGVRN-------------
------------------------------------------------------------
------------------RIA---------------------------------------
------------------------------------------------------------
------------------------------------------------------------
--------------------------------------GYVTR-----------------
KMNNPVEA--------------------------------------------------
>gi|257388625|ref|YP_003178398.1| 30S ribosomal protein S17e [Halomicrobium mukohataei DSM 12286]
-----------------------------------------------MAIK---------
------------------------------------------------------------
------------------------------------------------------------
------------------------------------------------------------
----------PAYVK---------------------------------------------
------------------------------------------------------------
---------KTGTLL------------ME--RY-----P-------------------DA
FG-ADFEHNKDI------------------------------------------------
------------------------------------------VTELT-------------
----NIES----------------------------------KGVRN-------------
------------------------------------------------------------
------------------RIA---------------------------------------
------------------------------------------------------------
------------------------------------------------------------
--------------------------------------GYIAR-----------------
KQSAQTAEA-------------------------------------------------
>gi|541197822|gb|ERH05985.1| ribosomal protein S17E [Halonotius sp. J07HN4]
-----------------------------------------------MAIK---------
------------------------------------------------------------
------------------------------------------------------------
------------------------------------------------------------
----------PKYVK---------------------------------------------
------------------------------------------------------------
---------QLGRTL------------LS--DY-----P-------------------EA
FN-TDFETNKEH------------------------------------------------
------------------------------------------VAKLT-------------
----TVES----------------------------------KGVRN-------------
------------------------------------------------------------
------------------RVA---------------------------------------
------------------------------------------------------------
------------------------------------------------------------
--------------------------------------GYITR-----------------
KKAAKV----------------------------------------------------
>gi|541192864|gb|ERH01213.1| ribosomal protein S17E [Halonotius sp. J07HN6]
-----------------------------------------------MAIK---------
------------------------------------------------------------
------------------------------------------------------------
------------------------------------------------------------
----------PKYIK---------------------------------------------
------------------------------------------------------------
---------QLGRTL------------LE--EY-----P-------------------DA
FN-TEFETNKEN------------------------------------------------
------------------------------------------VNKLT-------------
----TVES----------------------------------KGVRN-------------
------------------------------------------------------------
------------------RVA---------------------------------------
------------------------------------------------------------
------------------------------------------------------------
--------------------------------------GYITR-----------------
KKAAKV----------------------------------------------------
>gi|544639673|ref|WP_021074229.1| 30S ribosomal protein S17 [haloarchaeon 3A1_DGR]
-----------------------------------------------MAIK---------
------------------------------------------------------------
------------------------------------------------------------
------------------------------------------------------------
----------PKYIK---------------------------------------------
------------------------------------------------------------
---------QLGNVL------------IQ--EY-----P-------------------DS
FN-TDFETNKES------------------------------------------------
------------------------------------------VEALT-------------
----TVES----------------------------------KGVRN-------------
------------------------------------------------------------
------------------RIA---------------------------------------
------------------------------------------------------------
------------------------------------------------------------
--------------------------------------GYVTR-----------------
KKAQSAASAA------------------------------------------------
>lcl|38019_2878 unnamed protein product
-----------------------------------------------MAIK---------
------------------------------------------------------------
------------------------------------------------------------
------------------------------------------------------------
----------PKYIK---------------------------------------------
------------------------------------------------------------
---------QLANVL------------LE--QY-----P-------------------ES
FN-TDFETNKES------------------------------------------------
------------------------------------------VSALT-------------
----TVES----------------------------------KGVRN-------------
------------------------------------------------------------
------------------RIA---------------------------------------
------------------------------------------------------------
------------------------------------------------------------
--------------------------------------GYITQ-----------------
KKSQAAASA-------------------------------------------------
>lcl|18174_532 unnamed protein product
-----------------------------------------------MAIK---------
------------------------------------------------------------
------------------------------------------------------------
------------------------------------------------------------
----------PKYIK---------------------------------------------
------------------------------------------------------------
---------QLGTVL------------LE--RY-----P-------------------DS
FN-TDFETNKES------------------------------------------------
------------------------------------------VTALT-------------
----TVES----------------------------------KGVRN-------------
------------------------------------------------------------
------------------RIA---------------------------------------
------------------------------------------------------------
------------------------------------------------------------
--------------------------------------GYVTQ-----------------
KKAQAANHA-------------------------------------------------
>lcl|18178_1006 unnamed protein product
-----------------------------------------------MAIK---------
------------------------------------------------------------
------------------------------------------------------------
------------------------------------------------------------
----------PKYIK---------------------------------------------
------------------------------------------------------------
---------QLGTVL------------LE--RY-----P-------------------DS
FN-TDFETNKES------------------------------------------------
------------------------------------------VTALT-------------
----TVES----------------------------------KGVRN-------------
------------------------------------------------------------
------------------RIA---------------------------------------
------------------------------------------------------------
------------------------------------------------------------
--------------------------------------GYVTQ-----------------
KKAQAANHA-------------------------------------------------
>lcl|39407_2384 unnamed protein product
-----------------------------------------------MAIK---------
------------------------------------------------------------
------------------------------------------------------------
------------------------------------------------------------
----------PKYIK---------------------------------------------
------------------------------------------------------------
---------QLGNAL------------LE--RY-----P-------------------DS
FN-TDFETNKES------------------------------------------------
------------------------------------------VTALT-------------
----TVES----------------------------------KGVRN-------------
------------------------------------------------------------
------------------RIA---------------------------------------
------------------------------------------------------------
------------------------------------------------------------
--------------------------------------GYVTQ-----------------
KKAQAAKHA-------------------------------------------------
>lcl|38016_483 unnamed protein product
-----------------------------------------------MAIK---------
------------------------------------------------------------
------------------------------------------------------------
------------------------------------------------------------
----------PKYIK---------------------------------------------
------------------------------------------------------------
---------QLGNAL------------LE--RY-----P-------------------DS
FN-TDFETNKES------------------------------------------------
------------------------------------------VTALT-------------
----TVES----------------------------------KGVRN-------------
------------------------------------------------------------
------------------RIA---------------------------------------
------------------------------------------------------------
------------------------------------------------------------
--------------------------------------GYVTQ-----------------
KKAQAAKHA-------------------------------------------------
>gi|448518038|ref|ZP_21617337.1| 30S ribosomal protein S17e [Halorubrum distributum JCM 10118]
-----------------------------------------------MAIK---------
------------------------------------------------------------
------------------------------------------------------------
------------------------------------------------------------
----------PKYIK---------------------------------------------
------------------------------------------------------------
---------QLGNAL------------LE--RY-----P-------------------DS
FN-TDFETNKES------------------------------------------------
------------------------------------------VTALT-------------
----TVES----------------------------------KGVRN-------------
------------------------------------------------------------
------------------RIA---------------------------------------
------------------------------------------------------------
------------------------------------------------------------
--------------------------------------GYVTQ-----------------
KKAQAAKHA-------------------------------------------------
>lcl|36548_236 unnamed protein product
-----------------------------------------------MAIK---------
------------------------------------------------------------
------------------------------------------------------------
------------------------------------------------------------
----------PKYIK---------------------------------------------
------------------------------------------------------------
---------QLGNAL------------LE--RY-----P-------------------DS
FN-TDFETNKES------------------------------------------------
------------------------------------------VTALT-------------
----TVES----------------------------------KGVRN-------------
------------------------------------------------------------
------------------RIA---------------------------------------
------------------------------------------------------------
------------------------------------------------------------
--------------------------------------GYVTQ-----------------
KKAQAAKHA-------------------------------------------------
>gi|448452233|ref|ZP_21593216.1| 30S ribosomal protein S17e [Halorubrum litoreum JCM 13561]
-----------------------------------------------MAIK---------
------------------------------------------------------------
------------------------------------------------------------
------------------------------------------------------------
----------PKYIK---------------------------------------------
------------------------------------------------------------
---------QLGNAL------------LE--RY-----P-------------------DS
FN-TDFETNKES------------------------------------------------
------------------------------------------VTALT-------------
----TVES----------------------------------KGVRN-------------
------------------------------------------------------------
------------------RIA---------------------------------------
------------------------------------------------------------
------------------------------------------------------------
--------------------------------------GYVTQ-----------------
KKAQAAKHA-------------------------------------------------
>gi|448484480|ref|ZP_21606113.1| 30S ribosomal protein S17e [Halorubrum arcis JCM 13916]
-----------------------------------------------MAIK---------
------------------------------------------------------------
------------------------------------------------------------
------------------------------------------------------------
----------PKYIK---------------------------------------------
------------------------------------------------------------
---------QLGNVL------------LE--RY-----P-------------------DS
FN-TDFETNKES------------------------------------------------
------------------------------------------VTALT-------------
----TVES----------------------------------KGVRN-------------
------------------------------------------------------------
------------------RIA---------------------------------------
------------------------------------------------------------
------------------------------------------------------------
--------------------------------------GYVTQ-----------------
KKAQAAKHA-------------------------------------------------
>gi|448426336|ref|ZP_21583282.1| 30S ribosomal protein S17e [Halorubrum terrestre JCM 10247]
-----------------------------------------------MAIK---------
------------------------------------------------------------
------------------------------------------------------------
------------------------------------------------------------
----------PKYIK---------------------------------------------
------------------------------------------------------------
---------QLGNVL------------LE--RY-----P-------------------DS
FN-TDFETNKES------------------------------------------------
------------------------------------------VTALT-------------
----TVES----------------------------------KGVRN-------------
------------------------------------------------------------
------------------RIA---------------------------------------
------------------------------------------------------------
------------------------------------------------------------
--------------------------------------GYVTQ-----------------
KKAQAAKHA-------------------------------------------------
>lcl|38015_1352 unnamed protein product
-----------------------------------------------MAIK---------
------------------------------------------------------------
------------------------------------------------------------
------------------------------------------------------------
----------PKYIK---------------------------------------------
------------------------------------------------------------
---------QLGNLL------------LE--QY-----P-------------------DS
FN-ADFETNKES------------------------------------------------
------------------------------------------VTALT-------------
----TVES----------------------------------KGVRN-------------
------------------------------------------------------------
------------------RIA---------------------------------------
------------------------------------------------------------
------------------------------------------------------------
--------------------------------------GYVTQ-----------------
KKSQAAQNA-------------------------------------------------
>lcl|36174_3811 unnamed protein product
-----------------------------------------------MAIK---------
------------------------------------------------------------
------------------------------------------------------------
------------------------------------------------------------
----------PKYIK---------------------------------------------
------------------------------------------------------------
---------QLGNLL------------LE--QY-----P-------------------DS
FN-ADFETNKES------------------------------------------------
------------------------------------------VTALT-------------
----TVES----------------------------------KGVRN-------------
------------------------------------------------------------
------------------RIA---------------------------------------
------------------------------------------------------------
------------------------------------------------------------
--------------------------------------GYVTQ-----------------
KKSQAAQNA-------------------------------------------------
>lcl|38020_1057 unnamed protein product
-----------------------------------------------MAIK---------
------------------------------------------------------------
------------------------------------------------------------
------------------------------------------------------------
----------PKYIK---------------------------------------------
------------------------------------------------------------
---------QLGNLL------------LE--QY-----P-------------------DS
FN-ADFETNKES------------------------------------------------
------------------------------------------VTALT-------------
----TVES----------------------------------KGVRN-------------
------------------------------------------------------------
------------------RIA---------------------------------------
------------------------------------------------------------
------------------------------------------------------------
--------------------------------------GYVTQ-----------------
KKSQAAQNA-------------------------------------------------
>lcl|38021_2570 unnamed protein product
-----------------------------------------------MAIK---------
------------------------------------------------------------
------------------------------------------------------------
------------------------------------------------------------
----------PKYIK---------------------------------------------
------------------------------------------------------------
---------QLGNLL------------LE--QY-----P-------------------DS
FN-ADFETNKES------------------------------------------------
------------------------------------------VTALT-------------
----TVES----------------------------------KGVRN-------------
------------------------------------------------------------
------------------RIA---------------------------------------
------------------------------------------------------------
------------------------------------------------------------
--------------------------------------GYVTQ-----------------
KKSQAAQNA-------------------------------------------------
>lcl|38022_90 unnamed protein product
-----------------------------------------------MAIK---------
------------------------------------------------------------
------------------------------------------------------------
------------------------------------------------------------
----------PKYIK---------------------------------------------
------------------------------------------------------------
---------QLGNLL------------LE--QY-----P-------------------DS
FN-ADFETNKES------------------------------------------------
------------------------------------------VTALT-------------
----TVES----------------------------------KGVRN-------------
------------------------------------------------------------
------------------RIA---------------------------------------
------------------------------------------------------------
------------------------------------------------------------
--------------------------------------GYVTQ-----------------
KKSQAAQNA-------------------------------------------------
>lcl|23591_189 unnamed protein product
-----------------------------------------------MAIK---------
------------------------------------------------------------
------------------------------------------------------------
------------------------------------------------------------
----------PKYIK---------------------------------------------
------------------------------------------------------------
---------QLGNLL------------LE--QY-----P-------------------DS
FN-ADFETNKES------------------------------------------------
------------------------------------------VTALT-------------
----TVES----------------------------------KGVRN-------------
------------------------------------------------------------
------------------RIA---------------------------------------
------------------------------------------------------------
------------------------------------------------------------
--------------------------------------GYVTQ-----------------
KKSQAAQNA-------------------------------------------------
>lcl|36553_296 unnamed protein product
-----------------------------------------------MAIK---------
------------------------------------------------------------
------------------------------------------------------------
------------------------------------------------------------
----------PKYIK---------------------------------------------
------------------------------------------------------------
---------QLGNLL------------LE--QY-----P-------------------DS
FN-ADFETNKES------------------------------------------------
------------------------------------------VTALT-------------
----TVES----------------------------------KGVRN-------------
------------------------------------------------------------
------------------RIA---------------------------------------
------------------------------------------------------------
------------------------------------------------------------
--------------------------------------GYVTQ-----------------
KKSQAAQNA-------------------------------------------------
>lcl|38024_1127 unnamed protein product
-----------------------------------------------MAIK---------
------------------------------------------------------------
------------------------------------------------------------
------------------------------------------------------------
----------PKYIK---------------------------------------------
------------------------------------------------------------
---------QLGNLL------------LE--QY-----P-------------------DS
FN-ADFETNKES------------------------------------------------
------------------------------------------VTALT-------------
----TVES----------------------------------KGVRN-------------
------------------------------------------------------------
------------------RIA---------------------------------------
------------------------------------------------------------
------------------------------------------------------------
--------------------------------------GYVTQ-----------------
KKSQAAQNA-------------------------------------------------
>lcl|38025_403 unnamed protein product
-----------------------------------------------MAIK---------
------------------------------------------------------------
------------------------------------------------------------
------------------------------------------------------------
----------PKYIK---------------------------------------------
------------------------------------------------------------
---------QLGNLL------------LE--QY-----P-------------------DS
FN-ADFETNKES------------------------------------------------
------------------------------------------VTALT-------------
----TVES----------------------------------KGVRN-------------
------------------------------------------------------------
------------------RIA---------------------------------------
------------------------------------------------------------
------------------------------------------------------------
--------------------------------------GYVTQ-----------------
KKSQAAQNA-------------------------------------------------
>lcl|36556_1766 unnamed protein product
-----------------------------------------------MAIK---------
------------------------------------------------------------
------------------------------------------------------------
------------------------------------------------------------
----------PKYIK---------------------------------------------
------------------------------------------------------------
---------QLGNLL------------LE--QY-----P-------------------DS
FN-ADFETNKES------------------------------------------------
------------------------------------------VTALT-------------
----TVES----------------------------------KGVRN-------------
------------------------------------------------------------
------------------RIA---------------------------------------
------------------------------------------------------------
------------------------------------------------------------
--------------------------------------GYVTQ-----------------
KKSQAAQNA-------------------------------------------------
>lcl|36557_439 unnamed protein product
-----------------------------------------------MAIK---------
------------------------------------------------------------
------------------------------------------------------------
------------------------------------------------------------
----------PKYIK---------------------------------------------
------------------------------------------------------------
---------QLGNLL------------LE--QY-----P-------------------DS
FN-ADFETNKES------------------------------------------------
------------------------------------------VTALT-------------
----TVES----------------------------------KGVRN-------------
------------------------------------------------------------
------------------RIA---------------------------------------
------------------------------------------------------------
------------------------------------------------------------
--------------------------------------GYVTQ-----------------
KKSQAAQNA-------------------------------------------------
>gi|495716621|ref|WP_008441200.1| 30S ribosomal protein S17e [Halorubrum californiense]
-----------------------------------------------MAIK---------
------------------------------------------------------------
------------------------------------------------------------
------------------------------------------------------------
----------PKYIK---------------------------------------------
------------------------------------------------------------
---------QLGNLL------------LE--QY-----P-------------------DS
FN-TDFETNKES------------------------------------------------
------------------------------------------VTALT-------------
----TVES----------------------------------KGVRN-------------
------------------------------------------------------------
------------------RIA---------------------------------------
------------------------------------------------------------
------------------------------------------------------------
--------------------------------------GYVTQ-----------------
KKSQAAQHA-------------------------------------------------
>gi|448503634|ref|ZP_21613263.1| 30S ribosomal protein S17e [Halorubrum coriense DSM 10284]
-----------------------------------------------MAIK---------
------------------------------------------------------------
------------------------------------------------------------
------------------------------------------------------------
----------PKYIK---------------------------------------------
------------------------------------------------------------
---------QLGNVL------------LE--QY-----P-------------------DS
FN-TDFETNKES------------------------------------------------
------------------------------------------VTALT-------------
----TVES----------------------------------KGVRN-------------
------------------------------------------------------------
------------------RIA---------------------------------------
------------------------------------------------------------
------------------------------------------------------------
--------------------------------------GYVTQ-----------------
KKSQAAQHA-------------------------------------------------
>gi|222480747|ref|YP_002566984.1| 30S ribosomal protein S17e [Halorubrum lacusprofundi ATCC 49239]
-----------------------------------------------MAIK---------
------------------------------------------------------------
------------------------------------------------------------
------------------------------------------------------------
----------PKYIK---------------------------------------------
------------------------------------------------------------
---------QLGNVL------------LE--RY-----P-------------------DS
FN-TDFETNKDS------------------------------------------------
------------------------------------------VTTLT-------------
----TVES----------------------------------KGVRN-------------
------------------------------------------------------------
------------------RIA---------------------------------------
------------------------------------------------------------
------------------------------------------------------------
--------------------------------------GYVTQ-----------------
KKAQAAQKA-------------------------------------------------
>gi|448535637|ref|ZP_21622157.1| 30S ribosomal protein S17e [Halorubrum hochstenium ATCC 700873]
-----------------------------------------------MAIK---------
------------------------------------------------------------
------------------------------------------------------------
------------------------------------------------------------
----------PKYIK---------------------------------------------
------------------------------------------------------------
---------QLGNAL------------LE--RY-----P-------------------DS
FN-TDFETNKES------------------------------------------------
------------------------------------------VTALT-------------
----TVES----------------------------------KGVRN-------------
------------------------------------------------------------
------------------RIA---------------------------------------
------------------------------------------------------------
------------------------------------------------------------
--------------------------------------GYVTQ-----------------
KKSQAAQHA-------------------------------------------------
>gi|448436598|ref|ZP_21587178.1| 30S ribosomal protein S17e [Halorubrum tebenquichense DSM 14210]
-----------------------------------------------MAIK---------
------------------------------------------------------------
------------------------------------------------------------
------------------------------------------------------------
----------PKYIK---------------------------------------------
------------------------------------------------------------
---------QLGNAL------------LE--RY-----P-------------------DS
FN-TDFETNKES------------------------------------------------
------------------------------------------VTALT-------------
----TVES----------------------------------KGVRN-------------
------------------------------------------------------------
------------------RIA---------------------------------------
------------------------------------------------------------
------------------------------------------------------------
--------------------------------------GYVTQ-----------------
KKSQAAQHA-------------------------------------------------
>lcl|18175_1427 unnamed protein product
-----------------------------------------------MAIK---------
------------------------------------------------------------
------------------------------------------------------------
------------------------------------------------------------
----------PKYIK---------------------------------------------
------------------------------------------------------------
---------QLGNAL------------LE--RY-----P-------------------DS
FN-TDFETNKES------------------------------------------------
------------------------------------------VTALT-------------
----TVES----------------------------------KGVRN-------------
------------------------------------------------------------
------------------RIA---------------------------------------
------------------------------------------------------------
------------------------------------------------------------
--------------------------------------GYVTQ-----------------
KKSQAAQTA-------------------------------------------------
>lcl|18176_705 unnamed protein product
-----------------------------------------------MAIK---------
------------------------------------------------------------
------------------------------------------------------------
------------------------------------------------------------
----------PKYIK---------------------------------------------
------------------------------------------------------------
---------QLGNAL------------LE--RY-----P-------------------DS
FN-TDFETNKES------------------------------------------------
------------------------------------------VTALT-------------
----TVES----------------------------------KGVRN-------------
------------------------------------------------------------
------------------RIA---------------------------------------
------------------------------------------------------------
------------------------------------------------------------
--------------------------------------GYVTQ-----------------
KKSQAAQTA-------------------------------------------------
>lcl|36550_1437 unnamed protein product
-----------------------------------------------MAIK---------
------------------------------------------------------------
------------------------------------------------------------
------------------------------------------------------------
----------PKYIK---------------------------------------------
------------------------------------------------------------
---------QLGNVL------------LE--RY-----P-------------------DS
FN-TDFETNKES------------------------------------------------
------------------------------------------VTALT-------------
----TVES----------------------------------KGVRN-------------
------------------------------------------------------------
------------------RIA---------------------------------------
------------------------------------------------------------
------------------------------------------------------------
--------------------------------------GYVTQ-----------------
KKSQAAQKA-------------------------------------------------
>lcl|36551_3278 unnamed protein product
-----------------------------------------------MAIK---------
------------------------------------------------------------
------------------------------------------------------------
------------------------------------------------------------
----------PKYIK---------------------------------------------
------------------------------------------------------------
---------QLGNVL------------LE--RY-----P-------------------DS
FN-TDFETNKES------------------------------------------------
------------------------------------------VTALT-------------
----TVES----------------------------------KGVRN-------------
------------------------------------------------------------
------------------RIA---------------------------------------
------------------------------------------------------------
------------------------------------------------------------
--------------------------------------GYVTQ-----------------
KKSQAAQKA-------------------------------------------------
>lcl|36552_3371 unnamed protein product
-----------------------------------------------MAIK---------
------------------------------------------------------------
------------------------------------------------------------
------------------------------------------------------------
----------PKYIK---------------------------------------------
------------------------------------------------------------
---------QLGNVL------------LE--RY-----P-------------------DS
FN-TDFETNKES------------------------------------------------
------------------------------------------VTALT-------------
----TVES----------------------------------KGVRN-------------
------------------------------------------------------------
------------------RIA---------------------------------------
------------------------------------------------------------
------------------------------------------------------------
--------------------------------------GYVTQ-----------------
KKSQAAQKA-------------------------------------------------
>lcl|36554_902 unnamed protein product
-----------------------------------------------MAIK---------
------------------------------------------------------------
------------------------------------------------------------
------------------------------------------------------------
----------PKYIK---------------------------------------------
------------------------------------------------------------
---------QLGNVL------------LE--RY-----P-------------------DS
FN-TDFETNKES------------------------------------------------
------------------------------------------VTALT-------------
----TVES----------------------------------KGVRN-------------
------------------------------------------------------------
------------------RIA---------------------------------------
------------------------------------------------------------
------------------------------------------------------------
--------------------------------------GYVTQ-----------------
KKSQAAQKA-------------------------------------------------
>lcl|36555_952 unnamed protein product
-----------------------------------------------MAIK---------
------------------------------------------------------------
------------------------------------------------------------
------------------------------------------------------------
----------PKYIK---------------------------------------------
------------------------------------------------------------
---------QLGNVL------------LE--RY-----P-------------------DS
FN-TDFETNKES------------------------------------------------
------------------------------------------VTALT-------------
----TVES----------------------------------KGVRN-------------
------------------------------------------------------------
------------------RIA---------------------------------------
------------------------------------------------------------
------------------------------------------------------------
--------------------------------------GYVTQ-----------------
KKSQAAQKA-------------------------------------------------
>gi|448475208|ref|ZP_21602926.1| 30S ribosomal protein S17e [Halorubrum aidingense JCM 13560]
-----------------------------------------------MAIK---------
------------------------------------------------------------
------------------------------------------------------------
------------------------------------------------------------
----------PKYIK---------------------------------------------
------------------------------------------------------------
---------QLGNVL------------LE--RY-----P-------------------DS
FN-TDFETNKES------------------------------------------------
------------------------------------------VTALT-------------
----TVES----------------------------------KGVRN-------------
------------------------------------------------------------
------------------RIA---------------------------------------
------------------------------------------------------------
------------------------------------------------------------
--------------------------------------GYVTQ-----------------
KKAQAAQAA-------------------------------------------------
>gi|448441195|ref|ZP_21588987.1| 30S ribosomal protein S17e [Halorubrum saccharovorum DSM 1137]
-----------------------------------------------MAIK---------
------------------------------------------------------------
------------------------------------------------------------
------------------------------------------------------------
----------PKYIK---------------------------------------------
------------------------------------------------------------
---------QLGKVL------------LE--RY-----P-------------------DS
FN-TDFETNKES------------------------------------------------
------------------------------------------VTALT-------------
----TVES----------------------------------KGVRN-------------
------------------------------------------------------------
------------------RIA---------------------------------------
------------------------------------------------------------
------------------------------------------------------------
--------------------------------------GYVTQ-----------------
KKAQAAQKA-------------------------------------------------
>lcl|38017_726 unnamed protein product
-----------------------------------------------MAIK---------
------------------------------------------------------------
------------------------------------------------------------
------------------------------------------------------------
----------PKYIK---------------------------------------------
------------------------------------------------------------
---------QLGNVL------------LE--RY-----P-------------------DS
FN-TDFETNKES------------------------------------------------
------------------------------------------VTALT-------------
----TVES----------------------------------KGVRN-------------
------------------------------------------------------------
------------------RIA---------------------------------------
------------------------------------------------------------
------------------------------------------------------------
--------------------------------------GYVTQ-----------------
KKAQAAQKA-------------------------------------------------
>gi|448463549|ref|ZP_21598122.1| 30S ribosomal protein S17e [Halorubrum kocurii JCM 14978]
-----------------------------------------------MAIK---------
------------------------------------------------------------
------------------------------------------------------------
------------------------------------------------------------
----------PKYIK---------------------------------------------
------------------------------------------------------------
---------QLGNVL------------LE--RY-----P-------------------DS
FN-TDFETNKES------------------------------------------------
------------------------------------------VTALT-------------
----TVES----------------------------------KGVRN-------------
------------------------------------------------------------
------------------RIA---------------------------------------
------------------------------------------------------------
------------------------------------------------------------
--------------------------------------GYVTQ-----------------
KKAQAAQKA-------------------------------------------------
>gi|448459110|ref|ZP_21596557.1| 30S ribosomal protein S17e [Halorubrum lipolyticum DSM 21995]
-----------------------------------------------MAIK---------
------------------------------------------------------------
------------------------------------------------------------
------------------------------------------------------------
----------PKYIK---------------------------------------------
------------------------------------------------------------
---------QLGNVL------------LE--RY-----P-------------------DS
FN-TDFETNKES------------------------------------------------
------------------------------------------VTALT-------------
----TVES----------------------------------KGVRN-------------
------------------------------------------------------------
------------------RIA---------------------------------------
------------------------------------------------------------
------------------------------------------------------------
--------------------------------------GYVTQ-----------------
KKAQAAQKA-------------------------------------------------
>gi|399576794|ref|ZP_10770549.1| SSU ribosomal protein s17e [Halogranum salarium B-1]
------------------------------------------------------------
------------------------------------------------------------
------------------------------------------------------------
------------------------------------------------------------
------------------------------------------------------------
------------------------------------------------------------
----------MGNLL------------LE--RY-----P-------------------QA
FN-TDFETNKEN------------------------------------------------
------------------------------------------VTQLT-------------
----NVES----------------------------------KSVRN-------------
------------------------------------------------------------
------------------RIA---------------------------------------
------------------------------------------------------------
------------------------------------------------------------
--------------------------------------GYVTR-----------------
KKGGATAEA-------------------------------------------------
>gi|448285714|ref|ZP_21476953.1| 30S ribosomal protein S17e [Halogeometricum borinquense DSM 11551]
-----------------------------------------------MAIK---------
------------------------------------------------------------
------------------------------------------------------------
------------------------------------------------------------
----------PKYVK---------------------------------------------
------------------------------------------------------------
---------QLGKVL------------LD--KY-----P-------------------QA
FN-TDFETNKES------------------------------------------------
------------------------------------------VSKLT-------------
----NVES----------------------------------KGVRN-------------
------------------------------------------------------------
------------------RIA---------------------------------------
------------------------------------------------------------
------------------------------------------------------------
--------------------------------------GYITR-----------------
KKGGSSQTA-------------------------------------------------
>gi|448413975|ref|ZP_21577202.1| 30S ribosomal protein S17e [Halosarcina pallida JCM 14848]
-----------------------------------------------MAIK---------
------------------------------------------------------------
------------------------------------------------------------
------------------------------------------------------------
----------PKYVK---------------------------------------------
------------------------------------------------------------
---------QLGKVL------------LE--KY-----P-------------------QA
FN-ADFETNKKS------------------------------------------------
------------------------------------------VSELT-------------
----NVES----------------------------------KGVRN-------------
------------------------------------------------------------
------------------RIA---------------------------------------
------------------------------------------------------------
------------------------------------------------------------
--------------------------------------GYITR-----------------
KKGGAAQTA-------------------------------------------------
>gi|385804489|ref|YP_005840889.1| 30S ribosomal protein S17 [Haloquadratum walsbyi C23]
-----------------------------------------------MAIK---------
------------------------------------------------------------
------------------------------------------------------------
------------------------------------------------------------
----------PKYVK---------------------------------------------
------------------------------------------------------------
---------QLGTLL------------LE--EY-----P-------------------QA
FN-TDFETNKES------------------------------------------------
------------------------------------------VETLT-------------
----NVES----------------------------------KGVRN-------------
------------------------------------------------------------
------------------RIA---------------------------------------
------------------------------------------------------------
------------------------------------------------------------
--------------------------------------GYITR-----------------
KKGSNTPPSASA----------------------------------------------
>gi|110668904|ref|YP_658715.1| 30S ribosomal protein S17e [Haloquadratum walsbyi DSM 16790]
-----------------------------------------------MAIK---------
------------------------------------------------------------
------------------------------------------------------------
------------------------------------------------------------
----------PKYVK---------------------------------------------
------------------------------------------------------------
---------QLGTLL------------LE--EY-----P-------------------QA
FN-TDFETNKES------------------------------------------------
------------------------------------------VETLT-------------
----NVES----------------------------------KGVRN-------------
------------------------------------------------------------
------------------RIA---------------------------------------
------------------------------------------------------------
------------------------------------------------------------
--------------------------------------GYITR-----------------
KKGSNTPPSASA----------------------------------------------
>gi|448592847|ref|ZP_21651894.1| 30S ribosomal protein S17e [Haloferax elongans ATCC BAA-1513]
-----------------------------------------------MAIK---------
------------------------------------------------------------
------------------------------------------------------------
------------------------------------------------------------
----------PKYVK---------------------------------------------
------------------------------------------------------------
---------QLGNIL------------LE--RY-----P-------------------QA
FN-TDFETNKDS------------------------------------------------
------------------------------------------VDQLT-------------
----TVES----------------------------------KSVRN-------------
------------------------------------------------------------
------------------RIA---------------------------------------
------------------------------------------------------------
------------------------------------------------------------
--------------------------------------GYITR-----------------
KKGGQAA---------------------------------------------------
>gi|448578129|ref|ZP_21643564.1| 30S ribosomal protein S17e [Haloferax larsenii JCM 13917]
-----------------------------------------------MAIK---------
------------------------------------------------------------
------------------------------------------------------------
------------------------------------------------------------
----------PKYVK---------------------------------------------
------------------------------------------------------------
---------QLGNIL------------LE--RY-----P-------------------QA
FN-TDFETNKDS------------------------------------------------
------------------------------------------VDQLT-------------
----TVES----------------------------------KSVRN-------------
------------------------------------------------------------
------------------RIA---------------------------------------
------------------------------------------------------------
------------------------------------------------------------
--------------------------------------GYITR-----------------
KKGGQAA---------------------------------------------------
>gi|448600337|ref|ZP_21655920.1| 30S ribosomal protein S17e [Haloferax alexandrinus JCM 10717]
-----------------------------------------------MAIK---------
------------------------------------------------------------
------------------------------------------------------------
------------------------------------------------------------
----------PKYVK---------------------------------------------
------------------------------------------------------------
---------QLGNIL------------LE--RY-----P-------------------QA
FN-TDFETNKDS------------------------------------------------
------------------------------------------VEELT-------------
----TVES----------------------------------KGVRN-------------
------------------------------------------------------------
------------------RIA---------------------------------------
------------------------------------------------------------
------------------------------------------------------------
--------------------------------------GYITR-----------------
KKGGQGA---------------------------------------------------
>gi|448556837|ref|ZP_21632431.1| 30S ribosomal protein S17e [Haloferax sp. ATCC BAA-644]
-----------------------------------------------MAIK---------
------------------------------------------------------------
------------------------------------------------------------
------------------------------------------------------------
----------PKYVK---------------------------------------------
------------------------------------------------------------
---------QLGNIL------------LE--RY-----P-------------------QA
FN-TDFETNKDS------------------------------------------------
------------------------------------------VEELT-------------
----TVES----------------------------------KGVRN-------------
------------------------------------------------------------
------------------RIA---------------------------------------
------------------------------------------------------------
------------------------------------------------------------
--------------------------------------GYITR-----------------
KKGGQGA---------------------------------------------------
>gi|448547973|ref|ZP_21627317.1| 30S ribosomal protein S17e [Haloferax sp. ATCC BAA-645]
-----------------------------------------------MAIK---------
------------------------------------------------------------
------------------------------------------------------------
------------------------------------------------------------
----------PKYVK---------------------------------------------
------------------------------------------------------------
---------QLGNIL------------LE--RY-----P-------------------QA
FN-TDFETNKDS------------------------------------------------
------------------------------------------VEELT-------------
----TVES----------------------------------KGVRN-------------
------------------------------------------------------------
------------------RIA---------------------------------------
------------------------------------------------------------
------------------------------------------------------------
--------------------------------------GYITR-----------------
KKGGQGA---------------------------------------------------
>gi|448545816|ref|ZP_21626227.1| 30S ribosomal protein S17e [Haloferax sp. ATCC BAA-646]
-----------------------------------------------MAIK---------
------------------------------------------------------------
------------------------------------------------------------
------------------------------------------------------------
----------PKYVK---------------------------------------------
------------------------------------------------------------
---------QLGNIL------------LE--RY-----P-------------------QA
FN-TDFETNKDS------------------------------------------------
------------------------------------------VEELT-------------
----TVES----------------------------------KGVRN-------------
------------------------------------------------------------
------------------RIA---------------------------------------
------------------------------------------------------------
------------------------------------------------------------
--------------------------------------GYITR-----------------
KKGGQGA---------------------------------------------------
>gi|433436521|ref|ZP_20408204.1| 30S ribosomal protein S17e [Haloferax sp. BAB2207]
-----------------------------------------------MAIK---------
------------------------------------------------------------
------------------------------------------------------------
------------------------------------------------------------
----------PKYVK---------------------------------------------
------------------------------------------------------------
---------QLGNIL------------LE--RY-----P-------------------QA
FN-TDFETNKDS------------------------------------------------
------------------------------------------VEELT-------------
----TVES----------------------------------KGVRN-------------
------------------------------------------------------------
------------------RIA---------------------------------------
------------------------------------------------------------
------------------------------------------------------------
--------------------------------------GYITR-----------------
KKGGQGA---------------------------------------------------
>gi|448623399|ref|ZP_21669942.1| 30S ribosomal protein S17e [Haloferax denitrificans ATCC 35960]
-----------------------------------------------MAIK---------
------------------------------------------------------------
------------------------------------------------------------
------------------------------------------------------------
----------PKYVK---------------------------------------------
------------------------------------------------------------
---------QLGNIL------------LE--RY-----P-------------------QA
FN-TDFETNKDS------------------------------------------------
------------------------------------------VEELT-------------
----TVES----------------------------------KGVRN-------------
------------------------------------------------------------
------------------RIA---------------------------------------
------------------------------------------------------------
------------------------------------------------------------
--------------------------------------GYITR-----------------
KKGGQGA---------------------------------------------------
>gi|448583697|ref|ZP_21646920.1| 30S ribosomal protein S17e [Haloferax gibbonsii ATCC 33959]
-----------------------------------------------MAIK---------
------------------------------------------------------------
------------------------------------------------------------
------------------------------------------------------------
----------PKYVK---------------------------------------------
------------------------------------------------------------
---------QLGNIL------------LE--RY-----P-------------------QA
FN-TDFETNKDS------------------------------------------------
------------------------------------------VEELT-------------
----TVES----------------------------------KGVRN-------------
------------------------------------------------------------
------------------RIA---------------------------------------
------------------------------------------------------------
------------------------------------------------------------
--------------------------------------GYITR-----------------
KKGGQGA---------------------------------------------------
>gi|448569346|ref|ZP_21638606.1| 30S ribosomal protein S17e [Haloferax lucentense DSM 14919]
-----------------------------------------------MAIK---------
------------------------------------------------------------
------------------------------------------------------------
------------------------------------------------------------
----------PKYVK---------------------------------------------
------------------------------------------------------------
---------QLGNIL------------LE--RY-----P-------------------QA
FN-TDFETNKDS------------------------------------------------
------------------------------------------VEELT-------------
----TVES----------------------------------KGVRN-------------
------------------------------------------------------------
------------------RIA---------------------------------------
------------------------------------------------------------
------------------------------------------------------------
--------------------------------------GYITR-----------------
KKGGQGA---------------------------------------------------
>gi|448565634|ref|ZP_21636501.1| 30S ribosomal protein S17e [Haloferax prahovense DSM 18310]
-----------------------------------------------MAIK---------
------------------------------------------------------------
------------------------------------------------------------
------------------------------------------------------------
----------PKYVK---------------------------------------------
------------------------------------------------------------
---------QLGNIL------------LE--RY-----P-------------------QA
FN-TDFETNKDS------------------------------------------------
------------------------------------------VEELT-------------
----TVES----------------------------------KGVRN-------------
------------------------------------------------------------
------------------RIA---------------------------------------
------------------------------------------------------------
------------------------------------------------------------
--------------------------------------GYITR-----------------
KKGGQGA---------------------------------------------------
>gi|448290600|ref|ZP_21481747.1| 30S ribosomal protein S17e [Haloferax volcanii DS2]
-----------------------------------------------MAIK---------
------------------------------------------------------------
------------------------------------------------------------
------------------------------------------------------------
----------PKYVK---------------------------------------------
------------------------------------------------------------
---------QLGNIL------------LE--RY-----P-------------------QA
FN-TDFETNKDS------------------------------------------------
------------------------------------------VEELT-------------
----TVES----------------------------------KGVRN-------------
------------------------------------------------------------
------------------RIA---------------------------------------
------------------------------------------------------------
------------------------------------------------------------
--------------------------------------GYITR-----------------
KKGGQGA---------------------------------------------------
>gi|448617895|ref|ZP_21666355.1| 30S ribosomal protein S17e [Haloferax mediterranei ATCC 33500]
-----------------------------------------------MAIK---------
------------------------------------------------------------
------------------------------------------------------------
------------------------------------------------------------
----------PKYVK---------------------------------------------
------------------------------------------------------------
---------QLGNIL------------LE--RY-----P-------------------QA
FN-TDFETNKDS------------------------------------------------
------------------------------------------VEQLT-------------
----TVES----------------------------------KGVRN-------------
------------------------------------------------------------
------------------RIA---------------------------------------
------------------------------------------------------------
------------------------------------------------------------
--------------------------------------GYITR-----------------
KKGGQTA---------------------------------------------------
>gi|448609909|ref|ZP_21660759.1| 30S ribosomal protein S17e [Haloferax mucosum ATCC BAA-1512]
-----------------------------------------------MAIK---------
------------------------------------------------------------
------------------------------------------------------------
------------------------------------------------------------
----------PKYVK---------------------------------------------
------------------------------------------------------------
---------QLGNTL------------LE--RY-----P-------------------QA
FN-TDFETNKDS------------------------------------------------
------------------------------------------VEQLT-------------
----TVES----------------------------------KGVRN-------------
------------------------------------------------------------
------------------RIA---------------------------------------
------------------------------------------------------------
------------------------------------------------------------
--------------------------------------GYITR-----------------
KKGGQTA---------------------------------------------------
