# Supplementary material for: Inteins as indicators of gene flow in the halobacteria
Source: Front Microbiol. 2014 Jun 26;5:299. doi: 10.3389/fmicb.2014.00299 (PMC4071816; doi:10.3389/fmicb.2014.00299)
Supplement: Supplementary file 1 [file DataSheet1.ZIP › data_file1/reference_tree_alignment/S17e.fasta]

>candidatus_nanosalinarum_J07AB56
------MGLEFVGRVRPTHVKRLARDLVDADEDRFT-DDFDSNKTELKQMESFKSKKLRN
RVAGYITRINSASGEPEES-
>halophilic_archaeon_J07HX64
MVLMSHTVMSIHMAIKPAYVKKTANMLMEEYPDAFA-PDFEHNKELVMELTNVESKSVRN
RIAGYVTSKQQSGSAE----
>halophilic_archaeon_J07HX5
------------MAIKPAYVKKTGRQLIEQYPDAWG-PEFEHNKSVVMEVTNIESKSVRN
RIAGYVTSKYNTSGES----
>halophilic_archaeon_J07HB67
------------MAIKPKYVKQTAGVLLERYPESFN-TDFETNKEHVTELTNVESKSVRN
RIAGYITRVKAGGQQSA---
>hbt_sp_NRC_1
------------MAIKPDYVKKTGNILMERYQDAFSREDFEHNKDAVTELTNIESKNVRN
RIAGYITHKRN---------
>hbt_salinarum_R_1
------------MAIKPDYVKKTGNILMERYQDAFSREDFEHNKDAVTELTNIESKNVRN
RIAGYITHKRN---------
>hbt_sp_DL_1
------------MAIKPDYVKKTGNILMERYEEAFSREDFEHNKKAVTELTNIESKEVRN
RIAGYITHKRN---------
>hcc_hamelinensis_100A6
------------MAIKPAYIKKTANELLERYPDAFS-TDFEHNKESVTALTNVQSKGVRN
RIAGYVSRKRQSEAAAA---
>hcc_saccharolyticus_DSM_5350
------------MAIKPAYIKKTGTQLLERYPEAFS-TDFEHNKESVTALTNVTSKNVRN
RIAGYVTRKRQGNAAA----
>hcc_salifodinae_DSM_8989
------------MAIKPAYIKKTGTQLLERYPEAFS-TDFEHNKESVTALTNVTSKNVRN
RIAGYVTRKQQSNAAA----
>hcc_morrhuae_DSM_1307
------------MAIKPAYIKKTGNLLLEQYPEAFS-TDFEHNKESVTALTNVDSKGVRN
RIAGYVSRKQQGAVA-----
>hcc_thailandensis_JCM_13552
------------MAIKPAYIKKTGNLLLEQYPEAFS-TDFEHNKESVTALTNVESKGVRN
RIAGYVSRKQQGAVA-----
>hap_paucihalophilus_DX253
------------MAIKPDYVKKTGNILLERYPSAFT-KDFDQNKDSVEQLTNIGSKGVRN
RIAGYVTRKKE---------
>hvx_asiaticus_JCM_14624
------------MAIKPAYVKKTATLLLERYPQAFT-DDFEQNKESVEKLTNVDSKGVRN
RIAGYVTRKQSVPASA----
>hvx_ruber_XH_70
------------MAIKPAYVKKTATLLLERYPQAFT-DDFEQNKESVEKLTNIDSKGVRN
RIAGYVTRKQSVPASA----
>htg_salina_JCM_13891
------------MAIKPAYVKKTGTILLERYPDAFT-TDFEQNKESVEKLTNVESKGVRN
RIAGYVTRKKSSQAAAA---
>htg_turkmenica_DSM_5511
------------MAIKPAYVKKTGTILLERYPDAFT-TDFEQNKESVEKLTNVESKGVRN
RIAGYVTRKKSSQAAAA---
>nrr_tibetense_GA33
------------MAIKPAYVKKTGNLLLERYPEAFT-TDFEQNKDSVTKLTNVESKGVRN
RIAGYVTRKKSAQTATA---
>nln_innermongolicus_JCM_12255
------------MAIKPAYVKKTGNLLLERYPEAFT-TDFEQNKESVQKLTNVESKGVRN
RIAGYVTRKKSSQTAAA---
>hbi_lacisalsi_AJ5
------------MAIKPAYVKKTGNLLLERYPDAFT-NDFEQNKDSVEKLTNVDSKGVRN
RIAGYVTRKKSAQATA----
>htg_limicola_JCM_13563
------------MAIKPAYVKKTGNLLLEQYPEAFT-TDFEQNKESVEKLTNVDSKGVRN
RIAGYVTRKKGAQVPA----
>ncc_jeotgali_DSM_18795
------------MAIKPAYVKKTGNLLLERYPEAFT-TDFEQNKDSVTKLTNVESKGVRN
RIAGYVTRKKSGEAAA----
>ncc_occultus_SP4
------------MAIKPAYVKKTGNLLLERYPEAFT-TDFEQNKDSVTKLTNVESKGVRN
RIAGYVTRKKSGEVPA----
>htg_thermotolerans_DSM_11522
------------MAIKPAYVKKTGTLLLERYPEAFT-TDFEQNKESVAKLTNVESKGVRN
RIAGYVTRKKGSEVPA----
>nnm_pellirubrum_DSM_15624
------------MAIKPAYVKKTGTLLLERYPEAFT-TDFEQNKESVEKLTNVESKGVRN
RIAGYVTRKKGSEVPA----
>ncc_amylolyticus_DSM_10524
------------MAIKPAYVKKTGNLLLERYPEAFT-TDFEQNKDSVTKLTNVESKGVRN
RIAGYVTRKKGAEVPA----
>nnm_versiforme_JCM_10478
------------MAIKPAYVKKTGTLLLERYPEAFT-TDFEQNKESVTKLTNVESKGVRN
RIAGYVTRKKGAEVPA----
>hrr_LB1
------------MAIKPAYVKKTGNLLLERYPEAFT-TDFEQNKESVTKLTNVESKGVRN
RIAGYVTRKKGAEVPA----
>nnm_altunense_JCM_14663
------------MAIKPAYVKKTGNLLLERYPEAFT-TDFEQNKESVTKLTNVESKGVRN
RIAGYVTRKKGAEVPA----
>nnm_gari_JCM_14663
------------MAIKPAYVKKTGNLLLERYPEAFT-TDFEQNKESVTKLTNVESKGVRN
RIAGYVTRKKGAEVPA----
>nnm_sp_J7_2
------------MAIKPAYVKKTGNLLLERYPEAFT-TDFEQNKESVTKLTNVESKGVRN
RIAGYVTRKKGAEVPA----
>nnm_pallidum_DSM_3751
------------MAIKPAYVKKTGNLLLERYPEAFT-TDFEQNKESVTKLTNVESKGVRN
RIAGYVTRKKGAEVPA----
>nbt_gregoryi_SP2
------------MAIKPAYVKKTGTLLLERYPDAFT-TDFEQNKDSVAKLTNVESKGVRN
RIAGYVTRKKSAQVPA----
>nrr_bangense_JCM_10635
------------MAIKPAYVKKTGNLLLERYPDAFT-TDFEQNKDSVTKLTTVESKGVRN
RIAGYVTHKKSAQVPA----
>nrr_sulfidifaciens_JCM_14089
------------MAIKPAYVKKTGNLLLERYPDAFT-TDFEQNKDSVTKLTTVESKGVRN
RIAGYVTRKKSAQVPA----
>hpg_xanaduensis_SH_6
------------MAIKPAYVKKTGNLLLERYPDAFT-TDFEQNKDSVEKLTNVESKGVRN
RIAGYVTRKKGSQATA----
>hbi_nitrareducens_JCM_10879
------------MAIKPAYVKKTGNLLLERYPDAFT-TDFEQNKDSVEKLTNVESKGVRN
RIAGYVTRKKSGQVTA----
>nab_aegyptia_DSM_13077
------------MAIKPAYVKKTGNLLLERYPDAFT-TDFEQNKDSVEKLTNVESKGVRN
RIAGYVTRKKGAQVPA----
>nab_taiwanensis_DSM_12281
------------MAIKPAYVKKTGNLLLERYPDAFT-TDFEQNKDSVEKLTNVESKGVRN
RIAGYVTRKKGAQVPA----
>nab_asiatica_DSM_12278
------------MAIKPAYVKKTGNLLLERYPDAFT-TDFEQNKDSVDKLTNVESKGVRN
RIAGYVTRKKGAQVPA----
>nab_chahannaoensis_JCM_10990
------------MAIKPAYVKKTGNLLLERYPDAFT-TDFEQNKDSVDKLTNVESKGVRN
RIAGYVTRKKGAQVPA----
>nab_hulunbeirensis_JCM_10989
------------MAIKPAYVKKTGNLLLERYPDAFT-TDFEQNKDSVDKLTNVESKGVRN
RIAGYVTRKKGAQVPA----
>nab_magadii_ATCC_43099
------------MAIKPAYVKKTGNLLLERYPDAFT-TDFEQNKDSVDKLTNVESKGVRN
RIAGYVTRKKGAQVPA----
>nmn_moolapensis_8_8_11
------------MAIKPAYVKKTATLLMERYPKAFG-DDFEHNKELVTELTNVESKGVRN
RIAGYVTRKMGVPQSA----
>nmn_pharaonis_DSM_2160
------------MAIKPAYVKKTGTLLMDRYPKAFG-DDFEHNKELVDELTNIESKSVRN
RIAGYVTRKQRSPQQPA---
>hac_jeotgali_B3
------------MAIKPAYVKKTGTLLMERYPEAFG-GDFEHNKRSVRELTNIESKGVRN
RIAGYVTRKHDQQQAAQ---
>hrd_tiamatea_SARL4B
------------MAIKPAYVKKTGTILLERYPRAFS-ADFEHNKDVVEELTNIESKGVRN
RIAGYVTHKQGSAVEA----
>hrd_utahensis_DSM_12940
------------MAIKPAYVKKTGTILLERYPRAFS-ADFEHNKDVVEELTNIESKGVRN
RIAGYVTHKQGSAVEA----
>har_amylolytica_JCM_13557
------------MAIKPAYVKKTGTLLMERYPDAFG-ADFEHNKDVVEELTNIESKGVRN
RIAGYVTRKMNNPVEA----
>har_argentinensis_DSM_12282
------------MAIKPAYVKKTGTLLMERYPDAFG-ADFEHNKDVVEELTNIESKGVRN
RIAGYVTRKMNNPVEA----
>har_californiae_ATCC_3379
------------MAIKPAYVKKTGTLLMERYPDAFG-ADFEHNKDVVEELTNIESKGVRN
RIAGYVTRKMNNPVEA----
>har_hispanica_ATCC_33960
------------MAIKPAYVKKTGTLLMERYPDAFG-ADFEHNKDVVEELTNIESKGVRN
RIAGYVTRKMNNPVEA----
>har_japonica_DSM_6131
------------MAIKPAYVKKTGTLLMERYPDAFG-ADFEHNKDVVEELTNIESKGVRN
RIAGYVTRKMNNPVEA----
>har_marismortui_ATCC_43049
------------MAIKPAYVKKTGTLLMERYPDAFG-ADFEHNKDVVEELTNIESKGVRN
RIAGYVTRKMNNPVEA----
>har_sinaiiensis_ATCC_33800
------------MAIKPAYVKKTGTLLMERYPDAFG-ADFEHNKDVVEELTNIESKGVRN
RIAGYVTRKMNNPVEA----
>har_vallismortis_ATCC_29715
------------MAIKPAYVKKTGTLLMERYPDAFG-ADFEHNKDVVEELTNIESKGVRN
RIAGYVTRKMNNPVEA----
>hmc_mukohataei_DSM_12286
------------MAIKPAYVKKTGTLLMERYPDAFG-ADFEHNKDIVTELTNIESKGVRN
RIAGYIARKQSAQTAEA---
>hns_J07HN4
------------MAIKPKYVKQLGRTLLSDYPEAFN-TDFETNKEHVAKLTTVESKGVRN
RVAGYITRKKAAKV------
>hns_J07HN6
------------MAIKPKYIKQLGRTLLEEYPDAFN-TEFETNKENVNKLTTVESKGVRN
RVAGYITRKKAAKV------
>haloarchaeon_3A1_DGR
------------MAIKPKYIKQLGNVLIQEYPDSFN-TDFETNKESVEALTTVESKGVRN
RIAGYVTRKKAQSAASAA--
>hrr_Cb34
------------MAIKPKYIKQLANVLLEQYPESFN-TDFETNKESVSALTTVESKGVRN
RIAGYITQKKSQAAASA---
>hrr_SP3
------------MAIKPKYIKQLGTVLLERYPDSFN-TDFETNKESVTALTTVESKGVRN
RIAGYVTQKKAQAANHA---
>hrr_SP9
------------MAIKPKYIKQLGTVLLERYPDSFN-TDFETNKESVTALTTVESKGVRN
RIAGYVTQKKAQAANHA---
>hrr_167
------------MAIKPKYIKQLGNALLERYPDSFN-TDFETNKESVTALTTVESKGVRN
RIAGYVTQKKAQAAKHA---
>hrr_C2_b
------------MAIKPKYIKQLGNALLERYPDSFN-TDFETNKESVTALTTVESKGVRN
RIAGYVTQKKAQAAKHA---
>hrr_distributum_JCM_10118
------------MAIKPKYIKQLGNALLERYPDSFN-TDFETNKESVTALTTVESKGVRN
RIAGYVTQKKAQAAKHA---
>hrr_E3
------------MAIKPKYIKQLGNALLERYPDSFN-TDFETNKESVTALTTVESKGVRN
RIAGYVTQKKAQAAKHA---
>hrr_litoreum_JCM_13561
------------MAIKPKYIKQLGNALLERYPDSFN-TDFETNKESVTALTTVESKGVRN
RIAGYVTQKKAQAAKHA---
>hrr_arcis_JCM_13916
------------MAIKPKYIKQLGNVLLERYPDSFN-TDFETNKESVTALTTVESKGVRN
RIAGYVTQKKAQAAKHA---
>hrr_terrestre_JCM_10247
------------MAIKPKYIKQLGNVLLERYPDSFN-TDFETNKESVTALTTVESKGVRN
RIAGYVTQKKAQAAKHA---
>hrr_92
------------MAIKPKYIKQLGNLLLEQYPDSFN-ADFETNKESVTALTTVESKGVRN
RIAGYVTQKKSQAAQNA---
>hrr_chaoviator_HaloG
------------MAIKPKYIKQLGNLLLEQYPDSFN-ADFETNKESVTALTTVESKGVRN
RIAGYVTQKKSQAAQNA---
>hrr_Ec15
------------MAIKPKYIKQLGNLLLEQYPDSFN-ADFETNKESVTALTTVESKGVRN
RIAGYVTQKKSQAAQNA---
>hrr_Fb21
------------MAIKPKYIKQLGNLLLEQYPDSFN-ADFETNKESVTALTTVESKGVRN
RIAGYVTQKKSQAAQNA---
>hrr_G37
------------MAIKPKYIKQLGNLLLEQYPDSFN-ADFETNKESVTALTTVESKGVRN
RIAGYVTQKKSQAAQNA---
>hrr_Ga2p
------------MAIKPKYIKQLGNLLLEQYPDSFN-ADFETNKESVTALTTVESKGVRN
RIAGYVTQKKSQAAQNA---
>hrr_Ga36
------------MAIKPKYIKQLGNLLLEQYPDSFN-ADFETNKESVTALTTVESKGVRN
RIAGYVTQKKSQAAQNA---
>hrr_LD3
------------MAIKPKYIKQLGNLLLEQYPDSFN-ADFETNKESVTALTTVESKGVRN
RIAGYVTQKKSQAAQNA---
>hrr_LG1
------------MAIKPKYIKQLGNLLLEQYPDSFN-ADFETNKESVTALTTVESKGVRN
RIAGYVTQKKSQAAQNA---
>hrr_LG2
------------MAIKPKYIKQLGNLLLEQYPDSFN-ADFETNKESVTALTTVESKGVRN
RIAGYVTQKKSQAAQNA---
>hrr_LG3
------------MAIKPKYIKQLGNLLLEQYPDSFN-ADFETNKESVTALTTVESKGVRN
RIAGYVTQKKSQAAQNA---
>hrr_californiensis_DSM_19288
------------MAIKPKYIKQLGNLLLEQYPDSFN-TDFETNKESVTALTTVESKGVRN
RIAGYVTQKKSQAAQHA---
>hrr_coriense_DSM_10284
------------MAIKPKYIKQLGNVLLEQYPDSFN-TDFETNKESVTALTTVESKGVRN
RIAGYVTQKKSQAAQHA---
>hrr_lacusprofundi_ATCC_49239
------------MAIKPKYIKQLGNVLLERYPDSFN-TDFETNKDSVTTLTTVESKGVRN
RIAGYVTQKKAQAAQKA---
>hrr_hochstenium_ATCC_700873
------------MAIKPKYIKQLGNALLERYPDSFN-TDFETNKESVTALTTVESKGVRN
RIAGYVTQKKSQAAQHA---
>hrr_tebenquichense_DSM_14210
------------MAIKPKYIKQLGNALLERYPDSFN-TDFETNKESVTALTTVESKGVRN
RIAGYVTQKKSQAAQHA---
>hrr_SP5
------------MAIKPKYIKQLGNALLERYPDSFN-TDFETNKESVTALTTVESKGVRN
RIAGYVTQKKSQAAQTA---
>hrr_SP7
------------MAIKPKYIKQLGNALLERYPDSFN-TDFETNKESVTALTTVESKGVRN
RIAGYVTQKKSQAAQTA---
>hrr_Ea1
------------MAIKPKYIKQLGNVLLERYPDSFN-TDFETNKESVTALTTVESKGVRN
RIAGYVTQKKSQAAQKA---
>hrr_Ea8
------------MAIKPKYIKQLGNVLLERYPDSFN-TDFETNKESVTALTTVESKGVRN
RIAGYVTQKKSQAAQKA---
>hrr_Eb13
------------MAIKPKYIKQLGNVLLERYPDSFN-TDFETNKESVTALTTVESKGVRN
RIAGYVTQKKSQAAQKA---
>hrr_hd13
------------MAIKPKYIKQLGNVLLERYPDSFN-TDFETNKESVTALTTVESKGVRN
RIAGYVTQKKSQAAQKA---
>hrr_IB24
------------MAIKPKYIKQLGNVLLERYPDSFN-TDFETNKESVTALTTVESKGVRN
RIAGYVTQKKSQAAQKA---
>hrr_aidingense_JCM_13916
------------MAIKPKYIKQLGNVLLERYPDSFN-TDFETNKESVTALTTVESKGVRN
RIAGYVTQKKAQAAQAA---
>hrr_saccharovorum_DSM_1137
------------MAIKPKYIKQLGKVLLERYPDSFN-TDFETNKESVTALTTVESKGVRN
RIAGYVTQKKAQAAQKA---
>hrr_C49
------------MAIKPKYIKQLGNVLLERYPDSFN-TDFETNKESVTALTTVESKGVRN
RIAGYVTQKKAQAAQKA---
>hrr_kocurii_JCM_14978
------------MAIKPKYIKQLGNVLLERYPDSFN-TDFETNKESVTALTTVESKGVRN
RIAGYVTQKKAQAAQKA---
>hrr_lipolyticum_DSM_21995
------------MAIKPKYIKQLGNVLLERYPDSFN-TDFETNKESVTALTTVESKGVRN
RIAGYVTQKKAQAAQKA---
>hgn_salarium_B_1
----------------------MGNLLLERYPQAFN-TDFETNKENVTQLTNVESKSVRN
RIAGYVTRKKGGATAEA---
>hgm_borinquense_DSM_11551
------------MAIKPKYVKQLGKVLLDKYPQAFN-TDFETNKESVSKLTNVESKGVRN
RIAGYITRKKGGSSQTA---
>hsn_pallida_JCM_14848
------------MAIKPKYVKQLGKVLLEKYPQAFN-ADFETNKKSVSELTNVESKGVRN
RIAGYITRKKGGAAQTA---
>hqr_walsbyi_C23
------------MAIKPKYVKQLGTLLLEEYPQAFN-TDFETNKESVETLTNVESKGVRN
RIAGYITRKKGSNTPPSASA
>hqr_walsbyi_DSM_16790
------------MAIKPKYVKQLGTLLLEEYPQAFN-TDFETNKESVETLTNVESKGVRN
RIAGYITRKKGSNTPPSASA
>hfx_elongans_ATCC_BAA_1513
------------MAIKPKYVKQLGNILLERYPQAFN-TDFETNKDSVDQLTTVESKSVRN
RIAGYITRKKGGQAA-----
>hfx_larsenii_JCM_13917
------------MAIKPKYVKQLGNILLERYPQAFN-TDFETNKDSVDQLTTVESKSVRN
RIAGYITRKKGGQAA-----
>hfx_alexandrinus_JCM_10717
------------MAIKPKYVKQLGNILLERYPQAFN-TDFETNKDSVEELTTVESKGVRN
RIAGYITRKKGGQGA-----
>hfx_ATCC_BAA-644
------------MAIKPKYVKQLGNILLERYPQAFN-TDFETNKDSVEELTTVESKGVRN
RIAGYITRKKGGQGA-----
>hfx_ATCC_BAA-645
------------MAIKPKYVKQLGNILLERYPQAFN-TDFETNKDSVEELTTVESKGVRN
RIAGYITRKKGGQGA-----
>hfx_ATCC_BAA-646
------------MAIKPKYVKQLGNILLERYPQAFN-TDFETNKDSVEELTTVESKGVRN
RIAGYITRKKGGQGA-----
>hfx_BAB-2207
------------MAIKPKYVKQLGNILLERYPQAFN-TDFETNKDSVEELTTVESKGVRN
RIAGYITRKKGGQGA-----
>hfx_denitrificans_ATCC_35960
------------MAIKPKYVKQLGNILLERYPQAFN-TDFETNKDSVEELTTVESKGVRN
RIAGYITRKKGGQGA-----
>hfx_gobbonsii_ATCC_33959
------------MAIKPKYVKQLGNILLERYPQAFN-TDFETNKDSVEELTTVESKGVRN
RIAGYITRKKGGQGA-----
>hfx_lucentense_DSM_14919
------------MAIKPKYVKQLGNILLERYPQAFN-TDFETNKDSVEELTTVESKGVRN
RIAGYITRKKGGQGA-----
>hfx_prahovense_DSM_18310
------------MAIKPKYVKQLGNILLERYPQAFN-TDFETNKDSVEELTTVESKGVRN
RIAGYITRKKGGQGA-----
>hfx_volcanii_DS2
------------MAIKPKYVKQLGNILLERYPQAFN-TDFETNKDSVEELTTVESKGVRN
RIAGYITRKKGGQGA-----
>hfx_mediterranei_ATCC_33500
------------MAIKPKYVKQLGNILLERYPQAFN-TDFETNKDSVEQLTTVESKGVRN
RIAGYITRKKGGQTA-----
>hfx_mucosum_ATCC_BAA_1512
------------MAIKPKYVKQLGNTLLERYPQAFN-TDFETNKDSVEQLTTVESKGVRN
RIAGYITRKKGGQTA-----
