# Supplementary material for: Inteins as indicators of gene flow in the halobacteria
Source: Front Microbiol. 2014 Jun 26;5:299. doi: 10.3389/fmicb.2014.00299 (PMC4071816; doi:10.3389/fmicb.2014.00299)
Supplement: Supplementary file 1 [file DataSheet1.ZIP › data_file1/reference_tree_alignment/S18e_S13p.aln]

>lcl|36549_834 unnamed protein product
MSTE---------------------RIPLSRLDGSHERTQRLLIEVADVLGHKWHPVILT
QL---------LTGEHTFSELAAAIDDVSNKMLSDSLSTLEAE---GLVDREVVSEKPVR
VKYALTSRGQELEAVLDPMLRWGREHLTENGAERTRKPTTPHVPGRPGREVTDDE-----
---------------
>gi|339756823|gb|EGQ40406.1| ribosomal protein S13 [Candidatus Nanosalinarum sp. J07AB56]
MT-----------------DTKAIVRMARTDIDGT-RPIPQALKSLKGV-GDAYANAIAK
AVEHDPETPIGDLSESEIDGIEETLENPDETDLPSWMVNRRRDRETGEDKHVVGSDLDLQ
EEFDI-RRYQEIGSYRGWRHELGLPVRGQKTKSSFRSDDKIGVSRARIQQEATED-----
-------AGEEE---
>gi|15790213|ref|NP_280037.1| 30S ribosomal protein S13 [Halobacterium sp. NRC-1]
MSSEEQE-------DVDE-DIQYFVRIGQTDLDGT-KTVERALAELGGV-GRRVARIVAD
EAGVDRTATMGGLEDDAIESVTDAVDSFTE-HAPAWLANRQNDFYTGENQHITGTDVELT
RDQDI-NRMRMIRSYKGIRHERGQKVRGQRTKSTGRTEGTIGVNVEAIKEEQAED-----
----DAADGGEE---
>gi|169235942|ref|YP_001689142.1| 30S ribosomal protein S13P [Halobacterium salinarum R1]
MSSEEQE-------DVDE-DIQYFVRIGQTDLDGT-KTVERALAELGGV-GRRVARIVAD
EAGVDRTATMGGLEDDAIESVTDAVDSFTE-HAPAWLANRQNDFYTGENQHITGTDVELT
RDQDI-NRMRMIRSYKGIRHERGQKVRGQRTKSTGRTEGTIGVNVEAIKEEQAED-----
----DAADGGEE---
>gi|354610858|ref|ZP_09028814.1| ribosomal protein S13P [Halobacterium sp. DL1]
MSSEEQQ-------DADE-DIRYFVRIGQTDLDGT-KTVERALAELDGV-GRRVARVIAD
DSGVNRSATIGRLDDDDIDSVKEAVDGFTE-HAPEWLANRRNDFYSGETRHITGNDLGLT
RDQDI-NRMRMIRSYKGIRHERGQKVRGQRTKSTGRTEGTIGVNVEAIKEEQAAE-----
----EAAEGDEE---
>gi|448296787|ref|ZP_21486838.1| 30S ribosomal protein S13P [Halalkalicoccus jeotgali B3]
MSAEDPEQQDG---QEDD-DLRYFVRIGQTDLDGT-KTVERSLSEMNGI-GRRAARIIAQ
NAGISRTATFGRLEDDEIDAIVEEVEGFAE-NNPEWLANHQ-GYYDGEITHETGNDLELT
RRQDI-NRLQMISAYRGVRHQRGQKVRGQRTRSTGRSEGTIGVNVEAIKEEAEEG-----
----------DE---
>gi|409722498|ref|ZP_11269946.1| 30S ribosomal protein S13P [Halococcus hamelinensis 100A6]
MSAEDPDTPAE---DEAE-DIRYFVRIGQTDLDGT-KSVERALTGMNGV-GRRTARIIAE
QAEVDKTATLGRLDDDAVDAIIEGVEGLAD-EVPEWLVNRPKDYFSGEAAHEVGNDLSLT
RQQDI-NRMQMISSYKGVRHNRGQKVRGQRTKSTGRSEGTIGVNVEALQEEMEEE-----
----------EG---
>gi|448728473|ref|ZP_21710801.1| 30S ribosomal protein S13P [Halococcus saccharolyticus DSM 5350]
MSAEDPDTPAE---DEEE-DIRYFVRIGQTDLDGT-KSVERALTGMNGV-GRRAARIIAA
EADVDRTATLGRLDDDAVDSIIEHVEGFAE-DVPAWLTNRPTDYFTGETTHEVGNDLSLT
RQQDI-NRMQMISSYKGVRHERGQKVRGQRTKSTGRSEGTIGVNVEAIQEEMEEE-----
--------AEGE---
>gi|448733730|ref|ZP_21715972.1| 30S ribosomal protein S13P [Halococcus salifodinae DSM 8989]
MSAEDPDTPAE---DEEEEDIRYFVRIGQTDLDGT-KSVERALTGMNGV-GRRAARIIAA
EAEVDRSATLGRLDDDAVDSIIEHVEGFAE-DVPAWLTNRPADYFTGETTHEVGNDLSLT
RQQDI-NRMQMISSYKGVRHERGQKVRGQRTKSTGRSEGTIGVNVEAIQEEMEEE-----
--------AEGE---
>gi|448727626|ref|ZP_21709975.1| 30S ribosomal protein S13P [Halococcus morrhuae DSM 1307]
MSAEDPDTQAE---DEEEEDIRYFVRIGQTDLDGT-KSVERALTGMNGV-GRRTARIIAE
QAEIDRTATLGRLDDDDVESIVEHVEGFAS-DVPAWLTNRPNDYFTGESSHEVGNDLSLT
RQQDI-NRMQMISSYKGVRHERGQKVRGQRTKSTGRSEGTIGVNVEALQEEMEEE-----
--------AEGE---
>gi|448739231|ref|ZP_21721246.1| 30S ribosomal protein S13P [Halococcus thailandensis JCM 13552]
MSAEDPDTPAE---DEEEEDIRYFVRIGQTDLDGT-KSVERALTGMNGV-GRRTARIIAE
QAEIDRTAILGRLDDTDVESIVERVEEFAE-DVPAWLTNRPNDYFTGEASHEVGNDLSLT
RQQDI-NRMQMISSYKGVRHERGQKVRGQRTKSTGRSEGTIGVNVEALQEEMEEE-----
--------AEGE---
>gi|541189940|gb|ERG98328.1| archaeal ribosomal protein S13P [Haloquadratum sp. J07HQX50]
MSAEEPEQE-----QEDD-DLRYFVRIGKTDLDGT-KSVERSLREMKGI-GKRTAKVIAQ
EADVDRHATFGLLEEDEIESVVSVVEDIDE-YIPSWMANRQKDFYTGETTHKTGSDLEQK
RRHDI-NRMKMIDSYRGVRHKRGQKVRGQRTKSTGRTEGTIGVNVEAIKEEAAEA-----
-------EAEAE---
>gi|541197608|gb|ERH05771.1| archaeal ribosomal protein S13P [Halonotius sp. J07HN4]
MSAEDTEDGST---EEEDDDLQYFVRIGQTDLDGT-KSVERSLTDMKGI-GQRTARIVTE
AAGIDRTATFGLLEDDEIDSVVEVVENLGS-HLPEWMVNRQDDFFTGESTHIVGSDLEEQ
RRQDI-NRMQMIDSYKGIRHKRGQKVRGQRTKSTGRTEGTIGVNVERIKEEQAEE---AV
AEEEAAAGEDSE---
>gi|541193697|gb|ERH02045.1| archaeal ribosomal protein S13P [Halonotius sp. J07HN6]
MSAEDTEDGLT---EEEQEDLRYFVRIGQTDLDGT-KSVERSLTDMKGI-GQRTARIVTD
EAGIDRTATLGLLEDDEIDSLVDTVENLDD-HIPEWMVNRQDDFFTGESSHIVGNDVEEQ
RRQDI-NRMQMIDSYKGIRHKRGQKVRGQRTKSTGRTEGTIGVNVERIKEEQAEEEAAAE
DEDEAAAVGDDEE--
>lcl|38019_881 unnamed protein product
MSTEESQDDSP---EEAE-DLQYFVRIGGADLDGT-KTVERSLSELNGI-GTRMARLVAE
EAGVDRTSTFGLLDEEDIEAVVDVAENLED-HVPSWMTNRQNDFFTGETTHLVGSDVNEK
RRHDI-NRMKQIESYKGVRHKRGQKVRGQRTKSTGRTEGTIGVNVEEIREEMADD-----
------EAGDDE---
>lcl|18175_816 unnamed protein product
MSTEESQDDSP---EEEE-DLQYFVRIGGADLDGT-KTVERSLSELDGI-GTRTARLVAE
KADVDRNATFGLLDEEDIDAVVDIAENLED-HVPSWMTNRQNDFFTGETTHLVGTDVSEK
RRHDI-NRMKVIESYKGVRHKRGQKVRGQRTKSTGRSEGTIGVNVEEIREEMADD-----
------EGGDDE---
>lcl|18176_1362 unnamed protein product
MSTEESQDDSP---EEEE-DLQYFVRIGGADLDGT-KTVERSLSELDGI-GTRTARLVAE
KADVDRNATFGLLDEEDIDAVVDIAENLED-HVPSWMTNRQNDFFTGETTHLVGTDVSEK
RRHDI-NRMKVIESYKGVRHKRGQKVRGQRTKSTGRSEGTIGVNVEEIREEMADD-----
------EGGDDE---
>gi|448534357|ref|ZP_21621685.1| 30S ribosomal protein S13P [Halorubrum hochstenium ATCC 700873]
MSTEESQDDSP---EEEE-DLQYFVRIGGADLDGT-KTVERSLSELDGI-GTRTARLVAE
KADVDRSATFGLLDEEDIDAVVDIAENLED-HVPSWMTNRQNDFFTGETTHLVGTDVDEK
RRHDI-NRMKIIESYKGVRHKRGQKVRGQRTKSTGRSEGTIGVNVEEIREEMADD-----
------EGGDDE---
>gi|448431141|ref|ZP_21584969.1| 30S ribosomal protein S13P [Halorubrum tebenquichense DSM 14210]
MSTEESQDDSP---EEEE-DLQYFVRIGGADLDGT-KTVERSLSELDGI-GTRTARLVAE
KADVDRSATFGLLDEEDIDAVVDIAENLED-HVPSWMTNRQNDFFTGETTHLVGTDVDEK
RRHDI-NRMKIIESYKGVRHKRGQKVRGQRTKSTGRSEGTIGVNVEEIREEMADN-----
------EGGDDE---
>gi|448485429|ref|ZP_21606654.1| 30S ribosomal protein S13P [Halorubrum arcis JCM 13916]
MSTEESQDDSP---EEEE-DLQYFVRIGGADLDGT-KTVERSLSELDGI-GTRTARLVAE
KADVDRNATFGLLDEDDIDAVVDIAENLED-HVPSWMTNRQNDFFSGETTHLVGTDVNEK
RRHDI-NRMKIIESYKGVRHKRGQKVRGQRTKSTGRSEGTIGVNVEEIREEMADD-----
------EAGDEE---
>lcl|36547_855 unnamed protein product
MSTEESQDDSP---EEEE-DLQYFVRIGGADLDGT-KTVERSLSELDGI-GTRTARLVAE
KADVDRNATFGLLDEDDIDAVVDIAENLED-HVPSWMTNRQNDFFSGETTHLVGTDVNEK
RRHDI-NRMKIIESYKGVRHKRGQKVRGQRTKSTGRSEGTIGVNVEEIREEMADD-----
------EAGDEE---
>gi|448519099|ref|ZP_21617875.1| 30S ribosomal protein S13P [Halorubrum distributum JCM 10118]
MSTEESQDDSP---EEEE-DLQYFVRIGGADLDGT-KTVERSLSELDGI-GTRTARLVAE
KADVDRNATFGLLDEDDIDAVVDIAENLED-HVPSWMTNRQNDFFSGETTHLVGTDVNEK
RRHDI-NRMKIIESYKGVRHKRGQKVRGQRTKSTGRSEGTIGVNVEEIREEMADD-----
------EAGDEE---
>lcl|36548_1433 unnamed protein product
MSTEESQDDSP---EEEE-DLQYFVRIGGADLDGT-KTVERSLSELDGI-GTRTARLVAE
KADVDRNATFGLLDEDDIDAVVDIAENLED-HVPSWMTNRQNDFFSGETTHLVGTDVNEK
RRHDI-NRMKIIESYKGVRHKRGQKVRGQRTKSTGRSEGTIGVNVEEIREEMADD-----
------EAGDEE---
>lcl|36556_6594 unnamed protein product
MSTEESQDDSP---EEEE-DLQYFVRIGGADLDGT-KTVERSLSELDGI-GTRTARLVAE
KADVDRNATFGLLDEDDIDAVVDIAENLED-HVPSWMTNRQNDFFSGETTHLVGTDVNEK
RRHDI-NRMKIIESYKGVRHKRGQKVRGQRTKSTGRSEGTIGVNVEEIREEMADD-----
------EAGDEE---
>lcl|36557_4479 unnamed protein product
MSTEESQDDSP---EEEE-DLQYFVRIGGADLDGT-KTVERSLSELDGI-GTRTARLVAE
KADVDRNATFGLLDEDDIDAVVDIAENLED-HVPSWMTNRQNDFFSGETTHLVGTDVNEK
RRHDI-NRMKIIESYKGVRHKRGQKVRGQRTKSTGRSEGTIGVNVEEIREEMADD-----
------EAGDEE---
>gi|448453319|ref|ZP_21593762.1| 30S ribosomal protein S13P [Halorubrum litoreum JCM 13561]
MSTEESQDDSP---EEEE-DLQYFVRIGGADLDGT-KTVERSLSELDGI-GTRTARLVAE
KADVDRNATFGLLDEDDIDAVVDIAENLED-HVPSWMTNRQNDFFSGETTHLVGTDVNEK
RRHDI-NRMKIIESYKGVRHKRGQKVRGQRTKSTGRSEGTIGVNVEEIREEMADD-----
------EAGDEE---
>gi|448425436|ref|ZP_21582766.1| 30S ribosomal protein S13P [Halorubrum terrestre JCM 10247]
MSTEESQDDSP---EEEE-DLQYFVRIGGADLDGT-KTVERSLSELDGI-GTRTARLVAE
KADVDRNATFGLLDEDDIDAVVDIAENLED-HVPSWMTNRQNDFFSGETTHLVGTDVNEK
RRHDI-NRMKIIESYKGVRHKRGQKVRGQRTKSTGRSEGTIGVNVEEIREEMADD-----
------EAGDEE---
>lcl|39407_347 unnamed protein product
MSTEESQDDSP---EEEE-DLQYFVRIGGADLDGT-KTVERSLSELDGI-GTRTARLVAE
KADVDRNATFGLLDEDDIDAVVDIAENLED-HVPSWMTNRQNDFFSGETTHLVGTDVDEK
RRHDI-NRMKIIESYKGVRHKRGQKVRGQRTKSTGRSEGTIGVNVEEIREEMADE-----
------EGGDEE---
>lcl|38016_3033 unnamed protein product
MSTEESQDDSP---EEEE-DLQYFVRIGGADLDGT-KTVERSLSELDGI-GTRTARLVAE
KADVDRNATFGLLDEDDIDAVVDIAENLED-HVPSWMTNRQNDFFSGETTHLVGTDVDEK
RRHDI-NRMKIIESYKGVRHKRGQKVRGQRTKSTGRSEGTIGVNVEEIREEMADE-----
------EGGDEE---
>gi|515913813|ref|WP_017344396.1| 30S ribosomal protein S13 [Halorubrum sp. T3]
MSTEESQDDSP---EEEE-DLQYFVRIGGADLDGT-KTVERSLSELDGI-GTRTARLVAE
KADVDRNATFGLLDEDDIDAVVDIAENLED-HVPSWMTNRQNDFFSGETTHLVGTDVDEK
RRHDI-NRMKIIESYKGVRHKRGQKVRGQRTKSTGRSEGTIGVNVEEIREEMADE-----
------EAGDEE---
>lcl|36546_2303 unnamed protein product
MSTEEPQDDSP---EEEE-DLQYFVRIGGADLDGT-KTVERSLSELDGI-GTRTARLVAE
KADVDRNATFGLLDEEDIDAVVDIAENLED-HVPSWMTNRQNDFFTGETTHLVGTDVNEK
RRHDI-NRMKIIESYKGVRHKRGQKVRGQRTKSTGRSEGTIGVNVEEIREEMEDD-----
------EGGDDE---
>lcl|36174_6475 unnamed protein product
MSTEEPQDDSP---EEEE-DLQYFVRIGGADLDGT-KTVERSLSELDGI-GTRTARLVAE
KADVDRNATFGLLDEEDIDAVVDIAENLED-HVPSWMTNRQNDFFTGETTHLVGTDVNEK
RRHDI-NRMKIIESYKGVRHKRGQKVRGQRTKSTGRSEGTIGVNVEEIREEMEDD-----
------EGGDDE---
>lcl|38020_280 unnamed protein product
MSTEEPQDDSP---EEEE-DLQYFVRIGGADLDGT-KTVERSLSELDGI-GTRTARLVAE
KADVDRNATFGLLDEEDIDAVVDIAENLED-HVPSWMTNRQNDFFTGETTHLVGTDVNEK
RRHDI-NRMKIIESYKGVRHKRGQKVRGQRTKSTGRSEGTIGVNVEEIREEMEDD-----
------EGGDDE---
>lcl|38021_2948 unnamed protein product
MSTEEPQDDSP---EEEE-DLQYFVRIGGADLDGT-KTVERSLSELDGI-GTRTARLVAE
KADVDRNATFGLLDEEDIDAVVDIAENLED-HVPSWMTNRQNDFFTGETTHLVGTDVNEK
RRHDI-NRMKIIESYKGVRHKRGQKVRGQRTKSTGRSEGTIGVNVEEIREEMEDD-----
------EGGDDE---
>lcl|38022_186 unnamed protein product
MSTEEPQDDSP--EEEEE-DLQYFVRIGGADLDGT-KTVERSLSELDGI-GTRTARLVAE
KADVDRNATFGLLDEEDIDAVVDIAENLED-HVPSWMTNRQNDFFTGETTHLVGTDVNEK
RRHDI-NRMKIIESYKGVRHKRGQKVRGQRTKSTGRSEGTIGVNVEEIREEMEDD-----
------EGGDDE---
>lcl|23591_2287 unnamed protein product
MSTEEPQDDSP---EEEE-DLQYFVRIGGADLDGT-KTVERSLSELDGI-GTRTARLVAE
KADVDRNATFGLLDEEDIDAVVDIAENLED-HVPSWMTNRQNDFFTGETTHLVGTDVNEK
RRHDI-NRMKIIESYKGVRHKRGQKVRGQRTKSTGRSEGTIGVNVEEIREEMEDD-----
------EGGDDE---
>lcl|36553_1126 unnamed protein product
MSTEEPQDDSP---EEEE-DLQYFVRIGGADLDGT-KTVERSLSELDGI-GTRTARLVAE
KADVDRNATFGLLDEEDIDAVVDIAENLED-HVPSWMTNRQNDFFTGETTHLVGTDVNEK
RRHDI-NRMKIIESYKGVRHKRGQKVRGQRTKSTGRSEGTIGVNVEEIREEMEDD-----
------EGGDDE---
>lcl|38024_1293 unnamed protein product
MSTEEPQDDSP---EEEE-DLQYFVRIGGADLDGT-KTVERSLSELDGI-GTRTARLVAE
KADVDRNATFGLLDEEDIDAVVDIAENLED-HVPSWMTNRQNDFFTGETTHLVGTDVNEK
RRHDI-NRMKIIESYKGVRHKRGQKVRGQRTKSTGRSEGTIGVNVEEIREEMEDD-----
------EGGDDE---
>lcl|38025_1900 unnamed protein product
MSTEEPQDDSP---EEEE-DLQYFVRIGGADLDGT-KTVERSLSELDGI-GTRTARLVAE
KADVDRNATFGLLDEEDIDAVVDIAENLED-HVPSWMTNRQNDFFTGETTHLVGTDVNEK
RRHDI-NRMKIIESYKGVRHKRGQKVRGQRTKSTGRSEGTIGVNVEEIREEMEDD-----
------EGGDDE---
>gi|495717577|ref|WP_008442156.1| 30S ribosomal protein S13 [Halorubrum californiense]
MSTEESQDDSP---EEEE-DLQYFVRIGGADLDGT-KTVERSLSELDGI-GTRTARLVAE
KADVDRNATFGLLDEDDIDAVVDIAENLED-HVPSWMTNRQNDFFTGETTHLVGTDVNEK
RRHDI-NRMKIIESYKGVRHKRGQKVRGQRTKSTGRSEGTIGVNVEEIREEMADD-----
------EGGDDE---
>gi|448499363|ref|ZP_21611290.1| 30S ribosomal protein S13P [Halorubrum coriense DSM 10284]
MSTEESQDDSP---EEEE-DLQYFVRIGGADLDGT-KTVERSLSELDGI-GTRTARLVAE
KADVDRNATFGLLDEGDIDAVVDIAENLED-HVPSWMTNRQNDFFTGETTHLVGTDVNEK
RRHDI-NRMKIIESYKGVRHKRGQKVRGQRTKSTGRSEGTIGVNVEEIREEMADE-----
------EGGDDE---
>lcl|18174_2870 unnamed protein product
MSTEESQDDSP---EEEE-DLQYFVRIGGADLDGT-KTVERSLSELDGI-GTRTARLVAE
KADVDRNATFGLLDEDDIDAVVDIAENLED-HVPSWMTNRQNDFFTGETTHLVGTDVSEK
RRHDI-NRMKIIESYKGVRHKRGQKVRGQRTKSTGRSEGTIGVNVEEIREEMADE-----
------EEGDDE---
>lcl|18178_2878 unnamed protein product
MSTEESQDDSP---EEEE-DLQYFVRIGGADLDGT-KTVERSLSELDGI-GTRTARLVAE
KADVDRNATFGLLDEDDIDAVVDIAENLED-HVPSWMTNRQNDFFTGETTHLVGTDVSEK
RRHDI-NRMKIIESYKGVRHKRGQKVRGQRTKSTGRSEGTIGVNVEEIREEMADE-----
------EEGDDE---
>lcl|38017_21 unnamed protein product
MSTEESQDDSP---EEEE-DLQYFVRIGGADLDGT-KTVERSLSELDGI-GTRTARLVAE
KADVDRNATFGLLDEEDLDAVVDIAENLED-HVPSWMTNRQNDFFTGETTHLVGTDVSEK
RRHDI-NRMKIIESYKGVRHKRGQKVRGQRTKSTGRSEGTIGVNVEEIREEMAED-----
------EAGDEE---
>gi|448465606|ref|ZP_21598872.1| 30S ribosomal protein S13P [Halorubrum kocurii JCM 14978]
MSTEESQDDSP---EEEE-DLQYFVRIGGADLDGT-KTVERSLSELDGI-GTRTARLVAE
KADVDKNATFGLLDEGDIDAVVDIAENLED-HVPSWMTNRQNDFYSGETTHLVGTDVSEK
RRHDI-NRMKIIESYKGVRHKRGQKVRGQRTKSTGRSEGTIGVNVEEIREEMAED-----
-----EAAGDEE---
>gi|448474338|ref|ZP_21602197.1| 30S ribosomal protein S13P [Halorubrum aidingense JCM 13560]
MSTEESQDDSP---EEEE-DLQYFVRIGGADLDGT-KTVERSLSELDGI-GTRTARLVAE
KANVDKNATFGLLDEGDIDAVVDIAENLED-HVPSWMTNRQNDFYSGETTHLVGTDVNEK
RRHDI-NRMKVIESYKGVRHKRGQKVRGQRTKSTGRSEGTIGVNVEEIREEMAED-----
-----EAAGDEE---
>lcl|36550_596 unnamed protein product
MSTEESQDDSP---EEEE-DLQYFVRIGGADLDGT-KTVERSLSELDGI-GTRTARLVAE
KADVDRNATFGLLDEGDIDAVVDIAENLED-HVPSWMTNRQNDFYSGETTHLVGTDVQEK
RRHDI-NRMKVIESYKGVRHKRGQKVRGQRTKSTGRSEGTIGVNVEEIREEMAED-----
------EAGDEE---
>lcl|36551_2075 unnamed protein product
MSTEESQDDSP---EEEE-DLQYFVRIGGADLDGT-KTVERSLSELDGI-GTRTARLVAE
KADVDRNATFGLLDEGDIDAVVDIAENLED-HVPSWMTNRQNDFYSGETTHLVGTDVQEK
RRHDI-NRMKVIESYKGVRHKRGQKVRGQRTKSTGRSEGTIGVNVEEIREEMAED-----
------EAGDEE---
>lcl|36552_3432 unnamed protein product
MSTEESQDDSP---EEEE-DLQYFVRIGGADLDGT-KTVERSLSELDGI-GTRTARLVAE
KADVDRNATFGLLDEGDIDAVVDIAENLED-HVPSWMTNRQNDFYSGETTHLVGTDVQEK
RRHDI-NRMKVIESYKGVRHKRGQKVRGQRTKSTGRSEGTIGVNVEEIREEMAED-----
------EAGDEE---
>lcl|36554_2778 unnamed protein product
MSTEESQDDSP---EEEE-DLQYFVRIGGADLDGT-KTVERSLSELDGI-GTRTARLVAE
KADVDRNATFGLLDEGDIDAVVDIAENLED-HVPSWMTNRQNDFYSGETTHLVGTDVQEK
RRHDI-NRMKVIESYKGVRHKRGQKVRGQRTKSTGRSEGTIGVNVEEIREEMAED-----
------EAGDEE---
>lcl|36555_516 unnamed protein product
MSTEESQDDSP---EEEE-DLQYFVRIGGADLDGT-KTVERSLSELDGI-GTRTARLVAE
KADVDRNATFGLLDEGDIDAVVDIAENLED-HVPSWMTNRQNDFYSGETTHLVGTDVQEK
RRHDI-NRMKVIESYKGVRHKRGQKVRGQRTKSTGRSEGTIGVNVEEIREEMAED-----
------EAGDEE---
>gi|448440155|ref|ZP_21588403.1| 30S ribosomal protein S13P [Halorubrum saccharovorum DSM 1137]
MSTEESQDDSP--EEEEE-DLQYFVRIGGADLDGT-KTVERSLSELDGI-GTRTARLVAE
KADVDRNATFGLLDEDDLDTVVDIAENLED-HVPSWMTNRQNDFYSGETTHLVGTDVNEK
RRHDI-NRMKIIESYKGVRHKRGQKVRGQRTKSTGRSEGTIGVNVEEIREEMAED-----
------EAGDEE---
>gi|222480228|ref|YP_002566465.1| 30S ribosomal protein S13P [Halorubrum lacusprofundi ATCC 49239]
MSTEESQDDSP---EEEE-DLQYFVRIGGADLDGT-KTVERSLSELDGI-GTRTARLVAE
KADVDRNATFGLLDEDDLDAVVDIAENLED-HVPSWMTNRQNDFYSGETTHLVGTDVSEK
RRHDI-NRMKIIESYKGVRHKRGQKVRGQRTKSTGRSEGTIGVNVEEIREEMAEE-----
-----EAAGDEE---
>gi|448460440|ref|ZP_21597265.1| 30S ribosomal protein S13P [Halorubrum lipolyticum DSM 21995]
MSTEESQDDSP---EEEE-DLQYFVRIGGADLDGT-KTVERSLSELDGI-GTRTARLVAE
KADVDKNATFGLLDEGDLDAVVDIAENLED-HVPSWMTNRQNDFYSGETTHLVGTDVNEK
RRHDI-NRMKIIESYKGVRHKRGQKVRGQRTKSTGRSEGTIGVNVEEIREEMAEE-----
-----EAAGDEE---
>gi|544639645|ref|WP_021074201.1| 30S ribosomal protein S13 [haloarchaeon 3A1_DGR]
MSAEEPQDGSP---EEDE-DLQYFVRIGGADLDGT-KTVERSLTDLNGI-GTRAARLVAE
TADVDRTATFGALDDDDIDAVVDVVENFED-HVPEWMVNRQKDFFTGETGHKIGTELSEQ
RRHDI-NRMKMIDSYKGVRHKRGQKVRGQRTKSTGRTEGTIGVNVEEIREEQAEE-----
-EAAEEAAGEEE---
>gi|541195486|gb|ERH03743.1| archaeal ribosomal protein S13P [Halorubrum sp. J07HR59]
MSAEEPQDGSPDEEEEDE-DLQYFVRIGMTDLDGT-KTVERGLTELKGI-GTRLARHVAD
EAEVDRTATFGRLDDDVIDDVIDVVENLED-HVPEWMVNRQDDFFTGETTHEVGNDLEQT
RRQDI-NRMQMIDSYKGIRHKRGQKVRGQRTKSTGRTEGTIGVNVEQIREDMAEE-----
-------EAEEE---
>gi|385804355|ref|YP_005840755.1| 30S ribosomal protein S13 [Haloquadratum walsbyi C23]
MSANNTQDDAA---EEEDDDLQYFVRIGTTDLDGT-KAVERSLTDMKGI-GKRTARIITD
VASVDRHATFGLLEEDEIDSITDAVENLDD-HIPGWMTNRREDFFSGDTDHKTGADLEEK
RRHDV-NRMKMIDSYKGVRHKRGQKVRGQRTKSTGRTEGTIGVNVEAIKEEAAEA-----
-------AEEEE---
>gi|110668837|ref|YP_658648.1| 30S ribosomal protein S13P [Haloquadratum walsbyi DSM 16790]
MSTNNTQDDAA---EEEDDDLQYFVRIGTTDLDGT-KAVERSLTDMKGI-GKRTARIITD
VASVDRHATFGLLEEDEIDSITDAVENLDD-HIPGWMTNRREDFFSGDTDHKTGADLEEK
RRHDV-NRMKMIDSYKGVRHKRGQKVRGQRTKSTGRTEGTIGVNVEAIKEEAAEA-----
-------AEEEE---
>gi|399576716|ref|ZP_10770471.1| hypothetical protein HSB1_25100 [Halogranum salarium B-1]
MSAEEPQDGSP---EEDD-NLRYFVRIGQTDLDGT-KSVERSLTDMKGI-GKRMSRIVAD
AAGVDRHATFGRLEQDEIDSVVDVVENLED-HTPEWMVNRQKDFFSGETTHKVGSDLEQK
RRHDI-NRMKMISSYKGVRHKRGQKVRGQRTKSTGRTEGTIGVNVEAIKEEQAAA-----
----AEGGDEDE---
>gi|448592475|ref|ZP_21651582.1| 30S ribosomal protein S13P [Haloferax elongans ATCC BAA-1513]
MSAEEPQDSSP---EEGE-DLRYFIRIGQTDLDGT-KTVERSLTDMKGI-GKRTARIIAD
AADVDRTALFGKLPEDEIDSVVDVVQNFEE-HVPEWMVNRQRDFYSGETAHITGSDLEEK
RRHDI-NRMKMVSSYKGVRHQRGQKVRGQRTKSTGRTEGTIGVNVEEIKEAQAEE-----
---------------
>gi|448578453|ref|ZP_21643888.1| 30S ribosomal protein S13P [Haloferax larsenii JCM 13917]
MSAEEPQDSSP---EEGE-DLRYFIRIGQTDLDGT-KTVERSLTDMKGI-GKRTARIIAD
AADVDRTALFGKLPEDEIDSVVDVVQNFED-HVPEWMVNRQRDFYSGETAHITGSDLEEK
RRHDI-NRMKMVSSYKGVRHQRGQKVRGQRTKSTGRTEGTIGVNVEEIKEAQAEE-----
---------------
>gi|448618425|ref|ZP_21666662.1| 30S ribosomal protein S13P [Haloferax mediterranei ATCC 33500]
MSAEEPQDGSP---EEEE-DLRYFIRIGQTDLDGT-KTVERSLTDMKGI-GKRAARIIAD
AAEVDRTALFGKLPEDEIDSVVGVVENFED-HVPEWMANRQKDFFSGETNHITGSDLEEK
RRHDI-NRMKMISSYKGVRHQRGQKVRGQRTKSTGRTEGTIGVNVEEIKEAQEE------
---------------
>gi|448611955|ref|ZP_21662385.1| 30S ribosomal protein S13P [Haloferax mucosum ATCC BAA-1512]
MSAEEPQDGSP---EEEE-DLRYFIRIGQTDLDGT-KTVERSLTDMKGI-GKRTARIIAD
AADVDRTALFGKLPEDEIDSVVGVVENFED-HAPTWMANRQKDFFSGETGHITGSDLEEK
RRHDI-NRMKMISSYKGVRHQRGQKVRGQRTKSTGRTEGTIGVNVEEIKEAQEE------
---------------
>gi|448565306|ref|ZP_21636173.1| 30S ribosomal protein S13P [Haloferax prahovense DSM 18310]
MSAEEPQDGSP---EEEE-DLRYFIRIGQTDLDGT-KTVERSLSDMKGI-GKRTARIIAD
AAEVDRTALFGKLPEDEIDAVVDVVENFED-HAPEWMANRRKDFFSGETDHITGSDLEEK
RRHDI-NRMKMISSYKGVRHQRGQKVRGQRTKSTGRTEGTIGVNVEEIKEAQAEE-----
---------------
>gi|448622860|ref|ZP_21669509.1| 30S ribosomal protein S13P [Haloferax denitrificans ATCC 35960]
MSAEEPQDGSP---EEEE-DLRYFIRIGQTDLDGT-KTVERSLTDMKGI-GKRTARIIAD
AAEVNRTALFGKLPEDEIDSVVDVVENFED-HAPEWMANRRKDFFSGETDHITGSDLEEK
RRHDI-NRMKMISSYKGVRHQRGQKVRGQRTKSTGRTEGTIGVNVEEIKEAQAEE-----
---------------
>gi|448583256|ref|ZP_21646612.1| 30S ribosomal protein S13P [Haloferax gibbonsii ATCC 33959]
MSAEEPQDGSP---EEEE-DLRYFIRIGQTDLDGT-KTVERSLTDMKGI-GKRTARIIAD
AAEVNRTALFGKLPEDEIDSVVDVVENFED-HAPEWMANRRKDFFSGETDHITGSDLEEK
RRHDI-NRMKMISSYKGVRHQRGQKVRGQRTKSTGRTEGTIGVNVEEIKEAQAEE-----
---------------
>gi|448600842|ref|ZP_21656221.1| 30S ribosomal protein S13P [Haloferax alexandrinus JCM 10717]
MSAEEPQDGSP---EEEE-DLRYFIRIGQTDLDGT-KTVERSLTDMKGI-GKRTARIIAD
AAEVDRTALFGKLPEGEIDSVVDVVENFED-HAPEWMANRRKDFFSGDTDHITGSDLEEK
RRHDI-NRMKMISSYKGVRHQRGQKVRGQRTKSTGRTEGTIGVNVEEIKEAQAEE-----
---------------
>gi|433418978|ref|ZP_20405137.1| 30S ribosomal protein S13P [Haloferax sp. BAB2207]
MSAEEPQDGSP---EEEE-DLRYFIRIGQTDLDGT-KTVERSLTDMKGI-GKRTARIIAD
AAEVDRTALFGKLPEGEIDSVVDVVENFED-HAPEWMANRRKDFFSGDTDHITGSDLEEK
RRHDI-NRMKMISSYKGVRHQRGQKVRGQRTKSTGRTEGTIGVNVEEIKEAQAEE-----
---------------
>gi|448568217|ref|ZP_21637794.1| 30S ribosomal protein S13P [Haloferax lucentense DSM 14919]
MSAEEPQDGSP---EEEE-DLRYFIRIGQTDLDGT-KTVERSLTDMKGI-GKRTARIIAD
AAEVDRTALFGKLPEGEIDSVVDVVENFED-HAPEWMANRRKDFFSGDTDHITGSDLEEK
RRHDI-NRMKMISSYKGVRHQRGQKVRGQRTKSTGRTEGTIGVNVEEIKEAQAEE-----
---------------
>gi|448557542|ref|ZP_21632731.1| 30S ribosomal protein S13P [Haloferax sp. ATCC BAA-644]
MSAEEPQDGSP---EEEE-DLRYFIRIGQTDLDGT-KTVERSLTDMKGI-GKRTARIIAD
AAEVNRTALFGKLPEGEIDAVVDVVENFED-HAPEWMANRRKDFFSGDTDHITGSDLEEK
RRHDI-NRMKMISSYKGVRHQRGQKVRGQRTKSTGRTEGTIGVNVEEIKEAQAEE-----
---------------
>gi|448548348|ref|ZP_21627615.1| 30S ribosomal protein S13P [Haloferax sp. ATCC BAA-645]
MSAEEPQDGSP---EEEE-DLRYFIRIGQTDLDGT-KTVERSLTDMKGI-GKRTARIIAD
AAEVNRTALFGKLPEGEIDAVVDVVENFED-HAPEWMANRRKDFFSGDTDHITGSDLEEK
RRHDI-NRMKMISSYKGVRHQRGQKVRGQRTKSTGRTEGTIGVNVEEIKEAQAEE-----
---------------
>gi|448546361|ref|ZP_21626525.1| 30S ribosomal protein S13P [Haloferax sp. ATCC BAA-646]
MSAEEPQDGSP---EEEE-DLRYFIRIGQTDLDGT-KTVERSLTDMKGI-GKRTARIIAD
AAEVNRTALFGKLPEGEIDAVVDVVENFED-HAPEWMANRRKDFFSGDTDHITGSDLEEK
RRHDI-NRMKMISSYKGVRHQRGQKVRGQRTKSTGRTEGTIGVNVEEIKEAQAEE-----
---------------
>gi|448290901|ref|ZP_21482046.1| 30S ribosomal protein S13P [Haloferax volcanii DS2]
MSAEEPQDSSP---EEEE-DLRYFIRIGQTDLDGT-KTVERSLTDMKGI-GKRTARIIAD
AAEVDRTALFGKLPEGEIDAVVDVVENFED-HAPEWMANRRKDFFSGDTDHITGSDLEEK
RRHDI-NRMKMISSYKGVRHQRGQKVRGQRTKSTGRTEGTIGVNVEEIKEAQAEE-----
---------------
>gi|448285860|ref|ZP_21477099.1| 30S ribosomal protein S13P [Halogeometricum borinquense DSM 11551]
MSAEEPQDDAP---EEEE-DLQYFVRIGQTDLDGT-KTVERSLSDMKGI-GKRTARIVAD
AAGVDRTETFGLLDQDDIDAVVDVVENFND-HAPEWMINRRDDFYTGETTHKTGSDLEQK
RRHDI-NRMKMINSYKGVRHKRGQKVRGQRTKSTGRTEGTIGVNVEAIKEEQAAE-----
-------EGGEE---
>gi|448414209|ref|ZP_21577348.1| 30S ribosomal protein S13P [Halosarcina pallida JCM 14848]
MSAEEPQDDAP---EEEE-NLRYFVRIGQTDLDGT-KSVERSLSDMKGI-GKRTARIVTD
AAGVDRTATFGLLDEDEIDSVVDVVENFTD-HAPEWMINRRDDFYSGETTHKTGSDLEEK
RRHDI-NRMKMISSYKGVRHKRGQKVRGQRTKSTGRTEGTIGVNVEAIKEEQAAE-----
-----EAAEGDE---
>gi|541205646|gb|ERH13626.1| archaeal ribosomal protein S13P [halophilic archaeon J07HB67]
MSTEDHRD-APDEQEDDE-DLQYFVRIGQTDLDGT-KTVERSLAELKGI-GKRAARLVAE
TAEIDRTATFGRLDDDEIEGIVEVVENLED-HLPEWMANRQKEFYTGETTHEVGSDLDEA
RRHDI-NRMKMIDSYRGVRHKRGQKVRGQRTKSTGRTEGTIGVNVEEIREEQEDV-----
--------GDEE---
>gi|322369537|ref|ZP_08044102.1| 30S ribosomal protein S13P [Haladaptatus paucihalophilus DX253]
MSTEQPQ-------DEDD-DLRYFVRIGQTDLDGT-KTVERSLSEMNGI-GRRTARIVAE
EADVDRKATFGRLDDDDIERVVEAVENYAD-EVPAWLTNHRKEYFSGETTHETGNDLSMS
RRRDL-NRMQMIDSYKGVRHKRGQKVRGQRTKSTGRTEGTIGVNVEEIKEAAGEE-----
-------AEGEE---
>gi|448378223|ref|ZP_21560697.1| 30S ribosomal protein S13P [Halovivax asiaticus JCM 14624]
MSEETPQ--EP---EDDE-DIQYFVRIGQTDLDGT-KSVERALTGLDGI-GRRTARLVAS
EAAVDRTATFGTLEQDTIDDIVSLVESLGD-DLPDWLNNRPGDFYTGETEHIVGNDLGLT
RQQDI-NRMKMIDSYKGARHKRGQKVRGQRTKSTGRTEGTIGVNVEEIREEQAEE-----
-----AAEEDDE---
>gi|433638726|ref|YP_007284486.1| archaeal ribosomal protein S13P [Halovivax ruber XH-70]
MSEETPQ--EP---EDDE-DIQYFVRIGQTDLDGT-KSVERALTGLDGI-GRRTARLVAS
EAAVDRTATFGALEQDTIDDIVSLVESLGD-DLPDWLNNRPGDFYTGETKHIVGNDLGLT
RQQDI-NRMKMIDSYKGARHKRGQKVRGQRTKSTGRTEGTIGVNVEEIREEQAEE-----
-----AAEEDDE---
>gi|257388629|ref|YP_003178402.1| 30S ribosomal protein S13 [Halomicrobium mukohataei DSM 12286]
MSAEEPELDED---VDEE-ELRYFVRIGQTDLDGT-KSVERSLTDMNGI-GKRAARIIAE
KAGVDRQALFGALDDEDIEAVVEKVEGYAD-EVPEWLTNHQNDFYSGETTHEIGNDLQMQ
RRADV-NRMQMIDSYKGVRHKRGQKVRGQRTKSTGRTEGTIGVNVEAIKEEQAEE-----
-AAAEEDEGGEE---
>gi|448298702|ref|ZP_21488729.1| 30S ribosomal protein S13P [Natronorubrum tibetense GA33]
MSEEEPQ--EQ---QDDE-DLRYFVRIGQTDLDGT-KSVERSLSEMNGI-GRRTARLIAD
EAGVDRTATFGRLDDDVIETVVEQVENYAD-EVPEWLANRQSDFYTGETTHEIGNDLQLT
RQHDI-NRMKMIDSYKGSRHKRGQKVRGQRTKSTGRTEGTIGVNVEEIREEQAEE-----
---AAAEEEDDE---
>gi|448306204|ref|ZP_21496113.1| 30S ribosomal protein S13P [Natronorubrum bangense JCM 10635]
MSEEEPQ--EQ---QDDE-DLQYFVRIGQTDLDGT-KSVERSLSEMNGI-GRRTARLIAD
EADVDRTATFGRLDDDVIENVVDIVENYAG-NVPDWLNNRQSDFYSGETTHEIGNDLQLT
RQHDI-NRMKMIDSYKGTRHKRGQKVRGQRTKSTGRTEGTIGVNVEEIREEQAEE-----
----AAAEEDDE---
>gi|448303013|ref|ZP_21492963.1| 30S ribosomal protein S13P [Natronorubrum sulfidifaciens JCM 14089]
MSEEEPQDQ-----QDDE-DLQYFVRIGQTDLDGT-KSVERSLSEMNGI-GRRTARLIAD
EADVDRTATFGRLDDDVINKVVEIVENYAG-NVPDWLNNRQSDFYSGETTHEIGNDLQLT
RQHDI-NRMKMIDSYKGTRHKRGQKVRGQRTKSTGRTEGTIGVNVEEIREEQAEE-----
----AAAEEGDE---
>gi|448391686|ref|ZP_21566781.1| 30S ribosomal protein S13P [Haloterrigena salina JCM 13891]
MSEEAPQ--EQ---EDDE-DLQYFVRIGQTDLDGT-KTVERSLSELNGV-GRRTARLIAD
EADVDRTATFGRLDDDIIDEVVETVENYAE-EVPDWLNNRQSDFYTGETTHEIGNDLQLT
RQHDI-NRMKMIDSYKGVRHKRGQKVRGQRTKSTGRTEGTIGVNVEEIREEQAEE-----
---AAAEEDEGE---
>gi|284165825|ref|YP_003404104.1| 30S ribosomal protein S13P [Haloterrigena turkmenica DSM 5511]
MSEEAPQ--EQ---EDDE-DLQYFVRIGQTDLDGT-KTVERSLSELNGV-GRRTARLIAD
EADVDRTATFGRLDDDIIDEVVETVENYAE-EVPDWLNNRQSDFYTGETTHEIGNDLQLT
RQHDI-NRMKMIDSYKGTRHKRGQKVRGQRTKSTGRTEGTIGVNVEEIREEQAEE-----
---AAAEEDEGE---
>gi|448314287|ref|ZP_21503987.1| 30S ribosomal protein S13P [Natronolimnobius innermongolicus JCM 12255]
MSEEEPQ--EQ---QDDE-DLQYFVRIGQTDLDGT-KSVERSLSELNGV-GRRTARIIAD
EAGVDRTATFGRLDDDVIDDVVEVVENYAD-EVPEWLTNRQGDFYTGETTHEIGNDLQLT
RQHDI-NRMKMIDSYKGVRHKRGQKVRGQRTKSTGRTEGTIGVNVEEIREEQAEE-----
----GGDEGEGE---
>gi|448322478|ref|ZP_21511948.1| 30S ribosomal protein S13P [Natronococcus amylolyticus DSM 10524]
MSEEEPQE------QEDE-DLQYFVRIGQTDLDGT-KSVERSLSEMNGI-GRRTARLIAE
KAGVDRTATFGRLDEDVIDEVVTVVENYAD-EVPDWLNNRQNDFYTGETTHEIGNDLQLT
RQHDI-NRMKMIDSYRGVRHKRGQKVRGQRTKSTGRTEGTIGVNVEEIREEQEEE-----
-----AAEEDDE---
>gi|448317561|ref|ZP_21507111.1| 30S ribosomal protein S13P [Natronococcus jeotgali DSM 18795]
MSEEEPQE------QEDE-DLQYFVRIGQTDLDGT-KSVERSLSEMNGI-GRRTARLIAE
KAGVDRTATFGRLDDDVIDEVVEVVESYAD-EVPDWLNNRQHDFYTGETTHEIGNDLQLT
RQHDI-NRMKMIDSYRGVRHKRGQKVRGQRTKSTGRTEGTIGVNVEEIREEQEEE-----
-----AAEEGDE---
>gi|435847151|ref|YP_007309401.1| SSU ribosomal protein S13P [Natronococcus occultus SP4]
MSEEEPQE------QEDE-DLQYFVRIGQTDLDGT-KSVERSLSEMNGI-GRRTARLIAE
KAGVDRTATFGRLDEDVIDEVVELVENYAA-EVPDWLNNRQHDFYTGETTHEIGNDLQLT
RQHDI-NRMKMIDSYKGVRHKRGQKVRGQRTKSTGRTEGTIGVNVEEIREEQEEE-----
-----AAEEGDE---
>gi|448368973|ref|ZP_21555740.1| 30S ribosomal protein S13P [Natrialba aegyptia DSM 13077]
MSAEEPQE------QEDE-DLQYFVRIGQTDLDGT-KSVERSLSEMNGI-GRRTARLIAE
KAGVDRTATFGRLDDDVIDEVVSLVENYAD-EVPDWLNNRQHDFYTGETTHEIGNDLQLS
RQHDI-NRMKMIDSYKGTRHKRGQKVRGQRTKSTGRTEGTIGVNVEEIREEAAEE-----
----AAEEEGED---
>gi|448361738|ref|ZP_21550351.1| 30S ribosomal protein S13P [Natrialba asiatica DSM 12278]
MSAEEPQE------QEDE-DLQYFVRIGQTDLDGT-KSVERSLSEMNGI-GRRTARLIAE
KAGVDRTATFGRLDDDVIDEVVSLVENYAD-EVPDWLNNRQHDFYTGETTHEIGNDLQLS
RQHDI-NRMKMIDSYKGTRHKRGQKVRGQRTKSTGRTEGTIGVNVEEIREEAAEE-----
----AAEEEGED---
>gi|448348751|ref|ZP_21537599.1| 30S ribosomal protein S13P [Natrialba taiwanensis DSM 12281]
MSAEEPQE------QEDE-DLQYFVRIGQTDLDGT-KSVERSLSEMNGI-GRRTARLIAE
KAGVDRTATFGRLDDDVIDEVVSLVENYAD-EVPDWLNNRQHDFYTGETTHEIGNDLQLS
RQHDI-NRMKMIDSYKGTRHKRGQKVRGQRTKSTGRTEGTIGVNVEEIREEAAEE-----
----AAEEEGED---
>gi|448358772|ref|ZP_21547448.1| 30S ribosomal protein S13P [Natrialba chahannaoensis JCM 10990]
MSAEEPQE------QEDE-DLQYFVRIGQTDLDGT-KSVERSLSEMNGI-GRRTARLIAE
KAGVDRTATFGRLDEDVIDEVVTLVENYAE-EVPDWLNNRQNDFYSGETTHEIGNDLQLS
RQHDI-NRMKMIDSYKGTRHKRGQKVRGQRTKSTGRTEGTIGVNVEEIREEQAEE-----
----AADEEGDE---
>gi|448352726|ref|ZP_21541507.1| 30S ribosomal protein S13P [Natrialba hulunbeirensis JCM 10989]
MSAEEPQE------QEDE-DLQYFVRIGQTDLDGT-KSVERSLSEMNGI-GRRTARLIAE
KAGVDRTATFGRLDEDVIDEVVTLVENYAE-EVPDWLNNRQNDFYSGETTHEIGNDLQLS
RQHDI-NRMKMIDSYKGTRHKRGQKVRGQRTKSTGRTEGTIGVNVEEIREEQAEE-----
-----AAEEGDE---
>gi|289580104|ref|YP_003478570.1| 30S ribosomal protein S13 [Natrialba magadii ATCC 43099]
MSAEEPQE------QEDE-DLQYFVRIGQTDLDGT-KSVERSLSEMNGI-GRRTARLIAE
KAGVDRTATFGRLDEDVIDEVVTLVENYAE-EVPDWLNNRQNDFYSGETTHEIGNDLQLS
RQHDI-NRMKMIDSYKGVRHKRGQKVRGQRTKSTGRTEGTIGVNVEEIREEQAEG-----
--------GDEEGDE
>gi|448385449|ref|ZP_21563955.1| 30S ribosomal protein S13P [Haloterrigena thermotolerans DSM 11522]
MSAEEPQ--EQ---EDDE-DLRYFVRIGQTDLDGT-KSVERSLTEMNGI-GHRTARLIAE
EAGVDRTDTFGRLDEDVIDEVVELVENYAE-EVPDWLNNRQDDFYSGETTHEIGNDLQLT
RQHDI-NRMKMIDSYKGTRHKRGQKVRGQRTKSTGRTEGTIGVNVEEIREEQAEE-----
---AAEEEDEGE---
>gi|448334507|ref|ZP_21523682.1| 30S ribosomal protein S13P [Natrinema pellirubrum DSM 15624]
MSAEEPQ--EQ---EDDE-DLRYFVRIGQTDLDGT-KSVERSLTEMNGI-GHRTARLIAE
EAGVDRTDTFGRLDEDVIDEVVELVENYAE-EVPDWLNNRQDDFYSGETTHEIGNDLQLT
RQHDI-NRMKMIDSYKGTRHKRGQKVRGQRTKSTGRTEGTIGVNVEEIREEQAEE-----
AAA--EEEDEGE---
>gi|448400358|ref|ZP_21571350.1| 30S ribosomal protein S13P [Haloterrigena limicola JCM 13563]
MSAEEPQ--EQ---EDDE-DLRYFVRIGQTDLDGT-KSVERSLSEMNGI-GRRTARLIAE
EAGVDRTATFGRLDDDVIDEVVEVVENYAN-EVPDWLNNRQSDFYTGETTHEIGNDLQLT
RQHDI-NRMKMIDSYKGTRHKRGQKVRGQRTKSTGRTEGTIGVNVEEIREEQAEE-----
----GGEEGEGE---
>gi|448330849|ref|ZP_21520125.1| 30S ribosomal protein S13P [Natrinema versiforme JCM 10478]
MSAEEPQ--EQ---EDDE-DLRYFVRIGQTDLDGT-KSVERSLSEMNGI-GRRTARLIAE
EAGVDRTATFGRLDDDVIDGVIEVVENYAD-EVPDWLNNRQDDFYSGETTHEIGNDLQLT
RQHDI-NRMKMIDSYKGTRHKRGQKVRGQRTKSTGRTEGTIGVNVEEIREEQAEE-----
AAA-EEEEDEGE---
>gi|448340552|ref|ZP_21529523.1| 30S ribosomal protein S13P [Natrinema gari JCM 14663]
MSAEEPQ--EQ---EDDE-DLRYFVRIGQTDLDGT-KSVERSLSEMNGI-GRRTARLIAE
EAGVDRTATFGRLDDDVIDGVIEVVENYAD-EVPNWLNNRQDDFYSGETTHEIGNDLQLT
RQHDI-NRMKMIDSYKGTRHKRGQKVRGQRTKSTGRTEGTIGVNVEEIREEQAEE-----
---AAEEEGEGE---
>gi|397772867|ref|YP_006540413.1| ribosomal protein S13P [Natrinema sp. J7-2]
MSAEEPQ--EQ---EDDE-DLRYFVRIGQTDLDGT-KSVERSLSEMNGI-GRRTARLIAE
EAGVDRTATFGRLDDDVIDGVIEVVENYAD-EVPNWLNNRQDDFYSGETTHEIGNDLQLT
RQHDI-NRMKMIDSYKGTRHKRGQKVRGQRTKSTGRTEGTIGVNVEEIREEQAEE-----
---AAEEEGEGE---
>lcl|38023_3153 unnamed protein product
MSAEEPQ--EQ---EDDE-DLRYFVRIGQTDLDGT-KSVERSLTEMNGI-GRRTARLIAE
EAGVDRTATFGRLDDDVIDGVIEVVENYAD-EVPDWLNNRQDDFYSGETTHEIGNDLQLT
RQHDI-NRMKMIDSYKGTRHKRGQKVRGQRTKSTGRTEGTIGVNVEEIREEQAEE-----
---AAEEEGEGE---
>gi|448346283|ref|ZP_21535169.1| 30S ribosomal protein S13P [Natrinema altunense JCM 12890]
MSAEEPQ--EQ---EDDE-DLRYFVRIGQTDLDGT-KSVERSLTEMNGI-GRRTARLIAE
EAGVDRTATFGRLDDDVIDGVIEVVENYAD-EVPDWLNNRQDDFYSGETTHEIGNDLQLT
RQHDI-NRMKMIDSYKGTRHKRGQKVRGQRTKSTGRTEGTIGVNVEEIREEQAEE-----
---AAEEEGEGE---
>gi|448337144|ref|ZP_21526226.1| 30S ribosomal protein S13P [Natrinema pallidum DSM 3751]
MSAEEPQ--EQ---EDDE-DLRYFVRIGQTDLDGT-KSVERSLSEMNGI-GRRTARLIAE
EAGVDRTATFGRLDDDVIDGVIEVVENYAD-EVPDWLNNRQDDFYSGETTHEIGNDLQLT
RQHDI-NRMKMIDSYKGTRHKRGQKVRGQRTKSTGRTEGTIGVNVEEIREEQAEE-----
---AAEEEGEGE---
>gi|336252155|ref|YP_004595262.1| 30S ribosomal protein S13P [Halopiger xanaduensis SH-6]
MSAEEPQ--EQ---EEDE-DLQYFVRIGQTDLDGT-KSVERSLTEMNGI-GHRTARIIAQ
EAGVDRTATFGRLDDDVIDEVVELVENYAD-EVPDWLNNRPEDFYTGETTHEIGNDLELT
RQHDI-NRMKMIDSYKGVRHKRGQKVRGQRTKSTGRTEGTIGVNVEEIREEQAEE-----
----AAEEGEGE---
>gi|448702862|ref|ZP_21700219.1| 30S ribosomal protein S13P [Halobiforma lacisalsi AJ5]
MSAEEPQ--EQ---DEDE-DLQYFVRIGQTDLDGT-KSVERSLSEMNGI-GRRTARLIAE
KAGVDRTATFGRLDDDVIDEVVELVENYAD-EVPDWLNNRQSDFYSGETTHEIGNDLELT
RQHDI-NRMKMIDSYRGVRHKRGQKVRGQRTKSTGRTEGTIGVNVEEIREEEAEA-----
------GEEEGE---
>gi|429192478|ref|YP_007178156.1| 30S ribosomal protein S13 [Natronobacterium gregoryi SP2]
MSAEEPQ--EQ---EEDE-DLQYFVRIGQTDLDGT-KSVERSLSEMTGI-GRRTARIIAD
EAGIDRTATFGRLDDDVIDEVVELVESYAD-EVPDWLNNRQSDFYTGETTHEIGNDLELT
RQHDI-NRMKMIDSYKGVRHKRGQKVRGQRTKSTGRTEGTIGVNVEEIREEAEEG-----
-----GDEEEGE---
>gi|448712000|ref|ZP_21701543.1| 30S ribosomal protein S13P [Halobiforma nitratireducens JCM 10879]
MSAEEPQ--EQ---EEDE-DLQYFVRIGQTDLDGT-KSVERSLSEMNGI-GRRTARIIAE
EAGVDRTATFGRLDDDVIDEVVELVENYAA-EVPDWLNNRQSDFYTGETTHEIGNDLELT
RQHDI-NRMKMIDSYKGVRHKRGQKVRGQRTKSTGRTEGTIGVNVEEIREEEAEG-----
------GDEEGE---
>gi|541201806|gb|ERH09871.1| SSU ribosomal protein S13P [halophilic archaeon J07HX64]
MSAENPEADE----EADE-DIRYFVRIGQTDLDGT-KSVERSLTDLNGI-GRRTARIIAE
RADIDRRETFGALGDEAIEKIVGLVEAFGD-DAPDWMANHRNDFFDGETTHKIGNDLEIT
RRQDI-NRMKMIDSYRGVRHKRGRKVRGQRTQSTGRTEGTIGVNVEAIKEEQAEE-----
----------EE---
>gi|335433575|ref|ZP_08558395.1| 30S ribosomal protein S13P [Halorhabdus tiamatea SARL4B]
MSAEDPDAAEV---EDDE-DLRYFVRIGQTDLDGT-KSVERALTDMNGI-GQRAARIIAN
DADIDRRETFGRLEDDEIEAIVERVEGFAD-DVPEWLANHRNDFFDGETTHEIGNDLNLT
RRQDI-NRMKMVNAYKGVRHKRGQKVRGQRTKSTGRTEGTIGVNVEAIKEEQAEE-----
---AAAAEEDEE---
>gi|257053588|ref|YP_003131421.1| 30S ribosomal protein S13P [Halorhabdus utahensis DSM 12940]
MSAEDPDAAEV---EDDE-DLRYFVRIGQTDLDGT-KSVERALTDMNGI-GQRAARIIAN
DVDIDRRETFGRLEDDQIEAIVDRVEGFAD-DVPEWLANHRNDFFDGETTHEIGTDLSLT
RRQDI-NRMKMINAYKGVRHKRGQKVRGQRTKSTGRTEGTIGVNVEAIKEEQAEE-----
---AAAAEEDEE---
>gi|448678708|ref|ZP_21689715.1| 30S ribosomal protein S13P [Haloarcula argentinensis DSM 12282]
MSAEDPNAGEDADAEEEE-DIRYFVRIGQTDLDGT-KSVERALTELNGI-GHRAARIIAQ
KADVDRRAVFGKLDDDVIERVVDRVENFAD-DVPEWMTNHQKDYFTGETTHETGNDLQLT
RRQDI-NRMKMIDSYRGVRHKRGQKVRGQRTKSTGRTEGTIGVNVEAIKEEQAEE-----
-----AAAEDDE---
>gi|448651237|ref|ZP_21680306.1| 30S ribosomal protein S13P [Haloarcula californiae ATCC 33799]
MSAEDPNAGEDADAEEEE-DIRYFVRIGQTDLDGT-KSVERALTELNGI-GHRAARIIAQ
KADVDRRAVFGKLDDDVIERVVERVENFAD-DVPEWMTNHQKDYFTGETTHETGNDLQLT
RRQDI-NRMKMIDSYRGVRHKRGQKVRGQRTKSTGRTEGTIGVNVEAIKEEQAED-----
-----AAAEDDE---
>gi|55376996|ref|YP_134846.1| 30S ribosomal protein S13 [Haloarcula marismortui ATCC 43049]
MSAEDPNAGEDADAEEEE-DIRYFVRIGQTDLDGT-KSVERALTELNGI-GHRAARIIAQ
KADVDRRAVFGKLDDDVIERVVERVENFAD-DVPEWMTNHQKDYFTGETTHETGNDLQLT
RRQDI-NRMKMIDSYRGVRHKRGQKVRGQRTKSTGRTEGTIGVNVEAIKEEQAED-----
-----AAAEDDE---
>gi|448640853|ref|ZP_21677640.1| 30S ribosomal protein S13P [Haloarcula sinaiiensis ATCC 33800]
MSAEDPNAGEDADAEEEE-DIRYFVRIGQTDLDGT-KSVERALTELNGI-GHRAARIIAQ
KADVDRRAVFGKLDDDVIERVVERVENFAD-DVPEWMTNHQKDYFTGETTHETGNDLQLT
RRQDI-NRMKMIDSYRGVRHKRGQKVRGQRTKSTGRTEGTIGVNVEAIKEEQAED-----
-----AAAEDDE---
>gi|448689121|ref|ZP_21694858.1| 30S ribosomal protein S13P [Haloarcula japonica DSM 6131]
MSAEDPNAGEDADAEEEE-DIRYFVRIGQTDLDGT-KSVERALTELNGI-GHRAARIIAQ
KADVDRRAVFGKLDDDVIERVVDHVENFAD-EVPAWMTNHQKDYFTGETTHETGNDLQLT
RRQDI-NRMKMIDSYRGVRHKRGQKVRGQRTKSTGRTEGTIGVNVEAIKEEQAEE-----
-----AAAEDDE---
>gi|448630483|ref|ZP_21673138.1| 30S ribosomal protein S13P [Haloarcula vallismortis ATCC 29715]
MSAEDPNAGEDADAEEEE-DIRYFVRIGQTDLDGT-KSVERALTELNGI-GHRAARIIAQ
KADVDRRAVFGKLDDDVIERVVDNVENFAD-EVPEWMANHQKDYFTGETTHETGNDLQLT
CRQDI-NRMKMIDSYRGVRHKRGQKVRGQRTKSTGRTEGTIGVNVEAIKEEQAEE-----
-----AAAEDDE---
>gi|448667523|ref|ZP_21686023.1| 30S ribosomal protein S13P [Haloarcula amylolytica JCM 13557]
MSAEDPNAGEDADAEEEE-DIRYFVRIGQTDLDGT-KSVERALTELNGI-GHRAARIITQ
KADVDRRAVFGKLDDDVIERVVDHVENFAD-EVPEWMANHQKDYFTGETTHETGNDLQLT
RRQDI-NRMKMIDSYRGVRHKRGQKVRGQRTKSTGRTEGTIGVNVEAIKEEQAEE-----
-----AAAEDDE---
>gi|344211107|ref|YP_004795427.1| 30S ribosomal protein S13P [Haloarcula hispanica ATCC 33960]
MSAEDPNAGEDADAEEEE-DIRYFVRIGQTDLDGT-KSVERALTELNGI-GHRAARIITQ
KADVDRRAVFGKLDDDVIERVVDHVENFAD-EVPEWMANHQKDYFTGETTHETGNDLQLT
RRQDI-NRMKMIDSYRGVRHKRGQKVRGQRTKSTGRTEGTIGVNVEAIKEEQAEE-----
-----AAAEDDE---
>lcl|38015_563 unnamed protein product
MSAEDPNAGEDADAEEEE-DIRYFVRIGQTDLDGT-KSVERALTELNGI-GHRAARIITQ
KADVDRRAVFGKLDDDVIERVVDHVENFAD-EVPEWMANHQKDYFTGETTHETGNDLQLT
RRQDI-NRMKIIDSYRGVRHKRGQKVRGQRTKSTGRTEGTIGVNVEAIKEEQAEE-----
-----AAAEDDE---
>gi|452207496|ref|YP_007487618.1| 30S ribosomal protein S13 [Natronomonas moolapensis 8.8.11]
MSTEEPDAD-----EDGE-DIQYFVRIGQTDLDGT-KSVERALTDMNGV-GRRAARIIAD
KADVDRRDVIGALDESKIDGIVDLVQGYAD-EVPEWLTNHQRDFFSGETTHEVGNDLDMS
RRQDI-NRMKMVDTYRGVRHKRGQKVRGQRTKSTGRTEGTIGVNVEAIKEEQAEE-----
------AAAEDE---
>gi|76802056|ref|YP_327064.1| 30S ribosomal protein S13P [Natronomonas pharaonis DSM 2160]
MSTEEPQAD-----EEDE-DLQYFVRIGQTDLDGT-KSVERALTDMNGI-GRRVARIIAE
KAEVDRRDVLGALDEEKIDDVVAAVEEYGD-EVPEWLTNHQKDFFTGETTHEIGNDLQMS
RRQDI-NRMKKIDAYRGVRHKRGQKVRGQRTKSTGRTEGTIGVNVEAIKEEQAED-----
-------GGDEE---
