# Supplementary material for: Inteins as indicators of gene flow in the halobacteria
Source: Front Microbiol. 2014 Jun 26;5:299. doi: 10.3389/fmicb.2014.00299 (PMC4071816; doi:10.3389/fmicb.2014.00299)
Supplement: Supplementary file 1 [file DataSheet1.ZIP › data_file1/reference_tree_alignment/S18e_S13p.fasta]

>candidatus_nanosalinarum_J07AB56
MT-----------------DTKAIVRMARTDIDGTRPIPQALKSLKGVGDAYANAIAKAV
EHDPETPIGDLSESEIDGIEETLENPDETDLPSWMVNRRRDRETGEDKHVVGSDLDLQEE
FDIRRYQEIGSYRGWRHELGLPVRGQKTKSSFRSDDKIGVSRARIQQEATEDA-------
-----GEEE-
>hbt_sp_NRC_1
MSSEEQE-------DVDE-DIQYFVRIGQTDLDGTKTVERALAELGGVGRRVARIVADEA
GVDRTATMGGLEDDAIESVTDAVDSFTE-HAPAWLANRQNDFYTGENQHITGTDVELTRD
QDINRMRMIRSYKGIRHERGQKVRGQRTKSTGRTEGTIGVNVEAIKEEQAEDD----A--
---ADGGEE-
>hbt_salinarum_R_1
MSSEEQE-------DVDE-DIQYFVRIGQTDLDGTKTVERALAELGGVGRRVARIVADEA
GVDRTATMGGLEDDAIESVTDAVDSFTE-HAPAWLANRQNDFYTGENQHITGTDVELTRD
QDINRMRMIRSYKGIRHERGQKVRGQRTKSTGRTEGTIGVNVEAIKEEQAEDD-------
--AADGGEE-
>hbt_sp_DL_1
MSSEEQQ-------DADE-DIRYFVRIGQTDLDGTKTVERALAELDGVGRRVARVIADDS
GVNRSATIGRLDDDDIDSVKEAVDGFTE-HAPEWLANRRNDFYSGETRHITGNDLGLTRD
QDINRMRMIRSYKGIRHERGQKVRGQRTKSTGRTEGTIGVNVEAIKEEQAAEE----A--
---AEGDEE-
>hac_jeotgali_B3
MSAEDPEQQDG---QEDD-DLRYFVRIGQTDLDGTKTVERSLSEMNGIGRRAARIIAQNA
GISRTATFGRLEDDEIDAIVEEVEGFAE-NNPEWLANHQG-YYDGEITHETGNDLELTRR
QDINRLQMISAYRGVRHQRGQKVRGQRTRSTGRSEGTIGVNVEAIKEEAEEGD-------
--------E-
>hcc_hamelinensis_100A6
MSAEDPDTPAE---DEAE-DIRYFVRIGQTDLDGTKSVERALTGMNGVGRRTARIIAEQA
EVDKTATLGRLDDDAVDAIIEGVEGLAD-EVPEWLVNRPKDYFSGEAAHEVGNDLSLTRQ
QDINRMQMISSYKGVRHNRGQKVRGQRTKSTGRSEGTIGVNVEALQEEMEEEE----G--
----------
>hcc_saccharolyticus_DSM_5350
MSAEDPDTPAE---DEEE-DIRYFVRIGQTDLDGTKSVERALTGMNGVGRRAARIIAAEA
DVDRTATLGRLDDDAVDSIIEHVEGFAE-DVPAWLTNRPTDYFTGETTHEVGNDLSLTRQ
QDINRMQMISSYKGVRHERGQKVRGQRTKSTGRSEGTIGVNVEAIQEEMEEEA-------
------EGE-
>hcc_salifodinae_DSM_8989
MSAEDPDTPAE---DEEEEDIRYFVRIGQTDLDGTKSVERALTGMNGVGRRAARIIAAEA
EVDRSATLGRLDDDAVDSIIEHVEGFAE-DVPAWLTNRPADYFTGETTHEVGNDLSLTRQ
QDINRMQMISSYKGVRHERGQKVRGQRTKSTGRSEGTIGVNVEAIQEEMEEEA-------
------EGE-
>hcc_morrhuae_DSM_1307
MSAEDPDTQAE---DEEEEDIRYFVRIGQTDLDGTKSVERALTGMNGVGRRTARIIAEQA
EIDRTATLGRLDDDDVESIVEHVEGFAS-DVPAWLTNRPNDYFTGESSHEVGNDLSLTRQ
QDINRMQMISSYKGVRHERGQKVRGQRTKSTGRSEGTIGVNVEALQEEMEEEA-------
------EGE-
>hcc_thailandensis_JCM_13552
MSAEDPDTPAE---DEEEEDIRYFVRIGQTDLDGTKSVERALTGMNGVGRRTARIIAEQA
EIDRTAILGRLDDTDVESIVERVEEFAE-DVPAWLTNRPNDYFTGEASHEVGNDLSLTRQ
QDINRMQMISSYKGVRHERGQKVRGQRTKSTGRSEGTIGVNVEALQEEMEEEA-------
------EGE-
>hqr_J07HQX50
MSAEEPEQE-----QEDD-DLRYFVRIGKTDLDGTKSVERSLREMKGIGKRTAKVIAQEA
DVDRHATFGLLEEDEIESVVSVVEDIDE-YIPSWMANRQKDFYTGETTHKTGSDLEQKRR
HDINRMKMIDSYRGVRHKRGQKVRGQRTKSTGRTEGTIGVNVEAIKEEAAEAE-------
-----AEAE-
>hns_J07HN4
MSAEDTEDGST---EEEDDDLQYFVRIGQTDLDGTKSVERSLTDMKGIGQRTARIVTEAA
GIDRTATFGLLEDDEIDSVVEVVENLGS-HLPEWMVNRQDDFFTGESTHIVGSDLEEQRR
QDINRMQMIDSYKGIRHKRGQKVRGQRTKSTGRTEGTIGVNVERIKEEQAEEA----VAE
EEAAAGEDSE
>hns_J07HN6
MSAEDTEDGLT---EEEQEDLRYFVRIGQTDLDGTKSVERSLTDMKGIGQRTARIVTDEA
GIDRTATLGLLEDDEIDSLVDTVENLDD-HIPEWMVNRQDDFFTGESSHIVGNDVEEQRR
QDINRMQMIDSYKGIRHKRGQKVRGQRTKSTGRTEGTIGVNVERIKEEQAEEEAAAEDED
EAAAVGDDEE
>hrr_Cb34
MSTEESQDDSP---EEAE-DLQYFVRIGGADLDGTKTVERSLSELNGIGTRMARLVAEEA
GVDRTSTFGLLDEEDIEAVVDVAENLED-HVPSWMTNRQNDFFTGETTHLVGSDVNEKRR
HDINRMKQIESYKGVRHKRGQKVRGQRTKSTGRTEGTIGVNVEEIREEMADDE----A--
-----GDDE-
>hrr_SP5
MSTEESQDDSP---EEEE-DLQYFVRIGGADLDGTKTVERSLSELDGIGTRTARLVAEKA
DVDRNATFGLLDEEDIDAVVDIAENLED-HVPSWMTNRQNDFFTGETTHLVGTDVSEKRR
HDINRMKVIESYKGVRHKRGQKVRGQRTKSTGRSEGTIGVNVEEIREEMADDE----G--
-----GDDE-
>hrr_SP7
MSTEESQDDSP---EEEE-DLQYFVRIGGADLDGTKTVERSLSELDGIGTRTARLVAEKA
DVDRNATFGLLDEEDIDAVVDIAENLED-HVPSWMTNRQNDFFTGETTHLVGTDVSEKRR
HDINRMKVIESYKGVRHKRGQKVRGQRTKSTGRSEGTIGVNVEEIREEMADDE----G--
-----GDDE-
>hrr_hochstenium_ATCC_700873
MSTEESQDDSP---EEEE-DLQYFVRIGGADLDGTKTVERSLSELDGIGTRTARLVAEKA
DVDRSATFGLLDEEDIDAVVDIAENLED-HVPSWMTNRQNDFFTGETTHLVGTDVDEKRR
HDINRMKIIESYKGVRHKRGQKVRGQRTKSTGRSEGTIGVNVEEIREEMADDE----G--
-----GDDE-
>hrr_tebenquichense_DSM_14210
MSTEESQDDSP---EEEE-DLQYFVRIGGADLDGTKTVERSLSELDGIGTRTARLVAEKA
DVDRSATFGLLDEEDIDAVVDIAENLED-HVPSWMTNRQNDFFTGETTHLVGTDVDEKRR
HDINRMKIIESYKGVRHKRGQKVRGQRTKSTGRSEGTIGVNVEEIREEMADNE----G--
-----GDDE-
>hrr_arcis_JCM_13916
MSTEESQDDSP---EEEE-DLQYFVRIGGADLDGTKTVERSLSELDGIGTRTARLVAEKA
DVDRNATFGLLDEDDIDAVVDIAENLED-HVPSWMTNRQNDFFSGETTHLVGTDVNEKRR
HDINRMKIIESYKGVRHKRGQKVRGQRTKSTGRSEGTIGVNVEEIREEMADDE----A--
-----GDEE-
>hrr_C3
MSTEESQDDSP---EEEE-DLQYFVRIGGADLDGTKTVERSLSELDGIGTRTARLVAEKA
DVDRNATFGLLDEDDIDAVVDIAENLED-HVPSWMTNRQNDFFSGETTHLVGTDVNEKRR
HDINRMKIIESYKGVRHKRGQKVRGQRTKSTGRSEGTIGVNVEEIREEMADDE----A--
-----GDEE-
>hrr_distributum_JCM_10118
MSTEESQDDSP---EEEE-DLQYFVRIGGADLDGTKTVERSLSELDGIGTRTARLVAEKA
DVDRNATFGLLDEDDIDAVVDIAENLED-HVPSWMTNRQNDFFSGETTHLVGTDVNEKRR
HDINRMKIIESYKGVRHKRGQKVRGQRTKSTGRSEGTIGVNVEEIREEMADDE----A--
-----GDEE-
>hrr_E3
MSTEESQDDSP---EEEE-DLQYFVRIGGADLDGTKTVERSLSELDGIGTRTARLVAEKA
DVDRNATFGLLDEDDIDAVVDIAENLED-HVPSWMTNRQNDFFSGETTHLVGTDVNEKRR
HDINRMKIIESYKGVRHKRGQKVRGQRTKSTGRSEGTIGVNVEEIREEMADDE----A--
-----GDEE-
>hrr_LG2
MSTEESQDDSP---EEEE-DLQYFVRIGGADLDGTKTVERSLSELDGIGTRTARLVAEKA
DVDRNATFGLLDEDDIDAVVDIAENLED-HVPSWMTNRQNDFFSGETTHLVGTDVNEKRR
HDINRMKIIESYKGVRHKRGQKVRGQRTKSTGRSEGTIGVNVEEIREEMADDE----A--
-----GDEE-
>hrr_LG3
MSTEESQDDSP---EEEE-DLQYFVRIGGADLDGTKTVERSLSELDGIGTRTARLVAEKA
DVDRNATFGLLDEDDIDAVVDIAENLED-HVPSWMTNRQNDFFSGETTHLVGTDVNEKRR
HDINRMKIIESYKGVRHKRGQKVRGQRTKSTGRSEGTIGVNVEEIREEMADDE----A--
-----GDEE-
>hrr_litoreum_JCM_13561
MSTEESQDDSP---EEEE-DLQYFVRIGGADLDGTKTVERSLSELDGIGTRTARLVAEKA
DVDRNATFGLLDEDDIDAVVDIAENLED-HVPSWMTNRQNDFFSGETTHLVGTDVNEKRR
HDINRMKIIESYKGVRHKRGQKVRGQRTKSTGRSEGTIGVNVEEIREEMADDE----A--
-----GDEE-
>hrr_terrestre_JCM_10247
MSTEESQDDSP---EEEE-DLQYFVRIGGADLDGTKTVERSLSELDGIGTRTARLVAEKA
DVDRNATFGLLDEDDIDAVVDIAENLED-HVPSWMTNRQNDFFSGETTHLVGTDVNEKRR
HDINRMKIIESYKGVRHKRGQKVRGQRTKSTGRSEGTIGVNVEEIREEMADDE----A--
-----GDEE-
>hrr_167
MSTEESQDDSP---EEEE-DLQYFVRIGGADLDGTKTVERSLSELDGIGTRTARLVAEKA
DVDRNATFGLLDEDDIDAVVDIAENLED-HVPSWMTNRQNDFFSGETTHLVGTDVDEKRR
HDINRMKIIESYKGVRHKRGQKVRGQRTKSTGRSEGTIGVNVEEIREEMADEE----G--
-----GDEE-
>hrr_C2_b
MSTEESQDDSP---EEEE-DLQYFVRIGGADLDGTKTVERSLSELDGIGTRTARLVAEKA
DVDRNATFGLLDEDDIDAVVDIAENLED-HVPSWMTNRQNDFFSGETTHLVGTDVDEKRR
HDINRMKIIESYKGVRHKRGQKVRGQRTKSTGRSEGTIGVNVEEIREEMADEE----G--
-----GDEE-
>hrr_T3cd
MSTEESQDDSP---EEEE-DLQYFVRIGGADLDGTKTVERSLSELDGIGTRTARLVAEKA
DVDRNATFGLLDEDDIDAVVDIAENLED-HVPSWMTNRQNDFFSGETTHLVGTDVDEKRR
HDINRMKIIESYKGVRHKRGQKVRGQRTKSTGRSEGTIGVNVEEIREEMADEE----A--
-----GDEE-
>hrr_C2_a
MSTEEPQDDSP---EEEE-DLQYFVRIGGADLDGTKTVERSLSELDGIGTRTARLVAEKA
DVDRNATFGLLDEEDIDAVVDIAENLED-HVPSWMTNRQNDFFTGETTHLVGTDVNEKRR
HDINRMKIIESYKGVRHKRGQKVRGQRTKSTGRSEGTIGVNVEEIREEMEDDE----G--
-----GDDE-
>hrr_chaoviator_HaloG
MSTEEPQDDSP---EEEE-DLQYFVRIGGADLDGTKTVERSLSELDGIGTRTARLVAEKA
DVDRNATFGLLDEEDIDAVVDIAENLED-HVPSWMTNRQNDFFTGETTHLVGTDVNEKRR
HDINRMKIIESYKGVRHKRGQKVRGQRTKSTGRSEGTIGVNVEEIREEMEDDE----G--
-----GDDE-
>hrr_Ec15
MSTEEPQDDSP---EEEE-DLQYFVRIGGADLDGTKTVERSLSELDGIGTRTARLVAEKA
DVDRNATFGLLDEEDIDAVVDIAENLED-HVPSWMTNRQNDFFTGETTHLVGTDVNEKRR
HDINRMKIIESYKGVRHKRGQKVRGQRTKSTGRSEGTIGVNVEEIREEMEDDE----G--
-----GDDE-
>hrr_Fb21
MSTEEPQDDSP---EEEE-DLQYFVRIGGADLDGTKTVERSLSELDGIGTRTARLVAEKA
DVDRNATFGLLDEEDIDAVVDIAENLED-HVPSWMTNRQNDFFTGETTHLVGTDVNEKRR
HDINRMKIIESYKGVRHKRGQKVRGQRTKSTGRSEGTIGVNVEEIREEMEDDE----G--
-----GDDE-
>hrr_G37
MSTEEPQDDSP--EEEEE-DLQYFVRIGGADLDGTKTVERSLSELDGIGTRTARLVAEKA
DVDRNATFGLLDEEDIDAVVDIAENLED-HVPSWMTNRQNDFFTGETTHLVGTDVNEKRR
HDINRMKIIESYKGVRHKRGQKVRGQRTKSTGRSEGTIGVNVEEIREEMEDDE----G--
-----GDDE-
>hrr_Ga2p
MSTEEPQDDSP---EEEE-DLQYFVRIGGADLDGTKTVERSLSELDGIGTRTARLVAEKA
DVDRNATFGLLDEEDIDAVVDIAENLED-HVPSWMTNRQNDFFTGETTHLVGTDVNEKRR
HDINRMKIIESYKGVRHKRGQKVRGQRTKSTGRSEGTIGVNVEEIREEMEDDE----G--
-----GDDE-
>hrr_Ga36
MSTEEPQDDSP---EEEE-DLQYFVRIGGADLDGTKTVERSLSELDGIGTRTARLVAEKA
DVDRNATFGLLDEEDIDAVVDIAENLED-HVPSWMTNRQNDFFTGETTHLVGTDVNEKRR
HDINRMKIIESYKGVRHKRGQKVRGQRTKSTGRSEGTIGVNVEEIREEMEDDE----G--
-----GDDE-
>hrr_LD3
MSTEEPQDDSP---EEEE-DLQYFVRIGGADLDGTKTVERSLSELDGIGTRTARLVAEKA
DVDRNATFGLLDEEDIDAVVDIAENLED-HVPSWMTNRQNDFFTGETTHLVGTDVNEKRR
HDINRMKIIESYKGVRHKRGQKVRGQRTKSTGRSEGTIGVNVEEIREEMEDDE----G--
-----GDDE-
>hrr_LG1
MSTEEPQDDSP---EEEE-DLQYFVRIGGADLDGTKTVERSLSELDGIGTRTARLVAEKA
DVDRNATFGLLDEEDIDAVVDIAENLED-HVPSWMTNRQNDFFTGETTHLVGTDVNEKRR
HDINRMKIIESYKGVRHKRGQKVRGQRTKSTGRSEGTIGVNVEEIREEMEDDE----G--
-----GDDE-
>hrr_californiensis_DSM_19288
MSTEESQDDSP---EEEE-DLQYFVRIGGADLDGTKTVERSLSELDGIGTRTARLVAEKA
DVDRNATFGLLDEDDIDAVVDIAENLED-HVPSWMTNRQNDFFTGETTHLVGTDVNEKRR
HDINRMKIIESYKGVRHKRGQKVRGQRTKSTGRSEGTIGVNVEEIREEMADDE----G--
-----GDDE-
>hrr_coriense_DSM_10284
MSTEESQDDSP---EEEE-DLQYFVRIGGADLDGTKTVERSLSELDGIGTRTARLVAEKA
DVDRNATFGLLDEGDIDAVVDIAENLED-HVPSWMTNRQNDFFTGETTHLVGTDVNEKRR
HDINRMKIIESYKGVRHKRGQKVRGQRTKSTGRSEGTIGVNVEEIREEMADEE----G--
-----GDDE-
>hrr_SP3
MSTEESQDDSP---EEEE-DLQYFVRIGGADLDGTKTVERSLSELDGIGTRTARLVAEKA
DVDRNATFGLLDEDDIDAVVDIAENLED-HVPSWMTNRQNDFFTGETTHLVGTDVSEKRR
HDINRMKIIESYKGVRHKRGQKVRGQRTKSTGRSEGTIGVNVEEIREEMADEE-------
----EGDDE-
>hrr_SP9
MSTEESQDDSP---EEEE-DLQYFVRIGGADLDGTKTVERSLSELDGIGTRTARLVAEKA
DVDRNATFGLLDEDDIDAVVDIAENLED-HVPSWMTNRQNDFFTGETTHLVGTDVSEKRR
HDINRMKIIESYKGVRHKRGQKVRGQRTKSTGRSEGTIGVNVEEIREEMADEE-------
----EGDDE-
>hrr_C49
MSTEESQDDSP---EEEE-DLQYFVRIGGADLDGTKTVERSLSELDGIGTRTARLVAEKA
DVDRNATFGLLDEEDLDAVVDIAENLED-HVPSWMTNRQNDFFTGETTHLVGTDVSEKRR
HDINRMKIIESYKGVRHKRGQKVRGQRTKSTGRSEGTIGVNVEEIREEMAEDE----A--
-----GDEE-
>hrr_kocurii_JCM_14978
MSTEESQDDSP---EEEE-DLQYFVRIGGADLDGTKTVERSLSELDGIGTRTARLVAEKA
DVDKNATFGLLDEGDIDAVVDIAENLED-HVPSWMTNRQNDFYSGETTHLVGTDVSEKRR
HDINRMKIIESYKGVRHKRGQKVRGQRTKSTGRSEGTIGVNVEEIREEMAEDE----A--
----AGDEE-
>hrr_aidingense_JCM_13916
MSTEESQDDSP---EEEE-DLQYFVRIGGADLDGTKTVERSLSELDGIGTRTARLVAEKA
NVDKNATFGLLDEGDIDAVVDIAENLED-HVPSWMTNRQNDFYSGETTHLVGTDVNEKRR
HDINRMKVIESYKGVRHKRGQKVRGQRTKSTGRSEGTIGVNVEEIREEMAEDE-------
---AAGDEE-
>hrr_Ea1
MSTEESQDDSP---EEEE-DLQYFVRIGGADLDGTKTVERSLSELDGIGTRTARLVAEKA
DVDRNATFGLLDEGDIDAVVDIAENLED-HVPSWMTNRQNDFYSGETTHLVGTDVQEKRR
HDINRMKVIESYKGVRHKRGQKVRGQRTKSTGRSEGTIGVNVEEIREEMAEDE----A--
-----GDEE-
>hrr_Ea8
MSTEESQDDSP---EEEE-DLQYFVRIGGADLDGTKTVERSLSELDGIGTRTARLVAEKA
DVDRNATFGLLDEGDIDAVVDIAENLED-HVPSWMTNRQNDFYSGETTHLVGTDVQEKRR
HDINRMKVIESYKGVRHKRGQKVRGQRTKSTGRSEGTIGVNVEEIREEMAEDE----A--
-----GDEE-
>hrr_Eb13
MSTEESQDDSP---EEEE-DLQYFVRIGGADLDGTKTVERSLSELDGIGTRTARLVAEKA
DVDRNATFGLLDEGDIDAVVDIAENLED-HVPSWMTNRQNDFYSGETTHLVGTDVQEKRR
HDINRMKVIESYKGVRHKRGQKVRGQRTKSTGRSEGTIGVNVEEIREEMAEDE----A--
-----GDEE-
>hrr_hd13
MSTEESQDDSP---EEEE-DLQYFVRIGGADLDGTKTVERSLSELDGIGTRTARLVAEKA
DVDRNATFGLLDEGDIDAVVDIAENLED-HVPSWMTNRQNDFYSGETTHLVGTDVQEKRR
HDINRMKVIESYKGVRHKRGQKVRGQRTKSTGRSEGTIGVNVEEIREEMAEDE----A--
-----GDEE-
>hrr_IB24
MSTEESQDDSP---EEEE-DLQYFVRIGGADLDGTKTVERSLSELDGIGTRTARLVAEKA
DVDRNATFGLLDEGDIDAVVDIAENLED-HVPSWMTNRQNDFYSGETTHLVGTDVQEKRR
HDINRMKVIESYKGVRHKRGQKVRGQRTKSTGRSEGTIGVNVEEIREEMAEDE----A--
-----GDEE-
>hrr_saccharovorum_DSM_1137
MSTEESQDDSP--EEEEE-DLQYFVRIGGADLDGTKTVERSLSELDGIGTRTARLVAEKA
DVDRNATFGLLDEDDLDTVVDIAENLED-HVPSWMTNRQNDFYSGETTHLVGTDVNEKRR
HDINRMKIIESYKGVRHKRGQKVRGQRTKSTGRSEGTIGVNVEEIREEMAEDE----A--
-----GDEE-
>hrr_lacusprofundi_ATCC_49239
MSTEESQDDSP---EEEE-DLQYFVRIGGADLDGTKTVERSLSELDGIGTRTARLVAEKA
DVDRNATFGLLDEDDLDAVVDIAENLED-HVPSWMTNRQNDFYSGETTHLVGTDVSEKRR
HDINRMKIIESYKGVRHKRGQKVRGQRTKSTGRSEGTIGVNVEEIREEMAEEE----A--
----AGDEE-
>hrr_lipolyticum_DSM_21995
MSTEESQDDSP---EEEE-DLQYFVRIGGADLDGTKTVERSLSELDGIGTRTARLVAEKA
DVDKNATFGLLDEGDLDAVVDIAENLED-HVPSWMTNRQNDFYSGETTHLVGTDVNEKRR
HDINRMKIIESYKGVRHKRGQKVRGQRTKSTGRSEGTIGVNVEEIREEMAEEE-------
---AAGDEE-
>haloarchaeon_3A1_DGR
MSAEEPQDGSP---EEDE-DLQYFVRIGGADLDGTKTVERSLTDLNGIGTRAARLVAETA
DVDRTATFGALDDDDIDAVVDVVENFED-HVPEWMVNRQKDFFTGETGHKIGTELSEQRR
HDINRMKMIDSYKGVRHKRGQKVRGQRTKSTGRTEGTIGVNVEEIREEQAEEE----A--
AEEAAGEEE-
>hrr_J07HR59
MSAEEPQDGSPDEEEEDE-DLQYFVRIGMTDLDGTKTVERGLTELKGIGTRLARHVADEA
EVDRTATFGRLDDDVIDDVIDVVENLED-HVPEWMVNRQDDFFTGETTHEVGNDLEQTRR
QDINRMQMIDSYKGIRHKRGQKVRGQRTKSTGRTEGTIGVNVEQIREDMAEEE-------
-----AEEE-
>hqr_walsbyi_C23
MSANNTQDDAA---EEEDDDLQYFVRIGTTDLDGTKAVERSLTDMKGIGKRTARIITDVA
SVDRHATFGLLEEDEIDSITDAVENLDD-HIPGWMTNRREDFFSGDTDHKTGADLEEKRR
HDVNRMKMIDSYKGVRHKRGQKVRGQRTKSTGRTEGTIGVNVEAIKEEAAEAA-------
-----EEEE-
>hqr_walsbyi_DSM_16790
MSTNNTQDDAA---EEEDDDLQYFVRIGTTDLDGTKAVERSLTDMKGIGKRTARIITDVA
SVDRHATFGLLEEDEIDSITDAVENLDD-HIPGWMTNRREDFFSGDTDHKTGADLEEKRR
HDVNRMKMIDSYKGVRHKRGQKVRGQRTKSTGRTEGTIGVNVEAIKEEAAEAA-------
-----EEEE-
>hgn_salarium_B_1
MSAEEPQDGSP---EEDD-NLRYFVRIGQTDLDGTKSVERSLTDMKGIGKRMSRIVADAA
GVDRHATFGRLEQDEIDSVVDVVENLED-HTPEWMVNRQKDFFSGETTHKVGSDLEQKRR
HDINRMKMISSYKGVRHKRGQKVRGQRTKSTGRTEGTIGVNVEAIKEEQAAAA-------
-E-GGDEDE-
>hfx_elongans_ATCC_BAA_1513
MSAEEPQDSSP---EEGE-DLRYFIRIGQTDLDGTKTVERSLTDMKGIGKRTARIIADAA
DVDRTALFGKLPEDEIDSVVDVVQNFEE-HVPEWMVNRQRDFYSGETAHITGSDLEEKRR
HDINRMKMVSSYKGVRHQRGQKVRGQRTKSTGRTEGTIGVNVEEIKEAQAEE--------
----------
>hfx_larsenii_JCM_13917
MSAEEPQDSSP---EEGE-DLRYFIRIGQTDLDGTKTVERSLTDMKGIGKRTARIIADAA
DVDRTALFGKLPEDEIDSVVDVVQNFED-HVPEWMVNRQRDFYSGETAHITGSDLEEKRR
HDINRMKMVSSYKGVRHQRGQKVRGQRTKSTGRTEGTIGVNVEEIKEAQAEE--------
----------
>hfx_mediterranei_ATCC_33500
MSAEEPQDGSP---EEEE-DLRYFIRIGQTDLDGTKTVERSLTDMKGIGKRAARIIADAA
EVDRTALFGKLPEDEIDSVVGVVENFED-HVPEWMANRQKDFFSGETNHITGSDLEEKRR
HDINRMKMISSYKGVRHQRGQKVRGQRTKSTGRTEGTIGVNVEEIKEAQEE---------
----------
>hfx_mucosum_ATCC_BAA_1512
MSAEEPQDGSP---EEEE-DLRYFIRIGQTDLDGTKTVERSLTDMKGIGKRTARIIADAA
DVDRTALFGKLPEDEIDSVVGVVENFED-HAPTWMANRQKDFFSGETGHITGSDLEEKRR
HDINRMKMISSYKGVRHQRGQKVRGQRTKSTGRTEGTIGVNVEEIKEAQEE---------
----------
>hfx_prahovense_DSM_18310
MSAEEPQDGSP---EEEE-DLRYFIRIGQTDLDGTKTVERSLSDMKGIGKRTARIIADAA
EVDRTALFGKLPEDEIDAVVDVVENFED-HAPEWMANRRKDFFSGETDHITGSDLEEKRR
HDINRMKMISSYKGVRHQRGQKVRGQRTKSTGRTEGTIGVNVEEIKEAQAEE--------
----------
>hfx_denitrificans_ATCC_35960
MSAEEPQDGSP---EEEE-DLRYFIRIGQTDLDGTKTVERSLTDMKGIGKRTARIIADAA
EVNRTALFGKLPEDEIDSVVDVVENFED-HAPEWMANRRKDFFSGETDHITGSDLEEKRR
HDINRMKMISSYKGVRHQRGQKVRGQRTKSTGRTEGTIGVNVEEIKEAQAEE--------
----------
>hfx_gobbonsii_ATCC_33959
MSAEEPQDGSP---EEEE-DLRYFIRIGQTDLDGTKTVERSLTDMKGIGKRTARIIADAA
EVNRTALFGKLPEDEIDSVVDVVENFED-HAPEWMANRRKDFFSGETDHITGSDLEEKRR
HDINRMKMISSYKGVRHQRGQKVRGQRTKSTGRTEGTIGVNVEEIKEAQAEE--------
----------
>hfx_alexandrinus_JCM_10717
MSAEEPQDGSP---EEEE-DLRYFIRIGQTDLDGTKTVERSLTDMKGIGKRTARIIADAA
EVDRTALFGKLPEGEIDSVVDVVENFED-HAPEWMANRRKDFFSGDTDHITGSDLEEKRR
HDINRMKMISSYKGVRHQRGQKVRGQRTKSTGRTEGTIGVNVEEIKEAQAEE--------
----------
>hfx_BAB-2207
MSAEEPQDGSP---EEEE-DLRYFIRIGQTDLDGTKTVERSLTDMKGIGKRTARIIADAA
EVDRTALFGKLPEGEIDSVVDVVENFED-HAPEWMANRRKDFFSGDTDHITGSDLEEKRR
HDINRMKMISSYKGVRHQRGQKVRGQRTKSTGRTEGTIGVNVEEIKEAQAEE--------
----------
>hfx_lucentense_DSM_14919
MSAEEPQDGSP---EEEE-DLRYFIRIGQTDLDGTKTVERSLTDMKGIGKRTARIIADAA
EVDRTALFGKLPEGEIDSVVDVVENFED-HAPEWMANRRKDFFSGDTDHITGSDLEEKRR
HDINRMKMISSYKGVRHQRGQKVRGQRTKSTGRTEGTIGVNVEEIKEAQAEE--------
----------
>hfx_ATCC_BAA-644
MSAEEPQDGSP---EEEE-DLRYFIRIGQTDLDGTKTVERSLTDMKGIGKRTARIIADAA
EVNRTALFGKLPEGEIDAVVDVVENFED-HAPEWMANRRKDFFSGDTDHITGSDLEEKRR
HDINRMKMISSYKGVRHQRGQKVRGQRTKSTGRTEGTIGVNVEEIKEAQAEE--------
----------
>hfx_ATCC_BAA-645
MSAEEPQDGSP---EEEE-DLRYFIRIGQTDLDGTKTVERSLTDMKGIGKRTARIIADAA
EVNRTALFGKLPEGEIDAVVDVVENFED-HAPEWMANRRKDFFSGDTDHITGSDLEEKRR
HDINRMKMISSYKGVRHQRGQKVRGQRTKSTGRTEGTIGVNVEEIKEAQAEE--------
----------
>hfx_ATCC_BAA-646
MSAEEPQDGSP---EEEE-DLRYFIRIGQTDLDGTKTVERSLTDMKGIGKRTARIIADAA
EVNRTALFGKLPEGEIDAVVDVVENFED-HAPEWMANRRKDFFSGDTDHITGSDLEEKRR
HDINRMKMISSYKGVRHQRGQKVRGQRTKSTGRTEGTIGVNVEEIKEAQAEE--------
----------
>hfx_volcanii_DS2
MSAEEPQDSSP---EEEE-DLRYFIRIGQTDLDGTKTVERSLTDMKGIGKRTARIIADAA
EVDRTALFGKLPEGEIDAVVDVVENFED-HAPEWMANRRKDFFSGDTDHITGSDLEEKRR
HDINRMKMISSYKGVRHQRGQKVRGQRTKSTGRTEGTIGVNVEEIKEAQAEE--------
----------
>hgm_borinquense_DSM_11551
MSAEEPQDDAP---EEEE-DLQYFVRIGQTDLDGTKTVERSLSDMKGIGKRTARIVADAA
GVDRTETFGLLDQDDIDAVVDVVENFND-HAPEWMINRRDDFYTGETTHKTGSDLEQKRR
HDINRMKMINSYKGVRHKRGQKVRGQRTKSTGRTEGTIGVNVEAIKEEQAAEE-------
-----GGEE-
>hsn_pallida_JCM_14848
MSAEEPQDDAP---EEEE-NLRYFVRIGQTDLDGTKSVERSLSDMKGIGKRTARIVTDAA
GVDRTATFGLLDEDEIDSVVDVVENFTD-HAPEWMINRRDDFYSGETTHKTGSDLEEKRR
HDINRMKMISSYKGVRHKRGQKVRGQRTKSTGRTEGTIGVNVEAIKEEQAAEE-------
---AAEGDE-
>halophilic_archaeon_J07HB67
MSTEDHRDAPDEQ-EDDE-DLQYFVRIGQTDLDGTKTVERSLAELKGIGKRAARLVAETA
EIDRTATFGRLDDDEIEGIVEVVENLED-HLPEWMANRQKEFYTGETTHEVGSDLDEARR
HDINRMKMIDSYRGVRHKRGQKVRGQRTKSTGRTEGTIGVNVEEIREEQEDVG-------
------DEE-
>hap_paucihalophilus_DX253
MSTEQPQ-------DEDD-DLRYFVRIGQTDLDGTKTVERSLSEMNGIGRRTARIVAEEA
DVDRKATFGRLDDDDIERVVEAVENYAD-EVPAWLTNHRKEYFSGETTHETGNDLSMSRR
RDLNRMQMIDSYKGVRHKRGQKVRGQRTKSTGRTEGTIGVNVEEIKEAAGEEA-------
-----EGEE-
>hvx_asiaticus_JCM_14624
MSEETPQ--EP---EDDE-DIQYFVRIGQTDLDGTKSVERALTGLDGIGRRTARLVASEA
AVDRTATFGTLEQDTIDDIVSLVESLGD-DLPDWLNNRPGDFYTGETEHIVGNDLGLTRQ
QDINRMKMIDSYKGARHKRGQKVRGQRTKSTGRTEGTIGVNVEEIREEQAEEA----A--
----EEDDE-
>hvx_ruber_XH_70
MSEETPQ--EP---EDDE-DIQYFVRIGQTDLDGTKSVERALTGLDGIGRRTARLVASEA
AVDRTATFGALEQDTIDDIVSLVESLGD-DLPDWLNNRPGDFYTGETKHIVGNDLGLTRQ
QDINRMKMIDSYKGARHKRGQKVRGQRTKSTGRTEGTIGVNVEEIREEQAEEA----A--
----EEDDE-
>hmc_mukohataei_DSM_12286
MSAEEPELDED---VDEE-ELRYFVRIGQTDLDGTKSVERSLTDMNGIGKRAARIIAEKA
GVDRQALFGALDDEDIEAVVEKVEGYAD-EVPEWLTNHQNDFYSGETTHEIGNDLQMQRR
ADVNRMQMIDSYKGVRHKRGQKVRGQRTKSTGRTEGTIGVNVEAIKEEQAEEA----A-A
-EEDEGGEE-
>nrr_tibetense_GA33
MSEEEPQ--EQ---QDDE-DLRYFVRIGQTDLDGTKSVERSLSEMNGIGRRTARLIADEA
GVDRTATFGRLDDDVIETVVEQVENYAD-EVPEWLANRQSDFYTGETTHEIGNDLQLTRQ
HDINRMKMIDSYKGSRHKRGQKVRGQRTKSTGRTEGTIGVNVEEIREEQAEEA----A--
--AEEEDDE-
>nrr_bangense_JCM_10635
MSEEEPQ--EQ---QDDE-DLQYFVRIGQTDLDGTKSVERSLSEMNGIGRRTARLIADEA
DVDRTATFGRLDDDVIENVVDIVENYAG-NVPDWLNNRQSDFYSGETTHEIGNDLQLTRQ
HDINRMKMIDSYKGTRHKRGQKVRGQRTKSTGRTEGTIGVNVEEIREEQAEEA----A--
---AEEDDE-
>nrr_sulfidifaciens_JCM_14089
MSEEEPQ--DQ---QDDE-DLQYFVRIGQTDLDGTKSVERSLSEMNGIGRRTARLIADEA
DVDRTATFGRLDDDVINKVVEIVENYAG-NVPDWLNNRQSDFYSGETTHEIGNDLQLTRQ
HDINRMKMIDSYKGTRHKRGQKVRGQRTKSTGRTEGTIGVNVEEIREEQAEEA----A--
---AEEGDE-
>htg_salina_JCM_13891
MSEEAPQ--EQ---EDDE-DLQYFVRIGQTDLDGTKTVERSLSELNGVGRRTARLIADEA
DVDRTATFGRLDDDIIDEVVETVENYAE-EVPDWLNNRQSDFYTGETTHEIGNDLQLTRQ
HDINRMKMIDSYKGVRHKRGQKVRGQRTKSTGRTEGTIGVNVEEIREEQAEEA----A--
--AEEDEGE-
>htg_turkmenica_DSM_5511
MSEEAPQ--EQ---EDDE-DLQYFVRIGQTDLDGTKTVERSLSELNGVGRRTARLIADEA
DVDRTATFGRLDDDIIDEVVETVENYAE-EVPDWLNNRQSDFYTGETTHEIGNDLQLTRQ
HDINRMKMIDSYKGTRHKRGQKVRGQRTKSTGRTEGTIGVNVEEIREEQAEEA----A--
--AEEDEGE-
>nln_innermongolicus_JCM_12255
MSEEEPQ--EQ---QDDE-DLQYFVRIGQTDLDGTKSVERSLSELNGVGRRTARIIADEA
GVDRTATFGRLDDDVIDDVVEVVENYAD-EVPEWLTNRQGDFYTGETTHEIGNDLQLTRQ
HDINRMKMIDSYKGVRHKRGQKVRGQRTKSTGRTEGTIGVNVEEIREEQAEEG----G--
---DEGEGE-
>ncc_amylolyticus_DSM_10524
MSEEEPQE------QEDE-DLQYFVRIGQTDLDGTKSVERSLSEMNGIGRRTARLIAEKA
GVDRTATFGRLDEDVIDEVVTVVENYAD-EVPDWLNNRQNDFYTGETTHEIGNDLQLTRQ
HDINRMKMIDSYRGVRHKRGQKVRGQRTKSTGRTEGTIGVNVEEIREEQEEEA----A--
----EEDDE-
>ncc_jeotgali_DSM_18795
MSEEEPQE------QEDE-DLQYFVRIGQTDLDGTKSVERSLSEMNGIGRRTARLIAEKA
GVDRTATFGRLDDDVIDEVVEVVESYAD-EVPDWLNNRQHDFYTGETTHEIGNDLQLTRQ
HDINRMKMIDSYRGVRHKRGQKVRGQRTKSTGRTEGTIGVNVEEIREEQEEEA----A--
----EEGDE-
>ncc_occultus_SP4
MSEEEPQE------QEDE-DLQYFVRIGQTDLDGTKSVERSLSEMNGIGRRTARLIAEKA
GVDRTATFGRLDEDVIDEVVELVENYAA-EVPDWLNNRQHDFYTGETTHEIGNDLQLTRQ
HDINRMKMIDSYKGVRHKRGQKVRGQRTKSTGRTEGTIGVNVEEIREEQEEEA----A--
----EEGDE-
>nab_aegyptia_DSM_13077
MSAEEPQE------QEDE-DLQYFVRIGQTDLDGTKSVERSLSEMNGIGRRTARLIAEKA
GVDRTATFGRLDDDVIDEVVSLVENYAD-EVPDWLNNRQHDFYTGETTHEIGNDLQLSRQ
HDINRMKMIDSYKGTRHKRGQKVRGQRTKSTGRTEGTIGVNVEEIREEAAEEA----A--
---EEEGED-
>nab_asiatica_DSM_12278
MSAEEPQE------QEDE-DLQYFVRIGQTDLDGTKSVERSLSEMNGIGRRTARLIAEKA
GVDRTATFGRLDDDVIDEVVSLVENYAD-EVPDWLNNRQHDFYTGETTHEIGNDLQLSRQ
HDINRMKMIDSYKGTRHKRGQKVRGQRTKSTGRTEGTIGVNVEEIREEAAEEA----A--
---EEEGED-
>nab_taiwanensis_DSM_12281
MSAEEPQE------QEDE-DLQYFVRIGQTDLDGTKSVERSLSEMNGIGRRTARLIAEKA
GVDRTATFGRLDDDVIDEVVSLVENYAD-EVPDWLNNRQHDFYTGETTHEIGNDLQLSRQ
HDINRMKMIDSYKGTRHKRGQKVRGQRTKSTGRTEGTIGVNVEEIREEAAEEA----A--
---EEEGED-
>nab_chahannaoensis_JCM_10990
MSAEEPQE------QEDE-DLQYFVRIGQTDLDGTKSVERSLSEMNGIGRRTARLIAEKA
GVDRTATFGRLDEDVIDEVVTLVENYAE-EVPDWLNNRQNDFYSGETTHEIGNDLQLSRQ
HDINRMKMIDSYKGTRHKRGQKVRGQRTKSTGRTEGTIGVNVEEIREEQAEEA----A--
---DEEGDE-
>nab_hulunbeirensis_JCM_10989
MSAEEPQE------QEDE-DLQYFVRIGQTDLDGTKSVERSLSEMNGIGRRTARLIAEKA
GVDRTATFGRLDEDVIDEVVTLVENYAE-EVPDWLNNRQNDFYSGETTHEIGNDLQLSRQ
HDINRMKMIDSYKGTRHKRGQKVRGQRTKSTGRTEGTIGVNVEEIREEQAEEA----A--
----EEGDE-
>nab_magadii_ATCC_43099
MSAEEPQE------QEDE-DLQYFVRIGQTDLDGTKSVERSLSEMNGIGRRTARLIAEKA
GVDRTATFGRLDEDVIDEVVTLVENYAE-EVPDWLNNRQNDFYSGETTHEIGNDLQLSRQ
HDINRMKMIDSYKGVRHKRGQKVRGQRTKSTGRTEGTIGVNVEEIREEQAEGG----D--
----EEGDE-
>htg_thermotolerans_DSM_11522
MSAEEPQ--EQ---EDDE-DLRYFVRIGQTDLDGTKSVERSLTEMNGIGHRTARLIAEEA
GVDRTDTFGRLDEDVIDEVVELVENYAE-EVPDWLNNRQDDFYSGETTHEIGNDLQLTRQ
HDINRMKMIDSYKGTRHKRGQKVRGQRTKSTGRTEGTIGVNVEEIREEQAEEA----A--
--EEEDEGE-
>nnm_pellirubrum_DSM_15624
MSAEEPQ--EQ---EDDE-DLRYFVRIGQTDLDGTKSVERSLTEMNGIGHRTARLIAEEA
GVDRTDTFGRLDEDVIDEVVELVENYAE-EVPDWLNNRQDDFYSGETTHEIGNDLQLTRQ
HDINRMKMIDSYKGTRHKRGQKVRGQRTKSTGRTEGTIGVNVEEIREEQAEEA----A--
-AEEEDEGE-
>htg_limicola_JCM_13563
MSAEEPQ--EQ---EDDE-DLRYFVRIGQTDLDGTKSVERSLSEMNGIGRRTARLIAEEA
GVDRTATFGRLDDDVIDEVVEVVENYAN-EVPDWLNNRQSDFYTGETTHEIGNDLQLTRQ
HDINRMKMIDSYKGTRHKRGQKVRGQRTKSTGRTEGTIGVNVEEIREEQAEEG----G--
---EEGEGE-
>nnm_versiforme_JCM_10478
MSAEEPQ--EQ---EDDE-DLRYFVRIGQTDLDGTKSVERSLSEMNGIGRRTARLIAEEA
GVDRTATFGRLDDDVIDGVIEVVENYAD-EVPDWLNNRQDDFYSGETTHEIGNDLQLTRQ
HDINRMKMIDSYKGTRHKRGQKVRGQRTKSTGRTEGTIGVNVEEIREEQAEEA----A--
AEEEEDEGE-
>nnm_gari_JCM_14663
MSAEEPQ--EQ---EDDE-DLRYFVRIGQTDLDGTKSVERSLSEMNGIGRRTARLIAEEA
GVDRTATFGRLDDDVIDGVIEVVENYAD-EVPNWLNNRQDDFYSGETTHEIGNDLQLTRQ
HDINRMKMIDSYKGTRHKRGQKVRGQRTKSTGRTEGTIGVNVEEIREEQAEEA----A--
--EEEGEGE-
>nnm_sp_J7_2
MSAEEPQ--EQ---EDDE-DLRYFVRIGQTDLDGTKSVERSLSEMNGIGRRTARLIAEEA
GVDRTATFGRLDDDVIDGVIEVVENYAD-EVPNWLNNRQDDFYSGETTHEIGNDLQLTRQ
HDINRMKMIDSYKGTRHKRGQKVRGQRTKSTGRTEGTIGVNVEEIREEQAEEA----A--
--EEEGEGE-
>hrr_LB1
MSAEEPQ--EQ---EDDE-DLRYFVRIGQTDLDGTKSVERSLTEMNGIGRRTARLIAEEA
GVDRTATFGRLDDDVIDGVIEVVENYAD-EVPDWLNNRQDDFYSGETTHEIGNDLQLTRQ
HDINRMKMIDSYKGTRHKRGQKVRGQRTKSTGRTEGTIGVNVEEIREEQAEEA----A--
--EEEGEGE-
>nnm_altunense_JCM_14663
MSAEEPQ--EQ---EDDE-DLRYFVRIGQTDLDGTKSVERSLTEMNGIGRRTARLIAEEA
GVDRTATFGRLDDDVIDGVIEVVENYAD-EVPDWLNNRQDDFYSGETTHEIGNDLQLTRQ
HDINRMKMIDSYKGTRHKRGQKVRGQRTKSTGRTEGTIGVNVEEIREEQAEEA----A--
--EEEGEGE-
>nnm_pallidum_DSM_3751
MSAEEPQ--EQ---EDDE-DLRYFVRIGQTDLDGTKSVERSLSEMNGIGRRTARLIAEEA
GVDRTATFGRLDDDVIDGVIEVVENYAD-EVPDWLNNRQDDFYSGETTHEIGNDLQLTRQ
HDINRMKMIDSYKGTRHKRGQKVRGQRTKSTGRTEGTIGVNVEEIREEQAEEA----A--
--EEEGEGE-
>hpg_xanaduensis_SH_6
MSAEEPQ--EQ---EEDE-DLQYFVRIGQTDLDGTKSVERSLTEMNGIGHRTARIIAQEA
GVDRTATFGRLDDDVIDEVVELVENYAD-EVPDWLNNRPEDFYTGETTHEIGNDLELTRQ
HDINRMKMIDSYKGVRHKRGQKVRGQRTKSTGRTEGTIGVNVEEIREEQAEEA----A--
---EEGEGE-
>hbi_lacisalsi_AJ5
MSAEEPQ--EQ---DEDE-DLQYFVRIGQTDLDGTKSVERSLSEMNGIGRRTARLIAEKA
GVDRTATFGRLDDDVIDEVVELVENYAD-EVPDWLNNRQSDFYSGETTHEIGNDLELTRQ
HDINRMKMIDSYRGVRHKRGQKVRGQRTKSTGRTEGTIGVNVEEIREEEAEAG-------
----EEEGE-
>nbt_gregoryi_SP2
MSAEEPQ--EQ---EEDE-DLQYFVRIGQTDLDGTKSVERSLSEMTGIGRRTARIIADEA
GIDRTATFGRLDDDVIDEVVELVESYAD-EVPDWLNNRQSDFYTGETTHEIGNDLELTRQ
HDINRMKMIDSYKGVRHKRGQKVRGQRTKSTGRTEGTIGVNVEEIREEAEEGG----D--
----EEEGE-
>hbi_nitrareducens_JCM_10879
MSAEEPQ--EQ---EEDE-DLQYFVRIGQTDLDGTKSVERSLSEMNGIGRRTARIIAEEA
GVDRTATFGRLDDDVIDEVVELVENYAA-EVPDWLNNRQSDFYTGETTHEIGNDLELTRQ
HDINRMKMIDSYKGVRHKRGQKVRGQRTKSTGRTEGTIGVNVEEIREEEAEGG-------
----DEEGE-
>halophilic_archaeon_J07HX64
MSAENPEADE----EADE-DIRYFVRIGQTDLDGTKSVERSLTDLNGIGRRTARIIAERA
DIDRRETFGALGDEAIEKIVGLVEAFGD-DAPDWMANHRNDFFDGETTHKIGNDLEITRR
QDINRMKMIDSYRGVRHKRGRKVRGQRTQSTGRTEGTIGVNVEAIKEEQAEEE-------
--------E-
>hrd_tiamatea_SARL4B
MSAEDPDAAEV---EDDE-DLRYFVRIGQTDLDGTKSVERALTDMNGIGQRAARIIANDA
DIDRRETFGRLEDDEIEAIVERVEGFAD-DVPEWLANHRNDFFDGETTHEIGNDLNLTRR
QDINRMKMVNAYKGVRHKRGQKVRGQRTKSTGRTEGTIGVNVEAIKEEQAEEA----A--
--AAEEDEE-
>hrd_utahensis_DSM_12940
MSAEDPDAAEV---EDDE-DLRYFVRIGQTDLDGTKSVERALTDMNGIGQRAARIIANDV
DIDRRETFGRLEDDQIEAIVDRVEGFAD-DVPEWLANHRNDFFDGETTHEIGTDLSLTRR
QDINRMKMINAYKGVRHKRGQKVRGQRTKSTGRTEGTIGVNVEAIKEEQAEEA----A--
--AAEEDEE-
>har_argentinensis_DSM_12282
MSAEDPNAGEDADAEEEE-DIRYFVRIGQTDLDGTKSVERALTELNGIGHRAARIIAQKA
DVDRRAVFGKLDDDVIERVVDRVENFAD-DVPEWMTNHQKDYFTGETTHETGNDLQLTRR
QDINRMKMIDSYRGVRHKRGQKVRGQRTKSTGRTEGTIGVNVEAIKEEQAEEA----A--
----AEDDE-
>har_californiae_ATCC_3379
MSAEDPNAGEDADAEEEE-DIRYFVRIGQTDLDGTKSVERALTELNGIGHRAARIIAQKA
DVDRRAVFGKLDDDVIERVVERVENFAD-DVPEWMTNHQKDYFTGETTHETGNDLQLTRR
QDINRMKMIDSYRGVRHKRGQKVRGQRTKSTGRTEGTIGVNVEAIKEEQAEDA----A--
----AEDDE-
>har_marismortui_ATCC_43049
MSAEDPNAGEDADAEEEE-DIRYFVRIGQTDLDGTKSVERALTELNGIGHRAARIIAQKA
DVDRRAVFGKLDDDVIERVVERVENFAD-DVPEWMTNHQKDYFTGETTHETGNDLQLTRR
QDINRMKMIDSYRGVRHKRGQKVRGQRTKSTGRTEGTIGVNVEAIKEEQAEDA-------
---AAEDDE-
>har_sinaiiensis_ATCC_33800
MSAEDPNAGEDADAEEEE-DIRYFVRIGQTDLDGTKSVERALTELNGIGHRAARIIAQKA
DVDRRAVFGKLDDDVIERVVERVENFAD-DVPEWMTNHQKDYFTGETTHETGNDLQLTRR
QDINRMKMIDSYRGVRHKRGQKVRGQRTKSTGRTEGTIGVNVEAIKEEQAEDA-------
---AAEDDE-
>har_japonica_DSM_6131
MSAEDPNAGEDADAEEEE-DIRYFVRIGQTDLDGTKSVERALTELNGIGHRAARIIAQKA
DVDRRAVFGKLDDDVIERVVDHVENFAD-EVPAWMTNHQKDYFTGETTHETGNDLQLTRR
QDINRMKMIDSYRGVRHKRGQKVRGQRTKSTGRTEGTIGVNVEAIKEEQAEEA----A--
----AEDDE-
>har_vallismortis_ATCC_29715
MSAEDPNAGEDADAEEEE-DIRYFVRIGQTDLDGTKSVERALTELNGIGHRAARIIAQKA
DVDRRAVFGKLDDDVIERVVDNVENFAD-EVPEWMANHQKDYFTGETTHETGNDLQLTCR
QDINRMKMIDSYRGVRHKRGQKVRGQRTKSTGRTEGTIGVNVEAIKEEQAEEA----A--
----AEDDE-
>har_amylolytica_JCM_13557
MSAEDPNAGEDADAEEEE-DIRYFVRIGQTDLDGTKSVERALTELNGIGHRAARIITQKA
DVDRRAVFGKLDDDVIERVVDHVENFAD-EVPEWMANHQKDYFTGETTHETGNDLQLTRR
QDINRMKMIDSYRGVRHKRGQKVRGQRTKSTGRTEGTIGVNVEAIKEEQAEEA----A--
----AEDDE-
>har_hispanica_ATCC_33960
MSAEDPNAGEDADAEEEE-DIRYFVRIGQTDLDGTKSVERALTELNGIGHRAARIITQKA
DVDRRAVFGKLDDDVIERVVDHVENFAD-EVPEWMANHQKDYFTGETTHETGNDLQLTRR
QDINRMKMIDSYRGVRHKRGQKVRGQRTKSTGRTEGTIGVNVEAIKEEQAEEA-------
---AAEDDE-
>hrr_92
MSAEDPNAGEDADAEEEE-DIRYFVRIGQTDLDGTKSVERALTELNGIGHRAARIITQKA
DVDRRAVFGKLDDDVIERVVDHVENFAD-EVPEWMANHQKDYFTGETTHETGNDLQLTRR
QDINRMKIIDSYRGVRHKRGQKVRGQRTKSTGRTEGTIGVNVEAIKEEQAEEA-------
---AAEDDE-
>nmn_moolapensis_8_8_11
MSTEEPDADED-----GE-DIQYFVRIGQTDLDGTKSVERALTDMNGVGRRAARIIADKA
DVDRRDVIGALDESKIDGIVDLVQGYAD-EVPEWLTNHQRDFFSGETTHEVGNDLDMSRR
QDINRMKMVDTYRGVRHKRGQKVRGQRTKSTGRTEGTIGVNVEAIKEEQAEEA----A--
-----AEDE-
>nmn_pharaonis_DSM_2160
MSTEEPQADEE-----DE-DLQYFVRIGQTDLDGTKSVERALTDMNGIGRRVARIIAEKA
EVDRRDVLGALDEEKIDDVVAAVEEYGD-EVPEWLTNHQKDFFTGETTHEIGNDLQMSRR
QDINRMKKIDAYRGVRHKRGQKVRGQRTKSTGRTEGTIGVNVEAIKEEQAEDG-------
-----GDEE-
