# Supplementary material for: Inteins as indicators of gene flow in the halobacteria
Source: Front Microbiol. 2014 Jun 26;5:299. doi: 10.3389/fmicb.2014.00299 (PMC4071816; doi:10.3389/fmicb.2014.00299)
Supplement: Supplementary file 1 [file DataSheet1.ZIP › data_file1/reference_tree_alignment/S19e.aln]

>gi|541180028|gb|ERG88625.1| ABC-type transport system involved in Fe-S cluster assembly, ATPase component [halophilic archaeon J07HX5]
------------MATLSITDLHAEVAAESGETILQGVDLTVESDEIHALMGPNGSGKSTL
AKVIAGHPEYAVTGGSVTLTLDGGE--FEAAEESE----WELLELEPNERAALGIFLGFQ
YPVEIEGVTMVNFLRTALNAKL-EERE-----ELFEDDADADEEETAD---VTNEDAAGY
DTAPMEGEAQGEIGVAEFQQILQEKMEVLDMDESFASRYLNVGFSGGEKKQNEVLQAAIL
EPE----------------------------------------------MAVLDEIDSGL
DIDRLKDVADGINALR--------------------------------------------
------------------------------------------------------------
------------------------------------DEQGAGVL----------------
-------------------------------------QITHYQRVLDYVEPD-HVHVMLD
GE-IAKSGGAEL-----------------------AEQLEDEGYEFVREEAHAA-
>lcl|36549_654 unnamed protein product
------------MATLEINDLHARVAEEGGERILLGVDLTVESGDIHALMGPNGSGKSTL
AKVIAGHPAYEVTGGEILLHLSEEDVADVDVDLDDEDYHWELLELEPNERAALGIFLGFQ
YPAEIEGVTMTNFLRQALNAKA-DERE-----ELFEDEDEAEAEADDD------EDEGYE
TSPMEGPADDGEIGVAEFQEILSEKMELLDMDEKFMQRYLNAGFSGGEKKQNEVLQAAML
EPS----------------------------------------------VAVLDEIDSGL
DIDRLKDVSKGINALR--------------------------------------------
------------------------------------------------------------
------------------------------------DEQGTGIL----------------
-------------------------------------QITHYQRILDYVEPD-HVHVMLD
GE-VVKSGGAEL-----------------------AEKLEDEGYDWVREDAFEAA
>gi|541191142|gb|ERG99528.1| uncharacterized protein conserved in archaea [Haloquadratum sp. J07HQX50]
------------MIGI--------------------------------------------
---------VESRADIASTTIGEAL-----RAQTE----W--------------------
----------ETIIDDTRPSDA-GGGRVYRHGSFELRQFDSLHLRLENVATVFSSTPEFI
IFLSRHSGETGPLLT-----------------AHFTGNF------GNADYGGDPRSFA--
-PACPNAQRVVFKTLQDAAPEEYDVGIECTHHGPTRVDVPSLFVELGSSEAEWTDTDGAS
AVAT--------AVLELSSTPPIRERQLIGFGGGHYAPRFERILTRTDWAVGHIGADWCL
DALGNPRANQDVLGRAIKCSDADYALVTGTHPTLERTLEDMSIRVVGERWLTASTGVDLS
VIEALEAQLCPISDGLRLGERIDSWPPARPETDISPELEIEALSEELLDEVVGIDRETAR
GAINANVLAFTTEQGGSVPARAIAVESATAVNSIRSEFIEILRQKYETVESD-GEIITAT
RDVFDPDAASTVGVPEGPAFGKLAAGESVDIDGTQIDPAVVHRSETVSFHVQSGS
>lcl|36548_418 unnamed protein product
------------MNQT--------------------------------------------
-------------DDRVLELLAE----SDLILTPA-------------------------
------------------------------------------------------------
-------------------------------------------------------VIA--
-----------------------------------------------------KNLEYTR
NWVS--------RRIG--------------------------------------------
------------------------------------------------------------
------------------------------------RLEDAGLV----------------
----------------------------------------------EPVDSG-YYRITDR
GRAYL---AGEL-----------------------------DTEDLEVE------
>gi|339756169|gb|EGQ39752.1| ribosomal protein S19E, S16A [Candidatus Nanosalinarum sp. J07AB56]
------------MTTA--------------------------------------------
---------YDVRPQPLVESLTGEL--EGEVDRPD----W--------------------
----------ANYSKSGSDRQRVPDQE-----DWYVRRCASILRKLYI------------
---------DGPSGV-----------------SRLRTYY------GGRKDNGH----A--
-PE--------------------------------------------------HSGKASG
KVIR--------TALQ--------------------------------------------
------------------------------------------------------------
------------------------------------KLESHGYV----------------
----------------------------------------------ETEEGE-GRSLTDD
GKSLVDSHAAQV-------------------------------------A-----
>gi|399577829|ref|ZP_10771581.1| SSU ribosomal protein s19e [Halogranum salarium B-1]
---------MQDMVTL--------------------------------------------
---------YDVPADELIEELADRL--EDRIEAPE----W--------------------
----------SQFTKTGSAKELPPQDD-----DFWFVRAGSLLRKVAT------------
---------KGPIGL-----------------ETLAVEY------GSKKRGSNRYRVA--
-KA--------------------------------------------------KTSTGAK
KINR--------VILQ--------------------------------------------
------------------------------------------------------------
------------------------------------QLEEEGLV----------------
----------------------------------------------ETAQGE-GRRITAD
GRSFLDDAANDV-----------------------FERL--DRPELERYA-----
>gi|541200057|gb|ERH08218.1| ribosomal protein S19E (S16A) [Halonotius sp. J07HN4]
------------MVTL--------------------------------------------
---------YDVPTEELIEELTDRL--ADRLETPE----W--------------------
----------VEYTKTSHDRELPPQQE-----DFWERRGASLLRKVAI------------
---------EGPIGV-----------------ERLSTAY------GGTKSGSNRYVVA--
-PA--------------------------------------------------TQVDGST
KIIR--------ELLT--------------------------------------------
------------------------------------------------------------
------------------------------------QLEDDGLV----------------
----------------------------------------------QTAQGE-GRRTTAD
GDAFLDEVAKDV-----------------------FDDL--DNPELERYA-----
>gi|541192247|gb|ERH00596.1| ribosomal protein S19E (S16A) [Halonotius sp. J07HN6]
------------MVTL--------------------------------------------
---------YDVPAEELIEELTARL--ADRLETPE----W--------------------
----------IEFTKTSHDRELPPQQD-----DFWERRAASLLRKVAI------------
---------NGPIGV-----------------ERLSTQY------GGTKGGTNRYAVA--
-PP--------------------------------------------------QQVDGSR
KIIR--------EALT--------------------------------------------
------------------------------------------------------------
------------------------------------QLEDEGLV----------------
----------------------------------------------QTAQGE-GRRTTAD
GDAFLDEVAQAV-----------------------FEDL--DRPELERYA-----
>gi|385802493|ref|YP_005838893.1| 30S ribosomal protein S19 [Haloquadratum walsbyi C23]
------------MVSV--------------------------------------------
---------YDVPADALIEDVADRL--ADRIEEPE----W--------------------
----------MAYAKSGQSRELPPQQD-----DFWYVRAASLLRKVAK------------
---------NGPIGI-----------------DHLAAEY------GGRKRGSNRYRVA--
-SD--------------------------------------------------HSTTGSK
NIIR--------TALQ--------------------------------------------
------------------------------------------------------------
------------------------------------QLEDEGLV----------------
----------------------------------------------STAKGQ-GRRISPE
GQQFLDNAASDV-----------------------LEEL--DRPELERYA-----
>gi|110667079|ref|YP_656890.1| 30S ribosomal protein S19e [Haloquadratum walsbyi DSM 16790]
------------MVSV--------------------------------------------
---------YDVPADALIEDVADRL--ADRIEEPE----W--------------------
----------MAYAKSGQSRELPPQQD-----DFWYVRAASLLRKVAK------------
---------NGPIGI-----------------DHLAAEY------GGRKRGSNRYRVA--
-SD--------------------------------------------------HSTTGSK
NIIR--------TALQ--------------------------------------------
------------------------------------------------------------
------------------------------------QLENEGLV----------------
----------------------------------------------STAKGQ-GRRISPE
GQQFLDNAASDV-----------------------LEEL--DRPELERYA-----
>gi|448593510|ref|ZP_21652465.1| 30S ribosomal protein S19e [Haloferax elongans ATCC BAA-1513]
------------MVTI--------------------------------------------
---------YDVPADALIEEVAGRL--EDRIEQPD----W--------------------
----------MAFAKTGQTRELPPQQD-----NFWFIRGASLLRKVAM------------
---------NGPVGV-----------------DRLSTEY------GGRKRGSNRYRVS--
-GT--------------------------------------------------HSDSSGK
KIIR--------TLLQ--------------------------------------------
------------------------------------------------------------
------------------------------------QLEEEGLI----------------
----------------------------------------------ETAKGE-GRRITAE
GTSFLDNAASDV-----------------------LTDL--DRPELERYA-----
>gi|448577061|ref|ZP_21642779.1| 30S ribosomal protein S19e [Haloferax larsenii JCM 13917]
------------MVTI--------------------------------------------
---------YDVPADALIEEVAGRL--EDRIEQPD----W--------------------
----------MAFAKTGQTRELPPQQD-----NFWFIRGASLLRKVAM------------
---------NGPVGV-----------------DRLSTEY------GGRKRGSNRYRVA--
-GT--------------------------------------------------HSDSSGK
KIIR--------TLLQ--------------------------------------------
------------------------------------------------------------
------------------------------------QLEEEGLI----------------
----------------------------------------------ETAKGE-GRRITAE
GTSFLDNAASDV-----------------------LADL--DRPELERYA-----
>gi|448599374|ref|ZP_21655278.1| 30S ribosomal protein S19e [Haloferax alexandrinus JCM 10717]
------------MVTI--------------------------------------------
---------YDVPADALIEEVAGRL--EDRIEQPD----W--------------------
----------MAFAKSGQTRELPPQQD-----DFWYVRGASLLRKVAM------------
---------NGPVGV-----------------DRLSTEY------GGLKRGSNRYSVS--
-GA--------------------------------------------------HSDAGSK
NIIR--------TLLQ--------------------------------------------
------------------------------------------------------------
------------------------------------QLEEEGLV----------------
----------------------------------------------ETAKGE-GRRITAE
GTSFLDNAASDV-----------------------LSDL--DRPELERYA-----
>gi|448556162|ref|ZP_21631887.1| 30S ribosomal protein S19e [Haloferax sp. ATCC BAA-644]
------------MVTI--------------------------------------------
---------YDVPADALIEEVAGRL--EDRIEQPD----W--------------------
----------MAFAKSGQTRELPPQQD-----DFWYVRGASLLRKVAM------------
---------NGPVGV-----------------DRLSTEY------GGLKRGSNRYSVS--
-GA--------------------------------------------------HSDAGSK
NIIR--------TLLQ--------------------------------------------
------------------------------------------------------------
------------------------------------QLEEEGLV----------------
----------------------------------------------ETAKGE-GRRITAE
GTSFLDNAASDV-----------------------LSDL--DRPELERYA-----
>gi|448547284|ref|ZP_21626762.1| 30S ribosomal protein S19e [Haloferax sp. ATCC BAA-645]
------------MVTI--------------------------------------------
---------YDVPADALIEEVAGRL--EDRIEQPD----W--------------------
----------MAFAKSGQTRELPPQQD-----DFWYVRGASLLRKVAM------------
---------NGPVGV-----------------DRLSTEY------GGLKRGSNRYSVS--
-GA--------------------------------------------------HSDAGSK
NIIR--------TLLQ--------------------------------------------
------------------------------------------------------------
------------------------------------QLEEEGLV----------------
----------------------------------------------ETAKGE-GRRITAE
GTSFLDNAASDV-----------------------LSDL--DRPELERYA-----
>gi|448544907|ref|ZP_21625720.1| 30S ribosomal protein S19e [Haloferax sp. ATCC BAA-646]
------------MVTI--------------------------------------------
---------YDVPADALIEEVAGRL--EDRIEQPD----W--------------------
----------MAFAKSGQTRELPPQQD-----DFWYVRGASLLRKVAM------------
---------NGPVGV-----------------DRLSTEY------GGLKRGSNRYSVS--
-GA--------------------------------------------------HSDAGSK
NIIR--------TLLQ--------------------------------------------
------------------------------------------------------------
------------------------------------QLEEEGLV----------------
----------------------------------------------ETAKGE-GRRITAE
GTSFLDNAASDV-----------------------LSDL--DRPELERYA-----
>gi|433417585|ref|ZP_20404779.1| 30S ribosomal protein S19e [Haloferax sp. BAB2207]
------------MVTI--------------------------------------------
---------YDVPADALIEEVAGRL--EDRIEQPD----W--------------------
----------MAFAKSGQTRELPPQQD-----DFWYVRGASLLRKVAM------------
---------NGPVGV-----------------DRLSTEY------GGLKRGSNRYSVS--
-GA--------------------------------------------------HSDAGSK
NIIR--------TLLQ--------------------------------------------
------------------------------------------------------------
------------------------------------QLEEEGLV----------------
----------------------------------------------ETAKGE-GRRITAE
GTSFLDNAASDV-----------------------LSDL--DRPELERYA-----
>gi|448620367|ref|ZP_21667715.1| 30S ribosomal protein S19e [Haloferax denitrificans ATCC 35960]
------------MVTI--------------------------------------------
---------YDVPADALIEEVAGRL--EDRIEQPD----W--------------------
----------MAFAKSGQTRELPPQQD-----DFWYVRGASLLRKVAM------------
---------NGPVGV-----------------DRLSTEY------GGLKRGSNRYSVS--
-GA--------------------------------------------------HSDAGSK
NIIR--------TLLQ--------------------------------------------
------------------------------------------------------------
------------------------------------QLEEEGLV----------------
----------------------------------------------ETAKGE-GRRITAE
GTSFLDNAASDV-----------------------LSDL--DRPELERYA-----
>gi|448570219|ref|ZP_21639213.1| 30S ribosomal protein S19e [Haloferax lucentense DSM 14919]
------------MVTI--------------------------------------------
---------YDVPADALIEEVAGRL--EDRIEQPD----W--------------------
----------MAFAKSGQTRELPPQQD-----DFWYVRGASLLRKVAM------------
---------NGPVGV-----------------DRLSTEY------GGLKRGSNRYSVS--
-GA--------------------------------------------------HSDAGSK
NIIR--------TLLQ--------------------------------------------
------------------------------------------------------------
------------------------------------QLEEEGLV----------------
----------------------------------------------ETAKGE-GRRITAE
GTSFLDNAASDV-----------------------LSDL--DRPELERYA-----
>gi|448289981|ref|ZP_21481137.1| 30S ribosomal protein S19e [Haloferax volcanii DS2]
------------MVTI--------------------------------------------
---------YDVPADALIEEVAGRL--EDRIEQPD----W--------------------
----------MAFAKSGQTRELPPQQD-----DFWYVRGASLLRKVAM------------
---------NGPVGV-----------------DRLSTEY------GGLKRGSNRYSVS--
-GA--------------------------------------------------HSDAGSK
NIIR--------TLLQ--------------------------------------------
------------------------------------------------------------
------------------------------------QLEEEGLV----------------
----------------------------------------------ETAKGE-GRRITAE
GTSFLDNAASDV-----------------------LSDL--DRPELERYA-----
>gi|448584850|ref|ZP_21647593.1| 30S ribosomal protein S19e [Haloferax gibbonsii ATCC 33959]
------------MVTI--------------------------------------------
---------YDVPADALIEEVAGRL--EDRIEQPD----W--------------------
----------MAFAKSGQTRELPPQQD-----NFWFVRGASLLRKVAM------------
---------NGPVGV-----------------DRLSTEY------GGLKRGSNRYSVS--
-GA--------------------------------------------------HSDAGSK
NIIR--------TLLQ--------------------------------------------
------------------------------------------------------------
------------------------------------QLEEEGLV----------------
----------------------------------------------ETAKGE-GRRITAE
GTSFLDNAASDV-----------------------LSDL--DRPELERYA-----
>gi|448566913|ref|ZP_21637168.1| 30S ribosomal protein S19e [Haloferax prahovense DSM 18310]
------------MVTI--------------------------------------------
---------YDVPADALIEEVAGRL--EDRIEQPD----W--------------------
----------MAFAKSGQTRELPPQQD-----NFWFVRGASLLRKVAM------------
---------NGPVGV-----------------DRLSTEY------GGLKRGSNRYSVS--
-GA--------------------------------------------------HSDAGSK
NIIR--------TLLQ--------------------------------------------
------------------------------------------------------------
------------------------------------QLEEEGLV----------------
----------------------------------------------ETAKGE-GRRITAE
GTSFLDNAASDV-----------------------LSDL--DRPELERYA-----
>gi|448617159|ref|ZP_21665814.1| 30S ribosomal protein S19e [Haloferax mediterranei ATCC 33500]
------------MVTI--------------------------------------------
---------YDVPADALIEEVAGRL--EDRIEQPD----W--------------------
----------MAFAKSGQTRELPPQQD-----NFWFIRGASLLRKVAM------------
---------NGPVGV-----------------DRLSTEY------GGLKRGSNRYSVS--
-GA--------------------------------------------------HSDTGSK
KVIR--------KLLQ--------------------------------------------
------------------------------------------------------------
------------------------------------QLEEEGFV----------------
----------------------------------------------ETAKGE-GRRITAE
GTSFLDNAASDV-----------------------LSDL--DRPELERYA-----
>gi|448612567|ref|ZP_21662589.1| 30S ribosomal protein S19e [Haloferax mucosum ATCC BAA-1512]
------------MVTI--------------------------------------------
---------YDVPADALIEEVAGRL--EDRIEQPD----W--------------------
----------MAFAKSGQTRELPPQQD-----NFWFIRGASLLRKVAM------------
---------NGPVGV-----------------DRLSTEY------GGLKRGSNRYSVS--
-GA--------------------------------------------------HNDTGSK
KIIR--------KLLQ--------------------------------------------
------------------------------------------------------------
------------------------------------QLEEEGFV----------------
----------------------------------------------ETAKGE-GRRITAD
GTSFLDNAASDV-----------------------LSDL--DRPELERYA-----
>gi|448287165|ref|ZP_21478381.1| 30S ribosomal protein S19e [Halogeometricum borinquense DSM 11551]
------------MVTL--------------------------------------------
---------YDVPADALIEDVADRL--EDRIEEPE----W--------------------
----------MAFAKTGQTRELPPQQD-----NFWYVRTASLLRKVAM------------
---------NGPVGV-----------------DRLSTEY------GGRKRGTNRYVVS--
-GK--------------------------------------------------HSDTGSK
NIIR--------TALQ--------------------------------------------
------------------------------------------------------------
------------------------------------QLEEEGLI----------------
----------------------------------------------RTAQGE-GRVITDE
GRSFLDNAAADV-----------------------FESL--DRPELERYA-----
>gi|448414883|ref|ZP_21577832.1| 30S ribosomal protein S19e [Halosarcina pallida JCM 14848]
------------MVTL--------------------------------------------
---------YDVPADDLIEDVAERL--EDRIEAAD----W--------------------
----------MNYAKTGQTKELPPQQE-----DFWHVRAASLLRKVAM------------
---------NGPVGV-----------------DRLSTEY------GGRKRGSNRYVVS--
-GK--------------------------------------------------HADTGSK
NIIR--------TILQ--------------------------------------------
------------------------------------------------------------
------------------------------------QLEEEGLI----------------
----------------------------------------------RTAQGE-GRLVTDE
GRSFLDNAAADV-----------------------FESL--DRPELERYA-----
>gi|15790874|ref|NP_280698.1| 30S ribosomal protein S19 [Halobacterium sp. NRC-1]
------------MATL--------------------------------------------
---------YDAPVDELIDELAADL--ETRLDEPD----W--------------------
----------ANYAKTGAGRELPPEQS-----DFWATRAASLLRKVAI------------
---------DGPIGV-----------------KRLSEAY------GSTTSGSNRYVVA--
-PS--------------------------------------------------TTTAGSR
NIVR--------TILQ--------------------------------------------
------------------------------------------------------------
------------------------------------QLEAEGLV----------------
----------------------------------------------EQQHDH-GRVVTGD
GRSLLDETAGDV-----------------------IESL--DRPELERYA-----
>gi|169236620|ref|YP_001689820.1| 30S ribosomal protein S19e [Halobacterium salinarum R1]
------------MATL--------------------------------------------
---------YDAPVDELIDELAADL--ETRLDEPD----W--------------------
----------ANYAKTGAGRELPPEQS-----DFWATRAASLLRKVAI------------
---------DGPIGV-----------------KRLSEAY------GSTTSGSNRYVVA--
-PS--------------------------------------------------TTTAGSR
NIVR--------TILQ--------------------------------------------
------------------------------------------------------------
------------------------------------QLEAEGLV----------------
----------------------------------------------EQQHDH-GRVVTGD
GRSLLDETAGDV-----------------------IESL--DRPELERYA-----
>gi|354610202|ref|ZP_09028158.1| Ribosomal protein S19e [Halobacterium sp. DL1]
------------MATL--------------------------------------------
---------YDAPADELLAELAEEL--EDELDEPD----W--------------------
----------AQFAKTGSGRELPPEQE-----DFWATRAASLLRKVAM------------
---------EGPIGV-----------------KRLSTAY------GDTRDGSNRYVVS--
-PS--------------------------------------------------ESAAGSR
NIIR--------TILQ--------------------------------------------
------------------------------------------------------------
------------------------------------QLEDAELV----------------
----------------------------------------------EQQHDR-GRVVTAE
GRSLLDDTANTV-----------------------IENL--DRPELERYA-----
>gi|541195713|gb|ERH03970.1| ribosomal protein S19E (S16A) [Halorubrum sp. J07HR59]
------------MATI--------------------------------------------
---------YDVPADALIEAVAERL--TDRIDEPD----W--------------------
----------VEFSKGGVFNELPPEQD-----DFWYVRSASLIRKVAQ------------
---------EGPIGV-----------------ERLSTQY------GGKDKGSNRYQVR--
-PG--------------------------------------------------SHTGGSR
NIIR--------TSLQ--------------------------------------------
------------------------------------------------------------
------------------------------------EMEDEGLI----------------
----------------------------------------------ETAQGE-GRRVTDE
GHAFLTEIAGEV-----------------------IEDL--DRPELERYA-----
>gi|544638914|ref|WP_021073478.1| hypothetical protein, partial [haloarchaeon 3A1_DGR]
------------------------------------------------------------
------------------------------------------------------------
------------------------------------------------------------
----------EPIGI-----------------ERLATEY------GGKKRGSNRYVVA--
-PG--------------------------------------------------THAGGSR
KIIR--------ASLQ--------------------------------------------
------------------------------------------------------------
------------------------------------ALEEEGLV----------------
----------------------------------------------ETAQGE-GRRVTDE
GHTFLNEVADSV-----------------------LEDL--DRPELERYA-----
>gi|448463641|ref|ZP_21598145.1| 30S ribosomal protein S19e, partial [Halorubrum kocurii JCM 14978]
------------------------------------------------------------
------------------------------------------------------------
------------------------------------------------------------
------------------------------------------------------------
------------------------------------------------------------
NLIR--------TSLQ--------------------------------------------
------------------------------------------------------------
------------------------------------ALEDDGLV----------------
----------------------------------------------TTAAGE-GRRLSDD
GEAFLSEVAADV-----------------------FEDL--DRPELERYA-----
>lcl|38019_1398 unnamed protein product
------------MVTI--------------------------------------------
---------YDVPADALIEAVAARL--EDRIDEPD----W--------------------
----------VEFTKTGAGKELPPEQD-----DFWYVRSASLLRKVAQ------------
---------NEPIGI-----------------ERLATEY------GSKKRGSNRYVVR--
-PG--------------------------------------------------EHESGSR
KLIR--------ASLQ--------------------------------------------
------------------------------------------------------------
------------------------------------ALEEEGLV----------------
----------------------------------------------TTAAGE-GRRVSDE
GEAFLSEVASEV-----------------------LEDL--DRPELERYA-----
>gi|448535616|ref|ZP_21622136.1| 30S ribosomal protein S19e [Halorubrum hochstenium ATCC 700873]
------------MVTI--------------------------------------------
---------YDVPADDLIEAVAARL--EDRIDEPD----W--------------------
----------VEFTKSGAGKELPPEQE-----DFWYVRSASLLRKVAQ------------
---------NEPVGI-----------------ERLATEY------GSKKRGSNRYSVR--
-PG--------------------------------------------------EHEGGSR
KLIR--------SALQ--------------------------------------------
------------------------------------------------------------
------------------------------------ALEDEGLV----------------
----------------------------------------------TIASGE-GRRVSDE
GEAFLSEVATEV-----------------------FEDL--DRPELERYA-----
>gi|448436692|ref|ZP_21587201.1| 30S ribosomal protein S19e [Halorubrum tebenquichense DSM 14210]
------------MVTI--------------------------------------------
---------YDVPADDLIEAVAARL--EDRIDEPD----W--------------------
----------VEFTKSGAGKELPPEQE-----DFWYVRSASLLRKVAQ------------
---------NEPVGI-----------------ERLATEY------GSKKRGSNRYSVR--
-PG--------------------------------------------------EHEGGSR
KLIR--------SALQ--------------------------------------------
------------------------------------------------------------
------------------------------------ALEDEGLV----------------
----------------------------------------------TIASGE-GRRVSDE
GEAFLSEVATEV-----------------------FEDL--DRPELERYA-----
>lcl|18178_599 unnamed protein product
MGLNDVRLKITSMVTV--------------------------------------------
---------YDVPADGLIEAVAARL--EDRIDEPD----W--------------------
----------VEFTKSGAGKELPPEQD-----DFWYVRSASLLRKVAQ------------
---------NEPVGI-----------------ERLATEY------GSKKRGSNRYSVR--
-PG--------------------------------------------------EHEGGSR
KLIR--------SALQ--------------------------------------------
------------------------------------------------------------
------------------------------------ALEEEGLV----------------
----------------------------------------------TTASGE-GRRVSDE
GEAFLSEVATEV-----------------------FEDL--DRPELERYA-----
>lcl|18174_2547 unnamed protein product
------------MVTV--------------------------------------------
---------YDVPADDLIEAVAARL--EDRIDEPD----W--------------------
----------VEFTKSGAGKELPPEQD-----DFWYVRSASLLRKVAQ------------
---------NEPVGI-----------------ERLATEY------GSKKRGSNRYSVR--
-PG--------------------------------------------------EHEGGSR
KLIR--------SALQ--------------------------------------------
------------------------------------------------------------
------------------------------------ALEEEGLV----------------
----------------------------------------------TTASGE-GRRVSDE
GEAFLSEVATEV-----------------------FEDL--DRPELERYA-----
>lcl|18175_1022 unnamed protein product
MVLNDAGVNRDPMVTI--------------------------------------------
---------YDVPADDLIEAVAARL--EDRIDEPD----W--------------------
----------VEFAKTGAGKELPPEQD-----DFWYVRSASLLRKVAQ------------
---------NEPIGI-----------------ERLATEY------GSKKRGSNRYVVR--
-PP--------------------------------------------------EHEGGSR
NLIR--------TALQ--------------------------------------------
------------------------------------------------------------
------------------------------------ALEEEGLV----------------
----------------------------------------------TTASGE-GRRLSDE
GEAFLSEVATEV-----------------------FEDL--DRPELERYA-----
>lcl|18176_2151 unnamed protein product
MVLNDAGVNRDPMVTI--------------------------------------------
---------YDVPADDLIEAVAARL--EDRIDEPD----W--------------------
----------VEFAKTGAGKELPPEQD-----DFWYVRSASLLRKVAQ------------
---------NEPIGI-----------------ERLATEY------GSKKRGSNRYVVR--
-PP--------------------------------------------------EHEGGSR
NLIR--------TALQ--------------------------------------------
------------------------------------------------------------
------------------------------------ALEEEGLV----------------
----------------------------------------------TTASGE-GRRLSDE
GEAFLSEVATEV-----------------------FEDL--DRPELERYA-----
>lcl|36546_116 unnamed protein product
------------MVTI--------------------------------------------
---------YDVPADDLIEAVAARL--EDRIEEPD----W--------------------
----------VEFAKSGAGKELPPEQD-----DFWYVRSASLLRKVAQ------------
---------NEPIGI-----------------ERLATEY------GSKKRGSNRYIVR--
-PG--------------------------------------------------EHEGGSR
KLIR--------SSLQ--------------------------------------------
------------------------------------------------------------
------------------------------------ALEEDGLV----------------
----------------------------------------------TTASGE-GRRLSDE
GEAFLSEVATEV-----------------------FEDL--DRPELERYA-----
>lcl|38020_1080 unnamed protein product
------------MVTI--------------------------------------------
---------YDVPADDLIEAVAARL--EDRIEEPD----W--------------------
----------VEFAKSGAGKELPPEQD-----DFWYVRSASLLRKVAQ------------
---------NEPIGI-----------------ERLATEY------GSKKRGSNRYIVR--
-PG--------------------------------------------------EHEGGSR
KLIR--------SSLQ--------------------------------------------
------------------------------------------------------------
------------------------------------ALEEDGLV----------------
----------------------------------------------TTASGE-GRRLSDE
GEAFLSEVATEV-----------------------FEDL--DRPELERYA-----
>lcl|38022_114 unnamed protein product
------------MVTI--------------------------------------------
---------YDVPADDLIEAVAARL--EDRIEEPD----W--------------------
----------VEFAKSGAGKELPPEQD-----DFWYVRSASLLRKVAQ------------
---------NEPIGI-----------------ERLATEY------GSKKRGSNRYIVR--
-PG--------------------------------------------------EHEGGSR
KLIR--------SSLQ--------------------------------------------
------------------------------------------------------------
------------------------------------ALEEDGLV----------------
----------------------------------------------TTASGE-GRRLSDE
GEAFLSEVATEV-----------------------FEDL--DRPELERYA-----
>lcl|23591_213 unnamed protein product
------------MVTI--------------------------------------------
---------YDVPADDLIEAVAARL--EDRIEEPD----W--------------------
----------VEFAKSGAGKELPPEQD-----DFWYVRSASLLRKVAQ------------
---------NEPIGI-----------------ERLATEY------GSKKRGSNRYIVR--
-PG--------------------------------------------------EHEGGSR
KLIR--------SSLQ--------------------------------------------
------------------------------------------------------------
------------------------------------ALEEDGLV----------------
----------------------------------------------TTASGE-GRRLSDE
GEAFLSEVATEV-----------------------FEDL--DRPELERYA-----
>lcl|36553_3205 unnamed protein product
------------MVTI--------------------------------------------
---------YDVPADDLIEAVAARL--EDRIEEPD----W--------------------
----------VEFAKSGAGKELPPEQD-----DFWYVRSASLLRKVAQ------------
---------NEPIGI-----------------ERLATEY------GSKKRGSNRYIVR--
-PG--------------------------------------------------EHEGGSR
KLIR--------SSLQ--------------------------------------------
------------------------------------------------------------
------------------------------------ALEEDGLV----------------
----------------------------------------------TTASGE-GRRLSDE
GEAFLSEVATEV-----------------------FEDL--DRPELERYA-----
>lcl|38024_887 unnamed protein product
------------MVTI--------------------------------------------
---------YDVPADDLIEAVAARL--EDRIEEPD----W--------------------
----------VEFAKSGAGKELPPEQD-----DFWYVRSASLLRKVAQ------------
---------NEPIGI-----------------ERLATEY------GSKKRGSNRYIVR--
-PG--------------------------------------------------EHEGGSR
KLIR--------SSLQ--------------------------------------------
------------------------------------------------------------
------------------------------------ALEEDGLV----------------
----------------------------------------------TTASGE-GRRLSDE
GEAFLSEVATEV-----------------------FEDL--DRPELERYA-----
>lcl|38021_2593 unnamed protein product
------------MVTI--------------------------------------------
---------YDVPADDLIEAVAARL--EDRIEEPD----W--------------------
----------VEFAKTGAGKELPPEQD-----DFWYVRSASLLRKVAQ------------
---------NEPIGI-----------------ERLATEY------GSKKRGSNRYIVR--
-PG--------------------------------------------------EHEGGSR
KLIR--------SSLQ--------------------------------------------
------------------------------------------------------------
------------------------------------ALEEDGLV----------------
----------------------------------------------TTASGE-GRRLSDE
GEAFLSEVATEV-----------------------FEDL--DRPELERYA-----
>lcl|38025_380 unnamed protein product
------------MVTI--------------------------------------------
---------YDVPADDLIEAVAARL--EDRIEEPD----W--------------------
----------VEFAKTGAGKELPPEQD-----DFWYVRSASLLRKVAQ------------
---------NEPIGI-----------------ERLATEY------GSKKRGSNRYIVR--
-PG--------------------------------------------------EHEGGSR
KLIR--------SSLQ--------------------------------------------
------------------------------------------------------------
------------------------------------ALEEDGLV----------------
----------------------------------------------TTASGE-GRRLSDE
GEAFLSEVATEV-----------------------FEDL--DRPELERYA-----
>gi|495716659|ref|WP_008441238.1| 30S ribosomal protein S19e [Halorubrum californiense]
------------MVTI--------------------------------------------
---------YDVPADDLIEAVAARL--EDRIDEPD----W--------------------
----------VEFAKSGAGKELPPEQE-----DFWYVRSASLLRKVAQ------------
---------NEPIGI-----------------ERLATEY------GSKKRGSNRYVVR--
-PG--------------------------------------------------EHEGGSR
KLIR--------SSLQ--------------------------------------------
------------------------------------------------------------
------------------------------------SLEEEGLV----------------
----------------------------------------------TTASGE-GRRLSDE
GEAFLSEVATEV-----------------------FEDL--DRPELERYA-----
>gi|448503612|ref|ZP_21613241.1| 30S ribosomal protein S19e [Halorubrum coriense DSM 10284]
------------MVTI--------------------------------------------
---------YDVPADDLIEAVAARL--EDRIDEPD----W--------------------
----------VEFTKTGAGKELPPEQD-----DFWYVRSASLLRKVAQ------------
---------NEPIGI-----------------ERLATEY------GSKKRGSNRYVVR--
-PG--------------------------------------------------EHEGGSR
KLIR--------SSLQ--------------------------------------------
------------------------------------------------------------
------------------------------------ALEEEDLV----------------
----------------------------------------------TTASGE-GRRLSDE
GEAFLSEVATEV-----------------------FEDL--DRPELERYA-----
>lcl|39407_1124 unnamed protein product
------------MVTI--------------------------------------------
---------YDVPADDLIEAVAARL--EDRIDEPD----W--------------------
----------VEFAKTGAGKELPPEQD-----DFWYVRSASLLRKVAQ------------
---------NEPIGI-----------------ERLATEY------GSKKRGSNRYVVR--
-PG--------------------------------------------------EHEGGSR
KLIR--------SALQ--------------------------------------------
------------------------------------------------------------
------------------------------------ALEDDGLV----------------
----------------------------------------------TTASGE-GRRLSDE
GEAFLSEVATEV-----------------------FEDL--DRPELERYA-----
>lcl|38016_2755 unnamed protein product
------------MVTI--------------------------------------------
---------YDVPADDLIEAVAARL--EDRIDEPD----W--------------------
----------VEFAKTGAGKELPPEQD-----DFWYVRSASLLRKVAQ------------
---------NEPIGI-----------------ERLATEY------GSKKRGSNRYVVR--
-PG--------------------------------------------------EHEGGSR
KLIR--------SALQ--------------------------------------------
------------------------------------------------------------
------------------------------------ALEDDGLV----------------
----------------------------------------------TTASGE-GRRLSDE
GEAFLSEVATEV-----------------------FEDL--DRPELERYA-----
>gi|448484587|ref|ZP_21606135.1| 30S ribosomal protein S19e [Halorubrum arcis JCM 13916]
------------MVTI--------------------------------------------
---------YDVPADDLIEAVAARL--EDRIDEPD----W--------------------
----------VEFAKTGAGKELPPEQD-----DFWYVRSASLLRKVAQ------------
---------NEPIGI-----------------ERLATEY------GSKKRGSNRYVVR--
-PG--------------------------------------------------EHEGGSR
KLIR--------SSLQ--------------------------------------------
------------------------------------------------------------
------------------------------------ALEEEGLV----------------
----------------------------------------------TTASGE-GRRVSDE
GEAFLSEVATEV-----------------------FEDL--DRPELERYA-----
>lcl|36547_1117 unnamed protein product
------------MVTI--------------------------------------------
---------YDVPADDLIEAVAARL--EDRIDEPD----W--------------------
----------VEFAKTGAGKELPPEQD-----DFWYVRSASLLRKVAQ------------
---------NEPIGI-----------------ERLATEY------GSKKRGSNRYVVR--
-PG--------------------------------------------------EHEGGSR
KLIR--------SSLQ--------------------------------------------
------------------------------------------------------------
------------------------------------ALEEEGLV----------------
----------------------------------------------TTASGE-GRRVSDE
GEAFLSEVATEV-----------------------FEDL--DRPELERYA-----
>gi|448518061|ref|ZP_21617360.1| 30S ribosomal protein S19e [Halorubrum distributum JCM 10118]
------------MVTI--------------------------------------------
---------YDVPADDLIEAVAARL--EDRIDEPD----W--------------------
----------VEFAKTGAGKELPPEQD-----DFWYVRSASLLRKVAQ------------
---------NEPIGI-----------------ERLATEY------GSKKRGSNRYVVR--
-PG--------------------------------------------------EHEGGSR
KLIR--------SSLQ--------------------------------------------
------------------------------------------------------------
------------------------------------ALEEEGLV----------------
----------------------------------------------TTASGE-GRRVSDE
GEAFLSEVATEV-----------------------FEDL--DRPELERYA-----
>lcl|36556_5880 unnamed protein product
------------MVTI--------------------------------------------
---------YDVPADDLIEAVAARL--EDRIDEPD----W--------------------
----------VEFAKTGAGKELPPEQD-----DFWYVRSASLLRKVAQ------------
---------NEPIGI-----------------ERLATEY------GSKKRGSNRYVVR--
-PG--------------------------------------------------EHEGGSR
KLIR--------SSLQ--------------------------------------------
------------------------------------------------------------
------------------------------------ALEEEGLV----------------
----------------------------------------------TTASGE-GRRVSDE
GEAFLSEVATEV-----------------------FEDL--DRPELERYA-----
>lcl|36557_776 unnamed protein product
------------MVTI--------------------------------------------
---------YDVPADDLIEAVAARL--EDRIDEPD----W--------------------
----------VEFAKTGAGKELPPEQD-----DFWYVRSASLLRKVAQ------------
---------NEPIGI-----------------ERLATEY------GSKKRGSNRYVVR--
-PG--------------------------------------------------EHEGGSR
KLIR--------SSLQ--------------------------------------------
------------------------------------------------------------
------------------------------------ALEEEGLV----------------
----------------------------------------------TTASGE-GRRVSDE
GEAFLSEVATEV-----------------------FEDL--DRPELERYA-----
>gi|448452254|ref|ZP_21593237.1| 30S ribosomal protein S19e [Halorubrum litoreum JCM 13561]
------------MVTI--------------------------------------------
---------YDVPADDLIEAVAARL--EDRIDEPD----W--------------------
----------VEFAKTGAGKELPPEQD-----DFWYVRSASLLRKVAQ------------
---------NEPIGI-----------------ERLATEY------GSKKRGSNRYVVR--
-PG--------------------------------------------------EHEGGSR
KLIR--------SSLQ--------------------------------------------
------------------------------------------------------------
------------------------------------ALEEEGLV----------------
----------------------------------------------TTASGE-GRRVSDE
GEAFLSEVATEV-----------------------FEDL--DRPELERYA-----
>gi|448426314|ref|ZP_21583260.1| 30S ribosomal protein S19e [Halorubrum terrestre JCM 10247]
------------MVTI--------------------------------------------
---------YDVPADDLIEAVAARL--EDRIDEPD----W--------------------
----------VEFAKTGAGKELPPEQD-----DFWYVRSASLLRKVAQ------------
---------NEPIGI-----------------ERLATEY------GSKKRGSNRYVVR--
-PG--------------------------------------------------EHEGGSR
KLIR--------SSLQ--------------------------------------------
------------------------------------------------------------
------------------------------------ALEEEGLV----------------
----------------------------------------------TTASGE-GRRVSDE
GEAFLSEVATEV-----------------------FEDL--DRPELERYA-----
>gi|515913310|ref|WP_017343893.1| 30S ribosomal protein S19 [Halorubrum sp. T3]
------------MVTI--------------------------------------------
---------YDVPADDLIEAVAARL--EDRIDEPD----W--------------------
----------VEFAKTGAGKELPPEQD-----DFWYVRSASLLRKVAQ------------
---------NEPIGI-----------------ERLATEY------GSKKRGSNRYVVR--
-PG--------------------------------------------------EHEGGSR
KLIR--------SALQ--------------------------------------------
------------------------------------------------------------
------------------------------------ALEEDGLV----------------
----------------------------------------------TTASGE-GRRVSDE
GEAFLSEVATEV-----------------------FEDL--DRPELERYA-----
>lcl|36551_1968 unnamed protein product
-------MNRYSMVTI--------------------------------------------
---------YDVPADALIEEVAARL--EDRIDEPE----W--------------------
----------VEFAKSGSGKELPPEQE-----DFWYVRSASLLRKVAQ------------
---------NEPIGI-----------------ERLATEY------GSKKRGSNRYIVR--
-PG--------------------------------------------------RHSAGSR
KLIR--------ASLQ--------------------------------------------
------------------------------------------------------------
------------------------------------ALEEDGLV----------------
----------------------------------------------TTAAGE-GRRVSDE
GEAFLSEVAADV-----------------------FEDL--DRPELERYA-----
>lcl|36552_78 unnamed protein product
------------MVTI--------------------------------------------
---------YDVPADALIEEVAARL--EDRIDEPE----W--------------------
----------VEFAKSGSGKELPPEQE-----DFWYVRSASLLRKVAQ------------
---------NEPIGI-----------------ERLATEY------GSKKRGSNRYIVR--
-PG--------------------------------------------------RHSAGSR
KLIR--------ASLQ--------------------------------------------
------------------------------------------------------------
------------------------------------ALEEEGLV----------------
----------------------------------------------TTAAGE-GRRVSDE
GEAFLSEVAAEV-----------------------FEDL--DRPELERYA-----
>lcl|36550_225 unnamed protein product
-------MNRYSMVTI--------------------------------------------
---------YDVPADALIEEVAARL--EDRIDEPE----W--------------------
----------VEFAKSGSGKELPPEQE-----DFWYVRSASLLRKVAQ------------
---------NEPIGI-----------------ERLATEY------GSKKRGSNRYIVR--
-PG--------------------------------------------------RHSAGSR
KLIR--------ASLQ--------------------------------------------
------------------------------------------------------------
------------------------------------ALEEEGLV----------------
----------------------------------------------TTAAGE-GRRVSDE
GEAFLSEVAAEV-----------------------FEDL--DRPELERYA-----
>lcl|36554_3215 unnamed protein product
-------MNRYSMVTI--------------------------------------------
---------YDVPADALIEEVAARL--EDRIDEPE----W--------------------
----------VEFAKSGSGKELPPEQE-----DFWYVRSASLLRKVAQ------------
---------NEPIGI-----------------ERLATEY------GSKKRGSNRYIVR--
-PG--------------------------------------------------RHSAGSR
KLIR--------ASLQ--------------------------------------------
------------------------------------------------------------
------------------------------------ALEEEGLV----------------
----------------------------------------------TTAAGE-GRRVSDE
GEAFLSEVAAEV-----------------------FEDL--DRPELERYA-----
>lcl|36555_567 unnamed protein product
-------MNRYSMVTI--------------------------------------------
---------YDVPADALIEEVAARL--EDRIDEPE----W--------------------
----------VEFAKSGSGKELPPEQE-----DFWYVRSASLLRKVAQ------------
---------NEPIGI-----------------ERLATEY------GSKKRGSNRYIVR--
-PG--------------------------------------------------RHSSGSR
KLIR--------ASLQ--------------------------------------------
------------------------------------------------------------
------------------------------------ALEEEGLV----------------
----------------------------------------------TTAAGE-GRRVSDE
GEAFLSEVAAEV-----------------------FEDL--DRPELERYA-----
>gi|448475187|ref|ZP_21602905.1| 30S ribosomal protein S19e [Halorubrum aidingense JCM 13560]
------------MVTI--------------------------------------------
---------YDVPADALIEEVAARL--EDRIEEPA----W--------------------
----------VEFAKSGAGKELPPEQE-----DFWYVRSASLLRKVAQ------------
---------NEPIGI-----------------ERLATEY------GSKKRGSNRYSVR--
-PG--------------------------------------------------EHEGGSR
KLIR--------ASLQ--------------------------------------------
------------------------------------------------------------
------------------------------------ALEDDGLV----------------
----------------------------------------------TTAAGE-GRRLSDD
GEAFLSEVAADV-----------------------LEDL--DRPELERYA-----
>gi|448441171|ref|ZP_21588963.1| 30S ribosomal protein S19e [Halorubrum saccharovorum DSM 1137]
------------MVTI--------------------------------------------
---------YDVPADALIEEVAARL--EDRIDEPD----W--------------------
----------VEFTKSGAGKELPPEQE-----DFWYVRSASLLRKVAQ------------
---------NEPIGI-----------------ERLATEY------GSKKRGSNRYSVR--
-PG--------------------------------------------------EHEGGSR
KLIR--------TSLQ--------------------------------------------
------------------------------------------------------------
------------------------------------ALEDEGLV----------------
----------------------------------------------TTAAGE-GRRVSDE
GEAFLSEVATEV-----------------------FEDL--DRPELERYA-----
>lcl|38017_755 unnamed protein product
------------MVTI--------------------------------------------
---------YDVPADALIEEVAARL--EDRIDEPD----W--------------------
----------VEFAKSGAGKELPPEQE-----DFWYVRSASLLRKVAQ------------
---------NEPIGI-----------------ERLATEY------GSKKRGSNRYSVR--
-PG--------------------------------------------------EHEGGSR
KLIR--------ASLQ--------------------------------------------
------------------------------------------------------------
------------------------------------ALEDDGLV----------------
----------------------------------------------TTAAGE-GRRISDE
GEAFLSEVATEV-----------------------FEDL--DRPELERYA-----
>gi|222480721|ref|YP_002566958.1| 30S ribosomal protein S19e [Halorubrum lacusprofundi ATCC 49239]
------------MVTI--------------------------------------------
---------YDVPADALIEEVAARL--EDRIDEPD----W--------------------
----------VEFAKSGAGKELPPEQE-----DFWYVRSASLLRKVAQ------------
---------NEPIGI-----------------ERLATEY------GSKKRGSNRYSVR--
-PG--------------------------------------------------EHEGGSR
KLIR--------ASLQ--------------------------------------------
------------------------------------------------------------
------------------------------------ALEEDGLV----------------
----------------------------------------------TTAAGE-GRRISDD
GEAFLSEVAADV-----------------------FEDL--DRPELERYA-----
>gi|448459200|ref|ZP_21596578.1| 30S ribosomal protein S19e [Halorubrum lipolyticum DSM 21995]
------------MVTI--------------------------------------------
---------YDVPADALIEEVAARL--EDRIDEPE----W--------------------
----------VEFAKSGAGKELPPEQE-----DFWYVRSASLLRKVAQ------------
---------NEPIGI-----------------ERLATEY------GSKKRGSNRYSVR--
-PG--------------------------------------------------EHEGGSR
KLIR--------ASLQ--------------------------------------------
------------------------------------------------------------
------------------------------------ALEDDGLV----------------
----------------------------------------------TTAAGE-GRRVSDE
GEAFLSEVAADV-----------------------FEDL--DRPELERYA-----
>gi|448294549|ref|ZP_21484628.1| 30S ribosomal protein S19e [Halalkalicoccus jeotgali B3]
------------MTTL--------------------------------------------
---------YDVPADELIEALSERL--ADRLEAPD----W--------------------
----------AAYVKTGASRELPPERE-----DFWTVRAASLLRRVAI------------
---------DGPVGV-----------------ERLATHY------GSAKRGSNRYTVA--
-PP--------------------------------------------------KQTDGSD
NLIR--------TILQ--------------------------------------------
------------------------------------------------------------
------------------------------------QLEEEDLV----------------
-----------------------------------------------TQQGDAGRVLSAD
GRSLLDETAGEV-----------------------LAEITAERPELERYA-----
>gi|257387354|ref|YP_003177127.1| ribosomal protein S19e [Halomicrobium mukohataei DSM 12286]
------------MTTL--------------------------------------------
---------YDVPADELIEAAAVELAEEDAIDAPD----W--------------------
----------AEFTKTGKDRELPPEQD-----DFWQRRAASVLRKVAT------------
---------DGPVGV-----------------GTLRTAY------GTSKKGTNRYQVR--
-PH--------------------------------------------------QKADASG
NIIR--------TILQ--------------------------------------------
------------------------------------------------------------
------------------------------------QLEEVGYV----------------
----------------------------------------------EAAGGE-GRRVSAD
GRAFLDELAGEV-----------------------LEDL--DRPELERYA-----
>gi|541201564|gb|ERH09629.1| SSU ribosomal protein S19E [halophilic archaeon J07HX64]
------------MATL--------------------------------------------
---------YDAPPKETIEAVADRLESTDAVEEPG----W--------------------
----------LLYAKAGADRELPPEQE-----DFWTRRCASLLRKVAI------------
---------DGPVGV-----------------GSLRTEY------GTAKQGSNRYRVR--
-PR--------------------------------------------------QQAQGSG
NIIR--------TALQ--------------------------------------------
------------------------------------------------------------
------------------------------------QLEEAGYV----------------
----------------------------------------------EVADGE-GRK----
-------------------------------------------------------
>gi|541205144|gb|ERH13124.1| ribosomal protein S19E (S16A) [halophilic archaeon J07HB67]
------------MVTL--------------------------------------------
---------YDVPVEDLIEEVADRL--ADRIDQPA----W--------------------
----------AEFTKAGVDRELPPQQE-----DFWFVRAASLLRKVAD------------
---------RGPVGV-----------------GTLATDY------GGAKSGSTRYRVA--
-PP--------------------------------------------------SHVDGSR
NIIR--------TILQ--------------------------------------------
------------------------------------------------------------
------------------------------------DLEEEGLV----------------
----------------------------------------------ETAQGE-GRRITDE
GRSFLDEVAGDV-----------------------LDDL--DRPELERYA-----
>gi|448728891|ref|ZP_21711212.1| 30S ribosomal protein S19e [Halococcus saccharolyticus DSM 5350]
------------MATL--------------------------------------------
---------YDVPADALIEALVERL--PESIERPD----W--------------------
----------ATYAKTGAGRELPPEQE-----DFWRTRAASLLRRVAI------------
---------DGEIGV-----------------DRLTTAY------GDTKDGSNRYGVA--
-PA--------------------------------------------------KKTEGSG
KIIR--------TALQ--------------------------------------------
------------------------------------------------------------
------------------------------------QLEAEDLV----------------
----------------------------------------------ETAEGE-GRRVTAD
GQSLLDDTAGDV-----------------------LSDL--DRPELERYA-----
>gi|448731858|ref|ZP_21714142.1| 30S ribosomal protein S19e [Halococcus salifodinae DSM 8989]
------------MATL--------------------------------------------
---------YDVPADALIEALVERL--PESIERPD----W--------------------
----------ATYAKTGAGRELPPEQE-----DFWRTRAASLLRRVAI------------
---------DGEIGV-----------------DRLTTAY------GGTKDGSNRYGVA--
-PA--------------------------------------------------KKTEGSG
KIIR--------TVLQ--------------------------------------------
------------------------------------------------------------
------------------------------------QLETEDLV----------------
----------------------------------------------ETAEGE-GRRVTAD
GQSLLDDTAGDV-----------------------LSDL--DRPELERYA-----
>gi|409721303|ref|ZP_11269507.1| 30S ribosomal protein S19e [Halococcus hamelinensis 100A6]
------------MATL--------------------------------------------
---------YDVPADALIEALADRL--ADEVEQPD----W--------------------
----------ARFTKTGTGRELPPEQD-----DFWVTRAGSLLRRVAV------------
---------DGEVGV-----------------DRLTTAY------GGSKGGSNRYQVA--
-PA--------------------------------------------------RATEGSG
KIVR--------TILQ--------------------------------------------
------------------------------------------------------------
------------------------------------QLEEVGYV----------------
----------------------------------------------ETAEGE-GRRVTAE
GRSLLDETAGDV-----------------------LEDL--DRPELERYA-----
>gi|448725468|ref|ZP_21707923.1| 30S ribosomal protein S19e [Halococcus morrhuae DSM 1307]
------------MATL--------------------------------------------
---------YDVPANELIAAVAAEL--PDSVDEPD----W--------------------
----------ARFAKTGMSRELPPEQD-----DFWRTRAASLLRRVAI------------
---------DGEIGV-----------------DRLTTAY------GGSKGGSNRYTVA--
-PT--------------------------------------------------KSTEGSG
KIIR--------TALQ--------------------------------------------
------------------------------------------------------------
------------------------------------QLEEEDLV----------------
----------------------------------------------ETAEGE-GRRVTPE
GRSLLDETAGDV-----------------------LADL--DRPELERYA-----
>gi|448737642|ref|ZP_21719679.1| 30S ribosomal protein S19e [Halococcus thailandensis JCM 13552]
------------MATL--------------------------------------------
---------YDVPANELIAAVAAEL--PDSVDEPD----W--------------------
----------ARFAKTGMSRELPPEQD-----DFWRTRAASLLRRVAI------------
---------DGEIGV-----------------DRLTTAY------GGSKGGSNRYTVA--
-PT--------------------------------------------------KSTEGSG
KIIR--------TALQ--------------------------------------------
------------------------------------------------------------
------------------------------------QLEEEGLV----------------
----------------------------------------------ETAEGE-GRRVTPE
GRSLLDETAGDV-----------------------LADL--DRPELERYA-----
>gi|322368332|ref|ZP_08042901.1| 30S ribosomal protein S19e [Haladaptatus paucihalophilus DX253]
------------MTTL--------------------------------------------
---------YDVPADALIEALADEL--EDRFDRPD----W--------------------
----------AEFTKTGSQRELPPEQE-----NFWHIRAGSLLRKVAM------------
---------NGPIGV-----------------ERLSTEY------GGSKGGSNRYAVA--
-PN--------------------------------------------------HRSDGSK
KVIR--------TILQ--------------------------------------------
------------------------------------------------------------
------------------------------------QLEEEDLI----------------
----------------------------------------------QSNEHR-GREITAD
GRSLLDDTAGEV-----------------------LSDL--DRPELERYA-----
>gi|448376236|ref|ZP_21559520.1| 30S ribosomal protein S19e [Halovivax asiaticus JCM 14624]
------------MATM--------------------------------------------
---------YDVPADALIEAVAADL--DDELDEPD----W--------------------
----------APFAKSGVSNELPPEQD-----DFWATRAASLLRKVAD------------
---------TGPVGV-----------------ERLSTAY------GGSKRGSTRYRVA--
-PD--------------------------------------------------KRADGSK
NVIR--------TILQ--------------------------------------------
------------------------------------------------------------
------------------------------------QLEDAGYV----------------
----------------------------------------------ETAEGE-GRRITAE
GRSLLDETAGTV-----------------------LSDL--DRPELERYA-----
>gi|433637139|ref|YP_007282899.1| ribosomal protein S19E (S16A) [Halovivax ruber XH-70]
MALNGAEGYAPAMATM--------------------------------------------
---------YDVPADALIEAVAADL--DDELDEPD----W--------------------
----------APFAKSGVSNELPPEQE-----DFWATRAASLLRKVAD------------
---------TGPVGV-----------------ERLSTAY------GGSKRGSTRYRVA--
-PD--------------------------------------------------KRADGSK
NLIR--------TILQ--------------------------------------------
------------------------------------------------------------
------------------------------------QLEDAGYV----------------
----------------------------------------------ETAEGE-GRRITAE
GRSLLDETAGNV-----------------------LSDL--DRPELERYA-----
>lcl|36174_3671 unnamed protein product
---------------M--------------------------------------------
---------YDVPADALIQALAADL--EDRLDEPD----W--------------------
----------AQFTKTGASRELPPEQE-----DFWAVRAASLLRKVAD------------
---------TGPVGV-----------------ERLSTEY------GGAKGGTNRYQVS--
-AD--------------------------------------------------KRTDGSR
NVIR--------TILQ--------------------------------------------
------------------------------------------------------------
------------------------------------QLEEEDLV----------------
----------------------------------------------ETAEGQ-GRRITAE
GRSLLDETAGDV-----------------------LEDL--DRPELERYA-----
>gi|448398965|ref|ZP_21570310.1| 30S ribosomal protein S19e [Haloterrigena limicola JCM 13563]
------------MATM--------------------------------------------
---------YDVPADDLIEALADDL--ADRLEEPD----W--------------------
----------AKFAKTGVDNELPPEQE-----DFWATRAASLLRKVAD------------
---------RGPVGV-----------------ERLSTEY------GGAKDGSNRYQVA--
-PD--------------------------------------------------KRADGSK
NLIR--------TILQ--------------------------------------------
------------------------------------------------------------
------------------------------------QLEEEGLV----------------
----------------------------------------------ETAEGE-GRRVTAD
GQSLLDDTAGAV-----------------------LESL--DRPELERYA-----
>gi|448319510|ref|ZP_21509006.1| 30S ribosomal protein S19e [Natronococcus amylolyticus DSM 10524]
------------MATM--------------------------------------------
---------YDVPADDLIEALAEDL--EDRLDEPD----W--------------------
----------SQFAKTGVDRELPPEQE-----DFWATRAASLLRKVAD------------
---------RGPVGV-----------------ERLSTEY------GGGKAGTNRYRVA--
-PD--------------------------------------------------RRTDGSK
NVIR--------TILQ--------------------------------------------
------------------------------------------------------------
------------------------------------QLEEEDLV----------------
----------------------------------------------ETAEGE-GRRITPA
GRSLLDDTAGEV-----------------------LEEL--DRPELERYA-----
>gi|435847685|ref|YP_007309935.1| ribosomal protein S19E (S16A) [Natronococcus occultus SP4]
------------MATM--------------------------------------------
---------YDVPADDLIEALAEDL--EDRLDEPD----W--------------------
----------SQFAKTGVDRELPPEQE-----DFWATRAASLLRKVAD------------
---------RGPVGV-----------------ERLSTEY------GGAKGGTNRYRVA--
-PD--------------------------------------------------RRTDGSK
NVIR--------TILQ--------------------------------------------
------------------------------------------------------------
------------------------------------QLEEEGLV----------------
----------------------------------------------ETAEGE-GRRITAD
GRSLLDDTAGNV-----------------------LEEL--DRPELERYA-----
>gi|448315442|ref|ZP_21505090.1| 30S ribosomal protein S19e [Natronococcus jeotgali DSM 18795]
------------MATM--------------------------------------------
---------YDVPADDLIEALAEDL--EDRLDEPD----W--------------------
----------GQFAKTGVDRELPPEQE-----DFWATRAASLLRKVAD------------
---------RGPIGV-----------------ERLSTEY------GGTKGGTNRYRVA--
-PD--------------------------------------------------RRTDGSK
NVIR--------TILQ--------------------------------------------
------------------------------------------------------------
------------------------------------QLEEEDLV----------------
----------------------------------------------ETAEGE-GRRITAD
GRSLLDDTAGQV-----------------------LEEL--DRPELERYA-----
>lcl|38023_2511 unnamed protein product
------------MATM--------------------------------------------
---------YDVPADDLIEALADDL--ADRLEEPE----W--------------------
----------GAFAKSGVDKELPPEQD-----DFWATRAASLLRKVAD------------
---------RGPVGV-----------------ERLSTEY------GGAKGGSNRYRVA--
-PD--------------------------------------------------KRADGSK
NLIR--------TILQ--------------------------------------------
------------------------------------------------------------
------------------------------------QLEDEDLV----------------
----------------------------------------------ETAEGE-GRRITAE
GQSLLDDTAGQV-----------------------LDEL--DRPELERYA-----
>gi|448347827|ref|ZP_21536697.1| 30S ribosomal protein S19e [Natrinema altunense JCM 12890]
------------MATM--------------------------------------------
---------YDVPADDLIEALADDL--ADRLEEPE----W--------------------
----------GAFAKSGVDKELPPEQD-----DFWATRAASLLRKVAD------------
---------RGPVGV-----------------ERLSTEY------GGAKGGSNRYRVA--
-PD--------------------------------------------------KRADGSK
NLIR--------TILQ--------------------------------------------
------------------------------------------------------------
------------------------------------QLEDEDLV----------------
----------------------------------------------ETAEGE-GRRITAE
GQSLLDDTAGQV-----------------------LDEL--DRPELERYA-----
>gi|448336142|ref|ZP_21525251.1| 30S ribosomal protein S19e [Natrinema pallidum DSM 3751]
------------MATM--------------------------------------------
---------YDVPADDLIEALADDL--ADRLEEPE----W--------------------
----------GAFAKSGVDKELPPEQD-----DFWATRAASLLRKVSD------------
---------RGPIGV-----------------ERLSTEY------GGAKGGSNRYQVA--
-PD--------------------------------------------------KRADGSK
NLIR--------TILQ--------------------------------------------
------------------------------------------------------------
------------------------------------QLEDEDLV----------------
----------------------------------------------ETAEGE-GRRITAE
GQSLLDDTAGQV-----------------------LDDL--DRPELERYA-----
>gi|448341804|ref|ZP_21530760.1| 30S ribosomal protein S19e [Natrinema gari JCM 14663]
------------MATM--------------------------------------------
---------YDVPADDLIEALADDL--ADRLEEPE----W--------------------
----------GAFAKSGVDKELPPEQD-----DFWATRAASLLRKVSD------------
---------RGPIGV-----------------ERLSTEY------GGAKGGSNRYRVA--
-PD--------------------------------------------------KRADGSK
NLIR--------TILQ--------------------------------------------
------------------------------------------------------------
------------------------------------QLEDEGLV----------------
----------------------------------------------ETAEGE-GRRITAE
GQSLLDDTAGQV-----------------------LDEL--DRPELERYA-----
>gi|397774395|ref|YP_006541941.1| ribosomal protein S19e [Natrinema sp. J7-2]
------------MATM--------------------------------------------
---------YDVPADDLIEALADDL--ADRLEEPE----W--------------------
----------GAFAKSGVDKELPPEQD-----DFWATRAASLLRKVSD------------
---------RGPIGV-----------------ERLSTEY------GGAKGGSNRYRVA--
-PD--------------------------------------------------KRADGSK
NLIR--------TILQ--------------------------------------------
------------------------------------------------------------
------------------------------------QLEDEGLV----------------
----------------------------------------------ETAEGE-GRRITAE
GQSLLDDTAGQV-----------------------LDEL--DRPELERYA-----
>gi|448378953|ref|ZP_21560917.1| 30S ribosomal protein S19e [Haloterrigena thermotolerans DSM 11522]
------------MATM--------------------------------------------
---------YDVPADDLIEALADDL--ADRLEEPD----W--------------------
----------GKFAKSGVANELPPEQD-----DFWATRAASLLRKVAD------------
---------RGPIGV-----------------ERLSTEY------GGAKGGSNRYQVA--
-PA--------------------------------------------------KRTDGSK
NLIR--------TILQ--------------------------------------------
------------------------------------------------------------
------------------------------------QLEEEDLV----------------
----------------------------------------------ETAEGE-GRRITAD
GRSLLDETADEV-----------------------LEEL--DRPELERYA-----
>gi|448332617|ref|ZP_21521848.1| 30S ribosomal protein S19e [Natrinema pellirubrum DSM 15624]
------------MATM--------------------------------------------
---------YDVPADDLIEALADDL--ADRLEEPD----W--------------------
----------GKFAKSGVANELPPEQD-----DFWATRAASLLRKVAD------------
---------RGPIGV-----------------ERLSTEY------GGAKGGSNRYQVA--
-PA--------------------------------------------------KRTDGSK
NLIR--------TILQ--------------------------------------------
------------------------------------------------------------
------------------------------------QLEEEDLV----------------
----------------------------------------------ETAEGE-GRRITAD
GRSLLDETADEV-----------------------LEEL--DRPELERYA-----
>gi|448389924|ref|ZP_21565854.1| 30S ribosomal protein S19e [Haloterrigena salina JCM 13891]
------------MATM--------------------------------------------
---------YDVPADDLIEALADDL--SDRLEEPE----W--------------------
----------GKFAKSGVANELPPEQE-----EFWATRAASLLRKVAD------------
---------RGPIGV-----------------ERLSTEY------GGSKGGSNRYQVA--
-PD--------------------------------------------------KRTDGSK
NLIR--------TILQ--------------------------------------------
------------------------------------------------------------
------------------------------------QLEEEDLV----------------
----------------------------------------------ETAEGE-GRRITAE
GQSLLDDTAGEV-----------------------LEEL--DRPELERYA-----
>gi|448364705|ref|ZP_21553286.1| 30S ribosomal protein S19e [Natrialba aegyptia DSM 13077]
------------MATM--------------------------------------------
---------YDVPADDLIEALAADF--EDRLDEPE----W--------------------
----------SEFTKSGVDRELPPEQE-----DFWATRAASLLRKVAD------------
---------RGPVGV-----------------ERLATEY------GGGKNGSNRYQVA--
-PD--------------------------------------------------KRADGSR
NMIR--------TILQ--------------------------------------------
------------------------------------------------------------
------------------------------------QLEEEDLV----------------
----------------------------------------------ETAEGE-GRRITAE
GQSLLDDTAGDV-----------------------LEDL--DRPELERYA-----
>gi|448361174|ref|ZP_21549797.1| 30S ribosomal protein S19e [Natrialba asiatica DSM 12278]
------------MATM--------------------------------------------
---------YDVPADDLIEALAADF--EDRLDEPE----W--------------------
----------GEFTKSGVDRELPPKQE-----DFWATRAASLLRKVAD------------
---------RGPVGV-----------------ERLATEY------GGSKNGSNRYQVA--
-PD--------------------------------------------------KRADGSR
NMIR--------TILQ--------------------------------------------
------------------------------------------------------------
------------------------------------QLEEEDLV----------------
----------------------------------------------ETAEGE-GRRITAE
GQSLLDDTAGGV-----------------------LEDL--DRPELERYA-----
>gi|448351455|ref|ZP_21540261.1| 30S ribosomal protein S19e [Natrialba taiwanensis DSM 12281]
------------MATM--------------------------------------------
---------YDVPADDLIEALAADF--EDRLDEPE----W--------------------
----------GEFTKSGVDRELPPKQE-----DFWATRAASLLRKVAD------------
---------RGPVGV-----------------ERLATEY------GGGKNGSNRYQVA--
-PD--------------------------------------------------KRADGSR
NTIR--------TILQ--------------------------------------------
------------------------------------------------------------
------------------------------------QLEEEDLV----------------
----------------------------------------------ETAEGE-GRRITAE
GQSLLDETAGDV-----------------------LEDL--DRPELERYA-----
>gi|448312926|ref|ZP_21502659.1| 30S ribosomal protein S19e [Natronolimnobius innermongolicus JCM 12255]
------------MATM--------------------------------------------
---------YDVPADDLIEALADEL--EDRLDEPD----W--------------------
----------SKFTKSGVDRELPPEQE-----DFWATRAASLLRKVAD------------
---------RGPVGV-----------------ERLSTEY------GGSKSGSNRYQVA--
-PD--------------------------------------------------KRADGSK
NLIR--------TILQ--------------------------------------------
------------------------------------------------------------
------------------------------------QLEEEDLV----------------
----------------------------------------------ETAEGE-GRRITAE
GQSLLDDTAGSV-----------------------LEEL--DRPELERYA-----
>gi|284166741|ref|YP_003405020.1| ribosomal protein S19e [Haloterrigena turkmenica DSM 5511]
------------MATM--------------------------------------------
---------YDVPADDLIEALADDL--EERLDEPD----W--------------------
----------GKFVKSGVDRELPPEQE-----DFWATRAASLLRKVSD------------
---------RGPIGV-----------------ERLSTEY------GGAKGGSNRYQVA--
-PD--------------------------------------------------KRADGSK
NLIR--------TILQ--------------------------------------------
------------------------------------------------------------
------------------------------------QLEEEDLV----------------
----------------------------------------------ETAEGE-GRRITAE
GQSLLDDTAGEV-----------------------LEEL--DRPELERYA-----
>gi|448299622|ref|ZP_21489631.1| 30S ribosomal protein S19e [Natronorubrum tibetense GA33]
------------MATM--------------------------------------------
---------YDVPADDLIEALADDL--EERLDEPD----W--------------------
----------GKFVKSGVDRELPPEQE-----QFWATRAASLLRKVSD------------
---------RGPVGV-----------------ERLSTEY------GGGKT-SNRYQVA--
-PD--------------------------------------------------KRADGSK
NLIR--------TILQ--------------------------------------------
------------------------------------------------------------
------------------------------------QLEEEDLV----------------
----------------------------------------------ETAEGE-GRRITPA
GQSLLDDTAGNV-----------------------LEEL--DRPELERYA-----
>gi|448328933|ref|ZP_21518238.1| 30S ribosomal protein S19e [Natrinema versiforme JCM 10478]
------------MATM--------------------------------------------
---------YDVPADDLIEALADDL--ADRLEEPD----W--------------------
----------GQFAKSGVANELPPEQD-----DFWATRAASLLRKVAD------------
---------RGPVGV-----------------ERLSTEY------GGAKSGSNRYQVA--
-PD--------------------------------------------------KRADGSK
NLIR--------TILQ--------------------------------------------
------------------------------------------------------------
------------------------------------QLEEEDLV----------------
----------------------------------------------ETAEGQ-GRRITPE
GRSLLDDTAGSV-----------------------LEDL--DRPELERYA-----
>gi|289581188|ref|YP_003479654.1| 30S ribosomal protein S19e [Natrialba magadii ATCC 43099]
------------MATM--------------------------------------------
---------YDVPADDLIEALAEDL--ADRLDEPD----W--------------------
----------GEFAKSGVDRELPPEQE-----DFWATRAASLLRKVAD------------
---------RGPVGV-----------------ERLSTEY------GGGKNGSNRYQVA--
-PD--------------------------------------------------KRADGSK
NLIR--------TILQ--------------------------------------------
------------------------------------------------------------
------------------------------------QLEEEDLV----------------
----------------------------------------------ETAEGE-GRRITAE
GRSLLDDTAGNV-----------------------LEDL--DRPELERYA-----
>gi|448353830|ref|ZP_21542603.1| 30S ribosomal protein S19e [Natrialba hulunbeirensis JCM 10989]
------------MATM--------------------------------------------
---------YDVPADDLIEALAEDL--ADRLDEPD----W--------------------
----------GEFAKSGVDRELPPEQE-----DFWATRAASLLRKVAD------------
---------RGPVGV-----------------ERLSTEY------GGGKNGSNRYQVA--
-PD--------------------------------------------------KRADGSK
NLIR--------TILQ--------------------------------------------
------------------------------------------------------------
------------------------------------QLEEEDLV----------------
----------------------------------------------ETAEGE-GRRITAE
GRSLLDDTAGSV-----------------------LEDL--DRPELERYA-----
>gi|448357475|ref|ZP_21546173.1| 30S ribosomal protein S19e [Natrialba chahannaoensis JCM 10990]
------------MATM--------------------------------------------
---------YDVPADDLIEALAEDL--ADRLDEPD----W--------------------
----------GEFAKSGVDRELPPEQE-----DFWATRAASLLRKVAD------------
---------RGPVGV-----------------ERLSTEY------GGGKNGSNRYQVA--
-PD--------------------------------------------------KRADGSR
NLIR--------TILQ--------------------------------------------
------------------------------------------------------------
------------------------------------QLEEKDLV----------------
----------------------------------------------ETAEGE-GRRITAE
GRSLLDDTAGTV-----------------------LEDL--DRPELERYA-----
>gi|448304386|ref|ZP_21494324.1| 30S ribosomal protein S19e [Natronorubrum sulfidifaciens JCM 14089]
------------MATM--------------------------------------------
---------YDVPADDLIEALADEL--EDRLDEPD----W--------------------
----------GKFVKTGVDRELPPEQE-----DFWATRAASLLRKVAD------------
---------RGPVGV-----------------ERLSTEY------GGGKNGSNRYQVA--
-PD--------------------------------------------------KRADGSK
NLIR--------TLLQ--------------------------------------------
------------------------------------------------------------
------------------------------------QLEAEDLV----------------
----------------------------------------------ETAEGE-GRRITPE
GRSLLDDTAGAV-----------------------LEEL--DRPELERYA-----
>gi|448308135|ref|ZP_21498016.1| 30S ribosomal protein S19e [Natronorubrum bangense JCM 10635]
------------MATM--------------------------------------------
---------YDVPADDLIEALADDL--EDRLDEPD----W--------------------
----------GKFAKTGVDRELPPEQE-----DFWATRAASLLRKVAD------------
---------RGPIGV-----------------ERLSTEY------GGGKNGSNRYQVA--
-PD--------------------------------------------------KRADGSK
NLIR--------TILQ--------------------------------------------
------------------------------------------------------------
------------------------------------QLEEEDLV----------------
----------------------------------------------ETAEGQ-GRRITPE
GRSLLDDTAGAV-----------------------LEEL--DRPELERYA-----
>gi|336254849|ref|YP_004597956.1| 30S ribosomal protein S19e [Halopiger xanaduensis SH-6]
MVLNAAEGKHTPMATM--------------------------------------------
---------YDVPADALIEALAEDL--EERLDEPD----W--------------------
----------AQFAKTGVDRELPPEQE-----DFWATRAASLLRKVAD------------
---------RGPVGV-----------------ERLATEY------GGGKPGSNRYRVA--
-PD--------------------------------------------------KRSDGSR
NLIR--------TILQ--------------------------------------------
------------------------------------------------------------
------------------------------------QLEEEDLV----------------
----------------------------------------------ETAEGE-GRRVTPE
GQSLLDDTAGTV-----------------------LEDL--DRPELERYA-----
>gi|429192363|ref|YP_007178041.1| ribosomal protein S19E (S16A) [Natronobacterium gregoryi SP2]
MVLNAAEGNPTPMATM--------------------------------------------
---------YDVPADDLIEALAEDL--EERLDEPD----W--------------------
----------AQFAKTGPDRELPPEQD-----DFWATRAASLLRKVAD------------
---------RGPVGV-----------------ERLATEY------GGAKDGSNRYRVA--
-PA--------------------------------------------------HRSDGSR
NMIR--------TILQ--------------------------------------------
------------------------------------------------------------
------------------------------------QLEEEGFV----------------
----------------------------------------------ETAEGE-GRRVTPD
GQSLLDETAGDV-----------------------LEEL--DRPELERYA-----
>gi|448693415|ref|ZP_21696784.1| 30S ribosomal protein S19e [Halobiforma lacisalsi AJ5]
------------MATM--------------------------------------------
---------YDVPADDLIEALAEDL--EERLDEPD----W--------------------
----------AQFTKTGADRELPPEQE-----DFWAVRAASLLRKVAD------------
---------RGPVGV-----------------ERLATEY------GGAKGGSTRYRVA--
-PA--------------------------------------------------HRTDGSR
NLIR--------TILQ--------------------------------------------
------------------------------------------------------------
------------------------------------QLEEEGLV----------------
----------------------------------------------ETAEGE-GRRVTPD
GQSLLDDTAGDV-----------------------LEEL--DRPELERYA-----
>gi|448720104|ref|ZP_21703161.1| 30S ribosomal protein S19e [Halobiforma nitratireducens JCM 10879]
------------MATM--------------------------------------------
---------YDVPADDLIEALAEDL--EERLDEPD----W--------------------
----------AQFAKTGADRELPPEQE-----DFWAVRAASLLRKVAD------------
---------RGPIGV-----------------ERLATEY------GGAKDGSTRYRVA--
-PA--------------------------------------------------HRTDGSR
NLIR--------TILQ--------------------------------------------
------------------------------------------------------------
------------------------------------QLEEEDLV----------------
----------------------------------------------ETAEGE-GRRITAD
GQSLLDDTAGDV-----------------------LEEL--DRPELERYA-----
>gi|335438465|ref|ZP_08561208.1| 30S ribosomal protein S19e [Halorhabdus tiamatea SARL4B]
------------MTTL--------------------------------------------
---------YDVPAEDLIEAVAEQLAEDSAIEAPE----W--------------------
----------LTFTTTGTGRELAPEQA-----DFWETRAASLLRKVAV------------
---------DSPVGV-----------------GALATAY------GGTKQGTNRYQVR--
-PK--------------------------------------------------HQSDGSR
NIIR--------TALQ--------------------------------------------
------------------------------------------------------------
------------------------------------QLEEAGYV----------------
----------------------------------------------STAEGE-GRRITAE
GQALLDSTAEDV-----------------------LEDL--DRPELERYA-----
>gi|257053049|ref|YP_003130882.1| 30S ribosomal protein S19e [Halorhabdus utahensis DSM 12940]
------------MTTL--------------------------------------------
---------YDVPAEDLIEAVAEQLAEDSAIEAPE----W--------------------
----------LTFTTTGTGRELAPEQE-----DFWETRAASLLRKVAV------------
---------DSPVGV-----------------GTLATAY------GGTKQGTNRYQVR--
-PK--------------------------------------------------HQADGSR
NIIR--------TALQ--------------------------------------------
------------------------------------------------------------
------------------------------------QLEDAGYV----------------
----------------------------------------------STAEGE-GRRITAD
GQALLDETAEEV-----------------------IEDL--DRPELERYA-----
>gi|448689650|ref|ZP_21695234.1| 30S ribosomal protein S19e [Haloarcula japonica DSM 6131]
------------MATL--------------------------------------------
---------YDVPPEELIEALTETLADEDDIEAPD----W--------------------
----------IEFTKTGVDRELPPEQE-----DFWTRRAASLLRKVAV------------
---------DGPVGV-----------------NALRSEY------GTSKQGTTRYRVR--
-PH--------------------------------------------------HKTKGSG
NIIR--------TALQ--------------------------------------------
------------------------------------------------------------
------------------------------------QLEDAGYI----------------
----------------------------------------------ETSEND-GRRVTGE
GRSLLDDTAGDL-----------------------LTEL--DRPELERYA-----
>gi|448634344|ref|ZP_21674742.1| 30S ribosomal protein S19e [Haloarcula vallismortis ATCC 29715]
------------MATL--------------------------------------------
---------YDVPPEELIEALTETLADEDDIEAPD----W--------------------
----------AEYTKTGVDRELPPEQE-----DFWARRAASLLRKVAV------------
---------DGPVGV-----------------NALRSEY------GTSKQGTTRYRVR--
-PH--------------------------------------------------HKTKGSG
NIIR--------TALQ--------------------------------------------
------------------------------------------------------------
------------------------------------QLEDAGYV----------------
----------------------------------------------ETSEND-GRRVTGA
GRSLLDDTAGDL-----------------------LTEL--DRPELERYA-----
>gi|448668276|ref|ZP_21686407.1| 30S ribosomal protein S19e [Haloarcula amylolytica JCM 13557]
------------MATL--------------------------------------------
---------YDVPPEELIEALTETLADEDDIEAPD----W--------------------
----------AEYTKTGVDRELPPEQE-----DFWARRAASLLRKVAV------------
---------DGPVGV-----------------NALRSEY------GTSKQGTTRYRVR--
-PH--------------------------------------------------HKTKGSG
NIIR--------TALQ--------------------------------------------
------------------------------------------------------------
------------------------------------QLEDAGYV----------------
----------------------------------------------ETSEND-GRRVTGD
GRSLLDDTAGDL-----------------------LTEL--DRPELERYA-----
>gi|344210737|ref|YP_004795057.1| 30S ribosomal protein S19e [Haloarcula hispanica ATCC 33960]
------------MATL--------------------------------------------
---------YDVPPEELIEALTETLADEDDIEAPD----W--------------------
----------AEYTKTGVDRELPPEQE-----DFWARRAASLLRKVAV------------
---------DGPVGV-----------------NALRSEY------GTSKQGTTRYRVR--
-PH--------------------------------------------------HKTKGSG
NIIR--------TALQ--------------------------------------------
------------------------------------------------------------
------------------------------------QLEDAGYV----------------
----------------------------------------------ETSEND-GRRVTGD
GRSLLDDTAGDL-----------------------LTEL--DRPELERYA-----
>gi|448679261|ref|ZP_21690098.1| 30S ribosomal protein S19e [Haloarcula argentinensis DSM 12282]
------------MATL--------------------------------------------
---------YDVPPEELIEALTETLADEDDIEAPD----W--------------------
----------AEFTKTGVDRELPPEQE-----DFWTRRAASLLRKVAV------------
---------DGPVGV-----------------NALRSEY------GTSKQGTTRYRVR--
-PH--------------------------------------------------QKTKGSG
NIIR--------TALQ--------------------------------------------
------------------------------------------------------------
------------------------------------QLEDAGYV----------------
----------------------------------------------ETSEND-GRRVTGD
GRSLLDDTAGDL-----------------------LTEL--DRPELERYA-----
>gi|448654701|ref|ZP_21681627.1| 30S ribosomal protein S19e [Haloarcula californiae ATCC 33799]
------------MATL--------------------------------------------
---------YDVPPEELIEALTETLADEDDIEAPD----W--------------------
----------AEFTKTGVDRELPPEQE-----DFWTRRAASLLRKVAV------------
---------DGPVGV-----------------NALRSEY------GTSKQGTTRYRVR--
-PH--------------------------------------------------QKTKGSG
NIIR--------TALQ--------------------------------------------
------------------------------------------------------------
------------------------------------QLEDAGYV----------------
----------------------------------------------ETSEND-GRRVTGD
GRSLLDDTAGDL-----------------------LTEL--DRPELERYA-----
>gi|55379741|ref|YP_137591.1| 30S ribosomal protein S19 [Haloarcula marismortui ATCC 43049]
------------MATL--------------------------------------------
---------YDVPPEELIEALTETLADEDDIEAPD----W--------------------
----------AEFTKTGVDRELPPEQE-----DFWTRRAASLLRKVAV------------
---------DGPVGV-----------------NALRSEY------GTSKQGTTRYRVR--
-PH--------------------------------------------------QKTKGSG
NIIR--------TALQ--------------------------------------------
------------------------------------------------------------
------------------------------------QLEDAGYV----------------
----------------------------------------------ETSEND-GRRVTGD
GRSLLDDTAGDL-----------------------LTEL--DRPELERYA-----
>gi|448641437|ref|ZP_21678047.1| 30S ribosomal protein S19e [Haloarcula sinaiiensis ATCC 33800]
------------MATL--------------------------------------------
---------YDVPPEELIEALTETLADEDDIEAPD----W--------------------
----------AEFTKTGVDRELPPEQE-----DFWTRRAASLLRKVAV------------
---------DGPVGV-----------------NALRSEY------GTSKQGTTRYRVR--
-PH--------------------------------------------------QKTKGSG
NIIR--------TALQ--------------------------------------------
------------------------------------------------------------
------------------------------------QLEDAGYV----------------
----------------------------------------------ETSEND-GRRVTGD
GRSLLDDTAGDL-----------------------LTEL--DRPELERYA-----
>lcl|38015_929 unnamed protein product
------------------------------------------------------------
------------------------------------------------------------
------------------------------------------------------------
------------------------------------------------------------
--------------------------------------------------------MGSG
NIIR--------TALQ--------------------------------------------
------------------------------------------------------------
------------------------------------QLEDAGYV----------------
----------------------------------------------ETSEND-GRRVTGD
GRSLLDDTAGDL-----------------------LTEL--DRPELERYA-----
>gi|452206029|ref|YP_007486151.1| 30S ribosomal protein S19e [Natronomonas moolapensis 8.8.11]
------------MTTF--------------------------------------------
---------YDVPAEDLIEAVAEKL--ESDLEEPE----W--------------------
----------LAYTKTGTGRELPPEQE-----DFWSRRAASLLRKVAV------------
---------DGPVGV-----------------ERLRGAY------GDSANGTTRYRVR--
-PN--------------------------------------------------HKHDGSG
NVIR--------TALQ--------------------------------------------
------------------------------------------------------------
------------------------------------QLEDAGYI----------------
----------------------------------------------DTSEKR-GRTASGE
GRALLDDTAEEL-----------------------IEEL--DRPELERYA-----
>gi|76801784|ref|YP_326792.1| 30S ribosomal protein S19e [Natronomonas pharaonis DSM 2160]
------------MTTL--------------------------------------------
---------YDVPAEDLIEAVADEL--EDELEAPE----W--------------------
----------LAYSKTGTGRELPPEQD-----DFWSRRAASLLRKVAV------------
---------DGPVGV-----------------ERLRTAY------GNSENGSTRYRVR--
-PK--------------------------------------------------HKQDGSG
NVIR--------TALQ--------------------------------------------
------------------------------------------------------------
------------------------------------QLEDAGYI----------------
----------------------------------------------ETAEGR-GRTITGD
GRALLDETAEDV-----------------------LESL--DRPELERYA-----
