# Supplementary material for: Inteins as indicators of gene flow in the halobacteria
Source: Front Microbiol. 2014 Jun 26;5:299. doi: 10.3389/fmicb.2014.00299 (PMC4071816; doi:10.3389/fmicb.2014.00299)
Supplement: Supplementary file 1 [file DataSheet1.ZIP › data_file1/reference_tree_alignment/S19e.fasta]

>candidatus_nanosalinarum_J07AB56
------------MTTAYDVRPQPLVESLTGEL--EGEVDRPDWANYSKSGSDRQRVPDQE
DWYVRRCASILRKLYIDGPSGVSRLRTYYGGRKDNGH----APEHSGKASGKVIRTALQK
LESHGYVETEEGEGRSLTDDGKSLVDSHAAQVA--------------
>hgn_salarium_B_1
---------MQDMVTLYDVPADELIEELADRL--EDRIEAPEWSQFTKTGSAKELPPQDD
DFWFVRAGSLLRKVATKGPIGLETLAVEYGSKKRGSNRYRVAKAKTSTGAKKINRVILQQ
LEEEGLVETAQGEGRRITADGRSFLDDAANDVFERL--DRPELERYA
>hns_J07HN4
------------MVTLYDVPTEELIEELTDRL--ADRLETPEWVEYTKTSHDRELPPQQE
DFWERRGASLLRKVAIEGPIGVERLSTAYGGTKSGSNRYVVAPATQVDGSTKIIRELLTQ
LEDDGLVQTAQGEGRRTTADGDAFLDEVAKDVFDDL--DNPELERYA
>hns_J07HN6
------------MVTLYDVPAEELIEELTARL--ADRLETPEWIEFTKTSHDRELPPQQD
DFWERRAASLLRKVAINGPIGVERLSTQYGGTKGGTNRYAVAPPQQVDGSRKIIREALTQ
LEDEGLVQTAQGEGRRTTADGDAFLDEVAQAVFEDL--DRPELERYA
>hqr_walsbyi_C23
------------MVSVYDVPADALIEDVADRL--ADRIEEPEWMAYAKSGQSRELPPQQD
DFWYVRAASLLRKVAKNGPIGIDHLAAEYGGRKRGSNRYRVASDHSTTGSKNIIRTALQQ
LEDEGLVSTAKGQGRRISPEGQQFLDNAASDVLEEL--DRPELERYA
>hqr_walsbyi_DSM_16790
------------MVSVYDVPADALIEDVADRL--ADRIEEPEWMAYAKSGQSRELPPQQD
DFWYVRAASLLRKVAKNGPIGIDHLAAEYGGRKRGSNRYRVASDHSTTGSKNIIRTALQQ
LENEGLVSTAKGQGRRISPEGQQFLDNAASDVLEEL--DRPELERYA
>hfx_elongans_ATCC_BAA_1513
------------MVTIYDVPADALIEEVAGRL--EDRIEQPDWMAFAKTGQTRELPPQQD
NFWFIRGASLLRKVAMNGPVGVDRLSTEYGGRKRGSNRYRVSGTHSDSSGKKIIRTLLQQ
LEEEGLIETAKGEGRRITAEGTSFLDNAASDVLTDL--DRPELERYA
>hfx_larsenii_JCM_13917
------------MVTIYDVPADALIEEVAGRL--EDRIEQPDWMAFAKTGQTRELPPQQD
NFWFIRGASLLRKVAMNGPVGVDRLSTEYGGRKRGSNRYRVAGTHSDSSGKKIIRTLLQQ
LEEEGLIETAKGEGRRITAEGTSFLDNAASDVLADL--DRPELERYA
>hfx_alexandrinus_JCM_10717
------------MVTIYDVPADALIEEVAGRL--EDRIEQPDWMAFAKSGQTRELPPQQD
DFWYVRGASLLRKVAMNGPVGVDRLSTEYGGLKRGSNRYSVSGAHSDAGSKNIIRTLLQQ
LEEEGLVETAKGEGRRITAEGTSFLDNAASDVLSDL--DRPELERYA
>hfx_ATCC_BAA-644
------------MVTIYDVPADALIEEVAGRL--EDRIEQPDWMAFAKSGQTRELPPQQD
DFWYVRGASLLRKVAMNGPVGVDRLSTEYGGLKRGSNRYSVSGAHSDAGSKNIIRTLLQQ
LEEEGLVETAKGEGRRITAEGTSFLDNAASDVLSDL--DRPELERYA
>hfx_ATCC_BAA-645
------------MVTIYDVPADALIEEVAGRL--EDRIEQPDWMAFAKSGQTRELPPQQD
DFWYVRGASLLRKVAMNGPVGVDRLSTEYGGLKRGSNRYSVSGAHSDAGSKNIIRTLLQQ
LEEEGLVETAKGEGRRITAEGTSFLDNAASDVLSDL--DRPELERYA
>hfx_ATCC_BAA-646
------------MVTIYDVPADALIEEVAGRL--EDRIEQPDWMAFAKSGQTRELPPQQD
DFWYVRGASLLRKVAMNGPVGVDRLSTEYGGLKRGSNRYSVSGAHSDAGSKNIIRTLLQQ
LEEEGLVETAKGEGRRITAEGTSFLDNAASDVLSDL--DRPELERYA
>hfx_BAB-2207
------------MVTIYDVPADALIEEVAGRL--EDRIEQPDWMAFAKSGQTRELPPQQD
DFWYVRGASLLRKVAMNGPVGVDRLSTEYGGLKRGSNRYSVSGAHSDAGSKNIIRTLLQQ
LEEEGLVETAKGEGRRITAEGTSFLDNAASDVLSDL--DRPELERYA
>hfx_denitrificans_ATCC_35960
------------MVTIYDVPADALIEEVAGRL--EDRIEQPDWMAFAKSGQTRELPPQQD
DFWYVRGASLLRKVAMNGPVGVDRLSTEYGGLKRGSNRYSVSGAHSDAGSKNIIRTLLQQ
LEEEGLVETAKGEGRRITAEGTSFLDNAASDVLSDL--DRPELERYA
>hfx_lucentense_DSM_14919
------------MVTIYDVPADALIEEVAGRL--EDRIEQPDWMAFAKSGQTRELPPQQD
DFWYVRGASLLRKVAMNGPVGVDRLSTEYGGLKRGSNRYSVSGAHSDAGSKNIIRTLLQQ
LEEEGLVETAKGEGRRITAEGTSFLDNAASDVLSDL--DRPELERYA
>hfx_volcanii_DS2
------------MVTIYDVPADALIEEVAGRL--EDRIEQPDWMAFAKSGQTRELPPQQD
DFWYVRGASLLRKVAMNGPVGVDRLSTEYGGLKRGSNRYSVSGAHSDAGSKNIIRTLLQQ
LEEEGLVETAKGEGRRITAEGTSFLDNAASDVLSDL--DRPELERYA
>hfx_gobbonsii_ATCC_33959
------------MVTIYDVPADALIEEVAGRL--EDRIEQPDWMAFAKSGQTRELPPQQD
NFWFVRGASLLRKVAMNGPVGVDRLSTEYGGLKRGSNRYSVSGAHSDAGSKNIIRTLLQQ
LEEEGLVETAKGEGRRITAEGTSFLDNAASDVLSDL--DRPELERYA
>hfx_prahovense_DSM_18310
------------MVTIYDVPADALIEEVAGRL--EDRIEQPDWMAFAKSGQTRELPPQQD
NFWFVRGASLLRKVAMNGPVGVDRLSTEYGGLKRGSNRYSVSGAHSDAGSKNIIRTLLQQ
LEEEGLVETAKGEGRRITAEGTSFLDNAASDVLSDL--DRPELERYA
>hfx_mediterranei_ATCC_33500
------------MVTIYDVPADALIEEVAGRL--EDRIEQPDWMAFAKSGQTRELPPQQD
NFWFIRGASLLRKVAMNGPVGVDRLSTEYGGLKRGSNRYSVSGAHSDTGSKKVIRKLLQQ
LEEEGFVETAKGEGRRITAEGTSFLDNAASDVLSDL--DRPELERYA
>hfx_mucosum_ATCC_BAA_1512
------------MVTIYDVPADALIEEVAGRL--EDRIEQPDWMAFAKSGQTRELPPQQD
NFWFIRGASLLRKVAMNGPVGVDRLSTEYGGLKRGSNRYSVSGAHNDTGSKKIIRKLLQQ
LEEEGFVETAKGEGRRITADGTSFLDNAASDVLSDL--DRPELERYA
>hgm_borinquense_DSM_11551
------------MVTLYDVPADALIEDVADRL--EDRIEEPEWMAFAKTGQTRELPPQQD
NFWYVRTASLLRKVAMNGPVGVDRLSTEYGGRKRGTNRYVVSGKHSDTGSKNIIRTALQQ
LEEEGLIRTAQGEGRVITDEGRSFLDNAAADVFESL--DRPELERYA
>hsn_pallida_JCM_14848
------------MVTLYDVPADDLIEDVAERL--EDRIEAADWMNYAKTGQTKELPPQQE
DFWHVRAASLLRKVAMNGPVGVDRLSTEYGGRKRGSNRYVVSGKHADTGSKNIIRTILQQ
LEEEGLIRTAQGEGRLVTDEGRSFLDNAAADVFESL--DRPELERYA
>hbt_sp_NRC_1
------------MATLYDAPVDELIDELAADL--ETRLDEPDWANYAKTGAGRELPPEQS
DFWATRAASLLRKVAIDGPIGVKRLSEAYGSTTSGSNRYVVAPSTTTAGSRNIVRTILQQ
LEAEGLVEQQHDHGRVVTGDGRSLLDETAGDVIESL--DRPELERYA
>hbt_salinarum_R_1
------------MATLYDAPVDELIDELAADL--ETRLDEPDWANYAKTGAGRELPPEQS
DFWATRAASLLRKVAIDGPIGVKRLSEAYGSTTSGSNRYVVAPSTTTAGSRNIVRTILQQ
LEAEGLVEQQHDHGRVVTGDGRSLLDETAGDVIESL--DRPELERYA
>hbt_sp_DL_1
------------MATLYDAPADELLAELAEEL--EDELDEPDWAQFAKTGSGRELPPEQE
DFWATRAASLLRKVAMEGPIGVKRLSTAYGDTRDGSNRYVVSPSESAAGSRNIIRTILQQ
LEDAELVEQQHDRGRVVTAEGRSLLDDTANTVIENL--DRPELERYA
>hrr_J07HR59
------------MATIYDVPADALIEAVAERL--TDRIDEPDWVEFSKGGVFNELPPEQD
DFWYVRSASLIRKVAQEGPIGVERLSTQYGGKDKGSNRYQVRPGSHTGGSRNIIRTSLQE
MEDEGLIETAQGEGRRVTDEGHAFLTEIAGEVIEDL--DRPELERYA
>haloarchaeon_3A1_DGR
------------------------------------------------------------
-----------------EPIGIERLATEYGGKKRGSNRYVVAPGTHAGGSRKIIRASLQA
LEEEGLVETAQGEGRRVTDEGHTFLNEVADSVLEDL--DRPELERYA
>hrr_kocurii_JCM_14978
------------------------------------------------------------
---------------------------------------------------NLIRTSLQA
LEDDGLVTTAAGEGRRLSDDGEAFLSEVAADVFEDL--DRPELERYA
>hrr_Cb34
------------MVTIYDVPADALIEAVAARL--EDRIDEPDWVEFTKTGAGKELPPEQD
DFWYVRSASLLRKVAQNEPIGIERLATEYGSKKRGSNRYVVRPGEHESGSRKLIRASLQA
LEEEGLVTTAAGEGRRVSDEGEAFLSEVASEVLEDL--DRPELERYA
>hrr_hochstenium_ATCC_700873
------------MVTIYDVPADDLIEAVAARL--EDRIDEPDWVEFTKSGAGKELPPEQE
DFWYVRSASLLRKVAQNEPVGIERLATEYGSKKRGSNRYSVRPGEHEGGSRKLIRSALQA
LEDEGLVTIASGEGRRVSDEGEAFLSEVATEVFEDL--DRPELERYA
>hrr_tebenquichense_DSM_14210
------------MVTIYDVPADDLIEAVAARL--EDRIDEPDWVEFTKSGAGKELPPEQE
DFWYVRSASLLRKVAQNEPVGIERLATEYGSKKRGSNRYSVRPGEHEGGSRKLIRSALQA
LEDEGLVTIASGEGRRVSDEGEAFLSEVATEVFEDL--DRPELERYA
>hrr_SP9
MGLNDVRLKITSMVTVYDVPADGLIEAVAARL--EDRIDEPDWVEFTKSGAGKELPPEQD
DFWYVRSASLLRKVAQNEPVGIERLATEYGSKKRGSNRYSVRPGEHEGGSRKLIRSALQA
LEEEGLVTTASGEGRRVSDEGEAFLSEVATEVFEDL--DRPELERYA
>hrr_SP3
------------MVTVYDVPADDLIEAVAARL--EDRIDEPDWVEFTKSGAGKELPPEQD
DFWYVRSASLLRKVAQNEPVGIERLATEYGSKKRGSNRYSVRPGEHEGGSRKLIRSALQA
LEEEGLVTTASGEGRRVSDEGEAFLSEVATEVFEDL--DRPELERYA
>hrr_SP5
MVLNDAGVNRDPMVTIYDVPADDLIEAVAARL--EDRIDEPDWVEFAKTGAGKELPPEQD
DFWYVRSASLLRKVAQNEPIGIERLATEYGSKKRGSNRYVVRPPEHEGGSRNLIRTALQA
LEEEGLVTTASGEGRRLSDEGEAFLSEVATEVFEDL--DRPELERYA
>hrr_SP7
MVLNDAGVNRDPMVTIYDVPADDLIEAVAARL--EDRIDEPDWVEFAKTGAGKELPPEQD
DFWYVRSASLLRKVAQNEPIGIERLATEYGSKKRGSNRYVVRPPEHEGGSRNLIRTALQA
LEEEGLVTTASGEGRRLSDEGEAFLSEVATEVFEDL--DRPELERYA
>hrr_C2_a
------------MVTIYDVPADDLIEAVAARL--EDRIEEPDWVEFAKSGAGKELPPEQD
DFWYVRSASLLRKVAQNEPIGIERLATEYGSKKRGSNRYIVRPGEHEGGSRKLIRSSLQA
LEEDGLVTTASGEGRRLSDEGEAFLSEVATEVFEDL--DRPELERYA
>hrr_Ec15
------------MVTIYDVPADDLIEAVAARL--EDRIEEPDWVEFAKSGAGKELPPEQD
DFWYVRSASLLRKVAQNEPIGIERLATEYGSKKRGSNRYIVRPGEHEGGSRKLIRSSLQA
LEEDGLVTTASGEGRRLSDEGEAFLSEVATEVFEDL--DRPELERYA
>hrr_G37
------------MVTIYDVPADDLIEAVAARL--EDRIEEPDWVEFAKSGAGKELPPEQD
DFWYVRSASLLRKVAQNEPIGIERLATEYGSKKRGSNRYIVRPGEHEGGSRKLIRSSLQA
LEEDGLVTTASGEGRRLSDEGEAFLSEVATEVFEDL--DRPELERYA
>hrr_Ga2p
------------MVTIYDVPADDLIEAVAARL--EDRIEEPDWVEFAKSGAGKELPPEQD
DFWYVRSASLLRKVAQNEPIGIERLATEYGSKKRGSNRYIVRPGEHEGGSRKLIRSSLQA
LEEDGLVTTASGEGRRLSDEGEAFLSEVATEVFEDL--DRPELERYA
>hrr_Ga36
------------MVTIYDVPADDLIEAVAARL--EDRIEEPDWVEFAKSGAGKELPPEQD
DFWYVRSASLLRKVAQNEPIGIERLATEYGSKKRGSNRYIVRPGEHEGGSRKLIRSSLQA
LEEDGLVTTASGEGRRLSDEGEAFLSEVATEVFEDL--DRPELERYA
>hrr_LD3
------------MVTIYDVPADDLIEAVAARL--EDRIEEPDWVEFAKSGAGKELPPEQD
DFWYVRSASLLRKVAQNEPIGIERLATEYGSKKRGSNRYIVRPGEHEGGSRKLIRSSLQA
LEEDGLVTTASGEGRRLSDEGEAFLSEVATEVFEDL--DRPELERYA
>hrr_Fb21
------------MVTIYDVPADDLIEAVAARL--EDRIEEPDWVEFAKTGAGKELPPEQD
DFWYVRSASLLRKVAQNEPIGIERLATEYGSKKRGSNRYIVRPGEHEGGSRKLIRSSLQA
LEEDGLVTTASGEGRRLSDEGEAFLSEVATEVFEDL--DRPELERYA
>hrr_LG1
------------MVTIYDVPADDLIEAVAARL--EDRIEEPDWVEFAKTGAGKELPPEQD
DFWYVRSASLLRKVAQNEPIGIERLATEYGSKKRGSNRYIVRPGEHEGGSRKLIRSSLQA
LEEDGLVTTASGEGRRLSDEGEAFLSEVATEVFEDL--DRPELERYA
>hrr_californiensis_DSM_19288
------------MVTIYDVPADDLIEAVAARL--EDRIDEPDWVEFAKSGAGKELPPEQE
DFWYVRSASLLRKVAQNEPIGIERLATEYGSKKRGSNRYVVRPGEHEGGSRKLIRSSLQS
LEEEGLVTTASGEGRRLSDEGEAFLSEVATEVFEDL--DRPELERYA
>hrr_coriense_DSM_10284
------------MVTIYDVPADDLIEAVAARL--EDRIDEPDWVEFTKTGAGKELPPEQD
DFWYVRSASLLRKVAQNEPIGIERLATEYGSKKRGSNRYVVRPGEHEGGSRKLIRSSLQA
LEEEDLVTTASGEGRRLSDEGEAFLSEVATEVFEDL--DRPELERYA
>hrr_167
------------MVTIYDVPADDLIEAVAARL--EDRIDEPDWVEFAKTGAGKELPPEQD
DFWYVRSASLLRKVAQNEPIGIERLATEYGSKKRGSNRYVVRPGEHEGGSRKLIRSALQA
LEDDGLVTTASGEGRRLSDEGEAFLSEVATEVFEDL--DRPELERYA
>hrr_C2_b
------------MVTIYDVPADDLIEAVAARL--EDRIDEPDWVEFAKTGAGKELPPEQD
DFWYVRSASLLRKVAQNEPIGIERLATEYGSKKRGSNRYVVRPGEHEGGSRKLIRSALQA
LEDDGLVTTASGEGRRLSDEGEAFLSEVATEVFEDL--DRPELERYA
>hrr_arcis_JCM_13916
------------MVTIYDVPADDLIEAVAARL--EDRIDEPDWVEFAKTGAGKELPPEQD
DFWYVRSASLLRKVAQNEPIGIERLATEYGSKKRGSNRYVVRPGEHEGGSRKLIRSSLQA
LEEEGLVTTASGEGRRVSDEGEAFLSEVATEVFEDL--DRPELERYA
>hrr_C3
------------MVTIYDVPADDLIEAVAARL--EDRIDEPDWVEFAKTGAGKELPPEQD
DFWYVRSASLLRKVAQNEPIGIERLATEYGSKKRGSNRYVVRPGEHEGGSRKLIRSSLQA
LEEEGLVTTASGEGRRVSDEGEAFLSEVATEVFEDL--DRPELERYA
>hrr_distributum_JCM_10118
------------MVTIYDVPADDLIEAVAARL--EDRIDEPDWVEFAKTGAGKELPPEQD
DFWYVRSASLLRKVAQNEPIGIERLATEYGSKKRGSNRYVVRPGEHEGGSRKLIRSSLQA
LEEEGLVTTASGEGRRVSDEGEAFLSEVATEVFEDL--DRPELERYA
>hrr_LG2
------------MVTIYDVPADDLIEAVAARL--EDRIDEPDWVEFAKTGAGKELPPEQD
DFWYVRSASLLRKVAQNEPIGIERLATEYGSKKRGSNRYVVRPGEHEGGSRKLIRSSLQA
LEEEGLVTTASGEGRRVSDEGEAFLSEVATEVFEDL--DRPELERYA
>hrr_LG3
------------MVTIYDVPADDLIEAVAARL--EDRIDEPDWVEFAKTGAGKELPPEQD
DFWYVRSASLLRKVAQNEPIGIERLATEYGSKKRGSNRYVVRPGEHEGGSRKLIRSSLQA
LEEEGLVTTASGEGRRVSDEGEAFLSEVATEVFEDL--DRPELERYA
>hrr_litoreum_JCM_13561
------------MVTIYDVPADDLIEAVAARL--EDRIDEPDWVEFAKTGAGKELPPEQD
DFWYVRSASLLRKVAQNEPIGIERLATEYGSKKRGSNRYVVRPGEHEGGSRKLIRSSLQA
LEEEGLVTTASGEGRRVSDEGEAFLSEVATEVFEDL--DRPELERYA
>hrr_terrestre_JCM_10247
------------MVTIYDVPADDLIEAVAARL--EDRIDEPDWVEFAKTGAGKELPPEQD
DFWYVRSASLLRKVAQNEPIGIERLATEYGSKKRGSNRYVVRPGEHEGGSRKLIRSSLQA
LEEEGLVTTASGEGRRVSDEGEAFLSEVATEVFEDL--DRPELERYA
>hrr_T3cd
------------MVTIYDVPADDLIEAVAARL--EDRIDEPDWVEFAKTGAGKELPPEQD
DFWYVRSASLLRKVAQNEPIGIERLATEYGSKKRGSNRYVVRPGEHEGGSRKLIRSALQA
LEEDGLVTTASGEGRRVSDEGEAFLSEVATEVFEDL--DRPELERYA
>hrr_Ea8
-------MNRYSMVTIYDVPADALIEEVAARL--EDRIDEPEWVEFAKSGSGKELPPEQE
DFWYVRSASLLRKVAQNEPIGIERLATEYGSKKRGSNRYIVRPGRHSAGSRKLIRASLQA
LEEDGLVTTAAGEGRRVSDEGEAFLSEVAADVFEDL--DRPELERYA
>hrr_Eb13
------------MVTIYDVPADALIEEVAARL--EDRIDEPEWVEFAKSGSGKELPPEQE
DFWYVRSASLLRKVAQNEPIGIERLATEYGSKKRGSNRYIVRPGRHSAGSRKLIRASLQA
LEEEGLVTTAAGEGRRVSDEGEAFLSEVAAEVFEDL--DRPELERYA
>hrr_Ea1
-------MNRYSMVTIYDVPADALIEEVAARL--EDRIDEPEWVEFAKSGSGKELPPEQE
DFWYVRSASLLRKVAQNEPIGIERLATEYGSKKRGSNRYIVRPGRHSAGSRKLIRASLQA
LEEEGLVTTAAGEGRRVSDEGEAFLSEVAAEVFEDL--DRPELERYA
>hrr_hd13
-------MNRYSMVTIYDVPADALIEEVAARL--EDRIDEPEWVEFAKSGSGKELPPEQE
DFWYVRSASLLRKVAQNEPIGIERLATEYGSKKRGSNRYIVRPGRHSAGSRKLIRASLQA
LEEEGLVTTAAGEGRRVSDEGEAFLSEVAAEVFEDL--DRPELERYA
>hrr_IB24
-------MNRYSMVTIYDVPADALIEEVAARL--EDRIDEPEWVEFAKSGSGKELPPEQE
DFWYVRSASLLRKVAQNEPIGIERLATEYGSKKRGSNRYIVRPGRHSSGSRKLIRASLQA
LEEEGLVTTAAGEGRRVSDEGEAFLSEVAAEVFEDL--DRPELERYA
>hrr_aidingense_JCM_13916
------------MVTIYDVPADALIEEVAARL--EDRIEEPAWVEFAKSGAGKELPPEQE
DFWYVRSASLLRKVAQNEPIGIERLATEYGSKKRGSNRYSVRPGEHEGGSRKLIRASLQA
LEDDGLVTTAAGEGRRLSDDGEAFLSEVAADVLEDL--DRPELERYA
>hrr_saccharovorum_DSM_1137
------------MVTIYDVPADALIEEVAARL--EDRIDEPDWVEFTKSGAGKELPPEQE
DFWYVRSASLLRKVAQNEPIGIERLATEYGSKKRGSNRYSVRPGEHEGGSRKLIRTSLQA
LEDEGLVTTAAGEGRRVSDEGEAFLSEVATEVFEDL--DRPELERYA
>hrr_C49
------------MVTIYDVPADALIEEVAARL--EDRIDEPDWVEFAKSGAGKELPPEQE
DFWYVRSASLLRKVAQNEPIGIERLATEYGSKKRGSNRYSVRPGEHEGGSRKLIRASLQA
LEDDGLVTTAAGEGRRISDEGEAFLSEVATEVFEDL--DRPELERYA
>hrr_lacusprofundi_ATCC_49239
------------MVTIYDVPADALIEEVAARL--EDRIDEPDWVEFAKSGAGKELPPEQE
DFWYVRSASLLRKVAQNEPIGIERLATEYGSKKRGSNRYSVRPGEHEGGSRKLIRASLQA
LEEDGLVTTAAGEGRRISDDGEAFLSEVAADVFEDL--DRPELERYA
>hrr_lipolyticum_DSM_21995
------------MVTIYDVPADALIEEVAARL--EDRIDEPEWVEFAKSGAGKELPPEQE
DFWYVRSASLLRKVAQNEPIGIERLATEYGSKKRGSNRYSVRPGEHEGGSRKLIRASLQA
LEDDGLVTTAAGEGRRVSDEGEAFLSEVAADVFEDL--DRPELERYA
>hac_jeotgali_B3
------------MTTLYDVPADELIEALSERL--ADRLEAPDWAAYVKTGASRELPPERE
DFWTVRAASLLRRVAIDGPVGVERLATHYGSAKRGSNRYTVAPPKQTDGSDNLIRTILQQ
LEEEDLVTQQGDAGRVLSADGRSLLDETAGEVLAEITAERPELERYA
>hmc_mukohataei_DSM_12286
------------MTTLYDVPADELIEAAAVELAEEDAIDAPDWAEFTKTGKDRELPPEQD
DFWQRRAASVLRKVATDGPVGVGTLRTAYGTSKKGTNRYQVRPHQKADASGNIIRTILQQ
LEEVGYVEAAGGEGRRVSADGRAFLDELAGEVLEDL--DRPELERYA
>halophilic_archaeon_J07HX64
------------MATLYDAPPKETIEAVADRLESTDAVEEPGWLLYAKAGADRELPPEQE
DFWTRRCASLLRKVAIDGPVGVGSLRTEYGTAKQGSNRYRVRPRQQAQGSGNIIRTALQQ
LEEAGYVEVADGEGRK-------------------------------
>halophilic_archaeon_J07HB67
------------MVTLYDVPVEDLIEEVADRL--ADRIDQPAWAEFTKAGVDRELPPQQE
DFWFVRAASLLRKVADRGPVGVGTLATDYGGAKSGSTRYRVAPPSHVDGSRNIIRTILQD
LEEEGLVETAQGEGRRITDEGRSFLDEVAGDVLDDL--DRPELERYA
>hcc_saccharolyticus_DSM_5350
------------MATLYDVPADALIEALVERL--PESIERPDWATYAKTGAGRELPPEQE
DFWRTRAASLLRRVAIDGEIGVDRLTTAYGDTKDGSNRYGVAPAKKTEGSGKIIRTALQQ
LEAEDLVETAEGEGRRVTADGQSLLDDTAGDVLSDL--DRPELERYA
>hcc_salifodinae_DSM_8989
------------MATLYDVPADALIEALVERL--PESIERPDWATYAKTGAGRELPPEQE
DFWRTRAASLLRRVAIDGEIGVDRLTTAYGGTKDGSNRYGVAPAKKTEGSGKIIRTVLQQ
LETEDLVETAEGEGRRVTADGQSLLDDTAGDVLSDL--DRPELERYA
>hcc_hamelinensis_100A6
------------MATLYDVPADALIEALADRL--ADEVEQPDWARFTKTGTGRELPPEQD
DFWVTRAGSLLRRVAVDGEVGVDRLTTAYGGSKGGSNRYQVAPARATEGSGKIVRTILQQ
LEEVGYVETAEGEGRRVTAEGRSLLDETAGDVLEDL--DRPELERYA
>hcc_morrhuae_DSM_1307
------------MATLYDVPANELIAAVAAEL--PDSVDEPDWARFAKTGMSRELPPEQD
DFWRTRAASLLRRVAIDGEIGVDRLTTAYGGSKGGSNRYTVAPTKSTEGSGKIIRTALQQ
LEEEDLVETAEGEGRRVTPEGRSLLDETAGDVLADL--DRPELERYA
>hcc_thailandensis_JCM_13552
------------MATLYDVPANELIAAVAAEL--PDSVDEPDWARFAKTGMSRELPPEQD
DFWRTRAASLLRRVAIDGEIGVDRLTTAYGGSKGGSNRYTVAPTKSTEGSGKIIRTALQQ
LEEEGLVETAEGEGRRVTPEGRSLLDETAGDVLADL--DRPELERYA
>hap_paucihalophilus_DX253
------------MTTLYDVPADALIEALADEL--EDRFDRPDWAEFTKTGSQRELPPEQE
NFWHIRAGSLLRKVAMNGPIGVERLSTEYGGSKGGSNRYAVAPNHRSDGSKKVIRTILQQ
LEEEDLIQSNEHRGREITADGRSLLDDTAGEVLSDL--DRPELERYA
>hvx_asiaticus_JCM_14624
------------MATMYDVPADALIEAVAADL--DDELDEPDWAPFAKSGVSNELPPEQD
DFWATRAASLLRKVADTGPVGVERLSTAYGGSKRGSTRYRVAPDKRADGSKNVIRTILQQ
LEDAGYVETAEGEGRRITAEGRSLLDETAGTVLSDL--DRPELERYA
>hvx_ruber_XH_70
MALNGAEGYAPAMATMYDVPADALIEAVAADL--DDELDEPDWAPFAKSGVSNELPPEQE
DFWATRAASLLRKVADTGPVGVERLSTAYGGSKRGSTRYRVAPDKRADGSKNLIRTILQQ
LEDAGYVETAEGEGRRITAEGRSLLDETAGNVLSDL--DRPELERYA
>hrr_chaoviator_HaloG
---------------MYDVPADALIQALAADL--EDRLDEPDWAQFTKTGASRELPPEQE
DFWAVRAASLLRKVADTGPVGVERLSTEYGGAKGGTNRYQVSADKRTDGSRNVIRTILQQ
LEEEDLVETAEGQGRRITAEGRSLLDETAGDVLEDL--DRPELERYA
>htg_limicola_JCM_13563
------------MATMYDVPADDLIEALADDL--ADRLEEPDWAKFAKTGVDNELPPEQE
DFWATRAASLLRKVADRGPVGVERLSTEYGGAKDGSNRYQVAPDKRADGSKNLIRTILQQ
LEEEGLVETAEGEGRRVTADGQSLLDDTAGAVLESL--DRPELERYA
>ncc_amylolyticus_DSM_10524
------------MATMYDVPADDLIEALAEDL--EDRLDEPDWSQFAKTGVDRELPPEQE
DFWATRAASLLRKVADRGPVGVERLSTEYGGGKAGTNRYRVAPDRRTDGSKNVIRTILQQ
LEEEDLVETAEGEGRRITPAGRSLLDDTAGEVLEEL--DRPELERYA
>ncc_occultus_SP4
------------MATMYDVPADDLIEALAEDL--EDRLDEPDWSQFAKTGVDRELPPEQE
DFWATRAASLLRKVADRGPVGVERLSTEYGGAKGGTNRYRVAPDRRTDGSKNVIRTILQQ
LEEEGLVETAEGEGRRITADGRSLLDDTAGNVLEEL--DRPELERYA
>ncc_jeotgali_DSM_18795
------------MATMYDVPADDLIEALAEDL--EDRLDEPDWGQFAKTGVDRELPPEQE
DFWATRAASLLRKVADRGPIGVERLSTEYGGTKGGTNRYRVAPDRRTDGSKNVIRTILQQ
LEEEDLVETAEGEGRRITADGRSLLDDTAGQVLEEL--DRPELERYA
>hrr_LB1
------------MATMYDVPADDLIEALADDL--ADRLEEPEWGAFAKSGVDKELPPEQD
DFWATRAASLLRKVADRGPVGVERLSTEYGGAKGGSNRYRVAPDKRADGSKNLIRTILQQ
LEDEDLVETAEGEGRRITAEGQSLLDDTAGQVLDEL--DRPELERYA
>nnm_altunense_JCM_14663
------------MATMYDVPADDLIEALADDL--ADRLEEPEWGAFAKSGVDKELPPEQD
DFWATRAASLLRKVADRGPVGVERLSTEYGGAKGGSNRYRVAPDKRADGSKNLIRTILQQ
LEDEDLVETAEGEGRRITAEGQSLLDDTAGQVLDEL--DRPELERYA
>nnm_pallidum_DSM_3751
------------MATMYDVPADDLIEALADDL--ADRLEEPEWGAFAKSGVDKELPPEQD
DFWATRAASLLRKVSDRGPIGVERLSTEYGGAKGGSNRYQVAPDKRADGSKNLIRTILQQ
LEDEDLVETAEGEGRRITAEGQSLLDDTAGQVLDDL--DRPELERYA
>nnm_gari_JCM_14663
------------MATMYDVPADDLIEALADDL--ADRLEEPEWGAFAKSGVDKELPPEQD
DFWATRAASLLRKVSDRGPIGVERLSTEYGGAKGGSNRYRVAPDKRADGSKNLIRTILQQ
LEDEGLVETAEGEGRRITAEGQSLLDDTAGQVLDEL--DRPELERYA
>nnm_sp_J7_2
------------MATMYDVPADDLIEALADDL--ADRLEEPEWGAFAKSGVDKELPPEQD
DFWATRAASLLRKVSDRGPIGVERLSTEYGGAKGGSNRYRVAPDKRADGSKNLIRTILQQ
LEDEGLVETAEGEGRRITAEGQSLLDDTAGQVLDEL--DRPELERYA
>htg_thermotolerans_DSM_11522
------------MATMYDVPADDLIEALADDL--ADRLEEPDWGKFAKSGVANELPPEQD
DFWATRAASLLRKVADRGPIGVERLSTEYGGAKGGSNRYQVAPAKRTDGSKNLIRTILQQ
LEEEDLVETAEGEGRRITADGRSLLDETADEVLEEL--DRPELERYA
>nnm_pellirubrum_DSM_15624
------------MATMYDVPADDLIEALADDL--ADRLEEPDWGKFAKSGVANELPPEQD
DFWATRAASLLRKVADRGPIGVERLSTEYGGAKGGSNRYQVAPAKRTDGSKNLIRTILQQ
LEEEDLVETAEGEGRRITADGRSLLDETADEVLEEL--DRPELERYA
>htg_salina_JCM_13891
------------MATMYDVPADDLIEALADDL--SDRLEEPEWGKFAKSGVANELPPEQE
EFWATRAASLLRKVADRGPIGVERLSTEYGGSKGGSNRYQVAPDKRTDGSKNLIRTILQQ
LEEEDLVETAEGEGRRITAEGQSLLDDTAGEVLEEL--DRPELERYA
>nab_aegyptia_DSM_13077
------------MATMYDVPADDLIEALAADF--EDRLDEPEWSEFTKSGVDRELPPEQE
DFWATRAASLLRKVADRGPVGVERLATEYGGGKNGSNRYQVAPDKRADGSRNMIRTILQQ
LEEEDLVETAEGEGRRITAEGQSLLDDTAGDVLEDL--DRPELERYA
>nab_asiatica_DSM_12278
------------MATMYDVPADDLIEALAADF--EDRLDEPEWGEFTKSGVDRELPPKQE
DFWATRAASLLRKVADRGPVGVERLATEYGGSKNGSNRYQVAPDKRADGSRNMIRTILQQ
LEEEDLVETAEGEGRRITAEGQSLLDDTAGGVLEDL--DRPELERYA
>nab_taiwanensis_DSM_12281
------------MATMYDVPADDLIEALAADF--EDRLDEPEWGEFTKSGVDRELPPKQE
DFWATRAASLLRKVADRGPVGVERLATEYGGGKNGSNRYQVAPDKRADGSRNTIRTILQQ
LEEEDLVETAEGEGRRITAEGQSLLDETAGDVLEDL--DRPELERYA
>nln_innermongolicus_JCM_12255
------------MATMYDVPADDLIEALADEL--EDRLDEPDWSKFTKSGVDRELPPEQE
DFWATRAASLLRKVADRGPVGVERLSTEYGGSKSGSNRYQVAPDKRADGSKNLIRTILQQ
LEEEDLVETAEGEGRRITAEGQSLLDDTAGSVLEEL--DRPELERYA
>htg_turkmenica_DSM_5511
------------MATMYDVPADDLIEALADDL--EERLDEPDWGKFVKSGVDRELPPEQE
DFWATRAASLLRKVSDRGPIGVERLSTEYGGAKGGSNRYQVAPDKRADGSKNLIRTILQQ
LEEEDLVETAEGEGRRITAEGQSLLDDTAGEVLEEL--DRPELERYA
>nrr_tibetense_GA33
------------MATMYDVPADDLIEALADDL--EERLDEPDWGKFVKSGVDRELPPEQE
QFWATRAASLLRKVSDRGPVGVERLSTEYGGGKT-SNRYQVAPDKRADGSKNLIRTILQQ
LEEEDLVETAEGEGRRITPAGQSLLDDTAGNVLEEL--DRPELERYA
>nnm_versiforme_JCM_10478
------------MATMYDVPADDLIEALADDL--ADRLEEPDWGQFAKSGVANELPPEQD
DFWATRAASLLRKVADRGPVGVERLSTEYGGAKSGSNRYQVAPDKRADGSKNLIRTILQQ
LEEEDLVETAEGQGRRITPEGRSLLDDTAGSVLEDL--DRPELERYA
>nab_magadii_ATCC_43099
------------MATMYDVPADDLIEALAEDL--ADRLDEPDWGEFAKSGVDRELPPEQE
DFWATRAASLLRKVADRGPVGVERLSTEYGGGKNGSNRYQVAPDKRADGSKNLIRTILQQ
LEEEDLVETAEGEGRRITAEGRSLLDDTAGNVLEDL--DRPELERYA
>nab_hulunbeirensis_JCM_10989
------------MATMYDVPADDLIEALAEDL--ADRLDEPDWGEFAKSGVDRELPPEQE
DFWATRAASLLRKVADRGPVGVERLSTEYGGGKNGSNRYQVAPDKRADGSKNLIRTILQQ
LEEEDLVETAEGEGRRITAEGRSLLDDTAGSVLEDL--DRPELERYA
>nab_chahannaoensis_JCM_10990
------------MATMYDVPADDLIEALAEDL--ADRLDEPDWGEFAKSGVDRELPPEQE
DFWATRAASLLRKVADRGPVGVERLSTEYGGGKNGSNRYQVAPDKRADGSRNLIRTILQQ
LEEKDLVETAEGEGRRITAEGRSLLDDTAGTVLEDL--DRPELERYA
>nrr_sulfidifaciens_JCM_14089
------------MATMYDVPADDLIEALADEL--EDRLDEPDWGKFVKTGVDRELPPEQE
DFWATRAASLLRKVADRGPVGVERLSTEYGGGKNGSNRYQVAPDKRADGSKNLIRTLLQQ
LEAEDLVETAEGEGRRITPEGRSLLDDTAGAVLEEL--DRPELERYA
>nrr_bangense_JCM_10635
------------MATMYDVPADDLIEALADDL--EDRLDEPDWGKFAKTGVDRELPPEQE
DFWATRAASLLRKVADRGPIGVERLSTEYGGGKNGSNRYQVAPDKRADGSKNLIRTILQQ
LEEEDLVETAEGQGRRITPEGRSLLDDTAGAVLEEL--DRPELERYA
>hpg_xanaduensis_SH_6
MVLNAAEGKHTPMATMYDVPADALIEALAEDL--EERLDEPDWAQFAKTGVDRELPPEQE
DFWATRAASLLRKVADRGPVGVERLATEYGGGKPGSNRYRVAPDKRSDGSRNLIRTILQQ
LEEEDLVETAEGEGRRVTPEGQSLLDDTAGTVLEDL--DRPELERYA
>nbt_gregoryi_SP2
MVLNAAEGNPTPMATMYDVPADDLIEALAEDL--EERLDEPDWAQFAKTGPDRELPPEQD
DFWATRAASLLRKVADRGPVGVERLATEYGGAKDGSNRYRVAPAHRSDGSRNMIRTILQQ
LEEEGFVETAEGEGRRVTPDGQSLLDETAGDVLEEL--DRPELERYA
>hbi_lacisalsi_AJ5
------------MATMYDVPADDLIEALAEDL--EERLDEPDWAQFTKTGADRELPPEQE
DFWAVRAASLLRKVADRGPVGVERLATEYGGAKGGSTRYRVAPAHRTDGSRNLIRTILQQ
LEEEGLVETAEGEGRRVTPDGQSLLDDTAGDVLEEL--DRPELERYA
>hbi_nitrareducens_JCM_10879
------------MATMYDVPADDLIEALAEDL--EERLDEPDWAQFAKTGADRELPPEQE
DFWAVRAASLLRKVADRGPIGVERLATEYGGAKDGSTRYRVAPAHRTDGSRNLIRTILQQ
LEEEDLVETAEGEGRRITADGQSLLDDTAGDVLEEL--DRPELERYA
>hrd_tiamatea_SARL4B
------------MTTLYDVPAEDLIEAVAEQLAEDSAIEAPEWLTFTTTGTGRELAPEQA
DFWETRAASLLRKVAVDSPVGVGALATAYGGTKQGTNRYQVRPKHQSDGSRNIIRTALQQ
LEEAGYVSTAEGEGRRITAEGQALLDSTAEDVLEDL--DRPELERYA
>hrd_utahensis_DSM_12940
------------MTTLYDVPAEDLIEAVAEQLAEDSAIEAPEWLTFTTTGTGRELAPEQE
DFWETRAASLLRKVAVDSPVGVGTLATAYGGTKQGTNRYQVRPKHQADGSRNIIRTALQQ
LEDAGYVSTAEGEGRRITADGQALLDETAEEVIEDL--DRPELERYA
>har_japonica_DSM_6131
------------MATLYDVPPEELIEALTETLADEDDIEAPDWIEFTKTGVDRELPPEQE
DFWTRRAASLLRKVAVDGPVGVNALRSEYGTSKQGTTRYRVRPHHKTKGSGNIIRTALQQ
LEDAGYIETSENDGRRVTGEGRSLLDDTAGDLLTEL--DRPELERYA
>har_vallismortis_ATCC_29715
------------MATLYDVPPEELIEALTETLADEDDIEAPDWAEYTKTGVDRELPPEQE
DFWARRAASLLRKVAVDGPVGVNALRSEYGTSKQGTTRYRVRPHHKTKGSGNIIRTALQQ
LEDAGYVETSENDGRRVTGAGRSLLDDTAGDLLTEL--DRPELERYA
>har_amylolytica_JCM_13557
------------MATLYDVPPEELIEALTETLADEDDIEAPDWAEYTKTGVDRELPPEQE
DFWARRAASLLRKVAVDGPVGVNALRSEYGTSKQGTTRYRVRPHHKTKGSGNIIRTALQQ
LEDAGYVETSENDGRRVTGDGRSLLDDTAGDLLTEL--DRPELERYA
>har_hispanica_ATCC_33960
------------MATLYDVPPEELIEALTETLADEDDIEAPDWAEYTKTGVDRELPPEQE
DFWARRAASLLRKVAVDGPVGVNALRSEYGTSKQGTTRYRVRPHHKTKGSGNIIRTALQQ
LEDAGYVETSENDGRRVTGDGRSLLDDTAGDLLTEL--DRPELERYA
>har_argentinensis_DSM_12282
------------MATLYDVPPEELIEALTETLADEDDIEAPDWAEFTKTGVDRELPPEQE
DFWTRRAASLLRKVAVDGPVGVNALRSEYGTSKQGTTRYRVRPHQKTKGSGNIIRTALQQ
LEDAGYVETSENDGRRVTGDGRSLLDDTAGDLLTEL--DRPELERYA
>har_californiae_ATCC_3379
------------MATLYDVPPEELIEALTETLADEDDIEAPDWAEFTKTGVDRELPPEQE
DFWTRRAASLLRKVAVDGPVGVNALRSEYGTSKQGTTRYRVRPHQKTKGSGNIIRTALQQ
LEDAGYVETSENDGRRVTGDGRSLLDDTAGDLLTEL--DRPELERYA
>har_marismortui_ATCC_43049
------------MATLYDVPPEELIEALTETLADEDDIEAPDWAEFTKTGVDRELPPEQE
DFWTRRAASLLRKVAVDGPVGVNALRSEYGTSKQGTTRYRVRPHQKTKGSGNIIRTALQQ
LEDAGYVETSENDGRRVTGDGRSLLDDTAGDLLTEL--DRPELERYA
>har_sinaiiensis_ATCC_33800
------------MATLYDVPPEELIEALTETLADEDDIEAPDWAEFTKTGVDRELPPEQE
DFWTRRAASLLRKVAVDGPVGVNALRSEYGTSKQGTTRYRVRPHQKTKGSGNIIRTALQQ
LEDAGYVETSENDGRRVTGDGRSLLDDTAGDLLTEL--DRPELERYA
>hrr_92
------------------------------------------------------------
-----------------------------------------------MGSGNIIRTALQQ
LEDAGYVETSENDGRRVTGDGRSLLDDTAGDLLTEL--DRPELERYA
>nmn_moolapensis_8_8_11
------------MTTFYDVPAEDLIEAVAEKL--ESDLEEPEWLAYTKTGTGRELPPEQE
DFWSRRAASLLRKVAVDGPVGVERLRGAYGDSANGTTRYRVRPNHKHDGSGNVIRTALQQ
LEDAGYIDTSEKRGRTASGEGRALLDDTAEELIEEL--DRPELERYA
>nmn_pharaonis_DSM_2160
------------MTTLYDVPAEDLIEAVADEL--EDELEAPEWLAYSKTGTGRELPPEQD
DFWSRRAASLLRKVAVDGPVGVERLRTAYGNSENGSTRYRVRPKHKQDGSGNVIRTALQQ
LEDAGYIETAEGRGRTITGDGRALLDETAEDVLESL--DRPELERYA
