# Supplementary material for: Inteins as indicators of gene flow in the halobacteria
Source: Front Microbiol. 2014 Jun 26;5:299. doi: 10.3389/fmicb.2014.00299 (PMC4071816; doi:10.3389/fmicb.2014.00299)
Supplement: Supplementary file 1 [file DataSheet1.ZIP › data_file1/reference_tree_alignment/S20e_S10p.aln]

>gi|515913866|ref|WP_017344449.1| hypothetical protein [Halorubrum sp. T3]
--------------MTDESENGGDDPNATPGIHHV-------------------------
TCVAGDPQRNLDFW---VETLGLRLVKRSINQDDP-------------------------
-------GTYHFFYGDAEGTPGTSMTFFPWTDLPDGEV----------------------
------------------GAGQVSRTAFRVPEGTLDYW--------EARFDERGVDYDDR
EERFGETVLPFRDPDGLPVELVEVEIPDDDPTTAWTAFVPESAAIRGFHSVTLWLDDAER
TERLLETMGLTETEFEADAATGNDRTRFAASGTVGKYVDVVETDRKGSSGRGTVHHVAFQ
TPTDADQSAMRDAVASMGLRPTEQIDRHWFRSVYFREFAGVLFELATADPGYASDEQLDE
LGERLVLPGRFEDRRDEIEAGLADVTVPRSDAAFAANRAD
>lcl|36549_1468 unnamed protein product
-----MSDDRHTVIPLHEFPDPALAYTVDGDDARVTATNDAFERQFEQELVGGRVSTIFD
RFNSCDTTGDRDPVSHIVRGDRIGIRLDGYGNRGPFFARVIPSDDNTGYLVFSDLRECPD
EGYSPGVDQVSSVISHDLRNPLDVAK-AHLRAAEETGDPEHFESVADAHDRMERIIRDVL
TLTRDDAVVQPTEEVAIETA-------------ARDAWESIDTEQVELTVSESLPTVIA-
DPDRLQRLFENLFRNSVEHGVS--------------------------------TDETAS
EQTTEPPAKGHPDAQGEQTGESTTVVVHPFEGGFYIADDGPGILPAKRDVVFTPGYSTRS
GGTGLGLAIVDRIVEAHGWDLTLTAADDGGARFEITF-----------------------
----------------------------------------
>gi|541203335|gb|ERH11315.1| ribosomal protein S10 [halophilic archaeon J07HB67]
----------------MFFPSQSYSTESMTFVTRL-------------------------
SFQSGDRE-ALDET---VTDLKEMLRRKGAKCKGP-------------------------
-----------------HTHPSDRVR-VPLHGDLAPDS----------------------
------------------RV---------------DTW--------GYEVYRRELEIHG-
SDEIARQVGHREFHDAVHVEIE--------------------------------VDQKTP
MGT---------------------------------------------------------
------------------------------------------------------------
----------------------------------------
>gi|541197758|gb|ERH05921.1| ribosomal protein S10 [Halonotius sp. J07HN4]
----------------------------MTFVTKL-------------------------
TFQSGDRD-VLTET---VDDVKQLVERKGGQCKGP-------------------------
-----------------HTSPENRLS-VPQYRTLQPGE----------------------
---------------------------------SFKHW--------SYSVYERRLDIHG-
AEHIANEIGHMEFPDSIHVEIE--------------------------------VEQQQP
LGGN--------------------------------------------------------
------------------------------------------------------------
----------------------------------------
>gi|448384474|ref|ZP_21563312.1| 30S ribosomal protein S10 [Haloterrigena thermotolerans DSM 11522]
----------------------------MTFVTRL-------------------------
TLQSGDRA-ALDGI---VEDIKTTAERKGAALKGP-------------------------
-----------------HSHPPEKLS-VPQRCRLHADD----------------------
------------------DR-------------HFDSW--------EYTVFTRELEIHG-
HDDLARNIASQNFPDSVHIEAE--------------------------------VEQIHG
AGRSN-------------------------------------------------------
------------------------------------------------------------
----------------------------------------
>lcl|38015_3248 unnamed protein product
MTPLLKRISETQRKQMAFCHSRLSVRLQMPFVTTL-------------------------
TFTSGDRH-RLEDI---VTEIKESAEQKGVELKGP-------------------------
-----------------HPKQPQELR-VPQSKSLGPSG----------------------
-------------------G-------------RFESW--------THTVYTRTIEIVG-
YEEFARNVTQRTFPNAIHVEAG--------------------------------VEQRTQ
VGSGS-------------------------------------------------------
------------------------------------------------------------
----------------------------------------
>gi|541180083|gb|ERG88680.1| ribosomal protein S10 [halophilic archaeon J07HX5]
----------------------------MPFVTRL-------------------------
TLESGDSD-LLESV---VADIKRQAERKGVELKGP-------------------------
-----------------HPEPPQQLT-VAQHKRIAAEG----------------------
---------------------------------TFDPW--------TYTIYARIIEIIG-
HGGFARSLAERAYPDRIHVRAD--------------------------------VEQLTQ
TGS---------------------------------------------------------
------------------------------------------------------------
----------------------------------------
>gi|339757045|gb|EGQ40628.1| SSU ribosomal protein S10P [Candidatus Nanosalinarum sp. J07AB56]
---------------MFAFIIRIGARFQSVRKARV-------------------------
KVSSNQED-KVDEL---VHDIVEIGEEYEADVSGP-------------------------
-----------------VPLPTQSLT-VPTRKAPDGEG----------------------
------------------SS-------------TIERW--------EMHVHRRLVDLRD-
SERALRQVMRVHVPEGVDIEVE--------------------------------VSE---
------------------------------------------------------------
------------------------------------------------------------
----------------------------------------
>gi|541196177|gb|ERH04434.1| SSU ribosomal protein S10P [Halorubrum sp. J07HR59]
-----------------------------MQEARV-------------------------
RLAGTRPE-DLDDI---CEDVGEIAESTGVSLSGP-------------------------
-----------------IPLPTKTLE-VPARKSPDGEG----------------------
------------------TA-------------TWEHW--------EMRVHKRLIDIDA-
EERALRQLMRIQVPNDVSIEIV--------------------------------LED---
------------------------------------------------------------
------------------------------------------------------------
----------------------------------------
>gi|541201317|gb|ERH09382.1| SSU ribosomal protein S10P [halophilic archaeon J07HX64]
-----------------------------MQQARV-------------------------
RLAGTNPE-DLDSI---CNEVREIADKTGVKLSGP-------------------------
-----------------VPLPTKTLE-VPARKSPDGEG----------------------
------------------AA-------------TWEHW--------EMRVHKRLIDIDA-
DERALRQLMRIQVPNDVSIEIV--------------------------------LED---
------------------------------------------------------------
------------------------------------------------------------
----------------------------------------
>gi|15791377|ref|NP_281201.1| 30S ribosomal protein S10 [Halobacterium sp. NRC-1]
-----------------------------MQQARV-------------------------
RLAGVDPD-DLDNI---CGEVQEIADKTGVKVSGP-------------------------
-----------------VPLPTKTLE-VPSRKSPDGEG----------------------
------------------TA-------------TWEHW--------EMRVHKRLIDIDA-
DERALRQLMRIQVPNDVNIEIV--------------------------------LED---
------------------------------------------------------------
------------------------------------------------------------
----------------------------------------
>gi|169237137|ref|YP_001690337.1| 30S ribosomal protein S10P [Halobacterium salinarum R1]
-----------------------------MQQARV-------------------------
RLAGVDPD-DLDNI---CGEVQEIADKTGVKVSGP-------------------------
-----------------VPLPTKTLE-VPSRKSPDGEG----------------------
------------------TA-------------TWEHW--------EMRVHKRLIDIDA-
DERALRQLMRIQVPNDVNIEIV--------------------------------LED---
------------------------------------------------------------
------------------------------------------------------------
----------------------------------------
>gi|354609484|ref|ZP_09027440.1| 30S ribosomal protein S10 [Halobacterium sp. DL1]
-----------------------------MQQARV-------------------------
RLAGVDPD-DLDNI---CDDVREIADKTGVKLSGP-------------------------
-----------------VPLPTKTLE-VPSRKSPDGEG----------------------
------------------TA-------------TWEHW--------EMRVHKRLIDIDA-
DERALRQLMRIQVPNDVSIEIV--------------------------------LED---
------------------------------------------------------------
------------------------------------------------------------
----------------------------------------
>gi|448296084|ref|ZP_21486145.1| 30S ribosomal protein S10P [Halalkalicoccus jeotgali B3]
-----------------------------MQQARV-------------------------
RLAGTSPN-DLDSI---CDDVREIADKTGVSVSGP-------------------------
-----------------IPLPTKTLE-IPARKSPDGEG----------------------
------------------TA-------------TWEHW--------EMRVHKRLIDLDA-
DERALRQLMRIQVPNDVSIEIV--------------------------------LED---
------------------------------------------------------------
------------------------------------------------------------
----------------------------------------
>gi|322369988|ref|ZP_08044550.1| 30S ribosomal protein S10P [Haladaptatus paucihalophilus DX253]
-----------------------------MQQARV-------------------------
RLAGANPS-DLDDI---CDDVREIAEKTGVSLSGP-------------------------
-----------------IPLPTKTLE-IPTRKSPDGEG----------------------
------------------TA-------------TWEHW--------EMRVHKRLIDLDA-
DERALRQLMRIQVPNDVSIEIV--------------------------------LED---
------------------------------------------------------------
------------------------------------------------------------
----------------------------------------
>gi|335438698|ref|ZP_08561434.1| 30S ribosomal protein S10P [Halorhabdus tiamatea SARL4B]
-----------------------------MQQARV-------------------------
RLAGTSPA-DLDDI---CDDVQEIANKTGVELSGP-------------------------
-----------------VPLPTKTLE-VPARKSPDGEG----------------------
------------------TA-------------TWEHW--------EMRVHKRLIDIDA-
DERALRQLMRIQVPNDVSIEIV--------------------------------LED---
------------------------------------------------------------
------------------------------------------------------------
----------------------------------------
>gi|257051895|ref|YP_003129728.1| 30S ribosomal protein S10P [Halorhabdus utahensis DSM 12940]
-----------------------------MQQARV-------------------------
RLAGTSPA-DLDDI---CDDVQEIANKTGVELSGP-------------------------
-----------------VPLPTKTLE-VPARKSPDGEG----------------------
------------------TA-------------TWEHW--------EMRVHKRLIDIDA-
DERALRQLMRIQVPNDVSIEIV--------------------------------LED---
------------------------------------------------------------
------------------------------------------------------------
----------------------------------------
>gi|257386564|ref|YP_003176337.1| 30S ribosomal protein S10P [Halomicrobium mukohataei DSM 12286]
----------------------------MSQQARV-------------------------
RLAGTSPE-DLDDI---CGDVREIANKTGVELSGP-------------------------
-----------------VPLPTKTLE-VPTRKSPDGEG----------------------
------------------TA-------------TWEHW--------EMRVHKRLIDIDA-
DERALRQLMRIQVPNDVSIEIV--------------------------------LED---
------------------------------------------------------------
------------------------------------------------------------
----------------------------------------
>gi|448664687|ref|ZP_21684325.1| 30S ribosomal protein S10P [Haloarcula amylolytica JCM 13557]
----------------------------MSQQARV-------------------------
RLAGTSPE-DLDDI---CADVREIANKTGVELSGP-------------------------
-----------------VPLPTKTLE-VPTRKSPDGEG----------------------
------------------TA-------------TWEHW--------EMRVHKRLIDIDA-
DERALRQLMRIQVPNDVSIEIV--------------------------------LED---
------------------------------------------------------------
------------------------------------------------------------
----------------------------------------
>gi|344213087|ref|YP_004797407.1| 30S ribosomal protein S10P [Haloarcula hispanica ATCC 33960]
----------------------------MSQQARV-------------------------
RLAGTSPE-DLDDI---CADVREIANKTGVELSGP-------------------------
-----------------VPLPTKTLE-VPTRKSPDGEG----------------------
------------------TA-------------TWEHW--------EMRVHKRLIDIDA-
DERALRQLMRIQVPNDVSIEIV--------------------------------LED---
------------------------------------------------------------
------------------------------------------------------------
----------------------------------------
>gi|448627084|ref|ZP_21671759.1| 30S ribosomal protein S10P [Haloarcula vallismortis ATCC 29715]
----------------------------MSQQARV-------------------------
RLAGTSPE-DLDDI---CADVREIANKTGVELSGP-------------------------
-----------------VPLPTKTLE-VPTRKSPDGEG----------------------
------------------TA-------------TWEHW--------EMRVHKRLIDIDA-
DERALRQLMRIQVPNDVSIEIV--------------------------------LED---
------------------------------------------------------------
------------------------------------------------------------
----------------------------------------
>gi|448680479|ref|ZP_21690796.1| 30S ribosomal protein S10P [Haloarcula argentinensis DSM 12282]
----------------------------MSQQARV-------------------------
RLAGTSPE-DLDDI---CADVREIANKTGVELSGP-------------------------
-----------------VPLPTKTLE-VPSRKSPDGEG----------------------
------------------TA-------------TWEHW--------EMRVHKRLIDIDA-
DERALRQLMRIQVPNDVSIEIV--------------------------------LED---
------------------------------------------------------------
------------------------------------------------------------
----------------------------------------
>gi|448655063|ref|ZP_21681915.1| 30S ribosomal protein S10P [Haloarcula californiae ATCC 33799]
----------------------------MSQQARV-------------------------
RLAGTSPE-DLDDI---CADVREIANKTGVELSGP-------------------------
-----------------VPLPTKTLE-VPSRKSPDGEG----------------------
------------------TA-------------TWEHW--------EMRVHKRLIDIDA-
DERALRQLMRIQVPNDVSIEIV--------------------------------LED---
------------------------------------------------------------
------------------------------------------------------------
----------------------------------------
>gi|448683968|ref|ZP_21692588.1| 30S ribosomal protein S10P [Haloarcula japonica DSM 6131]
----------------------------MSQQARV-------------------------
RLAGTSPE-DLDDI---CADVREIANKTGVELSGP-------------------------
-----------------VPLPTKTLE-VPSRKSPDGEG----------------------
------------------TA-------------TWEHW--------EMRVHKRLIDIDA-
DERALRQLMRIQVPNDVSIEIV--------------------------------LED---
------------------------------------------------------------
------------------------------------------------------------
----------------------------------------
>gi|55379075|ref|YP_136925.1| 30S ribosomal protein S10 [Haloarcula marismortui ATCC 43049]
----------------------------MSQQARV-------------------------
RLAGTSPE-DLDDI---CADVREIANKTGVELSGP-------------------------
-----------------VPLPTKTLE-VPSRKSPDGEG----------------------
------------------TA-------------TWEHW--------EMRVHKRLIDIDA-
DERALRQLMRIQVPNDVSIEIV--------------------------------LED---
------------------------------------------------------------
------------------------------------------------------------
----------------------------------------
>gi|448638053|ref|ZP_21676104.1| 30S ribosomal protein S10P [Haloarcula sinaiiensis ATCC 33800]
----------------------------MSQQARV-------------------------
RLAGTSPE-DLDDI---CADVREIANKTGVELSGP-------------------------
-----------------VPLPTKTLE-VPSRKSPDGEG----------------------
------------------TA-------------TWEHW--------EMRVHKRLIDIDA-
DERALRQLMRIQVPNDVSIEIV--------------------------------LED---
------------------------------------------------------------
------------------------------------------------------------
----------------------------------------
>gi|541194373|gb|ERH02706.1| SSU ribosomal protein S10P [Halonotius sp. J07HN6]
-----------------------------MQQARV-------------------------
RLAGTHPE-DLDDI---CDDVREIAEKTGVTLSGP-------------------------
-----------------IPLPTKTLE-IPSRKSPDGEG----------------------
------------------TA-------------TWEHW--------EMRVHKRLIDLDA-
DERALRQLMRVQVPNEVSIEIV--------------------------------LED---
------------------------------------------------------------
------------------------------------------------------------
----------------------------------------
>gi|385804822|ref|YP_005841222.1| 30S ribosomal protein S10 [Haloquadratum walsbyi C23]
-----------------------------MQQARV-------------------------
RLAGTSPD-DLDDI---CDDVRDIADTTGVNLSGP-------------------------
-----------------IPLPTKTLE-IPTRKSPDGEG----------------------
------------------TA-------------TWEHW--------EMRVHKRLIDIDA-
DERALRQLMRIQVPNDVSIEIV--------------------------------LED---
------------------------------------------------------------
------------------------------------------------------------
----------------------------------------
>gi|110669258|ref|YP_659069.1| 30S ribosomal protein S10P [Haloquadratum walsbyi DSM 16790]
-----------------------------MQQARV-------------------------
RLAGTSPD-DLDDI---CDDVRDIADTTGVNLSGP-------------------------
-----------------IPLPTKTLE-IPTRKSPDGEG----------------------
------------------TA-------------TWEHW--------EMRVHKRLIDIDA-
DERALRQLMRIQVPNDVSIEIV--------------------------------LED---
------------------------------------------------------------
------------------------------------------------------------
----------------------------------------
>gi|399575855|ref|ZP_10769612.1| 30S ribosomal protein S10P [Halogranum salarium B-1]
-----------------------------MQQARV-------------------------
RLAGTSPE-DLDDI---CADVREIADKTGVALSGP-------------------------
-----------------IPLPTKTLE-VPARKSPDGEG----------------------
------------------TA-------------TWEHW--------EMRVHKRLIDIDA-
DERALRQLMRIQVPNDVSIEIV--------------------------------LED---
------------------------------------------------------------
------------------------------------------------------------
----------------------------------------
>gi|544639012|ref|WP_021073576.1| 30S ribosomal protein S10 [haloarchaeon 3A1_DGR]
-----------------------------MQQARV-------------------------
RLAGTRPE-DLDDI---CDDVREIADSTGVSLSGP-------------------------
-----------------IPLPTKTLE-IPSRKSPDGEG----------------------
------------------TA-------------TWEHW--------EMRVHKRLIDIDA-
DERALRQLMRIQVPNDVSIEIV--------------------------------LED---
------------------------------------------------------------
------------------------------------------------------------
----------------------------------------
>lcl|38021_1256 unnamed protein product
-----------------------------MQQARV-------------------------
LLAGTSPE-DLDDI---CDDVREIADSTGVALSGP-------------------------
-----------------IPLPTKTLE-IPSRKSPDGEG----------------------
------------------TA-------------TWEHW--------EMRVHKRLIDIDA-
DERALRQLMRVQVPNDVSIEIV--------------------------------LED---
------------------------------------------------------------
------------------------------------------------------------
----------------------------------------
>gi|448476319|ref|ZP_21603483.1| 30S ribosomal protein S10P [Halorubrum aidingense JCM 13560]
-----------------------------MQQARV-------------------------
RLAGTSPE-DLDDI---CADVREIADSTGVALSGP-------------------------
-----------------IPLPTKTLE-IPSRKSPDGEG----------------------
------------------TA-------------TWEHW--------EMRVHKRLIDIDA-
DERALRQLMRVQVPNDVSIEIV--------------------------------LED---
------------------------------------------------------------
------------------------------------------------------------
----------------------------------------
>gi|222478595|ref|YP_002564832.1| 30S ribosomal protein S10P [Halorubrum lacusprofundi ATCC 49239]
-----------------------------MQQARV-------------------------
RLAGTSPE-DLDDI---CADVREIADSTGVALSGP-------------------------
-----------------IPLPTKTLE-IPSRKSPDGEG----------------------
------------------TA-------------TWEHW--------EMRVHKRLIDIDA-
DERALRQLMRVQVPNDVSIEIV--------------------------------LED---
------------------------------------------------------------
------------------------------------------------------------
----------------------------------------
>lcl|38019_2708 unnamed protein product
-----------------------------MQQARV-------------------------
RLAGTSPE-DLDAI---CDDVREIADSTGVALSGP-------------------------
-----------------IPLPTKTLE-IPSRKSPDGEG----------------------
------------------TA-------------TWEHW--------EMRVHKRLIDIDA-
DERALRQLMRVQVPNDVSIEIV--------------------------------LED---
------------------------------------------------------------
------------------------------------------------------------
----------------------------------------
>lcl|39407_2458 unnamed protein product
-----------------------------MQQARV-------------------------
RLAGTSPE-DLDDI---CDDVREIADSTGVALSGP-------------------------
-----------------IPLPTKTLE-IPSRKSPDGEG----------------------
------------------TA-------------TWEHW--------EMRVHKRLIDIDA-
DERALRQLMRVQVPNDVSIEIV--------------------------------LED---
------------------------------------------------------------
------------------------------------------------------------
----------------------------------------
>gi|448482666|ref|ZP_21605529.1| 30S ribosomal protein S10P [Halorubrum arcis JCM 13916]
-----------------------------MQQARV-------------------------
RLAGTSPE-DLDDI---CDDVREIADSTGVALSGP-------------------------
-----------------IPLPTKTLE-IPSRKSPDGEG----------------------
------------------TA-------------TWEHW--------EMRVHKRLIDIDA-
DERALRQLMRVQVPNDVSIEIV--------------------------------LED---
------------------------------------------------------------
------------------------------------------------------------
----------------------------------------
>lcl|38016_165 unnamed protein product
-----------------------------MQQARV-------------------------
RLAGTSPE-DLDDI---CDDVREIADSTGVALSGP-------------------------
-----------------IPLPTKTLE-IPSRKSPDGEG----------------------
------------------TA-------------TWEHW--------EMRVHKRLIDIDA-
DERALRQLMRVQVPNDVSIEIV--------------------------------LED---
------------------------------------------------------------
------------------------------------------------------------
----------------------------------------
>lcl|36546_481 unnamed protein product
-----------------------------MQQARV-------------------------
RLAGTSPE-DLDDI---CDDVREIADSTGVALSGP-------------------------
-----------------IPLPTKTLE-IPSRKSPDGEG----------------------
------------------TA-------------TWEHW--------EMRVHKRLIDIDA-
DERALRQLMRVQVPNDVSIEIV--------------------------------LED---
------------------------------------------------------------
------------------------------------------------------------
----------------------------------------
>lcl|36547_1567 unnamed protein product
-----------------------------MQQARV-------------------------
RLAGTSPE-DLDDI---CDDVREIADSTGVALSGP-------------------------
-----------------IPLPTKTLE-IPSRKSPDGEG----------------------
------------------TA-------------TWEHW--------EMRVHKRLIDIDA-
DERALRQLMRVQVPNDVSIEIV--------------------------------LED---
------------------------------------------------------------
------------------------------------------------------------
----------------------------------------
>lcl|38017_607 unnamed protein product
-----------------------------MQQARV-------------------------
RLAGTSPE-DLDDI---CDDVREIADSTGVALSGP-------------------------
-----------------IPLPTKTLE-IPSRKSPDGEG----------------------
------------------TA-------------TWEHW--------EMRVHKRLIDIDA-
DERALRQLMRVQVPNDVSIEIV--------------------------------LED---
------------------------------------------------------------
------------------------------------------------------------
----------------------------------------
>gi|445688950|gb|ELZ41196.1| 30S ribosomal protein S10P [Halorubrum californiensis DSM 19288]
-----------------------------MQQARV-------------------------
RLAGTSPE-DLDDI---CDDVREIADSTGVALSGP-------------------------
-----------------IPLPTKTLE-IPSRKSPDGEG----------------------
------------------TA-------------TWEHW--------EMRVHKRLIDIDA-
DERALRQLMRVQVPNDVSIEIV--------------------------------LED---
------------------------------------------------------------
------------------------------------------------------------
----------------------------------------
>gi|448497754|ref|ZP_21610568.1| 30S ribosomal protein S10P [Halorubrum coriense DSM 10284]
-----------------------------MQQARV-------------------------
RLAGTSPE-DLDDI---CDDVREIADSTGVALSGP-------------------------
-----------------IPLPTKTLE-IPSRKSPDGEG----------------------
------------------TA-------------TWEHW--------EMRVHKRLIDIDA-
DERALRQLMRVQVPNDVSIEIV--------------------------------LED---
------------------------------------------------------------
------------------------------------------------------------
----------------------------------------
>gi|448526853|ref|ZP_21619989.1| 30S ribosomal protein S10P [Halorubrum distributum JCM 10118]
-----------------------------MQQARV-------------------------
RLAGTSPE-DLDDI---CDDVREIADSTGVALSGP-------------------------
-----------------IPLPTKTLE-IPSRKSPDGEG----------------------
------------------TA-------------TWEHW--------EMRVHKRLIDIDA-
DERALRQLMRVQVPNDVSIEIV--------------------------------LED---
------------------------------------------------------------
------------------------------------------------------------
----------------------------------------
>lcl|36548_1752 unnamed protein product
-----------------------------MQQARV-------------------------
RLAGTSPE-DLDDI---CDDVREIADSTGVALSGP-------------------------
-----------------IPLPTKTLE-IPSRKSPDGEG----------------------
------------------TA-------------TWEHW--------EMRVHKRLIDIDA-
DERALRQLMRVQVPNDVSIEIV--------------------------------LED---
------------------------------------------------------------
------------------------------------------------------------
----------------------------------------
>lcl|36550_1132 unnamed protein product
-----------------------------MQQARV-------------------------
RLAGTSPE-DLDDI---CDDVREIADSTGVALSGP-------------------------
-----------------IPLPTKTLE-IPSRKSPDGEG----------------------
------------------TA-------------TWEHW--------EMRVHKRLIDIDA-
DERALRQLMRVQVPNDVSIEIV--------------------------------LED---
------------------------------------------------------------
------------------------------------------------------------
----------------------------------------
>lcl|36551_1518 unnamed protein product
-----------------------------MQQARV-------------------------
RLAGTSPE-DLDDI---CDDVREIADSTGVALSGP-------------------------
-----------------IPLPTKTLE-IPSRKSPDGEG----------------------
------------------TA-------------TWEHW--------EMRVHKRLIDIDA-
DERALRQLMRVQVPNDVSIEIV--------------------------------LED---
------------------------------------------------------------
------------------------------------------------------------
----------------------------------------
>lcl|36552_1325 unnamed protein product
-----------------------------MQQARV-------------------------
RLAGTSPE-DLDDI---CDDVREIADSTGVALSGP-------------------------
-----------------IPLPTKTLE-IPSRKSPDGEG----------------------
------------------TA-------------TWEHW--------EMRVHKRLIDIDA-
DERALRQLMRVQVPNDVSIEIV--------------------------------LED---
------------------------------------------------------------
------------------------------------------------------------
----------------------------------------
>lcl|38020_1122 unnamed protein product
-----------------------------MQQARV-------------------------
RLAGTSPE-DLDDI---CDDVREIADSTGVALSGP-------------------------
-----------------IPLPTKTLE-IPSRKSPDGEG----------------------
------------------TA-------------TWEHW--------EMRVHKRLIDIDA-
DERALRQLMRVQVPNDVSIEIV--------------------------------LED---
------------------------------------------------------------
------------------------------------------------------------
----------------------------------------
>lcl|38022_2247 unnamed protein product
-----------------------------MQQARV-------------------------
RLAGTSPE-DLDDI---CDDVREIADSTGVALSGP-------------------------
-----------------IPLPTKTLE-IPSRKSPDGEG----------------------
------------------TA-------------TWEHW--------EMRVHKRLIDIDA-
DERALRQLMRVQVPNDVSIEIV--------------------------------LED---
------------------------------------------------------------
------------------------------------------------------------
----------------------------------------
>lcl|23591_3280 unnamed protein product
-----------------------------MQQARV-------------------------
RLAGTSPE-DLDDI---CDDVREIADSTGVALSGP-------------------------
-----------------IPLPTKTLE-IPSRKSPDGEG----------------------
------------------TA-------------TWEHW--------EMRVHKRLIDIDA-
DERALRQLMRVQVPNDVSIEIV--------------------------------LED---
------------------------------------------------------------
------------------------------------------------------------
----------------------------------------
>lcl|36553_89 unnamed protein product
-----------------------------MQQARV-------------------------
RLAGTSPE-DLDDI---CDDVREIADSTGVALSGP-------------------------
-----------------IPLPTKTLE-IPSRKSPDGEG----------------------
------------------TA-------------TWEHW--------EMRVHKRLIDIDA-
DERALRQLMRVQVPNDVSIEIV--------------------------------LED---
------------------------------------------------------------
------------------------------------------------------------
----------------------------------------
>lcl|36554_2238 unnamed protein product
-----------------------------MQQARV-------------------------
RLAGTSPE-DLDDI---CDDVREIADSTGVALSGP-------------------------
-----------------IPLPTKTLE-IPSRKSPDGEG----------------------
------------------TA-------------TWEHW--------EMRVHKRLIDIDA-
DERALRQLMRVQVPNDVSIEIV--------------------------------LED---
------------------------------------------------------------
------------------------------------------------------------
----------------------------------------
>gi|448532439|ref|ZP_21621265.1| 30S ribosomal protein S10P [Halorubrum hochstenium ATCC 700873]
-----------------------------MQQARV-------------------------
RLAGTSPE-DLDDI---CDDVREIADSTGVALSGP-------------------------
-----------------IPLPTKTLE-IPSRKSPDGEG----------------------
------------------TA-------------TWEHW--------EMRVHKRLIDIDA-
DERALRQLMRVQVPNDVSIEIV--------------------------------LED---
------------------------------------------------------------
------------------------------------------------------------
----------------------------------------
>lcl|36555_1236 unnamed protein product
-----------------------------MQQARV-------------------------
RLAGTSPE-DLDDI---CDDVREIADSTGVALSGP-------------------------
-----------------IPLPTKTLE-IPSRKSPDGEG----------------------
------------------TA-------------TWEHW--------EMRVHKRLIDIDA-
DERALRQLMRVQVPNDVSIEIV--------------------------------LED---
------------------------------------------------------------
------------------------------------------------------------
----------------------------------------
>gi|448466888|ref|ZP_21599310.1| 30S ribosomal protein S10P [Halorubrum kocurii JCM 14978]
-----------------------------MQQARV-------------------------
RLAGTSPE-DLDDI---CDDVREIADSTGVALSGP-------------------------
-----------------IPLPTKTLE-IPSRKSPDGEG----------------------
------------------TA-------------TWEHW--------EMRVHKRLIDIDA-
DERALRQLMRVQVPNDVSIEIV--------------------------------LED---
------------------------------------------------------------
------------------------------------------------------------
----------------------------------------
>lcl|38024_3049 unnamed protein product
-----------------------------MQQARV-------------------------
RLAGTSPE-DLDDI---CDDVREIADSTGVALSGP-------------------------
-----------------IPLPTKTLE-IPSRKSPDGEG----------------------
------------------TA-------------TWEHW--------EMRVHKRLIDIDA-
DERALRQLMRVQVPNDVSIEIV--------------------------------LED---
------------------------------------------------------------
------------------------------------------------------------
----------------------------------------
>lcl|38025_2725 unnamed protein product
-----------------------------MQQARV-------------------------
RLAGTSPE-DLDDI---CDDVREIADSTGVALSGP-------------------------
-----------------IPLPTKTLE-IPSRKSPDGEG----------------------
------------------TA-------------TWEHW--------EMRVHKRLIDIDA-
DERALRQLMRVQVPNDVSIEIV--------------------------------LED---
------------------------------------------------------------
------------------------------------------------------------
----------------------------------------
>lcl|36556_5037 unnamed protein product
-----------------------------MQQARV-------------------------
RLAGTSPE-DLDDI---CDDVREIADSTGVALSGP-------------------------
-----------------IPLPTKTLE-IPSRKSPDGEG----------------------
------------------TA-------------TWEHW--------EMRVHKRLIDIDA-
DERALRQLMRVQVPNDVSIEIV--------------------------------LED---
------------------------------------------------------------
------------------------------------------------------------
----------------------------------------
>lcl|36557_1255 unnamed protein product
-----------------------------MQQARV-------------------------
RLAGTSPE-DLDDI---CDDVREIADSTGVALSGP-------------------------
-----------------IPLPTKTLE-IPSRKSPDGEG----------------------
------------------TA-------------TWEHW--------EMRVHKRLIDIDA-
DERALRQLMRVQVPNDVSIEIV--------------------------------LED---
------------------------------------------------------------
------------------------------------------------------------
----------------------------------------
>gi|448457091|ref|ZP_21595665.1| 30S ribosomal protein S10P [Halorubrum lipolyticum DSM 21995]
-----------------------------MQQARV-------------------------
RLAGTSPE-DLDDI---CDDVREIADSTGVALSGP-------------------------
-----------------IPLPTKTLE-IPSRKSPDGEG----------------------
------------------TA-------------TWEHW--------EMRVHKRLIDIDA-
DERALRQLMRVQVPNDVSIEIV--------------------------------LED---
------------------------------------------------------------
------------------------------------------------------------
----------------------------------------
>gi|448451120|ref|ZP_21592686.1| 30S ribosomal protein S10P [Halorubrum litoreum JCM 13561]
-----------------------------MQQARV-------------------------
RLAGTSPE-DLDDI---CDDVREIADSTGVALSGP-------------------------
-----------------IPLPTKTLE-IPSRKSPDGEG----------------------
------------------TA-------------TWEHW--------EMRVHKRLIDIDA-
DERALRQLMRVQVPNDVSIEIV--------------------------------LED---
------------------------------------------------------------
------------------------------------------------------------
----------------------------------------
>gi|448444683|ref|ZP_21589973.1| 30S ribosomal protein S10P [Halorubrum saccharovorum DSM 1137]
-----------------------------MQQARV-------------------------
RLAGTSPE-DLDDI---CDDVREIADSTGVALSGP-------------------------
-----------------IPLPTKTLE-IPSRKSPDGEG----------------------
------------------TA-------------TWEHW--------EMRVHKRLIDIDA-
DERALRQLMRVQVPNDVSIEIV--------------------------------LED---
------------------------------------------------------------
------------------------------------------------------------
----------------------------------------
>lcl|18174_2161 unnamed protein product
-----------------------------MQQARV-------------------------
RLAGTSPE-DLDDI---CDDVREIADSTGVALSGP-------------------------
-----------------IPLPTKTLE-IPSRKSPDGEG----------------------
------------------TA-------------TWEHW--------EMRVHKRLIDIDA-
DERALRQLMRVQVPNDVSIEIV--------------------------------LED---
------------------------------------------------------------
------------------------------------------------------------
----------------------------------------
>lcl|18175_1531 unnamed protein product
-----------------------------MQQARV-------------------------
RLAGTSPE-DLDDI---CDDVREIADSTGVALSGP-------------------------
-----------------IPLPTKTLE-IPSRKSPDGEG----------------------
------------------TA-------------TWEHW--------EMRVHKRLIDIDA-
DERALRQLMRVQVPNDVSIEIV--------------------------------LED---
------------------------------------------------------------
------------------------------------------------------------
----------------------------------------
>lcl|18176_2088 unnamed protein product
-----------------------------MQQARV-------------------------
RLAGTSPE-DLDDI---CDDVREIADSTGVALSGP-------------------------
-----------------IPLPTKTLE-IPSRKSPDGEG----------------------
------------------TA-------------TWEHW--------EMRVHKRLIDIDA-
DERALRQLMRVQVPNDVSIEIV--------------------------------LED---
------------------------------------------------------------
------------------------------------------------------------
----------------------------------------
>lcl|18178_613 unnamed protein product
-----------------------------MQQARV-------------------------
RLAGTSPE-DLDDI---CDDVREIADSTGVALSGP-------------------------
-----------------IPLPTKTLE-IPSRKSPDGEG----------------------
------------------TA-------------TWEHW--------EMRVHKRLIDIDA-
DERALRQLMRVQVPNDVSIEIV--------------------------------LED---
------------------------------------------------------------
------------------------------------------------------------
----------------------------------------
>gi|448434454|ref|ZP_21586254.1| 30S ribosomal protein S10P [Halorubrum tebenquichense DSM 14210]
-----------------------------MQQARV-------------------------
RLAGTSPE-DLDDI---CDDVREIADSTGVALSGP-------------------------
-----------------IPLPTKTLE-IPSRKSPDGEG----------------------
------------------TA-------------TWEHW--------EMRVHKRLIDIDA-
DERALRQLMRVQVPNDVSIEIV--------------------------------LED---
------------------------------------------------------------
------------------------------------------------------------
----------------------------------------
>gi|448427558|ref|ZP_21583873.1| 30S ribosomal protein S10P [Halorubrum terrestre JCM 10247]
-----------------------------MQQARV-------------------------
RLAGTSPE-DLDDI---CDDVREIADSTGVALSGP-------------------------
-----------------IPLPTKTLE-IPSRKSPDGEG----------------------
------------------TA-------------TWEHW--------EMRVHKRLIDIDA-
DERALRQLMRVQVPNDVSIEIV--------------------------------LED---
------------------------------------------------------------
------------------------------------------------------------
----------------------------------------
>gi|452208495|ref|YP_007488617.1| 30S ribosomal protein S10 [Natronomonas moolapensis 8.8.11]
-----------------------------MQQARV-------------------------
RLAGTAPE-DLDNI---CDDVREIADKTGVTLSGP-------------------------
-----------------VPLPTKTLE-IPARKSPDGEG----------------------
------------------TA-------------TWEHW--------EMRVHKRLIDIDA-
DERALRQLMRIQVPNDVSIEIV--------------------------------LED---
------------------------------------------------------------
------------------------------------------------------------
----------------------------------------
>gi|76800807|ref|YP_325815.1| 30S ribosomal protein S10P [Natronomonas pharaonis DSM 2160]
-----------------------------MQQARV-------------------------
RLAGTAPE-DLDDI---CDDVREIADKTGVTLSGP-------------------------
-----------------VPLPTKTLE-IPARKSPDGEG----------------------
------------------TA-------------TWEHW--------EMRVHKRLIDIDA-
DERALRQLMRIQVPNDVSIEIV--------------------------------LED---
------------------------------------------------------------
------------------------------------------------------------
----------------------------------------
>gi|541190241|gb|ERG98629.1| SSU ribosomal protein S10P [Haloquadratum sp. J07HQX50]
-----------------------------MQQARV-------------------------
RLAGTSPE-DLDNI---CDDVREIANKTGVALSGP-------------------------
-----------------IPLPTKTLE-IPARKSPDGEG----------------------
------------------TA-------------TWEHW--------EMRVHKRLIDIDA-
DERALRQLMRIQVPNDVSIEIV--------------------------------LED---
------------------------------------------------------------
------------------------------------------------------------
----------------------------------------
>gi|409730165|ref|ZP_11271755.1| 30S ribosomal protein S10P [Halococcus hamelinensis 100A6]
-----------------------------MQQARV-------------------------
RLAGTSPE-DLDDI---CDDVREIATKTGVNLSGP-------------------------
-----------------IPLPTKQLE-VPARKSPDGEG----------------------
------------------TA-------------TWDHW--------NMRVHKRLIDLDA-
DERALRQLMRIQVPNDVSIEIV--------------------------------LED---
------------------------------------------------------------
------------------------------------------------------------
----------------------------------------
>gi|448725389|ref|ZP_21707847.1| 30S ribosomal protein S10P [Halococcus morrhuae DSM 1307]
-----------------------------MQQARV-------------------------
RLAGTSPE-DLDDI---CDDVREIATKTGVNLSGP-------------------------
-----------------IPLPTKELE-VPARKSPDGEG----------------------
------------------TA-------------TWEHW--------EMRVHKRLIDLDA-
DERALRQLMRIQVPNDVSIEIV--------------------------------LED---
------------------------------------------------------------
------------------------------------------------------------
----------------------------------------
>gi|448737551|ref|ZP_21719591.1| 30S ribosomal protein S10P [Halococcus thailandensis JCM 13552]
-----------------------------MQQARV-------------------------
RLAGTSPE-DLDDI---CDDVREIATKTGVNLSGP-------------------------
-----------------IPLPTKELE-VPARKSPDGEG----------------------
------------------TA-------------TWEHW--------EMRVHKRLIDLDA-
DERALRQLMRIQVPNDVSIEIV--------------------------------LED---
------------------------------------------------------------
------------------------------------------------------------
----------------------------------------
>gi|448731174|ref|ZP_21713477.1| 30S ribosomal protein S10P [Halococcus saccharolyticus DSM 5350]
-----------------------------MQQARV-------------------------
RLAGTSPE-DLDDI---CDDVREIATKTGVNLSGP-------------------------
-----------------IPLPTKELE-VPIRKSPDGEG----------------------
------------------TA-------------TWEHW--------EMRVHKRLIDLDA-
DERALRQLMRIQVPNDVSIEIV--------------------------------LED---
------------------------------------------------------------
------------------------------------------------------------
----------------------------------------
>gi|448734889|ref|ZP_21717109.1| 30S ribosomal protein S10P [Halococcus salifodinae DSM 8989]
-----------------------------MQQARV-------------------------
RLAGTSPE-DLDDI---CDDVREIATKTGVNLSGP-------------------------
-----------------IPLPTKELE-VPIRKSPDGEG----------------------
------------------TA-------------TWEHW--------EMRVHKRLIDLDA-
DERALRQLMRIQVPNDVSIEIV--------------------------------LED---
------------------------------------------------------------
------------------------------------------------------------
----------------------------------------
>gi|448285299|ref|ZP_21476543.1| 30S ribosomal protein S10P [Halogeometricum borinquense DSM 11551]
-----------------------------MQQARV-------------------------
RLAGTSPD-DLDDI---CDDVREIANKTGVNLSGP-------------------------
-----------------IPLPTKTLE-VPARKSPDGEG----------------------
------------------TA-------------TWEHW--------EMRVHKRLIDIDA-
DERALRQLMRIQVPSDVSIEIV--------------------------------LED---
------------------------------------------------------------
------------------------------------------------------------
----------------------------------------
>gi|448417608|ref|ZP_21579464.1| 30S ribosomal protein S10P [Halosarcina pallida JCM 14848]
-----------------------------MQQARV-------------------------
RLAGTSPD-DLDDI---CDDVREIANKTGVNLSGP-------------------------
-----------------IPLPTKTLE-VPTRKSPDGEG----------------------
------------------TA-------------TWEHW--------EMRVHKRLIDIDA-
DERALRQLMRIQVPSDVSIEIV--------------------------------LED---
------------------------------------------------------------
------------------------------------------------------------
----------------------------------------
>gi|448597559|ref|ZP_21654484.1| 30S ribosomal protein S10P [Haloferax alexandrinus JCM 10717]
-----------------------------MQQARV-------------------------
RLAGTSPE-DLDDI---CDDVREIANKTGVNLSGP-------------------------
-----------------IPLPTKTLE-VPARKSPDGEG----------------------
------------------TA-------------TWEHW--------EMRVHKRLIDLDA-
DERALRQLMRVQVPNDVSIEIV--------------------------------LED---
------------------------------------------------------------
------------------------------------------------------------
----------------------------------------
>gi|448558959|ref|ZP_21633280.1| 30S ribosomal protein S10P [Haloferax sp. ATCC BAA-644]
-----------------------------MQQARV-------------------------
RLAGTSPE-DLDDI---CDDVREIANKTGVNLSGP-------------------------
-----------------IPLPTKTLE-VPARKSPDGEG----------------------
------------------TA-------------TWEHW--------EMRVHKRLIDLDA-
DERALRQLMRVQVPNDVSIEIV--------------------------------LED---
------------------------------------------------------------
------------------------------------------------------------
----------------------------------------
>gi|448550740|ref|ZP_21629043.1| 30S ribosomal protein S10P [Haloferax sp. ATCC BAA-645]
-----------------------------MQQARV-------------------------
RLAGTSPE-DLDDI---CDDVREIANKTGVNLSGP-------------------------
-----------------IPLPTKTLE-VPARKSPDGEG----------------------
------------------TA-------------TWEHW--------EMRVHKRLIDLDA-
DERALRQLMRVQVPNDVSIEIV--------------------------------LED---
------------------------------------------------------------
------------------------------------------------------------
----------------------------------------
>gi|448543648|ref|ZP_21625202.1| 30S ribosomal protein S10P [Haloferax sp. ATCC BAA-646]
-----------------------------MQQARV-------------------------
RLAGTSPE-DLDDI---CDDVREIANKTGVNLSGP-------------------------
-----------------IPLPTKTLE-VPARKSPDGEG----------------------
------------------TA-------------TWEHW--------EMRVHKRLIDLDA-
DERALRQLMRVQVPNDVSIEIV--------------------------------LED---
------------------------------------------------------------
------------------------------------------------------------
----------------------------------------
>gi|433421438|ref|ZP_20405768.1| 30S ribosomal protein S10P [Haloferax sp. BAB2207]
-----------------------------MQQARV-------------------------
RLAGTSPE-DLDDI---CDDVREIANKTGVNLSGP-------------------------
-----------------IPLPTKTLE-VPARKSPDGEG----------------------
------------------TA-------------TWEHW--------EMRVHKRLIDLDA-
DERALRQLMRVQVPNDVSIEIV--------------------------------LED---
------------------------------------------------------------
------------------------------------------------------------
----------------------------------------
>gi|448622546|ref|ZP_21669240.1| 30S ribosomal protein S10P [Haloferax denitrificans ATCC 35960]
-----------------------------MQQARV-------------------------
RLAGTSPE-DLDDI---CDDVREIANKTGVNLSGP-------------------------
-----------------IPLPTKTLE-VPARKSPDGEG----------------------
------------------TA-------------TWEHW--------EMRVHKRLIDLDA-
DERALRQLMRVQVPNDVSIEIV--------------------------------LED---
------------------------------------------------------------
------------------------------------------------------------
----------------------------------------
>gi|448589506|ref|ZP_21649665.1| 30S ribosomal protein S10P [Haloferax elongans ATCC BAA-1513]
-----------------------------MQQARV-------------------------
RLAGTSPE-DLDDI---CDDVREIANKTGVNLSGP-------------------------
-----------------IPLPTKTLE-VPARKSPDGEG----------------------
------------------TA-------------TWEHW--------EMRVHKRLIDLDA-
DERALRQLMRVQVPNDVSIEIV--------------------------------LED---
------------------------------------------------------------
------------------------------------------------------------
----------------------------------------
>gi|448582576|ref|ZP_21646080.1| 30S ribosomal protein S10P [Haloferax gibbonsii ATCC 33959]
-----------------------------MQQARV-------------------------
RLAGTSPE-DLDDI---CDDVREIANKTGVNLSGP-------------------------
-----------------IPLPTKTLE-VPARKSPDGEG----------------------
------------------TA-------------TWEHW--------EMRVHKRLIDLDA-
DERALRQLMRVQVPNDVSIEIV--------------------------------LED---
------------------------------------------------------------
------------------------------------------------------------
----------------------------------------
>gi|448579191|ref|ZP_21644468.1| 30S ribosomal protein S10P [Haloferax larsenii JCM 13917]
-----------------------------MQQARV-------------------------
RLAGTSPE-DLDDI---CDDVREIANKTGVNLSGP-------------------------
-----------------IPLPTKTLE-VPARKSPDGEG----------------------
------------------TA-------------TWEHW--------EMRVHKRLIDLDA-
DERALRQLMRVQVPNDVSIEIV--------------------------------LED---
------------------------------------------------------------
------------------------------------------------------------
----------------------------------------
>gi|448573306|ref|ZP_21640890.1| 30S ribosomal protein S10P [Haloferax lucentense DSM 14919]
-----------------------------MQQARV-------------------------
RLAGTSPE-DLDDI---CDDVREIANKTGVNLSGP-------------------------
-----------------IPLPTKTLE-VPARKSPDGEG----------------------
------------------TA-------------TWEHW--------EMRVHKRLIDLDA-
DERALRQLMRVQVPNDVSIEIV--------------------------------LED---
------------------------------------------------------------
------------------------------------------------------------
----------------------------------------
>gi|448616550|ref|ZP_21665260.1| 30S ribosomal protein S10P [Haloferax mediterranei ATCC 33500]
-----------------------------MQQARV-------------------------
RLAGTSPE-DLDDI---CDDVREIANKTGVNLSGP-------------------------
-----------------IPLPTKTLE-VPARKSPDGEG----------------------
------------------TA-------------TWEHW--------EMRVHKRLIDLDA-
DERALRQLMRVQVPNDVSIEIV--------------------------------LED---
------------------------------------------------------------
------------------------------------------------------------
----------------------------------------
>gi|448560723|ref|ZP_21634171.1| 30S ribosomal protein S10P [Haloferax prahovense DSM 18310]
-----------------------------MQQARV-------------------------
RLAGTSPE-DLDDI---CDDVREIANKTGVNLSGP-------------------------
-----------------IPLPTKTLE-VPARKSPDGEG----------------------
------------------TA-------------TWEHW--------EMRVHKRLIDLDA-
DERALRQLMRVQVPNDVSIEIV--------------------------------LED---
------------------------------------------------------------
------------------------------------------------------------
----------------------------------------
>gi|448293459|ref|ZP_21483565.1| 30S ribosomal protein S10P [Haloferax volcanii DS2]
-----------------------------MQQARV-------------------------
RLAGTSPE-DLDDI---CDDVREIANKTGVNLSGP-------------------------
-----------------IPLPTKTLE-VPARKSPDGEG----------------------
------------------TA-------------TWEHW--------EMRVHKRLIDLDA-
DERALRQLMRVQVPNDVSIEIV--------------------------------LED---
------------------------------------------------------------
------------------------------------------------------------
----------------------------------------
>gi|448611001|ref|ZP_21661635.1| 30S ribosomal protein S10P [Haloferax mucosum ATCC BAA-1512]
-----------------------------MQQARV-------------------------
RLAGTSPE-DLDDI---CDDVREIANKTGVNLSGP-------------------------
-----------------IPLPTKTLE-IPARKSPDGEG----------------------
------------------TA-------------TWEHW--------EMRVHKRLIDLDA-
DERALRQLMRVQVPNDVSIEIV--------------------------------LED---
------------------------------------------------------------
------------------------------------------------------------
----------------------------------------
>gi|448377203|ref|ZP_21560046.1| 30S ribosomal protein S10P [Halovivax asiaticus JCM 14624]
-----------------------------MQQARV-------------------------
RLAGTSPQ-DLDNI---CDDVREIASNTGVNLSGP-------------------------
-----------------IPLPTKTLE-IPTRKSPDGEG----------------------
------------------TA-------------TWEHW--------EMRVHKRLIDLDA-
DERALRQLMRIQVPNDVSIEIV--------------------------------LED---
------------------------------------------------------------
------------------------------------------------------------
----------------------------------------
>gi|433639373|ref|YP_007285133.1| ribosomal protein S10/S20 [Halovivax ruber XH-70]
-----------------------------MQQARV-------------------------
RLAGTSPQ-DLDNI---CDDVREIASNTGVNLSGP-------------------------
-----------------IPLPTKTLE-IPTRKSPDGEG----------------------
------------------TA-------------TWEHW--------EMRVHKRLIDLDA-
DERALRQLMRIQVPNDVSIEIV--------------------------------LED---
------------------------------------------------------------
------------------------------------------------------------
----------------------------------------
>lcl|36174_1183 unnamed protein product
-----------------------------MQQARV-------------------------
RLAGTSPE-DLDDI---CDDVREIANNTGVNLSGP-------------------------
-----------------IPLPTKTLE-IPTRKSPDGEG----------------------
------------------TA-------------TWEHW--------EMRVHKRLIDLDA-
DERALRQLMRIQVPNDVSIEIV--------------------------------LED---
------------------------------------------------------------
------------------------------------------------------------
----------------------------------------
>gi|448300133|ref|ZP_21490136.1| 30S ribosomal protein S10P [Natronorubrum tibetense GA33]
-----------------------------MQQARV-------------------------
RLAGTSPE-DLDDI---CDDVREIANNTGVNLSGP-------------------------
-----------------IPLPTKTLE-VPTRKSPDGEG----------------------
------------------TA-------------TWEHW--------EMRVHKRLIDLDA-
DERALRQLMRIQVPNDVSIEIV--------------------------------LED---
------------------------------------------------------------
------------------------------------------------------------
----------------------------------------
>gi|448303559|ref|ZP_21493508.1| 30S ribosomal protein S10P [Natronorubrum sulfidifaciens JCM 14089]
-----------------------------MQQARV-------------------------
RLAGTSPD-DLDNI---CDDVREIANNTGVNLSGP-------------------------
-----------------IPLPTKTLE-VPTRKSPDGEG----------------------
------------------TA-------------TWEHW--------EMRVHKRLIDLDA-
DERALRQLMRIQVPNDVSIEIV--------------------------------LED---
------------------------------------------------------------
------------------------------------------------------------
----------------------------------------
>gi|448694482|ref|ZP_21696982.1| 30S ribosomal protein S10P [Halobiforma lacisalsi AJ5]
-----------------------------MQQARV-------------------------
RLAGTSPD-DLDDI---CDDVREIANNTGVNLSGP-------------------------
-----------------IPLPTKTLE-VPTRKSPDGEG----------------------
------------------TA-------------TWEHW--------EMRVHKRLIDLDA-
DERALRQLMRIQVPNDVSIEIV--------------------------------LED---
------------------------------------------------------------
------------------------------------------------------------
----------------------------------------
>gi|448714329|ref|ZP_21702174.1| 30S ribosomal protein S10P [Halobiforma nitratireducens JCM 10879]
-----------------------------MQQARV-------------------------
RLAGTSPD-DLDDI---CDDVREIANNTGVNLSGP-------------------------
-----------------IPLPTKTLE-VPTRKSPDGEG----------------------
------------------TA-------------TWEHW--------EMRVHKRLIDLDA-
DERALRQLMRIQVPNDVSIEIV--------------------------------LED---
------------------------------------------------------------
------------------------------------------------------------
----------------------------------------
>gi|336255200|ref|YP_004598307.1| 30S ribosomal protein S10 [Halopiger xanaduensis SH-6]
-----------------------------MQQARV-------------------------
RLAGTSPD-DLDDI---CDDVREIANNTGVNLSGP-------------------------
-----------------IPLPTKTLE-VPTRKSPDGEG----------------------
------------------TA-------------TWEHW--------EMRVHKRLIDLDA-
DERALRQLMRIQVPNDVSIEIV--------------------------------LED---
------------------------------------------------------------
------------------------------------------------------------
----------------------------------------
>lcl|38023_3047 unnamed protein product
-----------------------------MQQARV-------------------------
RLAGTSPD-DLDDI---CDDVREIANNTGVNLSGP-------------------------
-----------------IPLPTKTLE-VPTRKSPDGEG----------------------
------------------TA-------------TWEHW--------EMRVHKRLIDLDA-
DERALRQLMRIQVPNDVSIEIV--------------------------------LED---
------------------------------------------------------------
------------------------------------------------------------
----------------------------------------
>gi|448399049|ref|ZP_21570364.1| 30S ribosomal protein S10P [Haloterrigena limicola JCM 13563]
-----------------------------MQQARV-------------------------
RLAGTSPD-DLDDI---CDDVREIANNTGVNLSGP-------------------------
-----------------IPLPTKTLE-VPTRKSPDGEG----------------------
------------------TA-------------TWEHW--------EMRVHKRLIDLDA-
DERALRQLMRIQVPNDVSIEIV--------------------------------LED---
------------------------------------------------------------
------------------------------------------------------------
----------------------------------------
>gi|448390709|ref|ZP_21566252.1| 30S ribosomal protein S10P [Haloterrigena salina JCM 13891]
-----------------------------MQQARV-------------------------
RLAGTSPD-DLDDI---CDDVREIANNTGVNLSGP-------------------------
-----------------IPLPTKTLE-VPTRKSPDGEG----------------------
------------------TA-------------TWEHW--------EMRVHKRLIDLDA-
DERALRQLMRIQVPNDVSIEIV--------------------------------LED---
------------------------------------------------------------
------------------------------------------------------------
----------------------------------------
>gi|284166324|ref|YP_003404603.1| 30S ribosomal protein S10 [Haloterrigena turkmenica DSM 5511]
-----------------------------MQQARV-------------------------
RLAGTSPD-DLDDI---CDDVREIANNTGVNLSGP-------------------------
-----------------IPLPTKTLE-VPTRKSPDGEG----------------------
------------------TA-------------TWEHW--------EMRVHKRLIDLDA-
DERALRQLMRIQVPNDVSIEIV--------------------------------LED---
------------------------------------------------------------
------------------------------------------------------------
----------------------------------------
>gi|448365620|ref|ZP_21554000.1| 30S ribosomal protein S10P [Natrialba aegyptia DSM 13077]
-----------------------------MQQARV-------------------------
RLAGTSPD-DLDDI---CDDVREIANNTGVNLSGP-------------------------
-----------------IPLPTKTLE-VPTRKSPDGEG----------------------
------------------TA-------------TWEHW--------EMRVHKRLIDLDA-
DERALRQLMRIQVPNDVSIEIV--------------------------------LED---
------------------------------------------------------------
------------------------------------------------------------
----------------------------------------
>gi|448363151|ref|ZP_21551754.1| 30S ribosomal protein S10P [Natrialba asiatica DSM 12278]
-----------------------------MQQARV-------------------------
RLAGTSPD-DLDDI---CDDVREIANNTGVNLSGP-------------------------
-----------------IPLPTKTLE-VPTRKSPDGEG----------------------
------------------TA-------------TWEHW--------EMRVHKRLIDLDA-
DERALRQLMRIQVPNDVSIEIV--------------------------------LED---
------------------------------------------------------------
------------------------------------------------------------
----------------------------------------
>gi|448359897|ref|ZP_21548542.1| 30S ribosomal protein S10P [Natrialba chahannaoensis JCM 10990]
-----------------------------MQQARV-------------------------
RLAGTSPD-DLDDI---CDDVREIANNTGVNLSGP-------------------------
-----------------IPLPTKTLE-VPTRKSPDGEG----------------------
------------------TA-------------TWEHW--------EMRVHKRLIDLDA-
DERALRQLMRIQVPNDVSIEIV--------------------------------LED---
------------------------------------------------------------
------------------------------------------------------------
----------------------------------------
>gi|448355346|ref|ZP_21544098.1| 30S ribosomal protein S10P [Natrialba hulunbeirensis JCM 10989]
-----------------------------MQQARV-------------------------
RLAGTSPD-DLDDI---CDDVREIANNTGVNLSGP-------------------------
-----------------IPLPTKTLE-VPTRKSPDGEG----------------------
------------------TA-------------TWEHW--------EMRVHKRLIDLDA-
DERALRQLMRIQVPNDVSIEIV--------------------------------LED---
------------------------------------------------------------
------------------------------------------------------------
----------------------------------------
>gi|289582173|ref|YP_003480639.1| 30S ribosomal protein S10 [Natrialba magadii ATCC 43099]
-----------------------------MQQARV-------------------------
RLAGTSPD-DLDDI---CDDVREIANNTGVNLSGP-------------------------
-----------------IPLPTKTLE-VPTRKSPDGEG----------------------
------------------TA-------------TWEHW--------EMRVHKRLIDLDA-
DERALRQLMRIQVPNDVSIEIV--------------------------------LED---
------------------------------------------------------------
------------------------------------------------------------
----------------------------------------
>gi|448349691|ref|ZP_21538522.1| 30S ribosomal protein S10P [Natrialba taiwanensis DSM 12281]
-----------------------------MQQARV-------------------------
RLAGTSPD-DLDDI---CDDVREIANNTGVNLSGP-------------------------
-----------------IPLPTKTLE-VPTRKSPDGEG----------------------
------------------TA-------------TWEHW--------EMRVHKRLIDLDA-
DERALRQLMRIQVPNDVSIEIV--------------------------------LED---
------------------------------------------------------------
------------------------------------------------------------
----------------------------------------
>gi|429190900|ref|YP_007176578.1| ribosomal protein S10/S20 [Natronobacterium gregoryi SP2]
-----------------------------MQQARV-------------------------
RLAGTSPD-DLDDI---CDDVREIANNTGVNLSGP-------------------------
-----------------IPLPTKTLE-VPTRKSPDGEG----------------------
------------------TA-------------TWEHW--------EMRVHKRLIDLDA-
DERALRQLMRIQVPNDVSIEIV--------------------------------LED---
------------------------------------------------------------
------------------------------------------------------------
----------------------------------------
>gi|435847448|ref|YP_007309698.1| ribosomal protein S10/S20 [Natronococcus occultus SP4]
-----------------------------MQQARV-------------------------
RLAGTSPD-DLDDI---CDDVREIANNTGVNLSGP-------------------------
-----------------IPLPTKTLE-VPTRKSPDGEG----------------------
------------------TA-------------TWEHW--------EMRVHKRLIDLDA-
DERALRQLMRIQVPNDVSIEIV--------------------------------LED---
------------------------------------------------------------
------------------------------------------------------------
----------------------------------------
>gi|448313328|ref|ZP_21503048.1| 30S ribosomal protein S10P [Natronolimnobius innermongolicus JCM 12255]
-----------------------------MQQARV-------------------------
RLAGTSPD-DLDDI---CDDVREIANNTGVNLSGP-------------------------
-----------------IPLPTKTLE-VPTRKSPDGEG----------------------
------------------TA-------------TWEHW--------EMRVHKRLIDLDA-
DERALRQLMRIQVPNDVSIEIV--------------------------------LED---
------------------------------------------------------------
------------------------------------------------------------
----------------------------------------
>gi|448347487|ref|ZP_21536359.1| 30S ribosomal protein S10P [Natrinema altunense JCM 12890]
-----------------------------MQQARV-------------------------
RLAGTSPD-DLDDI---CDDVREIANNTGVNLSGP-------------------------
-----------------IPLPTKTLE-VPTRKSPDGEG----------------------
------------------TA-------------TWEHW--------EMRVHKRLIDLDA-
DERALRQLMRIQVPNDVSIEIV--------------------------------LED---
------------------------------------------------------------
------------------------------------------------------------
----------------------------------------
>gi|448341581|ref|ZP_21530540.1| 30S ribosomal protein S10P [Natrinema gari JCM 14663]
-----------------------------MQQARV-------------------------
RLAGTSPD-DLDDI---CDDVREIANNTGVNLSGP-------------------------
-----------------IPLPTKTLE-VPTRKSPDGEG----------------------
------------------TA-------------TWEHW--------EMRVHKRLIDLDA-
DERALRQLMRIQVPNDVSIEIV--------------------------------LED---
------------------------------------------------------------
------------------------------------------------------------
----------------------------------------
>gi|397774136|ref|YP_006541682.1| ribosomal protein S10 [Natrinema sp. J7-2]
-----------------------------MQQARV-------------------------
RLAGTSPD-DLDDI---CDDVREIANNTGVNLSGP-------------------------
-----------------IPLPTKTLE-VPTRKSPDGEG----------------------
------------------TA-------------TWEHW--------EMRVHKRLIDLDA-
DERALRQLMRIQVPNDVSIEIV--------------------------------LED---
------------------------------------------------------------
------------------------------------------------------------
----------------------------------------
>gi|448338307|ref|ZP_21527355.1| 30S ribosomal protein S10P [Natrinema pallidum DSM 3751]
-----------------------------MQQARV-------------------------
RLAGTSPD-DLDDI---CDDVREIANNTGVNLSGP-------------------------
-----------------IPLPTKTLE-VPTRKSPDGEG----------------------
------------------TA-------------TWEHW--------EMRVHKRLIDLDA-
DERALRQLMRIQVPNDVSIEIV--------------------------------LED---
------------------------------------------------------------
------------------------------------------------------------
----------------------------------------
>gi|448333886|ref|ZP_21523074.1| 30S ribosomal protein S10P [Natrinema pellirubrum DSM 15624]
-----------------------------MQQARV-------------------------
RLAGTSPD-DLDDI---CDDVREIANNTGVNLSGP-------------------------
-----------------IPLPTKTLE-VPTRKSPDGEG----------------------
------------------TA-------------TWEHW--------EMRVHKRLIDLDA-
DERALRQLMRIQVPNDVSIEIV--------------------------------LED---
------------------------------------------------------------
------------------------------------------------------------
----------------------------------------
>gi|448329144|ref|ZP_21518445.1| 30S ribosomal protein S10P [Natrinema versiforme JCM 10478]
-----------------------------MQQARV-------------------------
RLAGTSPD-DLDDI---CDDVREIANNTGVNLSGP-------------------------
-----------------IPLPTKTLE-VPTRKSPDGEG----------------------
------------------TA-------------TWEHW--------EMRVHKRLIDLDA-
DERALRQLMRIQVPNDVSIEIV--------------------------------LED---
------------------------------------------------------------
------------------------------------------------------------
----------------------------------------
>gi|448306752|ref|ZP_21496655.1| 30S ribosomal protein S10P [Natronorubrum bangense JCM 10635]
-----------------------------MQQARV-------------------------
RLAGTSPD-DLDDI---CDDVREIANNTGVNLSGP-------------------------
-----------------IPLPTKTLE-VPTRKSPDGEG----------------------
------------------TA-------------TWEHW--------EMRVHKRLIDLDA-
DERALRQLMRIQVPNDVSIEIV--------------------------------LED---
------------------------------------------------------------
------------------------------------------------------------
----------------------------------------
>gi|448319372|ref|ZP_21508870.1| 30S ribosomal protein S10P [Natronococcus amylolyticus DSM 10524]
-----------------------------MQQARV-------------------------
RLAGTSPE-DLDDI---CDDVREIASNTGVNLSGP-------------------------
-----------------IPLPTKTLE-VPTRKSPDGEG----------------------
------------------TA-------------TWEHW--------EMRVHKRLIDLDA-
DERALRQLMRIQVPNDVSIEIV--------------------------------LED---
------------------------------------------------------------
------------------------------------------------------------
----------------------------------------
>gi|448315255|ref|ZP_21504906.1| 30S ribosomal protein S10P [Natronococcus jeotgali DSM 18795]
-----------------------------MQQARV-------------------------
RLAGTSPD-DLDDI---CDDVREIASNTGVNLSGP-------------------------
-----------------IPLPTKTLE-VPTRKSPDGEG----------------------
------------------TA-------------TWEHW--------EMRVHKRLIDLDA-
DERALRQLMRIQVPNDVSIEIV--------------------------------LED---
------------------------------------------------------------
------------------------------------------------------------
----------------------------------------
