# Supplementary material for: Inteins as indicators of gene flow in the halobacteria
Source: Front Microbiol. 2014 Jun 26;5:299. doi: 10.3389/fmicb.2014.00299 (PMC4071816; doi:10.3389/fmicb.2014.00299)
Supplement: Supplementary file 1 [file DataSheet1.ZIP › data_file1/reference_tree_alignment/S20e_S10p.fasta]

>hns_J07HN4
----------------------------MTFVTKLTFQSGDRDVLTETVDDVKQLVERKG
GQCKGPHTSPENRLSVPQYRTLQPGE---SFKHWSYSVYERRLDIHGAEHIANEIGHMEF
PDSIHVEIEVEQQQPLGGN-
>htg_thermotolerans_DSM_11522
----------------------------MTFVTRLTLQSGDRAALDGIVEDIKTTAERKG
AALKGPHSHPPEKLSVPQRCRLH-ADDDRHFDSWEYTVFTRELEIHGHDDLARNIASQNF
PDSVHIEAEVEQIHGAGRSN
>hrr_92
MTPLLKRISETQRKQMAFCHSRLSVRLQMPFVTTLTFTSGDRHRLEDIVTEIKESAEQKG
VELKGPHPKQPQELRVPQSKSL--GPSGGRFESWTHTVYTRTIEIVGYEEFARNVTQRTF
PNAIHVEAGVEQRTQVGSGS
>halophilic_archaeon_J07HX5
----------------------------MPFVTRLTLESGDSDLLESVVADIKRQAERKG
VELKGPHPEPPQQLTVAQHKRIA-AEG--TFDPWTYTIYARIIEIIGHGGFARSLAERAY
PDRIHVRADVEQLTQTGS--
>candidatus_nanosalinarum_J07AB56
---------------MFAFIIRIGARFQSVRKARVKVSSNQEDKVDELVHDIVEIGEEYE
ADVSGPVPLPTQSLTVPTRKAPD-GEGSSTIERWEMHVHRRLVDLRDSERALRQVMRVHV
PEGVDIEVEVSE--------
>hrr_J07HR59
-----------------------------MQEARVRLAGTRPEDLDDICEDVGEIAESTG
VSLSGPIPLPTKTLEVPARKSPD-GEGTATWEHWEMRVHKRLIDIDAEERALRQLMRIQV
PNDVSIEIVLED--------
>halophilic_archaeon_J07HX64
-----------------------------MQQARVRLAGTNPEDLDSICNEVREIADKTG
VKLSGPVPLPTKTLEVPARKSPD-GEGAATWEHWEMRVHKRLIDIDADERALRQLMRIQV
PNDVSIEIVLED--------
>hbt_sp_NRC_1
-----------------------------MQQARVRLAGVDPDDLDNICGEVQEIADKTG
VKVSGPVPLPTKTLEVPSRKSPD-GEGTATWEHWEMRVHKRLIDIDADERALRQLMRIQV
PNDVNIEIVLED--------
>hbt_salinarum_R_1
-----------------------------MQQARVRLAGVDPDDLDNICGEVQEIADKTG
VKVSGPVPLPTKTLEVPSRKSPD-GEGTATWEHWEMRVHKRLIDIDADERALRQLMRIQV
PNDVNIEIVLED--------
>hbt_sp_DL_1
-----------------------------MQQARVRLAGVDPDDLDNICDDVREIADKTG
VKLSGPVPLPTKTLEVPSRKSPD-GEGTATWEHWEMRVHKRLIDIDADERALRQLMRIQV
PNDVSIEIVLED--------
>hac_jeotgali_B3
-----------------------------MQQARVRLAGTSPNDLDSICDDVREIADKTG
VSVSGPIPLPTKTLEIPARKSPD-GEGTATWEHWEMRVHKRLIDLDADERALRQLMRIQV
PNDVSIEIVLED--------
>hap_paucihalophilus_DX253
-----------------------------MQQARVRLAGANPSDLDDICDDVREIAEKTG
VSLSGPIPLPTKTLEIPTRKSPD-GEGTATWEHWEMRVHKRLIDLDADERALRQLMRIQV
PNDVSIEIVLED--------
>hrd_tiamatea_SARL4B
-----------------------------MQQARVRLAGTSPADLDDICDDVQEIANKTG
VELSGPVPLPTKTLEVPARKSPD-GEGTATWEHWEMRVHKRLIDIDADERALRQLMRIQV
PNDVSIEIVLED--------
>hrd_utahensis_DSM_12940
-----------------------------MQQARVRLAGTSPADLDDICDDVQEIANKTG
VELSGPVPLPTKTLEVPARKSPD-GEGTATWEHWEMRVHKRLIDIDADERALRQLMRIQV
PNDVSIEIVLED--------
>hmc_mukohataei_DSM_12286
----------------------------MSQQARVRLAGTSPEDLDDICGDVREIANKTG
VELSGPVPLPTKTLEVPTRKSPD-GEGTATWEHWEMRVHKRLIDIDADERALRQLMRIQV
PNDVSIEIVLED--------
>har_amylolytica_JCM_13557
----------------------------MSQQARVRLAGTSPEDLDDICADVREIANKTG
VELSGPVPLPTKTLEVPTRKSPD-GEGTATWEHWEMRVHKRLIDIDADERALRQLMRIQV
PNDVSIEIVLED--------
>har_hispanica_ATCC_33960
----------------------------MSQQARVRLAGTSPEDLDDICADVREIANKTG
VELSGPVPLPTKTLEVPTRKSPD-GEGTATWEHWEMRVHKRLIDIDADERALRQLMRIQV
PNDVSIEIVLED--------
>har_vallismortis_ATCC_29715
----------------------------MSQQARVRLAGTSPEDLDDICADVREIANKTG
VELSGPVPLPTKTLEVPTRKSPD-GEGTATWEHWEMRVHKRLIDIDADERALRQLMRIQV
PNDVSIEIVLED--------
>har_argentinensis_DSM_12282
----------------------------MSQQARVRLAGTSPEDLDDICADVREIANKTG
VELSGPVPLPTKTLEVPSRKSPD-GEGTATWEHWEMRVHKRLIDIDADERALRQLMRIQV
PNDVSIEIVLED--------
>har_californiae_ATCC_3379
----------------------------MSQQARVRLAGTSPEDLDDICADVREIANKTG
VELSGPVPLPTKTLEVPSRKSPD-GEGTATWEHWEMRVHKRLIDIDADERALRQLMRIQV
PNDVSIEIVLED--------
>har_japonica_DSM_6131
----------------------------MSQQARVRLAGTSPEDLDDICADVREIANKTG
VELSGPVPLPTKTLEVPSRKSPD-GEGTATWEHWEMRVHKRLIDIDADERALRQLMRIQV
PNDVSIEIVLED--------
>har_marismortui_ATCC_43049
----------------------------MSQQARVRLAGTSPEDLDDICADVREIANKTG
VELSGPVPLPTKTLEVPSRKSPD-GEGTATWEHWEMRVHKRLIDIDADERALRQLMRIQV
PNDVSIEIVLED--------
>har_sinaiiensis_ATCC_33800
----------------------------MSQQARVRLAGTSPEDLDDICADVREIANKTG
VELSGPVPLPTKTLEVPSRKSPD-GEGTATWEHWEMRVHKRLIDIDADERALRQLMRIQV
PNDVSIEIVLED--------
>hns_J07HN6
-----------------------------MQQARVRLAGTHPEDLDDICDDVREIAEKTG
VTLSGPIPLPTKTLEIPSRKSPD-GEGTATWEHWEMRVHKRLIDLDADERALRQLMRVQV
PNEVSIEIVLED--------
>hqr_walsbyi_C23
-----------------------------MQQARVRLAGTSPDDLDDICDDVRDIADTTG
VNLSGPIPLPTKTLEIPTRKSPD-GEGTATWEHWEMRVHKRLIDIDADERALRQLMRIQV
PNDVSIEIVLED--------
>hqr_walsbyi_DSM_16790
-----------------------------MQQARVRLAGTSPDDLDDICDDVRDIADTTG
VNLSGPIPLPTKTLEIPTRKSPD-GEGTATWEHWEMRVHKRLIDIDADERALRQLMRIQV
PNDVSIEIVLED--------
>hgn_salarium_B_1
-----------------------------MQQARVRLAGTSPEDLDDICADVREIADKTG
VALSGPIPLPTKTLEVPARKSPD-GEGTATWEHWEMRVHKRLIDIDADERALRQLMRIQV
PNDVSIEIVLED--------
>haloarchaeon_3A1_DGR
-----------------------------MQQARVRLAGTRPEDLDDICDDVREIADSTG
VSLSGPIPLPTKTLEIPSRKSPD-GEGTATWEHWEMRVHKRLIDIDADERALRQLMRIQV
PNDVSIEIVLED--------
>hrr_Fb21
-----------------------------MQQARVLLAGTSPEDLDDICDDVREIADSTG
VALSGPIPLPTKTLEIPSRKSPD-GEGTATWEHWEMRVHKRLIDIDADERALRQLMRVQV
PNDVSIEIVLED--------
>hrr_aidingense_JCM_13916
-----------------------------MQQARVRLAGTSPEDLDDICADVREIADSTG
VALSGPIPLPTKTLEIPSRKSPD-GEGTATWEHWEMRVHKRLIDIDADERALRQLMRVQV
PNDVSIEIVLED--------
>hrr_lacusprofundi_ATCC_49239
-----------------------------MQQARVRLAGTSPEDLDDICADVREIADSTG
VALSGPIPLPTKTLEIPSRKSPD-GEGTATWEHWEMRVHKRLIDIDADERALRQLMRVQV
PNDVSIEIVLED--------
>hrr_Cb34
-----------------------------MQQARVRLAGTSPEDLDAICDDVREIADSTG
VALSGPIPLPTKTLEIPSRKSPD-GEGTATWEHWEMRVHKRLIDIDADERALRQLMRVQV
PNDVSIEIVLED--------
>hrr_167
-----------------------------MQQARVRLAGTSPEDLDDICDDVREIADSTG
VALSGPIPLPTKTLEIPSRKSPD-GEGTATWEHWEMRVHKRLIDIDADERALRQLMRVQV
PNDVSIEIVLED--------
>hrr_arcis_JCM_13916
-----------------------------MQQARVRLAGTSPEDLDDICDDVREIADSTG
VALSGPIPLPTKTLEIPSRKSPD-GEGTATWEHWEMRVHKRLIDIDADERALRQLMRVQV
PNDVSIEIVLED--------
>hrr_C2_b
-----------------------------MQQARVRLAGTSPEDLDDICDDVREIADSTG
VALSGPIPLPTKTLEIPSRKSPD-GEGTATWEHWEMRVHKRLIDIDADERALRQLMRVQV
PNDVSIEIVLED--------
>hrr_C2_a
-----------------------------MQQARVRLAGTSPEDLDDICDDVREIADSTG
VALSGPIPLPTKTLEIPSRKSPD-GEGTATWEHWEMRVHKRLIDIDADERALRQLMRVQV
PNDVSIEIVLED--------
>hrr_C3
-----------------------------MQQARVRLAGTSPEDLDDICDDVREIADSTG
VALSGPIPLPTKTLEIPSRKSPD-GEGTATWEHWEMRVHKRLIDIDADERALRQLMRVQV
PNDVSIEIVLED--------
>hrr_C49
-----------------------------MQQARVRLAGTSPEDLDDICDDVREIADSTG
VALSGPIPLPTKTLEIPSRKSPD-GEGTATWEHWEMRVHKRLIDIDADERALRQLMRVQV
PNDVSIEIVLED--------
>hrr_californiensis_DSM_19288
-----------------------------MQQARVRLAGTSPEDLDDICDDVREIADSTG
VALSGPIPLPTKTLEIPSRKSPD-GEGTATWEHWEMRVHKRLIDIDADERALRQLMRVQV
PNDVSIEIVLED--------
>hrr_coriense_DSM_10284
-----------------------------MQQARVRLAGTSPEDLDDICDDVREIADSTG
VALSGPIPLPTKTLEIPSRKSPD-GEGTATWEHWEMRVHKRLIDIDADERALRQLMRVQV
PNDVSIEIVLED--------
>hrr_distributum_JCM_10118
-----------------------------MQQARVRLAGTSPEDLDDICDDVREIADSTG
VALSGPIPLPTKTLEIPSRKSPD-GEGTATWEHWEMRVHKRLIDIDADERALRQLMRVQV
PNDVSIEIVLED--------
>hrr_E3
-----------------------------MQQARVRLAGTSPEDLDDICDDVREIADSTG
VALSGPIPLPTKTLEIPSRKSPD-GEGTATWEHWEMRVHKRLIDIDADERALRQLMRVQV
PNDVSIEIVLED--------
>hrr_Ea1
-----------------------------MQQARVRLAGTSPEDLDDICDDVREIADSTG
VALSGPIPLPTKTLEIPSRKSPD-GEGTATWEHWEMRVHKRLIDIDADERALRQLMRVQV
PNDVSIEIVLED--------
>hrr_Ea8
-----------------------------MQQARVRLAGTSPEDLDDICDDVREIADSTG
VALSGPIPLPTKTLEIPSRKSPD-GEGTATWEHWEMRVHKRLIDIDADERALRQLMRVQV
PNDVSIEIVLED--------
>hrr_Eb13
-----------------------------MQQARVRLAGTSPEDLDDICDDVREIADSTG
VALSGPIPLPTKTLEIPSRKSPD-GEGTATWEHWEMRVHKRLIDIDADERALRQLMRVQV
PNDVSIEIVLED--------
>hrr_Ec15
-----------------------------MQQARVRLAGTSPEDLDDICDDVREIADSTG
VALSGPIPLPTKTLEIPSRKSPD-GEGTATWEHWEMRVHKRLIDIDADERALRQLMRVQV
PNDVSIEIVLED--------
>hrr_G37
-----------------------------MQQARVRLAGTSPEDLDDICDDVREIADSTG
VALSGPIPLPTKTLEIPSRKSPD-GEGTATWEHWEMRVHKRLIDIDADERALRQLMRVQV
PNDVSIEIVLED--------
>hrr_Ga2p
-----------------------------MQQARVRLAGTSPEDLDDICDDVREIADSTG
VALSGPIPLPTKTLEIPSRKSPD-GEGTATWEHWEMRVHKRLIDIDADERALRQLMRVQV
PNDVSIEIVLED--------
>hrr_Ga36
-----------------------------MQQARVRLAGTSPEDLDDICDDVREIADSTG
VALSGPIPLPTKTLEIPSRKSPD-GEGTATWEHWEMRVHKRLIDIDADERALRQLMRVQV
PNDVSIEIVLED--------
>hrr_hd13
-----------------------------MQQARVRLAGTSPEDLDDICDDVREIADSTG
VALSGPIPLPTKTLEIPSRKSPD-GEGTATWEHWEMRVHKRLIDIDADERALRQLMRVQV
PNDVSIEIVLED--------
>hrr_hochstenium_ATCC_700873
-----------------------------MQQARVRLAGTSPEDLDDICDDVREIADSTG
VALSGPIPLPTKTLEIPSRKSPD-GEGTATWEHWEMRVHKRLIDIDADERALRQLMRVQV
PNDVSIEIVLED--------
>hrr_IB24
-----------------------------MQQARVRLAGTSPEDLDDICDDVREIADSTG
VALSGPIPLPTKTLEIPSRKSPD-GEGTATWEHWEMRVHKRLIDIDADERALRQLMRVQV
PNDVSIEIVLED--------
>hrr_kocurii_JCM_14978
-----------------------------MQQARVRLAGTSPEDLDDICDDVREIADSTG
VALSGPIPLPTKTLEIPSRKSPD-GEGTATWEHWEMRVHKRLIDIDADERALRQLMRVQV
PNDVSIEIVLED--------
>hrr_LD3
-----------------------------MQQARVRLAGTSPEDLDDICDDVREIADSTG
VALSGPIPLPTKTLEIPSRKSPD-GEGTATWEHWEMRVHKRLIDIDADERALRQLMRVQV
PNDVSIEIVLED--------
>hrr_LG1
-----------------------------MQQARVRLAGTSPEDLDDICDDVREIADSTG
VALSGPIPLPTKTLEIPSRKSPD-GEGTATWEHWEMRVHKRLIDIDADERALRQLMRVQV
PNDVSIEIVLED--------
>hrr_LG2
-----------------------------MQQARVRLAGTSPEDLDDICDDVREIADSTG
VALSGPIPLPTKTLEIPSRKSPD-GEGTATWEHWEMRVHKRLIDIDADERALRQLMRVQV
PNDVSIEIVLED--------
>hrr_LG3
-----------------------------MQQARVRLAGTSPEDLDDICDDVREIADSTG
VALSGPIPLPTKTLEIPSRKSPD-GEGTATWEHWEMRVHKRLIDIDADERALRQLMRVQV
PNDVSIEIVLED--------
>hrr_lipolyticum_DSM_21995
-----------------------------MQQARVRLAGTSPEDLDDICDDVREIADSTG
VALSGPIPLPTKTLEIPSRKSPD-GEGTATWEHWEMRVHKRLIDIDADERALRQLMRVQV
PNDVSIEIVLED--------
>hrr_litoreum_JCM_13561
-----------------------------MQQARVRLAGTSPEDLDDICDDVREIADSTG
VALSGPIPLPTKTLEIPSRKSPD-GEGTATWEHWEMRVHKRLIDIDADERALRQLMRVQV
PNDVSIEIVLED--------
>hrr_saccharovorum_DSM_1137
-----------------------------MQQARVRLAGTSPEDLDDICDDVREIADSTG
VALSGPIPLPTKTLEIPSRKSPD-GEGTATWEHWEMRVHKRLIDIDADERALRQLMRVQV
PNDVSIEIVLED--------
>hrr_SP3
-----------------------------MQQARVRLAGTSPEDLDDICDDVREIADSTG
VALSGPIPLPTKTLEIPSRKSPD-GEGTATWEHWEMRVHKRLIDIDADERALRQLMRVQV
PNDVSIEIVLED--------
>hrr_SP5
-----------------------------MQQARVRLAGTSPEDLDDICDDVREIADSTG
VALSGPIPLPTKTLEIPSRKSPD-GEGTATWEHWEMRVHKRLIDIDADERALRQLMRVQV
PNDVSIEIVLED--------
>hrr_SP7
-----------------------------MQQARVRLAGTSPEDLDDICDDVREIADSTG
VALSGPIPLPTKTLEIPSRKSPD-GEGTATWEHWEMRVHKRLIDIDADERALRQLMRVQV
PNDVSIEIVLED--------
>hrr_SP9
-----------------------------MQQARVRLAGTSPEDLDDICDDVREIADSTG
VALSGPIPLPTKTLEIPSRKSPD-GEGTATWEHWEMRVHKRLIDIDADERALRQLMRVQV
PNDVSIEIVLED--------
>hrr_tebenquichense_DSM_14210
-----------------------------MQQARVRLAGTSPEDLDDICDDVREIADSTG
VALSGPIPLPTKTLEIPSRKSPD-GEGTATWEHWEMRVHKRLIDIDADERALRQLMRVQV
PNDVSIEIVLED--------
>hrr_terrestre_JCM_10247
-----------------------------MQQARVRLAGTSPEDLDDICDDVREIADSTG
VALSGPIPLPTKTLEIPSRKSPD-GEGTATWEHWEMRVHKRLIDIDADERALRQLMRVQV
PNDVSIEIVLED--------
>nmn_moolapensis_8_8_11
-----------------------------MQQARVRLAGTAPEDLDNICDDVREIADKTG
VTLSGPVPLPTKTLEIPARKSPD-GEGTATWEHWEMRVHKRLIDIDADERALRQLMRIQV
PNDVSIEIVLED--------
>nmn_pharaonis_DSM_2160
-----------------------------MQQARVRLAGTAPEDLDDICDDVREIADKTG
VTLSGPVPLPTKTLEIPARKSPD-GEGTATWEHWEMRVHKRLIDIDADERALRQLMRIQV
PNDVSIEIVLED--------
>hqr_J07HQX50
-----------------------------MQQARVRLAGTSPEDLDNICDDVREIANKTG
VALSGPIPLPTKTLEIPARKSPD-GEGTATWEHWEMRVHKRLIDIDADERALRQLMRIQV
PNDVSIEIVLED--------
>hcc_hamelinensis_100A6
-----------------------------MQQARVRLAGTSPEDLDDICDDVREIATKTG
VNLSGPIPLPTKQLEVPARKSPD-GEGTATWDHWNMRVHKRLIDLDADERALRQLMRIQV
PNDVSIEIVLED--------
>hcc_morrhuae_DSM_1307
-----------------------------MQQARVRLAGTSPEDLDDICDDVREIATKTG
VNLSGPIPLPTKELEVPARKSPD-GEGTATWEHWEMRVHKRLIDLDADERALRQLMRIQV
PNDVSIEIVLED--------
>hcc_thailandensis_JCM_13552
-----------------------------MQQARVRLAGTSPEDLDDICDDVREIATKTG
VNLSGPIPLPTKELEVPARKSPD-GEGTATWEHWEMRVHKRLIDLDADERALRQLMRIQV
PNDVSIEIVLED--------
>hcc_saccharolyticus_DSM_5350
-----------------------------MQQARVRLAGTSPEDLDDICDDVREIATKTG
VNLSGPIPLPTKELEVPIRKSPD-GEGTATWEHWEMRVHKRLIDLDADERALRQLMRIQV
PNDVSIEIVLED--------
>hcc_salifodinae_DSM_8989
-----------------------------MQQARVRLAGTSPEDLDDICDDVREIATKTG
VNLSGPIPLPTKELEVPIRKSPD-GEGTATWEHWEMRVHKRLIDLDADERALRQLMRIQV
PNDVSIEIVLED--------
>hgm_borinquense_DSM_11551
-----------------------------MQQARVRLAGTSPDDLDDICDDVREIANKTG
VNLSGPIPLPTKTLEVPARKSPD-GEGTATWEHWEMRVHKRLIDIDADERALRQLMRIQV
PSDVSIEIVLED--------
>hsn_pallida_JCM_14848
-----------------------------MQQARVRLAGTSPDDLDDICDDVREIANKTG
VNLSGPIPLPTKTLEVPTRKSPD-GEGTATWEHWEMRVHKRLIDIDADERALRQLMRIQV
PSDVSIEIVLED--------
>hfx_alexandrinus_JCM_10717
-----------------------------MQQARVRLAGTSPEDLDDICDDVREIANKTG
VNLSGPIPLPTKTLEVPARKSPD-GEGTATWEHWEMRVHKRLIDLDADERALRQLMRVQV
PNDVSIEIVLED--------
>hfx_ATCC_BAA-644
-----------------------------MQQARVRLAGTSPEDLDDICDDVREIANKTG
VNLSGPIPLPTKTLEVPARKSPD-GEGTATWEHWEMRVHKRLIDLDADERALRQLMRVQV
PNDVSIEIVLED--------
>hfx_ATCC_BAA-645
-----------------------------MQQARVRLAGTSPEDLDDICDDVREIANKTG
VNLSGPIPLPTKTLEVPARKSPD-GEGTATWEHWEMRVHKRLIDLDADERALRQLMRVQV
PNDVSIEIVLED--------
>hfx_ATCC_BAA-646
-----------------------------MQQARVRLAGTSPEDLDDICDDVREIANKTG
VNLSGPIPLPTKTLEVPARKSPD-GEGTATWEHWEMRVHKRLIDLDADERALRQLMRVQV
PNDVSIEIVLED--------
>hfx_BAB-2207
-----------------------------MQQARVRLAGTSPEDLDDICDDVREIANKTG
VNLSGPIPLPTKTLEVPARKSPD-GEGTATWEHWEMRVHKRLIDLDADERALRQLMRVQV
PNDVSIEIVLED--------
>hfx_denitrificans_ATCC_35960
-----------------------------MQQARVRLAGTSPEDLDDICDDVREIANKTG
VNLSGPIPLPTKTLEVPARKSPD-GEGTATWEHWEMRVHKRLIDLDADERALRQLMRVQV
PNDVSIEIVLED--------
>hfx_elongans_ATCC_BAA_1513
-----------------------------MQQARVRLAGTSPEDLDDICDDVREIANKTG
VNLSGPIPLPTKTLEVPARKSPD-GEGTATWEHWEMRVHKRLIDLDADERALRQLMRVQV
PNDVSIEIVLED--------
>hfx_gobbonsii_ATCC_33959
-----------------------------MQQARVRLAGTSPEDLDDICDDVREIANKTG
VNLSGPIPLPTKTLEVPARKSPD-GEGTATWEHWEMRVHKRLIDLDADERALRQLMRVQV
PNDVSIEIVLED--------
>hfx_larsenii_JCM_13917
-----------------------------MQQARVRLAGTSPEDLDDICDDVREIANKTG
VNLSGPIPLPTKTLEVPARKSPD-GEGTATWEHWEMRVHKRLIDLDADERALRQLMRVQV
PNDVSIEIVLED--------
>hfx_lucentense_DSM_14919
-----------------------------MQQARVRLAGTSPEDLDDICDDVREIANKTG
VNLSGPIPLPTKTLEVPARKSPD-GEGTATWEHWEMRVHKRLIDLDADERALRQLMRVQV
PNDVSIEIVLED--------
>hfx_mediterranei_ATCC_33500
-----------------------------MQQARVRLAGTSPEDLDDICDDVREIANKTG
VNLSGPIPLPTKTLEVPARKSPD-GEGTATWEHWEMRVHKRLIDLDADERALRQLMRVQV
PNDVSIEIVLED--------
>hfx_prahovense_DSM_18310
-----------------------------MQQARVRLAGTSPEDLDDICDDVREIANKTG
VNLSGPIPLPTKTLEVPARKSPD-GEGTATWEHWEMRVHKRLIDLDADERALRQLMRVQV
PNDVSIEIVLED--------
>hfx_volcanii_DS2
-----------------------------MQQARVRLAGTSPEDLDDICDDVREIANKTG
VNLSGPIPLPTKTLEVPARKSPD-GEGTATWEHWEMRVHKRLIDLDADERALRQLMRVQV
PNDVSIEIVLED--------
>hfx_mucosum_ATCC_BAA_1512
-----------------------------MQQARVRLAGTSPEDLDDICDDVREIANKTG
VNLSGPIPLPTKTLEIPARKSPD-GEGTATWEHWEMRVHKRLIDLDADERALRQLMRVQV
PNDVSIEIVLED--------
>hvx_asiaticus_JCM_14624
-----------------------------MQQARVRLAGTSPQDLDNICDDVREIASNTG
VNLSGPIPLPTKTLEIPTRKSPD-GEGTATWEHWEMRVHKRLIDLDADERALRQLMRIQV
PNDVSIEIVLED--------
>hvx_ruber_XH_70
-----------------------------MQQARVRLAGTSPQDLDNICDDVREIASNTG
VNLSGPIPLPTKTLEIPTRKSPD-GEGTATWEHWEMRVHKRLIDLDADERALRQLMRIQV
PNDVSIEIVLED--------
>hrr_chaoviator_HaloG
-----------------------------MQQARVRLAGTSPEDLDDICDDVREIANNTG
VNLSGPIPLPTKTLEIPTRKSPD-GEGTATWEHWEMRVHKRLIDLDADERALRQLMRIQV
PNDVSIEIVLED--------
>nrr_tibetense_GA33
-----------------------------MQQARVRLAGTSPEDLDDICDDVREIANNTG
VNLSGPIPLPTKTLEVPTRKSPD-GEGTATWEHWEMRVHKRLIDLDADERALRQLMRIQV
PNDVSIEIVLED--------
>nrr_sulfidifaciens_JCM_14089
-----------------------------MQQARVRLAGTSPDDLDNICDDVREIANNTG
VNLSGPIPLPTKTLEVPTRKSPD-GEGTATWEHWEMRVHKRLIDLDADERALRQLMRIQV
PNDVSIEIVLED--------
>hbi_lacisalsi_AJ5
-----------------------------MQQARVRLAGTSPDDLDDICDDVREIANNTG
VNLSGPIPLPTKTLEVPTRKSPD-GEGTATWEHWEMRVHKRLIDLDADERALRQLMRIQV
PNDVSIEIVLED--------
>hbi_nitrareducens_JCM_10879
-----------------------------MQQARVRLAGTSPDDLDDICDDVREIANNTG
VNLSGPIPLPTKTLEVPTRKSPD-GEGTATWEHWEMRVHKRLIDLDADERALRQLMRIQV
PNDVSIEIVLED--------
>hpg_xanaduensis_SH_6
-----------------------------MQQARVRLAGTSPDDLDDICDDVREIANNTG
VNLSGPIPLPTKTLEVPTRKSPD-GEGTATWEHWEMRVHKRLIDLDADERALRQLMRIQV
PNDVSIEIVLED--------
>hrr_LB1
-----------------------------MQQARVRLAGTSPDDLDDICDDVREIANNTG
VNLSGPIPLPTKTLEVPTRKSPD-GEGTATWEHWEMRVHKRLIDLDADERALRQLMRIQV
PNDVSIEIVLED--------
>htg_limicola_JCM_13563
-----------------------------MQQARVRLAGTSPDDLDDICDDVREIANNTG
VNLSGPIPLPTKTLEVPTRKSPD-GEGTATWEHWEMRVHKRLIDLDADERALRQLMRIQV
PNDVSIEIVLED--------
>htg_salina_JCM_13891
-----------------------------MQQARVRLAGTSPDDLDDICDDVREIANNTG
VNLSGPIPLPTKTLEVPTRKSPD-GEGTATWEHWEMRVHKRLIDLDADERALRQLMRIQV
PNDVSIEIVLED--------
>htg_turkmenica_DSM_5511
-----------------------------MQQARVRLAGTSPDDLDDICDDVREIANNTG
VNLSGPIPLPTKTLEVPTRKSPD-GEGTATWEHWEMRVHKRLIDLDADERALRQLMRIQV
PNDVSIEIVLED--------
>nab_aegyptia_DSM_13077
-----------------------------MQQARVRLAGTSPDDLDDICDDVREIANNTG
VNLSGPIPLPTKTLEVPTRKSPD-GEGTATWEHWEMRVHKRLIDLDADERALRQLMRIQV
PNDVSIEIVLED--------
>nab_asiatica_DSM_12278
-----------------------------MQQARVRLAGTSPDDLDDICDDVREIANNTG
VNLSGPIPLPTKTLEVPTRKSPD-GEGTATWEHWEMRVHKRLIDLDADERALRQLMRIQV
PNDVSIEIVLED--------
>nab_chahannaoensis_JCM_10990
-----------------------------MQQARVRLAGTSPDDLDDICDDVREIANNTG
VNLSGPIPLPTKTLEVPTRKSPD-GEGTATWEHWEMRVHKRLIDLDADERALRQLMRIQV
PNDVSIEIVLED--------
>nab_hulunbeirensis_JCM_10989
-----------------------------MQQARVRLAGTSPDDLDDICDDVREIANNTG
VNLSGPIPLPTKTLEVPTRKSPD-GEGTATWEHWEMRVHKRLIDLDADERALRQLMRIQV
PNDVSIEIVLED--------
>nab_magadii_ATCC_43099
-----------------------------MQQARVRLAGTSPDDLDDICDDVREIANNTG
VNLSGPIPLPTKTLEVPTRKSPD-GEGTATWEHWEMRVHKRLIDLDADERALRQLMRIQV
PNDVSIEIVLED--------
>nab_taiwanensis_DSM_12281
-----------------------------MQQARVRLAGTSPDDLDDICDDVREIANNTG
VNLSGPIPLPTKTLEVPTRKSPD-GEGTATWEHWEMRVHKRLIDLDADERALRQLMRIQV
PNDVSIEIVLED--------
>nbt_gregoryi_SP2
-----------------------------MQQARVRLAGTSPDDLDDICDDVREIANNTG
VNLSGPIPLPTKTLEVPTRKSPD-GEGTATWEHWEMRVHKRLIDLDADERALRQLMRIQV
PNDVSIEIVLED--------
>ncc_occultus_SP4
-----------------------------MQQARVRLAGTSPDDLDDICDDVREIANNTG
VNLSGPIPLPTKTLEVPTRKSPD-GEGTATWEHWEMRVHKRLIDLDADERALRQLMRIQV
PNDVSIEIVLED--------
>nln_innermongolicus_JCM_12255
-----------------------------MQQARVRLAGTSPDDLDDICDDVREIANNTG
VNLSGPIPLPTKTLEVPTRKSPD-GEGTATWEHWEMRVHKRLIDLDADERALRQLMRIQV
PNDVSIEIVLED--------
>nnm_altunense_JCM_14663
-----------------------------MQQARVRLAGTSPDDLDDICDDVREIANNTG
VNLSGPIPLPTKTLEVPTRKSPD-GEGTATWEHWEMRVHKRLIDLDADERALRQLMRIQV
PNDVSIEIVLED--------
>nnm_gari_JCM_14663
-----------------------------MQQARVRLAGTSPDDLDDICDDVREIANNTG
VNLSGPIPLPTKTLEVPTRKSPD-GEGTATWEHWEMRVHKRLIDLDADERALRQLMRIQV
PNDVSIEIVLED--------
>nnm_sp_J7_2
-----------------------------MQQARVRLAGTSPDDLDDICDDVREIANNTG
VNLSGPIPLPTKTLEVPTRKSPD-GEGTATWEHWEMRVHKRLIDLDADERALRQLMRIQV
PNDVSIEIVLED--------
>nnm_pallidum_DSM_3751
-----------------------------MQQARVRLAGTSPDDLDDICDDVREIANNTG
VNLSGPIPLPTKTLEVPTRKSPD-GEGTATWEHWEMRVHKRLIDLDADERALRQLMRIQV
PNDVSIEIVLED--------
>nnm_pellirubrum_DSM_15624
-----------------------------MQQARVRLAGTSPDDLDDICDDVREIANNTG
VNLSGPIPLPTKTLEVPTRKSPD-GEGTATWEHWEMRVHKRLIDLDADERALRQLMRIQV
PNDVSIEIVLED--------
>nnm_versiforme_JCM_10478
-----------------------------MQQARVRLAGTSPDDLDDICDDVREIANNTG
VNLSGPIPLPTKTLEVPTRKSPD-GEGTATWEHWEMRVHKRLIDLDADERALRQLMRIQV
PNDVSIEIVLED--------
>nrr_bangense_JCM_10635
-----------------------------MQQARVRLAGTSPDDLDDICDDVREIANNTG
VNLSGPIPLPTKTLEVPTRKSPD-GEGTATWEHWEMRVHKRLIDLDADERALRQLMRIQV
PNDVSIEIVLED--------
>ncc_amylolyticus_DSM_10524
-----------------------------MQQARVRLAGTSPEDLDDICDDVREIASNTG
VNLSGPIPLPTKTLEVPTRKSPD-GEGTATWEHWEMRVHKRLIDLDADERALRQLMRIQV
PNDVSIEIVLED--------
>ncc_jeotgali_DSM_18795
-----------------------------MQQARVRLAGTSPDDLDDICDDVREIASNTG
VNLSGPIPLPTKTLEVPTRKSPD-GEGTATWEHWEMRVHKRLIDLDADERALRQLMRIQV
PNDVSIEIVLED--------
