# Supplementary material for: Inteins as indicators of gene flow in the halobacteria
Source: Front Microbiol. 2014 Jun 26;5:299. doi: 10.3389/fmicb.2014.00299 (PMC4071816; doi:10.3389/fmicb.2014.00299)
Supplement: Supplementary file 1 [file DataSheet1.ZIP › data_file1/reference_tree_alignment/S23e_S12p.aln]

>lcl|38015_2339 unnamed protein product
------------------------------------------------------------
------------MTVSDETQLEKSKERCEEFEEKAEDAALSDPKRAAKLFLRAAGNAKN-
-------------AAELED------REKVAE---------------SWS-----------
-------------ER------------ESTLEERASKMLAIGAAKKGSTPDENKNDSSSE
VNAEGSGSFEFFRDPPEKSFSDVGGLDELK---------------------ERLRRQVLK
PLE----------------------NPEFYEQQDVGINNGVLLYGPPGTGKTQFSEALAG
ELG-----FKYAGVS------------------ASDI---VSKFVGEAPQNISKLFDEAL
DAEPCVVFLDEIDALAGSRGGQRETRSER-------------------------------
------------------------------------------------------------
-----QTVNELLEGMQGV-------------QDSEVLV------VAATNTVDDLDGALKR
SGRFNEKF----------------------------------------------------
------------------------------------------------------------
------------------------------------------------------------
------------------------------------------------------------
------------------------FVGPPD-RSARREIFEVHLEDREVGWESIDWSELLE
WSEGFS-------------------------------GADIG---EVVRKA-----ARYS
A-----------------------EESTEEGSLVPVNYRHLLEA----------------
-------VK-GTEASLKHWDGEQ------------SPR----------------------
----------------------------------------
>gi|339757034|gb|EGQ40617.1| SSU ribosomal protein S12P [Candidatus Nanosalinarum sp. J07AB56]
------------------------------------------------------------
-------------------------------------------------------MGLH-
-------------NARSIK------DRRQSY---------------RWS-----------
-------------DI------------DYKRRML--------------------------
------------------------DLKEKA-----------------------------D
PLE----------------------G------------------SPQGRG----------
-IV-----LEKRAIEAKQ---------------PNSA---L-------------------
----------------------------R-------------------------------
------------------------------------------------------------
-----KCVRVQV-----I-------------KNGKQLT------AFVP-----GDKAID-
------------------------------------------------------------
------------------------------------------------------------
------------------------------------------------------------
------------------------------------------------------------
------------------------HIDEHD---------EVLIEG--IG-----------
---GAD-------------------------------AGPKG---DI--PT-----VRYK
V-----------------------IK---------VNDVSLKEL----------------
-------VR-G--------NQQK------------PTR----------------------
----------------------------------------
>gi|409722471|ref|ZP_11269921.1| 30S ribosomal protein S12P [Halococcus hamelinensis 100A6]
------------------------------------------------------------
-----------------------------------------------------MANGKY-
-------------AGRKLK------KDRQNH---------------RWS-----------
-------------DS------------KYARRAR--------------------------
------------------------GLREKT-----------------------------D
ALE----------------------G------------------APRGRG----------
-IV-----LEKVGIEAKQ---------------PNSA---I-------------------
----------------------------R-------------------------------
------------------------------------------------------------
-----KCVRVQL-----I-------------KNGKQVT------AFCP-----GDGAIS-
------------------------------------------------------------
------------------------------------------------------------
------------------------------------------------------------
------------------------------------------------------------
------------------------FIDEHD---------EVTIAG--IG-----------
---GAK-------------------------------GRAMG---DL--SA-----VNYK
V-----------------------EK---------VNGVSLIEL----------------
-------VR-G--------NAEK------------PVR----------------------
----------------------------------------
>gi|448725401|ref|ZP_21707859.1| 30S ribosomal protein S12P [Halococcus morrhuae DSM 1307]
------------------------------------------------------------
-----------------------------------------------------MANGKY-
-------------AARKLK------KDRQNH---------------RWS-----------
-------------DS------------KYARRAR--------------------------
------------------------GLKEKT-----------------------------D
ALE----------------------G------------------APQGRG----------
-IV-----LEKVGIEAKQ---------------PNSA---I-------------------
----------------------------R-------------------------------
------------------------------------------------------------
-----KCVRVQL-----I-------------KNGQQVT------AFCP-----GDGAIS-
------------------------------------------------------------
------------------------------------------------------------
------------------------------------------------------------
------------------------------------------------------------
------------------------FIDEHD---------EVTIAG--IG-----------
---GAK-------------------------------GRAMG---DL--SA-----VNYK
V-----------------------EK---------VNGVSLIEL----------------
-------VR-G--------NAEK------------PVR----------------------
----------------------------------------
>gi|448737563|ref|ZP_21719603.1| 30S ribosomal protein S12P [Halococcus thailandensis JCM 13552]
------------------------------------------------------------
-----------------------------------------------------MANGKY-
-------------AARKLK------KDRQNH---------------RWS-----------
-------------DS------------EYARRAR--------------------------
------------------------GLKEKT-----------------------------D
ALE----------------------G------------------APQGRG----------
-IV-----LEKVGIEAKQ---------------PNSA---I-------------------
----------------------------R-------------------------------
------------------------------------------------------------
-----KCVRVQL-----I-------------KNGQQVT------AFCP-----GDGAIS-
------------------------------------------------------------
------------------------------------------------------------
------------------------------------------------------------
------------------------------------------------------------
------------------------FIDEHD---------EVTIAG--IG-----------
---GAK-------------------------------GRAMG---DL--SA-----VNYK
V-----------------------EK---------VNGVSLIEL----------------
-------VR-G--------NAEK------------PVR----------------------
----------------------------------------
>gi|541196166|gb|ERH04423.1| ribosomal protein S23 (S12) [Halorubrum sp. J07HR59]
------------------------------------------------------------
-----------------------------------------------------MANGKY-
-------------AARKLK------DDRQNR---------------RWS-----------
-------------DS------------EYARRER--------------------------
------------------------GLREKS-----------------------------D
PLE----------------------G------------------APQARG----------
-IV-----LEKIGIEAKQ---------------PNSA---I-------------------
----------------------------R-------------------------------
------------------------------------------------------------
-----KCVRVQL-----I-------------KNGKQVT------AFCP-----GDGAIS-
------------------------------------------------------------
------------------------------------------------------------
------------------------------------------------------------
------------------------------------------------------------
------------------------FIDEHD---------EVTIAG--IG-----------
---GAK-------------------------------GRAMG---DL--GG-----VNYK
V-----------------------EK---------VNGVSLIEL----------------
-------VR-G--------NAEK------------PVR----------------------
----------------------------------------
>gi|541194342|gb|ERH02675.1| ribosomal protein S12 [Halonotius sp. J07HN6]
------------------------------------------------------------
----------------MVETAADPISDPCEAVSACFAGPKKGCLSSAVRKSGYMANGKY-
-------------AARKLK------KDRQQR---------------RWS-----------
-------------DS------------EYARRER--------------------------
------------------------GLKEKS-----------------------------D
PLE----------------------G------------------APQGRG----------
-IV-----LEKVGIEAKQ---------------PNSA---I-------------------
----------------------------R-------------------------------
------------------------------------------------------------
-----KCVRV--------------------------------------------------
------------------------------------------------------------
------------------------------------------------------------
------------------------------------------------------------
------------------------------------------------------------
------------------------------------------------------------
------------------------------------------------------------
------------------------------------------------------------
----------S-------------------------------------------------
----------------------------------------
>gi|354609476|ref|ZP_09027432.1| ribosomal protein S23 (S12) [Halobacterium sp. DL1]
------------------------------------------------------------
-----------------------------------------------------MSNGKY-
-------------AARKLK------KDRQKH---------------RWS-----------
-------------DS------------EYARRER--------------------------
------------------------GLGKKS-----------------------------D
PLE----------------------G------------------APQGRG----------
-IV-----LEKIGIEAKQ---------------PNSA---I-------------------
----------------------------R-------------------------------
------------------------------------------------------------
-----KCVRVQL-----I-------------KNGKQVT------AFCP-----GDGAIS-
------------------------------------------------------------
------------------------------------------------------------
------------------------------------------------------------
------------------------------------------------------------
------------------------FIDEHD---------EVTIAG--IG-----------
---GAK-------------------------------GRAMG---DI--SG-----VNYK
V-----------------------EK---------VNGVSLIEL----------------
-------VR-G--------NAEK------------PVR----------------------
----------------------------------------
>gi|448731182|ref|ZP_21713485.1| 30S ribosomal protein S12P [Halococcus saccharolyticus DSM 5350]
------------------------------------------------------------
-----------------------------------------------------MANGKY-
-------------AARKLK------KDRQSH---------------RWS-----------
-------------DS------------EYARRER--------------------------
------------------------GLREQS-----------------------------D
PLE----------------------G------------------APQGRG----------
-IV-----LEKVGIEAKQ---------------PNSA---I-------------------
----------------------------R-------------------------------
------------------------------------------------------------
-----KCVRVQL-----I-------------KNGKQVS------AFCP-----GDGAIS-
------------------------------------------------------------
------------------------------------------------------------
------------------------------------------------------------
------------------------------------------------------------
------------------------FIDEHD---------EVTIAG--IG-----------
---GAK-------------------------------GRAMG---DI--SG-----VNYK
V-----------------------EK---------VNGVSLIEL----------------
-------VR-G--------NAEK------------PVR----------------------
----------------------------------------
>gi|448734897|ref|ZP_21717117.1| 30S ribosomal protein S12P [Halococcus salifodinae DSM 8989]
------------------------------------------------------------
-----------------------------------------------------MANGKY-
-------------AARKLK------KDRQSH---------------RWS-----------
-------------DS------------EYARRER--------------------------
------------------------GLREQS-----------------------------D
PLE----------------------G------------------APQGRG----------
-IV-----LEKVGIEAKQ---------------PNSA---I-------------------
----------------------------R-------------------------------
------------------------------------------------------------
-----KCVRVQL-----I-------------KNGKQVS------AFCP-----GDGAIS-
------------------------------------------------------------
------------------------------------------------------------
------------------------------------------------------------
------------------------------------------------------------
------------------------FIDEHD---------EVTIAG--IG-----------
---GAK-------------------------------GRAMG---DI--SG-----VNYK
V-----------------------EK---------VNGVSLIEL----------------
-------VR-G--------NAEK------------PVR----------------------
----------------------------------------
>gi|322369995|ref|ZP_08044557.1| 30S ribosomal protein S12P [Haladaptatus paucihalophilus DX253]
------------------------------------------------------------
-----------------------------------------------------MANGKY-
-------------AARKLK------KDRQKH---------------RWS-----------
-------------DS------------DYARRER--------------------------
------------------------GLGEKS-----------------------------D
PLE----------------------G------------------APQGRG----------
-IV-----LEKVGIEAKQ---------------PNSA---I-------------------
----------------------------R-------------------------------
------------------------------------------------------------
-----KCVRVQL-----I-------------KNGKQVS------AFCP-----GDGAIS-
------------------------------------------------------------
------------------------------------------------------------
------------------------------------------------------------
------------------------------------------------------------
------------------------FIDEHD---------EVTIAG--IG-----------
---GAK-------------------------------GRAMG---DI--SG-----VNYK
V-----------------------EK---------VNGVSLKEL----------------
-------VR-G--------NAEK------------PVR----------------------
----------------------------------------
>gi|257386578|ref|YP_003176351.1| 30S ribosomal protein S12 [Halomicrobium mukohataei DSM 12286]
------------------------------------------------------------
-----------------------------------------------------MANGKY-
-------------AARKLK------KDRQNH---------------RWS-----------
-------------DS------------DYARRER--------------------------
------------------------GLGQKS-----------------------------D
PLE----------------------G------------------APQGRG----------
-IV-----LEKIGIEAKQ---------------PNSA---I-------------------
----------------------------R-------------------------------
------------------------------------------------------------
-----KCVRVQL-----I-------------KNGKQVS------AFCP-----GDGAIS-
------------------------------------------------------------
------------------------------------------------------------
------------------------------------------------------------
------------------------------------------------------------
------------------------FIDEHD---------EVTIAG--IG-----------
---GAK-------------------------------GRAMG---DI--SG-----VNYK
V-----------------------EK---------VNGVSLIEL----------------
-------VR-G--------NAEK------------PVR----------------------
----------------------------------------
>gi|541200395|gb|ERH08460.1| SSU ribosomal protein S12P [halophilic archaeon J07HX64]
------------------------------------------------------------
-----------------------------------------------------MANGKY-
-------------AARKLM------KDRQKH---------------RWS-----------
-------------DS------------DYARRAR--------------------------
------------------------GLAEKS-----------------------------D
PLE----------------------G------------------APQARG----------
-IV-----LEKIGIEAKQ---------------PNSA---I-------------------
----------------------------R-------------------------------
------------------------------------------------------------
-----KCVRVQL-----I-------------KNGKQVS------AFCP-----GDGAIS-
------------------------------------------------------------
------------------------------------------------------------
------------------------------------------------------------
------------------------------------------------------------
------------------------FIDEHD---------EVTIAG--IG-----------
---GAK-------------------------------GRAMG---DI--SG-----VNYK
V-----------------------EK---------VNGVSLIEL----------------
-------VR-G--------NAEK------------PVR----------------------
----------------------------------------
>gi|448375011|ref|ZP_21558728.1| 30S ribosomal protein S12P [Halovivax asiaticus JCM 14624]
------------------------------------------------------------
-----------------------------------------------------MANGKY-
-------------AARKLK------KDRQSQ---------------RWS-----------
-------------DS------------DYARRAR--------------------------
------------------------GLREKS-----------------------------D
PLE----------------------G------------------APQARG----------
-IV-----LEKIGIEAKQ---------------PNSA---I-------------------
----------------------------R-------------------------------
------------------------------------------------------------
-----KCVRVQL-----I-------------KNGKQVS------AFCP-----GDGAIS-
------------------------------------------------------------
------------------------------------------------------------
------------------------------------------------------------
------------------------------------------------------------
------------------------FIDEHD---------EVTIAG--IG-----------
---GAK-------------------------------GRAMG---DI--SG-----VNYK
V-----------------------EK---------VNGVSLIEL----------------
-------VR-G--------NAEK------------PVR----------------------
----------------------------------------
>gi|433637478|ref|YP_007283238.1| ribosomal protein S23 [Halovivax ruber XH-70]
------------------------------------------------------------
-----------------------------------------------------MANGKY-
-------------AARKLK------KDRQSQ---------------RWS-----------
-------------DS------------DYARRAR--------------------------
------------------------GLREKS-----------------------------D
PLE----------------------G------------------APQARG----------
-IV-----LEKIGIEAKQ---------------PNSA---I-------------------
----------------------------R-------------------------------
------------------------------------------------------------
-----KCVRVQL-----I-------------KNGKQVS------AFCP-----GDGAIS-
------------------------------------------------------------
------------------------------------------------------------
------------------------------------------------------------
------------------------------------------------------------
------------------------FIDEHD---------EVTIAG--IG-----------
---GAK-------------------------------GRAMG---DI--SG-----VNYK
V-----------------------EK---------VNGVSLIEL----------------
-------VR-G--------NAEK------------PVR----------------------
----------------------------------------
>gi|448320525|ref|ZP_21510011.1| 30S ribosomal protein S12P [Natronococcus amylolyticus DSM 10524]
------------------------------------------------------------
-----------------------------------------------------MANGKY-
-------------AARKLK------KDRQNQ---------------RWS-----------
-------------DS------------DYARRAR--------------------------
------------------------GLREKS-----------------------------D
PLE----------------------G------------------APQARG----------
-IV-----LEKVGIEAKQ---------------PNSA---I-------------------
----------------------------R-------------------------------
------------------------------------------------------------
-----KCVRVQL-----I-------------KNGKQVT------AFCP-----GDGAIS-
------------------------------------------------------------
------------------------------------------------------------
------------------------------------------------------------
------------------------------------------------------------
------------------------FIDEHD---------EVTIAG--IG-----------
---GAK-------------------------------GRAMG---DL--SG-----VNYK
V-----------------------EK---------VNGVSLIEL----------------
-------VR-G--------NAEK------------PVR----------------------
----------------------------------------
>gi|448316026|ref|ZP_21505664.1| 30S ribosomal protein S12P [Natronococcus jeotgali DSM 18795]
------------------------------------------------------------
-----------------------------------------------------MANGKY-
-------------AARKLK------KDRQNQ---------------RWS-----------
-------------DS------------DYARRAR--------------------------
------------------------GLREKS-----------------------------D
PLE----------------------G------------------APQARG----------
-IV-----LEKVGIEAKQ---------------PNSA---I-------------------
----------------------------R-------------------------------
------------------------------------------------------------
-----KCVRVQL-----I-------------KNGKQVT------AFCP-----GDGAIS-
------------------------------------------------------------
------------------------------------------------------------
------------------------------------------------------------
------------------------------------------------------------
------------------------FIDEHD---------EVTIAG--IG-----------
---GAK-------------------------------GRAMG---DL--SG-----VNYK
V-----------------------EK---------VNGVSLIEL----------------
-------VR-G--------NAEK------------PVR----------------------
----------------------------------------
>gi|435845622|ref|YP_007307872.1| ribosomal protein S23 [Natronococcus occultus SP4]
------------------------------------------------------------
-----------------------------------------------------MANGKY-
-------------AARKLK------KDRQNQ---------------RWS-----------
-------------DS------------DYARRAR--------------------------
------------------------GLREKS-----------------------------D
PLE----------------------G------------------APQARG----------
-IV-----LEKVGIEAKQ---------------PNSA---I-------------------
----------------------------R-------------------------------
------------------------------------------------------------
-----KCVRVQL-----I-------------KNGKQVT------AFCP-----GDGAIS-
------------------------------------------------------------
------------------------------------------------------------
------------------------------------------------------------
------------------------------------------------------------
------------------------FIDEHD---------EVTIAG--IG-----------
---GAK-------------------------------GRAMG---DL--SG-----VNYK
V-----------------------EK---------VNGVSLIEL----------------
-------VR-G--------NAEK------------PVR----------------------
----------------------------------------
>gi|448697805|ref|ZP_21698683.1| 30S ribosomal protein S12P [Halobiforma lacisalsi AJ5]
------------------------------------------------------------
-----------------------------------------------------MANGKY-
-------------AARKLK------KDRQEQ---------------RWS-----------
-------------DS------------DYARRAR--------------------------
------------------------GLREKS-----------------------------D
PLE----------------------G------------------APQGRG----------
-IV-----LEKVGIEAKQ---------------PNSA---I-------------------
----------------------------R-------------------------------
------------------------------------------------------------
-----KCVRVQL-----I-------------KNGKQVT------AFCP-----GDGAIS-
------------------------------------------------------------
------------------------------------------------------------
------------------------------------------------------------
------------------------------------------------------------
------------------------FIDEHD---------EVTIAG--IG-----------
---GAK-------------------------------GRAMG---DL--SG-----VNYK
V-----------------------DK---------VNGVALKEL----------------
-------VR-G--------NAEK------------PVR----------------------
----------------------------------------
>gi|448711912|ref|ZP_21701455.1| 30S ribosomal protein S12P [Halobiforma nitratireducens JCM 10879]
------------------------------------------------------------
-----------------------------------------------------MANGKY-
-------------AARKLK------KDRQEQ---------------RWS-----------
-------------DS------------DYARRAR--------------------------
------------------------GLREKS-----------------------------D
PLE----------------------G------------------APQGRG----------
-IV-----LEKVGIEAKQ---------------PNSA---I-------------------
----------------------------R-------------------------------
------------------------------------------------------------
-----KCVRVQL-----I-------------KNGKQVT------AFCP-----GDGAIS-
------------------------------------------------------------
------------------------------------------------------------
------------------------------------------------------------
------------------------------------------------------------
------------------------FIDEHD---------EVTIAG--IG-----------
---GAK-------------------------------GRAMG---DL--SG-----VNYK
V-----------------------DK---------VNGVALKEL----------------
-------VR-G--------NAEK------------PVR----------------------
----------------------------------------
>gi|336253138|ref|YP_004596245.1| 30S ribosomal protein S23 (S12) [Halopiger xanaduensis SH-6]
------------------------------------------------------------
-----------------------------------------------------MANGKY-
-------------AARKLK------KDRQEQ---------------RWS-----------
-------------DS------------DYARRAR--------------------------
------------------------GLREKS-----------------------------D
PLE----------------------G------------------APQGRG----------
-IV-----LEKVGIEAKQ---------------PNSA---I-------------------
----------------------------R-------------------------------
------------------------------------------------------------
-----KCVRVQL-----I-------------KNGKQVT------AFCP-----GDGAIS-
------------------------------------------------------------
------------------------------------------------------------
------------------------------------------------------------
------------------------------------------------------------
------------------------FIDEHD---------EVTIAG--IG-----------
---GAK-------------------------------GRAMG---DL--SG-----VNYK
V-----------------------DK---------VNGVALKEL----------------
-------VR-G--------NAEK------------PVR----------------------
----------------------------------------
>gi|448312197|ref|ZP_21501947.1| 30S ribosomal protein S12P [Natronolimnobius innermongolicus JCM 12255]
------------------------------------------------------------
-----------------------------------------------------MANGKY-
-------------AARKLK------KDRQEQ---------------RWS-----------
-------------DS------------DYARRAR--------------------------
------------------------GLREKS-----------------------------D
PLE----------------------G------------------APQGRG----------
-IV-----LEKVGIEAKQ---------------PNSA---I-------------------
----------------------------R-------------------------------
------------------------------------------------------------
-----KCVRVQL-----I-------------KNGKQVT------AFCP-----GDGAIS-
------------------------------------------------------------
------------------------------------------------------------
------------------------------------------------------------
------------------------------------------------------------
------------------------FIDEHD---------EVTIAG--IG-----------
---GAK-------------------------------GRAMG---DL--SG-----VNYK
V-----------------------DK---------VNGVALKEL----------------
-------VR-G--------NAEK------------PVR----------------------
----------------------------------------
>lcl|38023_1576 unnamed protein product
------------------------------------------------------------
-----------------------------------------------------MANGKY-
-------------AARKLK------KDRQNQ---------------RWS-----------
-------------DS------------DYARRAR--------------------------
------------------------GLREKS-----------------------------D
PLE----------------------G------------------APQARG----------
-IV-----LEKVGIEAKQ---------------PNSA---I-------------------
----------------------------R-------------------------------
------------------------------------------------------------
-----KCVRVQL-----I-------------KNGKQVT------AFCP-----GDGAIS-
------------------------------------------------------------
------------------------------------------------------------
------------------------------------------------------------
------------------------------------------------------------
------------------------FIDEHD---------EVTIAG--IG-----------
---GAK-------------------------------GRAMG---DL--SG-----VNYK
V-----------------------DK---------VNGVALKEL----------------
-------VR-G--------NAEK------------PVR----------------------
----------------------------------------
>gi|448396756|ref|ZP_21569204.1| 30S ribosomal protein S12P [Haloterrigena limicola JCM 13563]
------------------------------------------------------------
-----------------------------------------------------MANGKY-
-------------AARKLK------KDRQNQ---------------RWS-----------
-------------DS------------DYARRAR--------------------------
------------------------GLREKS-----------------------------D
PLE----------------------G------------------APQARG----------
-IV-----LEKVGIEAKQ---------------PNSA---I-------------------
----------------------------R-------------------------------
------------------------------------------------------------
-----KCVRVQL-----I-------------KNGKQVT------AFCP-----GDGAIS-
------------------------------------------------------------
------------------------------------------------------------
------------------------------------------------------------
------------------------------------------------------------
------------------------FIDEHD---------EVTIAG--IG-----------
---GAK-------------------------------GRAMG---DL--SG-----VNYK
V-----------------------DK---------VNGVALKEL----------------
-------VR-G--------NAEK------------PVR----------------------
----------------------------------------
>gi|448383951|ref|ZP_21562949.1| 30S ribosomal protein S12P [Haloterrigena thermotolerans DSM 11522]
------------------------------------------------------------
-----------------------------------------------------MANGKY-
-------------AARKLK------KDRQNQ---------------RWS-----------
-------------DS------------DYARRAR--------------------------
------------------------GLREKS-----------------------------D
PLE----------------------G------------------APQARG----------
-IV-----LEKVGIEAKQ---------------PNSA---I-------------------
----------------------------R-------------------------------
------------------------------------------------------------
-----KCVRVQL-----I-------------KNGKQVT------AFCP-----GDGAIS-
------------------------------------------------------------
------------------------------------------------------------
------------------------------------------------------------
------------------------------------------------------------
------------------------FIDEHD---------EVTIAG--IG-----------
---GAK-------------------------------GRAMG---DL--SG-----VNYK
V-----------------------DK---------VNGVALKEL----------------
-------VR-G--------NAEK------------PVR----------------------
----------------------------------------
>gi|448366548|ref|ZP_21554671.1| 30S ribosomal protein S12P [Natrialba aegyptia DSM 13077]
------------------------------------------------------------
-----------------------------------------------------MANGKY-
-------------AARKLK------KDRQNQ---------------RWS-----------
-------------DS------------DYARRAR--------------------------
------------------------GLREKS-----------------------------D
PLE----------------------G------------------APQARG----------
-IV-----LEKVGIEAKQ---------------PNSA---I-------------------
----------------------------R-------------------------------
------------------------------------------------------------
-----KCVRVQL-----I-------------KNGKQVT------AFCP-----GDGAIS-
------------------------------------------------------------
------------------------------------------------------------
------------------------------------------------------------
------------------------------------------------------------
------------------------FIDEHD---------EVTIAG--IG-----------
---GAK-------------------------------GRAMG---DL--SG-----VNYK
V-----------------------DK---------VNGVALKEL----------------
-------VR-G--------NAEK------------PVR----------------------
----------------------------------------
>gi|448363831|ref|ZP_21552426.1| 30S ribosomal protein S12P [Natrialba asiatica DSM 12278]
------------------------------------------------------------
-----------------------------------------------------MANGKY-
-------------AARKLK------KDRQNQ---------------RWS-----------
-------------DS------------DYARRAR--------------------------
------------------------GLREKS-----------------------------D
PLE----------------------G------------------APQARG----------
-IV-----LEKVGIEAKQ---------------PNSA---I-------------------
----------------------------R-------------------------------
------------------------------------------------------------
-----KCVRVQL-----I-------------KNGKQVT------AFCP-----GDGAIS-
------------------------------------------------------------
------------------------------------------------------------
------------------------------------------------------------
------------------------------------------------------------
------------------------FIDEHD---------EVTIAG--IG-----------
---GAK-------------------------------GRAMG---DL--SG-----VNYK
V-----------------------DK---------VNGVALKEL----------------
-------VR-G--------NAEK------------PVR----------------------
----------------------------------------
>gi|448356445|ref|ZP_21545178.1| 30S ribosomal protein S12P [Natrialba chahannaoensis JCM 10990]
------------------------------------------------------------
-----------------------------------------------------MANGKY-
-------------AARKLK------KDRQNQ---------------RWS-----------
-------------DS------------DYARRAR--------------------------
------------------------GLREKS-----------------------------D
PLE----------------------G------------------APQARG----------
-IV-----LEKVGIEAKQ---------------PNSA---I-------------------
----------------------------R-------------------------------
------------------------------------------------------------
-----KCVRVQL-----I-------------KNGKQVT------AFCP-----GDGAIS-
------------------------------------------------------------
------------------------------------------------------------
------------------------------------------------------------
------------------------------------------------------------
------------------------FIDEHD---------EVTIAG--IG-----------
---GAK-------------------------------GRAMG---DL--SG-----VNYK
V-----------------------DK---------VNGVALKEL----------------
-------VR-G--------NAEK------------PVR----------------------
----------------------------------------
>gi|448354761|ref|ZP_21543516.1| 30S ribosomal protein S12P [Natrialba hulunbeirensis JCM 10989]
------------------------------------------------------------
-----------------------------------------------------MANGKY-
-------------AARKLK------KDRQNQ---------------RWS-----------
-------------DS------------DYARRAR--------------------------
------------------------GLREKS-----------------------------D
PLE----------------------G------------------APQARG----------
-IV-----LEKVGIEAKQ---------------PNSA---I-------------------
----------------------------R-------------------------------
------------------------------------------------------------
-----KCVRVQL-----I-------------KNGKQVT------AFCP-----GDGAIS-
------------------------------------------------------------
------------------------------------------------------------
------------------------------------------------------------
------------------------------------------------------------
------------------------FIDEHD---------EVTIAG--IG-----------
---GAK-------------------------------GRAMG---DL--SG-----VNYK
V-----------------------DK---------VNGVALKEL----------------
-------VR-G--------NAEK------------PVR----------------------
----------------------------------------
>gi|289581822|ref|YP_003480288.1| 30S ribosomal protein S23 [Natrialba magadii ATCC 43099]
------------------------------------------------------------
-----------------------------------------------------MANGKY-
-------------AARKLK------KDRQNQ---------------RWS-----------
-------------DS------------DYARRAR--------------------------
------------------------GLREKS-----------------------------D
PLE----------------------G------------------APQARG----------
-IV-----LEKVGIEAKQ---------------PNSA---I-------------------
----------------------------R-------------------------------
------------------------------------------------------------
-----KCVRVQL-----I-------------KNGKQVT------AFCP-----GDGAIS-
------------------------------------------------------------
------------------------------------------------------------
------------------------------------------------------------
------------------------------------------------------------
------------------------FIDEHD---------EVTIAG--IG-----------
---GAK-------------------------------GRAMG---DL--SG-----VNYK
V-----------------------DK---------VNGVALKEL----------------
-------VR-G--------NAEK------------PVR----------------------
----------------------------------------
>gi|448350446|ref|ZP_21539259.1| 30S ribosomal protein S12P [Natrialba taiwanensis DSM 12281]
------------------------------------------------------------
-----------------------------------------------------MANGKY-
-------------AARKLK------KDRQNQ---------------RWS-----------
-------------DS------------DYARRAR--------------------------
------------------------GLREKS-----------------------------D
PLE----------------------G------------------APQARG----------
-IV-----LEKVGIEAKQ---------------PNSA---I-------------------
----------------------------R-------------------------------
------------------------------------------------------------
-----KCVRVQL-----I-------------KNGKQVT------AFCP-----GDGAIS-
------------------------------------------------------------
------------------------------------------------------------
------------------------------------------------------------
------------------------------------------------------------
------------------------FIDEHD---------EVTIAG--IG-----------
---GAK-------------------------------GRAMG---DL--SG-----VNYK
V-----------------------DK---------VNGVALKEL----------------
-------VR-G--------NAEK------------PVR----------------------
----------------------------------------
>gi|448347135|ref|ZP_21536014.1| 30S ribosomal protein S12P [Natrinema altunense JCM 12890]
------------------------------------------------------------
-----------------------------------------------------MANGKY-
-------------AARKLK------KDRQNQ---------------RWS-----------
-------------DS------------DYARRAR--------------------------
------------------------GLREKS-----------------------------D
PLE----------------------G------------------APQARG----------
-IV-----LEKVGIEAKQ---------------PNSA---I-------------------
----------------------------R-------------------------------
------------------------------------------------------------
-----KCVRVQL-----I-------------KNGKQVT------AFCP-----GDGAIS-
------------------------------------------------------------
------------------------------------------------------------
------------------------------------------------------------
------------------------------------------------------------
------------------------FIDEHD---------EVTIAG--IG-----------
---GAK-------------------------------GRAMG---DL--SG-----VNYK
V-----------------------DK---------VNGVALKEL----------------
-------VR-G--------NAEK------------PVR----------------------
----------------------------------------
>gi|448342579|ref|ZP_21531527.1| 30S ribosomal protein S12P [Natrinema gari JCM 14663]
------------------------------------------------------------
-----------------------------------------------------MANGKY-
-------------AARKLK------KDRQNQ---------------RWS-----------
-------------DS------------DYARRAR--------------------------
------------------------GLREKS-----------------------------D
PLE----------------------G------------------APQARG----------
-IV-----LEKVGIEAKQ---------------PNSA---I-------------------
----------------------------R-------------------------------
------------------------------------------------------------
-----KCVRVQL-----I-------------KNGKQVT------AFCP-----GDGAIS-
------------------------------------------------------------
------------------------------------------------------------
------------------------------------------------------------
------------------------------------------------------------
------------------------FIDEHD---------EVTIAG--IG-----------
---GAK-------------------------------GRAMG---DL--SG-----VNYK
V-----------------------DK---------VNGVALKEL----------------
-------VR-G--------NAEK------------PVR----------------------
----------------------------------------
>gi|397771987|ref|YP_006539533.1| 30S ribosomal protein S23 [Natrinema sp. J7-2]
------------------------------------------------------------
-----------------------------------------------------MANGKY-
-------------AARKLK------KDRQNQ---------------RWS-----------
-------------DS------------DYARRAR--------------------------
------------------------GLREKS-----------------------------D
PLE----------------------G------------------APQARG----------
-IV-----LEKVGIEAKQ---------------PNSA---I-------------------
----------------------------R-------------------------------
------------------------------------------------------------
-----KCVRVQL-----I-------------KNGKQVT------AFCP-----GDGAIS-
------------------------------------------------------------
------------------------------------------------------------
------------------------------------------------------------
------------------------------------------------------------
------------------------FIDEHD---------EVTIAG--IG-----------
---GAK-------------------------------GRAMG---DL--SG-----VNYK
V-----------------------DK---------VNGVALKEL----------------
-------VR-G--------NAEK------------PVR----------------------
----------------------------------------
>gi|448336433|ref|ZP_21525532.1| 30S ribosomal protein S12P [Natrinema pallidum DSM 3751]
------------------------------------------------------------
-----------------------------------------------------MANGKY-
-------------AARKLK------KDRQNQ---------------RWS-----------
-------------DS------------DYARRAR--------------------------
------------------------GLREKS-----------------------------D
PLE----------------------G------------------APQARG----------
-IV-----LEKVGIEAKQ---------------PNSA---I-------------------
----------------------------R-------------------------------
------------------------------------------------------------
-----KCVRVQL-----I-------------KNGKQVT------AFCP-----GDGAIS-
------------------------------------------------------------
------------------------------------------------------------
------------------------------------------------------------
------------------------------------------------------------
------------------------FIDEHD---------EVTIAG--IG-----------
---GAK-------------------------------GRAMG---DL--SG-----VNYK
V-----------------------DK---------VNGVALKEL----------------
-------VR-G--------NAEK------------PVR----------------------
----------------------------------------
>gi|448335237|ref|ZP_21524387.1| 30S ribosomal protein S12P [Natrinema pellirubrum DSM 15624]
------------------------------------------------------------
-----------------------------------------------------MANGKY-
-------------AARKLK------KDRQNQ---------------RWS-----------
-------------DS------------DYARRAR--------------------------
------------------------GLREKS-----------------------------D
PLE----------------------G------------------APQARG----------
-IV-----LEKVGIEAKQ---------------PNSA---I-------------------
----------------------------R-------------------------------
------------------------------------------------------------
-----KCVRVQL-----I-------------KNGKQVT------AFCP-----GDGAIS-
------------------------------------------------------------
------------------------------------------------------------
------------------------------------------------------------
------------------------------------------------------------
------------------------FIDEHD---------EVTIAG--IG-----------
---GAK-------------------------------GRAMG---DL--SG-----VNYK
V-----------------------DK---------VNGVALKEL----------------
-------VR-G--------NAEK------------PVR----------------------
----------------------------------------
>gi|448330664|ref|ZP_21519943.1| 30S ribosomal protein S12P [Natrinema versiforme JCM 10478]
------------------------------------------------------------
-----------------------------------------------------MANGKY-
-------------AARKLK------KDRQNQ---------------RWS-----------
-------------DS------------DYARRAR--------------------------
------------------------GLREKS-----------------------------D
PLE----------------------G------------------APQARG----------
-IV-----LEKVGIEAKQ---------------PNSA---I-------------------
----------------------------R-------------------------------
------------------------------------------------------------
-----KCVRVQL-----I-------------KNGKQVT------AFCP-----GDGAIS-
------------------------------------------------------------
------------------------------------------------------------
------------------------------------------------------------
------------------------------------------------------------
------------------------FIDEHD---------EVTIAG--IG-----------
---GAK-------------------------------GRAMG---DL--SG-----VNYK
V-----------------------DK---------VNGVALKEL----------------
-------VR-G--------NAEK------------PVR----------------------
----------------------------------------
>gi|448307078|ref|ZP_21496979.1| 30S ribosomal protein S12P [Natronorubrum bangense JCM 10635]
------------------------------------------------------------
-----------------------------------------------------MANGKY-
-------------AARKLK------KDRQNQ---------------RWS-----------
-------------DS------------DYARRAR--------------------------
------------------------GLREKS-----------------------------D
PLE----------------------G------------------APQARG----------
-IV-----LEKVGIEAKQ---------------PNSA---I-------------------
----------------------------R-------------------------------
------------------------------------------------------------
-----KCVRVQL-----I-------------KNGKQVT------AFCP-----GDGAIS-
------------------------------------------------------------
------------------------------------------------------------
------------------------------------------------------------
------------------------------------------------------------
------------------------FIDEHD---------EVTIAG--IG-----------
---GAK-------------------------------GRAMG---DL--SG-----VNYK
V-----------------------DK---------VNGVALKEL----------------
-------VR-G--------NAEK------------PVR----------------------
----------------------------------------
>gi|448303808|ref|ZP_21493754.1| 30S ribosomal protein S12P [Natronorubrum sulfidifaciens JCM 14089]
------------------------------------------------------------
-----------------------------------------------------MANGKY-
-------------AARKLK------KDRQNQ---------------RWS-----------
-------------DS------------DYARRAR--------------------------
------------------------GLREKS-----------------------------D
PLE----------------------G------------------APQARG----------
-IV-----LEKVGIEAKQ---------------PNSA---I-------------------
----------------------------R-------------------------------
------------------------------------------------------------
-----KCVRVQL-----I-------------KNGKQVT------AFCP-----GDGAIS-
------------------------------------------------------------
------------------------------------------------------------
------------------------------------------------------------
------------------------------------------------------------
------------------------FIDEHD---------EVTIAG--IG-----------
---GAK-------------------------------GRAMG---DL--SG-----VNYK
V-----------------------DK---------VNGVALKEL----------------
-------VR-G--------NAEK------------PVR----------------------
----------------------------------------
>gi|448297912|ref|ZP_21487946.1| 30S ribosomal protein S12P [Natronorubrum tibetense GA33]
------------------------------------------------------------
-----------------------------------------------------MANGKY-
-------------AARKLK------KDRQNQ---------------RWS-----------
-------------DS------------DYARRAR--------------------------
------------------------GLREKS-----------------------------D
PLE----------------------G------------------APQARG----------
-IV-----LEKVGIEAKQ---------------PNSA---I-------------------
----------------------------R-------------------------------
------------------------------------------------------------
-----KCVRVQL-----I-------------KNGKQVT------AFCP-----GDGAIS-
------------------------------------------------------------
------------------------------------------------------------
------------------------------------------------------------
------------------------------------------------------------
------------------------FIDEHD---------EVTIAG--IG-----------
---GAK-------------------------------GRAMG---DL--SG-----VNYK
V-----------------------DK---------VNGVALKEL----------------
-------VR-G--------NAEK------------PVR----------------------
----------------------------------------
>gi|448388142|ref|ZP_21565082.1| 30S ribosomal protein S12P [Haloterrigena salina JCM 13891]
------------------------------------------------------------
-----------------------------------------------------MANGKY-
-------------AARKLK------KDRQNQ---------------RWS-----------
-------------DS------------DYARRAR--------------------------
------------------------GLREKS-----------------------------D
PLE----------------------G------------------APQGRG----------
-IV-----LEKVGIEAKQ---------------PNSA---I-------------------
----------------------------R-------------------------------
------------------------------------------------------------
-----KCVRVQL-----I-------------KNGKQVT------AFCP-----GDGAIS-
------------------------------------------------------------
------------------------------------------------------------
------------------------------------------------------------
------------------------------------------------------------
------------------------FIDEHD---------EVTIAG--IG-----------
---GAK-------------------------------GRAMG---DL--SG-----VNYK
V-----------------------DK---------VNGVALKEL----------------
-------VR-G--------NAEK------------PVR----------------------
----------------------------------------
>gi|284163653|ref|YP_003401932.1| 30S ribosomal protein S23 [Haloterrigena turkmenica DSM 5511]
------------------------------------------------------------
-----------------------------------------------------MANGKY-
-------------AARKLK------KDRQNQ---------------RWS-----------
-------------DS------------DYARRAR--------------------------
------------------------GLREKS-----------------------------D
PLE----------------------G------------------APQGRG----------
-IV-----LEKVGIEAKQ---------------PNSA---I-------------------
----------------------------R-------------------------------
------------------------------------------------------------
-----KCVRVQL-----I-------------KNGKQVT------AFCP-----GDGAIS-
------------------------------------------------------------
------------------------------------------------------------
------------------------------------------------------------
------------------------------------------------------------
------------------------FIDEHD---------EVTIAG--IG-----------
---GAK-------------------------------GRAMG---DL--SG-----VNYK
V-----------------------DK---------VNGVALKEL----------------
-------VR-G--------NAEK------------PVR----------------------
----------------------------------------
>gi|429191201|ref|YP_007176879.1| ribosomal protein S23 [Natronobacterium gregoryi SP2]
------------------------------------------------------------
-----------------------------------------------------MANGKY-
-------------AARKLK------KDRQNQ---------------RWS-----------
-------------DS------------DYARRAR--------------------------
------------------------GLREKS-----------------------------D
PLE----------------------G------------------APQGRG----------
-IV-----LEKVGIEAKQ---------------PNSA---I-------------------
----------------------------R-------------------------------
------------------------------------------------------------
-----KCVRVQL-----I-------------KNGKQVT------AFCP-----GDGAIS-
------------------------------------------------------------
------------------------------------------------------------
------------------------------------------------------------
------------------------------------------------------------
------------------------FIDEHD---------EVTIAG--IG-----------
---GAK-------------------------------GRAMG---DL--SG-----VNYK
V-----------------------DK---------VNGVALKEL----------------
-------VR-G--------NAEK------------PVR----------------------
----------------------------------------
>gi|541205559|gb|ERH13539.1| ribosomal protein S23 (S12) [halophilic archaeon J07HB67]
------------------------------------------------------------
-----------------------------------------------------MSNGKY-
-------------SARKLK------KDRQKR---------------RWS-----------
-------------DS------------EYARRAR--------------------------
------------------------GLDEAS-----------------------------D
PLE----------------------G------------------APQGRG----------
-IV-----LEKVGIEAKQ---------------PNSA---I-------------------
----------------------------R-------------------------------
------------------------------------------------------------
-----KCVRVQL-----I-------------KNGKQVT------AFCP-----GDGAIS-
------------------------------------------------------------
------------------------------------------------------------
------------------------------------------------------------
------------------------------------------------------------
------------------------FIDEHD---------EVTIAG--IG-----------
---GAK-------------------------------GRAMG---DL--GG-----VNYK
V-----------------------EK---------VNGVSLIEL----------------
-------VR-G--------NAEK------------PVR----------------------
----------------------------------------
>gi|448295945|ref|ZP_21486006.1| 30S ribosomal protein S12P [Halalkalicoccus jeotgali B3]
------------------------------------------------------------
-----------------------------------------------------MGNGKY-
-------------AARKLK------RDRQNH---------------RWS-----------
-------------DS------------EYARRER--------------------------
------------------------GLKKKS-----------------------------D
PLE----------------------G------------------APQGRG----------
-IV-----LEKVGIEAKQ---------------PNSA---I-------------------
----------------------------R-------------------------------
------------------------------------------------------------
-----KCVRVQL-----I-------------KNGKQVT------AFCP-----GDGAIS-
------------------------------------------------------------
------------------------------------------------------------
------------------------------------------------------------
------------------------------------------------------------
------------------------FIDEHD---------EVTIAG--IG-----------
---GAK-------------------------------GRAMG---DL--SG-----VNYK
V-----------------------DK---------VNGVSLIEL----------------
-------VR-G--------NAEK------------PVR----------------------
----------------------------------------
>gi|15791385|ref|NP_281209.1| 30S ribosomal protein S12 [Halobacterium sp. NRC-1]
------------------------------------------------------------
-----------------------------------------------------MTNGKY-
-------------AARKLK------KDRQQR---------------RWS-----------
-------------DS------------EYARRER--------------------------
------------------------GLGKKS-----------------------------D
PLE----------------------G------------------APQGRG----------
-IV-----LEKVGIEAKQ---------------PNSA---I-------------------
----------------------------R-------------------------------
------------------------------------------------------------
-----KCVRVQL-----I-------------KNGKQVT------AFCP-----GDGAIS-
------------------------------------------------------------
------------------------------------------------------------
------------------------------------------------------------
------------------------------------------------------------
------------------------FIDEHD---------EVTIAG--IG-----------
---GAK-------------------------------GRAMG---DL--SG-----VNYK
V-----------------------EK---------VNGVSLIEL----------------
-------VR-G--------NAEK------------PVR----------------------
----------------------------------------
>gi|169237146|ref|YP_001690346.1| 30S ribosomal protein S12P [Halobacterium salinarum R1]
------------------------------------------------------------
-----------------------------------------------------MTNGKY-
-------------AARKLK------KDRQQR---------------RWS-----------
-------------DS------------EYARRER--------------------------
------------------------GLGKKS-----------------------------D
PLE----------------------G------------------APQGRG----------
-IV-----LEKVGIEAKQ---------------PNSA---I-------------------
----------------------------R-------------------------------
------------------------------------------------------------
-----KCVRVQL-----I-------------KNGKQVT------AFCP-----GDGAIS-
------------------------------------------------------------
------------------------------------------------------------
------------------------------------------------------------
------------------------------------------------------------
------------------------FIDEHD---------EVTIAG--IG-----------
---GAK-------------------------------GRAMG---DL--SG-----VNYK
V-----------------------EK---------VNGVSLIEL----------------
-------VR-G--------NAEK------------PVR----------------------
----------------------------------------
>gi|385804829|ref|YP_005841229.1| 30S ribosomal protein S12 [Haloquadratum walsbyi C23]
------------------------------------------------------------
-----------------------------------------------------MANGKY-
-------------AARKLK------QDRQQR---------------RWS-----------
-------------DS------------EYARRER--------------------------
------------------------GLGAKS-----------------------------D
PLE----------------------G------------------APQGRG----------
-IV-----LEKVGIEAKQ---------------PNSA---I-------------------
----------------------------R-------------------------------
------------------------------------------------------------
-----KCVRVQL-----I-------------KNGKQVT------AFCP-----GDGAIS-
------------------------------------------------------------
------------------------------------------------------------
------------------------------------------------------------
------------------------------------------------------------
------------------------FIDEHD---------EVTIAG--IG-----------
---GAK-------------------------------GRAMG---DL--SG-----VNYK
V-----------------------EK---------VNGVSLIEL----------------
-------VR-G--------NAEK------------PVR----------------------
----------------------------------------
>gi|110669265|ref|YP_659076.1| 30S ribosomal protein S12P [Haloquadratum walsbyi DSM 16790]
------------------------------------------------------------
-----------------------------------------------------MANGKY-
-------------AARKLK------QDRQQR---------------RWS-----------
-------------DS------------EYARRER--------------------------
------------------------GLGAKS-----------------------------D
PLE----------------------G------------------APQGRG----------
-IV-----LEKVGIEAKQ---------------PNSA---I-------------------
----------------------------R-------------------------------
------------------------------------------------------------
-----KCVRVQL-----I-------------KNGKQVT------AFCP-----GDGAIS-
------------------------------------------------------------
------------------------------------------------------------
------------------------------------------------------------
------------------------------------------------------------
------------------------FIDEHD---------EVTIAG--IG-----------
---GAK-------------------------------GRAMG---DL--SG-----VNYK
V-----------------------EK---------VNGVSLIEL----------------
-------VR-G--------NAEK------------PVR----------------------
----------------------------------------
>gi|541190247|gb|ERG98635.1| ribosomal protein S23 (S12), partial [Haloquadratum sp. J07HQX50]
------------------------------------------------------------
----------------------------------------------------TMANGKY-
-------------AARKLK------KDRQKR---------------RWS-----------
-------------DS------------EYARRER--------------------------
------------------------GLGAKS-----------------------------D
PLE----------------------G------------------APQGRG----------
-IV-----LEKVGIEAKQ---------------PNSA---I-------------------
----------------------------R-------------------------------
------------------------------------------------------------
-----KCVRVQL-----I-------------KNGKQVT------AFCP-----GDGAIS-
------------------------------------------------------------
------------------------------------------------------------
------------------------------------------------------------
------------------------------------------------------------
------------------------FIDEHD---------EVTIAG--IG-----------
---GAK-------------------------------GRAMG---DL--SG-----VNYK
V-----------------------EK---------VNGVSLIEL----------------
-------VR-G--------NAEK------------PVR----------------------
----------------------------------------
>gi|399575816|ref|ZP_10769573.1| 30S ribosomal protein S12P [Halogranum salarium B-1]
------------------------------------------------------------
-----------------------------------------------------MANGKY-
-------------AARKLK------QDRQSH---------------RWS-----------
-------------DS------------KYARRER--------------------------
------------------------GLRKKS-----------------------------D
PLE----------------------G------------------APQARG----------
-IV-----LEKVGIEAKQ---------------PNSA---I-------------------
----------------------------R-------------------------------
------------------------------------------------------------
-----KCVRVQL-----I-------------KNGKQVT------AFCP-----GDGAIS-
------------------------------------------------------------
------------------------------------------------------------
------------------------------------------------------------
------------------------------------------------------------
------------------------FIDEHD---------EVTIAG--IG-----------
---GAK-------------------------------GRAMG---DL--SG-----VNYK
V-----------------------EK---------VNGVSMLEL----------------
-------VR-G--------NAEK------------PVR----------------------
----------------------------------------
>gi|448664672|ref|ZP_21684310.1| 30S ribosomal protein S12P [Haloarcula amylolytica JCM 13557]
------------------------------------------------------------
-----------------------------------------------------MANGKY-
-------------AARKLK------KDRQKH---------------RWS-----------
-------------DT------------DYARRER--------------------------
------------------------GLGKKS-----------------------------D
PLE----------------------G------------------APQGRG----------
-IV-----LEKVGIEAKQ---------------PNSA---I-------------------
----------------------------R-------------------------------
------------------------------------------------------------
-----KCVRVQL-----I-------------KNGKQVT------AFCP-----GDGAIS-
------------------------------------------------------------
------------------------------------------------------------
------------------------------------------------------------
------------------------------------------------------------
------------------------FIDEHD---------EVTIAG--IG-----------
---GAK-------------------------------GRAMG---DL--SG-----VNYK
V-----------------------EK---------VNGVSLIEL----------------
-------VR-G--------NAEK------------PVR----------------------
----------------------------------------
>gi|448680464|ref|ZP_21690781.1| 30S ribosomal protein S12P [Haloarcula argentinensis DSM 12282]
------------------------------------------------------------
-----------------------------------------------------MANGKY-
-------------AARKLK------KDRQKH---------------RWS-----------
-------------DT------------DYARRER--------------------------
------------------------GLGKKS-----------------------------D
PLE----------------------G------------------APQGRG----------
-IV-----LEKVGIEAKQ---------------PNSA---I-------------------
----------------------------R-------------------------------
------------------------------------------------------------
-----KCVRVQL-----I-------------KNGKQVT------AFCP-----GDGAIS-
------------------------------------------------------------
------------------------------------------------------------
------------------------------------------------------------
------------------------------------------------------------
------------------------FIDEHD---------EVTIAG--IG-----------
---GAK-------------------------------GRAMG---DL--SG-----VNYK
V-----------------------EK---------VNGVSLIEL----------------
-------VR-G--------NAEK------------PVR----------------------
----------------------------------------
>gi|448655079|ref|ZP_21681931.1| 30S ribosomal protein S12P [Haloarcula californiae ATCC 33799]
------------------------------------------------------------
-----------------------------------------------------MANGKY-
-------------AARKLK------KDRQKH---------------RWS-----------
-------------DT------------DYARRER--------------------------
------------------------GLGKKS-----------------------------D
PLE----------------------G------------------APQGRG----------
-IV-----LEKVGIEAKQ---------------PNSA---I-------------------
----------------------------R-------------------------------
------------------------------------------------------------
-----KCVRVQL-----I-------------KNGKQVT------AFCP-----GDGAIS-
------------------------------------------------------------
------------------------------------------------------------
------------------------------------------------------------
------------------------------------------------------------
------------------------FIDEHD---------EVTIAG--IG-----------
---GAK-------------------------------GRAMG---DL--SG-----VNYK
V-----------------------EK---------VNGVSLIEL----------------
-------VR-G--------NAEK------------PVR----------------------
----------------------------------------
>gi|344213102|ref|YP_004797422.1| 30S ribosomal protein S12P [Haloarcula hispanica ATCC 33960]
------------------------------------------------------------
-----------------------------------------------------MANGKY-
-------------AARKLK------KDRQKH---------------RWS-----------
-------------DT------------DYARRER--------------------------
------------------------GLGKKS-----------------------------D
PLE----------------------G------------------APQGRG----------
-IV-----LEKVGIEAKQ---------------PNSA---I-------------------
----------------------------R-------------------------------
------------------------------------------------------------
-----KCVRVQL-----I-------------KNGKQVT------AFCP-----GDGAIS-
------------------------------------------------------------
------------------------------------------------------------
------------------------------------------------------------
------------------------------------------------------------
------------------------FIDEHD---------EVTIAG--IG-----------
---GAK-------------------------------GRAMG---DL--SG-----VNYK
V-----------------------EK---------VNGVSLIEL----------------
-------VR-G--------NAEK------------PVR----------------------
----------------------------------------
>gi|448683952|ref|ZP_21692572.1| 30S ribosomal protein S12P [Haloarcula japonica DSM 6131]
------------------------------------------------------------
-----------------------------------------------------MANGKY-
-------------AARKLK------KDRQKH---------------RWS-----------
-------------DT------------DYARRER--------------------------
------------------------GLGKKS-----------------------------D
PLE----------------------G------------------APQGRG----------
-IV-----LEKVGIEAKQ---------------PNSA---I-------------------
----------------------------R-------------------------------
------------------------------------------------------------
-----KCVRVQL-----I-------------KNGKQVT------AFCP-----GDGAIS-
------------------------------------------------------------
------------------------------------------------------------
------------------------------------------------------------
------------------------------------------------------------
------------------------FIDEHD---------EVTIAG--IG-----------
---GAK-------------------------------GRAMG---DL--SG-----VNYK
V-----------------------EK---------VNGVSLIEL----------------
-------VR-G--------NAEK------------PVR----------------------
----------------------------------------
>gi|55379091|ref|YP_136941.1| 30S ribosomal protein S12 [Haloarcula marismortui ATCC 43049]
------------------------------------------------------------
-----------------------------------------------------MANGKY-
-------------AARKLK------KDRQKH---------------RWS-----------
-------------DT------------DYARRER--------------------------
------------------------GLGKKS-----------------------------D
PLE----------------------G------------------APQGRG----------
-IV-----LEKVGIEAKQ---------------PNSA---I-------------------
----------------------------R-------------------------------
------------------------------------------------------------
-----KCVRVQL-----I-------------KNGKQVT------AFCP-----GDGAIS-
------------------------------------------------------------
------------------------------------------------------------
------------------------------------------------------------
------------------------------------------------------------
------------------------FIDEHD---------EVTIAG--IG-----------
---GAK-------------------------------GRAMG---DL--SG-----VNYK
V-----------------------EK---------VNGVSLIEL----------------
-------VR-G--------NAEK------------PVR----------------------
----------------------------------------
>gi|448638069|ref|ZP_21676120.1| 30S ribosomal protein S12P [Haloarcula sinaiiensis ATCC 33800]
------------------------------------------------------------
-----------------------------------------------------MANGKY-
-------------AARKLK------KDRQKH---------------RWS-----------
-------------DT------------DYARRER--------------------------
------------------------GLGKKS-----------------------------D
PLE----------------------G------------------APQGRG----------
-IV-----LEKVGIEAKQ---------------PNSA---I-------------------
----------------------------R-------------------------------
------------------------------------------------------------
-----KCVRVQL-----I-------------KNGKQVT------AFCP-----GDGAIS-
------------------------------------------------------------
------------------------------------------------------------
------------------------------------------------------------
------------------------------------------------------------
------------------------FIDEHD---------EVTIAG--IG-----------
---GAK-------------------------------GRAMG---DL--SG-----VNYK
V-----------------------EK---------VNGVSLIEL----------------
-------VR-G--------NAEK------------PVR----------------------
----------------------------------------
>gi|448627099|ref|ZP_21671774.1| 30S ribosomal protein S12P [Haloarcula vallismortis ATCC 29715]
------------------------------------------------------------
-----------------------------------------------------MANGKY-
-------------AARKLK------KDRQKH---------------RWS-----------
-------------DT------------DYARRER--------------------------
------------------------GLGKKS-----------------------------D
PLE----------------------G------------------APQGRG----------
-IV-----LEKVGIEAKQ---------------PNSA---I-------------------
----------------------------R-------------------------------
------------------------------------------------------------
-----KCVRVQL-----I-------------KNGKQVT------AFCP-----GDGAIS-
------------------------------------------------------------
------------------------------------------------------------
------------------------------------------------------------
------------------------------------------------------------
------------------------FIDEHD---------EVTIAG--IG-----------
---GAK-------------------------------GRAMG---DL--SG-----VNYK
V-----------------------EK---------VNGVSLIEL----------------
-------VR-G--------NAEK------------PVR----------------------
----------------------------------------
>gi|76800716|ref|YP_325724.1| 30S ribosomal protein S12P [Natronomonas pharaonis DSM 2160]
------------------------------------------------------------
-----------------------------------------------------MANGKY-
-------------AARKLK------QDRQKH---------------RWS-----------
-------------DS------------DYARRAR--------------------------
------------------------GLGKKS-----------------------------D
PLE----------------------G------------------APQGRG----------
-IV-----LEKVGIEAKQ---------------PNSA---I-------------------
----------------------------R-------------------------------
------------------------------------------------------------
-----KCVRVQL-----I-------------KNGKQVT------AFCP-----GDGAIS-
------------------------------------------------------------
------------------------------------------------------------
------------------------------------------------------------
------------------------------------------------------------
------------------------FIDEHD---------EVTIAG--IG-----------
---GAK-------------------------------GRAMG---DL--SG-----VNYK
V-----------------------EK---------VNGVSLIEL----------------
-------VR-G--------NAEK------------PVR----------------------
----------------------------------------
>gi|541198801|gb|ERH06964.1| ribosomal protein S23 (S12) [Halonotius sp. J07HN4]
------------------------------------------------------------
-----------------------------------------------------MANGKY-
-------------AARKLK------KDRQQR---------------RWS-----------
-------------DS------------EYARRER--------------------------
------------------------GLKKKS-----------------------------D
PLE----------------------G------------------APQGRG----------
-IV-----LEKVGIEAKQ---------------PNSA---I-------------------
----------------------------R-------------------------------
------------------------------------------------------------
-----KCVRVQL-----I-------------KNGKQVT------AFCP-----GDGAIS-
------------------------------------------------------------
------------------------------------------------------------
------------------------------------------------------------
------------------------------------------------------------
------------------------FIDEHD---------EVTIAG--IG-----------
---GAK-------------------------------GRAMG---DL--SG-----VNYK
V-----------------------EK---------VNGVSMIEL----------------
-------VR-G--------NAEK------------PVR----------------------
----------------------------------------
>gi|448285306|ref|ZP_21476550.1| 30S ribosomal protein S12P [Halogeometricum borinquense DSM 11551]
------------------------------------------------------------
-----------------------------------------------------MANGKY-
-------------AARKLK------KDRQQR---------------RWS-----------
-------------DS------------EYARRER--------------------------
------------------------GLRKKS-----------------------------D
PLE----------------------G------------------APQARG----------
-IV-----LEKVGIEAKQ---------------PNSA---I-------------------
----------------------------R-------------------------------
------------------------------------------------------------
-----KCVRVQL-----I-------------KNGKQVT------AFCP-----GDGAIS-
------------------------------------------------------------
------------------------------------------------------------
------------------------------------------------------------
------------------------------------------------------------
------------------------FIDEHD---------EVTIAG--IG-----------
---GAK-------------------------------GRAMG---DL--SG-----VNYK
V-----------------------EK---------VNGVSMIEL----------------
-------VR-G--------NAEK------------PVR----------------------
----------------------------------------
>gi|452208504|ref|YP_007488626.1| 30S ribosomal protein S12 [Natronomonas moolapensis 8.8.11]
------------------------------------------------------------
-----------------------------------------------------MANGKY-
-------------AARKLK------KDRQKH---------------RWS-----------
-------------DS------------DYARRAR--------------------------
------------------------GLGKKS-----------------------------D
PLE----------------------G------------------APQGRG----------
-IV-----LEKVGIEAKQ---------------PNSA---I-------------------
----------------------------R-------------------------------
------------------------------------------------------------
-----KCVRVQL-----I-------------KNGKQVT------AFCP-----GDGAIS-
------------------------------------------------------------
------------------------------------------------------------
------------------------------------------------------------
------------------------------------------------------------
------------------------FIDEHD---------EVTIAG--IG-----------
---GAK-------------------------------GRAMG---DL--SG-----VNYK
V-----------------------EK---------VNGVSMIEL----------------
-------VR-G--------NAEK------------PVR----------------------
----------------------------------------
>gi|544639018|ref|WP_021073582.1| 30S ribosomal protein S12 [haloarchaeon 3A1_DGR]
------------------------------------------------------------
-----------------------------------------------------MANGKY-
-------------AARKLK------QDRQKR---------------RWS-----------
-------------DS------------EYARRER--------------------------
------------------------GLKKKS-----------------------------D
PLE----------------------G------------------APQGRG----------
-IV-----LEKVGIEAKQ---------------PNSA---I-------------------
----------------------------R-------------------------------
------------------------------------------------------------
-----KCVRVQL-----I-------------KNGKQVT------AFCP-----GDGAIS-
------------------------------------------------------------
------------------------------------------------------------
------------------------------------------------------------
------------------------------------------------------------
------------------------FIDEHD---------EVTIAG--IG-----------
---GAK-------------------------------GRAMG---DL--SG-----VNYK
V-----------------------EK---------VNGVSMIEL----------------
-------VR-G--------NAEK------------PVR----------------------
----------------------------------------
>gi|448589498|ref|ZP_21649657.1| 30S ribosomal protein S12P [Haloferax elongans ATCC BAA-1513]
------------------------------------------------------------
-----------------------------------------------------MANGKY-
-------------AARKLK------KDRQKR---------------RWS-----------
-------------DS------------GYARRER--------------------------
------------------------GLGKKS-----------------------------D
PLE----------------------G------------------APQGRG----------
-IV-----LEKVGIEAKQ---------------PNSA---I-------------------
----------------------------R-------------------------------
------------------------------------------------------------
-----KCVRVQL-----I-------------KNGKQVT------AFCP-----GDGAIS-
------------------------------------------------------------
------------------------------------------------------------
------------------------------------------------------------
------------------------------------------------------------
------------------------FIDEHD---------EVTIAG--IG-----------
---GAK-------------------------------GRAMG---DL--SG-----VNYK
V-----------------------EK---------VNGVSMIEL----------------
-------VR-G--------NAEK------------PVR----------------------
----------------------------------------
>gi|448579183|ref|ZP_21644460.1| 30S ribosomal protein S12P [Haloferax larsenii JCM 13917]
------------------------------------------------------------
-----------------------------------------------------MANGKY-
-------------AARKLK------KDRQKR---------------RWS-----------
-------------DS------------GYARRER--------------------------
------------------------GLGKKS-----------------------------D
PLE----------------------G------------------APQGRG----------
-IV-----LEKVGIEAKQ---------------PNSA---I-------------------
----------------------------R-------------------------------
------------------------------------------------------------
-----KCVRVQL-----I-------------KNGKQVT------AFCP-----GDGAIS-
------------------------------------------------------------
------------------------------------------------------------
------------------------------------------------------------
------------------------------------------------------------
------------------------FIDEHD---------EVTIAG--IG-----------
---GAK-------------------------------GRAMG---DL--SG-----VNYK
V-----------------------EK---------VNGVSMIEL----------------
-------VR-G--------NAEK------------PVR----------------------
----------------------------------------
>gi|448597566|ref|ZP_21654491.1| 30S ribosomal protein S12P [Haloferax alexandrinus JCM 10717]
------------------------------------------------------------
-----------------------------------------------------MANGKY-
-------------AARKLK------QDRQKR---------------RWS-----------
-------------DS------------EYARRER--------------------------
------------------------GLGKKS-----------------------------D
PLE----------------------G------------------APQGRG----------
-IV-----LEKVGIEAKQ---------------PNSA---I-------------------
----------------------------R-------------------------------
------------------------------------------------------------
-----KCVRVQL-----I-------------KNGKQVT------AFCP-----GDGAIS-
------------------------------------------------------------
------------------------------------------------------------
------------------------------------------------------------
------------------------------------------------------------
------------------------FIDEHD---------EVTIAG--IG-----------
---GAK-------------------------------GRAMG---DL--SG-----VNYK
V-----------------------EK---------VNGVSMIEL----------------
-------VR-G--------NAEK------------PVR----------------------
----------------------------------------
>gi|448558952|ref|ZP_21633273.1| 30S ribosomal protein S12P [Haloferax sp. ATCC BAA-644]
------------------------------------------------------------
-----------------------------------------------------MANGKY-
-------------AARKLK------QDRQKR---------------RWS-----------
-------------DS------------EYARRER--------------------------
------------------------GLGKKS-----------------------------D
PLE----------------------G------------------APQGRG----------
-IV-----LEKVGIEAKQ---------------PNSA---I-------------------
----------------------------R-------------------------------
------------------------------------------------------------
-----KCVRVQL-----I-------------KNGKQVT------AFCP-----GDGAIS-
------------------------------------------------------------
------------------------------------------------------------
------------------------------------------------------------
------------------------------------------------------------
------------------------FIDEHD---------EVTIAG--IG-----------
---GAK-------------------------------GRAMG---DL--SG-----VNYK
V-----------------------EK---------VNGVSMIEL----------------
-------VR-G--------NAEK------------PVR----------------------
----------------------------------------
>gi|448550747|ref|ZP_21629050.1| 30S ribosomal protein S12P [Haloferax sp. ATCC BAA-645]
------------------------------------------------------------
-----------------------------------------------------MANGKY-
-------------AARKLK------QDRQKR---------------RWS-----------
-------------DS------------EYARRER--------------------------
------------------------GLGKKS-----------------------------D
PLE----------------------G------------------APQGRG----------
-IV-----LEKVGIEAKQ---------------PNSA---I-------------------
----------------------------R-------------------------------
------------------------------------------------------------
-----KCVRVQL-----I-------------KNGKQVT------AFCP-----GDGAIS-
------------------------------------------------------------
------------------------------------------------------------
------------------------------------------------------------
------------------------------------------------------------
------------------------FIDEHD---------EVTIAG--IG-----------
---GAK-------------------------------GRAMG---DL--SG-----VNYK
V-----------------------EK---------VNGVSMIEL----------------
-------VR-G--------NAEK------------PVR----------------------
----------------------------------------
>gi|448543655|ref|ZP_21625209.1| 30S ribosomal protein S12P [Haloferax sp. ATCC BAA-646]
------------------------------------------------------------
-----------------------------------------------------MANGKY-
-------------AARKLK------QDRQKR---------------RWS-----------
-------------DS------------EYARRER--------------------------
------------------------GLGKKS-----------------------------D
PLE----------------------G------------------APQGRG----------
-IV-----LEKVGIEAKQ---------------PNSA---I-------------------
----------------------------R-------------------------------
------------------------------------------------------------
-----KCVRVQL-----I-------------KNGKQVT------AFCP-----GDGAIS-
------------------------------------------------------------
------------------------------------------------------------
------------------------------------------------------------
------------------------------------------------------------
------------------------FIDEHD---------EVTIAG--IG-----------
---GAK-------------------------------GRAMG---DL--SG-----VNYK
V-----------------------EK---------VNGVSMIEL----------------
-------VR-G--------NAEK------------PVR----------------------
----------------------------------------
>gi|433421773|ref|ZP_20405848.1| 30S ribosomal protein S12P [Haloferax sp. BAB2207]
------------------------------------------------------------
-----------------------------------------------------MANGKY-
-------------AARKLK------QDRQKR---------------RWS-----------
-------------DS------------EYARRER--------------------------
------------------------GLGKKS-----------------------------D
PLE----------------------G------------------APQGRG----------
-IV-----LEKVGIEAKQ---------------PNSA---I-------------------
----------------------------R-------------------------------
------------------------------------------------------------
-----KCVRVQL-----I-------------KNGKQVT------AFCP-----GDGAIS-
------------------------------------------------------------
------------------------------------------------------------
------------------------------------------------------------
------------------------------------------------------------
------------------------FIDEHD---------EVTIAG--IG-----------
---GAK-------------------------------GRAMG---DL--SG-----VNYK
V-----------------------EK---------VNGVSMIEL----------------
-------VR-G--------NAEK------------PVR----------------------
----------------------------------------
>gi|448622539|ref|ZP_21669233.1| 30S ribosomal protein S12P [Haloferax denitrificans ATCC 35960]
------------------------------------------------------------
-----------------------------------------------------MANGKY-
-------------AARKLK------QDRQKR---------------RWS-----------
-------------DS------------EYARRER--------------------------
------------------------GLGKKS-----------------------------D
PLE----------------------G------------------APQGRG----------
-IV-----LEKVGIEAKQ---------------PNSA---I-------------------
----------------------------R-------------------------------
------------------------------------------------------------
-----KCVRVQL-----I-------------KNGKQVT------AFCP-----GDGAIS-
------------------------------------------------------------
------------------------------------------------------------
------------------------------------------------------------
------------------------------------------------------------
------------------------FIDEHD---------EVTIAG--IG-----------
---GAK-------------------------------GRAMG---DL--SG-----VNYK
V-----------------------EK---------VNGVSMIEL----------------
-------VR-G--------NAEK------------PVR----------------------
----------------------------------------
>gi|448582583|ref|ZP_21646087.1| 30S ribosomal protein S12P [Haloferax gibbonsii ATCC 33959]
------------------------------------------------------------
-----------------------------------------------------MANGKY-
-------------AARKLK------QDRQKR---------------RWS-----------
-------------DS------------EYARRER--------------------------
------------------------GLGKKS-----------------------------D
PLE----------------------G------------------APQGRG----------
-IV-----LEKVGIEAKQ---------------PNSA---I-------------------
----------------------------R-------------------------------
------------------------------------------------------------
-----KCVRVQL-----I-------------KNGKQVT------AFCP-----GDGAIS-
------------------------------------------------------------
------------------------------------------------------------
------------------------------------------------------------
------------------------------------------------------------
------------------------FIDEHD---------EVTIAG--IG-----------
---GAK-------------------------------GRAMG---DL--SG-----VNYK
V-----------------------EK---------VNGVSMIEL----------------
-------VR-G--------NAEK------------PVR----------------------
----------------------------------------
>gi|448573312|ref|ZP_21640896.1| 30S ribosomal protein S12P [Haloferax lucentense DSM 14919]
------------------------------------------------------------
-----------------------------------------------------MANGKY-
-------------AARKLK------QDRQKR---------------RWS-----------
-------------DS------------EYARRER--------------------------
------------------------GLGKKS-----------------------------D
PLE----------------------G------------------APQGRG----------
-IV-----LEKVGIEAKQ---------------PNSA---I-------------------
----------------------------R-------------------------------
------------------------------------------------------------
-----KCVRVQL-----I-------------KNGKQVT------AFCP-----GDGAIS-
------------------------------------------------------------
------------------------------------------------------------
------------------------------------------------------------
------------------------------------------------------------
------------------------FIDEHD---------EVTIAG--IG-----------
---GAK-------------------------------GRAMG---DL--SG-----VNYK
V-----------------------EK---------VNGVSMIEL----------------
-------VR-G--------NAEK------------PVR----------------------
----------------------------------------
>gi|448611009|ref|ZP_21661643.1| 30S ribosomal protein S12P [Haloferax mucosum ATCC BAA-1512]
------------------------------------------------------------
-----------------------------------------------------MANGKY-
-------------AARKLK------QDRQKR---------------RWS-----------
-------------DS------------EYARRER--------------------------
------------------------GLGKKS-----------------------------D
PLE----------------------G------------------APQGRG----------
-IV-----LEKVGIEAKQ---------------PNSA---I-------------------
----------------------------R-------------------------------
------------------------------------------------------------
-----KCVRVQL-----I-------------KNGKQVT------AFCP-----GDGAIS-
------------------------------------------------------------
------------------------------------------------------------
------------------------------------------------------------
------------------------------------------------------------
------------------------FIDEHD---------EVTIAG--IG-----------
---GAK-------------------------------GRAMG---DL--SG-----VNYK
V-----------------------EK---------VNGVSMIEL----------------
-------VR-G--------NAEK------------PVR----------------------
----------------------------------------
>gi|448560716|ref|ZP_21634164.1| 30S ribosomal protein S12P [Haloferax prahovense DSM 18310]
------------------------------------------------------------
-----------------------------------------------------MANGKY-
-------------AARKLK------QDRQKR---------------RWS-----------
-------------DS------------EYARRER--------------------------
------------------------GLGKKS-----------------------------D
PLE----------------------G------------------APQGRG----------
-IV-----LEKVGIEAKQ---------------PNSA---I-------------------
----------------------------R-------------------------------
------------------------------------------------------------
-----KCVRVQL-----I-------------KNGKQVT------AFCP-----GDGAIS-
------------------------------------------------------------
------------------------------------------------------------
------------------------------------------------------------
------------------------------------------------------------
------------------------FIDEHD---------EVTIAG--IG-----------
---GAK-------------------------------GRAMG---DL--SG-----VNYK
V-----------------------EK---------VNGVSMIEL----------------
-------VR-G--------NAEK------------PVR----------------------
----------------------------------------
>gi|448293466|ref|ZP_21483572.1| 30S ribosomal protein S12P [Haloferax volcanii DS2]
------------------------------------------------------------
-----------------------------------------------------MANGKY-
-------------AARKLK------QDRQKR---------------RWS-----------
-------------DS------------EYARRER--------------------------
------------------------GLGKKS-----------------------------D
PLE----------------------G------------------APQGRG----------
-IV-----LEKVGIEAKQ---------------PNSA---I-------------------
----------------------------R-------------------------------
------------------------------------------------------------
-----KCVRVQL-----I-------------KNGKQVT------AFCP-----GDGAIS-
------------------------------------------------------------
------------------------------------------------------------
------------------------------------------------------------
------------------------------------------------------------
------------------------FIDEHD---------EVTIAG--IG-----------
---GAK-------------------------------GRAMG---DL--SG-----VNYK
V-----------------------EK---------VNGVSMIEL----------------
-------VR-G--------NAEK------------PVR----------------------
----------------------------------------
>gi|448616557|ref|ZP_21665267.1| 30S ribosomal protein S12P [Haloferax mediterranei ATCC 33500]
------------------------------------------------------------
-----------------------------------------------------MANGKY-
-------------AARKLK------KDRQKR---------------RWS-----------
-------------DS------------EYARRER--------------------------
------------------------GLGKKS-----------------------------D
PLE----------------------G------------------APQGRG----------
-IV-----LEKVGIEAKQ---------------PNSA---I-------------------
----------------------------R-------------------------------
------------------------------------------------------------
-----KCVRVQL-----I-------------KNGKQVT------AFCP-----GDGAIS-
------------------------------------------------------------
------------------------------------------------------------
------------------------------------------------------------
------------------------------------------------------------
------------------------FIDEHD---------EVTIAG--IG-----------
---GAK-------------------------------GRAMG---DL--SG-----VNYK
V-----------------------EK---------VNGVSMIEL----------------
-------VR-G--------NAEK------------PVR----------------------
----------------------------------------
>gi|448417600|ref|ZP_21579456.1| 30S ribosomal protein S12P [Halosarcina pallida JCM 14848]
------------------------------------------------------------
-----------------------------------------------------MANGKY-
-------------AARKLK------QDRQKR---------------RWS-----------
-------------DS------------EYARRER--------------------------
------------------------GLRKKS-----------------------------D
PLE----------------------G------------------APQARG----------
-IV-----LEKVGIEAKQ---------------PNSA---I-------------------
----------------------------R-------------------------------
------------------------------------------------------------
-----KCVRVQL-----I-------------KNGKQVT------AFCP-----GDGAIS-
------------------------------------------------------------
------------------------------------------------------------
------------------------------------------------------------
------------------------------------------------------------
------------------------FIDEHD---------EVTIAG--IG-----------
---GAK-------------------------------GRAMG---DL--SG-----VNYK
V-----------------------EK---------VNGVSMIEL----------------
-------VR-G--------NAEK------------PVR----------------------
----------------------------------------
>gi|448476269|ref|ZP_21603433.1| 30S ribosomal protein S12P [Halorubrum aidingense JCM 13560]
------------------------------------------------------------
-----------------------------------------------------MANGKY-
-------------AARKLK------QDRQKR---------------RWS-----------
-------------DS------------EYARRER--------------------------
------------------------GLKKKS-----------------------------D
PLE----------------------G------------------APQARG----------
-IV-----LEKVGIEAKQ---------------PNSA---I-------------------
----------------------------R-------------------------------
------------------------------------------------------------
-----KCVRVQL-----I-------------KNGKQVT------AFCP-----GDGAIS-
------------------------------------------------------------
------------------------------------------------------------
------------------------------------------------------------
------------------------------------------------------------
------------------------FIDEHD---------EVTIAG--IG-----------
---GAK-------------------------------GRAMG---DL--SG-----VNYK
V-----------------------EK---------VNGVSMIEL----------------
-------VR-G--------NAEK------------PVR----------------------
----------------------------------------
>lcl|38017_1586 unnamed protein product
------------------------------------------------------------
-----------------------------------------------------MANGKY-
-------------AARKLK------QDRQKR---------------RWS-----------
-------------DS------------EYARRER--------------------------
------------------------GLKKKS-----------------------------D
PLE----------------------G------------------APQARG----------
-IV-----LEKVGIEAKQ---------------PNSA---I-------------------
----------------------------R-------------------------------
------------------------------------------------------------
-----KCVRVQL-----I-------------KNGKQVT------AFCP-----GDGAIS-
------------------------------------------------------------
------------------------------------------------------------
------------------------------------------------------------
------------------------------------------------------------
------------------------FIDEHD---------EVTIAG--IG-----------
---GAK-------------------------------GRAMG---DL--SG-----VNYK
V-----------------------EK---------VNGVSMIEL----------------
-------VR-G--------NAEK------------PVR----------------------
----------------------------------------
>lcl|38019_2152 unnamed protein product
------------------------------------------------------------
-----------------------------------------------------MANGKY-
-------------AARKLK------QDRQKR---------------RWS-----------
-------------DS------------EYARRER--------------------------
------------------------GLKKKS-----------------------------D
PLE----------------------G------------------APQARG----------
-IV-----LEKVGIEAKQ---------------PNSA---I-------------------
----------------------------R-------------------------------
------------------------------------------------------------
-----KCVRVQL-----I-------------KNGKQVT------AFCP-----GDGAIS-
------------------------------------------------------------
------------------------------------------------------------
------------------------------------------------------------
------------------------------------------------------------
------------------------FIDEHD---------EVTIAG--IG-----------
---GAK-------------------------------GRAMG---DL--SG-----VNYK
V-----------------------EK---------VNGVSMIEL----------------
-------VR-G--------NAEK------------PVR----------------------
----------------------------------------
>lcl|36550_2338 unnamed protein product
------------------------------------------------------------
-----------------------------------------------------MANGKY-
-------------AARKLK------QDRQKR---------------RWS-----------
-------------DS------------EYARRER--------------------------
------------------------GLKKKS-----------------------------D
PLE----------------------G------------------APQARG----------
-IV-----LEKVGIEAKQ---------------PNSA---I-------------------
----------------------------R-------------------------------
------------------------------------------------------------
-----KCVRVQL-----I-------------KNGKQVT------AFCP-----GDGAIS-
------------------------------------------------------------
------------------------------------------------------------
------------------------------------------------------------
------------------------------------------------------------
------------------------FIDEHD---------EVTIAG--IG-----------
---GAK-------------------------------GRAMG---DL--SG-----VNYK
V-----------------------EK---------VNGVSMIEL----------------
-------VR-G--------NAEK------------PVR----------------------
----------------------------------------
>lcl|36551_1367 unnamed protein product
------------------------------------------------------------
-----------------------------------------------------MANGKY-
-------------AARKLK------QDRQKR---------------RWS-----------
-------------DS------------EYARRER--------------------------
------------------------GLKKKS-----------------------------D
PLE----------------------G------------------APQARG----------
-IV-----LEKVGIEAKQ---------------PNSA---I-------------------
----------------------------R-------------------------------
------------------------------------------------------------
-----KCVRVQL-----I-------------KNGKQVT------AFCP-----GDGAIS-
------------------------------------------------------------
------------------------------------------------------------
------------------------------------------------------------
------------------------------------------------------------
------------------------FIDEHD---------EVTIAG--IG-----------
---GAK-------------------------------GRAMG---DL--SG-----VNYK
V-----------------------EK---------VNGVSMIEL----------------
-------VR-G--------NAEK------------PVR----------------------
----------------------------------------
>lcl|36552_3097 unnamed protein product
------------------------------------------------------------
-----------------------------------------------------MANGKY-
-------------AARKLK------QDRQKR---------------RWS-----------
-------------DS------------EYARRER--------------------------
------------------------GLKKKS-----------------------------D
PLE----------------------G------------------APQARG----------
-IV-----LEKVGIEAKQ---------------PNSA---I-------------------
----------------------------R-------------------------------
------------------------------------------------------------
-----KCVRVQL-----I-------------KNGKQVT------AFCP-----GDGAIS-
------------------------------------------------------------
------------------------------------------------------------
------------------------------------------------------------
------------------------------------------------------------
------------------------FIDEHD---------EVTIAG--IG-----------
---GAK-------------------------------GRAMG---DL--SG-----VNYK
V-----------------------EK---------VNGVSMIEL----------------
-------VR-G--------NAEK------------PVR----------------------
----------------------------------------
>lcl|36554_1011 unnamed protein product
------------------------------------------------------------
-----------------------------------------------------MANGKY-
-------------AARKLK------QDRQKR---------------RWS-----------
-------------DS------------EYARRER--------------------------
------------------------GLKKKS-----------------------------D
PLE----------------------G------------------APQARG----------
-IV-----LEKVGIEAKQ---------------PNSA---I-------------------
----------------------------R-------------------------------
------------------------------------------------------------
-----KCVRVQL-----I-------------KNGKQVT------AFCP-----GDGAIS-
------------------------------------------------------------
------------------------------------------------------------
------------------------------------------------------------
------------------------------------------------------------
------------------------FIDEHD---------EVTIAG--IG-----------
---GAK-------------------------------GRAMG---DL--SG-----VNYK
V-----------------------EK---------VNGVSMIEL----------------
-------VR-G--------NAEK------------PVR----------------------
----------------------------------------
>lcl|36555_2178 unnamed protein product
------------------------------------------------------------
-----------------------------------------------------MANGKY-
-------------AARKLK------QDRQKR---------------RWS-----------
-------------DS------------EYARRER--------------------------
------------------------GLKKKS-----------------------------D
PLE----------------------G------------------APQARG----------
-IV-----LEKVGIEAKQ---------------PNSA---I-------------------
----------------------------R-------------------------------
------------------------------------------------------------
-----KCVRVQL-----I-------------KNGKQVT------AFCP-----GDGAIS-
------------------------------------------------------------
------------------------------------------------------------
------------------------------------------------------------
------------------------------------------------------------
------------------------FIDEHD---------EVTIAG--IG-----------
---GAK-------------------------------GRAMG---DL--SG-----VNYK
V-----------------------EK---------VNGVSMIEL----------------
-------VR-G--------NAEK------------PVR----------------------
----------------------------------------
>gi|222478540|ref|YP_002564777.1| 30S ribosomal protein S12P [Halorubrum lacusprofundi ATCC 49239]
------------------------------------------------------------
-----------------------------------------------------MANGKY-
-------------AARKLK------QDRQKR---------------RWS-----------
-------------DS------------EYARRER--------------------------
------------------------GLKKKS-----------------------------D
PLE----------------------G------------------APQARG----------
-IV-----LEKVGIEAKQ---------------PNSA---I-------------------
----------------------------R-------------------------------
------------------------------------------------------------
-----KCVRVQL-----I-------------KNGKQVT------AFCP-----GDGAIS-
------------------------------------------------------------
------------------------------------------------------------
------------------------------------------------------------
------------------------------------------------------------
------------------------FIDEHD---------EVTIAG--IG-----------
---GAK-------------------------------GRAMG---DL--SG-----VNYK
V-----------------------EK---------VNGVSMIEL----------------
-------VR-G--------NAEK------------PVR----------------------
----------------------------------------
>gi|448457217|ref|ZP_21595712.1| 30S ribosomal protein S12P [Halorubrum lipolyticum DSM 21995]
------------------------------------------------------------
-----------------------------------------------------MANGKY-
-------------AARKLK------QDRQKR---------------RWS-----------
-------------DS------------EYARRER--------------------------
------------------------GLKKKS-----------------------------D
PLE----------------------G------------------APQARG----------
-IV-----LEKVGIEAKQ---------------PNSA---I-------------------
----------------------------R-------------------------------
------------------------------------------------------------
-----KCVRVQL-----I-------------KNGKQVT------AFCP-----GDGAIS-
------------------------------------------------------------
------------------------------------------------------------
------------------------------------------------------------
------------------------------------------------------------
------------------------FIDEHD---------EVTIAG--IG-----------
---GAK-------------------------------GRAMG---DL--SG-----VNYK
V-----------------------EK---------VNGVSMIEL----------------
-------VR-G--------NAEK------------PVR----------------------
----------------------------------------
>gi|448444625|ref|ZP_21589915.1| 30S ribosomal protein S12P [Halorubrum saccharovorum DSM 1137]
------------------------------------------------------------
-----------------------------------------------------MANGKY-
-------------AARKLK------QDRQKR---------------RWS-----------
-------------DS------------EYARRER--------------------------
------------------------GLKKKS-----------------------------D
PLE----------------------G------------------APQARG----------
-IV-----LEKVGIEAKQ---------------PNSA---I-------------------
----------------------------R-------------------------------
------------------------------------------------------------
-----KCVRVQL-----I-------------KNGKQVT------AFCP-----GDGAIS-
------------------------------------------------------------
------------------------------------------------------------
------------------------------------------------------------
------------------------------------------------------------
------------------------FIDEHD---------EVTIAG--IG-----------
---GAK-------------------------------GRAMG---DL--SG-----VNYK
V-----------------------EK---------VNGVSMIEL----------------
-------VR-G--------NAEK------------PVR----------------------
----------------------------------------
>lcl|36546_48 unnamed protein product
------------------------------------------------------------
-----------------------------------------------------MANGKY-
-------------AARKLK------KDRQKR---------------RWS-----------
-------------DS------------EYARRER--------------------------
------------------------GLKTKS-----------------------------D
PLE----------------------G------------------APQARG----------
-IV-----LEKVGIEAKQ---------------PNSA---I-------------------
----------------------------R-------------------------------
------------------------------------------------------------
-----KCVRVQL-----I-------------KNGKQVT------AFCP-----GDGAIS-
------------------------------------------------------------
------------------------------------------------------------
------------------------------------------------------------
------------------------------------------------------------
------------------------FIDEHD---------EVTIAG--IG-----------
---GAK-------------------------------GRAMG---DL--SG-----VNYK
V-----------------------EK---------VNGVSMIEL----------------
-------VR-G--------NAEK------------PVR----------------------
----------------------------------------
>lcl|36174_5144 unnamed protein product
------------------------------------------------------------
-----------------------------------------------------MANGKY-
-------------AARKLK------KDRQKR---------------RWS-----------
-------------DS------------EYARRER--------------------------
------------------------GLKTKS-----------------------------D
PLE----------------------G------------------APQARG----------
-IV-----LEKVGIEAKQ---------------PNSA---I-------------------
----------------------------R-------------------------------
------------------------------------------------------------
-----KCVRVQL-----I-------------KNGKQVT------AFCP-----GDGAIS-
------------------------------------------------------------
------------------------------------------------------------
------------------------------------------------------------
------------------------------------------------------------
------------------------FIDEHD---------EVTIAG--IG-----------
---GAK-------------------------------GRAMG---DL--SG-----VNYK
V-----------------------EK---------VNGVSMIEL----------------
-------VR-G--------NAEK------------PVR----------------------
----------------------------------------
>gi|448497572|ref|ZP_21610525.1| 30S ribosomal protein S12P [Halorubrum coriense DSM 10284]
------------------------------------------------------------
-----------------------------------------------------MANGKY-
-------------AARKLK------KDRQKR---------------RWS-----------
-------------DS------------EYARRER--------------------------
------------------------GLKTKS-----------------------------D
PLE----------------------G------------------APQARG----------
-IV-----LEKVGIEAKQ---------------PNSA---I-------------------
----------------------------R-------------------------------
------------------------------------------------------------
-----KCVRVQL-----I-------------KNGKQVT------AFCP-----GDGAIS-
------------------------------------------------------------
------------------------------------------------------------
------------------------------------------------------------
------------------------------------------------------------
------------------------FIDEHD---------EVTIAG--IG-----------
---GAK-------------------------------GRAMG---DL--SG-----VNYK
V-----------------------EK---------VNGVSMIEL----------------
-------VR-G--------NAEK------------PVR----------------------
----------------------------------------
>lcl|38020_1163 unnamed protein product
------------------------------------------------------------
-----------------------------------------------------MANGKY-
-------------AARKLK------KDRQKR---------------RWS-----------
-------------DS------------EYARRER--------------------------
------------------------GLKTKS-----------------------------D
PLE----------------------G------------------APQARG----------
-IV-----LEKVGIEAKQ---------------PNSA---I-------------------
----------------------------R-------------------------------
------------------------------------------------------------
-----KCVRVQL-----I-------------KNGKQVT------AFCP-----GDGAIS-
------------------------------------------------------------
------------------------------------------------------------
------------------------------------------------------------
------------------------------------------------------------
------------------------FIDEHD---------EVTIAG--IG-----------
---GAK-------------------------------GRAMG---DL--SG-----VNYK
V-----------------------EK---------VNGVSMIEL----------------
-------VR-G--------NAEK------------PVR----------------------
----------------------------------------
>lcl|38021_1298 unnamed protein product
------------------------------------------------------------
-----------------------------------------------------MANGKY-
-------------AARKLK------KDRQKR---------------RWS-----------
-------------DS------------EYARRER--------------------------
------------------------GLKTKS-----------------------------D
PLE----------------------G------------------APQARG----------
-IV-----LEKVGIEAKQ---------------PNSA---I-------------------
----------------------------R-------------------------------
------------------------------------------------------------
-----KCVRVQL-----I-------------KNGKQVT------AFCP-----GDGAIS-
------------------------------------------------------------
------------------------------------------------------------
------------------------------------------------------------
------------------------------------------------------------
------------------------FIDEHD---------EVTIAG--IG-----------
---GAK-------------------------------GRAMG---DL--SG-----VNYK
V-----------------------EK---------VNGVSMIEL----------------
-------VR-G--------NAEK------------PVR----------------------
----------------------------------------
>lcl|38022_2288 unnamed protein product
------------------------------------------------------------
-----------------------------------------------------MANGKY-
-------------AARKLK------KDRQKR---------------RWS-----------
-------------DS------------EYARRER--------------------------
------------------------GLKTKS-----------------------------D
PLE----------------------G------------------APQARG----------
-IV-----LEKVGIEAKQ---------------PNSA---I-------------------
----------------------------R-------------------------------
------------------------------------------------------------
-----KCVRVQL-----I-------------KNGKQVT------AFCP-----GDGAIS-
------------------------------------------------------------
------------------------------------------------------------
------------------------------------------------------------
------------------------------------------------------------
------------------------FIDEHD---------EVTIAG--IG-----------
---GAK-------------------------------GRAMG---DL--SG-----VNYK
V-----------------------EK---------VNGVSMIEL----------------
-------VR-G--------NAEK------------PVR----------------------
----------------------------------------
>lcl|23591_3330 unnamed protein product
------------------------------------------------------------
-----------------------------------------------------MANGKY-
-------------AARKLK------KDRQKR---------------RWS-----------
-------------DS------------EYARRER--------------------------
------------------------GLKTKS-----------------------------D
PLE----------------------G------------------APQARG----------
-IV-----LEKVGIEAKQ---------------PNSA---I-------------------
----------------------------R-------------------------------
------------------------------------------------------------
-----KCVRVQL-----I-------------KNGKQVT------AFCP-----GDGAIS-
------------------------------------------------------------
------------------------------------------------------------
------------------------------------------------------------
------------------------------------------------------------
------------------------FIDEHD---------EVTIAG--IG-----------
---GAK-------------------------------GRAMG---DL--SG-----VNYK
V-----------------------EK---------VNGVSMIEL----------------
-------VR-G--------NAEK------------PVR----------------------
----------------------------------------
>lcl|36553_47 unnamed protein product
------------------------------------------------------------
-----------------------------------------------------MANGKY-
-------------AARKLK------KDRQKR---------------RWS-----------
-------------DS------------EYARRER--------------------------
------------------------GLKTKS-----------------------------D
PLE----------------------G------------------APQARG----------
-IV-----LEKVGIEAKQ---------------PNSA---I-------------------
----------------------------R-------------------------------
------------------------------------------------------------
-----KCVRVQL-----I-------------KNGKQVT------AFCP-----GDGAIS-
------------------------------------------------------------
------------------------------------------------------------
------------------------------------------------------------
------------------------------------------------------------
------------------------FIDEHD---------EVTIAG--IG-----------
---GAK-------------------------------GRAMG---DL--SG-----VNYK
V-----------------------EK---------VNGVSMIEL----------------
-------VR-G--------NAEK------------PVR----------------------
----------------------------------------
>lcl|38024_1811 unnamed protein product
------------------------------------------------------------
-----------------------------------------------------MANGKY-
-------------AARKLK------KDRQKR---------------RWS-----------
-------------DS------------EYARRER--------------------------
------------------------GLKTKS-----------------------------D
PLE----------------------G------------------APQARG----------
-IV-----LEKVGIEAKQ---------------PNSA---I-------------------
----------------------------R-------------------------------
------------------------------------------------------------
-----KCVRVQL-----I-------------KNGKQVT------AFCP-----GDGAIS-
------------------------------------------------------------
------------------------------------------------------------
------------------------------------------------------------
------------------------------------------------------------
------------------------FIDEHD---------EVTIAG--IG-----------
---GAK-------------------------------GRAMG---DL--SG-----VNYK
V-----------------------EK---------VNGVSMIEL----------------
-------VR-G--------NAEK------------PVR----------------------
----------------------------------------
>lcl|38025_2767 unnamed protein product
------------------------------------------------------------
-----------------------------------------------------MANGKY-
-------------AARKLK------KDRQKR---------------RWS-----------
-------------DS------------EYARRER--------------------------
------------------------GLKTKS-----------------------------D
PLE----------------------G------------------APQARG----------
-IV-----LEKVGIEAKQ---------------PNSA---I-------------------
----------------------------R-------------------------------
------------------------------------------------------------
-----KCVRVQL-----I-------------KNGKQVT------AFCP-----GDGAIS-
------------------------------------------------------------
------------------------------------------------------------
------------------------------------------------------------
------------------------------------------------------------
------------------------FIDEHD---------EVTIAG--IG-----------
---GAK-------------------------------GRAMG---DL--SG-----VNYK
V-----------------------EK---------VNGVSMIEL----------------
-------VR-G--------NAEK------------PVR----------------------
----------------------------------------
>lcl|18175_1931 unnamed protein product
------------------------------------------------------------
-----------------------------------------------------MANGKY-
-------------AARKLK------KDRQKR---------------RWS-----------
-------------DS------------EYARRER--------------------------
------------------------GLKTKS-----------------------------D
PLE----------------------G------------------APQARG----------
-IV-----LEKVGIEAKQ---------------PNSA---I-------------------
----------------------------R-------------------------------
------------------------------------------------------------
-----KCVRVQL-----I-------------KNGKQVT------AFCP-----GDGAIS-
------------------------------------------------------------
------------------------------------------------------------
------------------------------------------------------------
------------------------------------------------------------
------------------------FIDEHD---------EVTIAG--IG-----------
---GAK-------------------------------GRAMG---DL--SG-----VNYK
V-----------------------EK---------VNGVSMIEL----------------
-------VR-G--------NAEK------------PVR----------------------
----------------------------------------
>lcl|18176_674 unnamed protein product
------------------------------------------------------------
-----------------------------------------------------MANGKY-
-------------AARKLK------KDRQKR---------------RWS-----------
-------------DS------------EYARRER--------------------------
------------------------GLKTKS-----------------------------D
PLE----------------------G------------------APQARG----------
-IV-----LEKVGIEAKQ---------------PNSA---I-------------------
----------------------------R-------------------------------
------------------------------------------------------------
-----KCVRVQL-----I-------------KNGKQVT------AFCP-----GDGAIS-
------------------------------------------------------------
------------------------------------------------------------
------------------------------------------------------------
------------------------------------------------------------
------------------------FIDEHD---------EVTIAG--IG-----------
---GAK-------------------------------GRAMG---DL--SG-----VNYK
V-----------------------EK---------VNGVSMIEL----------------
-------VR-G--------NAEK------------PVR----------------------
----------------------------------------
>lcl|39407_1285 unnamed protein product
------------------------------------------------------------
-----------------------------------------------------MANGKY-
-------------AARKLK------KDRQKR---------------RWS-----------
-------------DS------------EYARRER--------------------------
------------------------GLKKKS-----------------------------D
PLE----------------------G------------------APQARG----------
-IV-----LEKVGIEAKQ---------------PNSA---I-------------------
----------------------------R-------------------------------
------------------------------------------------------------
-----KCVRVQL-----I-------------KNGKQVT------AFCP-----GDGAIS-
------------------------------------------------------------
------------------------------------------------------------
------------------------------------------------------------
------------------------------------------------------------
------------------------FIDEHD---------EVTIAG--IG-----------
---GAK-------------------------------GRAMG---DL--SG-----VNYK
V-----------------------EK---------VNGVSMIEL----------------
-------VR-G--------NAEK------------PVR----------------------
----------------------------------------
>gi|448482807|ref|ZP_21605578.1| 30S ribosomal protein S12P [Halorubrum arcis JCM 13916]
------------------------------------------------------------
-----------------------------------------------------MANGKY-
-------------AARKLK------KDRQKR---------------RWS-----------
-------------DS------------EYARRER--------------------------
------------------------GLKKKS-----------------------------D
PLE----------------------G------------------APQARG----------
-IV-----LEKVGIEAKQ---------------PNSA---I-------------------
----------------------------R-------------------------------
------------------------------------------------------------
-----KCVRVQL-----I-------------KNGKQVT------AFCP-----GDGAIS-
------------------------------------------------------------
------------------------------------------------------------
------------------------------------------------------------
------------------------------------------------------------
------------------------FIDEHD---------EVTIAG--IG-----------
---GAK-------------------------------GRAMG---DL--SG-----VNYK
V-----------------------EK---------VNGVSMIEL----------------
-------VR-G--------NAEK------------PVR----------------------
----------------------------------------
>lcl|38016_469 unnamed protein product
------------------------------------------------------------
-----------------------------------------------------MANGKY-
-------------AARKLK------KDRQKR---------------RWS-----------
-------------DS------------EYARRER--------------------------
------------------------GLKKKS-----------------------------D
PLE----------------------G------------------APQARG----------
-IV-----LEKVGIEAKQ---------------PNSA---I-------------------
----------------------------R-------------------------------
------------------------------------------------------------
-----KCVRVQL-----I-------------KNGKQVT------AFCP-----GDGAIS-
------------------------------------------------------------
------------------------------------------------------------
------------------------------------------------------------
------------------------------------------------------------
------------------------FIDEHD---------EVTIAG--IG-----------
---GAK-------------------------------GRAMG---DL--SG-----VNYK
V-----------------------EK---------VNGVSMIEL----------------
-------VR-G--------NAEK------------PVR----------------------
----------------------------------------
>lcl|36547_1022 unnamed protein product
------------------------------------------------------------
-----------------------------------------------------MANGKY-
-------------AARKLK------KDRQKR---------------RWS-----------
-------------DS------------EYARRER--------------------------
------------------------GLKKKS-----------------------------D
PLE----------------------G------------------APQARG----------
-IV-----LEKVGIEAKQ---------------PNSA---I-------------------
----------------------------R-------------------------------
------------------------------------------------------------
-----KCVRVQL-----I-------------KNGKQVT------AFCP-----GDGAIS-
------------------------------------------------------------
------------------------------------------------------------
------------------------------------------------------------
------------------------------------------------------------
------------------------FIDEHD---------EVTIAG--IG-----------
---GAK-------------------------------GRAMG---DL--SG-----VNYK
V-----------------------EK---------VNGVSMIEL----------------
-------VR-G--------NAEK------------PVR----------------------
----------------------------------------
>gi|445689347|gb|ELZ41587.1| 30S ribosomal protein S12P [Halorubrum californiensis DSM 19288]
------------------------------------------------------------
-----------------------------------------------------MANGKY-
-------------AARKLK------KDRQKR---------------RWS-----------
-------------DS------------EYARRER--------------------------
------------------------GLKKKS-----------------------------D
PLE----------------------G------------------APQARG----------
-IV-----LEKVGIEAKQ---------------PNSA---I-------------------
----------------------------R-------------------------------
------------------------------------------------------------
-----KCVRVQL-----I-------------KNGKQVT------AFCP-----GDGAIS-
------------------------------------------------------------
------------------------------------------------------------
------------------------------------------------------------
------------------------------------------------------------
------------------------FIDEHD---------EVTIAG--IG-----------
---GAK-------------------------------GRAMG---DL--SG-----VNYK
V-----------------------EK---------VNGVSMIEL----------------
-------VR-G--------NAEK------------PVR----------------------
----------------------------------------
>gi|448526669|ref|ZP_21619938.1| 30S ribosomal protein S12P [Halorubrum distributum JCM 10118]
------------------------------------------------------------
-----------------------------------------------------MANGKY-
-------------AARKLK------KDRQKR---------------RWS-----------
-------------DS------------EYARRER--------------------------
------------------------GLKKKS-----------------------------D
PLE----------------------G------------------APQARG----------
-IV-----LEKVGIEAKQ---------------PNSA---I-------------------
----------------------------R-------------------------------
------------------------------------------------------------
-----KCVRVQL-----I-------------KNGKQVT------AFCP-----GDGAIS-
------------------------------------------------------------
------------------------------------------------------------
------------------------------------------------------------
------------------------------------------------------------
------------------------FIDEHD---------EVTIAG--IG-----------
---GAK-------------------------------GRAMG---DL--SG-----VNYK
V-----------------------EK---------VNGVSMIEL----------------
-------VR-G--------NAEK------------PVR----------------------
----------------------------------------
>lcl|36549_746 unnamed protein product
------------------------------------------------------------
-----------------------------------------------------MANGKY-
-------------AARKLK------KDRQKR---------------RWS-----------
-------------DS------------EYARRER--------------------------
------------------------GLKKKS-----------------------------D
PLE----------------------G------------------APQARG----------
-IV-----LEKVGIEAKQ---------------PNSA---I-------------------
----------------------------R-------------------------------
------------------------------------------------------------
-----KCVRVQL-----I-------------KNGKQVT------AFCP-----GDGAIS-
------------------------------------------------------------
------------------------------------------------------------
------------------------------------------------------------
------------------------------------------------------------
------------------------FIDEHD---------EVTIAG--IG-----------
---GAK-------------------------------GRAMG---DL--SG-----VNYK
V-----------------------EK---------VNGVSMIEL----------------
-------VR-G--------NAEK------------PVR----------------------
----------------------------------------
>gi|448532887|ref|ZP_21621307.1| 30S ribosomal protein S12P [Halorubrum hochstenium ATCC 700873]
------------------------------------------------------------
-----------------------------------------------------MANGKY-
-------------AARKLK------KDRQKR---------------RWS-----------
-------------DS------------EYARRER--------------------------
------------------------GLKKKS-----------------------------D
PLE----------------------G------------------APQARG----------
-IV-----LEKVGIEAKQ---------------PNSA---I-------------------
----------------------------R-------------------------------
------------------------------------------------------------
-----KCVRVQL-----I-------------KNGKQVT------AFCP-----GDGAIS-
------------------------------------------------------------
------------------------------------------------------------
------------------------------------------------------------
------------------------------------------------------------
------------------------FIDEHD---------EVTIAG--IG-----------
---GAK-------------------------------GRAMG---DL--SG-----VNYK
V-----------------------EK---------VNGVSMIEL----------------
-------VR-G--------NAEK------------PVR----------------------
----------------------------------------
>lcl|36556_1274 unnamed protein product
------------------------------------------------------------
-----------------------------------------------------MANGKY-
-------------AARKLK------KDRQKR---------------RWS-----------
-------------DS------------EYARRER--------------------------
------------------------GLKKKS-----------------------------D
PLE----------------------G------------------APQARG----------
-IV-----LEKVGIEAKQ---------------PNSA---I-------------------
----------------------------R-------------------------------
------------------------------------------------------------
-----KCVRVQL-----I-------------KNGKQVT------AFCP-----GDGAIS-
------------------------------------------------------------
------------------------------------------------------------
------------------------------------------------------------
------------------------------------------------------------
------------------------FIDEHD---------EVTIAG--IG-----------
---GAK-------------------------------GRAMG---DL--SG-----VNYK
V-----------------------EK---------VNGVSMIEL----------------
-------VR-G--------NAEK------------PVR----------------------
----------------------------------------
>lcl|36557_6117 unnamed protein product
------------------------------------------------------------
-----------------------------------------------------MANGKY-
-------------AARKLK------KDRQKR---------------RWS-----------
-------------DS------------EYARRER--------------------------
------------------------GLKKKS-----------------------------D
PLE----------------------G------------------APQARG----------
-IV-----LEKVGIEAKQ---------------PNSA---I-------------------
----------------------------R-------------------------------
------------------------------------------------------------
-----KCVRVQL-----I-------------KNGKQVT------AFCP-----GDGAIS-
------------------------------------------------------------
------------------------------------------------------------
------------------------------------------------------------
------------------------------------------------------------
------------------------FIDEHD---------EVTIAG--IG-----------
---GAK-------------------------------GRAMG---DL--SG-----VNYK
V-----------------------EK---------VNGVSMIEL----------------
-------VR-G--------NAEK------------PVR----------------------
----------------------------------------
>gi|448451255|ref|ZP_21592738.1| 30S ribosomal protein S12P [Halorubrum litoreum JCM 13561]
------------------------------------------------------------
-----------------------------------------------------MANGKY-
-------------AARKLK------KDRQKR---------------RWS-----------
-------------DS------------EYARRER--------------------------
------------------------GLKKKS-----------------------------D
PLE----------------------G------------------APQARG----------
-IV-----LEKVGIEAKQ---------------PNSA---I-------------------
----------------------------R-------------------------------
------------------------------------------------------------
-----KCVRVQL-----I-------------KNGKQVT------AFCP-----GDGAIS-
------------------------------------------------------------
------------------------------------------------------------
------------------------------------------------------------
------------------------------------------------------------
------------------------FIDEHD---------EVTIAG--IG-----------
---GAK-------------------------------GRAMG---DL--SG-----VNYK
V-----------------------EK---------VNGVSMIEL----------------
-------VR-G--------NAEK------------PVR----------------------
----------------------------------------
>lcl|18174_1601 unnamed protein product
------------------------------------------------------------
-----------------------------------------------------MANGKY-
-------------AARKLK------KDRQKR---------------RWS-----------
-------------DS------------EYARRER--------------------------
------------------------GLKKKS-----------------------------D
PLE----------------------G------------------APQARG----------
-IV-----LEKVGIEAKQ---------------PNSA---I-------------------
----------------------------R-------------------------------
------------------------------------------------------------
-----KCVRVQL-----I-------------KNGKQVT------AFCP-----GDGAIS-
------------------------------------------------------------
------------------------------------------------------------
------------------------------------------------------------
------------------------------------------------------------
------------------------FIDEHD---------EVTIAG--IG-----------
---GAK-------------------------------GRAMG---DL--SG-----VNYK
V-----------------------EK---------VNGVSMIEL----------------
-------VR-G--------NAEK------------PVR----------------------
----------------------------------------
>lcl|18178_285 unnamed protein product
------------------------------------------------------------
-----------------------------------------------------MANGKY-
-------------AARKLK------KDRQKR---------------RWS-----------
-------------DS------------EYARRER--------------------------
------------------------GLKKKS-----------------------------D
PLE----------------------G------------------APQARG----------
-IV-----LEKVGIEAKQ---------------PNSA---I-------------------
----------------------------R-------------------------------
------------------------------------------------------------
-----KCVRVQL-----I-------------KNGKQVT------AFCP-----GDGAIS-
------------------------------------------------------------
------------------------------------------------------------
------------------------------------------------------------
------------------------------------------------------------
------------------------FIDEHD---------EVTIAG--IG-----------
---GAK-------------------------------GRAMG---DL--SG-----VNYK
V-----------------------EK---------VNGVSMIEL----------------
-------VR-G--------NAEK------------PVR----------------------
----------------------------------------
>gi|448434395|ref|ZP_21586205.1| 30S ribosomal protein S12P [Halorubrum tebenquichense DSM 14210]
------------------------------------------------------------
-----------------------------------------------------MANGKY-
-------------AARKLK------KDRQKR---------------RWS-----------
-------------DS------------EYARRER--------------------------
------------------------GLKKKS-----------------------------D
PLE----------------------G------------------APQARG----------
-IV-----LEKVGIEAKQ---------------PNSA---I-------------------
----------------------------R-------------------------------
------------------------------------------------------------
-----KCVRVQL-----I-------------KNGKQVT------AFCP-----GDGAIS-
------------------------------------------------------------
------------------------------------------------------------
------------------------------------------------------------
------------------------------------------------------------
------------------------FIDEHD---------EVTIAG--IG-----------
---GAK-------------------------------GRAMG---DL--SG-----VNYK
V-----------------------EK---------VNGVSMIEL----------------
-------VR-G--------NAEK------------PVR----------------------
----------------------------------------
>gi|448427507|ref|ZP_21583822.1| 30S ribosomal protein S12P [Halorubrum terrestre JCM 10247]
------------------------------------------------------------
-----------------------------------------------------MANGKY-
-------------AARKLK------KDRQKR---------------RWS-----------
-------------DS------------EYARRER--------------------------
------------------------GLKKKS-----------------------------D
PLE----------------------G------------------APQARG----------
-IV-----LEKVGIEAKQ---------------PNSA---I-------------------
----------------------------R-------------------------------
------------------------------------------------------------
-----KCVRVQL-----I-------------KNGKQVT------AFCP-----GDGAIS-
------------------------------------------------------------
------------------------------------------------------------
------------------------------------------------------------
------------------------------------------------------------
------------------------FIDEHD---------EVTIAG--IG-----------
---GAK-------------------------------GRAMG---DL--SG-----VNYK
V-----------------------EK---------VNGVSMIEL----------------
-------VR-G--------NAEK------------PVR----------------------
----------------------------------------
>gi|335433750|ref|ZP_08558566.1| 30S ribosomal protein S12P [Halorhabdus tiamatea SARL4B]
------------------------------------------------------------
-----------------------------------------------------MANGKY-
-------------AARKLK------KDRQQH---------------RWS-----------
-------------DS------------KYARRER--------------------------
------------------------GLGAKS-----------------------------D
PLE----------------------G------------------APQGRG----------
-IV-----LEKVGIEAKQ---------------PNSA---I-------------------
----------------------------R-------------------------------
------------------------------------------------------------
-----KCVRVQL-----I-------------KNGKQVT------AFCP-----GDGAIS-
------------------------------------------------------------
------------------------------------------------------------
------------------------------------------------------------
------------------------------------------------------------
------------------------FIDEHD---------EVTIAG--IG-----------
---GAK-------------------------------GRAMG---DL--SG-----VNYK
V-----------------------EK---------VNGVSMIEL----------------
-------VR-G--------NAEK------------PVR----------------------
----------------------------------------
>gi|257053449|ref|YP_003131282.1| 30S ribosomal protein S12P [Halorhabdus utahensis DSM 12940]
------------------------------------------------------------
-----------------------------------------------------MANGKY-
-------------AARKLK------KDRQQH---------------RWS-----------
-------------DS------------KYARRER--------------------------
------------------------GLGAKS-----------------------------D
PLE----------------------G------------------APQGRG----------
-IV-----LEKVGIEAKQ---------------PNSA---I-------------------
----------------------------R-------------------------------
------------------------------------------------------------
-----KCVRVQL-----I-------------KNGKQVT------AFCP-----GDGAIS-
------------------------------------------------------------
------------------------------------------------------------
------------------------------------------------------------
------------------------------------------------------------
------------------------FIDEHD---------EVTIAG--IG-----------
---GAK-------------------------------GRAMG---DL--SG-----VNYK
V-----------------------EK---------VNGVSMIEL----------------
-------VR-G--------NAEK------------PVR----------------------
----------------------------------------
>lcl|36548_977 unnamed protein product
------------------------------------------------------------
-----------------------------------------------------M------
------------------------------------------------------------
------------------------------------------------------------
------------------------------------------------------------
------------------------------------------------------------
--------LEKVGIEAKQ---------------PNSA---I-------------------
----------------------------R-------------------------------
------------------------------------------------------------
-----KCVRVQL-----I-------------KNGKQVT------AFCP-----GDGAIS-
------------------------------------------------------------
------------------------------------------------------------
------------------------------------------------------------
------------------------------------------------------------
------------------------FIDEHD---------EVTIAG--IG-----------
---GAK-------------------------------GRAMG---DL--SG-----VNYK
V-----------------------EK---------VNGVSMIEL----------------
-------VR-G--------NAEK------------PVR----------------------
----------------------------------------
>gi|541179274|gb|ERG87871.1| hypothetical protein J07HX5_00012 [halophilic archaeon J07HX5]
-------------------------------------------------------MTDSN
IPQHTRRRYLATVGTAIAAGCSGDTPSEVQPSQNTTHNPNQSSRNGSDLTILEDSEGSLS
DVVSPGNVTYGDDPNWRMH-----GHDTGNSFINPHADGPSGSPSVQWTFERDIFPTGSL
IHHQPLIVDGTVYTY------------QFNVSAR---------------------DHTPV
KNGNIALIRIDAKTGESETVFTTNGIREKS-----------------------------G
TVT----GIVISDGIVY----LAGLG------------------AVQAHDLDTGNELWTI
RLN-----NSSIGVPTGMRIADDVLVVTDHQHSIDPD---T-------------------
----------------------------REPTP---------------------------
------------------------------------------------------------
-----RLCAVDLDTGDPLWTAP---------GRGREND------SVIPSFPLVADGLVHH
PDKPPIRDLRSGEKLATLPAQEWPSLHDRELYGIVNQGDTTRLMSHSWETGHQRWEYVPE
KADYASCHPVVVDDTVV-------------------------------------------
------------------------------------------------------------
------------------------------------------------------------
------------------------IIESRR---------DETIEP---G-----------
---ESP-------------------------------GRCTGVNRE---TGERQWSVNYT
SKAESEELFWAGFRIADSETVYIVHNGGAATAIDPTDGSIQWQV----------------
-------IPNGWQAARGGALAEDLLVTVGRRGTLYGIR----------------------
----------------------------------------
>gi|448468147|ref|ZP_21599778.1| nonspecific lipid-transfer protein (sterol carrier protein) [Halorubrum kocurii JCM 14978]
------------------------------------------------------------
---MERVAIIGASMTRFGQRDAWVRELLAEAGAAALDDAGIDGDDLDHLYVSNMASGEFE
GQTGVPNALAHDLAAQPAY------TARIDQ----TSSSGGAGVYAAWQSVASGASDLTM
LVGGEKMTHRTTAEA-TDVIASLTHPVEYKQGVT--------------------------
-------------------LPSFAGLTARL---------------------------YLD
TYD-----------------------------------------APRES-----------
--------LGKVAVKNHK-------------NGVDNSHAQF-------------------
----------------------------R-------------------------------
------------------------------------------------------------
-----KEVDLDTVLGSPIVADPLRLYDFCPITDGSAAL------VFCP-----ESVAAE-
------------------------------------------------------------
------------------------------------------------------------
------------------------------------------------------------
------------------------------------------------------------
------------------------YVPEDE---------YAVISG--IG-----------
---GATDTHVVHERAD---------------------PTTMGGVVDS--SD-----IAYE
M------------------AGIGPDD---------VDVAELHDMFTILEFLQSEDLGFFE
KGEGWKAVEEG----VTDRDGEL------------PINTSGGLKSKGHPLGASGVAQVYE
IFEQVTGNAGPRQVEAETGLACNVGGFGNCVTTTILEGSQ
>gi|515912373|ref|WP_017342956.1| Patched family protein [Halorubrum sp. T3]
MTAADRLIEEIDRVVTERPLAVIAVFLLVTAGFAGGLTGIETSAGADQFTQDIPAQRALD
EIDEEFETSIGGSATSAQVIVSDDNVLSRDALVRTLETQHRLESRSTLRVASTSSHADA-
-------------VARQLDPSAVNAAERRDA----VAEATPAELRTAIA-----------
-------------DADAAGAIAAQVSVDYNPTAQAADTAIVGITYDLPESATTARVTELQ
TRSVEVVDSVPGNEAGENAILFGDGVLQSEITALLTDTAIIVFPAALILIVGFLIFSYRD
PFDMAIGIAALLLSLLWTFGFMGYAG------------------IPFSDS----------
-LVTVFPLLLAVGIDFGIHIVNRYREERATGTGIEAS---M-------------------
----------------------------RTTTDQLLIAFLLVTITTVFGLVSNVVSPFDP
NRDFGIVAAAGITFTLVIFGVFLPAAKVLADRWRERLPIPEFGTSALGAGGSRLARVLHV
GVDLSRIAPVAV-----VALLLVGGAVGG--AYGTGVNTEFSEEAFFP-----DEERLET
YSNLPEPFAPTEYTFLDVLTLFEEEFEQDFVGSVTLYIDQSVRDDDALELIDRTRRNPPD
TFATTDERRAQATSVVTVIEDRAERDPEFAALVERNDRLGNGVPDRNVDEVYDALLDSSA
EGQARGYVAADRGSARIDYTIEPGVDNSEAVADVRELAERTPLEAVPTGSLVVNEAVIDL
LTESAIRSLFAAFGLTALFLALSYAYLEGKAVYGLLNLVPVLVTVGLLVGSMRLFDIPLT
PINAPILSVSIGLGVDYTVHFVHRFVDEYQAGLPIDEALDVTIAG--TG-----------
---GAL----------TGSMLTTVSGLGVLWLAVIPLLRDFG---VLLALG-----VFYA
YLCSILLVPSLVVVWDRYGG---------------IVGLGLDDG----------------
-------LR-G--------SGAE------------GGR----------------------
----------------------------------------
