# Supplementary material for: Inteins as indicators of gene flow in the halobacteria
Source: Front Microbiol. 2014 Jun 26;5:299. doi: 10.3389/fmicb.2014.00299 (PMC4071816; doi:10.3389/fmicb.2014.00299)
Supplement: Supplementary file 1 [file DataSheet1.ZIP › data_file1/reference_tree_alignment/S23e_S12p.fasta]

>candidatus_nanosalinarum_J07AB56
---------------------------------------MGLHNARSIKDRRQSYRWSDI
DYKRRMLDLKEKADPLEGSPQGRGIVLEKRAIEAKQPNSALRKCVRVQVIKNGKQLTAFV
PGDKAIDHIDEHDEVLIEGIGGADAGPKGDIPTVRYKVIKVNDVSLKELVRGNQQKPTR
>hcc_hamelinensis_100A6
-------------------------------------MANGKYAGRKLKKDRQNHRWSDS
KYARRARGLREKTDALEGAPRGRGIVLEKVGIEAKQPNSAIRKCVRVQLIKNGKQVTAFC
PGDGAISFIDEHDEVTIAGIGGAKGRAMGDLSAVNYKVEKVNGVSLIELVRGNAEKPVR
>hcc_morrhuae_DSM_1307
-------------------------------------MANGKYAARKLKKDRQNHRWSDS
KYARRARGLKEKTDALEGAPQGRGIVLEKVGIEAKQPNSAIRKCVRVQLIKNGQQVTAFC
PGDGAISFIDEHDEVTIAGIGGAKGRAMGDLSAVNYKVEKVNGVSLIELVRGNAEKPVR
>hcc_thailandensis_JCM_13552
-------------------------------------MANGKYAARKLKKDRQNHRWSDS
EYARRARGLKEKTDALEGAPQGRGIVLEKVGIEAKQPNSAIRKCVRVQLIKNGQQVTAFC
PGDGAISFIDEHDEVTIAGIGGAKGRAMGDLSAVNYKVEKVNGVSLIELVRGNAEKPVR
>hrr_J07HR59
-------------------------------------MANGKYAARKLKDDRQNRRWSDS
EYARRERGLREKSDPLEGAPQARGIVLEKIGIEAKQPNSAIRKCVRVQLIKNGKQVTAFC
PGDGAISFIDEHDEVTIAGIGGAKGRAMGDLGGVNYKVEKVNGVSLIELVRGNAEKPVR
>hns_J07HN6
MVETAADPISDPCEAVSACFAGPKKGCLSSAVRKSGYMANGKYAARKLKKDRQQRRWSDS
EYARRERGLKEKSDPLEGAPQGRGIVLEKVGIEAKQPNSAIRKCVRVS------------
-----------------------------------------------------------
>hbt_sp_DL_1
-------------------------------------MSNGKYAARKLKKDRQKHRWSDS
EYARRERGLGKKSDPLEGAPQGRGIVLEKIGIEAKQPNSAIRKCVRVQLIKNGKQVTAFC
PGDGAISFIDEHDEVTIAGIGGAKGRAMGDISGVNYKVEKVNGVSLIELVRGNAEKPVR
>hcc_saccharolyticus_DSM_5350
-------------------------------------MANGKYAARKLKKDRQSHRWSDS
EYARRERGLREQSDPLEGAPQGRGIVLEKVGIEAKQPNSAIRKCVRVQLIKNGKQVSAFC
PGDGAISFIDEHDEVTIAGIGGAKGRAMGDISGVNYKVEKVNGVSLIELVRGNAEKPVR
>hcc_salifodinae_DSM_8989
-------------------------------------MANGKYAARKLKKDRQSHRWSDS
EYARRERGLREQSDPLEGAPQGRGIVLEKVGIEAKQPNSAIRKCVRVQLIKNGKQVSAFC
PGDGAISFIDEHDEVTIAGIGGAKGRAMGDISGVNYKVEKVNGVSLIELVRGNAEKPVR
>hap_paucihalophilus_DX253
-------------------------------------MANGKYAARKLKKDRQKHRWSDS
DYARRERGLGEKSDPLEGAPQGRGIVLEKVGIEAKQPNSAIRKCVRVQLIKNGKQVSAFC
PGDGAISFIDEHDEVTIAGIGGAKGRAMGDISGVNYKVEKVNGVSLKELVRGNAEKPVR
>hmc_mukohataei_DSM_12286
-------------------------------------MANGKYAARKLKKDRQNHRWSDS
DYARRERGLGQKSDPLEGAPQGRGIVLEKIGIEAKQPNSAIRKCVRVQLIKNGKQVSAFC
PGDGAISFIDEHDEVTIAGIGGAKGRAMGDISGVNYKVEKVNGVSLIELVRGNAEKPVR
>halophilic_archaeon_J07HX64
-------------------------------------MANGKYAARKLMKDRQKHRWSDS
DYARRARGLAEKSDPLEGAPQARGIVLEKIGIEAKQPNSAIRKCVRVQLIKNGKQVSAFC
PGDGAISFIDEHDEVTIAGIGGAKGRAMGDISGVNYKVEKVNGVSLIELVRGNAEKPVR
>hvx_asiaticus_JCM_14624
-------------------------------------MANGKYAARKLKKDRQSQRWSDS
DYARRARGLREKSDPLEGAPQARGIVLEKIGIEAKQPNSAIRKCVRVQLIKNGKQVSAFC
PGDGAISFIDEHDEVTIAGIGGAKGRAMGDISGVNYKVEKVNGVSLIELVRGNAEKPVR
>hvx_ruber_XH_70
-------------------------------------MANGKYAARKLKKDRQSQRWSDS
DYARRARGLREKSDPLEGAPQARGIVLEKIGIEAKQPNSAIRKCVRVQLIKNGKQVSAFC
PGDGAISFIDEHDEVTIAGIGGAKGRAMGDISGVNYKVEKVNGVSLIELVRGNAEKPVR
>ncc_amylolyticus_DSM_10524
-------------------------------------MANGKYAARKLKKDRQNQRWSDS
DYARRARGLREKSDPLEGAPQARGIVLEKVGIEAKQPNSAIRKCVRVQLIKNGKQVTAFC
PGDGAISFIDEHDEVTIAGIGGAKGRAMGDLSGVNYKVEKVNGVSLIELVRGNAEKPVR
>ncc_jeotgali_DSM_18795
-------------------------------------MANGKYAARKLKKDRQNQRWSDS
DYARRARGLREKSDPLEGAPQARGIVLEKVGIEAKQPNSAIRKCVRVQLIKNGKQVTAFC
PGDGAISFIDEHDEVTIAGIGGAKGRAMGDLSGVNYKVEKVNGVSLIELVRGNAEKPVR
>ncc_occultus_SP4
-------------------------------------MANGKYAARKLKKDRQNQRWSDS
DYARRARGLREKSDPLEGAPQARGIVLEKVGIEAKQPNSAIRKCVRVQLIKNGKQVTAFC
PGDGAISFIDEHDEVTIAGIGGAKGRAMGDLSGVNYKVEKVNGVSLIELVRGNAEKPVR
>hbi_lacisalsi_AJ5
-------------------------------------MANGKYAARKLKKDRQEQRWSDS
DYARRARGLREKSDPLEGAPQGRGIVLEKVGIEAKQPNSAIRKCVRVQLIKNGKQVTAFC
PGDGAISFIDEHDEVTIAGIGGAKGRAMGDLSGVNYKVDKVNGVALKELVRGNAEKPVR
>hbi_nitrareducens_JCM_10879
-------------------------------------MANGKYAARKLKKDRQEQRWSDS
DYARRARGLREKSDPLEGAPQGRGIVLEKVGIEAKQPNSAIRKCVRVQLIKNGKQVTAFC
PGDGAISFIDEHDEVTIAGIGGAKGRAMGDLSGVNYKVDKVNGVALKELVRGNAEKPVR
>hpg_xanaduensis_SH_6
-------------------------------------MANGKYAARKLKKDRQEQRWSDS
DYARRARGLREKSDPLEGAPQGRGIVLEKVGIEAKQPNSAIRKCVRVQLIKNGKQVTAFC
PGDGAISFIDEHDEVTIAGIGGAKGRAMGDLSGVNYKVDKVNGVALKELVRGNAEKPVR
>nln_innermongolicus_JCM_12255
-------------------------------------MANGKYAARKLKKDRQEQRWSDS
DYARRARGLREKSDPLEGAPQGRGIVLEKVGIEAKQPNSAIRKCVRVQLIKNGKQVTAFC
PGDGAISFIDEHDEVTIAGIGGAKGRAMGDLSGVNYKVDKVNGVALKELVRGNAEKPVR
>hrr_LB1
-------------------------------------MANGKYAARKLKKDRQNQRWSDS
DYARRARGLREKSDPLEGAPQARGIVLEKVGIEAKQPNSAIRKCVRVQLIKNGKQVTAFC
PGDGAISFIDEHDEVTIAGIGGAKGRAMGDLSGVNYKVDKVNGVALKELVRGNAEKPVR
>htg_limicola_JCM_13563
-------------------------------------MANGKYAARKLKKDRQNQRWSDS
DYARRARGLREKSDPLEGAPQARGIVLEKVGIEAKQPNSAIRKCVRVQLIKNGKQVTAFC
PGDGAISFIDEHDEVTIAGIGGAKGRAMGDLSGVNYKVDKVNGVALKELVRGNAEKPVR
>htg_thermotolerans_DSM_11522
-------------------------------------MANGKYAARKLKKDRQNQRWSDS
DYARRARGLREKSDPLEGAPQARGIVLEKVGIEAKQPNSAIRKCVRVQLIKNGKQVTAFC
PGDGAISFIDEHDEVTIAGIGGAKGRAMGDLSGVNYKVDKVNGVALKELVRGNAEKPVR
>nab_aegyptia_DSM_13077
-------------------------------------MANGKYAARKLKKDRQNQRWSDS
DYARRARGLREKSDPLEGAPQARGIVLEKVGIEAKQPNSAIRKCVRVQLIKNGKQVTAFC
PGDGAISFIDEHDEVTIAGIGGAKGRAMGDLSGVNYKVDKVNGVALKELVRGNAEKPVR
>nab_asiatica_DSM_12278
-------------------------------------MANGKYAARKLKKDRQNQRWSDS
DYARRARGLREKSDPLEGAPQARGIVLEKVGIEAKQPNSAIRKCVRVQLIKNGKQVTAFC
PGDGAISFIDEHDEVTIAGIGGAKGRAMGDLSGVNYKVDKVNGVALKELVRGNAEKPVR
>nab_chahannaoensis_JCM_10990
-------------------------------------MANGKYAARKLKKDRQNQRWSDS
DYARRARGLREKSDPLEGAPQARGIVLEKVGIEAKQPNSAIRKCVRVQLIKNGKQVTAFC
PGDGAISFIDEHDEVTIAGIGGAKGRAMGDLSGVNYKVDKVNGVALKELVRGNAEKPVR
>nab_hulunbeirensis_JCM_10989
-------------------------------------MANGKYAARKLKKDRQNQRWSDS
DYARRARGLREKSDPLEGAPQARGIVLEKVGIEAKQPNSAIRKCVRVQLIKNGKQVTAFC
PGDGAISFIDEHDEVTIAGIGGAKGRAMGDLSGVNYKVDKVNGVALKELVRGNAEKPVR
>nab_magadii_ATCC_43099
-------------------------------------MANGKYAARKLKKDRQNQRWSDS
DYARRARGLREKSDPLEGAPQARGIVLEKVGIEAKQPNSAIRKCVRVQLIKNGKQVTAFC
PGDGAISFIDEHDEVTIAGIGGAKGRAMGDLSGVNYKVDKVNGVALKELVRGNAEKPVR
>nab_taiwanensis_DSM_12281
-------------------------------------MANGKYAARKLKKDRQNQRWSDS
DYARRARGLREKSDPLEGAPQARGIVLEKVGIEAKQPNSAIRKCVRVQLIKNGKQVTAFC
PGDGAISFIDEHDEVTIAGIGGAKGRAMGDLSGVNYKVDKVNGVALKELVRGNAEKPVR
>nnm_altunense_JCM_14663
-------------------------------------MANGKYAARKLKKDRQNQRWSDS
DYARRARGLREKSDPLEGAPQARGIVLEKVGIEAKQPNSAIRKCVRVQLIKNGKQVTAFC
PGDGAISFIDEHDEVTIAGIGGAKGRAMGDLSGVNYKVDKVNGVALKELVRGNAEKPVR
>nnm_gari_JCM_14663
-------------------------------------MANGKYAARKLKKDRQNQRWSDS
DYARRARGLREKSDPLEGAPQARGIVLEKVGIEAKQPNSAIRKCVRVQLIKNGKQVTAFC
PGDGAISFIDEHDEVTIAGIGGAKGRAMGDLSGVNYKVDKVNGVALKELVRGNAEKPVR
>nnm_sp_J7_2
-------------------------------------MANGKYAARKLKKDRQNQRWSDS
DYARRARGLREKSDPLEGAPQARGIVLEKVGIEAKQPNSAIRKCVRVQLIKNGKQVTAFC
PGDGAISFIDEHDEVTIAGIGGAKGRAMGDLSGVNYKVDKVNGVALKELVRGNAEKPVR
>nnm_pallidum_DSM_3751
-------------------------------------MANGKYAARKLKKDRQNQRWSDS
DYARRARGLREKSDPLEGAPQARGIVLEKVGIEAKQPNSAIRKCVRVQLIKNGKQVTAFC
PGDGAISFIDEHDEVTIAGIGGAKGRAMGDLSGVNYKVDKVNGVALKELVRGNAEKPVR
>nnm_pellirubrum_DSM_15624
-------------------------------------MANGKYAARKLKKDRQNQRWSDS
DYARRARGLREKSDPLEGAPQARGIVLEKVGIEAKQPNSAIRKCVRVQLIKNGKQVTAFC
PGDGAISFIDEHDEVTIAGIGGAKGRAMGDLSGVNYKVDKVNGVALKELVRGNAEKPVR
>nnm_versiforme_JCM_10478
-------------------------------------MANGKYAARKLKKDRQNQRWSDS
DYARRARGLREKSDPLEGAPQARGIVLEKVGIEAKQPNSAIRKCVRVQLIKNGKQVTAFC
PGDGAISFIDEHDEVTIAGIGGAKGRAMGDLSGVNYKVDKVNGVALKELVRGNAEKPVR
>nrr_bangense_JCM_10635
-------------------------------------MANGKYAARKLKKDRQNQRWSDS
DYARRARGLREKSDPLEGAPQARGIVLEKVGIEAKQPNSAIRKCVRVQLIKNGKQVTAFC
PGDGAISFIDEHDEVTIAGIGGAKGRAMGDLSGVNYKVDKVNGVALKELVRGNAEKPVR
>nrr_sulfidifaciens_JCM_14089
-------------------------------------MANGKYAARKLKKDRQNQRWSDS
DYARRARGLREKSDPLEGAPQARGIVLEKVGIEAKQPNSAIRKCVRVQLIKNGKQVTAFC
PGDGAISFIDEHDEVTIAGIGGAKGRAMGDLSGVNYKVDKVNGVALKELVRGNAEKPVR
>nrr_tibetense_GA33
-------------------------------------MANGKYAARKLKKDRQNQRWSDS
DYARRARGLREKSDPLEGAPQARGIVLEKVGIEAKQPNSAIRKCVRVQLIKNGKQVTAFC
PGDGAISFIDEHDEVTIAGIGGAKGRAMGDLSGVNYKVDKVNGVALKELVRGNAEKPVR
>htg_salina_JCM_13891
-------------------------------------MANGKYAARKLKKDRQNQRWSDS
DYARRARGLREKSDPLEGAPQGRGIVLEKVGIEAKQPNSAIRKCVRVQLIKNGKQVTAFC
PGDGAISFIDEHDEVTIAGIGGAKGRAMGDLSGVNYKVDKVNGVALKELVRGNAEKPVR
>htg_turkmenica_DSM_5511
-------------------------------------MANGKYAARKLKKDRQNQRWSDS
DYARRARGLREKSDPLEGAPQGRGIVLEKVGIEAKQPNSAIRKCVRVQLIKNGKQVTAFC
PGDGAISFIDEHDEVTIAGIGGAKGRAMGDLSGVNYKVDKVNGVALKELVRGNAEKPVR
>nbt_gregoryi_SP2
-------------------------------------MANGKYAARKLKKDRQNQRWSDS
DYARRARGLREKSDPLEGAPQGRGIVLEKVGIEAKQPNSAIRKCVRVQLIKNGKQVTAFC
PGDGAISFIDEHDEVTIAGIGGAKGRAMGDLSGVNYKVDKVNGVALKELVRGNAEKPVR
>halophilic_archaeon_J07HB67
-------------------------------------MSNGKYSARKLKKDRQKRRWSDS
EYARRARGLDEASDPLEGAPQGRGIVLEKVGIEAKQPNSAIRKCVRVQLIKNGKQVTAFC
PGDGAISFIDEHDEVTIAGIGGAKGRAMGDLGGVNYKVEKVNGVSLIELVRGNAEKPVR
>hac_jeotgali_B3
-------------------------------------MGNGKYAARKLKRDRQNHRWSDS
EYARRERGLKKKSDPLEGAPQGRGIVLEKVGIEAKQPNSAIRKCVRVQLIKNGKQVTAFC
PGDGAISFIDEHDEVTIAGIGGAKGRAMGDLSGVNYKVDKVNGVSLIELVRGNAEKPVR
>hbt_sp_NRC_1
-------------------------------------MTNGKYAARKLKKDRQQRRWSDS
EYARRERGLGKKSDPLEGAPQGRGIVLEKVGIEAKQPNSAIRKCVRVQLIKNGKQVTAFC
PGDGAISFIDEHDEVTIAGIGGAKGRAMGDLSGVNYKVEKVNGVSLIELVRGNAEKPVR
>hbt_salinarum_R_1
-------------------------------------MTNGKYAARKLKKDRQQRRWSDS
EYARRERGLGKKSDPLEGAPQGRGIVLEKVGIEAKQPNSAIRKCVRVQLIKNGKQVTAFC
PGDGAISFIDEHDEVTIAGIGGAKGRAMGDLSGVNYKVEKVNGVSLIELVRGNAEKPVR
>hqr_walsbyi_C23
-------------------------------------MANGKYAARKLKQDRQQRRWSDS
EYARRERGLGAKSDPLEGAPQGRGIVLEKVGIEAKQPNSAIRKCVRVQLIKNGKQVTAFC
PGDGAISFIDEHDEVTIAGIGGAKGRAMGDLSGVNYKVEKVNGVSLIELVRGNAEKPVR
>hqr_walsbyi_DSM_16790
-------------------------------------MANGKYAARKLKQDRQQRRWSDS
EYARRERGLGAKSDPLEGAPQGRGIVLEKVGIEAKQPNSAIRKCVRVQLIKNGKQVTAFC
PGDGAISFIDEHDEVTIAGIGGAKGRAMGDLSGVNYKVEKVNGVSLIELVRGNAEKPVR
>hqr_J07HQX50
------------------------------------TMANGKYAARKLKKDRQKRRWSDS
EYARRERGLGAKSDPLEGAPQGRGIVLEKVGIEAKQPNSAIRKCVRVQLIKNGKQVTAFC
PGDGAISFIDEHDEVTIAGIGGAKGRAMGDLSGVNYKVEKVNGVSLIELVRGNAEKPVR
>hgn_salarium_B_1
-------------------------------------MANGKYAARKLKQDRQSHRWSDS
KYARRERGLRKKSDPLEGAPQARGIVLEKVGIEAKQPNSAIRKCVRVQLIKNGKQVTAFC
PGDGAISFIDEHDEVTIAGIGGAKGRAMGDLSGVNYKVEKVNGVSMLELVRGNAEKPVR
>har_amylolytica_JCM_13557
-------------------------------------MANGKYAARKLKKDRQKHRWSDT
DYARRERGLGKKSDPLEGAPQGRGIVLEKVGIEAKQPNSAIRKCVRVQLIKNGKQVTAFC
PGDGAISFIDEHDEVTIAGIGGAKGRAMGDLSGVNYKVEKVNGVSLIELVRGNAEKPVR
>har_argentinensis_DSM_12282
-------------------------------------MANGKYAARKLKKDRQKHRWSDT
DYARRERGLGKKSDPLEGAPQGRGIVLEKVGIEAKQPNSAIRKCVRVQLIKNGKQVTAFC
PGDGAISFIDEHDEVTIAGIGGAKGRAMGDLSGVNYKVEKVNGVSLIELVRGNAEKPVR
>har_californiae_ATCC_3379
-------------------------------------MANGKYAARKLKKDRQKHRWSDT
DYARRERGLGKKSDPLEGAPQGRGIVLEKVGIEAKQPNSAIRKCVRVQLIKNGKQVTAFC
PGDGAISFIDEHDEVTIAGIGGAKGRAMGDLSGVNYKVEKVNGVSLIELVRGNAEKPVR
>har_hispanica_ATCC_33960
-------------------------------------MANGKYAARKLKKDRQKHRWSDT
DYARRERGLGKKSDPLEGAPQGRGIVLEKVGIEAKQPNSAIRKCVRVQLIKNGKQVTAFC
PGDGAISFIDEHDEVTIAGIGGAKGRAMGDLSGVNYKVEKVNGVSLIELVRGNAEKPVR
>har_japonica_DSM_6131
-------------------------------------MANGKYAARKLKKDRQKHRWSDT
DYARRERGLGKKSDPLEGAPQGRGIVLEKVGIEAKQPNSAIRKCVRVQLIKNGKQVTAFC
PGDGAISFIDEHDEVTIAGIGGAKGRAMGDLSGVNYKVEKVNGVSLIELVRGNAEKPVR
>har_marismortui_ATCC_43049
-------------------------------------MANGKYAARKLKKDRQKHRWSDT
DYARRERGLGKKSDPLEGAPQGRGIVLEKVGIEAKQPNSAIRKCVRVQLIKNGKQVTAFC
PGDGAISFIDEHDEVTIAGIGGAKGRAMGDLSGVNYKVEKVNGVSLIELVRGNAEKPVR
>har_sinaiiensis_ATCC_33800
-------------------------------------MANGKYAARKLKKDRQKHRWSDT
DYARRERGLGKKSDPLEGAPQGRGIVLEKVGIEAKQPNSAIRKCVRVQLIKNGKQVTAFC
PGDGAISFIDEHDEVTIAGIGGAKGRAMGDLSGVNYKVEKVNGVSLIELVRGNAEKPVR
>har_vallismortis_ATCC_29715
-------------------------------------MANGKYAARKLKKDRQKHRWSDT
DYARRERGLGKKSDPLEGAPQGRGIVLEKVGIEAKQPNSAIRKCVRVQLIKNGKQVTAFC
PGDGAISFIDEHDEVTIAGIGGAKGRAMGDLSGVNYKVEKVNGVSLIELVRGNAEKPVR
>nmn_pharaonis_DSM_2160
-------------------------------------MANGKYAARKLKQDRQKHRWSDS
DYARRARGLGKKSDPLEGAPQGRGIVLEKVGIEAKQPNSAIRKCVRVQLIKNGKQVTAFC
PGDGAISFIDEHDEVTIAGIGGAKGRAMGDLSGVNYKVEKVNGVSLIELVRGNAEKPVR
>hns_J07HN4
-------------------------------------MANGKYAARKLKKDRQQRRWSDS
EYARRERGLKKKSDPLEGAPQGRGIVLEKVGIEAKQPNSAIRKCVRVQLIKNGKQVTAFC
PGDGAISFIDEHDEVTIAGIGGAKGRAMGDLSGVNYKVEKVNGVSMIELVRGNAEKPVR
>hgm_borinquense_DSM_11551
-------------------------------------MANGKYAARKLKKDRQQRRWSDS
EYARRERGLRKKSDPLEGAPQARGIVLEKVGIEAKQPNSAIRKCVRVQLIKNGKQVTAFC
PGDGAISFIDEHDEVTIAGIGGAKGRAMGDLSGVNYKVEKVNGVSMIELVRGNAEKPVR
>nmn_moolapensis_8_8_11
-------------------------------------MANGKYAARKLKKDRQKHRWSDS
DYARRARGLGKKSDPLEGAPQGRGIVLEKVGIEAKQPNSAIRKCVRVQLIKNGKQVTAFC
PGDGAISFIDEHDEVTIAGIGGAKGRAMGDLSGVNYKVEKVNGVSMIELVRGNAEKPVR
>haloarchaeon_3A1_DGR
-------------------------------------MANGKYAARKLKQDRQKRRWSDS
EYARRERGLKKKSDPLEGAPQGRGIVLEKVGIEAKQPNSAIRKCVRVQLIKNGKQVTAFC
PGDGAISFIDEHDEVTIAGIGGAKGRAMGDLSGVNYKVEKVNGVSMIELVRGNAEKPVR
>hfx_elongans_ATCC_BAA_1513
-------------------------------------MANGKYAARKLKKDRQKRRWSDS
GYARRERGLGKKSDPLEGAPQGRGIVLEKVGIEAKQPNSAIRKCVRVQLIKNGKQVTAFC
PGDGAISFIDEHDEVTIAGIGGAKGRAMGDLSGVNYKVEKVNGVSMIELVRGNAEKPVR
>hfx_larsenii_JCM_13917
-------------------------------------MANGKYAARKLKKDRQKRRWSDS
GYARRERGLGKKSDPLEGAPQGRGIVLEKVGIEAKQPNSAIRKCVRVQLIKNGKQVTAFC
PGDGAISFIDEHDEVTIAGIGGAKGRAMGDLSGVNYKVEKVNGVSMIELVRGNAEKPVR
>hfx_alexandrinus_JCM_10717
-------------------------------------MANGKYAARKLKQDRQKRRWSDS
EYARRERGLGKKSDPLEGAPQGRGIVLEKVGIEAKQPNSAIRKCVRVQLIKNGKQVTAFC
PGDGAISFIDEHDEVTIAGIGGAKGRAMGDLSGVNYKVEKVNGVSMIELVRGNAEKPVR
>hfx_ATCC_BAA-644
-------------------------------------MANGKYAARKLKQDRQKRRWSDS
EYARRERGLGKKSDPLEGAPQGRGIVLEKVGIEAKQPNSAIRKCVRVQLIKNGKQVTAFC
PGDGAISFIDEHDEVTIAGIGGAKGRAMGDLSGVNYKVEKVNGVSMIELVRGNAEKPVR
>hfx_ATCC_BAA-645
-------------------------------------MANGKYAARKLKQDRQKRRWSDS
EYARRERGLGKKSDPLEGAPQGRGIVLEKVGIEAKQPNSAIRKCVRVQLIKNGKQVTAFC
PGDGAISFIDEHDEVTIAGIGGAKGRAMGDLSGVNYKVEKVNGVSMIELVRGNAEKPVR
>hfx_ATCC_BAA-646
-------------------------------------MANGKYAARKLKQDRQKRRWSDS
EYARRERGLGKKSDPLEGAPQGRGIVLEKVGIEAKQPNSAIRKCVRVQLIKNGKQVTAFC
PGDGAISFIDEHDEVTIAGIGGAKGRAMGDLSGVNYKVEKVNGVSMIELVRGNAEKPVR
>hfx_BAB-2207
-------------------------------------MANGKYAARKLKQDRQKRRWSDS
EYARRERGLGKKSDPLEGAPQGRGIVLEKVGIEAKQPNSAIRKCVRVQLIKNGKQVTAFC
PGDGAISFIDEHDEVTIAGIGGAKGRAMGDLSGVNYKVEKVNGVSMIELVRGNAEKPVR
>hfx_denitrificans_ATCC_35960
-------------------------------------MANGKYAARKLKQDRQKRRWSDS
EYARRERGLGKKSDPLEGAPQGRGIVLEKVGIEAKQPNSAIRKCVRVQLIKNGKQVTAFC
PGDGAISFIDEHDEVTIAGIGGAKGRAMGDLSGVNYKVEKVNGVSMIELVRGNAEKPVR
>hfx_gobbonsii_ATCC_33959
-------------------------------------MANGKYAARKLKQDRQKRRWSDS
EYARRERGLGKKSDPLEGAPQGRGIVLEKVGIEAKQPNSAIRKCVRVQLIKNGKQVTAFC
PGDGAISFIDEHDEVTIAGIGGAKGRAMGDLSGVNYKVEKVNGVSMIELVRGNAEKPVR
>hfx_lucentense_DSM_14919
-------------------------------------MANGKYAARKLKQDRQKRRWSDS
EYARRERGLGKKSDPLEGAPQGRGIVLEKVGIEAKQPNSAIRKCVRVQLIKNGKQVTAFC
PGDGAISFIDEHDEVTIAGIGGAKGRAMGDLSGVNYKVEKVNGVSMIELVRGNAEKPVR
>hfx_mucosum_ATCC_BAA_1512
-------------------------------------MANGKYAARKLKQDRQKRRWSDS
EYARRERGLGKKSDPLEGAPQGRGIVLEKVGIEAKQPNSAIRKCVRVQLIKNGKQVTAFC
PGDGAISFIDEHDEVTIAGIGGAKGRAMGDLSGVNYKVEKVNGVSMIELVRGNAEKPVR
>hfx_prahovense_DSM_18310
-------------------------------------MANGKYAARKLKQDRQKRRWSDS
EYARRERGLGKKSDPLEGAPQGRGIVLEKVGIEAKQPNSAIRKCVRVQLIKNGKQVTAFC
PGDGAISFIDEHDEVTIAGIGGAKGRAMGDLSGVNYKVEKVNGVSMIELVRGNAEKPVR
>hfx_volcanii_DS2
-------------------------------------MANGKYAARKLKQDRQKRRWSDS
EYARRERGLGKKSDPLEGAPQGRGIVLEKVGIEAKQPNSAIRKCVRVQLIKNGKQVTAFC
PGDGAISFIDEHDEVTIAGIGGAKGRAMGDLSGVNYKVEKVNGVSMIELVRGNAEKPVR
>hfx_mediterranei_ATCC_33500
-------------------------------------MANGKYAARKLKKDRQKRRWSDS
EYARRERGLGKKSDPLEGAPQGRGIVLEKVGIEAKQPNSAIRKCVRVQLIKNGKQVTAFC
PGDGAISFIDEHDEVTIAGIGGAKGRAMGDLSGVNYKVEKVNGVSMIELVRGNAEKPVR
>hsn_pallida_JCM_14848
-------------------------------------MANGKYAARKLKQDRQKRRWSDS
EYARRERGLRKKSDPLEGAPQARGIVLEKVGIEAKQPNSAIRKCVRVQLIKNGKQVTAFC
PGDGAISFIDEHDEVTIAGIGGAKGRAMGDLSGVNYKVEKVNGVSMIELVRGNAEKPVR
>hrr_aidingense_JCM_13916
-------------------------------------MANGKYAARKLKQDRQKRRWSDS
EYARRERGLKKKSDPLEGAPQARGIVLEKVGIEAKQPNSAIRKCVRVQLIKNGKQVTAFC
PGDGAISFIDEHDEVTIAGIGGAKGRAMGDLSGVNYKVEKVNGVSMIELVRGNAEKPVR
>hrr_C49
-------------------------------------MANGKYAARKLKQDRQKRRWSDS
EYARRERGLKKKSDPLEGAPQARGIVLEKVGIEAKQPNSAIRKCVRVQLIKNGKQVTAFC
PGDGAISFIDEHDEVTIAGIGGAKGRAMGDLSGVNYKVEKVNGVSMIELVRGNAEKPVR
>hrr_Cb34
-------------------------------------MANGKYAARKLKQDRQKRRWSDS
EYARRERGLKKKSDPLEGAPQARGIVLEKVGIEAKQPNSAIRKCVRVQLIKNGKQVTAFC
PGDGAISFIDEHDEVTIAGIGGAKGRAMGDLSGVNYKVEKVNGVSMIELVRGNAEKPVR
>hrr_Ea1
-------------------------------------MANGKYAARKLKQDRQKRRWSDS
EYARRERGLKKKSDPLEGAPQARGIVLEKVGIEAKQPNSAIRKCVRVQLIKNGKQVTAFC
PGDGAISFIDEHDEVTIAGIGGAKGRAMGDLSGVNYKVEKVNGVSMIELVRGNAEKPVR
>hrr_Ea8
-------------------------------------MANGKYAARKLKQDRQKRRWSDS
EYARRERGLKKKSDPLEGAPQARGIVLEKVGIEAKQPNSAIRKCVRVQLIKNGKQVTAFC
PGDGAISFIDEHDEVTIAGIGGAKGRAMGDLSGVNYKVEKVNGVSMIELVRGNAEKPVR
>hrr_Eb13
-------------------------------------MANGKYAARKLKQDRQKRRWSDS
EYARRERGLKKKSDPLEGAPQARGIVLEKVGIEAKQPNSAIRKCVRVQLIKNGKQVTAFC
PGDGAISFIDEHDEVTIAGIGGAKGRAMGDLSGVNYKVEKVNGVSMIELVRGNAEKPVR
>hrr_hd13
-------------------------------------MANGKYAARKLKQDRQKRRWSDS
EYARRERGLKKKSDPLEGAPQARGIVLEKVGIEAKQPNSAIRKCVRVQLIKNGKQVTAFC
PGDGAISFIDEHDEVTIAGIGGAKGRAMGDLSGVNYKVEKVNGVSMIELVRGNAEKPVR
>hrr_IB24
-------------------------------------MANGKYAARKLKQDRQKRRWSDS
EYARRERGLKKKSDPLEGAPQARGIVLEKVGIEAKQPNSAIRKCVRVQLIKNGKQVTAFC
PGDGAISFIDEHDEVTIAGIGGAKGRAMGDLSGVNYKVEKVNGVSMIELVRGNAEKPVR
>hrr_lacusprofundi_ATCC_49239
-------------------------------------MANGKYAARKLKQDRQKRRWSDS
EYARRERGLKKKSDPLEGAPQARGIVLEKVGIEAKQPNSAIRKCVRVQLIKNGKQVTAFC
PGDGAISFIDEHDEVTIAGIGGAKGRAMGDLSGVNYKVEKVNGVSMIELVRGNAEKPVR
>hrr_lipolyticum_DSM_21995
-------------------------------------MANGKYAARKLKQDRQKRRWSDS
EYARRERGLKKKSDPLEGAPQARGIVLEKVGIEAKQPNSAIRKCVRVQLIKNGKQVTAFC
PGDGAISFIDEHDEVTIAGIGGAKGRAMGDLSGVNYKVEKVNGVSMIELVRGNAEKPVR
>hrr_saccharovorum_DSM_1137
-------------------------------------MANGKYAARKLKQDRQKRRWSDS
EYARRERGLKKKSDPLEGAPQARGIVLEKVGIEAKQPNSAIRKCVRVQLIKNGKQVTAFC
PGDGAISFIDEHDEVTIAGIGGAKGRAMGDLSGVNYKVEKVNGVSMIELVRGNAEKPVR
>hrr_C2_a
-------------------------------------MANGKYAARKLKKDRQKRRWSDS
EYARRERGLKTKSDPLEGAPQARGIVLEKVGIEAKQPNSAIRKCVRVQLIKNGKQVTAFC
PGDGAISFIDEHDEVTIAGIGGAKGRAMGDLSGVNYKVEKVNGVSMIELVRGNAEKPVR
>hrr_chaoviator_HaloG
-------------------------------------MANGKYAARKLKKDRQKRRWSDS
EYARRERGLKTKSDPLEGAPQARGIVLEKVGIEAKQPNSAIRKCVRVQLIKNGKQVTAFC
PGDGAISFIDEHDEVTIAGIGGAKGRAMGDLSGVNYKVEKVNGVSMIELVRGNAEKPVR
>hrr_coriense_DSM_10284
-------------------------------------MANGKYAARKLKKDRQKRRWSDS
EYARRERGLKTKSDPLEGAPQARGIVLEKVGIEAKQPNSAIRKCVRVQLIKNGKQVTAFC
PGDGAISFIDEHDEVTIAGIGGAKGRAMGDLSGVNYKVEKVNGVSMIELVRGNAEKPVR
>hrr_Ec15
-------------------------------------MANGKYAARKLKKDRQKRRWSDS
EYARRERGLKTKSDPLEGAPQARGIVLEKVGIEAKQPNSAIRKCVRVQLIKNGKQVTAFC
PGDGAISFIDEHDEVTIAGIGGAKGRAMGDLSGVNYKVEKVNGVSMIELVRGNAEKPVR
>hrr_Fb21
-------------------------------------MANGKYAARKLKKDRQKRRWSDS
EYARRERGLKTKSDPLEGAPQARGIVLEKVGIEAKQPNSAIRKCVRVQLIKNGKQVTAFC
PGDGAISFIDEHDEVTIAGIGGAKGRAMGDLSGVNYKVEKVNGVSMIELVRGNAEKPVR
>hrr_G37
-------------------------------------MANGKYAARKLKKDRQKRRWSDS
EYARRERGLKTKSDPLEGAPQARGIVLEKVGIEAKQPNSAIRKCVRVQLIKNGKQVTAFC
PGDGAISFIDEHDEVTIAGIGGAKGRAMGDLSGVNYKVEKVNGVSMIELVRGNAEKPVR
>hrr_Ga2p
-------------------------------------MANGKYAARKLKKDRQKRRWSDS
EYARRERGLKTKSDPLEGAPQARGIVLEKVGIEAKQPNSAIRKCVRVQLIKNGKQVTAFC
PGDGAISFIDEHDEVTIAGIGGAKGRAMGDLSGVNYKVEKVNGVSMIELVRGNAEKPVR
>hrr_Ga36
-------------------------------------MANGKYAARKLKKDRQKRRWSDS
EYARRERGLKTKSDPLEGAPQARGIVLEKVGIEAKQPNSAIRKCVRVQLIKNGKQVTAFC
PGDGAISFIDEHDEVTIAGIGGAKGRAMGDLSGVNYKVEKVNGVSMIELVRGNAEKPVR
>hrr_LD3
-------------------------------------MANGKYAARKLKKDRQKRRWSDS
EYARRERGLKTKSDPLEGAPQARGIVLEKVGIEAKQPNSAIRKCVRVQLIKNGKQVTAFC
PGDGAISFIDEHDEVTIAGIGGAKGRAMGDLSGVNYKVEKVNGVSMIELVRGNAEKPVR
>hrr_LG1
-------------------------------------MANGKYAARKLKKDRQKRRWSDS
EYARRERGLKTKSDPLEGAPQARGIVLEKVGIEAKQPNSAIRKCVRVQLIKNGKQVTAFC
PGDGAISFIDEHDEVTIAGIGGAKGRAMGDLSGVNYKVEKVNGVSMIELVRGNAEKPVR
>hrr_SP5
-------------------------------------MANGKYAARKLKKDRQKRRWSDS
EYARRERGLKTKSDPLEGAPQARGIVLEKVGIEAKQPNSAIRKCVRVQLIKNGKQVTAFC
PGDGAISFIDEHDEVTIAGIGGAKGRAMGDLSGVNYKVEKVNGVSMIELVRGNAEKPVR
>hrr_SP7
-------------------------------------MANGKYAARKLKKDRQKRRWSDS
EYARRERGLKTKSDPLEGAPQARGIVLEKVGIEAKQPNSAIRKCVRVQLIKNGKQVTAFC
PGDGAISFIDEHDEVTIAGIGGAKGRAMGDLSGVNYKVEKVNGVSMIELVRGNAEKPVR
>hrr_167
-------------------------------------MANGKYAARKLKKDRQKRRWSDS
EYARRERGLKKKSDPLEGAPQARGIVLEKVGIEAKQPNSAIRKCVRVQLIKNGKQVTAFC
PGDGAISFIDEHDEVTIAGIGGAKGRAMGDLSGVNYKVEKVNGVSMIELVRGNAEKPVR
>hrr_arcis_JCM_13916
-------------------------------------MANGKYAARKLKKDRQKRRWSDS
EYARRERGLKKKSDPLEGAPQARGIVLEKVGIEAKQPNSAIRKCVRVQLIKNGKQVTAFC
PGDGAISFIDEHDEVTIAGIGGAKGRAMGDLSGVNYKVEKVNGVSMIELVRGNAEKPVR
>hrr_C2_b
-------------------------------------MANGKYAARKLKKDRQKRRWSDS
EYARRERGLKKKSDPLEGAPQARGIVLEKVGIEAKQPNSAIRKCVRVQLIKNGKQVTAFC
PGDGAISFIDEHDEVTIAGIGGAKGRAMGDLSGVNYKVEKVNGVSMIELVRGNAEKPVR
>hrr_C3
-------------------------------------MANGKYAARKLKKDRQKRRWSDS
EYARRERGLKKKSDPLEGAPQARGIVLEKVGIEAKQPNSAIRKCVRVQLIKNGKQVTAFC
PGDGAISFIDEHDEVTIAGIGGAKGRAMGDLSGVNYKVEKVNGVSMIELVRGNAEKPVR
>hrr_californiensis_DSM_19288
-------------------------------------MANGKYAARKLKKDRQKRRWSDS
EYARRERGLKKKSDPLEGAPQARGIVLEKVGIEAKQPNSAIRKCVRVQLIKNGKQVTAFC
PGDGAISFIDEHDEVTIAGIGGAKGRAMGDLSGVNYKVEKVNGVSMIELVRGNAEKPVR
>hrr_distributum_JCM_10118
-------------------------------------MANGKYAARKLKKDRQKRRWSDS
EYARRERGLKKKSDPLEGAPQARGIVLEKVGIEAKQPNSAIRKCVRVQLIKNGKQVTAFC
PGDGAISFIDEHDEVTIAGIGGAKGRAMGDLSGVNYKVEKVNGVSMIELVRGNAEKPVR
>hrr_E8
-------------------------------------MANGKYAARKLKKDRQKRRWSDS
EYARRERGLKKKSDPLEGAPQARGIVLEKVGIEAKQPNSAIRKCVRVQLIKNGKQVTAFC
PGDGAISFIDEHDEVTIAGIGGAKGRAMGDLSGVNYKVEKVNGVSMIELVRGNAEKPVR
>hrr_hochstenium_ATCC_700873
-------------------------------------MANGKYAARKLKKDRQKRRWSDS
EYARRERGLKKKSDPLEGAPQARGIVLEKVGIEAKQPNSAIRKCVRVQLIKNGKQVTAFC
PGDGAISFIDEHDEVTIAGIGGAKGRAMGDLSGVNYKVEKVNGVSMIELVRGNAEKPVR
>hrr_LG2
-------------------------------------MANGKYAARKLKKDRQKRRWSDS
EYARRERGLKKKSDPLEGAPQARGIVLEKVGIEAKQPNSAIRKCVRVQLIKNGKQVTAFC
PGDGAISFIDEHDEVTIAGIGGAKGRAMGDLSGVNYKVEKVNGVSMIELVRGNAEKPVR
>hrr_LG3
-------------------------------------MANGKYAARKLKKDRQKRRWSDS
EYARRERGLKKKSDPLEGAPQARGIVLEKVGIEAKQPNSAIRKCVRVQLIKNGKQVTAFC
PGDGAISFIDEHDEVTIAGIGGAKGRAMGDLSGVNYKVEKVNGVSMIELVRGNAEKPVR
>hrr_litoreum_JCM_13561
-------------------------------------MANGKYAARKLKKDRQKRRWSDS
EYARRERGLKKKSDPLEGAPQARGIVLEKVGIEAKQPNSAIRKCVRVQLIKNGKQVTAFC
PGDGAISFIDEHDEVTIAGIGGAKGRAMGDLSGVNYKVEKVNGVSMIELVRGNAEKPVR
>hrr_SP3
-------------------------------------MANGKYAARKLKKDRQKRRWSDS
EYARRERGLKKKSDPLEGAPQARGIVLEKVGIEAKQPNSAIRKCVRVQLIKNGKQVTAFC
PGDGAISFIDEHDEVTIAGIGGAKGRAMGDLSGVNYKVEKVNGVSMIELVRGNAEKPVR
>hrr_SP9
-------------------------------------MANGKYAARKLKKDRQKRRWSDS
EYARRERGLKKKSDPLEGAPQARGIVLEKVGIEAKQPNSAIRKCVRVQLIKNGKQVTAFC
PGDGAISFIDEHDEVTIAGIGGAKGRAMGDLSGVNYKVEKVNGVSMIELVRGNAEKPVR
>hrr_tebenquichense_DSM_14210
-------------------------------------MANGKYAARKLKKDRQKRRWSDS
EYARRERGLKKKSDPLEGAPQARGIVLEKVGIEAKQPNSAIRKCVRVQLIKNGKQVTAFC
PGDGAISFIDEHDEVTIAGIGGAKGRAMGDLSGVNYKVEKVNGVSMIELVRGNAEKPVR
>hrr_terrestre_JCM_10247
-------------------------------------MANGKYAARKLKKDRQKRRWSDS
EYARRERGLKKKSDPLEGAPQARGIVLEKVGIEAKQPNSAIRKCVRVQLIKNGKQVTAFC
PGDGAISFIDEHDEVTIAGIGGAKGRAMGDLSGVNYKVEKVNGVSMIELVRGNAEKPVR
>hrd_tiamatea_SARL4B
-------------------------------------MANGKYAARKLKKDRQQHRWSDS
KYARRERGLGAKSDPLEGAPQGRGIVLEKVGIEAKQPNSAIRKCVRVQLIKNGKQVTAFC
PGDGAISFIDEHDEVTIAGIGGAKGRAMGDLSGVNYKVEKVNGVSMIELVRGNAEKPVR
>hrd_utahensis_DSM_12940
-------------------------------------MANGKYAARKLKKDRQQHRWSDS
KYARRERGLGAKSDPLEGAPQGRGIVLEKVGIEAKQPNSAIRKCVRVQLIKNGKQVTAFC
PGDGAISFIDEHDEVTIAGIGGAKGRAMGDLSGVNYKVEKVNGVSMIELVRGNAEKPVR
>hrr_E3
------------------------------------------------------------
-------------------------MLEKVGIEAKQPNSAIRKCVRVQLIKNGKQVTAFC
PGDGAISFIDEHDEVTIAGIGGAKGRAMGDLSGVNYKVEKVNGVSMIELVRGNAEKPVR
