# Supplementary material for: Inteins as indicators of gene flow in the halobacteria
Source: Front Microbiol. 2014 Jun 26;5:299. doi: 10.3389/fmicb.2014.00299 (PMC4071816; doi:10.3389/fmicb.2014.00299)
Supplement: Supplementary file 1 [file DataSheet1.ZIP › data_file1/reference_tree_alignment/S24e.aln]

>lcl|38015_1004 unnamed protein product
MMNRQSETGPARFCVTNAKGGTGKTTVAINVAGALNDRGRDV------------------
LFIDLDPQGNATEGVGLVEAYDADPPTLFDALTGDPSALGELICEGEEMD----------
--VIPSSIDMLQAEHELTIADLIARVNTQGGDIDQAALASFAI--NITPEMVTGSHALDT
LDRALSTLDADYDYVI------IDCPPFYGKLTDTGMYAAQNVLIPALTEATSERAIELL
MDQM--AAMERQTDASINTLGVVANRVE--------------------TTSEDETMLE--
-WFNMAFPDSPVWEVRKRVALQRAFSAGQSIFATEESCDMAAVFEDIAAELDEQFGFTDT
EVPA--------------------------------------------------------
----------------------------------------------------
>lcl|36549_1422 unnamed protein product
-------------------------------------MA---------------------
------------------------------------------------------------
--RRHRLGV---------------------------------------PG------RIDS
NGAVVAELDEDA-------VRS-------------------------------------A
VGEP--------------------------------------------VDAGVDSIVV--
---------------PMLF-----------------------------------------
------------------------------------------------------------
----------------------------------------------------
>lcl|36547_2707 unnamed protein product
-------------------------------MDVFPGGDLDLREGADSCYKCTSCDTSCP
VAEVDDEFPGPKFQGPEQWRLKRKDDHDIDESITSCSNCMRCDDACPSSVPLSQMHNEAR
GQFVERQMEKLSVEYI---RNRILANYRTSASLASMFPRTASFAMNFGPA------RWAM
EKVMGIPKERDFPEFATETFREWW-------KARGGAQVENPDKRVAYFHGCYSNYNTPE
VGKAMVRVYEHFGYE--------VMVPPQKCSGTPMFANGMLKDARRHAETNVENLVEAI
GEGADVIASCTSCSMSLRQEYPELFDLHGIEDLAEHT--FEALEYLRIHEDLEGELDAAG
GLDDERAFAYHAPCHARNQGLSRQAVETFRDVDGVTMEDVGDSCSGISGTYGWKEEKYEK
SMEIGEEMFEHMEDAEGEVGMTECPTCAMQMEHGTGYEIEHPLQLLEDTLGA
>gi|541180595|gb|ERG89192.1| hydrogenase maturation factor [halophilic archaeon J07HX5]
-------------------MSGGLNAQLPGDLITDACRSKQL------------------
LGRGTDPRTRSAAGTKPLEQFIPHMPDTGKINRSLFDRVIRPQLGATRPDVIVGPTSGID
FGVVERGEQAFVVATD-PVSVLPELGLSRAGRFATRIVLADAAVSGLAPT------HLTI
SLALPPALGDDAFARLWQGVHETC--------RELGVAV--------------------T
TGHT--ARYDEAQFPWVGAATAVAVGDPAAVVRPDGASPGEKLLVTKGPAVETTGLLTTL
FPDQLPLSAETLATAQQRLGETGVVRDAVAAAEAGASAVHDATEGGLLGALHEMAAGADV
GIAVDTDQVPVRPGVSAVCETLEMDPWTATSAGTLAITAPADDADAVAAALAARNTPVSV
VGSVTDDAGVRLDDTPRSVPDQDASWPVYDRLTKTE----------------
>gi|339756424|gb|EGQ40007.1| ribosomal protein S24E [Candidatus Nanosalinarum sp. J07AB56]
-------------------------------------MNVQI------------------
SSVSDNP-----------------------------------------------------
--VMERREVELEIDHA----------------------------GEPTPE------REQV
KERFAAEHGVEEDEID---VKSVR--------TPFGSRM--------------------S
VAKL--KVHEQFEYR---------------------------------EDLEKEETTD--
---------------QAQSEEPEAEEQNGDSEEEDETSSDDIDYDDLVSGTISDAKETLE
DLDEPDYGAALEAEQSNKDRVTFVEWLEERVQ----------------------------
----------------------------------------------------
>gi|541203016|gb|ERH11081.1| SSU ribosomal protein S24E [halophilic archaeon J07HX64]
-------------------------------------MDIAI------------------
VNEDENP-----------------------------------------------------
--MLHRRDVTFELVHE-----------------------------DATPE------RLSV
RDSLAAKLNKDSKEVV---VRDLD--------TKFGMRK--------------------T
IGTA--RVYDGPQYA---------------------------------QDIEQNYMLN--
---------------RNKIA-------------ADEE-----------------------
------------------------------------------------------------
----------------------------------------------------
>gi|354610173|ref|ZP_09028129.1| 30S ribosomal protein S24e [Halobacterium sp. DL1]
-------------------------------MYTQLTMEIEI------------------
LEQEENP-----------------------------------------------------
--LLHRTEVKFEIKHD-----------------------------EETPS------RLSV
RDSLAAKLDKDSEEVV---VHNLN--------TKFGMRQ--------------------T
VGRS--KVYDSPEEA---------------------------------AEVEHEHMLK--
---------------RNKIGE-------DADSEAEEAE----------------------
------------------------------------------------------------
----------------------------------------------------
>gi|15790902|ref|NP_280726.1| 30S ribosomal protein S24 [Halobacterium sp. NRC-1]
-------------------------------------MEIEI------------------
LGQEDNP-----------------------------------------------------
--LLHRTDVQFKIVHD-----------------------------DATPS------RLSV
RDSLAAKLDKDSEEVV---VHELD--------TKFGMRK--------------------T
RGRA--KVYDSPAQA---------------------------------AEVEHDHMLE--
---------------RNKIG--------ADDADAEEAE----------------------
------------------------------------------------------------
----------------------------------------------------
>gi|169236647|ref|YP_001689847.1| 30S ribosomal protein S24e [Halobacterium salinarum R1]
-------------------------------------MEIEI------------------
LGQEDNP-----------------------------------------------------
--LLHRTDVQFKIVHD-----------------------------DATPS------RLSV
RDSLAAKLDKDSEEVV---VHELD--------TKFGMRK--------------------T
RGRA--KVYDSPAQA---------------------------------AEVEHDHMLE--
---------------RNKIG--------ADDADAEEAE----------------------
------------------------------------------------------------
----------------------------------------------------
>gi|541191341|gb|ERG99727.1| ribosomal protein S24E [Haloquadratum sp. J07HQX50]
-------------------------------------MEINI------------------
LSEDPNP-----------------------------------------------------
--MLHRTDVRFKLTHD-----------------------------DATPS------RLSV
RDSLAAMLNKESDEVV---IHELD--------TKFGMRT--------------------T
IGYA--KVYDEASFA---------------------------------KDVEQEYMLE--
---------------RNKIDIQK-----DGDLSAEEA-----------------------
------------------------------------------------------------
----------------------------------------------------
>gi|385802727|ref|YP_005839127.1| 30S ribosomal protein S24 [Haloquadratum walsbyi C23]
-------------------------------------MEVDI------------------
LSEDENS-----------------------------------------------------
--MLHRTDIQFEIAHE-----------------------------DATPS------RLSV
RDSLAAKINKDSDEVV---VHKLD--------TKFGMRK--------------------T
IGYA--KVYDSPQSA---------------------------------RQVEQDYMLK--
---------------RNKIEIESE----DEDSAAEGA-----------------------
------------------------------------------------------------
----------------------------------------------------
>gi|110667304|ref|YP_657115.1| 30S ribosomal protein S24e [Haloquadratum walsbyi DSM 16790]
-------------------------------------MEVDI------------------
LSEDENS-----------------------------------------------------
--MLHRTDIQFEIAHE-----------------------------DATPS------RLSV
RDSLAAKINKDSDEVV---VHKLD--------TKFGMRK--------------------T
IGYA--KVYDSPQSA---------------------------------RQVEQDYMLK--
---------------RNKIEIESE----DEDSAAEGA-----------------------
------------------------------------------------------------
----------------------------------------------------
>gi|541195555|gb|ERH03812.1| hypothetical protein J07HR59_00937, partial [Halorubrum sp. J07HR59]
-------------------------------------MELTI------------------
IAEDDNP-----------------------------------------------------
--MLHRTDVRFEIEHD-----------------------------DATPT------RLSV
RDSLAATLDKDS------------------------------------------------
------------------------------------------------------------
------------------------------------------------------------
------------------------------------------------------------
----------------------------------------------------
>gi|322368289|ref|ZP_08042858.1| ribosomal protein S24.eR [Haladaptatus paucihalophilus DX253]
-------------------------------------MEVEI------------------
LSQEQNP-----------------------------------------------------
--MLHRTEVRFQIVHD-----------------------------EATPS------RLSV
RDSLAAKLDKNADEVV---VHEMN--------TKFGMRK--------------------T
VGYA--KVYDSSEHA---------------------------------RDIEQDYMLE--
---------------RNKITADSEG---EAEPEAEEAE----------------------
------------------------------------------------------------
----------------------------------------------------
>gi|452206395|ref|YP_007486517.1| 30S ribosomal protein S24e [Natronomonas moolapensis 8.8.11]
-------------------------------------MELDI------------------
IDEDENP-----------------------------------------------------
--MLHRTDVRFQLTHE-----------------------------EATPS------RLSV
RDSLAAKLNKDAGEVV---IRKLD--------TKYGMRK--------------------T
VGYA--KVYDDAEDA---------------------------------TAVEQGHALE--
---------------RNKLETE------VDDPEPEEA-----------------------
------------------------------------------------------------
----------------------------------------------------
>gi|76803165|ref|YP_331260.1| 30S ribosomal protein S24e [Natronomonas pharaonis DSM 2160]
-------------------------------------MDVDI------------------
IDEDENP-----------------------------------------------------
--MLHRTDVRFQLTHE-----------------------------EATPS------RLSV
RDSLAAKLNKDASEVV---VRKLD--------TKYGMRK--------------------T
VGHA--KVYDSADDA---------------------------------KAVEQDHALE--
---------------RNKIEADEE----ADEEAAEEA-----------------------
------------------------------------------------------------
----------------------------------------------------
>gi|448294588|ref|ZP_21484667.1| 30S ribosomal protein S24e [Halalkalicoccus jeotgali B3]
-------------------------------------MDISI------------------
VSEEENP-----------------------------------------------------
--MLHRTDVTFEITHE-----------------------------EATPE------RLSV
RDSLAAKLNKDAKEVV---IREMN--------TKFGMRT--------------------T
VGYA--KVYESPDFA---------------------------------RDVEQDHMLE--
---------------RNKISAGEG----EGADEGEEA-----------------------
------------------------------------------------------------
----------------------------------------------------
>gi|541205371|gb|ERH13351.1| ribosomal protein S24E [halophilic archaeon J07HB67]
-------------------------------------MDIDI------------------
VSEEENP-----------------------------------------------------
--MLHRTDVTFEVVHE-----------------------------DATPE------RLQV
RDSLAAALDKAAEEVV---VRKLD--------TKFGMRK--------------------T
VGRA--KVYDAAGHA---------------------------------ADVEQDHMLE--
---------------RNSIG------------ETEEA-----------------------
------------------------------------------------------------
----------------------------------------------------
>gi|448377178|ref|ZP_21560021.1| 30S ribosomal protein S24e [Halovivax asiaticus JCM 14624]
-------------------------------------MDVDI------------------
IEEDENP-----------------------------------------------------
--MLHRTDVTFELTHD-----------------------------DATPS------RLQV
RDSLAAKLNKDANEVV---VRTLD--------TKFGMRK--------------------T
VGAA--KVYETADAA---------------------------------TEVEQDHMLE--
---------------RNKIGVDADEAAEDTEAEAEEA-----------------------
------------------------------------------------------------
----------------------------------------------------
>gi|433639405|ref|YP_007285165.1| ribosomal protein S24E [Halovivax ruber XH-70]
-------------------------------------MDVDI------------------
IEEDENP-----------------------------------------------------
--MLHRTDVTFELTHD-----------------------------DATPS------RLQV
RDSLAAKLNKDANEVV---VRNLD--------TKFGMRK--------------------T
VGAA--KVYETADAA---------------------------------TEVEQDHMLE--
---------------RNKIGVDADEAADDTEAEAEEA-----------------------
------------------------------------------------------------
----------------------------------------------------
>gi|336253490|ref|YP_004596597.1| 30S ribosomal protein S24e [Halopiger xanaduensis SH-6]
-------------------------------------MDVDI------------------
VSEEDNP-----------------------------------------------------
--MLHRTDVTFELTHE-----------------------------DATPE------RLQV
RDSLAAKLNKDADEVV---IRNLN--------TKFGMRK--------------------T
VGEA--KVYESADFA---------------------------------REVEQDHMLE--
---------------RNKIGVEE-----EADAEAEEA-----------------------
------------------------------------------------------------
----------------------------------------------------
>gi|448319399|ref|ZP_21508897.1| 30S ribosomal protein S24e [Natronococcus amylolyticus DSM 10524]
-------------------------------------MDVDI------------------
ISEEENP-----------------------------------------------------
--MLHRTDVTFELSHD-----------------------------DATPE------RLQV
RDSLAAKMNKNADEVV---VRKLD--------TKFGMRK--------------------T
VGQA--KVYESADHA---------------------------------RDVEQEHMLE--
---------------RNKIVGDAD----DAEADAEEA-----------------------
------------------------------------------------------------
----------------------------------------------------
>gi|448693300|ref|ZP_21696669.1| 30S ribosomal protein S24e [Halobiforma lacisalsi AJ5]
-------------------------------------MDVDI------------------
ISEEENP-----------------------------------------------------
--MLHRTDVTFELTHE-----------------------------DATPE------RLQV
RDSLAAKLNKDADEVV---VRELN--------TKFGMRK--------------------T
VGEA--KVYESADAA---------------------------------RDVEQDHMLE--
---------------RNKIGVDTDD---EAEAEAEEA-----------------------
------------------------------------------------------------
----------------------------------------------------
>gi|429192063|ref|YP_007177741.1| ribosomal protein S24E [Natronobacterium gregoryi SP2]
-------------------------------------MDVDI------------------
ISETENP-----------------------------------------------------
--MLHRTDVTFELTHD-----------------------------EATPE------RLQV
RDSLAAKLNKDADEVV---VRALD--------TKFGMRK--------------------T
VGEA--KVYESADAA---------------------------------RDVEQDHMLE--
---------------RNKIGVDEEA---DADAEVEEA-----------------------
------------------------------------------------------------
----------------------------------------------------
>gi|448708769|ref|ZP_21701109.1| 30S ribosomal protein S24e [Halobiforma nitratireducens JCM 10879]
-------------------------------------MDVDI------------------
VSESENP-----------------------------------------------------
--MLHRTDVTFELTHD-----------------------------EATPE------RLQV
RDSLAAKLNKDADEVV---VRKLD--------TKFGMRK--------------------T
VGEA--KVYDSADAA---------------------------------RDVEQDHMLE--
---------------RNKIGVDEEA---DAEAEAEEA-----------------------
------------------------------------------------------------
----------------------------------------------------
>gi|448368728|ref|ZP_21555495.1| 30S ribosomal protein S24e [Natrialba aegyptia DSM 13077]
-------------------------------------MDVDI------------------
ISESENP-----------------------------------------------------
--MLHRTDVTFELTHE-----------------------------DATPE------RLQV
RDSLAAKLNKDADEVV---IRKLE--------TKFGMRK--------------------T
VGEA--KVYDTADHA---------------------------------RDVEQDHMLE--
---------------RNKIGVEEEA---EADADPEEA-----------------------
------------------------------------------------------------
----------------------------------------------------
>gi|448349077|ref|ZP_21537921.1| 30S ribosomal protein S24e [Natrialba taiwanensis DSM 12281]
-------------------------------------MDVDI------------------
ISESENP-----------------------------------------------------
--MLHRTDVTFELTHE-----------------------------DATPE------RLQV
RDSLAAKLNKDADEVV---IRKLE--------TKFGMRK--------------------T
VGEA--KVYDTADHA---------------------------------RDVEQDHMLE--
---------------RNKIGVEEEA---EADADPEEA-----------------------
------------------------------------------------------------
----------------------------------------------------
>gi|448361395|ref|ZP_21550015.1| 30S ribosomal protein S24e [Natrialba asiatica DSM 12278]
-------------------------------------MDVDI------------------
ISESENP-----------------------------------------------------
--MLHRTDVTFELTHE-----------------------------DATPE------RLQV
RDSLAAKLNKDADEVV---IRKLE--------TKFGMRK--------------------T
VGEA--KVYDTADHA---------------------------------RDVEQEHMLE--
---------------RNKIGVEEEA---EADADPEEA-----------------------
------------------------------------------------------------
----------------------------------------------------
>gi|448357697|ref|ZP_21546394.1| 30S ribosomal protein S24e [Natrialba chahannaoensis JCM 10990]
-------------------------------------MDVDI------------------
ISESENP-----------------------------------------------------
--MLHRTDVTFELTHE-----------------------------DATPE------RLQV
RDSLAAKLNKDADEVV---IRKLE--------TKFGMRK--------------------T
VGEA--KVYDSADHA---------------------------------RDVEQDHMLE--
---------------RNKIGVDEEA---EAEADAEEA-----------------------
------------------------------------------------------------
----------------------------------------------------
>gi|448353592|ref|ZP_21542367.1| 30S ribosomal protein S24e [Natrialba hulunbeirensis JCM 10989]
-------------------------------------MDVDI------------------
ISESENP-----------------------------------------------------
--MLHRTDVTFELTHE-----------------------------DATPE------RLQV
RDSLAAKLNKDADEVV---IRKLE--------TKFGMRK--------------------T
VGEA--KVYESADHA---------------------------------RDVEQDHMLE--
---------------RNKIGVDDEA---EAEADAEEA-----------------------
------------------------------------------------------------
----------------------------------------------------
>gi|289580947|ref|YP_003479413.1| 30S ribosomal protein S24e [Natrialba magadii ATCC 43099]
-------------------------------------MDVDI------------------
ISESENP-----------------------------------------------------
--MLHRTDVTFELTHE-----------------------------DATPE------RLQV
RDSLAAKLNKDADEVV---IRKLE--------TKFGMRK--------------------T
VGEA--KVYDSADHA---------------------------------RDVEQDHMLE--
---------------RNKIGVEDEA---EAEADAEEA-----------------------
------------------------------------------------------------
----------------------------------------------------
>gi|448399031|ref|ZP_21570346.1| 30S ribosomal protein S24e [Haloterrigena limicola JCM 13563]
-------------------------------------MDVDI------------------
ISEEENP-----------------------------------------------------
--MLHRTDVTFELSHE-----------------------------DATPE------RLQV
RDSLAAKLNKDADEVV---IRKLD--------TKFGMRT--------------------T
VGEA--KVYDTADDA---------------------------------RDVEQDHMLE--
---------------RNKIGAEE-----DVDAEAEEA-----------------------
------------------------------------------------------------
----------------------------------------------------
>gi|448390722|ref|ZP_21566265.1| 30S ribosomal protein S24e [Haloterrigena salina JCM 13891]
-------------------------------------MDVDI------------------
ISETENP-----------------------------------------------------
--MLHRTDVTFELSHE-----------------------------DATPE------RLQV
RDSLAAKLNKDADEVV---VRKLD--------TKFGMRK--------------------T
VGEA--KVYDTADDA---------------------------------RDVEQDHMLE--
---------------RNKIGAEEAEA--EADAEAEEA-----------------------
------------------------------------------------------------
----------------------------------------------------
>gi|284166316|ref|YP_003404595.1| 30S ribosomal protein S24e [Haloterrigena turkmenica DSM 5511]
-------------------------------------MDVDI------------------
ISETENP-----------------------------------------------------
--MLHRTDVTFELSHE-----------------------------DATPE------RLQV
RDSLAAKLNKDADEVV---VRKLD--------TKFGMRK--------------------T
VGEA--KVYDTADDA---------------------------------RDVEQDHMLE--
---------------RNKIGAEEAEA--EADAEAEEA-----------------------
------------------------------------------------------------
----------------------------------------------------
>gi|448306746|ref|ZP_21496649.1| 30S ribosomal protein S24e [Natronorubrum bangense JCM 10635]
-------------------------------------MDVDI------------------
ISESENP-----------------------------------------------------
--MLHRTDVTFELTHE-----------------------------DATPS------RLQV
RDSLAAKLNKDADEVV---VRKLD--------TKFGMRK--------------------T
VGEA--KVYDTADDA---------------------------------REVEQDHMLE--
---------------RNKIGAEEA----EAEAEAEEA-----------------------
------------------------------------------------------------
----------------------------------------------------
>gi|448303552|ref|ZP_21493501.1| 30S ribosomal protein S24e [Natronorubrum sulfidifaciens JCM 14089]
-------------------------------------MDVDI------------------
ISETENP-----------------------------------------------------
--MLHRADVTFELTHE-----------------------------DATPS------RLQV
RDSLAAKLNKDADEVV---IRKLD--------TKFGMRK--------------------T
VGEA--KVYDTADDA---------------------------------REVEQDHMLE--
---------------RNKIGAE------EADAEAEEA-----------------------
------------------------------------------------------------
----------------------------------------------------
>gi|448315282|ref|ZP_21504932.1| 30S ribosomal protein S24e [Natronococcus jeotgali DSM 18795]
-------------------------------------MDVDI------------------
ISEEENP-----------------------------------------------------
--MLHRTDVTFELFHE-----------------------------DATPE------RLQV
RDSLAAKMNKDADEVV---VRKLD--------TKFGMRK--------------------T
VGQA--KVYETADHA---------------------------------RDVEQEHMLE--
---------------RNKIGADEA----DAEAEAEEA-----------------------
------------------------------------------------------------
----------------------------------------------------
>gi|435847474|ref|YP_007309724.1| ribosomal protein S24E [Natronococcus occultus SP4]
-------------------------------------MDVDI------------------
ISEEENP-----------------------------------------------------
--MLHRTDVTFELSHE-----------------------------DATPE------RLQV
RDSLAAKMNKDADEVV---VRKLD--------TKFGMRK--------------------T
VGQA--KVYETADHA---------------------------------RDVEQDHMLE--
---------------RNKIGADEA----DAEAEAEEA-----------------------
------------------------------------------------------------
----------------------------------------------------
>gi|448313356|ref|ZP_21503075.1| 30S ribosomal protein S24e [Natronolimnobius innermongolicus JCM 12255]
-------------------------------------MDVDI------------------
VSETENP-----------------------------------------------------
--MLHRTDVTFELSHE-----------------------------DATPE------RLQV
RDSLAAKLNKDADEVV---IRKLD--------TKFGMRK--------------------T
VGEA--KVYETADYA---------------------------------REVEQDHMLE--
---------------RNKIGADEA----DAEAEAEEA-----------------------
------------------------------------------------------------
----------------------------------------------------
>gi|448386255|ref|ZP_21564381.1| 30S ribosomal protein S24e [Haloterrigena thermotolerans DSM 11522]
-------------------------------------MDVDI------------------
ISETENP-----------------------------------------------------
--MLHRTDVTFELSHE-----------------------------DATPE------RLQV
RDSLAAKLNKDADEVV---IRKLD--------TKFGMRK--------------------T
VGQA--KVYETADDA---------------------------------RDVEQDHMLE--
---------------RNKIGADEEA---DAEAEPEEA-----------------------
------------------------------------------------------------
----------------------------------------------------
>gi|448333878|ref|ZP_21523066.1| 30S ribosomal protein S24e [Natrinema pellirubrum DSM 15624]
-------------------------------------MDVDI------------------
ISETENP-----------------------------------------------------
--MLHRTDVTFELSHE-----------------------------DATPE------RLQV
RDSLAAKLNKDADEVV---IRKLD--------TKFGMRK--------------------T
VGQA--KVYETADDA---------------------------------RDVEQDHMLE--
---------------RNKIGADEEA---DAEAEPEEA-----------------------
------------------------------------------------------------
----------------------------------------------------
>gi|448300118|ref|ZP_21490122.1| 30S ribosomal protein S24e [Natronorubrum tibetense GA33]
-------------------------------------MDVDI------------------
ISETENP-----------------------------------------------------
--MLHRTDVTFELTHE-----------------------------DATPS------RLQV
RDSLAAKLNKDADEVV---VRKLD--------TKFGMRK--------------------T
VGQA--KVYDTADNA---------------------------------RDVEQDHMLE--
---------------RNKIGAAEE----DAEPEAEEA-----------------------
------------------------------------------------------------
----------------------------------------------------
>gi|448329153|ref|ZP_21518454.1| 30S ribosomal protein S24e [Natrinema versiforme JCM 10478]
-------------------------------------MDVDI------------------
ISETENP-----------------------------------------------------
--MLHRTDVTFELVHE-----------------------------DATPS------RLQV
RDSLAAKLNKDADEVV---IRTLD--------TKFGMRK--------------------T
VGQA--KVYDTADYA---------------------------------RDVEQDHMLE--
---------------RNKIGAEE-----DAEAEPEEA-----------------------
------------------------------------------------------------
----------------------------------------------------
>gi|448338298|ref|ZP_21527346.1| 30S ribosomal protein S24e [Natrinema pallidum DSM 3751]
-------------------------------------MDVDI------------------
ISETENP-----------------------------------------------------
--MLHRTDVTFELVHE-----------------------------DATPS------RLQV
RDSLAAKLNKDADEVV---IRKLD--------TKFGMRK--------------------T
VGQA--KVYETDDYA---------------------------------REVEQDHMLE--
---------------RNKIGV-------DEEADAEEA-----------------------
------------------------------------------------------------
----------------------------------------------------
>lcl|38023_3059 unnamed protein product
-------------------------------------MDVDI------------------
ISETENP-----------------------------------------------------
--MLHRTDVTFELVHE-----------------------------DATPS------RLQV
RDSLAAKLNKDADEVV---IRKLD--------TKFGMRK--------------------T
VGQA--KVYETDDYA---------------------------------REVEQDHMLE--
---------------RNKIGA-------DEEAEAEEA-----------------------
------------------------------------------------------------
----------------------------------------------------
>gi|448347498|ref|ZP_21536370.1| 30S ribosomal protein S24e [Natrinema altunense JCM 12890]
-------------------------------------MDVDI------------------
ISETENP-----------------------------------------------------
--MLHRTDVTFELVHE-----------------------------DATPS------RLQV
RDSLAAKLNKDADEVV---IRKLD--------TKFGMRK--------------------T
VGQA--KVYETDDYA---------------------------------REVEQDHMLE--
---------------RNKIGA-------DEEAEAEEA-----------------------
------------------------------------------------------------
----------------------------------------------------
>gi|448341547|ref|ZP_21530506.1| 30S ribosomal protein S24e [Natrinema gari JCM 14663]
-------------------------------------MDVDI------------------
ISETENP-----------------------------------------------------
--MLHRTDVTFELVHE-----------------------------DATPS------RLQV
RDSLAAKLNKDADEVV---IRKLD--------TKFGMRK--------------------T
VGQA--KVYETDDYA---------------------------------REVEQDHMLE--
---------------RNKIGA-------DEDAEAEEA-----------------------
------------------------------------------------------------
----------------------------------------------------
>gi|397774014|ref|YP_006541560.1| 30S ribosomal protein S24e [Natrinema sp. J7-2]
-------------------------------------MDVDI------------------
ISETENP-----------------------------------------------------
--MLHRTDVTFELVHE-----------------------------DATPS------RLQV
RDSLAAKLNKDADEVV---IRKLD--------TKFGMRK--------------------T
VGQA--KVYETDDYA---------------------------------REVEQDHMLE--
---------------RNKIGA-------DEDAEAEEA-----------------------
------------------------------------------------------------
----------------------------------------------------
>gi|544638144|ref|WP_021072717.1| 30S ribosomal protein S24 [haloarchaeon 3A1_DGR]
-------------------------------------MDIDI------------------
VSEDENP-----------------------------------------------------
--MLHRTDIRFEITHD-----------------------------EATPS------RLSV
RDSLAATLDKDSDEVV---IHELD--------TKFGMRK--------------------T
IGYA--KAYDTPDDA---------------------------------REVEQEYMLE--
---------------RNKIGVDADD---EAEAEAEEA-----------------------
------------------------------------------------------------
----------------------------------------------------
>lcl|38019_600 unnamed protein product
-------------------------------------MDVDI------------------
ISEEENP-----------------------------------------------------
--MLHRTDIRFETIHD-----------------------------EATPS------RLSV
RDSLAAKLDKASEEVV---VHELD--------TKFGMRK--------------------T
VGYA--KVYDSAADA---------------------------------LDVEQDYMLE--
---------------RNKIG--------SDGDDGEEA-----------------------
------------------------------------------------------------
----------------------------------------------------
>lcl|18174_519 unnamed protein product
-------------------------------------MDVDI------------------
ISEDENP-----------------------------------------------------
--MLHRTDIRFETTHE-----------------------------EATPS------RLSV
RDSLAAKLDKDSEEVV---VHELD--------TKFGMRK--------------------T
VGYA--KVYDSAADA---------------------------------LDVEQDHMLE--
---------------RNKIGD-------EADADAEEA-----------------------
------------------------------------------------------------
----------------------------------------------------
>lcl|18178_2120 unnamed protein product
-------------------------------------MDVDI------------------
ISEDENP-----------------------------------------------------
--MLHRTDIRFETTHE-----------------------------EATPS------RLSV
RDSLAAKLDKDSEEVV---VHELD--------TKFGMRK--------------------T
VGYA--KVYDSAADA---------------------------------LDVEQDHMLE--
---------------RNKIGD-------EADADAEEA-----------------------
------------------------------------------------------------
----------------------------------------------------
>gi|448535649|ref|ZP_21622169.1| 30S ribosomal protein S24e [Halorubrum hochstenium ATCC 700873]
-------------------------------------MDVDI------------------
ISEEENP-----------------------------------------------------
--MLHRTDIRFETTHE-----------------------------EATPS------RLSV
RDSLAAKLDKDSEEVV---VHELD--------TKFGMRK--------------------T
IGYA--KVYDSAADA---------------------------------LDVEQEHMLE--
---------------RNKIG--------DEEADAEEA-----------------------
------------------------------------------------------------
----------------------------------------------------
>gi|448436586|ref|ZP_21587166.1| 30S ribosomal protein S24e [Halorubrum tebenquichense DSM 14210]
-------------------------------------MDVDI------------------
ISEEENP-----------------------------------------------------
--MLHRTDIRFETTHE-----------------------------EATPS------RLSV
RDSLAAKLDKDSEEVV---VHELD--------TKFGMRK--------------------T
IGYA--KVYDSAADA---------------------------------LDVEQEHMLE--
---------------RNKIG--------DEEADAEEA-----------------------
------------------------------------------------------------
----------------------------------------------------
>lcl|36546_3217 unnamed protein product
-------------------------------------M----------------------
------------------------------------------------------------
------------------------------------------------------------
-------------------------------------RK--------------------T
VGYA--KVYDSAADA---------------------------------LDVEQDHMLE--
---------------RNKIG--------GDEADAEEA-----------------------
------------------------------------------------------------
----------------------------------------------------
>gi|445694594|gb|ELZ46718.1| 30S ribosomal protein S24e [Halorubrum californiensis DSM 19288]
-------------------------------------MDVDI------------------
ISEEENP-----------------------------------------------------
--MLHRTDIRFETTHE-----------------------------EATPS------RLSV
RDSLAAKLDKDSEEVV---VHELD--------TKFGMRK--------------------T
VGYA--KVYDSAADA---------------------------------LDVEQDHMLE--
---------------RNKIG--------GEEADAEEA-----------------------
------------------------------------------------------------
----------------------------------------------------
>gi|448503646|ref|ZP_21613275.1| 30S ribosomal protein S24e [Halorubrum coriense DSM 10284]
-------------------------------------MDVDI------------------
ISEEENP-----------------------------------------------------
--MLHRTDIRFETTHE-----------------------------EATPS------RLSV
RDSLAAKLDKDSEEVV---VHELD--------TKFGMRK--------------------T
VGYA--KVYDSAADA---------------------------------LDVEQDHMLE--
---------------RNKIG--------GEEADAEEA-----------------------
------------------------------------------------------------
----------------------------------------------------
>lcl|36174_3799 unnamed protein product
-------------------------------------MDVDI------------------
ISEEENP-----------------------------------------------------
--MLHRTDIRFETTHE-----------------------------EATPS------RLSV
RDSLAAKLDKDSEEVV---VHELD--------TKFGMRK--------------------T
VGYA--KVYDSAADA---------------------------------LDVEQDHMLE--
---------------RNKIG--------GDEADAEEA-----------------------
------------------------------------------------------------
----------------------------------------------------
>lcl|38020_1045 unnamed protein product
-------------------------------------MDVDI------------------
ISEEENP-----------------------------------------------------
--MLHRTDIRFETTHE-----------------------------EATPS------RLSV
RDSLAAKLDKDSEEVV---VHELD--------TKFGMRK--------------------T
VGYA--KVYDSAADA---------------------------------LDVEQDHMLE--
---------------RNKIG--------GDEADAEEA-----------------------
------------------------------------------------------------
----------------------------------------------------
>lcl|38021_2558 unnamed protein product
-------------------------------------MDVDI------------------
ISEEENP-----------------------------------------------------
--MLHRTDIRFETTHE-----------------------------EATPS------RLSV
RDSLAAKLDKDSEEVV---VHELD--------TKFGMRK--------------------T
VGYA--KVYDSAADA---------------------------------LDVEQDHMLE--
---------------RNKIG--------GDEADAEEA-----------------------
------------------------------------------------------------
----------------------------------------------------
>lcl|38022_77 unnamed protein product
-------------------------------------MDVDI------------------
ISEEENP-----------------------------------------------------
--MLHRTDIRFETTHE-----------------------------EATPS------RLSV
RDSLAAKLDKDSEEVV---VHELD--------TKFGMRK--------------------T
VGYA--KVYDSAADA---------------------------------LDVEQDHMLE--
---------------RNKIG--------GDEADAEEA-----------------------
------------------------------------------------------------
----------------------------------------------------
>lcl|23591_176 unnamed protein product
-------------------------------------MDVDI------------------
ISEEENP-----------------------------------------------------
--MLHRTDIRFETTHE-----------------------------EATPS------RLSV
RDSLAAKLDKDSEEVV---VHELD--------TKFGMRK--------------------T
VGYA--KVYDSAADA---------------------------------LDVEQDHMLE--
---------------RNKIG--------GDEADAEEA-----------------------
------------------------------------------------------------
----------------------------------------------------
>lcl|36553_309 unnamed protein product
-------------------------------------MDVDI------------------
ISEEENP-----------------------------------------------------
--MLHRTDIRFETTHE-----------------------------EATPS------RLSV
RDSLAAKLDKDSEEVV---VHELD--------TKFGMRK--------------------T
VGYA--KVYDSAADA---------------------------------LDVEQDHMLE--
---------------RNKIG--------GDEADAEEA-----------------------
------------------------------------------------------------
----------------------------------------------------
>lcl|38024_3321 unnamed protein product
-------------------------------------MDVDI------------------
ISEEENP-----------------------------------------------------
--MLHRTDIRFETTHE-----------------------------EATPS------RLSV
RDSLAAKLDKDSEEVV---VHELD--------TKFGMRK--------------------T
VGYA--KVYDSAADA---------------------------------LDVEQDHMLE--
---------------RNKIG--------GDEADAEEA-----------------------
------------------------------------------------------------
----------------------------------------------------
>lcl|38025_415 unnamed protein product
-------------------------------------MDVDI------------------
ISEEENP-----------------------------------------------------
--MLHRTDIRFETTHE-----------------------------EATPS------RLSV
RDSLAAKLDKDSEEVV---VHELD--------TKFGMRK--------------------T
VGYA--KVYDSAADA---------------------------------LDVEQDHMLE--
---------------RNKIG--------GDEADAEEA-----------------------
------------------------------------------------------------
----------------------------------------------------
>gi|515913278|ref|WP_017343861.1| 30S ribosomal protein S24 [Halorubrum sp. T3]
-------------------------------------MDVDI------------------
ISEEENP-----------------------------------------------------
--MLHRTDIRFETTHE-----------------------------EATPS------RLSV
RDSLAAKLDKDSEEVV---VHELD--------TKFGMRK--------------------T
IGYA--KVYDSAADA---------------------------------LEVEQDHMLE--
---------------RNKIG--------GEEADAEEA-----------------------
------------------------------------------------------------
----------------------------------------------------
>lcl|39407_1867 unnamed protein product
-------------------------------------MDVDI------------------
ISEEENP-----------------------------------------------------
--MLHRTDIRFETTHE-----------------------------EATPS------RLSV
RDSLAAKLDKDSEEVV---VHELD--------TKFGMRK--------------------T
IGYA--KVYDSAADA---------------------------------LDVEQDHMLE--
---------------RNKIG--------GDEADAEEA-----------------------
------------------------------------------------------------
----------------------------------------------------
>lcl|38016_3228 unnamed protein product
-------------------------------------MDVDI------------------
ISEEENP-----------------------------------------------------
--MLHRTDIRFETTHE-----------------------------EATPS------RLSV
RDSLAAKLDKDSEEVV---VHELD--------TKFGMRK--------------------T
IGYA--KVYDSAADA---------------------------------LDVEQDHMLE--
---------------RNKIG--------GDEADAEEA-----------------------
------------------------------------------------------------
----------------------------------------------------
>gi|448484468|ref|ZP_21606101.1| 30S ribosomal protein S24e [Halorubrum arcis JCM 13916]
-------------------------------------MDVDI------------------
ISEEENP-----------------------------------------------------
--MLHRTDIRFETTHE-----------------------------EATPS------RLSV
RDSLAAKLDKDSEEVV---VHELD--------TKFGMRK--------------------T
IGYA--KVYDSAADA---------------------------------LEVEQDHMLE--
---------------RNKIG--------GDEADAEEA-----------------------
------------------------------------------------------------
----------------------------------------------------
>gi|448518026|ref|ZP_21617325.1| 30S ribosomal protein S24e [Halorubrum distributum JCM 10118]
-------------------------------------MDVDI------------------
ISEEENP-----------------------------------------------------
--MLHRTDIRFETTHE-----------------------------EATPS------RLSV
RDSLAAKLDKDSEEVV---VHELD--------TKFGMRK--------------------T
IGYA--KVYDSAADA---------------------------------LEVEQDHMLE--
---------------RNKIG--------GDEADAEEA-----------------------
------------------------------------------------------------
----------------------------------------------------
>lcl|36548_1460 unnamed protein product
-------------------------------------MDVDI------------------
ISEEENP-----------------------------------------------------
--MLHRTDIRFETTHE-----------------------------EATPS------RLSV
RDSLAAKLDKDSEEVV---VHELD--------TKFGMRK--------------------T
IGYA--KVYDSAADA---------------------------------LEVEQDHMLE--
---------------RNKIG--------GDEADAEEA-----------------------
------------------------------------------------------------
----------------------------------------------------
>lcl|36556_1361 unnamed protein product
-------------------------------------MDVDI------------------
ISEEENP-----------------------------------------------------
--MLHRTDIRFETTHE-----------------------------EATPS------RLSV
RDSLAAKLDKDSEEVV---VHELD--------TKFGMRK--------------------T
IGYA--KVYDSAADA---------------------------------LEVEQDHMLE--
---------------RNKIG--------GDEADAEEA-----------------------
------------------------------------------------------------
----------------------------------------------------
>lcl|36557_3676 unnamed protein product
-------------------------------------MDVDI------------------
ISEEENP-----------------------------------------------------
--MLHRTDIRFETTHE-----------------------------EATPS------RLSV
RDSLAAKLDKDSEEVV---VHELD--------TKFGMRK--------------------T
IGYA--KVYDSAADA---------------------------------LEVEQDHMLE--
---------------RNKIG--------GDEADAEEA-----------------------
------------------------------------------------------------
----------------------------------------------------
>gi|448452221|ref|ZP_21593204.1| 30S ribosomal protein S24e [Halorubrum litoreum JCM 13561]
-------------------------------------MDVDI------------------
ISEEENP-----------------------------------------------------
--MLHRTDIRFETTHE-----------------------------EATPS------RLSV
RDSLAAKLDKDSEEVV---VHELD--------TKFGMRK--------------------T
IGYA--KVYDSAADA---------------------------------LEVEQDHMLE--
---------------RNKIG--------GDEADAEEA-----------------------
------------------------------------------------------------
----------------------------------------------------
>lcl|18175_2766 unnamed protein product
-------------------------------------MDVDI------------------
ISEEENP-----------------------------------------------------
--MLHRTDIRFETTHE-----------------------------EATPS------RLSV
RDSLAAKLDKDSEEVV---VHELD--------TKFGMRK--------------------T
IGYA--KVYDSAADA---------------------------------LEVEQDHMLE--
---------------RNKIG--------GDEADAEEA-----------------------
------------------------------------------------------------
----------------------------------------------------
>lcl|18176_1924 unnamed protein product
-------------------------------------MDVDI------------------
ISEEENP-----------------------------------------------------
--MLHRTDIRFETTHE-----------------------------EATPS------RLSV
RDSLAAKLDKDSEEVV---VHELD--------TKFGMRK--------------------T
IGYA--KVYDSAADA---------------------------------LEVEQDHMLE--
---------------RNKIG--------GDEADAEEA-----------------------
------------------------------------------------------------
----------------------------------------------------
>gi|448426348|ref|ZP_21583294.1| 30S ribosomal protein S24e [Halorubrum terrestre JCM 10247]
-------------------------------------MDVDI------------------
ISEEENP-----------------------------------------------------
--MLHRTDIRFETTHE-----------------------------EATPS------RLSV
RDSLAAKLDKDSEEVV---VHELD--------TKFGMRK--------------------T
IGYA--KVYDSAADA---------------------------------LEVEQDHMLE--
---------------RNKIG--------GDEADAEEA-----------------------
------------------------------------------------------------
----------------------------------------------------
>gi|448460018|ref|ZP_21596938.1| 30S ribosomal protein S24e [Halorubrum lipolyticum DSM 21995]
-------------------------------------MDVDI------------------
ISEEENP-----------------------------------------------------
--MLHRTDIRFETTHE-----------------------------EATPS------RLSV
RDSLAAKLDKGSEEVV---VHELD--------TKFGMRK--------------------T
IGYA--KAYDTAEDA---------------------------------LDVEQEYMLE--
---------------RNKIGG-------EGDADAEEA-----------------------
------------------------------------------------------------
----------------------------------------------------
>gi|222480801|ref|YP_002567038.1| 30S ribosomal protein S24e [Halorubrum lacusprofundi ATCC 49239]
-------------------------------------MDVDI------------------
ISEEENP-----------------------------------------------------
--MLHRTDIRFETTHE-----------------------------EATPS------RLSV
RDSLAAKLDKASEEVV---VHELD--------TKFGMRK--------------------T
IGYA--KVYDTAEDA---------------------------------LDVEQEYMLE--
---------------RNKIGG-------EVEADAEEA-----------------------
------------------------------------------------------------
----------------------------------------------------
>lcl|36550_1420 unnamed protein product
-------------------------------------MDVDI------------------
ISEEENP-----------------------------------------------------
--MLHRTDIRFETTHE-----------------------------EATPS------RLSV
RDSLAAKLDKASEEVV---VHELN--------TKFGMRK--------------------T
VGYA--KVYDTAEDA---------------------------------LDVEQEHMLE--
---------------RNKIGD-------EADADAEEA-----------------------
------------------------------------------------------------
----------------------------------------------------
>lcl|36551_3366 unnamed protein product
-------------------------------------MDVDI------------------
ISEEENP-----------------------------------------------------
--MLHRTDIRFETTHE-----------------------------EATPS------RLSV
RDSLAAKLDKASEEVV---VHELN--------TKFGMRK--------------------T
VGYA--KVYDTAEDA---------------------------------LDVEQEHMLE--
---------------RNKIGD-------EADADAEEA-----------------------
------------------------------------------------------------
----------------------------------------------------
>lcl|36552_2790 unnamed protein product
-------------------------------------MDVDI------------------
ISEEENP-----------------------------------------------------
--MLHRTDIRFETTHE-----------------------------EATPS------RLSV
RDSLAAKLDKASEEVV---VHELN--------TKFGMRK--------------------T
VGYA--KVYDTAEDA---------------------------------LDVEQEHMLE--
---------------RNKIGD-------EADADAEEA-----------------------
------------------------------------------------------------
----------------------------------------------------
>lcl|36554_920 unnamed protein product
-------------------------------------MDVDI------------------
ISEEENP-----------------------------------------------------
--MLHRTDIRFETTHE-----------------------------EATPS------RLSV
RDSLAAKLDKASEEVV---VHELN--------TKFGMRK--------------------T
VGYA--KVYDTAEDA---------------------------------LDVEQEHMLE--
---------------RNKIGD-------EADADAEEA-----------------------
------------------------------------------------------------
----------------------------------------------------
>lcl|36555_970 unnamed protein product
-------------------------------------MDVDI------------------
ISEEENP-----------------------------------------------------
--MLHRTDIRFETTHE-----------------------------EATPS------RLSV
RDSLAAKLDKASEEVV---VHELN--------TKFGMRK--------------------T
VGYA--KVYDTAEDA---------------------------------LDVEQEHMLE--
---------------RNKIGD-------EADADAEEA-----------------------
------------------------------------------------------------
----------------------------------------------------
>gi|448475246|ref|ZP_21602964.1| 30S ribosomal protein S24e [Halorubrum aidingense JCM 13560]
-------------------------------------MDVDI------------------
ISEEENP-----------------------------------------------------
--MLHRTDIRFETTHD-----------------------------EATPS------RLSV
RDSLAAKLDKASEEVV---VHELD--------TKFGMRK--------------------T
VGYA--KVYDSAEDA---------------------------------LDVEQEYMLE--
---------------RNKIG--------DEDADAEEA-----------------------
------------------------------------------------------------
----------------------------------------------------
>gi|448463288|ref|ZP_21598066.1| 30S ribosomal protein S24e [Halorubrum kocurii JCM 14978]
-------------------------------------MDVDI------------------
ISEEENP-----------------------------------------------------
--MLHRTDIRFETTHE-----------------------------EATPS------RLSV
RDSLAAKLDKASEEVV---VHELD--------TKFGMRK--------------------T
VGYA--KVYDSAEDA---------------------------------LDVEQEYMLD--
---------------RNKIGG-------EGDADAEEA-----------------------
------------------------------------------------------------
----------------------------------------------------
>lcl|38017_1285 unnamed protein product
-------------------------------------MDVDI------------------
ISEEENP-----------------------------------------------------
--MLHRTDIRFETTHE-----------------------------EATPS------RLSV
RDSLAAKLDKASEEVV---VHELD--------TKFGMRK--------------------T
VGYA--KVYDNAEDA---------------------------------LDVEQEYMLE--
---------------RNKIGG-------EGDADAEEA-----------------------
------------------------------------------------------------
----------------------------------------------------
>gi|448441287|ref|ZP_21589038.1| 30S ribosomal protein S24e [Halorubrum saccharovorum DSM 1137]
-------------------------------------MDVDI------------------
ISEEENP-----------------------------------------------------
--MLHRTDIRFETTHE-----------------------------EATPS------RLSV
RDSLAAKLDKASEEVV---VHELD--------TKFGMRK--------------------T
VGYA--KVYDSAEDA---------------------------------LDVEQEYMLE--
---------------RNKIGG-------EGDADAEEA-----------------------
------------------------------------------------------------
----------------------------------------------------
>gi|541198025|gb|ERH06188.1| ribosomal protein S24E [Halonotius sp. J07HN4]
-------------------------------------MDVTI------------------
VSEDDNP-----------------------------------------------------
--MLHRTDIRFETVHD-----------------------------EATPS------RLSV
RDSLAAKLDKDAEEVV---VHELD--------TTFGMRK--------------------T
VGYA--KVYESPEYA---------------------------------ADVEQEHMLE--
---------------RNKIA--------DDAPDAEEA-----------------------
------------------------------------------------------------
----------------------------------------------------
>gi|541193501|gb|ERH01849.1| ribosomal protein S24E [Halonotius sp. J07HN6]
-------------------------------------MDVTI------------------
LSEDENP-----------------------------------------------------
--MLHRTDIRFETVHD-----------------------------EETPS------RLSV
RDSLAAKLDKDAEEVV---VHELD--------TTFGMRK--------------------T
MGYA--KVYDSAEAA---------------------------------TDVEQDHMLE--
---------------RNKI---------ADDAEAEEA-----------------------
------------------------------------------------------------
----------------------------------------------------
>gi|335433938|ref|ZP_08558749.1| 30S ribosomal protein S24e [Halorhabdus tiamatea SARL4B]
-------------------------------------MDIDI------------------
IEEEENP-----------------------------------------------------
--MLHRTDVRFEVSHE-----------------------------EATPS------RLSV
RDSLAAMLNKDAEEVV---VHELD--------TTFGMRK--------------------T
VGYA--KVYDDPEFA---------------------------------REVEQDHMLE--
---------------RNKIVAE------DGDAEPEEA-----------------------
------------------------------------------------------------
----------------------------------------------------
>gi|257053024|ref|YP_003130857.1| 30S ribosomal protein S24e [Halorhabdus utahensis DSM 12940]
-------------------------------------MDIEI------------------
IEEEDNP-----------------------------------------------------
--MLHRTDVRFEVVHE-----------------------------EATPS------RLSI
RDSLAAMLNKDAAEVV---VHELD--------TTFGMRK--------------------T
VGYA--KVYDDPEFA---------------------------------REVEQDHMLE--
---------------RNKIVAE------DGESEAEEA-----------------------
------------------------------------------------------------
----------------------------------------------------
>gi|448664444|ref|ZP_21684247.1| 30S ribosomal protein S24e [Haloarcula amylolytica JCM 13557]
-------------------------------------MDIDI------------------
IEEDENP-----------------------------------------------------
--MLHRTDVRFEVVHD-----------------------------EATPS------RLSV
RDSLAATLNKDAEEVV---IHKLD--------TKFGMRK--------------------T
VGYA--KVYDNPEYA---------------------------------RDVEQDHMLE--
---------------RNKIVA-------DGEEEAEEA-----------------------
------------------------------------------------------------
----------------------------------------------------
>gi|448680400|ref|ZP_21690717.1| 30S ribosomal protein S24e [Haloarcula argentinensis DSM 12282]
-------------------------------------MDIDI------------------
IEEDENP-----------------------------------------------------
--MLHRTDVRFEVVHD-----------------------------EATPS------RLSV
RDSLAATLNKDAEEVV---IHKLD--------TKFGMRK--------------------T
VGYA--KVYDNPEYA---------------------------------RDVEQDHMLE--
---------------RNKIVA-------DGEEEAEEA-----------------------
------------------------------------------------------------
----------------------------------------------------
>gi|448655139|ref|ZP_21681991.1| 30S ribosomal protein S24e [Haloarcula californiae ATCC 33799]
-------------------------------------MDIDI------------------
IEEDENP-----------------------------------------------------
--MLHRTDVRFEVVHD-----------------------------EATPS------RLSV
RDSLAATLNKDAEEVV---IHKLD--------TKFGMRK--------------------T
VGYA--KVYDNPEYA---------------------------------RDVEQDHMLE--
---------------RNKIVA-------DGEEEAEEA-----------------------
------------------------------------------------------------
----------------------------------------------------
>gi|344213163|ref|YP_004797483.1| 30S ribosomal protein S24e [Haloarcula hispanica ATCC 33960]
-------------------------------------MDIDI------------------
IEEDENP-----------------------------------------------------
--MLHRTDVRFEVVHD-----------------------------EATPS------RLSV
RDSLAATLNKDAEEVV---IHKLD--------TKFGMRK--------------------T
VGYA--KVYDNPEYA---------------------------------RDVEQDHMLE--
---------------RNKIVA-------DGEEEAEEA-----------------------
------------------------------------------------------------
----------------------------------------------------
>gi|448683890|ref|ZP_21692510.1| 30S ribosomal protein S24e [Haloarcula japonica DSM 6131]
-------------------------------------MDIDI------------------
IEEDENP-----------------------------------------------------
--MLHRTDVRFEVVHD-----------------------------EATPS------RLSV
RDSLAATLNKDAEEVV---IHKLD--------TKFGMRK--------------------T
VGYA--KVYDNPEYA---------------------------------RDVEQDHMLE--
---------------RNKIVA-------DGEEEAEEA-----------------------
------------------------------------------------------------
----------------------------------------------------
>gi|55379149|ref|YP_136999.1| 30S ribosomal protein S24 [Haloarcula marismortui ATCC 43049]
-------------------------------------MDIDI------------------
IEEDENP-----------------------------------------------------
--MLHRTDVRFEVVHD-----------------------------EATPS------RLSV
RDSLAATLNKDAEEVV---IHKLD--------TKFGMRK--------------------T
VGYA--KVYDNPEYA---------------------------------RDVEQDHMLE--
---------------RNKIVA-------DGEEEAEEA-----------------------
------------------------------------------------------------
----------------------------------------------------
>gi|448638240|ref|ZP_21676213.1| 30S ribosomal protein S24e [Haloarcula sinaiiensis ATCC 33800]
-------------------------------------MDIDI------------------
IEEDENP-----------------------------------------------------
--MLHRTDVRFEVVHD-----------------------------EATPS------RLSV
RDSLAATLNKDAEEVV---IHKLD--------TKFGMRK--------------------T
VGYA--KVYDNPEYA---------------------------------RDVEQDHMLE--
---------------RNKIVA-------DGEEEAEEA-----------------------
------------------------------------------------------------
----------------------------------------------------
>gi|448628761|ref|ZP_21672442.1| 30S ribosomal protein S24e [Haloarcula vallismortis ATCC 29715]
-------------------------------------MDIDI------------------
IEEDENP-----------------------------------------------------
--MLHRTDVRFEVVHD-----------------------------EATPS------RLSV
RDSLAATLNKDAEEVV---IHKLD--------TKFGMRK--------------------T
VGYA--KVYDNPEYA---------------------------------RDVEQDHMLE--
---------------RNKIVA-------DGEEEAEEA-----------------------
------------------------------------------------------------
----------------------------------------------------
>gi|257387231|ref|YP_003177004.1| 30S ribosomal protein S24e [Halomicrobium mukohataei DSM 12286]
-------------------------------------MEIDI------------------
IKEDDNP-----------------------------------------------------
--MLHRTDVRFEVRHD-----------------------------EATPS------RLSV
RDSLAAKLNKDAEEVV---VHELD--------TKFGMRK--------------------T
VGYA--KVYDAPEFA---------------------------------REVEQDHMLE--
---------------RNKIV--------ADGESGEEA-----------------------
------------------------------------------------------------
----------------------------------------------------
>gi|399577883|ref|ZP_10771635.1| 30S ribosomal protein S24e [Halogranum salarium B-1]
-------------------------------------MDIDI------------------
ISEEENP-----------------------------------------------------
--MLHRTDVRFEIVHD-----------------------------DASPS------RLQV
RDSLAAKLDKGSDEVV---VHKLD--------TKFGMRK--------------------T
IGYA--KVYETADFA---------------------------------RDVEQEHMLE--
---------------RNKITAGDE----EGDVEAEEA-----------------------
------------------------------------------------------------
----------------------------------------------------
>gi|448414918|ref|ZP_21577867.1| 30S ribosomal protein S24e [Halosarcina pallida JCM 14848]
-------------------------------------MEIEV------------------
ISEEENP-----------------------------------------------------
--MLHRTDVRFEVTHE-----------------------------DATPS------RLSV
RDSLAAKLNKDSDEVV---IHALN--------TKFGMRK--------------------T
AGYA--KVYTSPEFA---------------------------------RDVEQDYMLD--
---------------RNKIEADEG----DAEAEAEEA-----------------------
------------------------------------------------------------
----------------------------------------------------
>gi|448287126|ref|ZP_21478342.1| 30S ribosomal protein S24e [Halogeometricum borinquense DSM 11551]
-------------------------------------MEIEV------------------
ISEDENP-----------------------------------------------------
--MLHRTDVRFEIVHD-----------------------------EATPS------RLSV
RDSLAAKLNKDSDEVV---IHELD--------TKFGMRK--------------------T
AGYA--KVYESPEFA---------------------------------RDVEQDYMLD--
---------------RNKIEAEEG----DAEAEAEEA-----------------------
------------------------------------------------------------
----------------------------------------------------
>gi|448612518|ref|ZP_21662540.1| 30S ribosomal protein S24e [Haloferax mucosum ATCC BAA-1512]
-------------------------------------MDIEI------------------
ISEEENP-----------------------------------------------------
--MLHRTDVRFEIVHE-----------------------------EATPS------RLSV
RDSLAAKLNKDSDEVV---IHELD--------TKFGMRK--------------------T
AGYA--KIYESPEFA---------------------------------RDVEQDHMLD--
---------------RNKITAD------DAEPEAEEA-----------------------
------------------------------------------------------------
----------------------------------------------------
>gi|448556199|ref|ZP_21631924.1| 30S ribosomal protein S24e [Haloferax sp. ATCC BAA-644]
-------------------------------------MDIEI------------------
ISEEENP-----------------------------------------------------
--MLHRTDVRFEIVHE-----------------------------EATPS------RLSV
RDSLAAKLNKDSDEVV---VHELD--------TKFGMRK--------------------T
AGYA--KVYESPEFA---------------------------------RDVEQDHMLD--
---------------RNKIT--------DAEVEAEEA-----------------------
------------------------------------------------------------
----------------------------------------------------
>gi|448547321|ref|ZP_21626799.1| 30S ribosomal protein S24e [Haloferax sp. ATCC BAA-645]
-------------------------------------MDIEI------------------
ISEEENP-----------------------------------------------------
--MLHRTDVRFEIVHE-----------------------------EATPS------RLSV
RDSLAAKLNKDSDEVV---VHELD--------TKFGMRK--------------------T
AGYA--KVYESPEFA---------------------------------RDVEQDHMLD--
---------------RNKIT--------DAEVEAEEA-----------------------
------------------------------------------------------------
----------------------------------------------------
>gi|448544944|ref|ZP_21625757.1| 30S ribosomal protein S24e [Haloferax sp. ATCC BAA-646]
-------------------------------------MDIEI------------------
ISEEENP-----------------------------------------------------
--MLHRTDVRFEIVHE-----------------------------EATPS------RLSV
RDSLAAKLNKDSDEVV---VHELD--------TKFGMRK--------------------T
AGYA--KVYESPEFA---------------------------------RDVEQDHMLD--
---------------RNKIT--------DAEVEAEEA-----------------------
------------------------------------------------------------
----------------------------------------------------
>gi|433418790|ref|ZP_20405088.1| 30S ribosomal protein S24e [Haloferax sp. BAB2207]
-------------------------------------MDIEI------------------
ISEEENP-----------------------------------------------------
--MLHRTDVRFEIVHE-----------------------------EATPS------RLSV
RDSLAAKLNKDSDEVV---VHELD--------TKFGMRK--------------------T
AGYA--KVYESPEFA---------------------------------RDVEQDHMLE--
---------------RNKIT--------DAEVEAKEA-----------------------
------------------------------------------------------------
----------------------------------------------------
>gi|448599414|ref|ZP_21655318.1| 30S ribosomal protein S24e [Haloferax alexandrinus JCM 10717]
-------------------------------------MDIEI------------------
ISEEENP-----------------------------------------------------
--MLHRTDVRFEIVHE-----------------------------EATPS------RLSV
RDSLAAKLNKDSDEVV---VHELD--------TKFGMRK--------------------T
AGYA--KVYESPEFA---------------------------------RDVEQDHMLE--
---------------RNKIT--------DAEVEAEEA-----------------------
------------------------------------------------------------
----------------------------------------------------
>gi|448570179|ref|ZP_21639173.1| 30S ribosomal protein S24e [Haloferax lucentense DSM 14919]
-------------------------------------MDIEI------------------
ISEEENP-----------------------------------------------------
--MLHRTDVRFEIVHE-----------------------------EATPS------RLSV
RDSLAAKLNKDSDEVV---VHELD--------TKFGMRK--------------------T
AGYA--KVYESPEFA---------------------------------RDVEQDHMLE--
---------------RNKIT--------DAEVEAEEA-----------------------
------------------------------------------------------------
----------------------------------------------------
>gi|448290018|ref|ZP_21481174.1| 30S ribosomal protein S24e [Haloferax volcanii DS2]
-------------------------------------MDIEI------------------
ISEEENP-----------------------------------------------------
--MLHRTDVRFEIVHE-----------------------------EATPS------RLSV
RDSLAAKLNKDSDEVV---VHELD--------TKFGMRK--------------------T
AGYA--KVYESPEFA---------------------------------RDVEQDHMLE--
---------------RNKIT--------DAEVEAEEA-----------------------
------------------------------------------------------------
----------------------------------------------------
>gi|448620326|ref|ZP_21667674.1| 30S ribosomal protein S24e [Haloferax denitrificans ATCC 35960]
-------------------------------------MDIEI------------------
ISEEENP-----------------------------------------------------
--MLHRTDVRFEIVHE-----------------------------EATPS------RLSV
RDSLAAKLNKDSDEVV---VHELD--------TKFGMRK--------------------T
AGYA--KVYESPEFA---------------------------------RDVEQDHMLE--
---------------RNKITDA------DAEVEAEEA-----------------------
------------------------------------------------------------
----------------------------------------------------
>gi|448584807|ref|ZP_21647550.1| 30S ribosomal protein S24e [Haloferax gibbonsii ATCC 33959]
-------------------------------------MDIEI------------------
ISEEENP-----------------------------------------------------
--MLHRTDVRFEIVHE-----------------------------EATPS------RLSV
RDSLAAKLNKDSDEVV---VHELD--------TKFGMRK--------------------T
AGYA--KVYESPEFA---------------------------------RDVEQEHMLE--
---------------RNKIT--------DAEVEAEEA-----------------------
------------------------------------------------------------
----------------------------------------------------
>gi|448566868|ref|ZP_21637123.1| 30S ribosomal protein S24e [Haloferax prahovense DSM 18310]
-------------------------------------MDIEI------------------
ISEEENP-----------------------------------------------------
--MLHRTDVRFEIVHE-----------------------------EATPS------RLSV
RDSLAAKLNKDSDEVV---VHELD--------TKFGMRK--------------------T
AGYA--KVYESPEFA---------------------------------RDVEQEHMLE--
---------------RNKIT--------DAEVEAEEA-----------------------
------------------------------------------------------------
----------------------------------------------------
>gi|448593406|ref|ZP_21652404.1| 30S ribosomal protein S24e [Haloferax elongans ATCC BAA-1513]
-------------------------------------MDIEI------------------
ISEEENP-----------------------------------------------------
--MLHRTDVRFEIVHE-----------------------------EATPS------RLSV
RDSLAAKLNKDSDEVV---VHELD--------TKFGMRK--------------------T
AGYA--KVYASPEFA---------------------------------RDVEQEHMLE--
---------------RNKIT--------DAEAEAEEA-----------------------
------------------------------------------------------------
----------------------------------------------------
>gi|448577211|ref|ZP_21642841.1| 30S ribosomal protein S24e [Haloferax larsenii JCM 13917]
-------------------------------------MDIEI------------------
ISEEENP-----------------------------------------------------
--MLHRTDVRFEIVHE-----------------------------EATPS------RLSV
RDSLAAKLNKDSDEVV---VHELD--------TKFGMRK--------------------T
AGYA--KVYESPEFA---------------------------------RDVEQEHMLE--
---------------RNKIT--------DAEAEAEEA-----------------------
------------------------------------------------------------
----------------------------------------------------
>gi|448617206|ref|ZP_21665861.1| 30S ribosomal protein S24e [Haloferax mediterranei ATCC 33500]
-------------------------------------MDIEI------------------
ISEEENP-----------------------------------------------------
--MLHRTDVRFEIVHE-----------------------------EATPS------RLSV
RDSLAAKLNKDSDEVV---VHELD--------TKFGMRK--------------------T
AGYA--KVYESPEFA---------------------------------RDVEQEHMLE--
---------------RNKIT--------DAEAEAEEA-----------------------
------------------------------------------------------------
----------------------------------------------------
>gi|448730677|ref|ZP_21712982.1| 30S ribosomal protein S24e [Halococcus saccharolyticus DSM 5350]
-------------------------------------MDIDI------------------
TAEDENP-----------------------------------------------------
--MLHRTDVRFELSHD-----------------------------EATPS------RLSV
RDSLAAMLNKDAGEVV---VHELD--------TKFGLRK--------------------T
LGYA--KVYESSDAA---------------------------------RDVEQEYMLE--
---------------RNKIAGEDD----ETDAEAGEA-----------------------
------------------------------------------------------------
----------------------------------------------------
>gi|448732366|ref|ZP_21714647.1| 30S ribosomal protein S24e [Halococcus salifodinae DSM 8989]
-------------------------------------MDIEI------------------
AAEEENP-----------------------------------------------------
--MLHRTDVRFEVSHD-----------------------------EATPS------RLSV
RDSLAAMLNKDAGEVV---IHELD--------TKFGLRK--------------------T
LGYA--KVYESTEAA---------------------------------HDVEQEYMLE--
---------------RNKISGEDGDD--EADVEAGEA-----------------------
------------------------------------------------------------
----------------------------------------------------
>gi|448725125|ref|ZP_21707611.1| 30S ribosomal protein S24e [Halococcus morrhuae DSM 1307]
-------------------------------------MDIEI------------------
TREEENP-----------------------------------------------------
--MLHRTDVRFELIHD-----------------------------EETPS------RLSV
RDSLAARLNKDAEEVV---IHELD--------TAFGMRK--------------------T
LGYA--KVYDSADDA---------------------------------REVEQTYMLE--
---------------RNKIGVDEEDD--EASAEAEEA-----------------------
------------------------------------------------------------
----------------------------------------------------
>gi|448737488|ref|ZP_21719528.1| 30S ribosomal protein S24e [Halococcus thailandensis JCM 13552]
-------------------------------------MDIEI------------------
TREEENP-----------------------------------------------------
--MLHRTDVRFELTHD-----------------------------EATPS------RLSV
RDSLAARLNKDAGEVV---IHELD--------TAFGMRT--------------------T
LGYA--KVYESADDA---------------------------------REVEQTYMLE--
---------------RNKIGVDEEDD--EASAEAEEA-----------------------
------------------------------------------------------------
----------------------------------------------------
>gi|409721670|ref|ZP_11269834.1| 30S ribosomal protein S24e [Halococcus hamelinensis 100A6]
-------------------------------------MEIEI------------------
TAEEENP-----------------------------------------------------
--MLHRTDVRFELIHD-----------------------------QETPS------RLSV
RDSLAARLNKDAGEVV---IHELD--------TKFGMRR--------------------T
LGYA--KVYESSADA---------------------------------LEVEQAYMLE--
---------------RNKIAGD------GDDVEAEEA-----------------------
------------------------------------------------------------
----------------------------------------------------
