# Supplementary material for: Inteins as indicators of gene flow in the halobacteria
Source: Front Microbiol. 2014 Jun 26;5:299. doi: 10.3389/fmicb.2014.00299 (PMC4071816; doi:10.3389/fmicb.2014.00299)
Supplement: Supplementary file 1 [file DataSheet1.ZIP › data_file1/reference_tree_alignment/S24e.fasta]

>candidatus_nanosalinarum_J07AB56
------MNVQISSVSDNPVMERREVELEIDHAGEPTPEREQVKERFAAEHGVEEDEIDVK
SVRTPFGSRMSVAKLKVHEQFEYREDLEKEETTDQAQSEEPEAEEQNGDSEEEDETSSDD
IDYDDLVSGTISDAKETLEDLDEPDYGAALEAEQSNKDRVTFVEWLEERVQ
>halophilic_archaeon_J07HX64
------MDIAIVNEDENPMLHRRDVTFELVHE-DATPERLSVRDSLAAKLNKDSKEVVVR
DLDTKFGMRKTIGTARVYDGPQYAQDIEQNYMLNRNKIA--------------ADEE---
---------------------------------------------------
>hbt_sp_DL_1
MYTQLTMEIEILEQEENPLLHRTEVKFEIKHD-EETPSRLSVRDSLAAKLDKDSEEVVVH
NLNTKFGMRQTVGRSKVYDSPEEAAEVEHEHMLKRNKIG--------EDADSEAEEAE--
---------------------------------------------------
>hbt_sp_NRC_1
------MEIEILGQEDNPLLHRTDVQFKIVHD-DATPSRLSVRDSLAAKLDKDSEEVVVH
ELDTKFGMRKTRGRAKVYDSPAQAAEVEHDHMLERNKIG---------ADDADAEEAE--
---------------------------------------------------
>hbt_salinarum_R_1
------MEIEILGQEDNPLLHRTDVQFKIVHD-DATPSRLSVRDSLAAKLDKDSEEVVVH
ELDTKFGMRKTRGRAKVYDSPAQAAEVEHDHMLERNKIG---------ADDADAEEAE--
---------------------------------------------------
>hqr_J07HQX50
------MEINILSEDPNPMLHRTDVRFKLTHD-DATPSRLSVRDSLAAMLNKESDEVVIH
ELDTKFGMRTTIGYAKVYDEASFAKDVEQEYMLERNKID------IQKDGDLSAEEA---
---------------------------------------------------
>hqr_walsbyi_C23
------MEVDILSEDENSMLHRTDIQFEIAHE-DATPSRLSVRDSLAAKINKDSDEVVVH
KLDTKFGMRKTIGYAKVYDSPQSARQVEQDYMLKRNKIE-----IESEDEDSAAEGA---
---------------------------------------------------
>hqr_walsbyi_DSM_16790
------MEVDILSEDENSMLHRTDIQFEIAHE-DATPSRLSVRDSLAAKINKDSDEVVVH
KLDTKFGMRKTIGYAKVYDSPQSARQVEQDYMLKRNKIE-----IESEDEDSAAEGA---
---------------------------------------------------
>hrr_J07HR59
------MELTIIAEDDNPMLHRTDVRFEIEHD-DATPTRLSVRDSLAATLDKDS------
------------------------------------------------------------
---------------------------------------------------
>hap_paucihalophilus_DX253
------MEVEILSQEQNPMLHRTEVRFQIVHD-EATPSRLSVRDSLAAKLDKNADEVVVH
EMNTKFGMRKTVGYAKVYDSSEHARDIEQDYMLERNKIT----ADSEGEAEPEAEEAE--
---------------------------------------------------
>nmn_moolapensis_8_8_11
------MELDIIDEDENPMLHRTDVRFQLTHE-EATPSRLSVRDSLAAKLNKDAGEVVIR
KLDTKYGMRKTVGYAKVYDDAEDATAVEQGHALERNKLE-------TEVDDPEPEEA---
---------------------------------------------------
>nmn_pharaonis_DSM_2160
------MDVDIIDEDENPMLHRTDVRFQLTHE-EATPSRLSVRDSLAAKLNKDASEVVVR
KLDTKYGMRKTVGHAKVYDSADDAKAVEQDHALERNKIE-----ADEEADEEAAEEA---
---------------------------------------------------
>hac_jeotgali_B3
------MDISIVSEEENPMLHRTDVTFEITHE-EATPERLSVRDSLAAKLNKDAKEVVIR
EMNTKFGMRTTVGYAKVYESPDFARDVEQDHMLERNKIS-----AGEGEGADEGEEA---
---------------------------------------------------
>halophilic_archaeon_J07HB67
------MDIDIVSEEENPMLHRTDVTFEVVHE-DATPERLQVRDSLAAALDKAAEEVVVR
KLDTKFGMRKTVGRAKVYDAAGHAADVEQDHMLERNSIG-------------ETEEA---
---------------------------------------------------
>hvx_asiaticus_JCM_14624
------MDVDIIEEDENPMLHRTDVTFELTHD-DATPSRLQVRDSLAAKLNKDANEVVVR
TLDTKFGMRKTVGAAKVYETADAATEVEQDHMLERNKIG-VDADEAAEDTEAEAEEA---
---------------------------------------------------
>hvx_ruber_XH_70
------MDVDIIEEDENPMLHRTDVTFELTHD-DATPSRLQVRDSLAAKLNKDANEVVVR
NLDTKFGMRKTVGAAKVYETADAATEVEQDHMLERNKIG-VDADEAADDTEAEAEEA---
---------------------------------------------------
>hpg_xanaduensis_SH_6
------MDVDIVSEEDNPMLHRTDVTFELTHE-DATPERLQVRDSLAAKLNKDADEVVIR
NLNTKFGMRKTVGEAKVYESADFAREVEQDHMLERNKIG------VEEEADAEAEEA---
---------------------------------------------------
>ncc_amylolyticus_DSM_10524
------MDVDIISEEENPMLHRTDVTFELSHD-DATPERLQVRDSLAAKMNKNADEVVVR
KLDTKFGMRKTVGQAKVYESADHARDVEQEHMLERNKIV-----GDADDAEADAEEA---
---------------------------------------------------
>hbi_lacisalsi_AJ5
------MDVDIISEEENPMLHRTDVTFELTHE-DATPERLQVRDSLAAKLNKDADEVVVR
ELNTKFGMRKTVGEAKVYESADAARDVEQDHMLERNKIG----VDTDDEAEAEAEEA---
---------------------------------------------------
>nbt_gregoryi_SP2
------MDVDIISETENPMLHRTDVTFELTHD-EATPERLQVRDSLAAKLNKDADEVVVR
ALDTKFGMRKTVGEAKVYESADAARDVEQDHMLERNKIG----VDEEADADAEVEEA---
---------------------------------------------------
>hbi_nitrareducens_JCM_10879
------MDVDIVSESENPMLHRTDVTFELTHD-EATPERLQVRDSLAAKLNKDADEVVVR
KLDTKFGMRKTVGEAKVYDSADAARDVEQDHMLERNKIG----VDEEADAEAEAEEA---
---------------------------------------------------
>nab_aegyptia_DSM_13077
------MDVDIISESENPMLHRTDVTFELTHE-DATPERLQVRDSLAAKLNKDADEVVIR
KLETKFGMRKTVGEAKVYDTADHARDVEQDHMLERNKIG----VEEEAEADADPEEA---
---------------------------------------------------
>nab_taiwanensis_DSM_12281
------MDVDIISESENPMLHRTDVTFELTHE-DATPERLQVRDSLAAKLNKDADEVVIR
KLETKFGMRKTVGEAKVYDTADHARDVEQDHMLERNKIG----VEEEAEADADPEEA---
---------------------------------------------------
>nab_asiatica_DSM_12278
------MDVDIISESENPMLHRTDVTFELTHE-DATPERLQVRDSLAAKLNKDADEVVIR
KLETKFGMRKTVGEAKVYDTADHARDVEQEHMLERNKIG----VEEEAEADADPEEA---
---------------------------------------------------
>nab_chahannaoensis_JCM_10990
------MDVDIISESENPMLHRTDVTFELTHE-DATPERLQVRDSLAAKLNKDADEVVIR
KLETKFGMRKTVGEAKVYDSADHARDVEQDHMLERNKIG----VDEEAEAEADAEEA---
---------------------------------------------------
>nab_hulunbeirensis_JCM_10989
------MDVDIISESENPMLHRTDVTFELTHE-DATPERLQVRDSLAAKLNKDADEVVIR
KLETKFGMRKTVGEAKVYESADHARDVEQDHMLERNKIG----VDDEAEAEADAEEA---
---------------------------------------------------
>nab_magadii_ATCC_43099
------MDVDIISESENPMLHRTDVTFELTHE-DATPERLQVRDSLAAKLNKDADEVVIR
KLETKFGMRKTVGEAKVYDSADHARDVEQDHMLERNKIG----VEDEAEAEADAEEA---
---------------------------------------------------
>htg_limicola_JCM_13563
------MDVDIISEEENPMLHRTDVTFELSHE-DATPERLQVRDSLAAKLNKDADEVVIR
KLDTKFGMRTTVGEAKVYDTADDARDVEQDHMLERNKIG------AEEDVDAEAEEA---
---------------------------------------------------
>htg_salina_JCM_13891
------MDVDIISETENPMLHRTDVTFELSHE-DATPERLQVRDSLAAKLNKDADEVVVR
KLDTKFGMRKTVGEAKVYDTADDARDVEQDHMLERNKIG---AEEAEAEADAEAEEA---
---------------------------------------------------
>htg_turkmenica_DSM_5511
------MDVDIISETENPMLHRTDVTFELSHE-DATPERLQVRDSLAAKLNKDADEVVVR
KLDTKFGMRKTVGEAKVYDTADDARDVEQDHMLERNKIG---AEEAEAEADAEAEEA---
---------------------------------------------------
>nrr_bangense_JCM_10635
------MDVDIISESENPMLHRTDVTFELTHE-DATPSRLQVRDSLAAKLNKDADEVVVR
KLDTKFGMRKTVGEAKVYDTADDAREVEQDHMLERNKIG-----AEEAEAEAEAEEA---
---------------------------------------------------
>nrr_sulfidifaciens_JCM_14089
------MDVDIISETENPMLHRADVTFELTHE-DATPSRLQVRDSLAAKLNKDADEVVIR
KLDTKFGMRKTVGEAKVYDTADDAREVEQDHMLERNKIG-------AEEADAEAEEA---
---------------------------------------------------
>ncc_jeotgali_DSM_18795
------MDVDIISEEENPMLHRTDVTFELFHE-DATPERLQVRDSLAAKMNKDADEVVVR
KLDTKFGMRKTVGQAKVYETADHARDVEQEHMLERNKIG-----ADEADAEAEAEEA---
---------------------------------------------------
>ncc_occultus_SP4
------MDVDIISEEENPMLHRTDVTFELSHE-DATPERLQVRDSLAAKMNKDADEVVVR
KLDTKFGMRKTVGQAKVYETADHARDVEQDHMLERNKIG-----ADEADAEAEAEEA---
---------------------------------------------------
>nln_innermongolicus_JCM_12255
------MDVDIVSETENPMLHRTDVTFELSHE-DATPERLQVRDSLAAKLNKDADEVVIR
KLDTKFGMRKTVGEAKVYETADYAREVEQDHMLERNKIG-----ADEADAEAEAEEA---
---------------------------------------------------
>htg_thermotolerans_DSM_11522
------MDVDIISETENPMLHRTDVTFELSHE-DATPERLQVRDSLAAKLNKDADEVVIR
KLDTKFGMRKTVGQAKVYETADDARDVEQDHMLERNKIG----ADEEADAEAEPEEA---
---------------------------------------------------
>nnm_pellirubrum_DSM_15624
------MDVDIISETENPMLHRTDVTFELSHE-DATPERLQVRDSLAAKLNKDADEVVIR
KLDTKFGMRKTVGQAKVYETADDARDVEQDHMLERNKIG----ADEEADAEAEPEEA---
---------------------------------------------------
>nrr_tibetense_GA33
------MDVDIISETENPMLHRTDVTFELTHE-DATPSRLQVRDSLAAKLNKDADEVVVR
KLDTKFGMRKTVGQAKVYDTADNARDVEQDHMLERNKIG-----AAEEDAEPEAEEA---
---------------------------------------------------
>nnm_versiforme_JCM_10478
------MDVDIISETENPMLHRTDVTFELVHE-DATPSRLQVRDSLAAKLNKDADEVVIR
TLDTKFGMRKTVGQAKVYDTADYARDVEQDHMLERNKIG------AEEDAEAEPEEA---
---------------------------------------------------
>nnm_pallidum_DSM_3751
------MDVDIISETENPMLHRTDVTFELVHE-DATPSRLQVRDSLAAKLNKDADEVVIR
KLDTKFGMRKTVGQAKVYETDDYAREVEQDHMLERNKIG--------VDEEADAEEA---
---------------------------------------------------
>hrr_LB1
------MDVDIISETENPMLHRTDVTFELVHE-DATPSRLQVRDSLAAKLNKDADEVVIR
KLDTKFGMRKTVGQAKVYETDDYAREVEQDHMLERNKIG--------ADEEAEAEEA---
---------------------------------------------------
>nnm_altunense_JCM_14663
------MDVDIISETENPMLHRTDVTFELVHE-DATPSRLQVRDSLAAKLNKDADEVVIR
KLDTKFGMRKTVGQAKVYETDDYAREVEQDHMLERNKIG--------ADEEAEAEEA---
---------------------------------------------------
>nnm_gari_JCM_14663
------MDVDIISETENPMLHRTDVTFELVHE-DATPSRLQVRDSLAAKLNKDADEVVIR
KLDTKFGMRKTVGQAKVYETDDYAREVEQDHMLERNKIG--------ADEDAEAEEA---
---------------------------------------------------
>nnm_sp_J7_2
------MDVDIISETENPMLHRTDVTFELVHE-DATPSRLQVRDSLAAKLNKDADEVVIR
KLDTKFGMRKTVGQAKVYETDDYAREVEQDHMLERNKIG--------ADEDAEAEEA---
---------------------------------------------------
>haloarchaeon_3A1_DGR
------MDIDIVSEDENPMLHRTDIRFEITHD-EATPSRLSVRDSLAATLDKDSDEVVIH
ELDTKFGMRKTIGYAKAYDTPDDAREVEQEYMLERNKIG----VDADDEAEAEAEEA---
---------------------------------------------------
>hrr_Cb34
------MDVDIISEEENPMLHRTDIRFETIHD-EATPSRLSVRDSLAAKLDKASEEVVVH
ELDTKFGMRKTVGYAKVYDSAADALDVEQDYMLERNKIG---------SDGDDGEEA---
---------------------------------------------------
>hrr_SP3
------MDVDIISEDENPMLHRTDIRFETTHE-EATPSRLSVRDSLAAKLDKDSEEVVVH
ELDTKFGMRKTVGYAKVYDSAADALDVEQDHMLERNKIG--------DEADADAEEA---
---------------------------------------------------
>hrr_SP9
------MDVDIISEDENPMLHRTDIRFETTHE-EATPSRLSVRDSLAAKLDKDSEEVVVH
ELDTKFGMRKTVGYAKVYDSAADALDVEQDHMLERNKIG--------DEADADAEEA---
---------------------------------------------------
>hrr_hochstenium_ATCC_700873
------MDVDIISEEENPMLHRTDIRFETTHE-EATPSRLSVRDSLAAKLDKDSEEVVVH
ELDTKFGMRKTIGYAKVYDSAADALDVEQEHMLERNKIG---------DEEADAEEA---
---------------------------------------------------
>hrr_tebenquichense_DSM_14210
------MDVDIISEEENPMLHRTDIRFETTHE-EATPSRLSVRDSLAAKLDKDSEEVVVH
ELDTKFGMRKTIGYAKVYDSAADALDVEQEHMLERNKIG---------DEEADAEEA---
---------------------------------------------------
>hrr_C2_a
------M-----------------------------------------------------
--------RKTVGYAKVYDSAADALDVEQDHMLERNKIG---------GDEADAEEA---
---------------------------------------------------
>hrr_californiensis_DSM_19288
------MDVDIISEEENPMLHRTDIRFETTHE-EATPSRLSVRDSLAAKLDKDSEEVVVH
ELDTKFGMRKTVGYAKVYDSAADALDVEQDHMLERNKIG---------GEEADAEEA---
---------------------------------------------------
>hrr_coriense_DSM_10284
------MDVDIISEEENPMLHRTDIRFETTHE-EATPSRLSVRDSLAAKLDKDSEEVVVH
ELDTKFGMRKTVGYAKVYDSAADALDVEQDHMLERNKIG---------GEEADAEEA---
---------------------------------------------------
>hrr_chaoviator_HaloG
------MDVDIISEEENPMLHRTDIRFETTHE-EATPSRLSVRDSLAAKLDKDSEEVVVH
ELDTKFGMRKTVGYAKVYDSAADALDVEQDHMLERNKIG---------GDEADAEEA---
---------------------------------------------------
>hrr_Ec15
------MDVDIISEEENPMLHRTDIRFETTHE-EATPSRLSVRDSLAAKLDKDSEEVVVH
ELDTKFGMRKTVGYAKVYDSAADALDVEQDHMLERNKIG---------GDEADAEEA---
---------------------------------------------------
>hrr_Fb21
------MDVDIISEEENPMLHRTDIRFETTHE-EATPSRLSVRDSLAAKLDKDSEEVVVH
ELDTKFGMRKTVGYAKVYDSAADALDVEQDHMLERNKIG---------GDEADAEEA---
---------------------------------------------------
>hrr_G37
------MDVDIISEEENPMLHRTDIRFETTHE-EATPSRLSVRDSLAAKLDKDSEEVVVH
ELDTKFGMRKTVGYAKVYDSAADALDVEQDHMLERNKIG---------GDEADAEEA---
---------------------------------------------------
>hrr_Ga2p
------MDVDIISEEENPMLHRTDIRFETTHE-EATPSRLSVRDSLAAKLDKDSEEVVVH
ELDTKFGMRKTVGYAKVYDSAADALDVEQDHMLERNKIG---------GDEADAEEA---
---------------------------------------------------
>hrr_Ga36
------MDVDIISEEENPMLHRTDIRFETTHE-EATPSRLSVRDSLAAKLDKDSEEVVVH
ELDTKFGMRKTVGYAKVYDSAADALDVEQDHMLERNKIG---------GDEADAEEA---
---------------------------------------------------
>hrr_LD3
------MDVDIISEEENPMLHRTDIRFETTHE-EATPSRLSVRDSLAAKLDKDSEEVVVH
ELDTKFGMRKTVGYAKVYDSAADALDVEQDHMLERNKIG---------GDEADAEEA---
---------------------------------------------------
>hrr_LG1
------MDVDIISEEENPMLHRTDIRFETTHE-EATPSRLSVRDSLAAKLDKDSEEVVVH
ELDTKFGMRKTVGYAKVYDSAADALDVEQDHMLERNKIG---------GDEADAEEA---
---------------------------------------------------
>hrr_T3cd
------MDVDIISEEENPMLHRTDIRFETTHE-EATPSRLSVRDSLAAKLDKDSEEVVVH
ELDTKFGMRKTIGYAKVYDSAADALEVEQDHMLERNKIG---------GEEADAEEA---
---------------------------------------------------
>hrr_167
------MDVDIISEEENPMLHRTDIRFETTHE-EATPSRLSVRDSLAAKLDKDSEEVVVH
ELDTKFGMRKTIGYAKVYDSAADALDVEQDHMLERNKIG---------GDEADAEEA---
---------------------------------------------------
>hrr_C2_b
------MDVDIISEEENPMLHRTDIRFETTHE-EATPSRLSVRDSLAAKLDKDSEEVVVH
ELDTKFGMRKTIGYAKVYDSAADALDVEQDHMLERNKIG---------GDEADAEEA---
---------------------------------------------------
>hrr_arcis_JCM_13916
------MDVDIISEEENPMLHRTDIRFETTHE-EATPSRLSVRDSLAAKLDKDSEEVVVH
ELDTKFGMRKTIGYAKVYDSAADALEVEQDHMLERNKIG---------GDEADAEEA---
---------------------------------------------------
>hrr_distributum_JCM_10118
------MDVDIISEEENPMLHRTDIRFETTHE-EATPSRLSVRDSLAAKLDKDSEEVVVH
ELDTKFGMRKTIGYAKVYDSAADALEVEQDHMLERNKIG---------GDEADAEEA---
---------------------------------------------------
>hrr_E3
------MDVDIISEEENPMLHRTDIRFETTHE-EATPSRLSVRDSLAAKLDKDSEEVVVH
ELDTKFGMRKTIGYAKVYDSAADALEVEQDHMLERNKIG---------GDEADAEEA---
---------------------------------------------------
>hrr_LG2
------MDVDIISEEENPMLHRTDIRFETTHE-EATPSRLSVRDSLAAKLDKDSEEVVVH
ELDTKFGMRKTIGYAKVYDSAADALEVEQDHMLERNKIG---------GDEADAEEA---
---------------------------------------------------
>hrr_LG3
------MDVDIISEEENPMLHRTDIRFETTHE-EATPSRLSVRDSLAAKLDKDSEEVVVH
ELDTKFGMRKTIGYAKVYDSAADALEVEQDHMLERNKIG---------GDEADAEEA---
---------------------------------------------------
>hrr_litoreum_JCM_13561
------MDVDIISEEENPMLHRTDIRFETTHE-EATPSRLSVRDSLAAKLDKDSEEVVVH
ELDTKFGMRKTIGYAKVYDSAADALEVEQDHMLERNKIG---------GDEADAEEA---
---------------------------------------------------
>hrr_SP5
------MDVDIISEEENPMLHRTDIRFETTHE-EATPSRLSVRDSLAAKLDKDSEEVVVH
ELDTKFGMRKTIGYAKVYDSAADALEVEQDHMLERNKIG---------GDEADAEEA---
---------------------------------------------------
>hrr_SP7
------MDVDIISEEENPMLHRTDIRFETTHE-EATPSRLSVRDSLAAKLDKDSEEVVVH
ELDTKFGMRKTIGYAKVYDSAADALEVEQDHMLERNKIG---------GDEADAEEA---
---------------------------------------------------
>hrr_terrestre_JCM_10247
------MDVDIISEEENPMLHRTDIRFETTHE-EATPSRLSVRDSLAAKLDKDSEEVVVH
ELDTKFGMRKTIGYAKVYDSAADALEVEQDHMLERNKIG---------GDEADAEEA---
---------------------------------------------------
>hrr_lipolyticum_DSM_21995
------MDVDIISEEENPMLHRTDIRFETTHE-EATPSRLSVRDSLAAKLDKGSEEVVVH
ELDTKFGMRKTIGYAKAYDTAEDALDVEQEYMLERNKIG--------GEGDADAEEA---
---------------------------------------------------
>hrr_lacusprofundi_ATCC_49239
------MDVDIISEEENPMLHRTDIRFETTHE-EATPSRLSVRDSLAAKLDKASEEVVVH
ELDTKFGMRKTIGYAKVYDTAEDALDVEQEYMLERNKIG--------GEVEADAEEA---
---------------------------------------------------
>hrr_Ea1
------MDVDIISEEENPMLHRTDIRFETTHE-EATPSRLSVRDSLAAKLDKASEEVVVH
ELNTKFGMRKTVGYAKVYDTAEDALDVEQEHMLERNKIG--------DEADADAEEA---
---------------------------------------------------
>hrr_Ea8
------MDVDIISEEENPMLHRTDIRFETTHE-EATPSRLSVRDSLAAKLDKASEEVVVH
ELNTKFGMRKTVGYAKVYDTAEDALDVEQEHMLERNKIG--------DEADADAEEA---
---------------------------------------------------
>hrr_Eb13
------MDVDIISEEENPMLHRTDIRFETTHE-EATPSRLSVRDSLAAKLDKASEEVVVH
ELNTKFGMRKTVGYAKVYDTAEDALDVEQEHMLERNKIG--------DEADADAEEA---
---------------------------------------------------
>hrr_hd13
------MDVDIISEEENPMLHRTDIRFETTHE-EATPSRLSVRDSLAAKLDKASEEVVVH
ELNTKFGMRKTVGYAKVYDTAEDALDVEQEHMLERNKIG--------DEADADAEEA---
---------------------------------------------------
>hrr_IB24
------MDVDIISEEENPMLHRTDIRFETTHE-EATPSRLSVRDSLAAKLDKASEEVVVH
ELNTKFGMRKTVGYAKVYDTAEDALDVEQEHMLERNKIG--------DEADADAEEA---
---------------------------------------------------
>hrr_aidingense_JCM_13916
------MDVDIISEEENPMLHRTDIRFETTHD-EATPSRLSVRDSLAAKLDKASEEVVVH
ELDTKFGMRKTVGYAKVYDSAEDALDVEQEYMLERNKIG---------DEDADAEEA---
---------------------------------------------------
>hrr_kocurii_JCM_14978
------MDVDIISEEENPMLHRTDIRFETTHE-EATPSRLSVRDSLAAKLDKASEEVVVH
ELDTKFGMRKTVGYAKVYDSAEDALDVEQEYMLDRNKIG--------GEGDADAEEA---
---------------------------------------------------
>hrr_C49
------MDVDIISEEENPMLHRTDIRFETTHE-EATPSRLSVRDSLAAKLDKASEEVVVH
ELDTKFGMRKTVGYAKVYDNAEDALDVEQEYMLERNKIG--------GEGDADAEEA---
---------------------------------------------------
>hrr_saccharovorum_DSM_1137
------MDVDIISEEENPMLHRTDIRFETTHE-EATPSRLSVRDSLAAKLDKASEEVVVH
ELDTKFGMRKTVGYAKVYDSAEDALDVEQEYMLERNKIG--------GEGDADAEEA---
---------------------------------------------------
>hns_J07HN4
------MDVTIVSEDDNPMLHRTDIRFETVHD-EATPSRLSVRDSLAAKLDKDAEEVVVH
ELDTTFGMRKTVGYAKVYESPEYAADVEQEHMLERNKIA---------DDAPDAEEA---
---------------------------------------------------
>hns_J07HN6
------MDVTILSEDENPMLHRTDIRFETVHD-EETPSRLSVRDSLAAKLDKDAEEVVVH
ELDTTFGMRKTMGYAKVYDSAEAATDVEQDHMLERNKIA----------DDAEAEEA---
---------------------------------------------------
>hrd_tiamatea_SARL4B
------MDIDIIEEEENPMLHRTDVRFEVSHE-EATPSRLSVRDSLAAMLNKDAEEVVVH
ELDTTFGMRKTVGYAKVYDDPEFAREVEQDHMLERNKIV-------AEDGDAEPEEA---
---------------------------------------------------
>hrd_utahensis_DSM_12940
------MDIEIIEEEDNPMLHRTDVRFEVVHE-EATPSRLSIRDSLAAMLNKDAAEVVVH
ELDTTFGMRKTVGYAKVYDDPEFAREVEQDHMLERNKIV-------AEDGESEAEEA---
---------------------------------------------------
>har_amylolytica_JCM_13557
------MDIDIIEEDENPMLHRTDVRFEVVHD-EATPSRLSVRDSLAATLNKDAEEVVIH
KLDTKFGMRKTVGYAKVYDNPEYARDVEQDHMLERNKIV--------ADGEEEAEEA---
---------------------------------------------------
>har_argentinensis_DSM_12282
------MDIDIIEEDENPMLHRTDVRFEVVHD-EATPSRLSVRDSLAATLNKDAEEVVIH
KLDTKFGMRKTVGYAKVYDNPEYARDVEQDHMLERNKIV--------ADGEEEAEEA---
---------------------------------------------------
>har_californiae_ATCC_3379
------MDIDIIEEDENPMLHRTDVRFEVVHD-EATPSRLSVRDSLAATLNKDAEEVVIH
KLDTKFGMRKTVGYAKVYDNPEYARDVEQDHMLERNKIV--------ADGEEEAEEA---
---------------------------------------------------
>har_hispanica_ATCC_33960
------MDIDIIEEDENPMLHRTDVRFEVVHD-EATPSRLSVRDSLAATLNKDAEEVVIH
KLDTKFGMRKTVGYAKVYDNPEYARDVEQDHMLERNKIV--------ADGEEEAEEA---
---------------------------------------------------
>har_japonica_DSM_6131
------MDIDIIEEDENPMLHRTDVRFEVVHD-EATPSRLSVRDSLAATLNKDAEEVVIH
KLDTKFGMRKTVGYAKVYDNPEYARDVEQDHMLERNKIV--------ADGEEEAEEA---
---------------------------------------------------
>har_marismortui_ATCC_43049
------MDIDIIEEDENPMLHRTDVRFEVVHD-EATPSRLSVRDSLAATLNKDAEEVVIH
KLDTKFGMRKTVGYAKVYDNPEYARDVEQDHMLERNKIV--------ADGEEEAEEA---
---------------------------------------------------
>har_sinaiiensis_ATCC_33800
------MDIDIIEEDENPMLHRTDVRFEVVHD-EATPSRLSVRDSLAATLNKDAEEVVIH
KLDTKFGMRKTVGYAKVYDNPEYARDVEQDHMLERNKIV--------ADGEEEAEEA---
---------------------------------------------------
>har_vallismortis_ATCC_29715
------MDIDIIEEDENPMLHRTDVRFEVVHD-EATPSRLSVRDSLAATLNKDAEEVVIH
KLDTKFGMRKTVGYAKVYDNPEYARDVEQDHMLERNKIV--------ADGEEEAEEA---
---------------------------------------------------
>hmc_mukohataei_DSM_12286
------MEIDIIKEDDNPMLHRTDVRFEVRHD-EATPSRLSVRDSLAAKLNKDAEEVVVH
ELDTKFGMRKTVGYAKVYDAPEFAREVEQDHMLERNKIV---------ADGESGEEA---
---------------------------------------------------
>hgn_salarium_B_1
------MDIDIISEEENPMLHRTDVRFEIVHD-DASPSRLQVRDSLAAKLDKGSDEVVVH
KLDTKFGMRKTIGYAKVYETADFARDVEQEHMLERNKIT-----AGDEEGDVEAEEA---
---------------------------------------------------
>hsn_pallida_JCM_14848
------MEIEVISEEENPMLHRTDVRFEVTHE-DATPSRLSVRDSLAAKLNKDSDEVVIH
ALNTKFGMRKTAGYAKVYTSPEFARDVEQDYMLDRNKIE-----ADEGDAEAEAEEA---
---------------------------------------------------
>hgm_borinquense_DSM_11551
------MEIEVISEDENPMLHRTDVRFEIVHD-EATPSRLSVRDSLAAKLNKDSDEVVIH
ELDTKFGMRKTAGYAKVYESPEFARDVEQDYMLDRNKIE-----AEEGDAEAEAEEA---
---------------------------------------------------
>hfx_mucosum_ATCC_BAA_1512
------MDIEIISEEENPMLHRTDVRFEIVHE-EATPSRLSVRDSLAAKLNKDSDEVVIH
ELDTKFGMRKTAGYAKIYESPEFARDVEQDHMLDRNKIT-------ADDAEPEAEEA---
---------------------------------------------------
>hfx_ATCC_BAA-644
------MDIEIISEEENPMLHRTDVRFEIVHE-EATPSRLSVRDSLAAKLNKDSDEVVVH
ELDTKFGMRKTAGYAKVYESPEFARDVEQDHMLDRNKIT---------DAEVEAEEA---
---------------------------------------------------
>hfx_ATCC_BAA-645
------MDIEIISEEENPMLHRTDVRFEIVHE-EATPSRLSVRDSLAAKLNKDSDEVVVH
ELDTKFGMRKTAGYAKVYESPEFARDVEQDHMLDRNKIT---------DAEVEAEEA---
---------------------------------------------------
>hfx_ATCC_BAA-646
------MDIEIISEEENPMLHRTDVRFEIVHE-EATPSRLSVRDSLAAKLNKDSDEVVVH
ELDTKFGMRKTAGYAKVYESPEFARDVEQDHMLDRNKIT---------DAEVEAEEA---
---------------------------------------------------
>hfx_BAB-2207
------MDIEIISEEENPMLHRTDVRFEIVHE-EATPSRLSVRDSLAAKLNKDSDEVVVH
ELDTKFGMRKTAGYAKVYESPEFARDVEQDHMLERNKIT---------DAEVEAKEA---
---------------------------------------------------
>hfx_alexandrinus_JCM_10717
------MDIEIISEEENPMLHRTDVRFEIVHE-EATPSRLSVRDSLAAKLNKDSDEVVVH
ELDTKFGMRKTAGYAKVYESPEFARDVEQDHMLERNKIT---------DAEVEAEEA---
---------------------------------------------------
>hfx_lucentense_DSM_14919
------MDIEIISEEENPMLHRTDVRFEIVHE-EATPSRLSVRDSLAAKLNKDSDEVVVH
ELDTKFGMRKTAGYAKVYESPEFARDVEQDHMLERNKIT---------DAEVEAEEA---
---------------------------------------------------
>hfx_volcanii_DS2
------MDIEIISEEENPMLHRTDVRFEIVHE-EATPSRLSVRDSLAAKLNKDSDEVVVH
ELDTKFGMRKTAGYAKVYESPEFARDVEQDHMLERNKIT---------DAEVEAEEA---
---------------------------------------------------
>hfx_denitrificans_ATCC_35960
------MDIEIISEEENPMLHRTDVRFEIVHE-EATPSRLSVRDSLAAKLNKDSDEVVVH
ELDTKFGMRKTAGYAKVYESPEFARDVEQDHMLERNKIT-------DADAEVEAEEA---
---------------------------------------------------
>hfx_gobbonsii_ATCC_33959
------MDIEIISEEENPMLHRTDVRFEIVHE-EATPSRLSVRDSLAAKLNKDSDEVVVH
ELDTKFGMRKTAGYAKVYESPEFARDVEQEHMLERNKIT---------DAEVEAEEA---
---------------------------------------------------
>hfx_prahovense_DSM_18310
------MDIEIISEEENPMLHRTDVRFEIVHE-EATPSRLSVRDSLAAKLNKDSDEVVVH
ELDTKFGMRKTAGYAKVYESPEFARDVEQEHMLERNKIT---------DAEVEAEEA---
---------------------------------------------------
>hfx_elongans_ATCC_BAA_1513
------MDIEIISEEENPMLHRTDVRFEIVHE-EATPSRLSVRDSLAAKLNKDSDEVVVH
ELDTKFGMRKTAGYAKVYASPEFARDVEQEHMLERNKIT---------DAEAEAEEA---
---------------------------------------------------
>hfx_larsenii_JCM_13917
------MDIEIISEEENPMLHRTDVRFEIVHE-EATPSRLSVRDSLAAKLNKDSDEVVVH
ELDTKFGMRKTAGYAKVYESPEFARDVEQEHMLERNKIT---------DAEAEAEEA---
---------------------------------------------------
>hfx_mediterranei_ATCC_33500
------MDIEIISEEENPMLHRTDVRFEIVHE-EATPSRLSVRDSLAAKLNKDSDEVVVH
ELDTKFGMRKTAGYAKVYESPEFARDVEQEHMLERNKIT---------DAEAEAEEA---
---------------------------------------------------
>hcc_saccharolyticus_DSM_5350
------MDIDITAEDENPMLHRTDVRFELSHD-EATPSRLSVRDSLAAMLNKDAGEVVVH
ELDTKFGLRKTLGYAKVYESSDAARDVEQEYMLERNKIA-----GEDDETDAEAGEA---
---------------------------------------------------
>hcc_salifodinae_DSM_8989
------MDIEIAAEEENPMLHRTDVRFEVSHD-EATPSRLSVRDSLAAMLNKDAGEVVIH
ELDTKFGLRKTLGYAKVYESTEAAHDVEQEYMLERNKIS---GEDGDDEADVEAGEA---
---------------------------------------------------
>hcc_morrhuae_DSM_1307
------MDIEITREEENPMLHRTDVRFELIHD-EETPSRLSVRDSLAARLNKDAEEVVIH
ELDTAFGMRKTLGYAKVYDSADDAREVEQTYMLERNKIG---VDEEDDEASAEAEEA---
---------------------------------------------------
>hcc_thailandensis_JCM_13552
------MDIEITREEENPMLHRTDVRFELTHD-EATPSRLSVRDSLAARLNKDAGEVVIH
ELDTAFGMRTTLGYAKVYESADDAREVEQTYMLERNKIG---VDEEDDEASAEAEEA---
---------------------------------------------------
>hcc_hamelinensis_100A6
------MEIEITAEEENPMLHRTDVRFELIHD-QETPSRLSVRDSLAARLNKDAGEVVIH
ELDTKFGMRRTLGYAKVYESSADALEVEQAYMLERNKIA-------GDGDDVEAEEA---
---------------------------------------------------
